# Supplementary material for: Upgraded molecular models of the human KCNQ1 potassium channel
Source: PLoS One. 2019 Sep 13;14(9):e0220415. doi: 10.1371/journal.pone.0220415 (PMC6743773; doi:10.1371/journal.pone.0220415)
Supplement: S1 PDB — (PDB) [file pone.0220415.s015.pdb]

ATOM      1  N   VAL A 100       4.422 -49.125 -27.980  1.00  0.00           N  
ATOM      2  CA  VAL A 100       3.138 -49.332 -28.638  1.00  0.00           C  
ATOM      3  C   VAL A 100       2.383 -48.022 -28.791  1.00  0.00           C  
ATOM      4  O   VAL A 100       1.956 -47.434 -27.799  1.00  0.00           O  
ATOM      5  CB  VAL A 100       2.277 -50.325 -27.835  1.00  0.00           C  
ATOM      6  CG1 VAL A 100       0.929 -50.516 -28.515  1.00  0.00           C  
ATOM      7  CG2 VAL A 100       3.016 -51.647 -27.702  1.00  0.00           C  
ATOM      8 1H   VAL A 100       4.901 -50.011 -27.891  1.00  0.00           H  
ATOM      9 2H   VAL A 100       4.984 -48.491 -28.530  1.00  0.00           H  
ATOM     10 3H   VAL A 100       4.271 -48.732 -27.062  1.00  0.00           H  
ATOM     11  HA  VAL A 100       3.324 -49.746 -29.630  1.00  0.00           H  
ATOM     12  HB  VAL A 100       2.082 -49.914 -26.845  1.00  0.00           H  
ATOM     13 1HG1 VAL A 100       0.328 -51.221 -27.939  1.00  0.00           H  
ATOM     14 2HG1 VAL A 100       0.411 -49.560 -28.571  1.00  0.00           H  
ATOM     15 3HG1 VAL A 100       1.080 -50.908 -29.521  1.00  0.00           H  
ATOM     16 1HG2 VAL A 100       2.406 -52.349 -27.134  1.00  0.00           H  
ATOM     17 2HG2 VAL A 100       3.212 -52.058 -28.694  1.00  0.00           H  
ATOM     18 3HG2 VAL A 100       3.961 -51.485 -27.182  1.00  0.00           H  
ATOM     19  N   LEU A 101       2.194 -47.595 -30.038  1.00  0.00           N  
ATOM     20  CA  LEU A 101       1.509 -46.345 -30.358  1.00  0.00           C  
ATOM     21  C   LEU A 101       0.140 -46.240 -29.701  1.00  0.00           C  
ATOM     22  O   LEU A 101      -0.242 -45.172 -29.233  1.00  0.00           O  
ATOM     23  CB  LEU A 101       1.349 -46.216 -31.867  1.00  0.00           C  
ATOM     24  CG  LEU A 101       0.657 -44.934 -32.316  1.00  0.00           C  
ATOM     25  CD1 LEU A 101       1.481 -43.737 -31.864  1.00  0.00           C  
ATOM     26  CD2 LEU A 101       0.494 -44.953 -33.828  1.00  0.00           C  
ATOM     27  H   LEU A 101       2.570 -48.146 -30.796  1.00  0.00           H  
ATOM     28  HA  LEU A 101       2.124 -45.524 -29.991  1.00  0.00           H  
ATOM     29 1HB  LEU A 101       2.335 -46.254 -32.328  1.00  0.00           H  
ATOM     30 2HB  LEU A 101       0.772 -47.065 -32.232  1.00  0.00           H  
ATOM     31  HG  LEU A 101      -0.321 -44.867 -31.846  1.00  0.00           H  
ATOM     32 1HD1 LEU A 101       0.992 -42.818 -32.183  1.00  0.00           H  
ATOM     33 2HD1 LEU A 101       1.567 -43.744 -30.778  1.00  0.00           H  
ATOM     34 3HD1 LEU A 101       2.474 -43.790 -32.307  1.00  0.00           H  
ATOM     35 1HD2 LEU A 101      -0.002 -44.038 -34.151  1.00  0.00           H  
ATOM     36 2HD2 LEU A 101       1.475 -45.022 -34.298  1.00  0.00           H  
ATOM     37 3HD2 LEU A 101      -0.109 -45.815 -34.117  1.00  0.00           H  
ATOM     38  N   ALA A 102      -0.597 -47.344 -29.672  1.00  0.00           N  
ATOM     39  CA  ALA A 102      -1.904 -47.359 -29.044  1.00  0.00           C  
ATOM     40  C   ALA A 102      -1.804 -47.025 -27.561  1.00  0.00           C  
ATOM     41  O   ALA A 102      -2.700 -46.394 -27.005  1.00  0.00           O  
ATOM     42  CB  ALA A 102      -2.567 -48.710 -29.233  1.00  0.00           C  
ATOM     43  H   ALA A 102      -0.245 -48.187 -30.104  1.00  0.00           H  
ATOM     44  HA  ALA A 102      -2.516 -46.589 -29.514  1.00  0.00           H  
ATOM     45 1HB  ALA A 102      -3.548 -48.705 -28.761  1.00  0.00           H  
ATOM     46 2HB  ALA A 102      -2.678 -48.917 -30.298  1.00  0.00           H  
ATOM     47 3HB  ALA A 102      -1.951 -49.485 -28.779  1.00  0.00           H  
ATOM     48  N   ARG A 103      -0.740 -47.504 -26.900  1.00  0.00           N  
ATOM     49  CA  ARG A 103      -0.554 -47.214 -25.493  1.00  0.00           C  
ATOM     50  C   ARG A 103      -0.200 -45.768 -25.341  1.00  0.00           C  
ATOM     51  O   ARG A 103      -0.578 -45.146 -24.356  1.00  0.00           O  
ATOM     52  CB  ARG A 103       0.538 -48.084 -24.887  1.00  0.00           C  
ATOM     53  CG  ARG A 103       0.178 -49.556 -24.772  1.00  0.00           C  
ATOM     54  CD  ARG A 103       1.300 -50.358 -24.218  1.00  0.00           C  
ATOM     55  NE  ARG A 103       0.996 -51.780 -24.223  1.00  0.00           N  
ATOM     56  CZ  ARG A 103       1.898 -52.755 -23.997  1.00  0.00           C  
ATOM     57  NH1 ARG A 103       3.152 -52.444 -23.751  1.00  0.00           N  
ATOM     58  NH2 ARG A 103       1.524 -54.021 -24.024  1.00  0.00           N  
ATOM     59  H   ARG A 103      -0.003 -47.972 -27.403  1.00  0.00           H  
ATOM     60  HA  ARG A 103      -1.483 -47.410 -24.954  1.00  0.00           H  
ATOM     61 1HB  ARG A 103       1.444 -48.011 -25.488  1.00  0.00           H  
ATOM     62 2HB  ARG A 103       0.782 -47.720 -23.889  1.00  0.00           H  
ATOM     63 1HG  ARG A 103      -0.682 -49.670 -24.113  1.00  0.00           H  
ATOM     64 2HG  ARG A 103      -0.067 -49.952 -25.759  1.00  0.00           H  
ATOM     65 1HD  ARG A 103       2.199 -50.200 -24.812  1.00  0.00           H  
ATOM     66 2HD  ARG A 103       1.491 -50.052 -23.190  1.00  0.00           H  
ATOM     67  HE  ARG A 103       0.042 -52.057 -24.408  1.00  0.00           H  
ATOM     68 1HH1 ARG A 103       3.439 -51.476 -23.731  1.00  0.00           H  
ATOM     69 2HH1 ARG A 103       3.830 -53.174 -23.582  1.00  0.00           H  
ATOM     70 1HH2 ARG A 103       0.561 -54.260 -24.213  1.00  0.00           H  
ATOM     71 2HH2 ARG A 103       2.200 -54.752 -23.855  1.00  0.00           H  
ATOM     72  N   THR A 104       0.537 -45.236 -26.322  1.00  0.00           N  
ATOM     73  CA  THR A 104       0.913 -43.833 -26.332  1.00  0.00           C  
ATOM     74  C   THR A 104      -0.341 -42.991 -26.427  1.00  0.00           C  
ATOM     75  O   THR A 104      -0.435 -41.937 -25.798  1.00  0.00           O  
ATOM     76  CB  THR A 104       1.872 -43.517 -27.495  1.00  0.00           C  
ATOM     77  CG2 THR A 104       2.243 -42.041 -27.485  1.00  0.00           C  
ATOM     78  OG1 THR A 104       3.058 -44.310 -27.363  1.00  0.00           O  
ATOM     79  H   THR A 104       0.879 -45.843 -27.055  1.00  0.00           H  
ATOM     80  HA  THR A 104       1.417 -43.591 -25.397  1.00  0.00           H  
ATOM     81  HB  THR A 104       1.396 -43.757 -28.447  1.00  0.00           H  
ATOM     82  HG1 THR A 104       3.655 -44.116 -28.091  1.00  0.00           H  
ATOM     83 1HG2 THR A 104       2.920 -41.831 -28.313  1.00  0.00           H  
ATOM     84 2HG2 THR A 104       1.340 -41.438 -27.592  1.00  0.00           H  
ATOM     85 3HG2 THR A 104       2.732 -41.802 -26.543  1.00  0.00           H  
ATOM     86  N   HIS A 105      -1.308 -43.452 -27.221  1.00  0.00           N  
ATOM     87  CA  HIS A 105      -2.567 -42.750 -27.363  1.00  0.00           C  
ATOM     88  C   HIS A 105      -3.261 -42.688 -26.015  1.00  0.00           C  
ATOM     89  O   HIS A 105      -3.829 -41.657 -25.643  1.00  0.00           O  
ATOM     90  CB  HIS A 105      -3.479 -43.437 -28.383  1.00  0.00           C  
ATOM     91  CG  HIS A 105      -2.984 -43.345 -29.794  1.00  0.00           C  
ATOM     92  CD2 HIS A 105      -2.051 -42.547 -30.361  1.00  0.00           C  
ATOM     93  ND1 HIS A 105      -3.468 -44.152 -30.803  1.00  0.00           N  
ATOM     94  CE1 HIS A 105      -2.853 -43.851 -31.932  1.00  0.00           C  
ATOM     95  NE2 HIS A 105      -1.989 -42.882 -31.692  1.00  0.00           N  
ATOM     96  H   HIS A 105      -1.133 -44.268 -27.784  1.00  0.00           H  
ATOM     97  HA  HIS A 105      -2.385 -41.728 -27.694  1.00  0.00           H  
ATOM     98 1HB  HIS A 105      -3.586 -44.493 -28.132  1.00  0.00           H  
ATOM     99 2HB  HIS A 105      -4.471 -42.991 -28.341  1.00  0.00           H  
ATOM    100  HD1 HIS A 105      -4.223 -44.803 -30.727  1.00  0.00           H  
ATOM    101  HD2 HIS A 105      -1.407 -41.761 -29.965  1.00  0.00           H  
ATOM    102  HE1 HIS A 105      -3.097 -44.379 -32.855  1.00  0.00           H  
ATOM    103  N   VAL A 106      -3.209 -43.807 -25.285  1.00  0.00           N  
ATOM    104  CA  VAL A 106      -3.801 -43.874 -23.960  1.00  0.00           C  
ATOM    105  C   VAL A 106      -3.033 -42.963 -23.031  1.00  0.00           C  
ATOM    106  O   VAL A 106      -3.637 -42.312 -22.191  1.00  0.00           O  
ATOM    107  CB  VAL A 106      -3.793 -45.315 -23.435  1.00  0.00           C  
ATOM    108  CG1 VAL A 106      -4.247 -45.328 -21.987  1.00  0.00           C  
ATOM    109  CG2 VAL A 106      -4.688 -46.170 -24.312  1.00  0.00           C  
ATOM    110  H   VAL A 106      -2.806 -44.644 -25.691  1.00  0.00           H  
ATOM    111  HA  VAL A 106      -4.836 -43.532 -24.011  1.00  0.00           H  
ATOM    112  HB  VAL A 106      -2.780 -45.712 -23.457  1.00  0.00           H  
ATOM    113 1HG1 VAL A 106      -4.242 -46.353 -21.612  1.00  0.00           H  
ATOM    114 2HG1 VAL A 106      -3.571 -44.719 -21.387  1.00  0.00           H  
ATOM    115 3HG1 VAL A 106      -5.256 -44.924 -21.919  1.00  0.00           H  
ATOM    116 1HG2 VAL A 106      -4.686 -47.196 -23.943  1.00  0.00           H  
ATOM    117 2HG2 VAL A 106      -5.705 -45.777 -24.285  1.00  0.00           H  
ATOM    118 3HG2 VAL A 106      -4.324 -46.156 -25.334  1.00  0.00           H  
ATOM    119  N   GLN A 107      -1.706 -42.913 -23.172  1.00  0.00           N  
ATOM    120  CA  GLN A 107      -0.901 -42.044 -22.334  1.00  0.00           C  
ATOM    121  C   GLN A 107      -1.408 -40.632 -22.505  1.00  0.00           C  
ATOM    122  O   GLN A 107      -1.537 -39.919 -21.527  1.00  0.00           O  
ATOM    123  CB  GLN A 107       0.584 -42.078 -22.706  1.00  0.00           C  
ATOM    124  CG  GLN A 107       1.340 -43.342 -22.332  1.00  0.00           C  
ATOM    125  CD  GLN A 107       2.768 -43.331 -22.842  1.00  0.00           C  
ATOM    126  NE2 GLN A 107       3.643 -44.063 -22.163  1.00  0.00           N  
ATOM    127  OE1 GLN A 107       3.080 -42.669 -23.837  1.00  0.00           O  
ATOM    128  H   GLN A 107      -1.254 -43.531 -23.818  1.00  0.00           H  
ATOM    129  HA  GLN A 107      -1.019 -42.329 -21.290  1.00  0.00           H  
ATOM    130 1HB  GLN A 107       0.703 -41.950 -23.782  1.00  0.00           H  
ATOM    131 2HB  GLN A 107       1.095 -41.245 -22.222  1.00  0.00           H  
ATOM    132 1HG  GLN A 107       1.361 -43.424 -21.246  1.00  0.00           H  
ATOM    133 2HG  GLN A 107       0.836 -44.207 -22.761  1.00  0.00           H  
ATOM    134 1HE2 GLN A 107       4.600 -44.096 -22.451  1.00  0.00           H  
ATOM    135 2HE2 GLN A 107       3.345 -44.583 -21.362  1.00  0.00           H  
ATOM    136  N   GLY A 108      -1.711 -40.235 -23.748  1.00  0.00           N  
ATOM    137  CA  GLY A 108      -2.221 -38.896 -24.019  1.00  0.00           C  
ATOM    138  C   GLY A 108      -3.525 -38.672 -23.287  1.00  0.00           C  
ATOM    139  O   GLY A 108      -3.723 -37.634 -22.667  1.00  0.00           O  
ATOM    140  H   GLY A 108      -1.507 -40.851 -24.518  1.00  0.00           H  
ATOM    141 1HA  GLY A 108      -1.495 -38.154 -23.700  1.00  0.00           H  
ATOM    142 2HA  GLY A 108      -2.373 -38.776 -25.093  1.00  0.00           H  
ATOM    143  N   ARG A 109      -4.415 -39.658 -23.369  1.00  0.00           N  
ATOM    144  CA  ARG A 109      -5.731 -39.583 -22.747  1.00  0.00           C  
ATOM    145  C   ARG A 109      -5.646 -39.414 -21.245  1.00  0.00           C  
ATOM    146  O   ARG A 109      -6.370 -38.619 -20.647  1.00  0.00           O  
ATOM    147  CB  ARG A 109      -6.536 -40.831 -23.074  1.00  0.00           C  
ATOM    148  CG  ARG A 109      -6.962 -40.958 -24.528  1.00  0.00           C  
ATOM    149  CD  ARG A 109      -7.564 -42.288 -24.798  1.00  0.00           C  
ATOM    150  NE  ARG A 109      -7.912 -42.452 -26.201  1.00  0.00           N  
ATOM    151  CZ  ARG A 109      -8.254 -43.625 -26.768  1.00  0.00           C  
ATOM    152  NH1 ARG A 109      -8.289 -44.720 -26.041  1.00  0.00           N  
ATOM    153  NH2 ARG A 109      -8.553 -43.676 -28.054  1.00  0.00           N  
ATOM    154  H   ARG A 109      -4.192 -40.465 -23.939  1.00  0.00           H  
ATOM    155  HA  ARG A 109      -6.250 -38.716 -23.161  1.00  0.00           H  
ATOM    156 1HB  ARG A 109      -5.956 -41.719 -22.825  1.00  0.00           H  
ATOM    157 2HB  ARG A 109      -7.439 -40.853 -22.463  1.00  0.00           H  
ATOM    158 1HG  ARG A 109      -7.699 -40.189 -24.760  1.00  0.00           H  
ATOM    159 2HG  ARG A 109      -6.093 -40.833 -25.177  1.00  0.00           H  
ATOM    160 1HD  ARG A 109      -6.857 -43.073 -24.530  1.00  0.00           H  
ATOM    161 2HD  ARG A 109      -8.471 -42.403 -24.207  1.00  0.00           H  
ATOM    162  HE  ARG A 109      -7.894 -41.631 -26.791  1.00  0.00           H  
ATOM    163 1HH1 ARG A 109      -8.060 -44.681 -25.057  1.00  0.00           H  
ATOM    164 2HH1 ARG A 109      -8.546 -45.600 -26.465  1.00  0.00           H  
ATOM    165 1HH2 ARG A 109      -8.526 -42.834 -28.613  1.00  0.00           H  
ATOM    166 2HH2 ARG A 109      -8.811 -44.555 -28.478  1.00  0.00           H  
ATOM    167  N   VAL A 110      -4.713 -40.145 -20.650  1.00  0.00           N  
ATOM    168  CA  VAL A 110      -4.492 -40.140 -19.220  1.00  0.00           C  
ATOM    169  C   VAL A 110      -3.832 -38.849 -18.801  1.00  0.00           C  
ATOM    170  O   VAL A 110      -4.291 -38.166 -17.884  1.00  0.00           O  
ATOM    171  CB  VAL A 110      -3.650 -41.370 -18.829  1.00  0.00           C  
ATOM    172  CG1 VAL A 110      -3.237 -41.278 -17.368  1.00  0.00           C  
ATOM    173  CG2 VAL A 110      -4.453 -42.633 -19.099  1.00  0.00           C  
ATOM    174  H   VAL A 110      -4.201 -40.807 -21.208  1.00  0.00           H  
ATOM    175  HA  VAL A 110      -5.443 -40.228 -18.728  1.00  0.00           H  
ATOM    176  HB  VAL A 110      -2.734 -41.388 -19.419  1.00  0.00           H  
ATOM    177 1HG1 VAL A 110      -2.641 -42.150 -17.098  1.00  0.00           H  
ATOM    178 2HG1 VAL A 110      -2.648 -40.370 -17.241  1.00  0.00           H  
ATOM    179 3HG1 VAL A 110      -4.124 -41.242 -16.736  1.00  0.00           H  
ATOM    180 1HG2 VAL A 110      -3.862 -43.505 -18.824  1.00  0.00           H  
ATOM    181 2HG2 VAL A 110      -5.369 -42.613 -18.508  1.00  0.00           H  
ATOM    182 3HG2 VAL A 110      -4.712 -42.695 -20.157  1.00  0.00           H  
ATOM    183  N   TYR A 111      -2.796 -38.489 -19.548  1.00  0.00           N  
ATOM    184  CA  TYR A 111      -1.998 -37.305 -19.368  1.00  0.00           C  
ATOM    185  C   TYR A 111      -2.843 -36.088 -19.281  1.00  0.00           C  
ATOM    186  O   TYR A 111      -2.722 -35.336 -18.332  1.00  0.00           O  
ATOM    187  CB  TYR A 111      -0.979 -37.179 -20.503  1.00  0.00           C  
ATOM    188  CG  TYR A 111      -0.017 -36.010 -20.484  1.00  0.00           C  
ATOM    189  CD1 TYR A 111       1.101 -36.045 -19.663  1.00  0.00           C  
ATOM    190  CD2 TYR A 111      -0.249 -34.902 -21.285  1.00  0.00           C  
ATOM    191  CE1 TYR A 111       1.979 -34.978 -19.646  1.00  0.00           C  
ATOM    192  CE2 TYR A 111       0.633 -33.839 -21.265  1.00  0.00           C  
ATOM    193  CZ  TYR A 111       1.744 -33.872 -20.448  1.00  0.00           C  
ATOM    194  OH  TYR A 111       2.628 -32.816 -20.420  1.00  0.00           O  
ATOM    195  H   TYR A 111      -2.508 -39.119 -20.273  1.00  0.00           H  
ATOM    196  HA  TYR A 111      -1.455 -37.395 -18.427  1.00  0.00           H  
ATOM    197 1HB  TYR A 111      -0.361 -38.077 -20.520  1.00  0.00           H  
ATOM    198 2HB  TYR A 111      -1.520 -37.115 -21.446  1.00  0.00           H  
ATOM    199  HD1 TYR A 111       1.287 -36.913 -19.031  1.00  0.00           H  
ATOM    200  HD2 TYR A 111      -1.126 -34.869 -21.931  1.00  0.00           H  
ATOM    201  HE1 TYR A 111       2.856 -35.008 -19.000  1.00  0.00           H  
ATOM    202  HE2 TYR A 111       0.445 -32.970 -21.897  1.00  0.00           H  
ATOM    203  HH  TYR A 111       3.329 -33.006 -19.793  1.00  0.00           H  
ATOM    204  N   ASN A 112      -3.833 -35.993 -20.166  1.00  0.00           N  
ATOM    205  CA  ASN A 112      -4.720 -34.854 -20.241  1.00  0.00           C  
ATOM    206  C   ASN A 112      -5.353 -34.445 -18.928  1.00  0.00           C  
ATOM    207  O   ASN A 112      -5.634 -33.264 -18.731  1.00  0.00           O  
ATOM    208  CB  ASN A 112      -5.809 -35.123 -21.263  1.00  0.00           C  
ATOM    209  CG  ASN A 112      -5.289 -35.080 -22.674  1.00  0.00           C  
ATOM    210  ND2 ASN A 112      -6.001 -35.705 -23.576  1.00  0.00           N  
ATOM    211  OD1 ASN A 112      -4.241 -34.481 -22.943  1.00  0.00           O  
ATOM    212  H   ASN A 112      -3.861 -36.670 -20.913  1.00  0.00           H  
ATOM    213  HA  ASN A 112      -4.132 -34.002 -20.582  1.00  0.00           H  
ATOM    214 1HB  ASN A 112      -6.250 -36.104 -21.077  1.00  0.00           H  
ATOM    215 2HB  ASN A 112      -6.602 -34.383 -21.154  1.00  0.00           H  
ATOM    216 1HD2 ASN A 112      -5.704 -35.710 -24.531  1.00  0.00           H  
ATOM    217 2HD2 ASN A 112      -6.841 -36.176 -23.312  1.00  0.00           H  
ATOM    218  N   PHE A 113      -5.639 -35.396 -18.040  1.00  0.00           N  
ATOM    219  CA  PHE A 113      -6.255 -35.014 -16.793  1.00  0.00           C  
ATOM    220  C   PHE A 113      -5.283 -35.159 -15.648  1.00  0.00           C  
ATOM    221  O   PHE A 113      -5.622 -34.810 -14.519  1.00  0.00           O  
ATOM    222  CB  PHE A 113      -7.494 -35.869 -16.523  1.00  0.00           C  
ATOM    223  CG  PHE A 113      -7.274 -37.350 -16.405  1.00  0.00           C  
ATOM    224  CD1 PHE A 113      -6.704 -37.900 -15.268  1.00  0.00           C  
ATOM    225  CD2 PHE A 113      -7.641 -38.195 -17.436  1.00  0.00           C  
ATOM    226  CE1 PHE A 113      -6.502 -39.263 -15.160  1.00  0.00           C  
ATOM    227  CE2 PHE A 113      -7.443 -39.557 -17.335  1.00  0.00           C  
ATOM    228  CZ  PHE A 113      -6.872 -40.093 -16.197  1.00  0.00           C  
ATOM    229  H   PHE A 113      -5.392 -36.360 -18.206  1.00  0.00           H  
ATOM    230  HA  PHE A 113      -6.556 -33.967 -16.855  1.00  0.00           H  
ATOM    231 1HB  PHE A 113      -7.953 -35.537 -15.591  1.00  0.00           H  
ATOM    232 2HB  PHE A 113      -8.211 -35.714 -17.327  1.00  0.00           H  
ATOM    233  HD1 PHE A 113      -6.412 -37.239 -14.449  1.00  0.00           H  
ATOM    234  HD2 PHE A 113      -8.092 -37.775 -18.336  1.00  0.00           H  
ATOM    235  HE1 PHE A 113      -6.051 -39.680 -14.260  1.00  0.00           H  
ATOM    236  HE2 PHE A 113      -7.737 -40.214 -18.154  1.00  0.00           H  
ATOM    237  HZ  PHE A 113      -6.716 -41.170 -16.119  1.00  0.00           H  
ATOM    238  N   LEU A 114      -4.100 -35.717 -15.900  1.00  0.00           N  
ATOM    239  CA  LEU A 114      -3.078 -35.738 -14.870  1.00  0.00           C  
ATOM    240  C   LEU A 114      -2.141 -34.531 -15.011  1.00  0.00           C  
ATOM    241  O   LEU A 114      -1.373 -34.239 -14.085  1.00  0.00           O  
ATOM    242  CB  LEU A 114      -2.210 -36.999 -14.956  1.00  0.00           C  
ATOM    243  CG  LEU A 114      -2.910 -38.332 -14.669  1.00  0.00           C  
ATOM    244  CD1 LEU A 114      -1.906 -39.467 -14.809  1.00  0.00           C  
ATOM    245  CD2 LEU A 114      -3.505 -38.277 -13.269  1.00  0.00           C  
ATOM    246  H   LEU A 114      -3.869 -36.033 -16.830  1.00  0.00           H  
ATOM    247  HA  LEU A 114      -3.563 -35.690 -13.899  1.00  0.00           H  
ATOM    248 1HB  LEU A 114      -1.790 -37.063 -15.959  1.00  0.00           H  
ATOM    249 2HB  LEU A 114      -1.397 -36.885 -14.240  1.00  0.00           H  
ATOM    250  HG  LEU A 114      -3.705 -38.499 -15.398  1.00  0.00           H  
ATOM    251 1HD1 LEU A 114      -2.406 -40.414 -14.604  1.00  0.00           H  
ATOM    252 2HD1 LEU A 114      -1.504 -39.479 -15.822  1.00  0.00           H  
ATOM    253 3HD1 LEU A 114      -1.089 -39.328 -14.101  1.00  0.00           H  
ATOM    254 1HD2 LEU A 114      -4.009 -39.219 -13.049  1.00  0.00           H  
ATOM    255 2HD2 LEU A 114      -2.711 -38.114 -12.541  1.00  0.00           H  
ATOM    256 3HD2 LEU A 114      -4.221 -37.455 -13.225  1.00  0.00           H  
ATOM    257  N   GLU A 115      -2.224 -33.838 -16.147  1.00  0.00           N  
ATOM    258  CA  GLU A 115      -1.380 -32.698 -16.435  1.00  0.00           C  
ATOM    259  C   GLU A 115      -1.889 -32.007 -17.674  1.00  0.00           C  
ATOM    260  O   GLU A 115      -2.510 -32.620 -18.535  1.00  0.00           O  
ATOM    261  CB  GLU A 115       0.077 -33.153 -16.575  1.00  0.00           C  
ATOM    262  CG  GLU A 115       1.123 -32.050 -16.768  1.00  0.00           C  
ATOM    263  CD  GLU A 115       1.110 -30.957 -15.718  1.00  0.00           C  
ATOM    264  OE1 GLU A 115       0.320 -30.059 -15.885  1.00  0.00           O  
ATOM    265  OE2 GLU A 115       1.865 -31.002 -14.769  1.00  0.00           O  
ATOM    266  H   GLU A 115      -2.865 -34.145 -16.860  1.00  0.00           H  
ATOM    267  HA  GLU A 115      -1.433 -31.991 -15.605  1.00  0.00           H  
ATOM    268 1HB  GLU A 115       0.378 -33.709 -15.691  1.00  0.00           H  
ATOM    269 2HB  GLU A 115       0.161 -33.824 -17.429  1.00  0.00           H  
ATOM    270 1HG  GLU A 115       2.113 -32.504 -16.767  1.00  0.00           H  
ATOM    271 2HG  GLU A 115       0.971 -31.580 -17.740  1.00  0.00           H  
ATOM    272  N   ARG A 116      -1.664 -30.706 -17.750  1.00  0.00           N  
ATOM    273  CA  ARG A 116      -2.157 -29.863 -18.827  1.00  0.00           C  
ATOM    274  C   ARG A 116      -3.700 -29.850 -18.969  1.00  0.00           C  
ATOM    275  O   ARG A 116      -4.205 -29.922 -20.092  1.00  0.00           O  
ATOM    276  CB  ARG A 116      -1.596 -30.325 -20.164  1.00  0.00           C  
ATOM    277  CG  ARG A 116      -0.111 -30.645 -20.173  1.00  0.00           C  
ATOM    278  CD  ARG A 116       0.757 -29.515 -19.753  1.00  0.00           C  
ATOM    279  NE  ARG A 116       2.149 -29.937 -19.771  1.00  0.00           N  
ATOM    280  CZ  ARG A 116       3.214 -29.150 -19.526  1.00  0.00           C  
ATOM    281  NH1 ARG A 116       3.041 -27.878 -19.240  1.00  0.00           N  
ATOM    282  NH2 ARG A 116       4.431 -29.662 -19.575  1.00  0.00           N  
ATOM    283  H   ARG A 116      -1.115 -30.281 -17.016  1.00  0.00           H  
ATOM    284  HA  ARG A 116      -1.824 -28.844 -18.625  1.00  0.00           H  
ATOM    285 1HB  ARG A 116      -2.119 -31.223 -20.493  1.00  0.00           H  
ATOM    286 2HB  ARG A 116      -1.769 -29.556 -20.915  1.00  0.00           H  
ATOM    287 1HG  ARG A 116       0.089 -31.472 -19.491  1.00  0.00           H  
ATOM    288 2HG  ARG A 116       0.179 -30.923 -21.188  1.00  0.00           H  
ATOM    289 1HD  ARG A 116       0.629 -28.673 -20.434  1.00  0.00           H  
ATOM    290 2HD  ARG A 116       0.493 -29.197 -18.746  1.00  0.00           H  
ATOM    291  HE  ARG A 116       2.318 -30.910 -19.987  1.00  0.00           H  
ATOM    292 1HH1 ARG A 116       2.109 -27.490 -19.204  1.00  0.00           H  
ATOM    293 2HH1 ARG A 116       3.841 -27.290 -19.058  1.00  0.00           H  
ATOM    294 1HH2 ARG A 116       4.558 -30.640 -19.794  1.00  0.00           H  
ATOM    295 2HH2 ARG A 116       5.232 -29.077 -19.392  1.00  0.00           H  
ATOM    296  N   PRO A 117      -4.456 -29.827 -17.853  1.00  0.00           N  
ATOM    297  CA  PRO A 117      -5.903 -29.815 -17.839  1.00  0.00           C  
ATOM    298  C   PRO A 117      -6.480 -28.655 -18.614  1.00  0.00           C  
ATOM    299  O   PRO A 117      -6.430 -27.513 -18.156  1.00  0.00           O  
ATOM    300  CB  PRO A 117      -6.249 -29.655 -16.356  1.00  0.00           C  
ATOM    301  CG  PRO A 117      -5.115 -28.862 -15.798  1.00  0.00           C  
ATOM    302  CD  PRO A 117      -3.910 -29.266 -16.604  1.00  0.00           C  
ATOM    303  HA  PRO A 117      -6.276 -30.767 -18.233  1.00  0.00           H  
ATOM    304 1HB  PRO A 117      -7.219 -29.151 -16.245  1.00  0.00           H  
ATOM    305 2HB  PRO A 117      -6.345 -30.650 -15.893  1.00  0.00           H  
ATOM    306 1HG  PRO A 117      -5.332 -27.787 -15.883  1.00  0.00           H  
ATOM    307 2HG  PRO A 117      -4.992 -29.078 -14.727  1.00  0.00           H  
ATOM    308 1HD  PRO A 117      -3.255 -28.405 -16.797  1.00  0.00           H  
ATOM    309 2HD  PRO A 117      -3.377 -30.043 -16.038  1.00  0.00           H  
ATOM    310  N   THR A 118      -7.102 -28.948 -19.742  1.00  0.00           N  
ATOM    311  CA  THR A 118      -7.768 -27.910 -20.512  1.00  0.00           C  
ATOM    312  C   THR A 118      -9.261 -28.207 -20.551  1.00  0.00           C  
ATOM    313  O   THR A 118     -10.080 -27.300 -20.695  1.00  0.00           O  
ATOM    314  CB  THR A 118      -7.219 -27.808 -21.947  1.00  0.00           C  
ATOM    315  CG2 THR A 118      -5.739 -27.461 -21.943  1.00  0.00           C  
ATOM    316  OG1 THR A 118      -7.409 -29.061 -22.618  1.00  0.00           O  
ATOM    317  H   THR A 118      -7.125 -29.905 -20.062  1.00  0.00           H  
ATOM    318  HA  THR A 118      -7.625 -26.953 -20.017  1.00  0.00           H  
ATOM    319  HB  THR A 118      -7.762 -27.033 -22.490  1.00  0.00           H  
ATOM    320  HG1 THR A 118      -7.074 -28.996 -23.515  1.00  0.00           H  
ATOM    321 1HG2 THR A 118      -5.379 -27.396 -22.970  1.00  0.00           H  
ATOM    322 2HG2 THR A 118      -5.589 -26.503 -21.444  1.00  0.00           H  
ATOM    323 3HG2 THR A 118      -5.184 -28.235 -21.413  1.00  0.00           H  
ATOM    324  N   GLY A 119      -9.610 -29.491 -20.472  1.00  0.00           N  
ATOM    325  CA  GLY A 119     -11.010 -29.868 -20.498  1.00  0.00           C  
ATOM    326  C   GLY A 119     -11.624 -29.701 -19.129  1.00  0.00           C  
ATOM    327  O   GLY A 119     -10.911 -29.632 -18.127  1.00  0.00           O  
ATOM    328  H   GLY A 119      -8.904 -30.205 -20.382  1.00  0.00           H  
ATOM    329 1HA  GLY A 119     -11.555 -29.262 -21.222  1.00  0.00           H  
ATOM    330 2HA  GLY A 119     -11.120 -30.901 -20.826  1.00  0.00           H  
ATOM    331  N   TRP A 120     -12.944 -29.574 -19.103  1.00  0.00           N  
ATOM    332  CA  TRP A 120     -13.670 -29.378 -17.866  1.00  0.00           C  
ATOM    333  C   TRP A 120     -13.456 -30.551 -16.946  1.00  0.00           C  
ATOM    334  O   TRP A 120     -13.136 -30.368 -15.775  1.00  0.00           O  
ATOM    335  CB  TRP A 120     -15.161 -29.179 -18.150  1.00  0.00           C  
ATOM    336  CG  TRP A 120     -16.010 -29.032 -16.924  1.00  0.00           C  
ATOM    337  CD1 TRP A 120     -16.171 -27.906 -16.173  1.00  0.00           C  
ATOM    338  CD2 TRP A 120     -16.825 -30.050 -16.299  1.00  0.00           C  
ATOM    339  CE2 TRP A 120     -17.436 -29.461 -15.189  1.00  0.00           C  
ATOM    340  CE3 TRP A 120     -17.083 -31.396 -16.588  1.00  0.00           C  
ATOM    341  NE1 TRP A 120     -17.025 -28.154 -15.127  1.00  0.00           N  
ATOM    342  CZ2 TRP A 120     -18.293 -30.170 -14.360  1.00  0.00           C  
ATOM    343  CZ3 TRP A 120     -17.942 -32.108 -15.758  1.00  0.00           C  
ATOM    344  CH2 TRP A 120     -18.531 -31.508 -14.673  1.00  0.00           C  
ATOM    345  H   TRP A 120     -13.461 -29.627 -19.970  1.00  0.00           H  
ATOM    346  HA  TRP A 120     -13.291 -28.483 -17.374  1.00  0.00           H  
ATOM    347 1HB  TRP A 120     -15.295 -28.288 -18.764  1.00  0.00           H  
ATOM    348 2HB  TRP A 120     -15.536 -30.031 -18.719  1.00  0.00           H  
ATOM    349  HD1 TRP A 120     -15.691 -26.950 -16.374  1.00  0.00           H  
ATOM    350  HE1 TRP A 120     -17.305 -27.483 -14.425  1.00  0.00           H  
ATOM    351  HE3 TRP A 120     -16.616 -31.871 -17.451  1.00  0.00           H  
ATOM    352  HZ2 TRP A 120     -18.770 -29.713 -13.493  1.00  0.00           H  
ATOM    353  HZ3 TRP A 120     -18.134 -33.156 -15.991  1.00  0.00           H  
ATOM    354  HH2 TRP A 120     -19.199 -32.094 -14.043  1.00  0.00           H  
ATOM    355  N   LYS A 121     -13.620 -31.759 -17.488  1.00  0.00           N  
ATOM    356  CA  LYS A 121     -13.463 -32.985 -16.726  1.00  0.00           C  
ATOM    357  C   LYS A 121     -12.058 -33.134 -16.195  1.00  0.00           C  
ATOM    358  O   LYS A 121     -11.854 -33.713 -15.129  1.00  0.00           O  
ATOM    359  CB  LYS A 121     -13.822 -34.199 -17.586  1.00  0.00           C  
ATOM    360  CG  LYS A 121     -15.304 -34.318 -17.918  1.00  0.00           C  
ATOM    361  CD  LYS A 121     -15.587 -35.541 -18.777  1.00  0.00           C  
ATOM    362  CE  LYS A 121     -17.068 -35.647 -19.117  1.00  0.00           C  
ATOM    363  NZ  LYS A 121     -17.353 -36.811 -19.998  1.00  0.00           N  
ATOM    364  H   LYS A 121     -13.882 -31.824 -18.461  1.00  0.00           H  
ATOM    365  HA  LYS A 121     -14.141 -32.942 -15.872  1.00  0.00           H  
ATOM    366 1HB  LYS A 121     -13.273 -34.153 -18.526  1.00  0.00           H  
ATOM    367 2HB  LYS A 121     -13.519 -35.111 -17.073  1.00  0.00           H  
ATOM    368 1HG  LYS A 121     -15.879 -34.397 -16.994  1.00  0.00           H  
ATOM    369 2HG  LYS A 121     -15.629 -33.426 -18.454  1.00  0.00           H  
ATOM    370 1HD  LYS A 121     -15.015 -35.476 -19.705  1.00  0.00           H  
ATOM    371 2HD  LYS A 121     -15.281 -36.440 -18.244  1.00  0.00           H  
ATOM    372 1HE  LYS A 121     -17.638 -35.751 -18.195  1.00  0.00           H  
ATOM    373 2HE  LYS A 121     -17.385 -34.734 -19.620  1.00  0.00           H  
ATOM    374 1HZ  LYS A 121     -18.343 -36.846 -20.199  1.00  0.00           H  
ATOM    375 2HZ  LYS A 121     -16.837 -36.715 -20.862  1.00  0.00           H  
ATOM    376 3HZ  LYS A 121     -17.074 -37.663 -19.534  1.00  0.00           H  
ATOM    377  N   CYS A 122     -11.077 -32.595 -16.930  1.00  0.00           N  
ATOM    378  CA  CYS A 122      -9.697 -32.645 -16.490  1.00  0.00           C  
ATOM    379  C   CYS A 122      -9.537 -31.828 -15.242  1.00  0.00           C  
ATOM    380  O   CYS A 122      -8.819 -32.214 -14.320  1.00  0.00           O  
ATOM    381  CB  CYS A 122      -8.758 -32.128 -17.581  1.00  0.00           C  
ATOM    382  SG  CYS A 122      -8.675 -33.194 -19.041  1.00  0.00           S  
ATOM    383  H   CYS A 122     -11.302 -32.134 -17.800  1.00  0.00           H  
ATOM    384  HA  CYS A 122      -9.421 -33.676 -16.274  1.00  0.00           H  
ATOM    385 1HB  CYS A 122      -9.077 -31.138 -17.907  1.00  0.00           H  
ATOM    386 2HB  CYS A 122      -7.751 -32.028 -17.173  1.00  0.00           H  
ATOM    387  HG  CYS A 122      -9.966 -33.111 -19.346  1.00  0.00           H  
ATOM    388  N   PHE A 123     -10.177 -30.660 -15.236  1.00  0.00           N  
ATOM    389  CA  PHE A 123     -10.110 -29.788 -14.094  1.00  0.00           C  
ATOM    390  C   PHE A 123     -10.844 -30.417 -12.933  1.00  0.00           C  
ATOM    391  O   PHE A 123     -10.393 -30.290 -11.802  1.00  0.00           O  
ATOM    392  CB  PHE A 123     -10.737 -28.424 -14.391  1.00  0.00           C  
ATOM    393  CG  PHE A 123      -9.873 -27.493 -15.192  1.00  0.00           C  
ATOM    394  CD1 PHE A 123     -10.233 -27.110 -16.475  1.00  0.00           C  
ATOM    395  CD2 PHE A 123      -8.694 -26.998 -14.657  1.00  0.00           C  
ATOM    396  CE1 PHE A 123      -9.433 -26.252 -17.207  1.00  0.00           C  
ATOM    397  CE2 PHE A 123      -7.892 -26.139 -15.384  1.00  0.00           C  
ATOM    398  CZ  PHE A 123      -8.265 -25.767 -16.660  1.00  0.00           C  
ATOM    399  H   PHE A 123     -10.657 -30.357 -16.074  1.00  0.00           H  
ATOM    400  HA  PHE A 123      -9.065 -29.653 -13.815  1.00  0.00           H  
ATOM    401 1HB  PHE A 123     -11.668 -28.563 -14.941  1.00  0.00           H  
ATOM    402 2HB  PHE A 123     -10.980 -27.928 -13.454  1.00  0.00           H  
ATOM    403  HD1 PHE A 123     -11.159 -27.493 -16.906  1.00  0.00           H  
ATOM    404  HD2 PHE A 123      -8.402 -27.294 -13.648  1.00  0.00           H  
ATOM    405  HE1 PHE A 123      -9.728 -25.959 -18.215  1.00  0.00           H  
ATOM    406  HE2 PHE A 123      -6.969 -25.756 -14.953  1.00  0.00           H  
ATOM    407  HZ  PHE A 123      -7.634 -25.093 -17.236  1.00  0.00           H  
ATOM    408  N   VAL A 124     -11.954 -31.124 -13.215  1.00  0.00           N  
ATOM    409  CA  VAL A 124     -12.749 -31.778 -12.177  1.00  0.00           C  
ATOM    410  C   VAL A 124     -11.908 -32.849 -11.511  1.00  0.00           C  
ATOM    411  O   VAL A 124     -11.939 -32.986 -10.290  1.00  0.00           O  
ATOM    412  CB  VAL A 124     -14.015 -32.422 -12.770  1.00  0.00           C  
ATOM    413  CG1 VAL A 124     -14.684 -33.305 -11.726  1.00  0.00           C  
ATOM    414  CG2 VAL A 124     -14.958 -31.332 -13.260  1.00  0.00           C  
ATOM    415  H   VAL A 124     -12.297 -31.123 -14.164  1.00  0.00           H  
ATOM    416  HA  VAL A 124     -13.045 -31.036 -11.434  1.00  0.00           H  
ATOM    417  HB  VAL A 124     -13.742 -33.066 -13.606  1.00  0.00           H  
ATOM    418 1HG1 VAL A 124     -15.579 -33.758 -12.151  1.00  0.00           H  
ATOM    419 2HG1 VAL A 124     -13.992 -34.088 -11.415  1.00  0.00           H  
ATOM    420 3HG1 VAL A 124     -14.959 -32.700 -10.862  1.00  0.00           H  
ATOM    421 1HG2 VAL A 124     -15.850 -31.795 -13.679  1.00  0.00           H  
ATOM    422 2HG2 VAL A 124     -15.233 -30.690 -12.424  1.00  0.00           H  
ATOM    423 3HG2 VAL A 124     -14.471 -30.728 -14.026  1.00  0.00           H  
ATOM    424  N   TYR A 125     -11.126 -33.579 -12.306  1.00  0.00           N  
ATOM    425  CA  TYR A 125     -10.257 -34.617 -11.772  1.00  0.00           C  
ATOM    426  C   TYR A 125      -9.357 -34.029 -10.705  1.00  0.00           C  
ATOM    427  O   TYR A 125      -9.282 -34.521  -9.574  1.00  0.00           O  
ATOM    428  CB  TYR A 125      -9.415 -35.256 -12.878  1.00  0.00           C  
ATOM    429  CG  TYR A 125      -8.456 -36.310 -12.370  1.00  0.00           C  
ATOM    430  CD1 TYR A 125      -8.883 -37.623 -12.232  1.00  0.00           C  
ATOM    431  CD2 TYR A 125      -7.155 -35.962 -12.045  1.00  0.00           C  
ATOM    432  CE1 TYR A 125      -8.011 -38.590 -11.768  1.00  0.00           C  
ATOM    433  CE2 TYR A 125      -6.288 -36.933 -11.580  1.00  0.00           C  
ATOM    434  CZ  TYR A 125      -6.708 -38.240 -11.442  1.00  0.00           C  
ATOM    435  OH  TYR A 125      -5.837 -39.199 -10.979  1.00  0.00           O  
ATOM    436  H   TYR A 125     -11.221 -33.477 -13.304  1.00  0.00           H  
ATOM    437  HA  TYR A 125     -10.871 -35.386 -11.305  1.00  0.00           H  
ATOM    438 1HB  TYR A 125     -10.072 -35.716 -13.619  1.00  0.00           H  
ATOM    439 2HB  TYR A 125      -8.836 -34.488 -13.392  1.00  0.00           H  
ATOM    440  HD1 TYR A 125      -9.907 -37.892 -12.490  1.00  0.00           H  
ATOM    441  HD2 TYR A 125      -6.818 -34.932 -12.151  1.00  0.00           H  
ATOM    442  HE1 TYR A 125      -8.349 -39.621 -11.659  1.00  0.00           H  
ATOM    443  HE2 TYR A 125      -5.263 -36.668 -11.321  1.00  0.00           H  
ATOM    444  HH  TYR A 125      -5.049 -38.778 -10.635  1.00  0.00           H  
ATOM    445  N   HIS A 126      -8.705 -32.933 -11.067  1.00  0.00           N  
ATOM    446  CA  HIS A 126      -7.797 -32.283 -10.160  1.00  0.00           C  
ATOM    447  C   HIS A 126      -8.541 -31.586  -9.026  1.00  0.00           C  
ATOM    448  O   HIS A 126      -8.037 -31.499  -7.908  1.00  0.00           O  
ATOM    449  CB  HIS A 126      -6.941 -31.263 -10.888  1.00  0.00           C  
ATOM    450  CG  HIS A 126      -5.980 -31.784 -11.897  1.00  0.00           C  
ATOM    451  CD2 HIS A 126      -5.868 -31.532 -13.217  1.00  0.00           C  
ATOM    452  ND1 HIS A 126      -4.978 -32.678 -11.592  1.00  0.00           N  
ATOM    453  CE1 HIS A 126      -4.295 -32.950 -12.683  1.00  0.00           C  
ATOM    454  NE2 HIS A 126      -4.816 -32.267 -13.682  1.00  0.00           N  
ATOM    455  H   HIS A 126      -8.794 -32.595 -12.015  1.00  0.00           H  
ATOM    456  HA  HIS A 126      -7.141 -33.031  -9.715  1.00  0.00           H  
ATOM    457 1HB  HIS A 126      -7.594 -30.562 -11.407  1.00  0.00           H  
ATOM    458 2HB  HIS A 126      -6.364 -30.711 -10.157  1.00  0.00           H  
ATOM    459  HD2 HIS A 126      -6.505 -30.862 -13.795  1.00  0.00           H  
ATOM    460  HE1 HIS A 126      -3.446 -33.627 -12.737  1.00  0.00           H  
ATOM    461  HE2 HIS A 126      -4.491 -32.281 -14.640  1.00  0.00           H  
ATOM    462  N   PHE A 127      -9.767 -31.144  -9.309  1.00  0.00           N  
ATOM    463  CA  PHE A 127     -10.615 -30.461  -8.347  1.00  0.00           C  
ATOM    464  C   PHE A 127     -10.986 -31.396  -7.229  1.00  0.00           C  
ATOM    465  O   PHE A 127     -10.993 -30.997  -6.070  1.00  0.00           O  
ATOM    466  CB  PHE A 127     -11.874 -29.923  -9.030  1.00  0.00           C  
ATOM    467  CG  PHE A 127     -12.725 -29.080  -8.123  1.00  0.00           C  
ATOM    468  CD1 PHE A 127     -12.312 -27.804  -7.767  1.00  0.00           C  
ATOM    469  CD2 PHE A 127     -13.927 -29.556  -7.630  1.00  0.00           C  
ATOM    470  CE1 PHE A 127     -13.088 -27.019  -6.935  1.00  0.00           C  
ATOM    471  CE2 PHE A 127     -14.704 -28.773  -6.798  1.00  0.00           C  
ATOM    472  CZ  PHE A 127     -14.283 -27.504  -6.450  1.00  0.00           C  
ATOM    473  H   PHE A 127     -10.092 -31.205 -10.257  1.00  0.00           H  
ATOM    474  HA  PHE A 127     -10.063 -29.620  -7.925  1.00  0.00           H  
ATOM    475 1HB  PHE A 127     -11.596 -29.323  -9.895  1.00  0.00           H  
ATOM    476 2HB  PHE A 127     -12.479 -30.753  -9.393  1.00  0.00           H  
ATOM    477  HD1 PHE A 127     -11.367 -27.421  -8.153  1.00  0.00           H  
ATOM    478  HD2 PHE A 127     -14.257 -30.557  -7.904  1.00  0.00           H  
ATOM    479  HE1 PHE A 127     -12.753 -26.019  -6.662  1.00  0.00           H  
ATOM    480  HE2 PHE A 127     -15.649 -29.157  -6.415  1.00  0.00           H  
ATOM    481  HZ  PHE A 127     -14.896 -26.889  -5.792  1.00  0.00           H  
ATOM    482  N   ALA A 128     -11.248 -32.657  -7.562  1.00  0.00           N  
ATOM    483  CA  ALA A 128     -11.567 -33.643  -6.549  1.00  0.00           C  
ATOM    484  C   ALA A 128     -10.424 -33.722  -5.555  1.00  0.00           C  
ATOM    485  O   ALA A 128     -10.640 -33.802  -4.346  1.00  0.00           O  
ATOM    486  CB  ALA A 128     -11.834 -34.999  -7.175  1.00  0.00           C  
ATOM    487  H   ALA A 128     -11.311 -32.899  -8.535  1.00  0.00           H  
ATOM    488  HA  ALA A 128     -12.452 -33.321  -6.007  1.00  0.00           H  
ATOM    489 1HB  ALA A 128     -12.047 -35.727  -6.391  1.00  0.00           H  
ATOM    490 2HB  ALA A 128     -12.688 -34.929  -7.847  1.00  0.00           H  
ATOM    491 3HB  ALA A 128     -10.957 -35.321  -7.736  1.00  0.00           H  
ATOM    492  N   VAL A 129      -9.193 -33.668  -6.080  1.00  0.00           N  
ATOM    493  CA  VAL A 129      -8.017 -33.695  -5.230  1.00  0.00           C  
ATOM    494  C   VAL A 129      -7.963 -32.431  -4.381  1.00  0.00           C  
ATOM    495  O   VAL A 129      -7.679 -32.498  -3.188  1.00  0.00           O  
ATOM    496  CB  VAL A 129      -6.746 -33.833  -6.092  1.00  0.00           C  
ATOM    497  CG1 VAL A 129      -5.521 -33.675  -5.207  1.00  0.00           C  
ATOM    498  CG2 VAL A 129      -6.779 -35.184  -6.790  1.00  0.00           C  
ATOM    499  H   VAL A 129      -9.095 -33.709  -7.091  1.00  0.00           H  
ATOM    500  HA  VAL A 129      -8.080 -34.559  -4.569  1.00  0.00           H  
ATOM    501  HB  VAL A 129      -6.710 -33.038  -6.838  1.00  0.00           H  
ATOM    502 1HG1 VAL A 129      -4.618 -33.770  -5.811  1.00  0.00           H  
ATOM    503 2HG1 VAL A 129      -5.534 -32.692  -4.735  1.00  0.00           H  
ATOM    504 3HG1 VAL A 129      -5.532 -34.451  -4.442  1.00  0.00           H  
ATOM    505 1HG2 VAL A 129      -5.890 -35.303  -7.409  1.00  0.00           H  
ATOM    506 2HG2 VAL A 129      -6.809 -35.977  -6.044  1.00  0.00           H  
ATOM    507 3HG2 VAL A 129      -7.666 -35.245  -7.422  1.00  0.00           H  
ATOM    508  N   PHE A 130      -8.319 -31.289  -4.983  1.00  0.00           N  
ATOM    509  CA  PHE A 130      -8.370 -30.012  -4.271  1.00  0.00           C  
ATOM    510  C   PHE A 130      -9.315 -30.122  -3.100  1.00  0.00           C  
ATOM    511  O   PHE A 130      -9.017 -29.616  -2.019  1.00  0.00           O  
ATOM    512  CB  PHE A 130      -8.812 -28.884  -5.205  1.00  0.00           C  
ATOM    513  CG  PHE A 130      -8.986 -27.555  -4.525  1.00  0.00           C  
ATOM    514  CD1 PHE A 130      -8.372 -27.284  -3.311  1.00  0.00           C  
ATOM    515  CD2 PHE A 130      -9.768 -26.570  -5.104  1.00  0.00           C  
ATOM    516  CE1 PHE A 130      -8.536 -26.059  -2.692  1.00  0.00           C  
ATOM    517  CE2 PHE A 130      -9.935 -25.344  -4.490  1.00  0.00           C  
ATOM    518  CZ  PHE A 130      -9.319 -25.088  -3.283  1.00  0.00           C  
ATOM    519  H   PHE A 130      -8.487 -31.298  -5.978  1.00  0.00           H  
ATOM    520  HA  PHE A 130      -7.376 -29.780  -3.889  1.00  0.00           H  
ATOM    521 1HB  PHE A 130      -8.074 -28.765  -5.997  1.00  0.00           H  
ATOM    522 2HB  PHE A 130      -9.758 -29.134  -5.681  1.00  0.00           H  
ATOM    523  HD1 PHE A 130      -7.752 -28.052  -2.847  1.00  0.00           H  
ATOM    524  HD2 PHE A 130     -10.256 -26.772  -6.058  1.00  0.00           H  
ATOM    525  HE1 PHE A 130      -8.048 -25.860  -1.740  1.00  0.00           H  
ATOM    526  HE2 PHE A 130     -10.553 -24.579  -4.958  1.00  0.00           H  
ATOM    527  HZ  PHE A 130      -9.449 -24.123  -2.796  1.00  0.00           H  
ATOM    528  N   LEU A 131     -10.462 -30.745  -3.323  1.00  0.00           N  
ATOM    529  CA  LEU A 131     -11.458 -30.895  -2.290  1.00  0.00           C  
ATOM    530  C   LEU A 131     -10.885 -31.693  -1.134  1.00  0.00           C  
ATOM    531  O   LEU A 131     -11.098 -31.342   0.022  1.00  0.00           O  
ATOM    532  CB  LEU A 131     -12.705 -31.596  -2.842  1.00  0.00           C  
ATOM    533  CG  LEU A 131     -13.532 -30.798  -3.859  1.00  0.00           C  
ATOM    534  CD1 LEU A 131     -14.611 -31.702  -4.440  1.00  0.00           C  
ATOM    535  CD2 LEU A 131     -14.134 -29.584  -3.167  1.00  0.00           C  
ATOM    536  H   LEU A 131     -10.672 -31.049  -4.258  1.00  0.00           H  
ATOM    537  HA  LEU A 131     -11.735 -29.910  -1.926  1.00  0.00           H  
ATOM    538 1HB  LEU A 131     -12.402 -32.523  -3.327  1.00  0.00           H  
ATOM    539 2HB  LEU A 131     -13.360 -31.844  -2.008  1.00  0.00           H  
ATOM    540  HG  LEU A 131     -12.896 -30.468  -4.680  1.00  0.00           H  
ATOM    541 1HD1 LEU A 131     -15.206 -31.143  -5.165  1.00  0.00           H  
ATOM    542 2HD1 LEU A 131     -14.147 -32.553  -4.936  1.00  0.00           H  
ATOM    543 3HD1 LEU A 131     -15.258 -32.056  -3.639  1.00  0.00           H  
ATOM    544 1HD2 LEU A 131     -14.725 -29.009  -3.882  1.00  0.00           H  
ATOM    545 2HD2 LEU A 131     -14.778 -29.914  -2.349  1.00  0.00           H  
ATOM    546 3HD2 LEU A 131     -13.333 -28.960  -2.772  1.00  0.00           H  
ATOM    547  N   ILE A 132     -10.098 -32.720  -1.453  1.00  0.00           N  
ATOM    548  CA  ILE A 132      -9.468 -33.533  -0.428  1.00  0.00           C  
ATOM    549  C   ILE A 132      -8.532 -32.673   0.410  1.00  0.00           C  
ATOM    550  O   ILE A 132      -8.510 -32.781   1.632  1.00  0.00           O  
ATOM    551  CB  ILE A 132      -8.675 -34.701  -1.042  1.00  0.00           C  
ATOM    552  CG1 ILE A 132      -9.635 -35.700  -1.694  1.00  0.00           C  
ATOM    553  CG2 ILE A 132      -7.832 -35.364   0.035  1.00  0.00           C  
ATOM    554  CD1 ILE A 132      -8.942 -36.728  -2.559  1.00  0.00           C  
ATOM    555  H   ILE A 132     -10.036 -33.003  -2.422  1.00  0.00           H  
ATOM    556  HA  ILE A 132     -10.234 -33.948   0.224  1.00  0.00           H  
ATOM    557  HB  ILE A 132      -8.021 -34.336  -1.834  1.00  0.00           H  
ATOM    558 1HG1 ILE A 132     -10.190 -36.219  -0.912  1.00  0.00           H  
ATOM    559 2HG1 ILE A 132     -10.353 -35.156  -2.308  1.00  0.00           H  
ATOM    560 1HG2 ILE A 132      -7.274 -36.190  -0.404  1.00  0.00           H  
ATOM    561 2HG2 ILE A 132      -7.137 -34.636   0.454  1.00  0.00           H  
ATOM    562 3HG2 ILE A 132      -8.480 -35.742   0.824  1.00  0.00           H  
ATOM    563 1HD1 ILE A 132      -9.684 -37.402  -2.988  1.00  0.00           H  
ATOM    564 2HD1 ILE A 132      -8.402 -36.226  -3.365  1.00  0.00           H  
ATOM    565 3HD1 ILE A 132      -8.240 -37.299  -1.954  1.00  0.00           H  
ATOM    566  N   VAL A 133      -7.780 -31.784  -0.266  1.00  0.00           N  
ATOM    567  CA  VAL A 133      -6.855 -30.885   0.428  1.00  0.00           C  
ATOM    568  C   VAL A 133      -7.645 -29.960   1.351  1.00  0.00           C  
ATOM    569  O   VAL A 133      -7.197 -29.679   2.458  1.00  0.00           O  
ATOM    570  CB  VAL A 133      -6.036 -30.069  -0.591  1.00  0.00           C  
ATOM    571  CG1 VAL A 133      -5.235 -29.003   0.142  1.00  0.00           C  
ATOM    572  CG2 VAL A 133      -5.134 -31.013  -1.374  1.00  0.00           C  
ATOM    573  H   VAL A 133      -7.813 -31.783  -1.275  1.00  0.00           H  
ATOM    574  HA  VAL A 133      -6.175 -31.487   1.031  1.00  0.00           H  
ATOM    575  HB  VAL A 133      -6.706 -29.554  -1.280  1.00  0.00           H  
ATOM    576 1HG1 VAL A 133      -4.654 -28.422  -0.575  1.00  0.00           H  
ATOM    577 2HG1 VAL A 133      -5.919 -28.340   0.673  1.00  0.00           H  
ATOM    578 3HG1 VAL A 133      -4.561 -29.480   0.852  1.00  0.00           H  
ATOM    579 1HG2 VAL A 133      -4.551 -30.446  -2.098  1.00  0.00           H  
ATOM    580 2HG2 VAL A 133      -4.460 -31.524  -0.686  1.00  0.00           H  
ATOM    581 3HG2 VAL A 133      -5.742 -31.749  -1.899  1.00  0.00           H  
ATOM    582  N   LEU A 134      -8.821 -29.504   0.911  1.00  0.00           N  
ATOM    583  CA  LEU A 134      -9.650 -28.643   1.750  1.00  0.00           C  
ATOM    584  C   LEU A 134     -10.058 -29.402   3.004  1.00  0.00           C  
ATOM    585  O   LEU A 134     -10.118 -28.821   4.083  1.00  0.00           O  
ATOM    586  CB  LEU A 134     -10.901 -28.178   0.994  1.00  0.00           C  
ATOM    587  CG  LEU A 134     -10.647 -27.169  -0.133  1.00  0.00           C  
ATOM    588  CD1 LEU A 134     -11.924 -26.967  -0.938  1.00  0.00           C  
ATOM    589  CD2 LEU A 134     -10.165 -25.866   0.487  1.00  0.00           C  
ATOM    590  H   LEU A 134      -9.092 -29.687  -0.045  1.00  0.00           H  
ATOM    591  HA  LEU A 134      -9.069 -27.770   2.044  1.00  0.00           H  
ATOM    592 1HB  LEU A 134     -11.395 -29.045   0.556  1.00  0.00           H  
ATOM    593 2HB  LEU A 134     -11.589 -27.721   1.705  1.00  0.00           H  
ATOM    594  HG  LEU A 134      -9.888 -27.561  -0.811  1.00  0.00           H  
ATOM    595 1HD1 LEU A 134     -11.742 -26.250  -1.738  1.00  0.00           H  
ATOM    596 2HD1 LEU A 134     -12.235 -27.920  -1.366  1.00  0.00           H  
ATOM    597 3HD1 LEU A 134     -12.708 -26.588  -0.284  1.00  0.00           H  
ATOM    598 1HD2 LEU A 134      -9.977 -25.133  -0.299  1.00  0.00           H  
ATOM    599 2HD2 LEU A 134     -10.927 -25.483   1.165  1.00  0.00           H  
ATOM    600 3HD2 LEU A 134      -9.244 -26.047   1.041  1.00  0.00           H  
ATOM    601  N   VAL A 135     -10.343 -30.691   2.862  1.00  0.00           N  
ATOM    602  CA  VAL A 135     -10.723 -31.499   4.008  1.00  0.00           C  
ATOM    603  C   VAL A 135      -9.536 -31.576   4.971  1.00  0.00           C  
ATOM    604  O   VAL A 135      -9.702 -31.422   6.180  1.00  0.00           O  
ATOM    605  CB  VAL A 135     -11.148 -32.911   3.561  1.00  0.00           C  
ATOM    606  CG1 VAL A 135     -11.336 -33.805   4.778  1.00  0.00           C  
ATOM    607  CG2 VAL A 135     -12.422 -32.815   2.738  1.00  0.00           C  
ATOM    608  H   VAL A 135     -10.391 -31.081   1.932  1.00  0.00           H  
ATOM    609  HA  VAL A 135     -11.568 -31.039   4.519  1.00  0.00           H  
ATOM    610  HB  VAL A 135     -10.359 -33.360   2.956  1.00  0.00           H  
ATOM    611 1HG1 VAL A 135     -11.636 -34.801   4.455  1.00  0.00           H  
ATOM    612 2HG1 VAL A 135     -10.401 -33.868   5.331  1.00  0.00           H  
ATOM    613 3HG1 VAL A 135     -12.112 -33.384   5.420  1.00  0.00           H  
ATOM    614 1HG2 VAL A 135     -12.724 -33.813   2.419  1.00  0.00           H  
ATOM    615 2HG2 VAL A 135     -13.213 -32.371   3.343  1.00  0.00           H  
ATOM    616 3HG2 VAL A 135     -12.249 -32.195   1.859  1.00  0.00           H  
ATOM    617  N   CYS A 136      -8.333 -31.754   4.411  1.00  0.00           N  
ATOM    618  CA  CYS A 136      -7.118 -31.820   5.215  1.00  0.00           C  
ATOM    619  C   CYS A 136      -6.914 -30.511   5.962  1.00  0.00           C  
ATOM    620  O   CYS A 136      -6.523 -30.519   7.126  1.00  0.00           O  
ATOM    621  CB  CYS A 136      -5.899 -32.102   4.337  1.00  0.00           C  
ATOM    622  SG  CYS A 136      -5.863 -33.766   3.627  1.00  0.00           S  
ATOM    623  H   CYS A 136      -8.274 -31.910   3.418  1.00  0.00           H  
ATOM    624  HA  CYS A 136      -7.212 -32.627   5.941  1.00  0.00           H  
ATOM    625 1HB  CYS A 136      -5.865 -31.389   3.512  1.00  0.00           H  
ATOM    626 2HB  CYS A 136      -4.991 -31.968   4.922  1.00  0.00           H  
ATOM    627  HG  CYS A 136      -5.862 -34.413   4.789  1.00  0.00           H  
ATOM    628  N   LEU A 137      -7.200 -29.387   5.280  1.00  0.00           N  
ATOM    629  CA  LEU A 137      -7.100 -28.050   5.859  1.00  0.00           C  
ATOM    630  C   LEU A 137      -7.995 -27.973   7.065  1.00  0.00           C  
ATOM    631  O   LEU A 137      -7.586 -27.480   8.109  1.00  0.00           O  
ATOM    632  CB  LEU A 137      -7.497 -26.979   4.835  1.00  0.00           C  
ATOM    633  CG  LEU A 137      -7.474 -25.531   5.339  1.00  0.00           C  
ATOM    634  CD1 LEU A 137      -6.056 -25.159   5.753  1.00  0.00           C  
ATOM    635  CD2 LEU A 137      -7.987 -24.611   4.241  1.00  0.00           C  
ATOM    636  H   LEU A 137      -7.462 -29.467   4.311  1.00  0.00           H  
ATOM    637  HA  LEU A 137      -6.070 -27.890   6.177  1.00  0.00           H  
ATOM    638 1HB  LEU A 137      -6.819 -27.045   3.985  1.00  0.00           H  
ATOM    639 2HB  LEU A 137      -8.507 -27.182   4.477  1.00  0.00           H  
ATOM    640  HG  LEU A 137      -8.112 -25.436   6.219  1.00  0.00           H  
ATOM    641 1HD1 LEU A 137      -6.039 -24.131   6.111  1.00  0.00           H  
ATOM    642 2HD1 LEU A 137      -5.723 -25.825   6.548  1.00  0.00           H  
ATOM    643 3HD1 LEU A 137      -5.391 -25.256   4.895  1.00  0.00           H  
ATOM    644 1HD2 LEU A 137      -7.975 -23.579   4.593  1.00  0.00           H  
ATOM    645 2HD2 LEU A 137      -7.348 -24.702   3.362  1.00  0.00           H  
ATOM    646 3HD2 LEU A 137      -9.008 -24.892   3.978  1.00  0.00           H  
ATOM    647  N   ILE A 138      -9.226 -28.447   6.911  1.00  0.00           N  
ATOM    648  CA  ILE A 138     -10.189 -28.413   7.989  1.00  0.00           C  
ATOM    649  C   ILE A 138      -9.637 -29.153   9.181  1.00  0.00           C  
ATOM    650  O   ILE A 138      -9.741 -28.676  10.307  1.00  0.00           O  
ATOM    651  CB  ILE A 138     -11.531 -29.038   7.568  1.00  0.00           C  
ATOM    652  CG1 ILE A 138     -12.211 -28.146   6.528  1.00  0.00           C  
ATOM    653  CG2 ILE A 138     -12.418 -29.239   8.787  1.00  0.00           C  
ATOM    654  CD1 ILE A 138     -13.377 -28.811   5.829  1.00  0.00           C  
ATOM    655  H   ILE A 138      -9.520 -28.748   5.994  1.00  0.00           H  
ATOM    656  HA  ILE A 138     -10.372 -27.379   8.278  1.00  0.00           H  
ATOM    657  HB  ILE A 138     -11.358 -30.004   7.095  1.00  0.00           H  
ATOM    658 1HG1 ILE A 138     -12.568 -27.241   7.017  1.00  0.00           H  
ATOM    659 2HG1 ILE A 138     -11.479 -27.853   5.776  1.00  0.00           H  
ATOM    660 1HG2 ILE A 138     -13.366 -29.680   8.479  1.00  0.00           H  
ATOM    661 2HG2 ILE A 138     -11.922 -29.902   9.494  1.00  0.00           H  
ATOM    662 3HG2 ILE A 138     -12.605 -28.276   9.263  1.00  0.00           H  
ATOM    663 1HD1 ILE A 138     -13.809 -28.119   5.106  1.00  0.00           H  
ATOM    664 2HD1 ILE A 138     -13.032 -29.705   5.311  1.00  0.00           H  
ATOM    665 3HD1 ILE A 138     -14.132 -29.084   6.564  1.00  0.00           H  
ATOM    666  N   PHE A 139      -9.047 -30.325   8.939  1.00  0.00           N  
ATOM    667  CA  PHE A 139      -8.508 -31.106  10.029  1.00  0.00           C  
ATOM    668  C   PHE A 139      -7.262 -30.450  10.592  1.00  0.00           C  
ATOM    669  O   PHE A 139      -6.971 -30.641  11.765  1.00  0.00           O  
ATOM    670  CB  PHE A 139      -8.173 -32.526   9.565  1.00  0.00           C  
ATOM    671  CG  PHE A 139      -9.369 -33.431   9.520  1.00  0.00           C  
ATOM    672  CD1 PHE A 139      -9.925 -33.858   8.322  1.00  0.00           C  
ATOM    673  CD2 PHE A 139      -9.941 -33.859  10.709  1.00  0.00           C  
ATOM    674  CE1 PHE A 139     -11.025 -34.693   8.321  1.00  0.00           C  
ATOM    675  CE2 PHE A 139     -11.041 -34.693  10.708  1.00  0.00           C  
ATOM    676  CZ  PHE A 139     -11.585 -35.111   9.510  1.00  0.00           C  
ATOM    677  H   PHE A 139      -9.047 -30.697   7.998  1.00  0.00           H  
ATOM    678  HA  PHE A 139      -9.256 -31.169  10.817  1.00  0.00           H  
ATOM    679 1HB  PHE A 139      -7.731 -32.484   8.570  1.00  0.00           H  
ATOM    680 2HB  PHE A 139      -7.433 -32.963  10.234  1.00  0.00           H  
ATOM    681  HD1 PHE A 139      -9.484 -33.530   7.381  1.00  0.00           H  
ATOM    682  HD2 PHE A 139      -9.509 -33.526  11.654  1.00  0.00           H  
ATOM    683  HE1 PHE A 139     -11.458 -35.025   7.377  1.00  0.00           H  
ATOM    684  HE2 PHE A 139     -11.481 -35.021  11.649  1.00  0.00           H  
ATOM    685  HZ  PHE A 139     -12.454 -35.768   9.504  1.00  0.00           H  
ATOM    686  N   SER A 140      -6.543 -29.644   9.798  1.00  0.00           N  
ATOM    687  CA  SER A 140      -5.378 -28.961  10.342  1.00  0.00           C  
ATOM    688  C   SER A 140      -5.839 -27.915  11.358  1.00  0.00           C  
ATOM    689  O   SER A 140      -5.163 -27.657  12.354  1.00  0.00           O  
ATOM    690  CB  SER A 140      -4.580 -28.294   9.238  1.00  0.00           C  
ATOM    691  OG  SER A 140      -5.300 -27.233   8.674  1.00  0.00           O  
ATOM    692  H   SER A 140      -6.756 -29.581   8.819  1.00  0.00           H  
ATOM    693  HA  SER A 140      -4.750 -29.695  10.850  1.00  0.00           H  
ATOM    694 1HB  SER A 140      -3.636 -27.925   9.638  1.00  0.00           H  
ATOM    695 2HB  SER A 140      -4.342 -29.028   8.469  1.00  0.00           H  
ATOM    696  HG  SER A 140      -4.741 -26.872   7.982  1.00  0.00           H  
ATOM    697  N   VAL A 141      -7.021 -27.359  11.113  1.00  0.00           N  
ATOM    698  CA  VAL A 141      -7.621 -26.388  12.012  1.00  0.00           C  
ATOM    699  C   VAL A 141      -8.111 -27.128  13.249  1.00  0.00           C  
ATOM    700  O   VAL A 141      -7.913 -26.684  14.380  1.00  0.00           O  
ATOM    701  CB  VAL A 141      -8.772 -25.644  11.321  1.00  0.00           C  
ATOM    702  CG1 VAL A 141      -9.480 -24.750  12.322  1.00  0.00           C  
ATOM    703  CG2 VAL A 141      -8.214 -24.846  10.154  1.00  0.00           C  
ATOM    704  H   VAL A 141      -7.460 -27.545  10.227  1.00  0.00           H  
ATOM    705  HA  VAL A 141      -6.862 -25.662  12.310  1.00  0.00           H  
ATOM    706  HB  VAL A 141      -9.507 -26.358  10.956  1.00  0.00           H  
ATOM    707 1HG1 VAL A 141     -10.296 -24.224  11.827  1.00  0.00           H  
ATOM    708 2HG1 VAL A 141      -9.881 -25.357  13.133  1.00  0.00           H  
ATOM    709 3HG1 VAL A 141      -8.776 -24.024  12.724  1.00  0.00           H  
ATOM    710 1HG2 VAL A 141      -9.026 -24.316   9.656  1.00  0.00           H  
ATOM    711 2HG2 VAL A 141      -7.482 -24.130  10.523  1.00  0.00           H  
ATOM    712 3HG2 VAL A 141      -7.737 -25.517   9.445  1.00  0.00           H  
ATOM    713  N   LEU A 142      -8.679 -28.299  13.028  1.00  0.00           N  
ATOM    714  CA  LEU A 142      -9.143 -29.125  14.117  1.00  0.00           C  
ATOM    715  C   LEU A 142      -7.950 -29.623  14.941  1.00  0.00           C  
ATOM    716  O   LEU A 142      -8.071 -29.832  16.146  1.00  0.00           O  
ATOM    717  CB  LEU A 142      -9.964 -30.297  13.565  1.00  0.00           C  
ATOM    718  CG  LEU A 142     -11.304 -29.926  12.915  1.00  0.00           C  
ATOM    719  CD1 LEU A 142     -11.917 -31.164  12.278  1.00  0.00           C  
ATOM    720  CD2 LEU A 142     -12.224 -29.336  13.975  1.00  0.00           C  
ATOM    721  H   LEU A 142      -8.861 -28.589  12.079  1.00  0.00           H  
ATOM    722  HA  LEU A 142      -9.784 -28.528  14.763  1.00  0.00           H  
ATOM    723 1HB  LEU A 142      -9.366 -30.815  12.817  1.00  0.00           H  
ATOM    724 2HB  LEU A 142     -10.174 -30.991  14.377  1.00  0.00           H  
ATOM    725  HG  LEU A 142     -11.146 -29.192  12.124  1.00  0.00           H  
ATOM    726 1HD1 LEU A 142     -12.870 -30.903  11.816  1.00  0.00           H  
ATOM    727 2HD1 LEU A 142     -11.243 -31.556  11.517  1.00  0.00           H  
ATOM    728 3HD1 LEU A 142     -12.083 -31.923  13.041  1.00  0.00           H  
ATOM    729 1HD2 LEU A 142     -13.178 -29.069  13.520  1.00  0.00           H  
ATOM    730 2HD2 LEU A 142     -12.389 -30.071  14.763  1.00  0.00           H  
ATOM    731 3HD2 LEU A 142     -11.761 -28.445  14.399  1.00  0.00           H  
ATOM    732  N   SER A 143      -6.783 -29.776  14.294  1.00  0.00           N  
ATOM    733  CA  SER A 143      -5.575 -30.206  14.990  1.00  0.00           C  
ATOM    734  C   SER A 143      -5.027 -29.032  15.786  1.00  0.00           C  
ATOM    735  O   SER A 143      -4.394 -29.217  16.823  1.00  0.00           O  
ATOM    736  CB  SER A 143      -4.532 -30.705  14.010  1.00  0.00           C  
ATOM    737  OG  SER A 143      -4.038 -29.666  13.210  1.00  0.00           O  
ATOM    738  H   SER A 143      -6.761 -29.679  13.295  1.00  0.00           H  
ATOM    739  HA  SER A 143      -5.829 -31.014  15.673  1.00  0.00           H  
ATOM    740 1HB  SER A 143      -3.711 -31.165  14.560  1.00  0.00           H  
ATOM    741 2HB  SER A 143      -4.966 -31.475  13.370  1.00  0.00           H  
ATOM    742  HG  SER A 143      -3.416 -30.073  12.604  1.00  0.00           H  
ATOM    743  N   THR A 144      -5.336 -27.808  15.320  1.00  0.00           N  
ATOM    744  CA  THR A 144      -4.921 -26.605  16.035  1.00  0.00           C  
ATOM    745  C   THR A 144      -5.641 -26.588  17.351  1.00  0.00           C  
ATOM    746  O   THR A 144      -5.019 -26.393  18.401  1.00  0.00           O  
ATOM    747  CB  THR A 144      -5.232 -25.315  15.252  1.00  0.00           C  
ATOM    748  CG2 THR A 144      -4.816 -24.109  16.081  1.00  0.00           C  
ATOM    749  OG1 THR A 144      -4.518 -25.323  14.009  1.00  0.00           O  
ATOM    750  H   THR A 144      -5.712 -27.731  14.387  1.00  0.00           H  
ATOM    751  HA  THR A 144      -3.860 -26.624  16.225  1.00  0.00           H  
ATOM    752  HB  THR A 144      -6.299 -25.254  15.034  1.00  0.00           H  
ATOM    753  HG1 THR A 144      -4.783 -26.089  13.494  1.00  0.00           H  
ATOM    754 1HG2 THR A 144      -5.034 -23.194  15.532  1.00  0.00           H  
ATOM    755 2HG2 THR A 144      -5.367 -24.107  17.022  1.00  0.00           H  
ATOM    756 3HG2 THR A 144      -3.747 -24.165  16.285  1.00  0.00           H  
ATOM    757  N   ILE A 145      -6.914 -26.940  17.299  1.00  0.00           N  
ATOM    758  CA  ILE A 145      -7.729 -27.026  18.481  1.00  0.00           C  
ATOM    759  C   ILE A 145      -7.174 -28.104  19.393  1.00  0.00           C  
ATOM    760  O   ILE A 145      -7.171 -29.284  19.048  1.00  0.00           O  
ATOM    761  CB  ILE A 145      -9.193 -27.318  18.119  1.00  0.00           C  
ATOM    762  CG1 ILE A 145      -9.747 -26.152  17.297  1.00  0.00           C  
ATOM    763  CG2 ILE A 145     -10.022 -27.550  19.371  1.00  0.00           C  
ATOM    764  CD1 ILE A 145     -11.090 -26.435  16.666  1.00  0.00           C  
ATOM    765  H   ILE A 145      -7.348 -27.043  16.386  1.00  0.00           H  
ATOM    766  HA  ILE A 145      -7.695 -26.075  19.011  1.00  0.00           H  
ATOM    767  HB  ILE A 145      -9.246 -28.207  17.496  1.00  0.00           H  
ATOM    768 1HG1 ILE A 145      -9.841 -25.280  17.942  1.00  0.00           H  
ATOM    769 2HG1 ILE A 145      -9.038 -25.908  16.506  1.00  0.00           H  
ATOM    770 1HG2 ILE A 145     -11.054 -27.752  19.091  1.00  0.00           H  
ATOM    771 2HG2 ILE A 145      -9.618 -28.399  19.919  1.00  0.00           H  
ATOM    772 3HG2 ILE A 145      -9.985 -26.660  20.002  1.00  0.00           H  
ATOM    773 1HD1 ILE A 145     -11.417 -25.562  16.100  1.00  0.00           H  
ATOM    774 2HD1 ILE A 145     -11.004 -27.291  15.997  1.00  0.00           H  
ATOM    775 3HD1 ILE A 145     -11.818 -26.654  17.446  1.00  0.00           H  
ATOM    776  N   GLU A 146      -6.778 -27.697  20.591  1.00  0.00           N  
ATOM    777  CA  GLU A 146      -6.156 -28.599  21.553  1.00  0.00           C  
ATOM    778  C   GLU A 146      -7.065 -29.744  21.959  1.00  0.00           C  
ATOM    779  O   GLU A 146      -6.593 -30.843  22.251  1.00  0.00           O  
ATOM    780  CB  GLU A 146      -5.723 -27.807  22.788  1.00  0.00           C  
ATOM    781  CG  GLU A 146      -4.557 -26.865  22.516  1.00  0.00           C  
ATOM    782  CD  GLU A 146      -4.162 -26.050  23.715  1.00  0.00           C  
ATOM    783  OE1 GLU A 146      -4.861 -26.096  24.700  1.00  0.00           O  
ATOM    784  OE2 GLU A 146      -3.160 -25.378  23.646  1.00  0.00           O  
ATOM    785  H   GLU A 146      -6.861 -26.720  20.826  1.00  0.00           H  
ATOM    786  HA  GLU A 146      -5.263 -29.020  21.097  1.00  0.00           H  
ATOM    787 1HB  GLU A 146      -6.563 -27.218  23.158  1.00  0.00           H  
ATOM    788 2HB  GLU A 146      -5.433 -28.493  23.582  1.00  0.00           H  
ATOM    789 1HG  GLU A 146      -3.699 -27.452  22.194  1.00  0.00           H  
ATOM    790 2HG  GLU A 146      -4.831 -26.193  21.703  1.00  0.00           H  
ATOM    791  N   GLN A 147      -8.372 -29.496  21.996  1.00  0.00           N  
ATOM    792  CA  GLN A 147      -9.319 -30.503  22.438  1.00  0.00           C  
ATOM    793  C   GLN A 147      -9.579 -31.598  21.408  1.00  0.00           C  
ATOM    794  O   GLN A 147     -10.317 -32.546  21.676  1.00  0.00           O  
ATOM    795  CB  GLN A 147     -10.633 -29.827  22.814  1.00  0.00           C  
ATOM    796  CG  GLN A 147     -10.478 -28.824  23.941  1.00  0.00           C  
ATOM    797  CD  GLN A 147      -9.930 -29.460  25.202  1.00  0.00           C  
ATOM    798  NE2 GLN A 147      -8.852 -28.887  25.725  1.00  0.00           N  
ATOM    799  OE1 GLN A 147     -10.466 -30.452  25.702  1.00  0.00           O  
ATOM    800  H   GLN A 147      -8.710 -28.581  21.734  1.00  0.00           H  
ATOM    801  HA  GLN A 147      -8.912 -30.980  23.328  1.00  0.00           H  
ATOM    802 1HB  GLN A 147     -11.042 -29.312  21.946  1.00  0.00           H  
ATOM    803 2HB  GLN A 147     -11.359 -30.580  23.118  1.00  0.00           H  
ATOM    804 1HG  GLN A 147      -9.793 -28.039  23.625  1.00  0.00           H  
ATOM    805 2HG  GLN A 147     -11.455 -28.396  24.169  1.00  0.00           H  
ATOM    806 1HE2 GLN A 147      -8.441 -29.261  26.557  1.00  0.00           H  
ATOM    807 2HE2 GLN A 147      -8.448 -28.084  25.286  1.00  0.00           H  
ATOM    808  N   TYR A 148      -9.015 -31.446  20.215  1.00  0.00           N  
ATOM    809  CA  TYR A 148      -9.112 -32.456  19.192  1.00  0.00           C  
ATOM    810  C   TYR A 148      -7.809 -32.483  18.422  1.00  0.00           C  
ATOM    811  O   TYR A 148      -7.781 -32.872  17.258  1.00  0.00           O  
ATOM    812  CB  TYR A 148     -10.301 -32.191  18.265  1.00  0.00           C  
ATOM    813  CG  TYR A 148     -10.562 -33.255  17.223  1.00  0.00           C  
ATOM    814  CD1 TYR A 148     -11.333 -34.374  17.501  1.00  0.00           C  
ATOM    815  CD2 TYR A 148     -10.017 -33.106  15.957  1.00  0.00           C  
ATOM    816  CE1 TYR A 148     -11.555 -35.327  16.527  1.00  0.00           C  
ATOM    817  CE2 TYR A 148     -10.234 -34.056  14.978  1.00  0.00           C  
ATOM    818  CZ  TYR A 148     -11.002 -35.171  15.256  1.00  0.00           C  
ATOM    819  OH  TYR A 148     -11.214 -36.113  14.277  1.00  0.00           O  
ATOM    820  H   TYR A 148      -8.432 -30.647  20.025  1.00  0.00           H  
ATOM    821  HA  TYR A 148      -9.248 -33.434  19.655  1.00  0.00           H  
ATOM    822 1HB  TYR A 148     -11.206 -32.088  18.866  1.00  0.00           H  
ATOM    823 2HB  TYR A 148     -10.141 -31.250  17.741  1.00  0.00           H  
ATOM    824  HD1 TYR A 148     -11.768 -34.500  18.495  1.00  0.00           H  
ATOM    825  HD2 TYR A 148      -9.411 -32.226  15.742  1.00  0.00           H  
ATOM    826  HE1 TYR A 148     -12.161 -36.203  16.753  1.00  0.00           H  
ATOM    827  HE2 TYR A 148      -9.798 -33.931  13.988  1.00  0.00           H  
ATOM    828  HH  TYR A 148     -10.824 -35.810  13.453  1.00  0.00           H  
ATOM    829  N   ALA A 149      -6.731 -32.050  19.083  1.00  0.00           N  
ATOM    830  CA  ALA A 149      -5.413 -31.964  18.481  1.00  0.00           C  
ATOM    831  C   ALA A 149      -4.873 -33.317  18.094  1.00  0.00           C  
ATOM    832  O   ALA A 149      -4.756 -33.634  16.913  1.00  0.00           O  
ATOM    833  CB  ALA A 149      -4.447 -31.273  19.428  1.00  0.00           C  
ATOM    834  H   ALA A 149      -6.821 -31.754  20.050  1.00  0.00           H  
ATOM    835  HA  ALA A 149      -5.493 -31.373  17.570  1.00  0.00           H  
ATOM    836 1HB  ALA A 149      -3.462 -31.213  18.964  1.00  0.00           H  
ATOM    837 2HB  ALA A 149      -4.814 -30.272  19.638  1.00  0.00           H  
ATOM    838 3HB  ALA A 149      -4.370 -31.836  20.357  1.00  0.00           H  
ATOM    839  N   ALA A 150      -4.531 -34.113  19.107  1.00  0.00           N  
ATOM    840  CA  ALA A 150      -3.994 -35.449  18.889  1.00  0.00           C  
ATOM    841  C   ALA A 150      -4.979 -36.293  18.113  1.00  0.00           C  
ATOM    842  O   ALA A 150      -4.583 -37.135  17.303  1.00  0.00           O  
ATOM    843  CB  ALA A 150      -3.644 -36.117  20.205  1.00  0.00           C  
ATOM    844  H   ALA A 150      -4.624 -33.774  20.055  1.00  0.00           H  
ATOM    845  HA  ALA A 150      -3.086 -35.375  18.289  1.00  0.00           H  
ATOM    846 1HB  ALA A 150      -3.273 -37.125  20.015  1.00  0.00           H  
ATOM    847 2HB  ALA A 150      -2.874 -35.538  20.715  1.00  0.00           H  
ATOM    848 3HB  ALA A 150      -4.532 -36.172  20.832  1.00  0.00           H  
ATOM    849  N   LEU A 151      -6.267 -36.067  18.373  1.00  0.00           N  
ATOM    850  CA  LEU A 151      -7.317 -36.795  17.704  1.00  0.00           C  
ATOM    851  C   LEU A 151      -7.298 -36.501  16.218  1.00  0.00           C  
ATOM    852  O   LEU A 151      -7.567 -37.394  15.412  1.00  0.00           O  
ATOM    853  CB  LEU A 151      -8.671 -36.420  18.318  1.00  0.00           C  
ATOM    854  CG  LEU A 151      -8.889 -36.896  19.761  1.00  0.00           C  
ATOM    855  CD1 LEU A 151     -10.186 -36.309  20.299  1.00  0.00           C  
ATOM    856  CD2 LEU A 151      -8.917 -38.417  19.780  1.00  0.00           C  
ATOM    857  H   LEU A 151      -6.516 -35.383  19.073  1.00  0.00           H  
ATOM    858  HA  LEU A 151      -7.159 -37.862  17.848  1.00  0.00           H  
ATOM    859 1HB  LEU A 151      -8.770 -35.336  18.301  1.00  0.00           H  
ATOM    860 2HB  LEU A 151      -9.462 -36.847  17.700  1.00  0.00           H  
ATOM    861  HG  LEU A 151      -8.076 -36.537  20.394  1.00  0.00           H  
ATOM    862 1HD1 LEU A 151     -10.339 -36.648  21.324  1.00  0.00           H  
ATOM    863 2HD1 LEU A 151     -10.134 -35.222  20.284  1.00  0.00           H  
ATOM    864 3HD1 LEU A 151     -11.018 -36.641  19.680  1.00  0.00           H  
ATOM    865 1HD2 LEU A 151      -9.070 -38.765  20.802  1.00  0.00           H  
ATOM    866 2HD2 LEU A 151      -9.730 -38.774  19.149  1.00  0.00           H  
ATOM    867 3HD2 LEU A 151      -7.970 -38.804  19.403  1.00  0.00           H  
ATOM    868  N   ALA A 152      -7.055 -35.241  15.855  1.00  0.00           N  
ATOM    869  CA  ALA A 152      -6.961 -34.880  14.468  1.00  0.00           C  
ATOM    870  C   ALA A 152      -5.781 -35.538  13.824  1.00  0.00           C  
ATOM    871  O   ALA A 152      -5.849 -35.937  12.670  1.00  0.00           O  
ATOM    872  CB  ALA A 152      -6.837 -33.385  14.270  1.00  0.00           C  
ATOM    873  H   ALA A 152      -6.948 -34.522  16.556  1.00  0.00           H  
ATOM    874  HA  ALA A 152      -7.847 -35.231  13.942  1.00  0.00           H  
ATOM    875 1HB  ALA A 152      -6.717 -33.171  13.207  1.00  0.00           H  
ATOM    876 2HB  ALA A 152      -7.721 -32.878  14.631  1.00  0.00           H  
ATOM    877 3HB  ALA A 152      -5.970 -33.027  14.818  1.00  0.00           H  
ATOM    878  N   THR A 153      -4.665 -35.596  14.553  1.00  0.00           N  
ATOM    879  CA  THR A 153      -3.465 -36.187  13.990  1.00  0.00           C  
ATOM    880  C   THR A 153      -3.622 -37.700  13.845  1.00  0.00           C  
ATOM    881  O   THR A 153      -3.005 -38.300  12.969  1.00  0.00           O  
ATOM    882  CB  THR A 153      -2.231 -35.874  14.856  1.00  0.00           C  
ATOM    883  CG2 THR A 153      -2.013 -34.371  14.934  1.00  0.00           C  
ATOM    884  OG1 THR A 153      -2.421 -36.396  16.177  1.00  0.00           O  
ATOM    885  H   THR A 153      -4.652 -35.204  15.486  1.00  0.00           H  
ATOM    886  HA  THR A 153      -3.299 -35.768  12.997  1.00  0.00           H  
ATOM    887  HB  THR A 153      -1.355 -36.348  14.412  1.00  0.00           H  
ATOM    888  HG1 THR A 153      -2.512 -37.352  16.135  1.00  0.00           H  
ATOM    889 1HG2 THR A 153      -1.137 -34.163  15.549  1.00  0.00           H  
ATOM    890 2HG2 THR A 153      -1.857 -33.974  13.931  1.00  0.00           H  
ATOM    891 3HG2 THR A 153      -2.888 -33.897  15.377  1.00  0.00           H  
ATOM    892  N   GLY A 154      -4.436 -38.318  14.716  1.00  0.00           N  
ATOM    893  CA  GLY A 154      -4.703 -39.752  14.610  1.00  0.00           C  
ATOM    894  C   GLY A 154      -5.631 -39.975  13.418  1.00  0.00           C  
ATOM    895  O   GLY A 154      -5.487 -40.939  12.666  1.00  0.00           O  
ATOM    896  H   GLY A 154      -4.870 -37.789  15.463  1.00  0.00           H  
ATOM    897 1HA  GLY A 154      -3.771 -40.298  14.471  1.00  0.00           H  
ATOM    898 2HA  GLY A 154      -5.170 -40.114  15.525  1.00  0.00           H  
ATOM    899  N   THR A 155      -6.595 -39.067  13.275  1.00  0.00           N  
ATOM    900  CA  THR A 155      -7.557 -39.120  12.182  1.00  0.00           C  
ATOM    901  C   THR A 155      -6.831 -38.995  10.850  1.00  0.00           C  
ATOM    902  O   THR A 155      -7.052 -39.788   9.934  1.00  0.00           O  
ATOM    903  CB  THR A 155      -8.631 -38.026  12.335  1.00  0.00           C  
ATOM    904  CG2 THR A 155      -9.604 -38.078  11.169  1.00  0.00           C  
ATOM    905  OG1 THR A 155      -9.344 -38.226  13.563  1.00  0.00           O  
ATOM    906  H   THR A 155      -6.678 -38.315  13.946  1.00  0.00           H  
ATOM    907  HA  THR A 155      -8.063 -40.086  12.199  1.00  0.00           H  
ATOM    908  HB  THR A 155      -8.151 -37.049  12.362  1.00  0.00           H  
ATOM    909  HG1 THR A 155      -9.920 -37.478  13.741  1.00  0.00           H  
ATOM    910 1HG2 THR A 155     -10.358 -37.300  11.288  1.00  0.00           H  
ATOM    911 2HG2 THR A 155      -9.059 -37.918  10.238  1.00  0.00           H  
ATOM    912 3HG2 THR A 155     -10.092 -39.051  11.142  1.00  0.00           H  
ATOM    913  N   LEU A 156      -5.969 -37.992  10.766  1.00  0.00           N  
ATOM    914  CA  LEU A 156      -5.199 -37.707   9.578  1.00  0.00           C  
ATOM    915  C   LEU A 156      -4.158 -38.770   9.383  1.00  0.00           C  
ATOM    916  O   LEU A 156      -3.921 -39.179   8.260  1.00  0.00           O  
ATOM    917  CB  LEU A 156      -4.520 -36.336   9.682  1.00  0.00           C  
ATOM    918  CG  LEU A 156      -5.465 -35.130   9.589  1.00  0.00           C  
ATOM    919  CD1 LEU A 156      -4.682 -33.857   9.871  1.00  0.00           C  
ATOM    920  CD2 LEU A 156      -6.079 -35.126   8.196  1.00  0.00           C  
ATOM    921  H   LEU A 156      -5.910 -37.350  11.532  1.00  0.00           H  
ATOM    922  HA  LEU A 156      -5.870 -37.715   8.720  1.00  0.00           H  
ATOM    923 1HB  LEU A 156      -3.996 -36.276  10.635  1.00  0.00           H  
ATOM    924 2HB  LEU A 156      -3.784 -36.247   8.882  1.00  0.00           H  
ATOM    925  HG  LEU A 156      -6.250 -35.209  10.341  1.00  0.00           H  
ATOM    926 1HD1 LEU A 156      -5.342 -32.990   9.808  1.00  0.00           H  
ATOM    927 2HD1 LEU A 156      -4.255 -33.908  10.873  1.00  0.00           H  
ATOM    928 3HD1 LEU A 156      -3.881 -33.752   9.139  1.00  0.00           H  
ATOM    929 1HD2 LEU A 156      -6.761 -34.281   8.089  1.00  0.00           H  
ATOM    930 2HD2 LEU A 156      -5.288 -35.043   7.452  1.00  0.00           H  
ATOM    931 3HD2 LEU A 156      -6.631 -36.052   8.041  1.00  0.00           H  
ATOM    932  N   PHE A 157      -3.676 -39.372  10.460  1.00  0.00           N  
ATOM    933  CA  PHE A 157      -2.732 -40.460  10.302  1.00  0.00           C  
ATOM    934  C   PHE A 157      -3.356 -41.505   9.410  1.00  0.00           C  
ATOM    935  O   PHE A 157      -2.767 -41.910   8.412  1.00  0.00           O  
ATOM    936  CB  PHE A 157      -2.353 -41.070  11.653  1.00  0.00           C  
ATOM    937  CG  PHE A 157      -1.517 -42.315  11.560  1.00  0.00           C  
ATOM    938  CD1 PHE A 157      -0.183 -42.264  11.184  1.00  0.00           C  
ATOM    939  CD2 PHE A 157      -2.078 -43.545  11.852  1.00  0.00           C  
ATOM    940  CE1 PHE A 157       0.570 -43.420  11.104  1.00  0.00           C  
ATOM    941  CE2 PHE A 157      -1.328 -44.703  11.775  1.00  0.00           C  
ATOM    942  CZ  PHE A 157      -0.001 -44.640  11.399  1.00  0.00           C  
ATOM    943  H   PHE A 157      -3.864 -39.004  11.380  1.00  0.00           H  
ATOM    944  HA  PHE A 157      -1.822 -40.092   9.830  1.00  0.00           H  
ATOM    945 1HB  PHE A 157      -1.799 -40.336  12.239  1.00  0.00           H  
ATOM    946 2HB  PHE A 157      -3.253 -41.320  12.214  1.00  0.00           H  
ATOM    947  HD1 PHE A 157       0.268 -41.298  10.952  1.00  0.00           H  
ATOM    948  HD2 PHE A 157      -3.126 -43.591  12.148  1.00  0.00           H  
ATOM    949  HE1 PHE A 157       1.618 -43.376  10.809  1.00  0.00           H  
ATOM    950  HE2 PHE A 157      -1.780 -45.665  12.008  1.00  0.00           H  
ATOM    951  HZ  PHE A 157       0.591 -45.551  11.336  1.00  0.00           H  
ATOM    952  N   TRP A 158      -4.565 -41.923   9.732  1.00  0.00           N  
ATOM    953  CA  TRP A 158      -5.170 -42.961   8.933  1.00  0.00           C  
ATOM    954  C   TRP A 158      -5.613 -42.469   7.554  1.00  0.00           C  
ATOM    955  O   TRP A 158      -5.518 -43.209   6.574  1.00  0.00           O  
ATOM    956  CB  TRP A 158      -6.358 -43.547   9.696  1.00  0.00           C  
ATOM    957  CG  TRP A 158      -5.919 -44.315  10.907  1.00  0.00           C  
ATOM    958  CD1 TRP A 158      -6.174 -44.008  12.211  1.00  0.00           C  
ATOM    959  CD2 TRP A 158      -5.138 -45.531  10.926  1.00  0.00           C  
ATOM    960  CE2 TRP A 158      -4.970 -45.887  12.268  1.00  0.00           C  
ATOM    961  CE3 TRP A 158      -4.576 -46.337   9.927  1.00  0.00           C  
ATOM    962  NE1 TRP A 158      -5.608 -44.946  13.036  1.00  0.00           N  
ATOM    963  CZ2 TRP A 158      -4.260 -47.016  12.644  1.00  0.00           C  
ATOM    964  CZ3 TRP A 158      -3.866 -47.470  10.305  1.00  0.00           C  
ATOM    965  CH2 TRP A 158      -3.713 -47.799  11.627  1.00  0.00           C  
ATOM    966  H   TRP A 158      -5.005 -41.587  10.582  1.00  0.00           H  
ATOM    967  HA  TRP A 158      -4.430 -43.747   8.787  1.00  0.00           H  
ATOM    968 1HB  TRP A 158      -7.028 -42.746  10.006  1.00  0.00           H  
ATOM    969 2HB  TRP A 158      -6.926 -44.210   9.043  1.00  0.00           H  
ATOM    970  HD1 TRP A 158      -6.746 -43.145  12.547  1.00  0.00           H  
ATOM    971  HE1 TRP A 158      -5.650 -44.945  14.045  1.00  0.00           H  
ATOM    972  HE3 TRP A 158      -4.698 -46.079   8.876  1.00  0.00           H  
ATOM    973  HZ2 TRP A 158      -4.126 -47.296  13.689  1.00  0.00           H  
ATOM    974  HZ3 TRP A 158      -3.430 -48.091   9.521  1.00  0.00           H  
ATOM    975  HH2 TRP A 158      -3.149 -48.696  11.888  1.00  0.00           H  
ATOM    976  N   MET A 159      -6.093 -41.232   7.469  1.00  0.00           N  
ATOM    977  CA  MET A 159      -6.594 -40.712   6.204  1.00  0.00           C  
ATOM    978  C   MET A 159      -5.466 -40.522   5.200  1.00  0.00           C  
ATOM    979  O   MET A 159      -5.570 -40.891   4.026  1.00  0.00           O  
ATOM    980  CB  MET A 159      -7.319 -39.381   6.397  1.00  0.00           C  
ATOM    981  CG  MET A 159      -8.649 -39.458   7.134  1.00  0.00           C  
ATOM    982  SD  MET A 159      -9.305 -37.819   7.507  1.00  0.00           S  
ATOM    983  CE  MET A 159      -9.730 -37.246   5.865  1.00  0.00           C  
ATOM    984  H   MET A 159      -6.258 -40.715   8.323  1.00  0.00           H  
ATOM    985  HA  MET A 159      -7.298 -41.427   5.779  1.00  0.00           H  
ATOM    986 1HB  MET A 159      -6.679 -38.700   6.954  1.00  0.00           H  
ATOM    987 2HB  MET A 159      -7.513 -38.932   5.422  1.00  0.00           H  
ATOM    988 1HG  MET A 159      -9.375 -39.996   6.523  1.00  0.00           H  
ATOM    989 2HG  MET A 159      -8.528 -40.004   8.068  1.00  0.00           H  
ATOM    990 1HE  MET A 159     -10.149 -36.242   5.927  1.00  0.00           H  
ATOM    991 2HE  MET A 159      -8.835 -37.227   5.243  1.00  0.00           H  
ATOM    992 3HE  MET A 159     -10.466 -37.920   5.423  1.00  0.00           H  
ATOM    993  N   GLU A 160      -4.429 -39.844   5.682  1.00  0.00           N  
ATOM    994  CA  GLU A 160      -3.245 -39.492   4.922  1.00  0.00           C  
ATOM    995  C   GLU A 160      -2.549 -40.719   4.364  1.00  0.00           C  
ATOM    996  O   GLU A 160      -2.043 -40.657   3.256  1.00  0.00           O  
ATOM    997  CB  GLU A 160      -2.312 -38.667   5.810  1.00  0.00           C  
ATOM    998  CG  GLU A 160      -1.080 -38.083   5.133  1.00  0.00           C  
ATOM    999  CD  GLU A 160      -0.307 -37.211   6.080  1.00  0.00           C  
ATOM   1000  OE1 GLU A 160      -0.146 -37.619   7.204  1.00  0.00           O  
ATOM   1001  OE2 GLU A 160       0.123 -36.145   5.699  1.00  0.00           O  
ATOM   1002  H   GLU A 160      -4.453 -39.575   6.648  1.00  0.00           H  
ATOM   1003  HA  GLU A 160      -3.549 -38.867   4.082  1.00  0.00           H  
ATOM   1004 1HB  GLU A 160      -2.866 -37.832   6.237  1.00  0.00           H  
ATOM   1005 2HB  GLU A 160      -1.959 -39.286   6.636  1.00  0.00           H  
ATOM   1006 1HG  GLU A 160      -0.444 -38.898   4.782  1.00  0.00           H  
ATOM   1007 2HG  GLU A 160      -1.391 -37.510   4.261  1.00  0.00           H  
ATOM   1008  N   ILE A 161      -2.466 -41.826   5.132  1.00  0.00           N  
ATOM   1009  CA  ILE A 161      -1.799 -43.022   4.590  1.00  0.00           C  
ATOM   1010  C   ILE A 161      -2.385 -43.382   3.243  1.00  0.00           C  
ATOM   1011  O   ILE A 161      -1.654 -43.565   2.274  1.00  0.00           O  
ATOM   1012  CB  ILE A 161      -1.955 -44.254   5.499  1.00  0.00           C  
ATOM   1013  CG1 ILE A 161      -1.155 -44.074   6.792  1.00  0.00           C  
ATOM   1014  CG2 ILE A 161      -1.511 -45.508   4.761  1.00  0.00           C  
ATOM   1015  CD1 ILE A 161      -1.511 -45.071   7.870  1.00  0.00           C  
ATOM   1016  H   ILE A 161      -2.826 -41.834   6.080  1.00  0.00           H  
ATOM   1017  HA  ILE A 161      -0.737 -42.812   4.462  1.00  0.00           H  
ATOM   1018  HB  ILE A 161      -3.000 -44.362   5.789  1.00  0.00           H  
ATOM   1019 1HG1 ILE A 161      -0.094 -44.166   6.566  1.00  0.00           H  
ATOM   1020 2HG1 ILE A 161      -1.335 -43.067   7.172  1.00  0.00           H  
ATOM   1021 1HG2 ILE A 161      -1.624 -46.373   5.413  1.00  0.00           H  
ATOM   1022 2HG2 ILE A 161      -2.122 -45.644   3.871  1.00  0.00           H  
ATOM   1023 3HG2 ILE A 161      -0.465 -45.407   4.470  1.00  0.00           H  
ATOM   1024 1HD1 ILE A 161      -0.901 -44.879   8.755  1.00  0.00           H  
ATOM   1025 2HD1 ILE A 161      -2.565 -44.973   8.124  1.00  0.00           H  
ATOM   1026 3HD1 ILE A 161      -1.316 -46.081   7.509  1.00  0.00           H  
ATOM   1027  N   VAL A 162      -3.712 -43.428   3.181  1.00  0.00           N  
ATOM   1028  CA  VAL A 162      -4.413 -43.762   1.954  1.00  0.00           C  
ATOM   1029  C   VAL A 162      -4.128 -42.736   0.872  1.00  0.00           C  
ATOM   1030  O   VAL A 162      -3.822 -43.091  -0.268  1.00  0.00           O  
ATOM   1031  CB  VAL A 162      -5.923 -43.833   2.223  1.00  0.00           C  
ATOM   1032  CG1 VAL A 162      -6.676 -43.995   0.911  1.00  0.00           C  
ATOM   1033  CG2 VAL A 162      -6.204 -44.985   3.173  1.00  0.00           C  
ATOM   1034  H   VAL A 162      -4.249 -43.239   4.015  1.00  0.00           H  
ATOM   1035  HA  VAL A 162      -4.056 -44.735   1.616  1.00  0.00           H  
ATOM   1036  HB  VAL A 162      -6.262 -42.899   2.670  1.00  0.00           H  
ATOM   1037 1HG1 VAL A 162      -7.747 -44.044   1.109  1.00  0.00           H  
ATOM   1038 2HG1 VAL A 162      -6.466 -43.144   0.262  1.00  0.00           H  
ATOM   1039 3HG1 VAL A 162      -6.356 -44.913   0.419  1.00  0.00           H  
ATOM   1040 1HG2 VAL A 162      -7.274 -45.041   3.371  1.00  0.00           H  
ATOM   1041 2HG2 VAL A 162      -5.867 -45.919   2.723  1.00  0.00           H  
ATOM   1042 3HG2 VAL A 162      -5.670 -44.821   4.109  1.00  0.00           H  
ATOM   1043  N   LEU A 163      -4.176 -41.461   1.263  1.00  0.00           N  
ATOM   1044  CA  LEU A 163      -3.955 -40.354   0.340  1.00  0.00           C  
ATOM   1045  C   LEU A 163      -2.568 -40.390  -0.287  1.00  0.00           C  
ATOM   1046  O   LEU A 163      -2.426 -40.178  -1.491  1.00  0.00           O  
ATOM   1047  CB  LEU A 163      -4.191 -39.034   1.086  1.00  0.00           C  
ATOM   1048  CG  LEU A 163      -4.071 -37.772   0.225  1.00  0.00           C  
ATOM   1049  CD1 LEU A 163      -5.068 -37.870  -0.921  1.00  0.00           C  
ATOM   1050  CD2 LEU A 163      -4.328 -36.552   1.098  1.00  0.00           C  
ATOM   1051  H   LEU A 163      -4.467 -41.255   2.213  1.00  0.00           H  
ATOM   1052  HA  LEU A 163      -4.690 -40.429  -0.462  1.00  0.00           H  
ATOM   1053 1HB  LEU A 163      -5.189 -39.051   1.522  1.00  0.00           H  
ATOM   1054 2HB  LEU A 163      -3.467 -38.958   1.898  1.00  0.00           H  
ATOM   1055  HG  LEU A 163      -3.069 -37.709  -0.203  1.00  0.00           H  
ATOM   1056 1HD1 LEU A 163      -4.998 -36.981  -1.546  1.00  0.00           H  
ATOM   1057 2HD1 LEU A 163      -4.846 -38.751  -1.522  1.00  0.00           H  
ATOM   1058 3HD1 LEU A 163      -6.077 -37.950  -0.516  1.00  0.00           H  
ATOM   1059 1HD2 LEU A 163      -4.245 -35.647   0.495  1.00  0.00           H  
ATOM   1060 2HD2 LEU A 163      -5.331 -36.614   1.522  1.00  0.00           H  
ATOM   1061 3HD2 LEU A 163      -3.594 -36.520   1.904  1.00  0.00           H  
ATOM   1062  N   VAL A 164      -1.561 -40.712   0.521  1.00  0.00           N  
ATOM   1063  CA  VAL A 164      -0.191 -40.811   0.056  1.00  0.00           C  
ATOM   1064  C   VAL A 164      -0.102 -41.906  -0.962  1.00  0.00           C  
ATOM   1065  O   VAL A 164       0.654 -41.777  -1.918  1.00  0.00           O  
ATOM   1066  CB  VAL A 164       0.778 -41.116   1.212  1.00  0.00           C  
ATOM   1067  CG1 VAL A 164       2.148 -41.469   0.652  1.00  0.00           C  
ATOM   1068  CG2 VAL A 164       0.853 -39.920   2.146  1.00  0.00           C  
ATOM   1069  H   VAL A 164      -1.747 -40.789   1.504  1.00  0.00           H  
ATOM   1070  HA  VAL A 164       0.108 -39.868  -0.405  1.00  0.00           H  
ATOM   1071  HB  VAL A 164       0.425 -41.985   1.766  1.00  0.00           H  
ATOM   1072 1HG1 VAL A 164       2.834 -41.686   1.473  1.00  0.00           H  
ATOM   1073 2HG1 VAL A 164       2.067 -42.344   0.009  1.00  0.00           H  
ATOM   1074 3HG1 VAL A 164       2.526 -40.624   0.075  1.00  0.00           H  
ATOM   1075 1HG2 VAL A 164       1.541 -40.141   2.962  1.00  0.00           H  
ATOM   1076 2HG2 VAL A 164       1.210 -39.053   1.589  1.00  0.00           H  
ATOM   1077 3HG2 VAL A 164      -0.129 -39.695   2.561  1.00  0.00           H  
ATOM   1078  N   VAL A 165      -0.722 -43.050  -0.677  1.00  0.00           N  
ATOM   1079  CA  VAL A 165      -0.642 -44.177  -1.591  1.00  0.00           C  
ATOM   1080  C   VAL A 165      -1.222 -43.756  -2.920  1.00  0.00           C  
ATOM   1081  O   VAL A 165      -0.634 -44.019  -3.967  1.00  0.00           O  
ATOM   1082  CB  VAL A 165      -1.412 -45.396  -1.045  1.00  0.00           C  
ATOM   1083  CG1 VAL A 165      -1.518 -46.462  -2.125  1.00  0.00           C  
ATOM   1084  CG2 VAL A 165      -0.704 -45.925   0.192  1.00  0.00           C  
ATOM   1085  H   VAL A 165      -1.203 -43.154   0.206  1.00  0.00           H  
ATOM   1086  HA  VAL A 165       0.406 -44.451  -1.730  1.00  0.00           H  
ATOM   1087  HB  VAL A 165      -2.428 -45.101  -0.784  1.00  0.00           H  
ATOM   1088 1HG1 VAL A 165      -2.063 -47.321  -1.733  1.00  0.00           H  
ATOM   1089 2HG1 VAL A 165      -2.048 -46.058  -2.986  1.00  0.00           H  
ATOM   1090 3HG1 VAL A 165      -0.518 -46.775  -2.427  1.00  0.00           H  
ATOM   1091 1HG2 VAL A 165      -1.246 -46.785   0.581  1.00  0.00           H  
ATOM   1092 2HG2 VAL A 165       0.313 -46.224  -0.069  1.00  0.00           H  
ATOM   1093 3HG2 VAL A 165      -0.665 -45.149   0.959  1.00  0.00           H  
ATOM   1094  N   PHE A 166      -2.350 -43.057  -2.877  1.00  0.00           N  
ATOM   1095  CA  PHE A 166      -2.979 -42.575  -4.091  1.00  0.00           C  
ATOM   1096  C   PHE A 166      -2.012 -41.682  -4.841  1.00  0.00           C  
ATOM   1097  O   PHE A 166      -1.783 -41.894  -6.029  1.00  0.00           O  
ATOM   1098  CB  PHE A 166      -4.249 -41.777  -3.789  1.00  0.00           C  
ATOM   1099  CG  PHE A 166      -4.769 -41.057  -5.000  1.00  0.00           C  
ATOM   1100  CD1 PHE A 166      -5.326 -41.743  -6.068  1.00  0.00           C  
ATOM   1101  CD2 PHE A 166      -4.696 -39.676  -5.071  1.00  0.00           C  
ATOM   1102  CE1 PHE A 166      -5.800 -41.064  -7.175  1.00  0.00           C  
ATOM   1103  CE2 PHE A 166      -5.168 -38.991  -6.174  1.00  0.00           C  
ATOM   1104  CZ  PHE A 166      -5.722 -39.688  -7.230  1.00  0.00           C  
ATOM   1105  H   PHE A 166      -2.820 -42.937  -1.990  1.00  0.00           H  
ATOM   1106  HA  PHE A 166      -3.228 -43.428  -4.723  1.00  0.00           H  
ATOM   1107 1HB  PHE A 166      -5.023 -42.445  -3.415  1.00  0.00           H  
ATOM   1108 2HB  PHE A 166      -4.057 -41.046  -3.005  1.00  0.00           H  
ATOM   1109  HD1 PHE A 166      -5.392 -42.832  -6.028  1.00  0.00           H  
ATOM   1110  HD2 PHE A 166      -4.258 -39.130  -4.234  1.00  0.00           H  
ATOM   1111  HE1 PHE A 166      -6.235 -41.616  -8.007  1.00  0.00           H  
ATOM   1112  HE2 PHE A 166      -5.105 -37.904  -6.213  1.00  0.00           H  
ATOM   1113  HZ  PHE A 166      -6.094 -39.153  -8.102  1.00  0.00           H  
ATOM   1114  N   PHE A 167      -1.426 -40.709  -4.159  1.00  0.00           N  
ATOM   1115  CA  PHE A 167      -0.533 -39.771  -4.822  1.00  0.00           C  
ATOM   1116  C   PHE A 167       0.720 -40.449  -5.364  1.00  0.00           C  
ATOM   1117  O   PHE A 167       1.220 -40.056  -6.416  1.00  0.00           O  
ATOM   1118  CB  PHE A 167      -0.111 -38.660  -3.857  1.00  0.00           C  
ATOM   1119  CG  PHE A 167      -1.179 -37.626  -3.644  1.00  0.00           C  
ATOM   1120  CD1 PHE A 167      -2.107 -37.371  -4.641  1.00  0.00           C  
ATOM   1121  CD2 PHE A 167      -1.254 -36.913  -2.460  1.00  0.00           C  
ATOM   1122  CE1 PHE A 167      -3.097 -36.421  -4.462  1.00  0.00           C  
ATOM   1123  CE2 PHE A 167      -2.242 -35.965  -2.279  1.00  0.00           C  
ATOM   1124  CZ  PHE A 167      -3.162 -35.718  -3.278  1.00  0.00           C  
ATOM   1125  H   PHE A 167      -1.658 -40.570  -3.187  1.00  0.00           H  
ATOM   1126  HA  PHE A 167      -1.070 -39.327  -5.662  1.00  0.00           H  
ATOM   1127 1HB  PHE A 167       0.145 -39.094  -2.891  1.00  0.00           H  
ATOM   1128 2HB  PHE A 167       0.779 -38.163  -4.237  1.00  0.00           H  
ATOM   1129  HD1 PHE A 167      -2.052 -37.930  -5.575  1.00  0.00           H  
ATOM   1130  HD2 PHE A 167      -0.528 -37.106  -1.670  1.00  0.00           H  
ATOM   1131  HE1 PHE A 167      -3.821 -36.230  -5.254  1.00  0.00           H  
ATOM   1132  HE2 PHE A 167      -2.303 -35.403  -1.347  1.00  0.00           H  
ATOM   1133  HZ  PHE A 167      -3.935 -34.967  -3.124  1.00  0.00           H  
ATOM   1134  N   GLY A 168       1.253 -41.426  -4.630  1.00  0.00           N  
ATOM   1135  CA  GLY A 168       2.477 -42.097  -5.051  1.00  0.00           C  
ATOM   1136  C   GLY A 168       2.209 -42.861  -6.327  1.00  0.00           C  
ATOM   1137  O   GLY A 168       2.946 -42.735  -7.306  1.00  0.00           O  
ATOM   1138  H   GLY A 168       0.850 -41.652  -3.742  1.00  0.00           H  
ATOM   1139 1HA  GLY A 168       3.264 -41.359  -5.212  1.00  0.00           H  
ATOM   1140 2HA  GLY A 168       2.811 -42.778  -4.268  1.00  0.00           H  
ATOM   1141  N   THR A 169       1.135 -43.645  -6.308  1.00  0.00           N  
ATOM   1142  CA  THR A 169       0.756 -44.467  -7.439  1.00  0.00           C  
ATOM   1143  C   THR A 169       0.422 -43.588  -8.613  1.00  0.00           C  
ATOM   1144  O   THR A 169       0.886 -43.824  -9.727  1.00  0.00           O  
ATOM   1145  CB  THR A 169      -0.442 -45.371  -7.106  1.00  0.00           C  
ATOM   1146  CG2 THR A 169      -0.840 -46.191  -8.322  1.00  0.00           C  
ATOM   1147  OG1 THR A 169      -0.094 -46.249  -6.029  1.00  0.00           O  
ATOM   1148  H   THR A 169       0.609 -43.728  -5.455  1.00  0.00           H  
ATOM   1149  HA  THR A 169       1.604 -45.094  -7.713  1.00  0.00           H  
ATOM   1150  HB  THR A 169      -1.286 -44.753  -6.796  1.00  0.00           H  
ATOM   1151  HG1 THR A 169      -0.845 -46.809  -5.816  1.00  0.00           H  
ATOM   1152 1HG2 THR A 169      -1.690 -46.825  -8.071  1.00  0.00           H  
ATOM   1153 2HG2 THR A 169      -1.114 -45.523  -9.139  1.00  0.00           H  
ATOM   1154 3HG2 THR A 169      -0.000 -46.814  -8.629  1.00  0.00           H  
ATOM   1155  N   GLU A 170      -0.353 -42.543  -8.332  1.00  0.00           N  
ATOM   1156  CA  GLU A 170      -0.784 -41.593  -9.328  1.00  0.00           C  
ATOM   1157  C   GLU A 170       0.420 -40.990 -10.015  1.00  0.00           C  
ATOM   1158  O   GLU A 170       0.480 -40.973 -11.239  1.00  0.00           O  
ATOM   1159  CB  GLU A 170      -1.614 -40.481  -8.712  1.00  0.00           C  
ATOM   1160  CG  GLU A 170      -2.140 -39.498  -9.726  1.00  0.00           C  
ATOM   1161  CD  GLU A 170      -2.861 -38.343  -9.124  1.00  0.00           C  
ATOM   1162  OE1 GLU A 170      -2.411 -37.823  -8.133  1.00  0.00           O  
ATOM   1163  OE2 GLU A 170      -3.880 -37.968  -9.654  1.00  0.00           O  
ATOM   1164  H   GLU A 170      -0.731 -42.457  -7.406  1.00  0.00           H  
ATOM   1165  HA  GLU A 170      -1.383 -42.112 -10.077  1.00  0.00           H  
ATOM   1166 1HB  GLU A 170      -2.461 -40.909  -8.176  1.00  0.00           H  
ATOM   1167 2HB  GLU A 170      -1.012 -39.935  -7.983  1.00  0.00           H  
ATOM   1168 1HG  GLU A 170      -1.303 -39.115 -10.311  1.00  0.00           H  
ATOM   1169 2HG  GLU A 170      -2.813 -40.020 -10.404  1.00  0.00           H  
ATOM   1170  N   TYR A 171       1.399 -40.548  -9.213  1.00  0.00           N  
ATOM   1171  CA  TYR A 171       2.601 -39.912  -9.723  1.00  0.00           C  
ATOM   1172  C   TYR A 171       3.334 -40.815 -10.704  1.00  0.00           C  
ATOM   1173  O   TYR A 171       3.830 -40.353 -11.727  1.00  0.00           O  
ATOM   1174  CB  TYR A 171       3.530 -39.528  -8.568  1.00  0.00           C  
ATOM   1175  CG  TYR A 171       4.687 -38.667  -9.025  1.00  0.00           C  
ATOM   1176  CD1 TYR A 171       4.487 -37.298  -9.123  1.00  0.00           C  
ATOM   1177  CD2 TYR A 171       5.920 -39.221  -9.338  1.00  0.00           C  
ATOM   1178  CE1 TYR A 171       5.523 -36.482  -9.536  1.00  0.00           C  
ATOM   1179  CE2 TYR A 171       6.951 -38.401  -9.750  1.00  0.00           C  
ATOM   1180  CZ  TYR A 171       6.757 -37.038  -9.852  1.00  0.00           C  
ATOM   1181  OH  TYR A 171       7.788 -36.225 -10.262  1.00  0.00           O  
ATOM   1182  H   TYR A 171       1.257 -40.569  -8.217  1.00  0.00           H  
ATOM   1183  HA  TYR A 171       2.313 -39.006 -10.257  1.00  0.00           H  
ATOM   1184 1HB  TYR A 171       2.969 -38.987  -7.804  1.00  0.00           H  
ATOM   1185 2HB  TYR A 171       3.926 -40.427  -8.098  1.00  0.00           H  
ATOM   1186  HD1 TYR A 171       3.518 -36.867  -8.876  1.00  0.00           H  
ATOM   1187  HD2 TYR A 171       6.073 -40.297  -9.260  1.00  0.00           H  
ATOM   1188  HE1 TYR A 171       5.360 -35.407  -9.614  1.00  0.00           H  
ATOM   1189  HE2 TYR A 171       7.923 -38.830 -10.000  1.00  0.00           H  
ATOM   1190  HH  TYR A 171       8.568 -36.759 -10.427  1.00  0.00           H  
ATOM   1191  N   VAL A 172       3.417 -42.109 -10.368  1.00  0.00           N  
ATOM   1192  CA  VAL A 172       4.067 -43.071 -11.254  1.00  0.00           C  
ATOM   1193  C   VAL A 172       3.318 -43.071 -12.580  1.00  0.00           C  
ATOM   1194  O   VAL A 172       3.928 -43.060 -13.648  1.00  0.00           O  
ATOM   1195  CB  VAL A 172       4.064 -44.478 -10.637  1.00  0.00           C  
ATOM   1196  CG1 VAL A 172       4.534 -45.490 -11.667  1.00  0.00           C  
ATOM   1197  CG2 VAL A 172       4.946 -44.485  -9.403  1.00  0.00           C  
ATOM   1198  H   VAL A 172       3.094 -42.404  -9.456  1.00  0.00           H  
ATOM   1199  HA  VAL A 172       5.097 -42.760 -11.425  1.00  0.00           H  
ATOM   1200  HB  VAL A 172       3.048 -44.755 -10.359  1.00  0.00           H  
ATOM   1201 1HG1 VAL A 172       4.528 -46.487 -11.224  1.00  0.00           H  
ATOM   1202 2HG1 VAL A 172       3.867 -45.473 -12.528  1.00  0.00           H  
ATOM   1203 3HG1 VAL A 172       5.546 -45.242 -11.985  1.00  0.00           H  
ATOM   1204 1HG2 VAL A 172       4.946 -45.481  -8.962  1.00  0.00           H  
ATOM   1205 2HG2 VAL A 172       5.963 -44.211  -9.683  1.00  0.00           H  
ATOM   1206 3HG2 VAL A 172       4.569 -43.771  -8.677  1.00  0.00           H  
ATOM   1207  N   VAL A 173       1.985 -43.042 -12.502  1.00  0.00           N  
ATOM   1208  CA  VAL A 173       1.170 -43.021 -13.706  1.00  0.00           C  
ATOM   1209  C   VAL A 173       1.358 -41.701 -14.438  1.00  0.00           C  
ATOM   1210  O   VAL A 173       1.330 -41.682 -15.664  1.00  0.00           O  
ATOM   1211  CB  VAL A 173      -0.312 -43.234 -13.343  1.00  0.00           C  
ATOM   1212  CG1 VAL A 173      -1.164 -43.073 -14.594  1.00  0.00           C  
ATOM   1213  CG2 VAL A 173      -0.484 -44.609 -12.718  1.00  0.00           C  
ATOM   1214  H   VAL A 173       1.544 -43.132 -11.596  1.00  0.00           H  
ATOM   1215  HA  VAL A 173       1.484 -43.834 -14.362  1.00  0.00           H  
ATOM   1216  HB  VAL A 173      -0.637 -42.472 -12.633  1.00  0.00           H  
ATOM   1217 1HG1 VAL A 173      -2.213 -43.223 -14.340  1.00  0.00           H  
ATOM   1218 2HG1 VAL A 173      -1.028 -42.072 -15.001  1.00  0.00           H  
ATOM   1219 3HG1 VAL A 173      -0.861 -43.810 -15.336  1.00  0.00           H  
ATOM   1220 1HG2 VAL A 173      -1.533 -44.763 -12.459  1.00  0.00           H  
ATOM   1221 2HG2 VAL A 173      -0.169 -45.373 -13.429  1.00  0.00           H  
ATOM   1222 3HG2 VAL A 173       0.124 -44.684 -11.816  1.00  0.00           H  
ATOM   1223  N   ARG A 174       1.586 -40.606 -13.707  1.00  0.00           N  
ATOM   1224  CA  ARG A 174       1.787 -39.310 -14.334  1.00  0.00           C  
ATOM   1225  C   ARG A 174       3.055 -39.364 -15.186  1.00  0.00           C  
ATOM   1226  O   ARG A 174       3.072 -38.880 -16.321  1.00  0.00           O  
ATOM   1227  CB  ARG A 174       1.920 -38.196 -13.284  1.00  0.00           C  
ATOM   1228  CG  ARG A 174       0.694 -37.913 -12.438  1.00  0.00           C  
ATOM   1229  CD  ARG A 174       0.784 -36.696 -11.573  1.00  0.00           C  
ATOM   1230  NE  ARG A 174       0.625 -35.471 -12.334  1.00  0.00           N  
ATOM   1231  CZ  ARG A 174       1.539 -34.489 -12.490  1.00  0.00           C  
ATOM   1232  NH1 ARG A 174       2.737 -34.561 -11.931  1.00  0.00           N  
ATOM   1233  NH2 ARG A 174       1.184 -33.449 -13.229  1.00  0.00           N  
ATOM   1234  H   ARG A 174       1.500 -40.666 -12.705  1.00  0.00           H  
ATOM   1235  HA  ARG A 174       0.940 -39.087 -14.980  1.00  0.00           H  
ATOM   1236 1HB  ARG A 174       2.724 -38.435 -12.594  1.00  0.00           H  
ATOM   1237 2HB  ARG A 174       2.182 -37.263 -13.780  1.00  0.00           H  
ATOM   1238 1HG  ARG A 174      -0.161 -37.771 -13.089  1.00  0.00           H  
ATOM   1239 2HG  ARG A 174       0.510 -38.748 -11.775  1.00  0.00           H  
ATOM   1240 1HD  ARG A 174       0.001 -36.731 -10.817  1.00  0.00           H  
ATOM   1241 2HD  ARG A 174       1.759 -36.670 -11.087  1.00  0.00           H  
ATOM   1242  HE  ARG A 174      -0.258 -35.314 -12.805  1.00  0.00           H  
ATOM   1243 1HH1 ARG A 174       2.987 -35.363 -11.370  1.00  0.00           H  
ATOM   1244 2HH1 ARG A 174       3.405 -33.808 -12.065  1.00  0.00           H  
ATOM   1245 1HH2 ARG A 174       0.252 -33.452 -13.632  1.00  0.00           H  
ATOM   1246 2HH2 ARG A 174       1.790 -32.662 -13.412  1.00  0.00           H  
ATOM   1247  N   LEU A 175       4.067 -40.060 -14.672  1.00  0.00           N  
ATOM   1248  CA  LEU A 175       5.328 -40.269 -15.366  1.00  0.00           C  
ATOM   1249  C   LEU A 175       5.108 -41.119 -16.611  1.00  0.00           C  
ATOM   1250  O   LEU A 175       5.673 -40.846 -17.671  1.00  0.00           O  
ATOM   1251  CB  LEU A 175       6.347 -40.962 -14.454  1.00  0.00           C  
ATOM   1252  CG  LEU A 175       6.892 -40.144 -13.276  1.00  0.00           C  
ATOM   1253  CD1 LEU A 175       7.658 -41.071 -12.342  1.00  0.00           C  
ATOM   1254  CD2 LEU A 175       7.779 -39.032 -13.815  1.00  0.00           C  
ATOM   1255  H   LEU A 175       3.983 -40.388 -13.720  1.00  0.00           H  
ATOM   1256  HA  LEU A 175       5.710 -39.296 -15.675  1.00  0.00           H  
ATOM   1257 1HB  LEU A 175       5.893 -41.858 -14.034  1.00  0.00           H  
ATOM   1258 2HB  LEU A 175       7.201 -41.264 -15.060  1.00  0.00           H  
ATOM   1259  HG  LEU A 175       6.065 -39.709 -12.711  1.00  0.00           H  
ATOM   1260 1HD1 LEU A 175       8.050 -40.500 -11.500  1.00  0.00           H  
ATOM   1261 2HD1 LEU A 175       6.990 -41.849 -11.971  1.00  0.00           H  
ATOM   1262 3HD1 LEU A 175       8.484 -41.530 -12.884  1.00  0.00           H  
ATOM   1263 1HD2 LEU A 175       8.171 -38.443 -12.985  1.00  0.00           H  
ATOM   1264 2HD2 LEU A 175       8.608 -39.466 -14.374  1.00  0.00           H  
ATOM   1265 3HD2 LEU A 175       7.190 -38.391 -14.471  1.00  0.00           H  
ATOM   1266  N   TRP A 176       4.255 -42.131 -16.484  1.00  0.00           N  
ATOM   1267  CA  TRP A 176       3.934 -43.008 -17.605  1.00  0.00           C  
ATOM   1268  C   TRP A 176       3.215 -42.234 -18.689  1.00  0.00           C  
ATOM   1269  O   TRP A 176       3.577 -42.306 -19.865  1.00  0.00           O  
ATOM   1270  CB  TRP A 176       3.068 -44.179 -17.139  1.00  0.00           C  
ATOM   1271  CG  TRP A 176       2.638 -45.080 -18.257  1.00  0.00           C  
ATOM   1272  CD1 TRP A 176       3.380 -46.067 -18.837  1.00  0.00           C  
ATOM   1273  CD2 TRP A 176       1.359 -45.086 -18.940  1.00  0.00           C  
ATOM   1274  CE2 TRP A 176       1.420 -46.094 -19.905  1.00  0.00           C  
ATOM   1275  CE3 TRP A 176       0.189 -44.327 -18.811  1.00  0.00           C  
ATOM   1276  NE1 TRP A 176       2.657 -46.680 -19.830  1.00  0.00           N  
ATOM   1277  CZ2 TRP A 176       0.353 -46.371 -20.746  1.00  0.00           C  
ATOM   1278  CZ3 TRP A 176      -0.882 -44.604 -19.652  1.00  0.00           C  
ATOM   1279  CH2 TRP A 176      -0.802 -45.601 -20.593  1.00  0.00           C  
ATOM   1280  H   TRP A 176       3.873 -42.341 -15.570  1.00  0.00           H  
ATOM   1281  HA  TRP A 176       4.867 -43.390 -18.016  1.00  0.00           H  
ATOM   1282 1HB  TRP A 176       3.621 -44.774 -16.411  1.00  0.00           H  
ATOM   1283 2HB  TRP A 176       2.175 -43.802 -16.640  1.00  0.00           H  
ATOM   1284  HD1 TRP A 176       4.397 -46.326 -18.555  1.00  0.00           H  
ATOM   1285  HE1 TRP A 176       2.983 -47.439 -20.411  1.00  0.00           H  
ATOM   1286  HE3 TRP A 176       0.119 -43.538 -18.064  1.00  0.00           H  
ATOM   1287  HZ2 TRP A 176       0.397 -47.156 -21.499  1.00  0.00           H  
ATOM   1288  HZ3 TRP A 176      -1.790 -44.010 -19.547  1.00  0.00           H  
ATOM   1289  HH2 TRP A 176      -1.655 -45.798 -21.241  1.00  0.00           H  
ATOM   1290  N   SER A 177       2.211 -41.469 -18.284  1.00  0.00           N  
ATOM   1291  CA  SER A 177       1.371 -40.727 -19.199  1.00  0.00           C  
ATOM   1292  C   SER A 177       2.147 -39.639 -19.916  1.00  0.00           C  
ATOM   1293  O   SER A 177       1.849 -39.308 -21.063  1.00  0.00           O  
ATOM   1294  CB  SER A 177       0.198 -40.127 -18.448  1.00  0.00           C  
ATOM   1295  OG  SER A 177       0.625 -39.112 -17.581  1.00  0.00           O  
ATOM   1296  H   SER A 177       1.952 -41.503 -17.311  1.00  0.00           H  
ATOM   1297  HA  SER A 177       0.978 -41.414 -19.944  1.00  0.00           H  
ATOM   1298 1HB  SER A 177      -0.519 -39.724 -19.163  1.00  0.00           H  
ATOM   1299 2HB  SER A 177      -0.306 -40.907 -17.880  1.00  0.00           H  
ATOM   1300  HG  SER A 177      -0.167 -38.772 -17.160  1.00  0.00           H  
ATOM   1301  N   ALA A 178       3.251 -39.204 -19.298  1.00  0.00           N  
ATOM   1302  CA  ALA A 178       4.108 -38.171 -19.862  1.00  0.00           C  
ATOM   1303  C   ALA A 178       4.699 -38.597 -21.203  1.00  0.00           C  
ATOM   1304  O   ALA A 178       5.073 -37.741 -22.008  1.00  0.00           O  
ATOM   1305  CB  ALA A 178       5.222 -37.821 -18.887  1.00  0.00           C  
ATOM   1306  H   ALA A 178       3.353 -39.441 -18.319  1.00  0.00           H  
ATOM   1307  HA  ALA A 178       3.496 -37.288 -20.046  1.00  0.00           H  
ATOM   1308 1HB  ALA A 178       5.850 -37.041 -19.314  1.00  0.00           H  
ATOM   1309 2HB  ALA A 178       4.783 -37.466 -17.954  1.00  0.00           H  
ATOM   1310 3HB  ALA A 178       5.828 -38.703 -18.690  1.00  0.00           H  
ATOM   1311  N   GLY A 179       4.792 -39.920 -21.441  1.00  0.00           N  
ATOM   1312  CA  GLY A 179       5.392 -40.478 -22.655  1.00  0.00           C  
ATOM   1313  C   GLY A 179       4.687 -40.041 -23.931  1.00  0.00           C  
ATOM   1314  O   GLY A 179       5.249 -40.156 -25.019  1.00  0.00           O  
ATOM   1315  H   GLY A 179       4.452 -40.577 -20.749  1.00  0.00           H  
ATOM   1316 1HA  GLY A 179       6.440 -40.187 -22.707  1.00  0.00           H  
ATOM   1317 2HA  GLY A 179       5.382 -41.565 -22.594  1.00  0.00           H  
ATOM   1318  N   CYS A 180       3.455 -39.548 -23.811  1.00  0.00           N  
ATOM   1319  CA  CYS A 180       2.719 -39.093 -24.975  1.00  0.00           C  
ATOM   1320  C   CYS A 180       3.297 -37.799 -25.544  1.00  0.00           C  
ATOM   1321  O   CYS A 180       3.041 -37.451 -26.696  1.00  0.00           O  
ATOM   1322  CB  CYS A 180       1.250 -38.849 -24.626  1.00  0.00           C  
ATOM   1323  SG  CYS A 180       1.015 -37.454 -23.497  1.00  0.00           S  
ATOM   1324  H   CYS A 180       3.001 -39.523 -22.910  1.00  0.00           H  
ATOM   1325  HA  CYS A 180       2.768 -39.859 -25.743  1.00  0.00           H  
ATOM   1326 1HB  CYS A 180       0.680 -38.655 -25.535  1.00  0.00           H  
ATOM   1327 2HB  CYS A 180       0.835 -39.744 -24.165  1.00  0.00           H  
ATOM   1328  HG  CYS A 180       1.415 -36.513 -24.344  1.00  0.00           H  
ATOM   1329  N   ARG A 181       4.044 -37.068 -24.719  1.00  0.00           N  
ATOM   1330  CA  ARG A 181       4.718 -35.874 -25.172  1.00  0.00           C  
ATOM   1331  C   ARG A 181       6.106 -36.260 -25.612  1.00  0.00           C  
ATOM   1332  O   ARG A 181       6.835 -36.891 -24.851  1.00  0.00           O  
ATOM   1333  CB  ARG A 181       4.786 -34.821 -24.075  1.00  0.00           C  
ATOM   1334  CG  ARG A 181       5.347 -33.488 -24.538  1.00  0.00           C  
ATOM   1335  CD  ARG A 181       5.504 -32.500 -23.441  1.00  0.00           C  
ATOM   1336  NE  ARG A 181       4.231 -32.099 -22.866  1.00  0.00           N  
ATOM   1337  CZ  ARG A 181       3.420 -31.156 -23.385  1.00  0.00           C  
ATOM   1338  NH1 ARG A 181       3.737 -30.510 -24.485  1.00  0.00           N  
ATOM   1339  NH2 ARG A 181       2.295 -30.910 -22.736  1.00  0.00           N  
ATOM   1340  H   ARG A 181       4.254 -37.417 -23.800  1.00  0.00           H  
ATOM   1341  HA  ARG A 181       4.176 -35.468 -26.026  1.00  0.00           H  
ATOM   1342 1HB  ARG A 181       3.789 -34.648 -23.672  1.00  0.00           H  
ATOM   1343 2HB  ARG A 181       5.407 -35.186 -23.256  1.00  0.00           H  
ATOM   1344 1HG  ARG A 181       6.330 -33.642 -24.984  1.00  0.00           H  
ATOM   1345 2HG  ARG A 181       4.675 -33.054 -25.280  1.00  0.00           H  
ATOM   1346 1HD  ARG A 181       6.111 -32.940 -22.650  1.00  0.00           H  
ATOM   1347 2HD  ARG A 181       5.993 -31.606 -23.825  1.00  0.00           H  
ATOM   1348  HE  ARG A 181       3.902 -32.541 -22.016  1.00  0.00           H  
ATOM   1349 1HH1 ARG A 181       4.603 -30.716 -24.962  1.00  0.00           H  
ATOM   1350 2HH1 ARG A 181       3.113 -29.806 -24.854  1.00  0.00           H  
ATOM   1351 1HH2 ARG A 181       2.125 -31.449 -21.898  1.00  0.00           H  
ATOM   1352 2HH2 ARG A 181       1.643 -30.215 -23.070  1.00  0.00           H  
ATOM   1353  N   SER A 182       6.499 -35.865 -26.818  1.00  0.00           N  
ATOM   1354  CA  SER A 182       7.820 -36.209 -27.345  1.00  0.00           C  
ATOM   1355  C   SER A 182       8.959 -35.636 -26.501  1.00  0.00           C  
ATOM   1356  O   SER A 182      10.054 -36.195 -26.449  1.00  0.00           O  
ATOM   1357  CB  SER A 182       7.953 -35.695 -28.765  1.00  0.00           C  
ATOM   1358  OG  SER A 182       7.956 -34.293 -28.782  1.00  0.00           O  
ATOM   1359  H   SER A 182       5.867 -35.320 -27.387  1.00  0.00           H  
ATOM   1360  HA  SER A 182       7.910 -37.296 -27.348  1.00  0.00           H  
ATOM   1361 1HB  SER A 182       8.876 -36.072 -29.206  1.00  0.00           H  
ATOM   1362 2HB  SER A 182       7.127 -36.071 -29.368  1.00  0.00           H  
ATOM   1363  HG  SER A 182       8.042 -34.041 -29.704  1.00  0.00           H  
ATOM   1364  N   LYS A 183       8.674 -34.529 -25.818  1.00  0.00           N  
ATOM   1365  CA  LYS A 183       9.602 -33.887 -24.907  1.00  0.00           C  
ATOM   1366  C   LYS A 183       9.830 -34.727 -23.649  1.00  0.00           C  
ATOM   1367  O   LYS A 183      10.889 -34.644 -23.016  1.00  0.00           O  
ATOM   1368  CB  LYS A 183       9.092 -32.505 -24.496  1.00  0.00           C  
ATOM   1369  CG  LYS A 183       9.102 -31.456 -25.601  1.00  0.00           C  
ATOM   1370  CD  LYS A 183       8.561 -30.133 -25.081  1.00  0.00           C  
ATOM   1371  CE  LYS A 183       8.552 -29.065 -26.166  1.00  0.00           C  
ATOM   1372  NZ  LYS A 183       7.980 -27.783 -25.670  1.00  0.00           N  
ATOM   1373  H   LYS A 183       7.758 -34.121 -25.934  1.00  0.00           H  
ATOM   1374  HA  LYS A 183      10.560 -33.783 -25.418  1.00  0.00           H  
ATOM   1375 1HB  LYS A 183       8.068 -32.591 -24.135  1.00  0.00           H  
ATOM   1376 2HB  LYS A 183       9.694 -32.112 -23.677  1.00  0.00           H  
ATOM   1377 1HG  LYS A 183      10.121 -31.315 -25.962  1.00  0.00           H  
ATOM   1378 2HG  LYS A 183       8.488 -31.797 -26.434  1.00  0.00           H  
ATOM   1379 1HD  LYS A 183       7.542 -30.272 -24.717  1.00  0.00           H  
ATOM   1380 2HD  LYS A 183       9.181 -29.787 -24.255  1.00  0.00           H  
ATOM   1381 1HE  LYS A 183       9.570 -28.892 -26.509  1.00  0.00           H  
ATOM   1382 2HE  LYS A 183       7.957 -29.417 -27.010  1.00  0.00           H  
ATOM   1383 1HZ  LYS A 183       7.988 -27.101 -26.414  1.00  0.00           H  
ATOM   1384 2HZ  LYS A 183       7.029 -27.935 -25.363  1.00  0.00           H  
ATOM   1385 3HZ  LYS A 183       8.532 -27.445 -24.895  1.00  0.00           H  
ATOM   1386  N   TYR A 184       8.839 -35.554 -23.296  1.00  0.00           N  
ATOM   1387  CA  TYR A 184       8.964 -36.383 -22.117  1.00  0.00           C  
ATOM   1388  C   TYR A 184       8.939 -37.860 -22.447  1.00  0.00           C  
ATOM   1389  O   TYR A 184       8.022 -38.575 -22.048  1.00  0.00           O  
ATOM   1390  CB  TYR A 184       7.833 -36.104 -21.124  1.00  0.00           C  
ATOM   1391  CG  TYR A 184       7.715 -34.683 -20.614  1.00  0.00           C  
ATOM   1392  CD1 TYR A 184       8.837 -33.884 -20.445  1.00  0.00           C  
ATOM   1393  CD2 TYR A 184       6.458 -34.183 -20.315  1.00  0.00           C  
ATOM   1394  CE1 TYR A 184       8.700 -32.591 -19.977  1.00  0.00           C  
ATOM   1395  CE2 TYR A 184       6.320 -32.890 -19.847  1.00  0.00           C  
ATOM   1396  CZ  TYR A 184       7.436 -32.096 -19.679  1.00  0.00           C  
ATOM   1397  OH  TYR A 184       7.296 -30.808 -19.213  1.00  0.00           O  
ATOM   1398  H   TYR A 184       8.044 -35.678 -23.895  1.00  0.00           H  
ATOM   1399  HA  TYR A 184       9.915 -36.147 -21.645  1.00  0.00           H  
ATOM   1400 1HB  TYR A 184       6.883 -36.355 -21.596  1.00  0.00           H  
ATOM   1401 2HB  TYR A 184       7.961 -36.747 -20.254  1.00  0.00           H  
ATOM   1402  HD1 TYR A 184       9.824 -34.279 -20.681  1.00  0.00           H  
ATOM   1403  HD2 TYR A 184       5.576 -34.811 -20.446  1.00  0.00           H  
ATOM   1404  HE1 TYR A 184       9.578 -31.961 -19.844  1.00  0.00           H  
ATOM   1405  HE2 TYR A 184       5.331 -32.500 -19.611  1.00  0.00           H  
ATOM   1406  HH  TYR A 184       8.161 -30.396 -19.154  1.00  0.00           H  
ATOM   1407  N   VAL A 185       9.951 -38.329 -23.142  1.00  0.00           N  
ATOM   1408  CA  VAL A 185      10.049 -39.740 -23.449  1.00  0.00           C  
ATOM   1409  C   VAL A 185      11.318 -40.320 -22.852  1.00  0.00           C  
ATOM   1410  O   VAL A 185      12.330 -39.627 -22.726  1.00  0.00           O  
ATOM   1411  CB  VAL A 185      10.038 -39.972 -24.967  1.00  0.00           C  
ATOM   1412  CG1 VAL A 185       8.721 -39.494 -25.559  1.00  0.00           C  
ATOM   1413  CG2 VAL A 185      11.224 -39.246 -25.582  1.00  0.00           C  
ATOM   1414  H   VAL A 185      10.670 -37.698 -23.470  1.00  0.00           H  
ATOM   1415  HA  VAL A 185       9.192 -40.256 -23.014  1.00  0.00           H  
ATOM   1416  HB  VAL A 185      10.112 -41.040 -25.176  1.00  0.00           H  
ATOM   1417 1HG1 VAL A 185       8.724 -39.662 -26.636  1.00  0.00           H  
ATOM   1418 2HG1 VAL A 185       7.897 -40.045 -25.109  1.00  0.00           H  
ATOM   1419 3HG1 VAL A 185       8.604 -38.430 -25.358  1.00  0.00           H  
ATOM   1420 1HG2 VAL A 185      11.228 -39.404 -26.660  1.00  0.00           H  
ATOM   1421 2HG2 VAL A 185      11.147 -38.180 -25.372  1.00  0.00           H  
ATOM   1422 3HG2 VAL A 185      12.150 -39.635 -25.156  1.00  0.00           H  
ATOM   1423  N   GLY A 186      11.251 -41.593 -22.469  1.00  0.00           N  
ATOM   1424  CA  GLY A 186      12.385 -42.272 -21.872  1.00  0.00           C  
ATOM   1425  C   GLY A 186      12.555 -41.779 -20.448  1.00  0.00           C  
ATOM   1426  O   GLY A 186      11.730 -41.001 -19.965  1.00  0.00           O  
ATOM   1427  H   GLY A 186      10.391 -42.104 -22.609  1.00  0.00           H  
ATOM   1428 1HA  GLY A 186      12.219 -43.349 -21.879  1.00  0.00           H  
ATOM   1429 2HA  GLY A 186      13.286 -42.068 -22.449  1.00  0.00           H  
ATOM   1430  N   LEU A 187      13.561 -42.281 -19.758  1.00  0.00           N  
ATOM   1431  CA  LEU A 187      13.812 -41.848 -18.402  1.00  0.00           C  
ATOM   1432  C   LEU A 187      14.099 -40.380 -18.411  1.00  0.00           C  
ATOM   1433  O   LEU A 187      13.579 -39.645 -17.583  1.00  0.00           O  
ATOM   1434  CB  LEU A 187      14.982 -42.598 -17.779  1.00  0.00           C  
ATOM   1435  CG  LEU A 187      15.306 -42.166 -16.346  1.00  0.00           C  
ATOM   1436  CD1 LEU A 187      14.084 -42.407 -15.469  1.00  0.00           C  
ATOM   1437  CD2 LEU A 187      16.510 -42.946 -15.845  1.00  0.00           C  
ATOM   1438  H   LEU A 187      14.177 -42.955 -20.189  1.00  0.00           H  
ATOM   1439  HA  LEU A 187      12.929 -42.021 -17.792  1.00  0.00           H  
ATOM   1440 1HB  LEU A 187      14.758 -43.662 -17.778  1.00  0.00           H  
ATOM   1441 2HB  LEU A 187      15.869 -42.440 -18.395  1.00  0.00           H  
ATOM   1442  HG  LEU A 187      15.530 -41.100 -16.322  1.00  0.00           H  
ATOM   1443 1HD1 LEU A 187      14.304 -42.102 -14.445  1.00  0.00           H  
ATOM   1444 2HD1 LEU A 187      13.243 -41.823 -15.847  1.00  0.00           H  
ATOM   1445 3HD1 LEU A 187      13.828 -43.465 -15.484  1.00  0.00           H  
ATOM   1446 1HD2 LEU A 187      16.742 -42.639 -14.823  1.00  0.00           H  
ATOM   1447 2HD2 LEU A 187      16.286 -44.012 -15.862  1.00  0.00           H  
ATOM   1448 3HD2 LEU A 187      17.366 -42.743 -16.488  1.00  0.00           H  
ATOM   1449  N   TRP A 188      14.934 -39.969 -19.361  1.00  0.00           N  
ATOM   1450  CA  TRP A 188      15.318 -38.587 -19.586  1.00  0.00           C  
ATOM   1451  C   TRP A 188      14.104 -37.685 -19.587  1.00  0.00           C  
ATOM   1452  O   TRP A 188      14.044 -36.720 -18.835  1.00  0.00           O  
ATOM   1453  CB  TRP A 188      16.082 -38.460 -20.907  1.00  0.00           C  
ATOM   1454  CG  TRP A 188      16.292 -37.073 -21.429  1.00  0.00           C  
ATOM   1455  CD1 TRP A 188      17.231 -36.161 -21.048  1.00  0.00           C  
ATOM   1456  CD2 TRP A 188      15.510 -36.433 -22.468  1.00  0.00           C  
ATOM   1457  CE2 TRP A 188      16.039 -35.153 -22.648  1.00  0.00           C  
ATOM   1458  CE3 TRP A 188      14.420 -36.839 -23.247  1.00  0.00           C  
ATOM   1459  NE1 TRP A 188      17.087 -35.003 -21.773  1.00  0.00           N  
ATOM   1460  CZ2 TRP A 188      15.514 -34.266 -23.577  1.00  0.00           C  
ATOM   1461  CZ3 TRP A 188      13.893 -35.953 -24.181  1.00  0.00           C  
ATOM   1462  CH2 TRP A 188      14.430 -34.700 -24.339  1.00  0.00           C  
ATOM   1463  H   TRP A 188      15.334 -40.669 -19.967  1.00  0.00           H  
ATOM   1464  HA  TRP A 188      15.974 -38.276 -18.778  1.00  0.00           H  
ATOM   1465 1HB  TRP A 188      17.070 -38.910 -20.788  1.00  0.00           H  
ATOM   1466 2HB  TRP A 188      15.552 -39.017 -21.679  1.00  0.00           H  
ATOM   1467  HD1 TRP A 188      17.986 -36.328 -20.282  1.00  0.00           H  
ATOM   1468  HE1 TRP A 188      17.658 -34.177 -21.679  1.00  0.00           H  
ATOM   1469  HE3 TRP A 188      13.993 -37.834 -23.126  1.00  0.00           H  
ATOM   1470  HZ2 TRP A 188      15.925 -33.267 -23.720  1.00  0.00           H  
ATOM   1471  HZ3 TRP A 188      13.043 -36.277 -24.783  1.00  0.00           H  
ATOM   1472  HH2 TRP A 188      13.994 -34.028 -25.079  1.00  0.00           H  
ATOM   1473  N   GLY A 189      13.111 -38.029 -20.408  1.00  0.00           N  
ATOM   1474  CA  GLY A 189      11.911 -37.228 -20.485  1.00  0.00           C  
ATOM   1475  C   GLY A 189      11.071 -37.306 -19.226  1.00  0.00           C  
ATOM   1476  O   GLY A 189      10.471 -36.311 -18.826  1.00  0.00           O  
ATOM   1477  H   GLY A 189      13.188 -38.841 -21.007  1.00  0.00           H  
ATOM   1478 1HA  GLY A 189      12.191 -36.192 -20.669  1.00  0.00           H  
ATOM   1479 2HA  GLY A 189      11.338 -37.558 -21.338  1.00  0.00           H  
ATOM   1480  N   ARG A 190      11.062 -38.474 -18.568  1.00  0.00           N  
ATOM   1481  CA  ARG A 190      10.330 -38.621 -17.315  1.00  0.00           C  
ATOM   1482  C   ARG A 190      10.971 -37.724 -16.264  1.00  0.00           C  
ATOM   1483  O   ARG A 190      10.277 -37.182 -15.407  1.00  0.00           O  
ATOM   1484  CB  ARG A 190      10.325 -40.072 -16.861  1.00  0.00           C  
ATOM   1485  CG  ARG A 190       9.402 -40.970 -17.670  1.00  0.00           C  
ATOM   1486  CD  ARG A 190       9.216 -42.304 -17.043  1.00  0.00           C  
ATOM   1487  NE  ARG A 190      10.435 -43.097 -17.050  1.00  0.00           N  
ATOM   1488  CZ  ARG A 190      10.821 -43.895 -18.066  1.00  0.00           C  
ATOM   1489  NH1 ARG A 190      10.075 -43.996 -19.144  1.00  0.00           N  
ATOM   1490  NH2 ARG A 190      11.948 -44.579 -17.978  1.00  0.00           N  
ATOM   1491  H   ARG A 190      11.535 -39.280 -18.960  1.00  0.00           H  
ATOM   1492  HA  ARG A 190       9.297 -38.304 -17.464  1.00  0.00           H  
ATOM   1493 1HB  ARG A 190      11.332 -40.483 -16.926  1.00  0.00           H  
ATOM   1494 2HB  ARG A 190      10.019 -40.130 -15.816  1.00  0.00           H  
ATOM   1495 1HG  ARG A 190       8.424 -40.496 -17.755  1.00  0.00           H  
ATOM   1496 2HG  ARG A 190       9.810 -41.130 -18.670  1.00  0.00           H  
ATOM   1497 1HD  ARG A 190       8.904 -42.178 -16.007  1.00  0.00           H  
ATOM   1498 2HD  ARG A 190       8.452 -42.856 -17.590  1.00  0.00           H  
ATOM   1499  HE  ARG A 190      11.035 -43.046 -16.239  1.00  0.00           H  
ATOM   1500 1HH1 ARG A 190       9.213 -43.474 -19.212  1.00  0.00           H  
ATOM   1501 2HH1 ARG A 190      10.365 -44.595 -19.903  1.00  0.00           H  
ATOM   1502 1HH2 ARG A 190      12.522 -44.504 -17.150  1.00  0.00           H  
ATOM   1503 2HH2 ARG A 190      12.236 -45.177 -18.740  1.00  0.00           H  
ATOM   1504  N   LEU A 191      12.292 -37.552 -16.347  1.00  0.00           N  
ATOM   1505  CA  LEU A 191      13.010 -36.709 -15.412  1.00  0.00           C  
ATOM   1506  C   LEU A 191      12.653 -35.267 -15.693  1.00  0.00           C  
ATOM   1507  O   LEU A 191      12.491 -34.493 -14.764  1.00  0.00           O  
ATOM   1508  CB  LEU A 191      14.522 -36.935 -15.530  1.00  0.00           C  
ATOM   1509  CG  LEU A 191      15.022 -38.304 -15.050  1.00  0.00           C  
ATOM   1510  CD1 LEU A 191      16.497 -38.449 -15.401  1.00  0.00           C  
ATOM   1511  CD2 LEU A 191      14.795 -38.420 -13.551  1.00  0.00           C  
ATOM   1512  H   LEU A 191      12.811 -38.117 -16.997  1.00  0.00           H  
ATOM   1513  HA  LEU A 191      12.699 -36.954 -14.397  1.00  0.00           H  
ATOM   1514 1HB  LEU A 191      14.818 -36.824 -16.573  1.00  0.00           H  
ATOM   1515 2HB  LEU A 191      15.034 -36.169 -14.949  1.00  0.00           H  
ATOM   1516  HG  LEU A 191      14.482 -39.103 -15.558  1.00  0.00           H  
ATOM   1517 1HD1 LEU A 191      16.857 -39.420 -15.061  1.00  0.00           H  
ATOM   1518 2HD1 LEU A 191      16.622 -38.373 -16.481  1.00  0.00           H  
ATOM   1519 3HD1 LEU A 191      17.067 -37.660 -14.912  1.00  0.00           H  
ATOM   1520 1HD2 LEU A 191      15.148 -39.391 -13.202  1.00  0.00           H  
ATOM   1521 2HD2 LEU A 191      15.343 -37.629 -13.036  1.00  0.00           H  
ATOM   1522 3HD2 LEU A 191      13.730 -38.323 -13.335  1.00  0.00           H  
ATOM   1523  N   ARG A 192      12.384 -34.939 -16.965  1.00  0.00           N  
ATOM   1524  CA  ARG A 192      11.969 -33.589 -17.322  1.00  0.00           C  
ATOM   1525  C   ARG A 192      10.562 -33.331 -16.814  1.00  0.00           C  
ATOM   1526  O   ARG A 192      10.195 -32.205 -16.480  1.00  0.00           O  
ATOM   1527  CB  ARG A 192      12.003 -33.387 -18.830  1.00  0.00           C  
ATOM   1528  CG  ARG A 192      13.378 -33.401 -19.480  1.00  0.00           C  
ATOM   1529  CD  ARG A 192      13.256 -33.210 -20.948  1.00  0.00           C  
ATOM   1530  NE  ARG A 192      12.828 -31.861 -21.284  1.00  0.00           N  
ATOM   1531  CZ  ARG A 192      12.347 -31.462 -22.478  1.00  0.00           C  
ATOM   1532  NH1 ARG A 192      12.225 -32.313 -23.472  1.00  0.00           N  
ATOM   1533  NH2 ARG A 192      11.992 -30.201 -22.651  1.00  0.00           N  
ATOM   1534  H   ARG A 192      12.632 -35.598 -17.687  1.00  0.00           H  
ATOM   1535  HA  ARG A 192      12.650 -32.885 -16.850  1.00  0.00           H  
ATOM   1536 1HB  ARG A 192      11.414 -34.165 -19.316  1.00  0.00           H  
ATOM   1537 2HB  ARG A 192      11.545 -32.428 -19.074  1.00  0.00           H  
ATOM   1538 1HG  ARG A 192      13.988 -32.598 -19.067  1.00  0.00           H  
ATOM   1539 2HG  ARG A 192      13.869 -34.358 -19.291  1.00  0.00           H  
ATOM   1540 1HD  ARG A 192      14.225 -33.391 -21.412  1.00  0.00           H  
ATOM   1541 2HD  ARG A 192      12.522 -33.910 -21.344  1.00  0.00           H  
ATOM   1542  HE  ARG A 192      12.899 -31.163 -20.557  1.00  0.00           H  
ATOM   1543 1HH1 ARG A 192      12.491 -33.281 -23.355  1.00  0.00           H  
ATOM   1544 2HH1 ARG A 192      11.863 -31.999 -24.360  1.00  0.00           H  
ATOM   1545 1HH2 ARG A 192      12.084 -29.540 -21.890  1.00  0.00           H  
ATOM   1546 2HH2 ARG A 192      11.632 -29.896 -23.543  1.00  0.00           H  
ATOM   1547  N   PHE A 193       9.732 -34.369 -16.849  1.00  0.00           N  
ATOM   1548  CA  PHE A 193       8.398 -34.276 -16.305  1.00  0.00           C  
ATOM   1549  C   PHE A 193       8.475 -34.033 -14.805  1.00  0.00           C  
ATOM   1550  O   PHE A 193       7.763 -33.188 -14.271  1.00  0.00           O  
ATOM   1551  CB  PHE A 193       7.606 -35.552 -16.593  1.00  0.00           C  
ATOM   1552  CG  PHE A 193       6.192 -35.499 -16.085  1.00  0.00           C  
ATOM   1553  CD1 PHE A 193       5.191 -34.919 -16.850  1.00  0.00           C  
ATOM   1554  CD2 PHE A 193       5.861 -36.022 -14.849  1.00  0.00           C  
ATOM   1555  CE1 PHE A 193       3.888 -34.866 -16.391  1.00  0.00           C  
ATOM   1556  CE2 PHE A 193       4.562 -35.974 -14.383  1.00  0.00           C  
ATOM   1557  CZ  PHE A 193       3.577 -35.394 -15.157  1.00  0.00           C  
ATOM   1558  H   PHE A 193      10.065 -35.260 -17.186  1.00  0.00           H  
ATOM   1559  HA  PHE A 193       7.909 -33.417 -16.768  1.00  0.00           H  
ATOM   1560 1HB  PHE A 193       7.579 -35.730 -17.666  1.00  0.00           H  
ATOM   1561 2HB  PHE A 193       8.099 -36.407 -16.136  1.00  0.00           H  
ATOM   1562  HD1 PHE A 193       5.437 -34.503 -17.827  1.00  0.00           H  
ATOM   1563  HD2 PHE A 193       6.642 -36.479 -14.239  1.00  0.00           H  
ATOM   1564  HE1 PHE A 193       3.109 -34.409 -17.000  1.00  0.00           H  
ATOM   1565  HE2 PHE A 193       4.317 -36.392 -13.408  1.00  0.00           H  
ATOM   1566  HZ  PHE A 193       2.549 -35.348 -14.799  1.00  0.00           H  
ATOM   1567  N   ALA A 194       9.312 -34.826 -14.133  1.00  0.00           N  
ATOM   1568  CA  ALA A 194       9.563 -34.709 -12.700  1.00  0.00           C  
ATOM   1569  C   ALA A 194      10.136 -33.312 -12.430  1.00  0.00           C  
ATOM   1570  O   ALA A 194       9.888 -32.747 -11.368  1.00  0.00           O  
ATOM   1571  CB  ALA A 194      10.545 -35.800 -12.313  1.00  0.00           C  
ATOM   1572  H   ALA A 194       9.894 -35.453 -14.667  1.00  0.00           H  
ATOM   1573  HA  ALA A 194       8.588 -34.815 -12.226  1.00  0.00           H  
ATOM   1574 1HB  ALA A 194      10.662 -35.817 -11.230  1.00  0.00           H  
ATOM   1575 2HB  ALA A 194      10.166 -36.765 -12.652  1.00  0.00           H  
ATOM   1576 3HB  ALA A 194      11.510 -35.608 -12.778  1.00  0.00           H  
ATOM   1577  N   ARG A 195      10.985 -32.813 -13.330  1.00  0.00           N  
ATOM   1578  CA  ARG A 195      11.562 -31.482 -13.232  1.00  0.00           C  
ATOM   1579  C   ARG A 195      10.483 -30.424 -13.110  1.00  0.00           C  
ATOM   1580  O   ARG A 195      10.590 -29.535 -12.267  1.00  0.00           O  
ATOM   1581  CB  ARG A 195      12.427 -31.190 -14.449  1.00  0.00           C  
ATOM   1582  CG  ARG A 195      13.092 -29.824 -14.497  1.00  0.00           C  
ATOM   1583  CD  ARG A 195      13.626 -29.585 -15.863  1.00  0.00           C  
ATOM   1584  NE  ARG A 195      12.550 -29.568 -16.841  1.00  0.00           N  
ATOM   1585  CZ  ARG A 195      12.711 -29.693 -18.173  1.00  0.00           C  
ATOM   1586  NH1 ARG A 195      13.914 -29.846 -18.679  1.00  0.00           N  
ATOM   1587  NH2 ARG A 195      11.655 -29.663 -18.966  1.00  0.00           N  
ATOM   1588  H   ARG A 195      11.178 -33.347 -14.159  1.00  0.00           H  
ATOM   1589  HA  ARG A 195      12.192 -31.438 -12.342  1.00  0.00           H  
ATOM   1590 1HB  ARG A 195      13.220 -31.933 -14.508  1.00  0.00           H  
ATOM   1591 2HB  ARG A 195      11.841 -31.271 -15.364  1.00  0.00           H  
ATOM   1592 1HG  ARG A 195      12.365 -29.049 -14.251  1.00  0.00           H  
ATOM   1593 2HG  ARG A 195      13.912 -29.787 -13.778  1.00  0.00           H  
ATOM   1594 1HD  ARG A 195      14.140 -28.624 -15.894  1.00  0.00           H  
ATOM   1595 2HD  ARG A 195      14.327 -30.375 -16.128  1.00  0.00           H  
ATOM   1596  HE  ARG A 195      11.606 -29.453 -16.494  1.00  0.00           H  
ATOM   1597 1HH1 ARG A 195      14.720 -29.868 -18.069  1.00  0.00           H  
ATOM   1598 2HH1 ARG A 195      14.034 -29.940 -19.678  1.00  0.00           H  
ATOM   1599 1HH2 ARG A 195      10.731 -29.546 -18.574  1.00  0.00           H  
ATOM   1600 2HH2 ARG A 195      11.769 -29.758 -19.964  1.00  0.00           H  
ATOM   1601  N   LYS A 196       9.421 -30.534 -13.913  1.00  0.00           N  
ATOM   1602  CA  LYS A 196       8.332 -29.583 -13.817  1.00  0.00           C  
ATOM   1603  C   LYS A 196       7.913 -29.404 -12.357  1.00  0.00           C  
ATOM   1604  O   LYS A 196       7.602 -30.393 -11.692  1.00  0.00           O  
ATOM   1605  CB  LYS A 196       7.138 -30.037 -14.659  1.00  0.00           C  
ATOM   1606  CG  LYS A 196       5.990 -29.038 -14.691  1.00  0.00           C  
ATOM   1607  CD  LYS A 196       4.902 -29.450 -15.672  1.00  0.00           C  
ATOM   1608  CE  LYS A 196       3.832 -28.373 -15.788  1.00  0.00           C  
ATOM   1609  NZ  LYS A 196       2.993 -28.289 -14.562  1.00  0.00           N  
ATOM   1610  H   LYS A 196       9.392 -31.273 -14.601  1.00  0.00           H  
ATOM   1611  HA  LYS A 196       8.682 -28.643 -14.231  1.00  0.00           H  
ATOM   1612 1HB  LYS A 196       7.464 -30.213 -15.684  1.00  0.00           H  
ATOM   1613 2HB  LYS A 196       6.754 -30.980 -14.273  1.00  0.00           H  
ATOM   1614 1HG  LYS A 196       5.550 -28.960 -13.695  1.00  0.00           H  
ATOM   1615 2HG  LYS A 196       6.368 -28.060 -14.982  1.00  0.00           H  
ATOM   1616 1HD  LYS A 196       5.344 -29.623 -16.655  1.00  0.00           H  
ATOM   1617 2HD  LYS A 196       4.438 -30.376 -15.333  1.00  0.00           H  
ATOM   1618 1HE  LYS A 196       4.312 -27.411 -15.956  1.00  0.00           H  
ATOM   1619 2HE  LYS A 196       3.193 -28.597 -16.641  1.00  0.00           H  
ATOM   1620 1HZ  LYS A 196       2.295 -27.568 -14.674  1.00  0.00           H  
ATOM   1621 2HZ  LYS A 196       2.549 -29.188 -14.436  1.00  0.00           H  
ATOM   1622 3HZ  LYS A 196       3.571 -28.070 -13.765  1.00  0.00           H  
ATOM   1623  N   PRO A 197       7.912 -28.170 -11.841  1.00  0.00           N  
ATOM   1624  CA  PRO A 197       7.667 -27.768 -10.457  1.00  0.00           C  
ATOM   1625  C   PRO A 197       6.460 -28.426  -9.823  1.00  0.00           C  
ATOM   1626  O   PRO A 197       6.549 -28.827  -8.670  1.00  0.00           O  
ATOM   1627  CB  PRO A 197       7.434 -26.260 -10.587  1.00  0.00           C  
ATOM   1628  CG  PRO A 197       8.288 -25.854 -11.739  1.00  0.00           C  
ATOM   1629  CD  PRO A 197       8.128 -26.990 -12.713  1.00  0.00           C  
ATOM   1630  HA  PRO A 197       8.570 -27.998  -9.876  1.00  0.00           H  
ATOM   1631 1HB  PRO A 197       6.367 -26.055 -10.755  1.00  0.00           H  
ATOM   1632 2HB  PRO A 197       7.713 -25.755  -9.650  1.00  0.00           H  
ATOM   1633 1HG  PRO A 197       7.947 -24.889 -12.145  1.00  0.00           H  
ATOM   1634 2HG  PRO A 197       9.328 -25.709 -11.412  1.00  0.00           H  
ATOM   1635 1HD  PRO A 197       7.257 -26.820 -13.361  1.00  0.00           H  
ATOM   1636 2HD  PRO A 197       9.058 -27.052 -13.299  1.00  0.00           H  
ATOM   1637  N   ILE A 198       5.350 -28.587 -10.533  1.00  0.00           N  
ATOM   1638  CA  ILE A 198       4.197 -29.184  -9.868  1.00  0.00           C  
ATOM   1639  C   ILE A 198       4.454 -30.642  -9.497  1.00  0.00           C  
ATOM   1640  O   ILE A 198       3.882 -31.144  -8.530  1.00  0.00           O  
ATOM   1641  CB  ILE A 198       2.943 -29.133 -10.760  1.00  0.00           C  
ATOM   1642  CG1 ILE A 198       1.702 -29.380  -9.897  1.00  0.00           C  
ATOM   1643  CG2 ILE A 198       3.023 -30.146 -11.891  1.00  0.00           C  
ATOM   1644  CD1 ILE A 198       1.474 -28.319  -8.844  1.00  0.00           C  
ATOM   1645  H   ILE A 198       5.291 -28.263 -11.488  1.00  0.00           H  
ATOM   1646  HA  ILE A 198       4.010 -28.632  -8.953  1.00  0.00           H  
ATOM   1647  HB  ILE A 198       2.846 -28.138 -11.192  1.00  0.00           H  
ATOM   1648 1HG1 ILE A 198       0.826 -29.425 -10.543  1.00  0.00           H  
ATOM   1649 2HG1 ILE A 198       1.804 -30.345  -9.399  1.00  0.00           H  
ATOM   1650 1HG2 ILE A 198       2.120 -30.076 -12.494  1.00  0.00           H  
ATOM   1651 2HG2 ILE A 198       3.894 -29.932 -12.509  1.00  0.00           H  
ATOM   1652 3HG2 ILE A 198       3.111 -31.154 -11.485  1.00  0.00           H  
ATOM   1653 1HD1 ILE A 198       0.576 -28.560  -8.273  1.00  0.00           H  
ATOM   1654 2HD1 ILE A 198       2.332 -28.279  -8.173  1.00  0.00           H  
ATOM   1655 3HD1 ILE A 198       1.345 -27.352  -9.328  1.00  0.00           H  
ATOM   1656  N   SER A 199       5.304 -31.310 -10.273  1.00  0.00           N  
ATOM   1657  CA  SER A 199       5.634 -32.701 -10.047  1.00  0.00           C  
ATOM   1658  C   SER A 199       6.625 -32.802  -8.904  1.00  0.00           C  
ATOM   1659  O   SER A 199       6.496 -33.673  -8.044  1.00  0.00           O  
ATOM   1660  CB  SER A 199       6.174 -33.312 -11.326  1.00  0.00           C  
ATOM   1661  OG  SER A 199       7.373 -32.682 -11.685  1.00  0.00           O  
ATOM   1662  H   SER A 199       5.784 -30.823 -11.012  1.00  0.00           H  
ATOM   1663  HA  SER A 199       4.732 -33.249  -9.771  1.00  0.00           H  
ATOM   1664 1HB  SER A 199       6.343 -34.381 -11.195  1.00  0.00           H  
ATOM   1665 2HB  SER A 199       5.437 -33.201 -12.121  1.00  0.00           H  
ATOM   1666  HG  SER A 199       7.536 -32.921 -12.601  1.00  0.00           H  
ATOM   1667  N   ILE A 200       7.407 -31.731  -8.741  1.00  0.00           N  
ATOM   1668  CA  ILE A 200       8.328 -31.662  -7.614  1.00  0.00           C  
ATOM   1669  C   ILE A 200       7.510 -31.507  -6.363  1.00  0.00           C  
ATOM   1670  O   ILE A 200       7.738 -32.194  -5.371  1.00  0.00           O  
ATOM   1671  CB  ILE A 200       9.313 -30.486  -7.731  1.00  0.00           C  
ATOM   1672  CG1 ILE A 200      10.263 -30.708  -8.911  1.00  0.00           C  
ATOM   1673  CG2 ILE A 200      10.089 -30.323  -6.433  1.00  0.00           C  
ATOM   1674  CD1 ILE A 200      11.113 -29.501  -9.238  1.00  0.00           C  
ATOM   1675  H   ILE A 200       7.498 -31.104  -9.527  1.00  0.00           H  
ATOM   1676  HA  ILE A 200       8.900 -32.587  -7.546  1.00  0.00           H  
ATOM   1677  HB  ILE A 200       8.765 -29.567  -7.936  1.00  0.00           H  
ATOM   1678 1HG1 ILE A 200      10.920 -31.547  -8.684  1.00  0.00           H  
ATOM   1679 2HG1 ILE A 200       9.673 -30.970  -9.790  1.00  0.00           H  
ATOM   1680 1HG2 ILE A 200      10.784 -29.490  -6.526  1.00  0.00           H  
ATOM   1681 2HG2 ILE A 200       9.391 -30.127  -5.619  1.00  0.00           H  
ATOM   1682 3HG2 ILE A 200      10.646 -31.237  -6.224  1.00  0.00           H  
ATOM   1683 1HD1 ILE A 200      11.761 -29.731 -10.084  1.00  0.00           H  
ATOM   1684 2HD1 ILE A 200      10.474 -28.656  -9.493  1.00  0.00           H  
ATOM   1685 3HD1 ILE A 200      11.723 -29.243  -8.373  1.00  0.00           H  
ATOM   1686  N   ILE A 201       6.553 -30.597  -6.429  1.00  0.00           N  
ATOM   1687  CA  ILE A 201       5.648 -30.294  -5.351  1.00  0.00           C  
ATOM   1688  C   ILE A 201       4.880 -31.523  -4.946  1.00  0.00           C  
ATOM   1689  O   ILE A 201       4.709 -31.776  -3.758  1.00  0.00           O  
ATOM   1690  CB  ILE A 201       4.660 -29.184  -5.754  1.00  0.00           C  
ATOM   1691  CG1 ILE A 201       5.389 -27.848  -5.903  1.00  0.00           C  
ATOM   1692  CG2 ILE A 201       3.555 -29.097  -4.711  1.00  0.00           C  
ATOM   1693  CD1 ILE A 201       4.570 -26.782  -6.595  1.00  0.00           C  
ATOM   1694  H   ILE A 201       6.453 -30.075  -7.282  1.00  0.00           H  
ATOM   1695  HA  ILE A 201       6.225 -29.957  -4.494  1.00  0.00           H  
ATOM   1696  HB  ILE A 201       4.225 -29.412  -6.726  1.00  0.00           H  
ATOM   1697 1HG1 ILE A 201       5.669 -27.484  -4.914  1.00  0.00           H  
ATOM   1698 2HG1 ILE A 201       6.306 -28.001  -6.473  1.00  0.00           H  
ATOM   1699 1HG2 ILE A 201       2.863 -28.309  -5.006  1.00  0.00           H  
ATOM   1700 2HG2 ILE A 201       3.029 -30.047  -4.655  1.00  0.00           H  
ATOM   1701 3HG2 ILE A 201       3.988 -28.866  -3.738  1.00  0.00           H  
ATOM   1702 1HD1 ILE A 201       5.154 -25.863  -6.664  1.00  0.00           H  
ATOM   1703 2HD1 ILE A 201       4.302 -27.116  -7.598  1.00  0.00           H  
ATOM   1704 3HD1 ILE A 201       3.662 -26.590  -6.026  1.00  0.00           H  
ATOM   1705  N   ASP A 202       4.410 -32.291  -5.934  1.00  0.00           N  
ATOM   1706  CA  ASP A 202       3.686 -33.514  -5.648  1.00  0.00           C  
ATOM   1707  C   ASP A 202       4.494 -34.395  -4.713  1.00  0.00           C  
ATOM   1708  O   ASP A 202       3.988 -34.892  -3.704  1.00  0.00           O  
ATOM   1709  CB  ASP A 202       3.376 -34.297  -6.932  1.00  0.00           C  
ATOM   1710  CG  ASP A 202       2.412 -33.591  -7.871  1.00  0.00           C  
ATOM   1711  OD1 ASP A 202       1.755 -32.668  -7.456  1.00  0.00           O  
ATOM   1712  OD2 ASP A 202       2.344 -33.990  -9.010  1.00  0.00           O  
ATOM   1713  H   ASP A 202       4.558 -32.021  -6.896  1.00  0.00           H  
ATOM   1714  HA  ASP A 202       2.747 -33.264  -5.156  1.00  0.00           H  
ATOM   1715 1HB  ASP A 202       4.297 -34.483  -7.477  1.00  0.00           H  
ATOM   1716 2HB  ASP A 202       2.948 -35.265  -6.671  1.00  0.00           H  
ATOM   1717  N   LEU A 203       5.764 -34.578  -5.075  1.00  0.00           N  
ATOM   1718  CA  LEU A 203       6.684 -35.382  -4.301  1.00  0.00           C  
ATOM   1719  C   LEU A 203       6.971 -34.796  -2.940  1.00  0.00           C  
ATOM   1720  O   LEU A 203       7.101 -35.542  -1.970  1.00  0.00           O  
ATOM   1721  CB  LEU A 203       7.993 -35.556  -5.082  1.00  0.00           C  
ATOM   1722  CG  LEU A 203       7.878 -36.403  -6.356  1.00  0.00           C  
ATOM   1723  CD1 LEU A 203       9.197 -36.347  -7.114  1.00  0.00           C  
ATOM   1724  CD2 LEU A 203       7.515 -37.829  -5.970  1.00  0.00           C  
ATOM   1725  H   LEU A 203       6.097 -34.140  -5.923  1.00  0.00           H  
ATOM   1726  HA  LEU A 203       6.233 -36.364  -4.156  1.00  0.00           H  
ATOM   1727 1HB  LEU A 203       8.368 -34.574  -5.366  1.00  0.00           H  
ATOM   1728 2HB  LEU A 203       8.729 -36.025  -4.430  1.00  0.00           H  
ATOM   1729  HG  LEU A 203       7.104 -35.993  -7.006  1.00  0.00           H  
ATOM   1730 1HD1 LEU A 203       9.123 -36.947  -8.022  1.00  0.00           H  
ATOM   1731 2HD1 LEU A 203       9.421 -35.315  -7.381  1.00  0.00           H  
ATOM   1732 3HD1 LEU A 203       9.994 -36.741  -6.485  1.00  0.00           H  
ATOM   1733 1HD2 LEU A 203       7.428 -38.440  -6.868  1.00  0.00           H  
ATOM   1734 2HD2 LEU A 203       8.292 -38.239  -5.325  1.00  0.00           H  
ATOM   1735 3HD2 LEU A 203       6.562 -37.831  -5.439  1.00  0.00           H  
ATOM   1736  N   ILE A 204       7.071 -33.472  -2.856  1.00  0.00           N  
ATOM   1737  CA  ILE A 204       7.319 -32.820  -1.584  1.00  0.00           C  
ATOM   1738  C   ILE A 204       6.212 -33.140  -0.615  1.00  0.00           C  
ATOM   1739  O   ILE A 204       6.482 -33.443   0.546  1.00  0.00           O  
ATOM   1740  CB  ILE A 204       7.419 -31.290  -1.735  1.00  0.00           C  
ATOM   1741  CG1 ILE A 204       8.697 -30.921  -2.495  1.00  0.00           C  
ATOM   1742  CG2 ILE A 204       7.388 -30.626  -0.367  1.00  0.00           C  
ATOM   1743  CD1 ILE A 204       8.747 -29.474  -2.930  1.00  0.00           C  
ATOM   1744  H   ILE A 204       6.961 -32.908  -3.684  1.00  0.00           H  
ATOM   1745  HA  ILE A 204       8.257 -33.188  -1.170  1.00  0.00           H  
ATOM   1746  HB  ILE A 204       6.580 -30.925  -2.328  1.00  0.00           H  
ATOM   1747 1HG1 ILE A 204       9.557 -31.125  -1.860  1.00  0.00           H  
ATOM   1748 2HG1 ILE A 204       8.779 -31.550  -3.382  1.00  0.00           H  
ATOM   1749 1HG2 ILE A 204       7.460 -29.544  -0.486  1.00  0.00           H  
ATOM   1750 2HG2 ILE A 204       6.455 -30.873   0.137  1.00  0.00           H  
ATOM   1751 3HG2 ILE A 204       8.227 -30.983   0.230  1.00  0.00           H  
ATOM   1752 1HD1 ILE A 204       9.681 -29.287  -3.462  1.00  0.00           H  
ATOM   1753 2HD1 ILE A 204       7.908 -29.254  -3.588  1.00  0.00           H  
ATOM   1754 3HD1 ILE A 204       8.694 -28.831  -2.052  1.00  0.00           H  
ATOM   1755  N   VAL A 205       4.973 -33.066  -1.078  1.00  0.00           N  
ATOM   1756  CA  VAL A 205       3.840 -33.366  -0.239  1.00  0.00           C  
ATOM   1757  C   VAL A 205       3.898 -34.804   0.228  1.00  0.00           C  
ATOM   1758  O   VAL A 205       3.634 -35.073   1.404  1.00  0.00           O  
ATOM   1759  CB  VAL A 205       2.525 -33.126  -1.004  1.00  0.00           C  
ATOM   1760  CG1 VAL A 205       1.354 -33.677  -0.202  1.00  0.00           C  
ATOM   1761  CG2 VAL A 205       2.375 -31.634  -1.265  1.00  0.00           C  
ATOM   1762  H   VAL A 205       4.820 -32.786  -2.034  1.00  0.00           H  
ATOM   1763  HA  VAL A 205       3.863 -32.710   0.632  1.00  0.00           H  
ATOM   1764  HB  VAL A 205       2.546 -33.664  -1.952  1.00  0.00           H  
ATOM   1765 1HG1 VAL A 205       0.426 -33.505  -0.749  1.00  0.00           H  
ATOM   1766 2HG1 VAL A 205       1.490 -34.747  -0.049  1.00  0.00           H  
ATOM   1767 3HG1 VAL A 205       1.306 -33.174   0.763  1.00  0.00           H  
ATOM   1768 1HG2 VAL A 205       1.444 -31.462  -1.806  1.00  0.00           H  
ATOM   1769 2HG2 VAL A 205       2.353 -31.099  -0.317  1.00  0.00           H  
ATOM   1770 3HG2 VAL A 205       3.217 -31.278  -1.860  1.00  0.00           H  
ATOM   1771  N   VAL A 206       4.242 -35.723  -0.664  1.00  0.00           N  
ATOM   1772  CA  VAL A 206       4.360 -37.112  -0.276  1.00  0.00           C  
ATOM   1773  C   VAL A 206       5.358 -37.255   0.857  1.00  0.00           C  
ATOM   1774  O   VAL A 206       5.064 -37.918   1.849  1.00  0.00           O  
ATOM   1775  CB  VAL A 206       4.814 -37.973  -1.470  1.00  0.00           C  
ATOM   1776  CG1 VAL A 206       5.184 -39.370  -0.992  1.00  0.00           C  
ATOM   1777  CG2 VAL A 206       3.703 -38.020  -2.507  1.00  0.00           C  
ATOM   1778  H   VAL A 206       4.418 -35.453  -1.624  1.00  0.00           H  
ATOM   1779  HA  VAL A 206       3.386 -37.468   0.063  1.00  0.00           H  
ATOM   1780  HB  VAL A 206       5.709 -37.541  -1.916  1.00  0.00           H  
ATOM   1781 1HG1 VAL A 206       5.504 -39.973  -1.841  1.00  0.00           H  
ATOM   1782 2HG1 VAL A 206       5.997 -39.304  -0.268  1.00  0.00           H  
ATOM   1783 3HG1 VAL A 206       4.317 -39.837  -0.523  1.00  0.00           H  
ATOM   1784 1HG2 VAL A 206       4.021 -38.628  -3.353  1.00  0.00           H  
ATOM   1785 2HG2 VAL A 206       2.809 -38.456  -2.063  1.00  0.00           H  
ATOM   1786 3HG2 VAL A 206       3.478 -37.011  -2.854  1.00  0.00           H  
ATOM   1787  N   VAL A 207       6.525 -36.639   0.716  1.00  0.00           N  
ATOM   1788  CA  VAL A 207       7.557 -36.715   1.733  1.00  0.00           C  
ATOM   1789  C   VAL A 207       7.095 -36.109   3.037  1.00  0.00           C  
ATOM   1790  O   VAL A 207       7.310 -36.690   4.100  1.00  0.00           O  
ATOM   1791  CB  VAL A 207       8.831 -35.993   1.254  1.00  0.00           C  
ATOM   1792  CG1 VAL A 207       9.823 -35.887   2.402  1.00  0.00           C  
ATOM   1793  CG2 VAL A 207       9.420 -36.752   0.075  1.00  0.00           C  
ATOM   1794  H   VAL A 207       6.705 -36.112  -0.125  1.00  0.00           H  
ATOM   1795  HA  VAL A 207       7.796 -37.766   1.903  1.00  0.00           H  
ATOM   1796  HB  VAL A 207       8.583 -34.977   0.946  1.00  0.00           H  
ATOM   1797 1HG1 VAL A 207      10.724 -35.375   2.058  1.00  0.00           H  
ATOM   1798 2HG1 VAL A 207       9.377 -35.322   3.220  1.00  0.00           H  
ATOM   1799 3HG1 VAL A 207      10.085 -36.885   2.751  1.00  0.00           H  
ATOM   1800 1HG2 VAL A 207      10.322 -36.245  -0.269  1.00  0.00           H  
ATOM   1801 2HG2 VAL A 207       9.668 -37.767   0.384  1.00  0.00           H  
ATOM   1802 3HG2 VAL A 207       8.697 -36.791  -0.741  1.00  0.00           H  
ATOM   1803  N   ALA A 208       6.452 -34.950   2.959  1.00  0.00           N  
ATOM   1804  CA  ALA A 208       5.947 -34.262   4.132  1.00  0.00           C  
ATOM   1805  C   ALA A 208       4.978 -35.124   4.887  1.00  0.00           C  
ATOM   1806  O   ALA A 208       5.101 -35.286   6.097  1.00  0.00           O  
ATOM   1807  CB  ALA A 208       5.277 -32.960   3.741  1.00  0.00           C  
ATOM   1808  H   ALA A 208       6.313 -34.524   2.056  1.00  0.00           H  
ATOM   1809  HA  ALA A 208       6.785 -34.049   4.795  1.00  0.00           H  
ATOM   1810 1HB  ALA A 208       4.903 -32.466   4.638  1.00  0.00           H  
ATOM   1811 2HB  ALA A 208       5.999 -32.315   3.243  1.00  0.00           H  
ATOM   1812 3HB  ALA A 208       4.448 -33.165   3.066  1.00  0.00           H  
ATOM   1813  N   SER A 209       4.179 -35.848   4.138  1.00  0.00           N  
ATOM   1814  CA  SER A 209       3.199 -36.737   4.683  1.00  0.00           C  
ATOM   1815  C   SER A 209       3.815 -37.926   5.298  1.00  0.00           C  
ATOM   1816  O   SER A 209       3.428 -38.303   6.392  1.00  0.00           O  
ATOM   1817  CB  SER A 209       2.223 -37.142   3.597  1.00  0.00           C  
ATOM   1818  OG  SER A 209       1.439 -36.036   3.240  1.00  0.00           O  
ATOM   1819  H   SER A 209       4.126 -35.614   3.153  1.00  0.00           H  
ATOM   1820  HA  SER A 209       2.620 -36.222   5.452  1.00  0.00           H  
ATOM   1821 1HB  SER A 209       2.765 -37.516   2.730  1.00  0.00           H  
ATOM   1822 2HB  SER A 209       1.592 -37.954   3.961  1.00  0.00           H  
ATOM   1823  HG  SER A 209       0.894 -35.899   4.020  1.00  0.00           H  
ATOM   1824  N   MET A 210       4.893 -38.416   4.712  1.00  0.00           N  
ATOM   1825  CA  MET A 210       5.608 -39.527   5.287  1.00  0.00           C  
ATOM   1826  C   MET A 210       6.100 -39.135   6.674  1.00  0.00           C  
ATOM   1827  O   MET A 210       6.031 -39.940   7.605  1.00  0.00           O  
ATOM   1828  CB  MET A 210       6.769 -39.946   4.389  1.00  0.00           C  
ATOM   1829  CG  MET A 210       6.350 -40.607   3.083  1.00  0.00           C  
ATOM   1830  SD  MET A 210       7.730 -40.825   1.942  1.00  0.00           S  
ATOM   1831  CE  MET A 210       8.669 -42.093   2.786  1.00  0.00           C  
ATOM   1832  H   MET A 210       5.164 -38.069   3.802  1.00  0.00           H  
ATOM   1833  HA  MET A 210       4.927 -40.372   5.396  1.00  0.00           H  
ATOM   1834 1HB  MET A 210       7.377 -39.078   4.137  1.00  0.00           H  
ATOM   1835 2HB  MET A 210       7.411 -40.645   4.927  1.00  0.00           H  
ATOM   1836 1HG  MET A 210       5.916 -41.584   3.295  1.00  0.00           H  
ATOM   1837 2HG  MET A 210       5.590 -40.005   2.584  1.00  0.00           H  
ATOM   1838 1HE  MET A 210       9.557 -42.337   2.204  1.00  0.00           H  
ATOM   1839 2HE  MET A 210       8.970 -41.730   3.771  1.00  0.00           H  
ATOM   1840 3HE  MET A 210       8.053 -42.986   2.902  1.00  0.00           H  
ATOM   1841  N   VAL A 211       6.590 -37.895   6.809  1.00  0.00           N  
ATOM   1842  CA  VAL A 211       7.084 -37.413   8.089  1.00  0.00           C  
ATOM   1843  C   VAL A 211       5.950 -37.357   9.086  1.00  0.00           C  
ATOM   1844  O   VAL A 211       6.083 -37.857  10.198  1.00  0.00           O  
ATOM   1845  CB  VAL A 211       7.710 -36.014   7.939  1.00  0.00           C  
ATOM   1846  CG1 VAL A 211       8.039 -35.448   9.313  1.00  0.00           C  
ATOM   1847  CG2 VAL A 211       8.950 -36.108   7.065  1.00  0.00           C  
ATOM   1848  H   VAL A 211       6.701 -37.324   5.980  1.00  0.00           H  
ATOM   1849  HA  VAL A 211       7.846 -38.100   8.459  1.00  0.00           H  
ATOM   1850  HB  VAL A 211       6.994 -35.334   7.477  1.00  0.00           H  
ATOM   1851 1HG1 VAL A 211       8.480 -34.457   9.201  1.00  0.00           H  
ATOM   1852 2HG1 VAL A 211       7.126 -35.373   9.904  1.00  0.00           H  
ATOM   1853 3HG1 VAL A 211       8.747 -36.104   9.818  1.00  0.00           H  
ATOM   1854 1HG2 VAL A 211       9.396 -35.119   6.956  1.00  0.00           H  
ATOM   1855 2HG2 VAL A 211       9.671 -36.782   7.528  1.00  0.00           H  
ATOM   1856 3HG2 VAL A 211       8.679 -36.491   6.081  1.00  0.00           H  
ATOM   1857  N   VAL A 212       4.803 -36.822   8.652  1.00  0.00           N  
ATOM   1858  CA  VAL A 212       3.645 -36.712   9.524  1.00  0.00           C  
ATOM   1859  C   VAL A 212       3.243 -38.054  10.012  1.00  0.00           C  
ATOM   1860  O   VAL A 212       2.950 -38.208  11.171  1.00  0.00           O  
ATOM   1861  CB  VAL A 212       2.435 -36.098   8.795  1.00  0.00           C  
ATOM   1862  CG1 VAL A 212       1.200 -36.218   9.676  1.00  0.00           C  
ATOM   1863  CG2 VAL A 212       2.720 -34.647   8.438  1.00  0.00           C  
ATOM   1864  H   VAL A 212       4.780 -36.397   7.738  1.00  0.00           H  
ATOM   1865  HA  VAL A 212       3.907 -36.086  10.379  1.00  0.00           H  
ATOM   1866  HB  VAL A 212       2.236 -36.658   7.881  1.00  0.00           H  
ATOM   1867 1HG1 VAL A 212       0.342 -35.784   9.161  1.00  0.00           H  
ATOM   1868 2HG1 VAL A 212       1.002 -37.267   9.887  1.00  0.00           H  
ATOM   1869 3HG1 VAL A 212       1.369 -35.684  10.611  1.00  0.00           H  
ATOM   1870 1HG2 VAL A 212       1.855 -34.230   7.923  1.00  0.00           H  
ATOM   1871 2HG2 VAL A 212       2.912 -34.082   9.349  1.00  0.00           H  
ATOM   1872 3HG2 VAL A 212       3.592 -34.593   7.787  1.00  0.00           H  
ATOM   1873  N   LEU A 213       3.220 -39.003   9.123  1.00  0.00           N  
ATOM   1874  CA  LEU A 213       2.793 -40.338   9.425  1.00  0.00           C  
ATOM   1875  C   LEU A 213       3.743 -41.035  10.372  1.00  0.00           C  
ATOM   1876  O   LEU A 213       3.312 -41.771  11.254  1.00  0.00           O  
ATOM   1877  CB  LEU A 213       2.657 -41.128   8.131  1.00  0.00           C  
ATOM   1878  CG  LEU A 213       1.507 -40.672   7.216  1.00  0.00           C  
ATOM   1879  CD1 LEU A 213       1.552 -41.435   5.904  1.00  0.00           C  
ATOM   1880  CD2 LEU A 213       0.195 -40.903   7.953  1.00  0.00           C  
ATOM   1881  H   LEU A 213       3.431 -38.775   8.176  1.00  0.00           H  
ATOM   1882  HA  LEU A 213       1.816 -40.275   9.905  1.00  0.00           H  
ATOM   1883 1HB  LEU A 213       3.588 -41.048   7.570  1.00  0.00           H  
ATOM   1884 2HB  LEU A 213       2.500 -42.179   8.375  1.00  0.00           H  
ATOM   1885  HG  LEU A 213       1.613 -39.615   6.979  1.00  0.00           H  
ATOM   1886 1HD1 LEU A 213       0.734 -41.105   5.262  1.00  0.00           H  
ATOM   1887 2HD1 LEU A 213       2.502 -41.246   5.406  1.00  0.00           H  
ATOM   1888 3HD1 LEU A 213       1.452 -42.501   6.100  1.00  0.00           H  
ATOM   1889 1HD2 LEU A 213      -0.637 -40.584   7.325  1.00  0.00           H  
ATOM   1890 2HD2 LEU A 213       0.094 -41.962   8.183  1.00  0.00           H  
ATOM   1891 3HD2 LEU A 213       0.193 -40.326   8.877  1.00  0.00           H  
ATOM   1892  N   CYS A 214       5.044 -40.797  10.216  1.00  0.00           N  
ATOM   1893  CA  CYS A 214       6.011 -41.447  11.076  1.00  0.00           C  
ATOM   1894  C   CYS A 214       5.805 -40.979  12.501  1.00  0.00           C  
ATOM   1895  O   CYS A 214       5.913 -41.749  13.454  1.00  0.00           O  
ATOM   1896  CB  CYS A 214       7.442 -41.136  10.635  1.00  0.00           C  
ATOM   1897  SG  CYS A 214       7.914 -41.899   9.065  1.00  0.00           S  
ATOM   1898  H   CYS A 214       5.360 -40.256   9.422  1.00  0.00           H  
ATOM   1899  HA  CYS A 214       5.873 -42.528  11.033  1.00  0.00           H  
ATOM   1900 1HB  CYS A 214       7.566 -40.058  10.536  1.00  0.00           H  
ATOM   1901 2HB  CYS A 214       8.140 -41.477  11.399  1.00  0.00           H  
ATOM   1902  HG  CYS A 214       9.152 -41.412   9.041  1.00  0.00           H  
ATOM   1903  N   VAL A 215       5.431 -39.721  12.624  1.00  0.00           N  
ATOM   1904  CA  VAL A 215       5.174 -39.119  13.901  1.00  0.00           C  
ATOM   1905  C   VAL A 215       3.778 -39.523  14.410  1.00  0.00           C  
ATOM   1906  O   VAL A 215       3.564 -39.682  15.609  1.00  0.00           O  
ATOM   1907  CB  VAL A 215       5.339 -37.592  13.771  1.00  0.00           C  
ATOM   1908  CG1 VAL A 215       4.955 -36.921  15.080  1.00  0.00           C  
ATOM   1909  CG2 VAL A 215       6.775 -37.274  13.382  1.00  0.00           C  
ATOM   1910  H   VAL A 215       5.471 -39.135  11.806  1.00  0.00           H  
ATOM   1911  HA  VAL A 215       5.920 -39.470  14.616  1.00  0.00           H  
ATOM   1912  HB  VAL A 215       4.663 -37.215  13.004  1.00  0.00           H  
ATOM   1913 1HG1 VAL A 215       5.075 -35.842  14.975  1.00  0.00           H  
ATOM   1914 2HG1 VAL A 215       3.917 -37.153  15.312  1.00  0.00           H  
ATOM   1915 3HG1 VAL A 215       5.599 -37.284  15.880  1.00  0.00           H  
ATOM   1916 1HG2 VAL A 215       6.894 -36.195  13.290  1.00  0.00           H  
ATOM   1917 2HG2 VAL A 215       7.453 -37.649  14.151  1.00  0.00           H  
ATOM   1918 3HG2 VAL A 215       7.014 -37.746  12.430  1.00  0.00           H  
ATOM   1919  N   GLY A 216       2.803 -39.529  13.505  1.00  0.00           N  
ATOM   1920  CA  GLY A 216       1.391 -39.805  13.832  1.00  0.00           C  
ATOM   1921  C   GLY A 216       1.278 -41.215  14.348  1.00  0.00           C  
ATOM   1922  O   GLY A 216       0.413 -41.511  15.172  1.00  0.00           O  
ATOM   1923  H   GLY A 216       3.030 -39.295  12.553  1.00  0.00           H  
ATOM   1924 1HA  GLY A 216       1.114 -39.097  14.590  1.00  0.00           H  
ATOM   1925 2HA  GLY A 216       0.834 -39.685  12.905  1.00  0.00           H  
ATOM   1926  N   SER A 217       2.207 -42.071  13.944  1.00  0.00           N  
ATOM   1927  CA  SER A 217       2.233 -43.440  14.383  1.00  0.00           C  
ATOM   1928  C   SER A 217       2.539 -43.534  15.876  1.00  0.00           C  
ATOM   1929  O   SER A 217       2.294 -44.566  16.500  1.00  0.00           O  
ATOM   1930  CB  SER A 217       3.279 -44.217  13.608  1.00  0.00           C  
ATOM   1931  OG  SER A 217       4.568 -43.774  13.936  1.00  0.00           O  
ATOM   1932  H   SER A 217       2.787 -41.794  13.162  1.00  0.00           H  
ATOM   1933  HA  SER A 217       1.258 -43.891  14.201  1.00  0.00           H  
ATOM   1934 1HB  SER A 217       3.185 -45.279  13.833  1.00  0.00           H  
ATOM   1935 2HB  SER A 217       3.109 -44.094  12.540  1.00  0.00           H  
ATOM   1936  HG  SER A 217       5.171 -44.306  13.414  1.00  0.00           H  
ATOM   1937  N   LYS A 218       3.129 -42.484  16.433  1.00  0.00           N  
ATOM   1938  CA  LYS A 218       3.431 -42.425  17.838  1.00  0.00           C  
ATOM   1939  C   LYS A 218       2.164 -42.185  18.618  1.00  0.00           C  
ATOM   1940  O   LYS A 218       1.861 -42.887  19.583  1.00  0.00           O  
ATOM   1941  CB  LYS A 218       4.437 -41.315  18.150  1.00  0.00           C  
ATOM   1942  CG  LYS A 218       5.831 -41.510  17.567  1.00  0.00           C  
ATOM   1943  CD  LYS A 218       6.694 -40.295  17.871  1.00  0.00           C  
ATOM   1944  CE  LYS A 218       8.076 -40.412  17.242  1.00  0.00           C  
ATOM   1945  NZ  LYS A 218       8.902 -39.202  17.503  1.00  0.00           N  
ATOM   1946  H   LYS A 218       3.341 -41.673  15.888  1.00  0.00           H  
ATOM   1947  HA  LYS A 218       3.844 -43.386  18.147  1.00  0.00           H  
ATOM   1948 1HB  LYS A 218       4.059 -40.365  17.773  1.00  0.00           H  
ATOM   1949 2HB  LYS A 218       4.547 -41.220  19.230  1.00  0.00           H  
ATOM   1950 1HG  LYS A 218       6.287 -42.401  17.998  1.00  0.00           H  
ATOM   1951 2HG  LYS A 218       5.761 -41.649  16.488  1.00  0.00           H  
ATOM   1952 1HD  LYS A 218       6.208 -39.399  17.487  1.00  0.00           H  
ATOM   1953 2HD  LYS A 218       6.809 -40.193  18.949  1.00  0.00           H  
ATOM   1954 1HE  LYS A 218       8.582 -41.286  17.648  1.00  0.00           H  
ATOM   1955 2HE  LYS A 218       7.968 -40.545  16.165  1.00  0.00           H  
ATOM   1956 1HZ  LYS A 218       9.809 -39.313  17.072  1.00  0.00           H  
ATOM   1957 2HZ  LYS A 218       8.442 -38.391  17.116  1.00  0.00           H  
ATOM   1958 3HZ  LYS A 218       9.016 -39.081  18.500  1.00  0.00           H  
ATOM   1959  N   GLY A 219       1.396 -41.206  18.133  1.00  0.00           N  
ATOM   1960  CA  GLY A 219       0.092 -40.868  18.706  1.00  0.00           C  
ATOM   1961  C   GLY A 219       0.225 -40.176  20.054  1.00  0.00           C  
ATOM   1962  O   GLY A 219      -0.674 -40.252  20.891  1.00  0.00           O  
ATOM   1963  H   GLY A 219       1.762 -40.671  17.347  1.00  0.00           H  
ATOM   1964 1HA  GLY A 219      -0.441 -40.220  18.012  1.00  0.00           H  
ATOM   1965 2HA  GLY A 219      -0.489 -41.783  18.821  1.00  0.00           H  
ATOM   1966  N   GLN A 220       1.342 -39.505  20.264  1.00  0.00           N  
ATOM   1967  CA  GLN A 220       1.609 -38.817  21.513  1.00  0.00           C  
ATOM   1968  C   GLN A 220       1.382 -37.332  21.451  1.00  0.00           C  
ATOM   1969  O   GLN A 220       1.169 -36.783  20.380  1.00  0.00           O  
ATOM   1970  CB  GLN A 220       3.041 -39.106  21.948  1.00  0.00           C  
ATOM   1971  CG  GLN A 220       3.336 -40.586  22.028  1.00  0.00           C  
ATOM   1972  CD  GLN A 220       2.429 -41.299  23.008  1.00  0.00           C  
ATOM   1973  NE2 GLN A 220       1.655 -42.251  22.501  1.00  0.00           N  
ATOM   1974  OE1 GLN A 220       2.425 -41.001  24.206  1.00  0.00           O  
ATOM   1975  H   GLN A 220       2.005 -39.424  19.508  1.00  0.00           H  
ATOM   1976  HA  GLN A 220       0.932 -39.221  22.266  1.00  0.00           H  
ATOM   1977 1HB  GLN A 220       3.737 -38.649  21.246  1.00  0.00           H  
ATOM   1978 2HB  GLN A 220       3.227 -38.658  22.924  1.00  0.00           H  
ATOM   1979 1HG  GLN A 220       3.193 -41.030  21.047  1.00  0.00           H  
ATOM   1980 2HG  GLN A 220       4.368 -40.725  22.353  1.00  0.00           H  
ATOM   1981 1HE2 GLN A 220       1.032 -42.759  23.097  1.00  0.00           H  
ATOM   1982 2HE2 GLN A 220       1.692 -42.459  21.523  1.00  0.00           H  
ATOM   1983  N   VAL A 221       1.373 -36.691  22.616  1.00  0.00           N  
ATOM   1984  CA  VAL A 221       1.200 -35.241  22.702  1.00  0.00           C  
ATOM   1985  C   VAL A 221       2.410 -34.572  22.081  1.00  0.00           C  
ATOM   1986  O   VAL A 221       2.278 -33.632  21.298  1.00  0.00           O  
ATOM   1987  CB  VAL A 221       1.035 -34.793  24.160  1.00  0.00           C  
ATOM   1988  CG1 VAL A 221       1.034 -33.272  24.233  1.00  0.00           C  
ATOM   1989  CG2 VAL A 221      -0.253 -35.376  24.719  1.00  0.00           C  
ATOM   1990  H   VAL A 221       1.490 -37.222  23.467  1.00  0.00           H  
ATOM   1991  HA  VAL A 221       0.307 -34.950  22.146  1.00  0.00           H  
ATOM   1992  HB  VAL A 221       1.881 -35.142  24.750  1.00  0.00           H  
ATOM   1993 1HG1 VAL A 221       0.917 -32.958  25.271  1.00  0.00           H  
ATOM   1994 2HG1 VAL A 221       1.978 -32.890  23.844  1.00  0.00           H  
ATOM   1995 3HG1 VAL A 221       0.211 -32.880  23.640  1.00  0.00           H  
ATOM   1996 1HG2 VAL A 221      -0.376 -35.061  25.754  1.00  0.00           H  
ATOM   1997 2HG2 VAL A 221      -1.099 -35.023  24.128  1.00  0.00           H  
ATOM   1998 3HG2 VAL A 221      -0.208 -36.466  24.674  1.00  0.00           H  
ATOM   1999  N   PHE A 222       3.580 -35.137  22.375  1.00  0.00           N  
ATOM   2000  CA  PHE A 222       4.848 -34.714  21.795  1.00  0.00           C  
ATOM   2001  C   PHE A 222       4.769 -34.807  20.323  1.00  0.00           C  
ATOM   2002  O   PHE A 222       5.056 -33.837  19.613  1.00  0.00           O  
ATOM   2003  CB  PHE A 222       6.012 -35.582  22.275  1.00  0.00           C  
ATOM   2004  CG  PHE A 222       7.299 -35.282  21.559  1.00  0.00           C  
ATOM   2005  CD1 PHE A 222       8.086 -34.196  21.916  1.00  0.00           C  
ATOM   2006  CD2 PHE A 222       7.724 -36.096  20.517  1.00  0.00           C  
ATOM   2007  CE1 PHE A 222       9.265 -33.934  21.249  1.00  0.00           C  
ATOM   2008  CE2 PHE A 222       8.905 -35.836  19.850  1.00  0.00           C  
ATOM   2009  CZ  PHE A 222       9.676 -34.752  20.217  1.00  0.00           C  
ATOM   2010  H   PHE A 222       3.595 -35.878  23.062  1.00  0.00           H  
ATOM   2011  HA  PHE A 222       5.059 -33.681  22.072  1.00  0.00           H  
ATOM   2012 1HB  PHE A 222       6.168 -35.432  23.342  1.00  0.00           H  
ATOM   2013 2HB  PHE A 222       5.773 -36.634  22.128  1.00  0.00           H  
ATOM   2014  HD1 PHE A 222       7.761 -33.550  22.733  1.00  0.00           H  
ATOM   2015  HD2 PHE A 222       7.113 -36.952  20.228  1.00  0.00           H  
ATOM   2016  HE1 PHE A 222       9.874 -33.077  21.539  1.00  0.00           H  
ATOM   2017  HE2 PHE A 222       9.226 -36.483  19.034  1.00  0.00           H  
ATOM   2018  HZ  PHE A 222      10.606 -34.542  19.690  1.00  0.00           H  
ATOM   2019  N   ALA A 223       4.316 -35.954  19.863  1.00  0.00           N  
ATOM   2020  CA  ALA A 223       4.165 -36.227  18.486  1.00  0.00           C  
ATOM   2021  C   ALA A 223       3.227 -35.246  17.849  1.00  0.00           C  
ATOM   2022  O   ALA A 223       3.483 -34.772  16.753  1.00  0.00           O  
ATOM   2023  CB  ALA A 223       3.661 -37.652  18.295  1.00  0.00           C  
ATOM   2024  H   ALA A 223       4.111 -36.688  20.525  1.00  0.00           H  
ATOM   2025  HA  ALA A 223       5.141 -36.117  18.014  1.00  0.00           H  
ATOM   2026 1HB  ALA A 223       3.568 -37.874  17.238  1.00  0.00           H  
ATOM   2027 2HB  ALA A 223       4.367 -38.347  18.749  1.00  0.00           H  
ATOM   2028 3HB  ALA A 223       2.693 -37.755  18.767  1.00  0.00           H  
ATOM   2029  N   THR A 224       2.148 -34.906  18.552  1.00  0.00           N  
ATOM   2030  CA  THR A 224       1.162 -33.980  18.035  1.00  0.00           C  
ATOM   2031  C   THR A 224       1.794 -32.653  17.793  1.00  0.00           C  
ATOM   2032  O   THR A 224       1.564 -32.038  16.765  1.00  0.00           O  
ATOM   2033  CB  THR A 224      -0.035 -33.833  18.993  1.00  0.00           C  
ATOM   2034  CG2 THR A 224      -1.039 -32.829  18.447  1.00  0.00           C  
ATOM   2035  OG1 THR A 224      -0.671 -35.108  19.153  1.00  0.00           O  
ATOM   2036  H   THR A 224       1.953 -35.399  19.399  1.00  0.00           H  
ATOM   2037  HA  THR A 224       0.786 -34.354  17.087  1.00  0.00           H  
ATOM   2038  HB  THR A 224       0.315 -33.491  19.967  1.00  0.00           H  
ATOM   2039  HG1 THR A 224      -0.970 -35.425  18.296  1.00  0.00           H  
ATOM   2040 1HG2 THR A 224      -1.876 -32.741  19.140  1.00  0.00           H  
ATOM   2041 2HG2 THR A 224      -0.558 -31.860  18.331  1.00  0.00           H  
ATOM   2042 3HG2 THR A 224      -1.406 -33.169  17.479  1.00  0.00           H  
ATOM   2043  N   SER A 225       2.617 -32.217  18.743  1.00  0.00           N  
ATOM   2044  CA  SER A 225       3.302 -30.941  18.649  1.00  0.00           C  
ATOM   2045  C   SER A 225       4.266 -30.951  17.475  1.00  0.00           C  
ATOM   2046  O   SER A 225       4.435 -29.941  16.787  1.00  0.00           O  
ATOM   2047  CB  SER A 225       4.037 -30.653  19.943  1.00  0.00           C  
ATOM   2048  OG  SER A 225       3.133 -30.487  21.002  1.00  0.00           O  
ATOM   2049  H   SER A 225       2.691 -32.752  19.595  1.00  0.00           H  
ATOM   2050  HA  SER A 225       2.561 -30.158  18.481  1.00  0.00           H  
ATOM   2051 1HB  SER A 225       4.720 -31.470  20.171  1.00  0.00           H  
ATOM   2052 2HB  SER A 225       4.636 -29.752  19.828  1.00  0.00           H  
ATOM   2053  HG  SER A 225       3.665 -30.308  21.780  1.00  0.00           H  
ATOM   2054  N   ALA A 226       4.940 -32.091  17.269  1.00  0.00           N  
ATOM   2055  CA  ALA A 226       5.879 -32.211  16.162  1.00  0.00           C  
ATOM   2056  C   ALA A 226       5.105 -32.031  14.876  1.00  0.00           C  
ATOM   2057  O   ALA A 226       5.578 -31.378  13.953  1.00  0.00           O  
ATOM   2058  CB  ALA A 226       6.591 -33.555  16.215  1.00  0.00           C  
ATOM   2059  H   ALA A 226       4.841 -32.855  17.927  1.00  0.00           H  
ATOM   2060  HA  ALA A 226       6.609 -31.406  16.238  1.00  0.00           H  
ATOM   2061 1HB  ALA A 226       7.292 -33.628  15.382  1.00  0.00           H  
ATOM   2062 2HB  ALA A 226       7.134 -33.643  17.156  1.00  0.00           H  
ATOM   2063 3HB  ALA A 226       5.860 -34.354  16.144  1.00  0.00           H  
ATOM   2064  N   ILE A 227       3.918 -32.629  14.820  1.00  0.00           N  
ATOM   2065  CA  ILE A 227       3.071 -32.536  13.655  1.00  0.00           C  
ATOM   2066  C   ILE A 227       2.633 -31.154  13.465  1.00  0.00           C  
ATOM   2067  O   ILE A 227       2.541 -30.724  12.338  1.00  0.00           O  
ATOM   2068  CB  ILE A 227       1.857 -33.477  13.770  1.00  0.00           C  
ATOM   2069  CG1 ILE A 227       2.359 -34.922  13.697  1.00  0.00           C  
ATOM   2070  CG2 ILE A 227       0.853 -33.165  12.670  1.00  0.00           C  
ATOM   2071  CD1 ILE A 227       1.337 -35.969  14.071  1.00  0.00           C  
ATOM   2072  H   ILE A 227       3.653 -33.240  15.567  1.00  0.00           H  
ATOM   2073  HA  ILE A 227       3.613 -32.851  12.764  1.00  0.00           H  
ATOM   2074  HB  ILE A 227       1.375 -33.344  14.739  1.00  0.00           H  
ATOM   2075 1HG1 ILE A 227       2.696 -35.123  12.681  1.00  0.00           H  
ATOM   2076 2HG1 ILE A 227       3.213 -35.017  14.369  1.00  0.00           H  
ATOM   2077 1HG2 ILE A 227      -0.002 -33.834  12.757  1.00  0.00           H  
ATOM   2078 2HG2 ILE A 227       0.518 -32.133  12.766  1.00  0.00           H  
ATOM   2079 3HG2 ILE A 227       1.326 -33.305  11.697  1.00  0.00           H  
ATOM   2080 1HD1 ILE A 227       1.783 -36.958  13.989  1.00  0.00           H  
ATOM   2081 2HD1 ILE A 227       1.003 -35.805  15.097  1.00  0.00           H  
ATOM   2082 3HD1 ILE A 227       0.484 -35.898  13.395  1.00  0.00           H  
ATOM   2083  N   ARG A 228       2.346 -30.427  14.541  1.00  0.00           N  
ATOM   2084  CA  ARG A 228       1.942 -29.052  14.425  1.00  0.00           C  
ATOM   2085  C   ARG A 228       3.003 -28.277  13.668  1.00  0.00           C  
ATOM   2086  O   ARG A 228       2.683 -27.412  12.849  1.00  0.00           O  
ATOM   2087  CB  ARG A 228       1.745 -28.404  15.811  1.00  0.00           C  
ATOM   2088  CG  ARG A 228       0.514 -28.845  16.614  1.00  0.00           C  
ATOM   2089  CD  ARG A 228       0.460 -28.174  17.951  1.00  0.00           C  
ATOM   2090  NE  ARG A 228      -0.733 -28.547  18.718  1.00  0.00           N  
ATOM   2091  CZ  ARG A 228      -1.905 -27.867  18.696  1.00  0.00           C  
ATOM   2092  NH1 ARG A 228      -2.063 -26.797  17.967  1.00  0.00           N  
ATOM   2093  NH2 ARG A 228      -2.946 -28.248  19.406  1.00  0.00           N  
ATOM   2094  H   ARG A 228       2.332 -30.872  15.437  1.00  0.00           H  
ATOM   2095  HA  ARG A 228       1.010 -29.014  13.863  1.00  0.00           H  
ATOM   2096 1HB  ARG A 228       2.608 -28.605  16.444  1.00  0.00           H  
ATOM   2097 2HB  ARG A 228       1.673 -27.323  15.695  1.00  0.00           H  
ATOM   2098 1HG  ARG A 228      -0.387 -28.597  16.074  1.00  0.00           H  
ATOM   2099 2HG  ARG A 228       0.545 -29.915  16.773  1.00  0.00           H  
ATOM   2100 1HD  ARG A 228       1.335 -28.452  18.538  1.00  0.00           H  
ATOM   2101 2HD  ARG A 228       0.445 -27.093  17.810  1.00  0.00           H  
ATOM   2102  HE  ARG A 228      -0.677 -29.369  19.305  1.00  0.00           H  
ATOM   2103 1HH1 ARG A 228      -1.312 -26.441  17.394  1.00  0.00           H  
ATOM   2104 2HH1 ARG A 228      -2.971 -26.347  18.006  1.00  0.00           H  
ATOM   2105 1HH2 ARG A 228      -2.901 -29.067  19.996  1.00  0.00           H  
ATOM   2106 2HH2 ARG A 228      -3.784 -27.685  19.331  1.00  0.00           H  
ATOM   2107  N   GLY A 229       4.275 -28.613  13.901  1.00  0.00           N  
ATOM   2108  CA  GLY A 229       5.362 -27.987  13.186  1.00  0.00           C  
ATOM   2109  C   GLY A 229       5.354 -28.378  11.721  1.00  0.00           C  
ATOM   2110  O   GLY A 229       5.535 -27.533  10.844  1.00  0.00           O  
ATOM   2111  H   GLY A 229       4.476 -29.259  14.654  1.00  0.00           H  
ATOM   2112 1HA  GLY A 229       5.271 -26.905  13.276  1.00  0.00           H  
ATOM   2113 2HA  GLY A 229       6.304 -28.289  13.641  1.00  0.00           H  
ATOM   2114  N   ILE A 230       5.122 -29.653  11.453  1.00  0.00           N  
ATOM   2115  CA  ILE A 230       5.127 -30.189  10.117  1.00  0.00           C  
ATOM   2116  C   ILE A 230       3.853 -29.836   9.347  1.00  0.00           C  
ATOM   2117  O   ILE A 230       3.862 -29.769   8.123  1.00  0.00           O  
ATOM   2118  CB  ILE A 230       5.285 -31.719  10.169  1.00  0.00           C  
ATOM   2119  CG1 ILE A 230       6.617 -32.084  10.829  1.00  0.00           C  
ATOM   2120  CG2 ILE A 230       5.192 -32.295   8.763  1.00  0.00           C  
ATOM   2121  CD1 ILE A 230       7.820 -31.516  10.111  1.00  0.00           C  
ATOM   2122  H   ILE A 230       5.039 -30.290  12.230  1.00  0.00           H  
ATOM   2123  HA  ILE A 230       5.974 -29.756   9.589  1.00  0.00           H  
ATOM   2124  HB  ILE A 230       4.496 -32.151  10.785  1.00  0.00           H  
ATOM   2125 1HG1 ILE A 230       6.620 -31.717  11.855  1.00  0.00           H  
ATOM   2126 2HG1 ILE A 230       6.711 -33.170  10.863  1.00  0.00           H  
ATOM   2127 1HG2 ILE A 230       5.306 -33.378   8.807  1.00  0.00           H  
ATOM   2128 2HG2 ILE A 230       4.223 -32.049   8.332  1.00  0.00           H  
ATOM   2129 3HG2 ILE A 230       5.983 -31.871   8.145  1.00  0.00           H  
ATOM   2130 1HD1 ILE A 230       8.729 -31.814  10.634  1.00  0.00           H  
ATOM   2131 2HD1 ILE A 230       7.846 -31.898   9.090  1.00  0.00           H  
ATOM   2132 3HD1 ILE A 230       7.752 -30.430  10.092  1.00  0.00           H  
ATOM   2133  N   ARG A 231       2.817 -29.471  10.088  1.00  0.00           N  
ATOM   2134  CA  ARG A 231       1.518 -29.083   9.575  1.00  0.00           C  
ATOM   2135  C   ARG A 231       1.648 -27.982   8.505  1.00  0.00           C  
ATOM   2136  O   ARG A 231       0.989 -28.087   7.481  1.00  0.00           O  
ATOM   2137  CB  ARG A 231       0.660 -28.650  10.734  1.00  0.00           C  
ATOM   2138  CG  ARG A 231      -0.772 -28.316  10.456  1.00  0.00           C  
ATOM   2139  CD  ARG A 231      -1.514 -28.265  11.729  1.00  0.00           C  
ATOM   2140  NE  ARG A 231      -0.905 -27.310  12.622  1.00  0.00           N  
ATOM   2141  CZ  ARG A 231      -1.232 -27.054  13.884  1.00  0.00           C  
ATOM   2142  NH1 ARG A 231      -2.206 -27.677  14.499  1.00  0.00           N  
ATOM   2143  NH2 ARG A 231      -0.517 -26.129  14.485  1.00  0.00           N  
ATOM   2144  H   ARG A 231       2.899 -29.570  11.084  1.00  0.00           H  
ATOM   2145  HA  ARG A 231       1.068 -29.959   9.111  1.00  0.00           H  
ATOM   2146 1HB  ARG A 231       0.648 -29.436  11.485  1.00  0.00           H  
ATOM   2147 2HB  ARG A 231       1.097 -27.765  11.188  1.00  0.00           H  
ATOM   2148 1HG  ARG A 231      -0.837 -27.347   9.960  1.00  0.00           H  
ATOM   2149 2HG  ARG A 231      -1.212 -29.078   9.812  1.00  0.00           H  
ATOM   2150 1HD  ARG A 231      -2.540 -27.969  11.549  1.00  0.00           H  
ATOM   2151 2HD  ARG A 231      -1.503 -29.247  12.201  1.00  0.00           H  
ATOM   2152  HE  ARG A 231      -0.142 -26.764  12.268  1.00  0.00           H  
ATOM   2153 1HH1 ARG A 231      -2.744 -28.384  14.024  1.00  0.00           H  
ATOM   2154 2HH1 ARG A 231      -2.416 -27.450  15.454  1.00  0.00           H  
ATOM   2155 1HH2 ARG A 231       0.211 -25.703  13.934  1.00  0.00           H  
ATOM   2156 2HH2 ARG A 231      -0.693 -25.870  15.441  1.00  0.00           H  
ATOM   2157  N   PHE A 232       2.696 -27.124   8.616  1.00  0.00           N  
ATOM   2158  CA  PHE A 232       3.003 -26.124   7.573  1.00  0.00           C  
ATOM   2159  C   PHE A 232       3.156 -26.791   6.244  1.00  0.00           C  
ATOM   2160  O   PHE A 232       2.520 -26.399   5.275  1.00  0.00           O  
ATOM   2161  CB  PHE A 232       4.292 -25.363   7.888  1.00  0.00           C  
ATOM   2162  CG  PHE A 232       4.727 -24.473   6.758  1.00  0.00           C  
ATOM   2163  CD1 PHE A 232       3.909 -23.454   6.295  1.00  0.00           C  
ATOM   2164  CD2 PHE A 232       5.961 -24.661   6.157  1.00  0.00           C  
ATOM   2165  CE1 PHE A 232       4.318 -22.639   5.256  1.00  0.00           C  
ATOM   2166  CE2 PHE A 232       6.372 -23.848   5.119  1.00  0.00           C  
ATOM   2167  CZ  PHE A 232       5.550 -22.837   4.667  1.00  0.00           C  
ATOM   2168  H   PHE A 232       3.166 -27.072   9.512  1.00  0.00           H  
ATOM   2169  HA  PHE A 232       2.205 -25.389   7.501  1.00  0.00           H  
ATOM   2170 1HB  PHE A 232       4.160 -24.752   8.779  1.00  0.00           H  
ATOM   2171 2HB  PHE A 232       5.094 -26.070   8.102  1.00  0.00           H  
ATOM   2172  HD1 PHE A 232       2.934 -23.295   6.759  1.00  0.00           H  
ATOM   2173  HD2 PHE A 232       6.611 -25.459   6.514  1.00  0.00           H  
ATOM   2174  HE1 PHE A 232       3.667 -21.842   4.900  1.00  0.00           H  
ATOM   2175  HE2 PHE A 232       7.347 -24.006   4.655  1.00  0.00           H  
ATOM   2176  HZ  PHE A 232       5.872 -22.196   3.847  1.00  0.00           H  
ATOM   2177  N   LEU A 233       3.895 -27.858   6.217  1.00  0.00           N  
ATOM   2178  CA  LEU A 233       4.133 -28.548   4.982  1.00  0.00           C  
ATOM   2179  C   LEU A 233       2.833 -29.187   4.438  1.00  0.00           C  
ATOM   2180  O   LEU A 233       2.584 -29.203   3.238  1.00  0.00           O  
ATOM   2181  CB  LEU A 233       5.196 -29.637   5.187  1.00  0.00           C  
ATOM   2182  CG  LEU A 233       6.597 -29.143   5.567  1.00  0.00           C  
ATOM   2183  CD1 LEU A 233       7.492 -30.346   5.839  1.00  0.00           C  
ATOM   2184  CD2 LEU A 233       7.155 -28.285   4.442  1.00  0.00           C  
ATOM   2185  H   LEU A 233       4.492 -28.007   7.027  1.00  0.00           H  
ATOM   2186  HA  LEU A 233       4.525 -27.864   4.235  1.00  0.00           H  
ATOM   2187 1HB  LEU A 233       4.863 -30.311   5.976  1.00  0.00           H  
ATOM   2188 2HB  LEU A 233       5.282 -30.208   4.263  1.00  0.00           H  
ATOM   2189  HG  LEU A 233       6.546 -28.553   6.481  1.00  0.00           H  
ATOM   2190 1HD1 LEU A 233       8.490 -30.002   6.109  1.00  0.00           H  
ATOM   2191 2HD1 LEU A 233       7.078 -30.932   6.660  1.00  0.00           H  
ATOM   2192 3HD1 LEU A 233       7.551 -30.965   4.944  1.00  0.00           H  
ATOM   2193 1HD2 LEU A 233       8.152 -27.933   4.711  1.00  0.00           H  
ATOM   2194 2HD2 LEU A 233       7.213 -28.876   3.528  1.00  0.00           H  
ATOM   2195 3HD2 LEU A 233       6.498 -27.432   4.283  1.00  0.00           H  
ATOM   2196  N   GLN A 234       1.925 -29.504   5.363  1.00  0.00           N  
ATOM   2197  CA  GLN A 234       0.615 -30.039   5.006  1.00  0.00           C  
ATOM   2198  C   GLN A 234      -0.292 -28.924   4.534  1.00  0.00           C  
ATOM   2199  O   GLN A 234      -1.020 -29.089   3.563  1.00  0.00           O  
ATOM   2200  CB  GLN A 234       0.004 -30.782   6.197  1.00  0.00           C  
ATOM   2201  CG  GLN A 234       0.777 -32.028   6.586  1.00  0.00           C  
ATOM   2202  CD  GLN A 234       0.651 -33.117   5.568  1.00  0.00           C  
ATOM   2203  NE2 GLN A 234       1.761 -33.594   5.020  1.00  0.00           N  
ATOM   2204  OE1 GLN A 234      -0.471 -33.536   5.274  1.00  0.00           O  
ATOM   2205  H   GLN A 234       2.253 -29.546   6.316  1.00  0.00           H  
ATOM   2206  HA  GLN A 234       0.727 -30.751   4.188  1.00  0.00           H  
ATOM   2207 1HB  GLN A 234      -0.044 -30.133   7.066  1.00  0.00           H  
ATOM   2208 2HB  GLN A 234      -1.021 -31.071   5.959  1.00  0.00           H  
ATOM   2209 1HG  GLN A 234       1.832 -31.772   6.683  1.00  0.00           H  
ATOM   2210 2HG  GLN A 234       0.393 -32.400   7.536  1.00  0.00           H  
ATOM   2211 1HE2 GLN A 234       1.702 -34.322   4.337  1.00  0.00           H  
ATOM   2212 2HE2 GLN A 234       2.652 -33.226   5.286  1.00  0.00           H  
ATOM   2213  N   ILE A 235      -0.046 -27.711   5.018  1.00  0.00           N  
ATOM   2214  CA  ILE A 235      -0.740 -26.548   4.527  1.00  0.00           C  
ATOM   2215  C   ILE A 235      -0.310 -26.282   3.093  1.00  0.00           C  
ATOM   2216  O   ILE A 235      -1.086 -25.775   2.284  1.00  0.00           O  
ATOM   2217  CB  ILE A 235      -0.465 -25.306   5.394  1.00  0.00           C  
ATOM   2218  CG1 ILE A 235      -1.032 -25.546   6.796  1.00  0.00           C  
ATOM   2219  CG2 ILE A 235      -1.065 -24.060   4.762  1.00  0.00           C  
ATOM   2220  CD1 ILE A 235      -2.519 -25.820   6.820  1.00  0.00           C  
ATOM   2221  H   ILE A 235       0.619 -27.602   5.764  1.00  0.00           H  
ATOM   2222  HA  ILE A 235      -1.812 -26.740   4.548  1.00  0.00           H  
ATOM   2223  HB  ILE A 235       0.609 -25.155   5.502  1.00  0.00           H  
ATOM   2224 1HG1 ILE A 235      -0.521 -26.395   7.250  1.00  0.00           H  
ATOM   2225 2HG1 ILE A 235      -0.830 -24.667   7.409  1.00  0.00           H  
ATOM   2226 1HG2 ILE A 235      -0.859 -23.195   5.391  1.00  0.00           H  
ATOM   2227 2HG2 ILE A 235      -0.625 -23.904   3.777  1.00  0.00           H  
ATOM   2228 3HG2 ILE A 235      -2.143 -24.188   4.663  1.00  0.00           H  
ATOM   2229 1HD1 ILE A 235      -2.842 -25.980   7.849  1.00  0.00           H  
ATOM   2230 2HD1 ILE A 235      -3.051 -24.966   6.399  1.00  0.00           H  
ATOM   2231 3HD1 ILE A 235      -2.735 -26.710   6.230  1.00  0.00           H  
ATOM   2232  N   LEU A 236       0.978 -26.537   2.797  1.00  0.00           N  
ATOM   2233  CA  LEU A 236       1.515 -26.339   1.446  1.00  0.00           C  
ATOM   2234  C   LEU A 236       0.893 -27.267   0.412  1.00  0.00           C  
ATOM   2235  O   LEU A 236       1.238 -27.192  -0.766  1.00  0.00           O  
ATOM   2236  CB  LEU A 236       3.035 -26.543   1.405  1.00  0.00           C  
ATOM   2237  CG  LEU A 236       3.856 -25.518   2.198  1.00  0.00           C  
ATOM   2238  CD1 LEU A 236       5.329 -25.891   2.099  1.00  0.00           C  
ATOM   2239  CD2 LEU A 236       3.589 -24.127   1.643  1.00  0.00           C  
ATOM   2240  H   LEU A 236       1.588 -26.884   3.523  1.00  0.00           H  
ATOM   2241  HA  LEU A 236       1.291 -25.321   1.141  1.00  0.00           H  
ATOM   2242 1HB  LEU A 236       3.278 -27.530   1.796  1.00  0.00           H  
ATOM   2243 2HB  LEU A 236       3.364 -26.504   0.366  1.00  0.00           H  
ATOM   2244  HG  LEU A 236       3.571 -25.547   3.251  1.00  0.00           H  
ATOM   2245 1HD1 LEU A 236       5.928 -25.171   2.659  1.00  0.00           H  
ATOM   2246 2HD1 LEU A 236       5.479 -26.887   2.514  1.00  0.00           H  
ATOM   2247 3HD1 LEU A 236       5.637 -25.881   1.054  1.00  0.00           H  
ATOM   2248 1HD2 LEU A 236       4.169 -23.392   2.203  1.00  0.00           H  
ATOM   2249 2HD2 LEU A 236       3.880 -24.092   0.593  1.00  0.00           H  
ATOM   2250 3HD2 LEU A 236       2.528 -23.899   1.734  1.00  0.00           H  
ATOM   2251  N   ARG A 237      -0.008 -28.175   0.818  1.00  0.00           N  
ATOM   2252  CA  ARG A 237      -0.744 -28.968  -0.141  1.00  0.00           C  
ATOM   2253  C   ARG A 237      -1.574 -28.090  -1.111  1.00  0.00           C  
ATOM   2254  O   ARG A 237      -2.030 -28.594  -2.130  1.00  0.00           O  
ATOM   2255  CB  ARG A 237      -1.698 -29.930   0.570  1.00  0.00           C  
ATOM   2256  CG  ARG A 237      -1.068 -31.124   1.281  1.00  0.00           C  
ATOM   2257  CD  ARG A 237      -2.119 -31.891   2.022  1.00  0.00           C  
ATOM   2258  NE  ARG A 237      -1.582 -33.057   2.726  1.00  0.00           N  
ATOM   2259  CZ  ARG A 237      -1.430 -34.271   2.173  1.00  0.00           C  
ATOM   2260  NH1 ARG A 237      -1.771 -34.469   0.929  1.00  0.00           N  
ATOM   2261  NH2 ARG A 237      -0.934 -35.264   2.894  1.00  0.00           N  
ATOM   2262  H   ARG A 237      -0.236 -28.302   1.790  1.00  0.00           H  
ATOM   2263  HA  ARG A 237      -0.029 -29.553  -0.722  1.00  0.00           H  
ATOM   2264 1HB  ARG A 237      -2.266 -29.384   1.317  1.00  0.00           H  
ATOM   2265 2HB  ARG A 237      -2.405 -30.335  -0.155  1.00  0.00           H  
ATOM   2266 1HG  ARG A 237      -0.600 -31.773   0.549  1.00  0.00           H  
ATOM   2267 2HG  ARG A 237      -0.315 -30.784   1.992  1.00  0.00           H  
ATOM   2268 1HD  ARG A 237      -2.587 -31.241   2.760  1.00  0.00           H  
ATOM   2269 2HD  ARG A 237      -2.870 -32.245   1.316  1.00  0.00           H  
ATOM   2270  HE  ARG A 237      -1.301 -32.968   3.689  1.00  0.00           H  
ATOM   2271 1HH1 ARG A 237      -2.149 -33.712   0.382  1.00  0.00           H  
ATOM   2272 2HH1 ARG A 237      -1.655 -35.384   0.518  1.00  0.00           H  
ATOM   2273 1HH2 ARG A 237      -0.669 -35.107   3.864  1.00  0.00           H  
ATOM   2274 2HH2 ARG A 237      -0.819 -36.178   2.481  1.00  0.00           H  
ATOM   2275  N   MET A 238      -1.723 -26.780  -0.839  1.00  0.00           N  
ATOM   2276  CA  MET A 238      -2.360 -25.899  -1.808  1.00  0.00           C  
ATOM   2277  C   MET A 238      -1.429 -25.701  -3.006  1.00  0.00           C  
ATOM   2278  O   MET A 238      -1.876 -25.417  -4.114  1.00  0.00           O  
ATOM   2279  CB  MET A 238      -2.713 -24.561  -1.164  1.00  0.00           C  
ATOM   2280  CG  MET A 238      -3.770 -24.656  -0.071  1.00  0.00           C  
ATOM   2281  SD  MET A 238      -5.331 -25.330  -0.675  1.00  0.00           S  
ATOM   2282  CE  MET A 238      -6.228 -25.477   0.868  1.00  0.00           C  
ATOM   2283  H   MET A 238      -1.365 -26.391   0.018  1.00  0.00           H  
ATOM   2284  HA  MET A 238      -3.275 -26.365  -2.159  1.00  0.00           H  
ATOM   2285 1HB  MET A 238      -1.818 -24.119  -0.730  1.00  0.00           H  
ATOM   2286 2HB  MET A 238      -3.081 -23.874  -1.927  1.00  0.00           H  
ATOM   2287 1HG  MET A 238      -3.407 -25.296   0.732  1.00  0.00           H  
ATOM   2288 2HG  MET A 238      -3.955 -23.665   0.339  1.00  0.00           H  
ATOM   2289 1HE  MET A 238      -7.221 -25.881   0.670  1.00  0.00           H  
ATOM   2290 2HE  MET A 238      -5.688 -26.146   1.540  1.00  0.00           H  
ATOM   2291 3HE  MET A 238      -6.319 -24.493   1.330  1.00  0.00           H  
ATOM   2292  N   LEU A 239      -0.125 -25.826  -2.785  1.00  0.00           N  
ATOM   2293  CA  LEU A 239       0.801 -25.782  -3.898  1.00  0.00           C  
ATOM   2294  C   LEU A 239       0.578 -27.026  -4.749  1.00  0.00           C  
ATOM   2295  O   LEU A 239       0.650 -26.975  -5.969  1.00  0.00           O  
ATOM   2296  CB  LEU A 239       2.262 -25.721  -3.430  1.00  0.00           C  
ATOM   2297  CG  LEU A 239       2.705 -24.432  -2.729  1.00  0.00           C  
ATOM   2298  CD1 LEU A 239       4.132 -24.606  -2.225  1.00  0.00           C  
ATOM   2299  CD2 LEU A 239       2.596 -23.276  -3.711  1.00  0.00           C  
ATOM   2300  H   LEU A 239       0.221 -26.056  -1.869  1.00  0.00           H  
ATOM   2301  HA  LEU A 239       0.607 -24.888  -4.483  1.00  0.00           H  
ATOM   2302 1HB  LEU A 239       2.442 -26.542  -2.736  1.00  0.00           H  
ATOM   2303 2HB  LEU A 239       2.910 -25.858  -4.295  1.00  0.00           H  
ATOM   2304  HG  LEU A 239       2.068 -24.242  -1.866  1.00  0.00           H  
ATOM   2305 1HD1 LEU A 239       4.455 -23.692  -1.724  1.00  0.00           H  
ATOM   2306 2HD1 LEU A 239       4.172 -25.437  -1.520  1.00  0.00           H  
ATOM   2307 3HD1 LEU A 239       4.793 -24.810  -3.066  1.00  0.00           H  
ATOM   2308 1HD2 LEU A 239       2.908 -22.352  -3.224  1.00  0.00           H  
ATOM   2309 2HD2 LEU A 239       3.237 -23.467  -4.573  1.00  0.00           H  
ATOM   2310 3HD2 LEU A 239       1.562 -23.179  -4.043  1.00  0.00           H  
ATOM   2311  N   HIS A 240       0.303 -28.144  -4.092  1.00  0.00           N  
ATOM   2312  CA  HIS A 240      -0.112 -29.325  -4.828  1.00  0.00           C  
ATOM   2313  C   HIS A 240      -1.399 -29.050  -5.576  1.00  0.00           C  
ATOM   2314  O   HIS A 240      -1.502 -29.421  -6.738  1.00  0.00           O  
ATOM   2315  CB  HIS A 240      -0.318 -30.521  -3.898  1.00  0.00           C  
ATOM   2316  CG  HIS A 240      -0.793 -31.753  -4.575  1.00  0.00           C  
ATOM   2317  CD2 HIS A 240      -1.993 -32.375  -4.523  1.00  0.00           C  
ATOM   2318  ND1 HIS A 240      -0.011 -32.494  -5.431  1.00  0.00           N  
ATOM   2319  CE1 HIS A 240      -0.707 -33.523  -5.874  1.00  0.00           C  
ATOM   2320  NE2 HIS A 240      -1.910 -33.473  -5.340  1.00  0.00           N  
ATOM   2321  H   HIS A 240       0.213 -28.102  -3.092  1.00  0.00           H  
ATOM   2322  HA  HIS A 240       0.666 -29.607  -5.537  1.00  0.00           H  
ATOM   2323 1HB  HIS A 240       0.628 -30.740  -3.411  1.00  0.00           H  
ATOM   2324 2HB  HIS A 240      -1.033 -30.294  -3.121  1.00  0.00           H  
ATOM   2325  HD1 HIS A 240       0.956 -32.387  -5.665  1.00  0.00           H  
ATOM   2326  HD2 HIS A 240      -2.918 -32.161  -3.986  1.00  0.00           H  
ATOM   2327  HE1 HIS A 240      -0.265 -34.238  -6.567  1.00  0.00           H  
ATOM   2328  N   VAL A 241      -2.388 -28.427  -4.911  1.00  0.00           N  
ATOM   2329  CA  VAL A 241      -3.672 -28.053  -5.529  1.00  0.00           C  
ATOM   2330  C   VAL A 241      -3.507 -27.337  -6.861  1.00  0.00           C  
ATOM   2331  O   VAL A 241      -4.383 -27.445  -7.721  1.00  0.00           O  
ATOM   2332  CB  VAL A 241      -4.528 -27.134  -4.639  1.00  0.00           C  
ATOM   2333  CG1 VAL A 241      -5.690 -26.587  -5.457  1.00  0.00           C  
ATOM   2334  CG2 VAL A 241      -5.006 -27.920  -3.430  1.00  0.00           C  
ATOM   2335  H   VAL A 241      -2.244 -28.195  -3.939  1.00  0.00           H  
ATOM   2336  HA  VAL A 241      -4.243 -28.968  -5.689  1.00  0.00           H  
ATOM   2337  HB  VAL A 241      -3.944 -26.276  -4.304  1.00  0.00           H  
ATOM   2338 1HG1 VAL A 241      -6.300 -25.934  -4.831  1.00  0.00           H  
ATOM   2339 2HG1 VAL A 241      -5.308 -26.019  -6.305  1.00  0.00           H  
ATOM   2340 3HG1 VAL A 241      -6.299 -27.415  -5.818  1.00  0.00           H  
ATOM   2341 1HG2 VAL A 241      -5.612 -27.275  -2.795  1.00  0.00           H  
ATOM   2342 2HG2 VAL A 241      -5.602 -28.770  -3.765  1.00  0.00           H  
ATOM   2343 3HG2 VAL A 241      -4.152 -28.283  -2.858  1.00  0.00           H  
ATOM   2344  N   ASP A 242      -2.394 -26.607  -7.036  1.00  0.00           N  
ATOM   2345  CA  ASP A 242      -2.080 -25.910  -8.283  1.00  0.00           C  
ATOM   2346  C   ASP A 242      -2.189 -26.815  -9.524  1.00  0.00           C  
ATOM   2347  O   ASP A 242      -2.287 -26.322 -10.646  1.00  0.00           O  
ATOM   2348  CB  ASP A 242      -0.672 -25.320  -8.202  1.00  0.00           C  
ATOM   2349  CG  ASP A 242      -0.523 -24.224  -7.153  1.00  0.00           C  
ATOM   2350  OD1 ASP A 242      -1.503 -23.691  -6.693  1.00  0.00           O  
ATOM   2351  OD2 ASP A 242       0.600 -23.930  -6.820  1.00  0.00           O  
ATOM   2352  H   ASP A 242      -1.831 -26.418  -6.221  1.00  0.00           H  
ATOM   2353  HA  ASP A 242      -2.795 -25.099  -8.417  1.00  0.00           H  
ATOM   2354 1HB  ASP A 242       0.045 -26.107  -7.971  1.00  0.00           H  
ATOM   2355 2HB  ASP A 242      -0.416 -24.909  -9.179  1.00  0.00           H  
ATOM   2356  N   ARG A 243      -2.220 -28.141  -9.328  1.00  0.00           N  
ATOM   2357  CA  ARG A 243      -2.460 -29.103 -10.384  1.00  0.00           C  
ATOM   2358  C   ARG A 243      -3.807 -28.853 -11.060  1.00  0.00           C  
ATOM   2359  O   ARG A 243      -3.986 -29.159 -12.236  1.00  0.00           O  
ATOM   2360  CB  ARG A 243      -2.438 -30.492  -9.772  1.00  0.00           C  
ATOM   2361  CG  ARG A 243      -3.528 -30.700  -8.712  1.00  0.00           C  
ATOM   2362  CD  ARG A 243      -3.415 -31.996  -8.014  1.00  0.00           C  
ATOM   2363  NE  ARG A 243      -3.812 -33.050  -8.895  1.00  0.00           N  
ATOM   2364  CZ  ARG A 243      -3.709 -34.374  -8.734  1.00  0.00           C  
ATOM   2365  NH1 ARG A 243      -3.192 -34.966  -7.681  1.00  0.00           N  
ATOM   2366  NH2 ARG A 243      -4.176 -35.058  -9.743  1.00  0.00           N  
ATOM   2367  H   ARG A 243      -2.033 -28.509  -8.410  1.00  0.00           H  
ATOM   2368  HA  ARG A 243      -1.676 -29.007 -11.132  1.00  0.00           H  
ATOM   2369 1HB  ARG A 243      -2.570 -31.240 -10.552  1.00  0.00           H  
ATOM   2370 2HB  ARG A 243      -1.467 -30.674  -9.309  1.00  0.00           H  
ATOM   2371 1HG  ARG A 243      -3.466 -29.920  -7.959  1.00  0.00           H  
ATOM   2372 2HG  ARG A 243      -4.509 -30.666  -9.182  1.00  0.00           H  
ATOM   2373 1HD  ARG A 243      -2.386 -32.156  -7.704  1.00  0.00           H  
ATOM   2374 2HD  ARG A 243      -4.057 -32.003  -7.136  1.00  0.00           H  
ATOM   2375  HE  ARG A 243      -4.234 -32.772  -9.764  1.00  0.00           H  
ATOM   2376 1HH1 ARG A 243      -2.835 -34.431  -6.910  1.00  0.00           H  
ATOM   2377 2HH1 ARG A 243      -3.155 -35.969  -7.646  1.00  0.00           H  
ATOM   2378 1HH2 ARG A 243      -4.552 -34.519 -10.506  1.00  0.00           H  
ATOM   2379 2HH2 ARG A 243      -4.155 -36.062  -9.740  1.00  0.00           H  
ATOM   2380  N   GLN A 244      -4.773 -28.344 -10.296  1.00  0.00           N  
ATOM   2381  CA  GLN A 244      -6.066 -27.933 -10.807  1.00  0.00           C  
ATOM   2382  C   GLN A 244      -5.930 -26.515 -11.269  1.00  0.00           C  
ATOM   2383  O   GLN A 244      -6.508 -26.093 -12.271  1.00  0.00           O  
ATOM   2384  CB  GLN A 244      -7.149 -28.051  -9.732  1.00  0.00           C  
ATOM   2385  CG  GLN A 244      -8.565 -27.908 -10.263  1.00  0.00           C  
ATOM   2386  CD  GLN A 244      -8.994 -26.460 -10.388  1.00  0.00           C  
ATOM   2387  NE2 GLN A 244      -9.878 -26.189 -11.343  1.00  0.00           N  
ATOM   2388  OE1 GLN A 244      -8.537 -25.595  -9.637  1.00  0.00           O  
ATOM   2389  H   GLN A 244      -4.565 -28.135  -9.334  1.00  0.00           H  
ATOM   2390  HA  GLN A 244      -6.344 -28.572 -11.644  1.00  0.00           H  
ATOM   2391 1HB  GLN A 244      -7.080 -29.018  -9.232  1.00  0.00           H  
ATOM   2392 2HB  GLN A 244      -6.992 -27.285  -8.973  1.00  0.00           H  
ATOM   2393 1HG  GLN A 244      -8.619 -28.368 -11.250  1.00  0.00           H  
ATOM   2394 2HG  GLN A 244      -9.253 -28.409  -9.580  1.00  0.00           H  
ATOM   2395 1HE2 GLN A 244     -10.199 -25.251 -11.477  1.00  0.00           H  
ATOM   2396 2HE2 GLN A 244     -10.221 -26.924 -11.929  1.00  0.00           H  
ATOM   2397  N   GLY A 245      -5.151 -25.774 -10.485  1.00  0.00           N  
ATOM   2398  CA  GLY A 245      -4.936 -24.352 -10.658  1.00  0.00           C  
ATOM   2399  C   GLY A 245      -4.132 -23.979 -11.894  1.00  0.00           C  
ATOM   2400  O   GLY A 245      -2.954 -23.629 -11.795  1.00  0.00           O  
ATOM   2401  H   GLY A 245      -4.776 -26.214  -9.652  1.00  0.00           H  
ATOM   2402 1HA  GLY A 245      -5.905 -23.854 -10.715  1.00  0.00           H  
ATOM   2403 2HA  GLY A 245      -4.416 -23.969  -9.781  1.00  0.00           H  
ATOM   2404  N   GLY A 246      -4.789 -24.005 -13.064  1.00  0.00           N  
ATOM   2405  CA  GLY A 246      -4.150 -23.621 -14.324  1.00  0.00           C  
ATOM   2406  C   GLY A 246      -3.603 -22.208 -14.206  1.00  0.00           C  
ATOM   2407  O   GLY A 246      -2.635 -21.851 -14.868  1.00  0.00           O  
ATOM   2408  H   GLY A 246      -5.715 -24.404 -13.076  1.00  0.00           H  
ATOM   2409 1HA  GLY A 246      -3.349 -24.320 -14.561  1.00  0.00           H  
ATOM   2410 2HA  GLY A 246      -4.872 -23.683 -15.136  1.00  0.00           H  
ATOM   2411  N   THR A 247      -4.247 -21.412 -13.364  1.00  0.00           N  
ATOM   2412  CA  THR A 247      -3.837 -20.075 -13.035  1.00  0.00           C  
ATOM   2413  C   THR A 247      -2.389 -20.011 -12.563  1.00  0.00           C  
ATOM   2414  O   THR A 247      -1.659 -19.084 -12.918  1.00  0.00           O  
ATOM   2415  CB  THR A 247      -4.764 -19.483 -11.957  1.00  0.00           C  
ATOM   2416  CG2 THR A 247      -4.236 -18.112 -11.562  1.00  0.00           C  
ATOM   2417  OG1 THR A 247      -6.098 -19.369 -12.469  1.00  0.00           O  
ATOM   2418  H   THR A 247      -5.091 -21.757 -12.933  1.00  0.00           H  
ATOM   2419  HA  THR A 247      -3.920 -19.463 -13.933  1.00  0.00           H  
ATOM   2420  HB  THR A 247      -4.781 -20.141 -11.089  1.00  0.00           H  
ATOM   2421  HG1 THR A 247      -6.419 -20.240 -12.719  1.00  0.00           H  
ATOM   2422 1HG2 THR A 247      -4.893 -17.694 -10.800  1.00  0.00           H  
ATOM   2423 2HG2 THR A 247      -3.225 -18.207 -11.169  1.00  0.00           H  
ATOM   2424 3HG2 THR A 247      -4.223 -17.460 -12.435  1.00  0.00           H  
ATOM   2425  N   TRP A 248      -2.025 -20.931 -11.658  1.00  0.00           N  
ATOM   2426  CA  TRP A 248      -0.656 -21.058 -11.185  1.00  0.00           C  
ATOM   2427  C   TRP A 248       0.271 -21.375 -12.312  1.00  0.00           C  
ATOM   2428  O   TRP A 248       1.350 -20.791 -12.410  1.00  0.00           O  
ATOM   2429  CB  TRP A 248      -0.540 -22.153 -10.123  1.00  0.00           C  
ATOM   2430  CG  TRP A 248       0.883 -22.481  -9.784  1.00  0.00           C  
ATOM   2431  CD1 TRP A 248       1.713 -21.842  -8.913  1.00  0.00           C  
ATOM   2432  CD2 TRP A 248       1.648 -23.574 -10.342  1.00  0.00           C  
ATOM   2433  CE2 TRP A 248       2.915 -23.523  -9.759  1.00  0.00           C  
ATOM   2434  CE3 TRP A 248       1.357 -24.577 -11.274  1.00  0.00           C  
ATOM   2435  NE1 TRP A 248       2.940 -22.459  -8.893  1.00  0.00           N  
ATOM   2436  CZ2 TRP A 248       3.904 -24.442 -10.082  1.00  0.00           C  
ATOM   2437  CZ3 TRP A 248       2.345 -25.499 -11.597  1.00  0.00           C  
ATOM   2438  CH2 TRP A 248       3.584 -25.429 -11.014  1.00  0.00           C  
ATOM   2439  H   TRP A 248      -2.658 -21.692 -11.465  1.00  0.00           H  
ATOM   2440  HA  TRP A 248      -0.357 -20.114 -10.729  1.00  0.00           H  
ATOM   2441 1HB  TRP A 248      -1.052 -21.835  -9.214  1.00  0.00           H  
ATOM   2442 2HB  TRP A 248      -1.031 -23.061 -10.470  1.00  0.00           H  
ATOM   2443  HD1 TRP A 248       1.445 -20.969  -8.321  1.00  0.00           H  
ATOM   2444  HE1 TRP A 248       3.730 -22.178  -8.332  1.00  0.00           H  
ATOM   2445  HE3 TRP A 248       0.369 -24.634 -11.735  1.00  0.00           H  
ATOM   2446  HZ2 TRP A 248       4.897 -24.407  -9.633  1.00  0.00           H  
ATOM   2447  HZ3 TRP A 248       2.111 -26.276 -12.325  1.00  0.00           H  
ATOM   2448  HH2 TRP A 248       4.336 -26.171 -11.292  1.00  0.00           H  
ATOM   2449  N   ARG A 249      -0.150 -22.274 -13.197  1.00  0.00           N  
ATOM   2450  CA  ARG A 249       0.691 -22.611 -14.331  1.00  0.00           C  
ATOM   2451  C   ARG A 249       0.947 -21.338 -15.142  1.00  0.00           C  
ATOM   2452  O   ARG A 249       2.074 -21.084 -15.575  1.00  0.00           O  
ATOM   2453  CB  ARG A 249       0.035 -23.667 -15.218  1.00  0.00           C  
ATOM   2454  CG  ARG A 249      -0.054 -25.078 -14.631  1.00  0.00           C  
ATOM   2455  CD  ARG A 249      -0.715 -26.009 -15.595  1.00  0.00           C  
ATOM   2456  NE  ARG A 249      -0.790 -27.382 -15.106  1.00  0.00           N  
ATOM   2457  CZ  ARG A 249      -1.762 -27.874 -14.315  1.00  0.00           C  
ATOM   2458  NH1 ARG A 249      -2.769 -27.139 -13.895  1.00  0.00           N  
ATOM   2459  NH2 ARG A 249      -1.696 -29.141 -13.952  1.00  0.00           N  
ATOM   2460  H   ARG A 249      -1.019 -22.771 -13.021  1.00  0.00           H  
ATOM   2461  HA  ARG A 249       1.631 -23.021 -13.965  1.00  0.00           H  
ATOM   2462 1HB  ARG A 249      -0.979 -23.369 -15.465  1.00  0.00           H  
ATOM   2463 2HB  ARG A 249       0.588 -23.744 -16.154  1.00  0.00           H  
ATOM   2464 1HG  ARG A 249       0.948 -25.448 -14.415  1.00  0.00           H  
ATOM   2465 2HG  ARG A 249      -0.638 -25.055 -13.709  1.00  0.00           H  
ATOM   2466 1HD  ARG A 249      -1.733 -25.668 -15.783  1.00  0.00           H  
ATOM   2467 2HD  ARG A 249      -0.153 -26.019 -16.527  1.00  0.00           H  
ATOM   2468  HE  ARG A 249      -0.067 -28.040 -15.365  1.00  0.00           H  
ATOM   2469 1HH1 ARG A 249      -2.847 -26.167 -14.158  1.00  0.00           H  
ATOM   2470 2HH1 ARG A 249      -3.457 -27.588 -13.307  1.00  0.00           H  
ATOM   2471 1HH2 ARG A 249      -0.915 -29.691 -14.282  1.00  0.00           H  
ATOM   2472 2HH2 ARG A 249      -2.424 -29.515 -13.358  1.00  0.00           H  
ATOM   2473  N   LEU A 250      -0.102 -20.523 -15.298  1.00  0.00           N  
ATOM   2474  CA  LEU A 250       0.011 -19.279 -16.029  1.00  0.00           C  
ATOM   2475  C   LEU A 250       0.935 -18.330 -15.306  1.00  0.00           C  
ATOM   2476  O   LEU A 250       1.716 -17.629 -15.945  1.00  0.00           O  
ATOM   2477  CB  LEU A 250      -1.364 -18.624 -16.209  1.00  0.00           C  
ATOM   2478  CG  LEU A 250      -2.332 -19.357 -17.146  1.00  0.00           C  
ATOM   2479  CD1 LEU A 250      -3.694 -18.684 -17.061  1.00  0.00           C  
ATOM   2480  CD2 LEU A 250      -1.761 -19.318 -18.556  1.00  0.00           C  
ATOM   2481  H   LEU A 250      -1.006 -20.826 -14.989  1.00  0.00           H  
ATOM   2482  HA  LEU A 250       0.428 -19.489 -17.013  1.00  0.00           H  
ATOM   2483 1HB  LEU A 250      -1.849 -18.544 -15.237  1.00  0.00           H  
ATOM   2484 2HB  LEU A 250      -1.221 -17.617 -16.601  1.00  0.00           H  
ATOM   2485  HG  LEU A 250      -2.448 -20.395 -16.829  1.00  0.00           H  
ATOM   2486 1HD1 LEU A 250      -4.394 -19.192 -17.722  1.00  0.00           H  
ATOM   2487 2HD1 LEU A 250      -4.061 -18.733 -16.036  1.00  0.00           H  
ATOM   2488 3HD1 LEU A 250      -3.599 -17.642 -17.364  1.00  0.00           H  
ATOM   2489 1HD2 LEU A 250      -2.433 -19.836 -19.240  1.00  0.00           H  
ATOM   2490 2HD2 LEU A 250      -1.651 -18.280 -18.872  1.00  0.00           H  
ATOM   2491 3HD2 LEU A 250      -0.785 -19.806 -18.569  1.00  0.00           H  
ATOM   2492  N   LEU A 251       0.807 -18.281 -13.977  1.00  0.00           N  
ATOM   2493  CA  LEU A 251       1.588 -17.377 -13.143  1.00  0.00           C  
ATOM   2494  C   LEU A 251       3.056 -17.661 -13.361  1.00  0.00           C  
ATOM   2495  O   LEU A 251       3.839 -16.744 -13.605  1.00  0.00           O  
ATOM   2496  CB  LEU A 251       1.221 -17.556 -11.664  1.00  0.00           C  
ATOM   2497  CG  LEU A 251       2.006 -16.680 -10.679  1.00  0.00           C  
ATOM   2498  CD1 LEU A 251       1.758 -15.213 -11.013  1.00  0.00           C  
ATOM   2499  CD2 LEU A 251       1.567 -17.011  -9.260  1.00  0.00           C  
ATOM   2500  H   LEU A 251       0.059 -18.798 -13.543  1.00  0.00           H  
ATOM   2501  HA  LEU A 251       1.372 -16.350 -13.435  1.00  0.00           H  
ATOM   2502 1HB  LEU A 251       0.163 -17.333 -11.539  1.00  0.00           H  
ATOM   2503 2HB  LEU A 251       1.386 -18.595 -11.381  1.00  0.00           H  
ATOM   2504  HG  LEU A 251       3.074 -16.869 -10.782  1.00  0.00           H  
ATOM   2505 1HD1 LEU A 251       2.312 -14.584 -10.318  1.00  0.00           H  
ATOM   2506 2HD1 LEU A 251       2.094 -15.010 -12.031  1.00  0.00           H  
ATOM   2507 3HD1 LEU A 251       0.694 -14.997 -10.930  1.00  0.00           H  
ATOM   2508 1HD2 LEU A 251       2.120 -16.390  -8.554  1.00  0.00           H  
ATOM   2509 2HD2 LEU A 251       0.499 -16.815  -9.156  1.00  0.00           H  
ATOM   2510 3HD2 LEU A 251       1.764 -18.061  -9.054  1.00  0.00           H  
ATOM   2511  N   GLY A 252       3.402 -18.953 -13.351  1.00  0.00           N  
ATOM   2512  CA  GLY A 252       4.765 -19.390 -13.599  1.00  0.00           C  
ATOM   2513  C   GLY A 252       5.216 -18.900 -14.958  1.00  0.00           C  
ATOM   2514  O   GLY A 252       6.352 -18.461 -15.112  1.00  0.00           O  
ATOM   2515  H   GLY A 252       2.711 -19.638 -13.092  1.00  0.00           H  
ATOM   2516 1HA  GLY A 252       5.423 -19.006 -12.819  1.00  0.00           H  
ATOM   2517 2HA  GLY A 252       4.818 -20.477 -13.549  1.00  0.00           H  
ATOM   2518  N   SER A 253       4.324 -18.982 -15.952  1.00  0.00           N  
ATOM   2519  CA  SER A 253       4.681 -18.552 -17.297  1.00  0.00           C  
ATOM   2520  C   SER A 253       4.844 -17.042 -17.374  1.00  0.00           C  
ATOM   2521  O   SER A 253       5.652 -16.561 -18.164  1.00  0.00           O  
ATOM   2522  CB  SER A 253       3.623 -19.001 -18.285  1.00  0.00           C  
ATOM   2523  OG  SER A 253       2.424 -18.300 -18.096  1.00  0.00           O  
ATOM   2524  H   SER A 253       3.436 -19.436 -15.793  1.00  0.00           H  
ATOM   2525  HA  SER A 253       5.636 -19.007 -17.565  1.00  0.00           H  
ATOM   2526 1HB  SER A 253       3.986 -18.840 -19.301  1.00  0.00           H  
ATOM   2527 2HB  SER A 253       3.444 -20.068 -18.165  1.00  0.00           H  
ATOM   2528  HG  SER A 253       1.809 -18.649 -18.746  1.00  0.00           H  
ATOM   2529  N   VAL A 254       4.168 -16.301 -16.506  1.00  0.00           N  
ATOM   2530  CA  VAL A 254       4.333 -14.871 -16.460  1.00  0.00           C  
ATOM   2531  C   VAL A 254       5.726 -14.576 -15.928  1.00  0.00           C  
ATOM   2532  O   VAL A 254       6.439 -13.722 -16.453  1.00  0.00           O  
ATOM   2533  CB  VAL A 254       3.284 -14.180 -15.569  1.00  0.00           C  
ATOM   2534  CG1 VAL A 254       3.634 -12.706 -15.411  1.00  0.00           C  
ATOM   2535  CG2 VAL A 254       1.896 -14.351 -16.169  1.00  0.00           C  
ATOM   2536  H   VAL A 254       3.453 -16.731 -15.943  1.00  0.00           H  
ATOM   2537  HA  VAL A 254       4.236 -14.472 -17.466  1.00  0.00           H  
ATOM   2538  HB  VAL A 254       3.299 -14.621 -14.572  1.00  0.00           H  
ATOM   2539 1HG1 VAL A 254       2.890 -12.221 -14.778  1.00  0.00           H  
ATOM   2540 2HG1 VAL A 254       4.616 -12.614 -14.949  1.00  0.00           H  
ATOM   2541 3HG1 VAL A 254       3.645 -12.228 -16.390  1.00  0.00           H  
ATOM   2542 1HG2 VAL A 254       1.166 -13.859 -15.529  1.00  0.00           H  
ATOM   2543 2HG2 VAL A 254       1.875 -13.904 -17.163  1.00  0.00           H  
ATOM   2544 3HG2 VAL A 254       1.648 -15.410 -16.249  1.00  0.00           H  
ATOM   2545  N   VAL A 255       6.102 -15.317 -14.883  1.00  0.00           N  
ATOM   2546  CA  VAL A 255       7.412 -15.198 -14.264  1.00  0.00           C  
ATOM   2547  C   VAL A 255       8.498 -15.515 -15.283  1.00  0.00           C  
ATOM   2548  O   VAL A 255       9.440 -14.746 -15.451  1.00  0.00           O  
ATOM   2549  CB  VAL A 255       7.530 -16.154 -13.062  1.00  0.00           C  
ATOM   2550  CG1 VAL A 255       8.970 -16.205 -12.570  1.00  0.00           C  
ATOM   2551  CG2 VAL A 255       6.586 -15.690 -11.964  1.00  0.00           C  
ATOM   2552  H   VAL A 255       5.432 -15.949 -14.476  1.00  0.00           H  
ATOM   2553  HA  VAL A 255       7.534 -14.179 -13.895  1.00  0.00           H  
ATOM   2554  HB  VAL A 255       7.265 -17.165 -13.367  1.00  0.00           H  
ATOM   2555 1HG1 VAL A 255       9.039 -16.885 -11.720  1.00  0.00           H  
ATOM   2556 2HG1 VAL A 255       9.616 -16.562 -13.371  1.00  0.00           H  
ATOM   2557 3HG1 VAL A 255       9.291 -15.211 -12.261  1.00  0.00           H  
ATOM   2558 1HG2 VAL A 255       6.665 -16.362 -11.110  1.00  0.00           H  
ATOM   2559 2HG2 VAL A 255       6.855 -14.678 -11.657  1.00  0.00           H  
ATOM   2560 3HG2 VAL A 255       5.560 -15.693 -12.333  1.00  0.00           H  
ATOM   2561  N   PHE A 256       8.264 -16.558 -16.084  1.00  0.00           N  
ATOM   2562  CA  PHE A 256       9.174 -16.949 -17.145  1.00  0.00           C  
ATOM   2563  C   PHE A 256       9.382 -15.853 -18.167  1.00  0.00           C  
ATOM   2564  O   PHE A 256      10.506 -15.390 -18.369  1.00  0.00           O  
ATOM   2565  CB  PHE A 256       8.648 -18.199 -17.851  1.00  0.00           C  
ATOM   2566  CG  PHE A 256       9.464 -18.601 -19.046  1.00  0.00           C  
ATOM   2567  CD1 PHE A 256      10.682 -19.248 -18.891  1.00  0.00           C  
ATOM   2568  CD2 PHE A 256       9.014 -18.332 -20.328  1.00  0.00           C  
ATOM   2569  CE1 PHE A 256      11.429 -19.616 -19.993  1.00  0.00           C  
ATOM   2570  CE2 PHE A 256       9.758 -18.700 -21.432  1.00  0.00           C  
ATOM   2571  CZ  PHE A 256      10.968 -19.343 -21.262  1.00  0.00           C  
ATOM   2572  H   PHE A 256       7.464 -17.144 -15.900  1.00  0.00           H  
ATOM   2573  HA  PHE A 256      10.141 -17.178 -16.696  1.00  0.00           H  
ATOM   2574 1HB  PHE A 256       8.632 -19.033 -17.151  1.00  0.00           H  
ATOM   2575 2HB  PHE A 256       7.624 -18.033 -18.181  1.00  0.00           H  
ATOM   2576  HD1 PHE A 256      11.046 -19.464 -17.885  1.00  0.00           H  
ATOM   2577  HD2 PHE A 256       8.058 -17.824 -20.460  1.00  0.00           H  
ATOM   2578  HE1 PHE A 256      12.385 -20.123 -19.858  1.00  0.00           H  
ATOM   2579  HE2 PHE A 256       9.392 -18.482 -22.436  1.00  0.00           H  
ATOM   2580  HZ  PHE A 256      11.558 -19.632 -22.132  1.00  0.00           H  
ATOM   2581  N   ILE A 257       8.287 -15.328 -18.730  1.00  0.00           N  
ATOM   2582  CA  ILE A 257       8.421 -14.305 -19.756  1.00  0.00           C  
ATOM   2583  C   ILE A 257       8.924 -12.984 -19.187  1.00  0.00           C  
ATOM   2584  O   ILE A 257       9.434 -12.150 -19.933  1.00  0.00           O  
ATOM   2585  CB  ILE A 257       7.090 -14.051 -20.486  1.00  0.00           C  
ATOM   2586  CG1 ILE A 257       6.045 -13.496 -19.516  1.00  0.00           C  
ATOM   2587  CG2 ILE A 257       6.592 -15.335 -21.133  1.00  0.00           C  
ATOM   2588  CD1 ILE A 257       4.771 -13.012 -20.173  1.00  0.00           C  
ATOM   2589  H   ILE A 257       7.374 -15.702 -18.504  1.00  0.00           H  
ATOM   2590  HA  ILE A 257       9.154 -14.648 -20.484  1.00  0.00           H  
ATOM   2591  HB  ILE A 257       7.237 -13.297 -21.258  1.00  0.00           H  
ATOM   2592 1HG1 ILE A 257       5.789 -14.275 -18.800  1.00  0.00           H  
ATOM   2593 2HG1 ILE A 257       6.483 -12.660 -18.969  1.00  0.00           H  
ATOM   2594 1HG2 ILE A 257       5.650 -15.142 -21.645  1.00  0.00           H  
ATOM   2595 2HG2 ILE A 257       7.330 -15.688 -21.852  1.00  0.00           H  
ATOM   2596 3HG2 ILE A 257       6.437 -16.099 -20.371  1.00  0.00           H  
ATOM   2597 1HD1 ILE A 257       4.089 -12.633 -19.410  1.00  0.00           H  
ATOM   2598 2HD1 ILE A 257       5.007 -12.212 -20.878  1.00  0.00           H  
ATOM   2599 3HD1 ILE A 257       4.302 -13.839 -20.703  1.00  0.00           H  
ATOM   2600  N   HIS A 258       8.791 -12.777 -17.875  1.00  0.00           N  
ATOM   2601  CA  HIS A 258       9.325 -11.565 -17.309  1.00  0.00           C  
ATOM   2602  C   HIS A 258      10.348 -11.825 -16.236  1.00  0.00           C  
ATOM   2603  O   HIS A 258      10.500 -11.024 -15.319  1.00  0.00           O  
ATOM   2604  CB  HIS A 258       8.235 -10.664 -16.720  1.00  0.00           C  
ATOM   2605  CG  HIS A 258       7.317 -10.116 -17.769  1.00  0.00           C  
ATOM   2606  CD2 HIS A 258       5.985 -10.241 -17.933  1.00  0.00           C  
ATOM   2607  ND1 HIS A 258       7.763  -9.330 -18.811  1.00  0.00           N  
ATOM   2608  CE1 HIS A 258       6.737  -8.995 -19.574  1.00  0.00           C  
ATOM   2609  NE2 HIS A 258       5.647  -9.535 -19.061  1.00  0.00           N  
ATOM   2610  H   HIS A 258       8.304 -13.437 -17.287  1.00  0.00           H  
ATOM   2611  HA  HIS A 258       9.833 -11.021 -18.088  1.00  0.00           H  
ATOM   2612 1HB  HIS A 258       7.645 -11.227 -15.997  1.00  0.00           H  
ATOM   2613 2HB  HIS A 258       8.688  -9.830 -16.186  1.00  0.00           H  
ATOM   2614  HD1 HIS A 258       8.713  -9.106 -19.025  1.00  0.00           H  
ATOM   2615  HD2 HIS A 258       5.221 -10.766 -17.359  1.00  0.00           H  
ATOM   2616  HE1 HIS A 258       6.880  -8.371 -20.457  1.00  0.00           H  
ATOM   2617  N   ARG A 259      11.066 -12.934 -16.365  1.00  0.00           N  
ATOM   2618  CA  ARG A 259      12.107 -13.311 -15.425  1.00  0.00           C  
ATOM   2619  C   ARG A 259      13.139 -12.224 -15.227  1.00  0.00           C  
ATOM   2620  O   ARG A 259      13.475 -11.876 -14.092  1.00  0.00           O  
ATOM   2621  CB  ARG A 259      12.796 -14.574 -15.919  1.00  0.00           C  
ATOM   2622  CG  ARG A 259      13.984 -15.036 -15.091  1.00  0.00           C  
ATOM   2623  CD  ARG A 259      14.648 -16.199 -15.734  1.00  0.00           C  
ATOM   2624  NE  ARG A 259      15.020 -15.914 -17.110  1.00  0.00           N  
ATOM   2625  CZ  ARG A 259      16.082 -15.184 -17.506  1.00  0.00           C  
ATOM   2626  NH1 ARG A 259      16.897 -14.653 -16.622  1.00  0.00           N  
ATOM   2627  NH2 ARG A 259      16.300 -15.006 -18.798  1.00  0.00           N  
ATOM   2628  H   ARG A 259      10.866 -13.571 -17.123  1.00  0.00           H  
ATOM   2629  HA  ARG A 259      11.639 -13.514 -14.461  1.00  0.00           H  
ATOM   2630 1HB  ARG A 259      12.078 -15.393 -15.942  1.00  0.00           H  
ATOM   2631 2HB  ARG A 259      13.150 -14.418 -16.939  1.00  0.00           H  
ATOM   2632 1HG  ARG A 259      14.707 -14.225 -15.002  1.00  0.00           H  
ATOM   2633 2HG  ARG A 259      13.647 -15.330 -14.096  1.00  0.00           H  
ATOM   2634 1HD  ARG A 259      15.553 -16.454 -15.181  1.00  0.00           H  
ATOM   2635 2HD  ARG A 259      13.971 -17.053 -15.733  1.00  0.00           H  
ATOM   2636  HE  ARG A 259      14.429 -16.296 -17.835  1.00  0.00           H  
ATOM   2637 1HH1 ARG A 259      16.731 -14.790 -15.635  1.00  0.00           H  
ATOM   2638 2HH1 ARG A 259      17.691 -14.109 -16.930  1.00  0.00           H  
ATOM   2639 1HH2 ARG A 259      15.672 -15.415 -19.476  1.00  0.00           H  
ATOM   2640 2HH2 ARG A 259      17.092 -14.463 -19.107  1.00  0.00           H  
ATOM   2641  N   GLN A 260      13.660 -11.717 -16.331  1.00  0.00           N  
ATOM   2642  CA  GLN A 260      14.691 -10.699 -16.324  1.00  0.00           C  
ATOM   2643  C   GLN A 260      14.192  -9.427 -15.672  1.00  0.00           C  
ATOM   2644  O   GLN A 260      14.933  -8.761 -14.944  1.00  0.00           O  
ATOM   2645  CB  GLN A 260      15.123 -10.449 -17.771  1.00  0.00           C  
ATOM   2646  CG  GLN A 260      15.873 -11.626 -18.373  1.00  0.00           C  
ATOM   2647  CD  GLN A 260      16.192 -11.512 -19.851  1.00  0.00           C  
ATOM   2648  NE2 GLN A 260      17.441 -11.816 -20.182  1.00  0.00           N  
ATOM   2649  OE1 GLN A 260      15.371 -11.165 -20.706  1.00  0.00           O  
ATOM   2650  H   GLN A 260      13.314 -12.045 -17.222  1.00  0.00           H  
ATOM   2651  HA  GLN A 260      15.544 -11.065 -15.754  1.00  0.00           H  
ATOM   2652 1HB  GLN A 260      14.242 -10.245 -18.379  1.00  0.00           H  
ATOM   2653 2HB  GLN A 260      15.764  -9.569 -17.816  1.00  0.00           H  
ATOM   2654 1HG  GLN A 260      16.823 -11.733 -17.850  1.00  0.00           H  
ATOM   2655 2HG  GLN A 260      15.260 -12.517 -18.242  1.00  0.00           H  
ATOM   2656 1HE2 GLN A 260      17.733 -11.766 -21.139  1.00  0.00           H  
ATOM   2657 2HE2 GLN A 260      18.091 -12.096 -19.475  1.00  0.00           H  
ATOM   2658  N   GLU A 261      12.927  -9.104 -15.921  1.00  0.00           N  
ATOM   2659  CA  GLU A 261      12.288  -7.922 -15.366  1.00  0.00           C  
ATOM   2660  C   GLU A 261      12.240  -8.036 -13.853  1.00  0.00           C  
ATOM   2661  O   GLU A 261      12.557  -7.089 -13.134  1.00  0.00           O  
ATOM   2662  CB  GLU A 261      10.888  -7.760 -15.931  1.00  0.00           C  
ATOM   2663  CG  GLU A 261      10.826  -7.518 -17.410  1.00  0.00           C  
ATOM   2664  CD  GLU A 261      11.128  -8.768 -18.174  1.00  0.00           C  
ATOM   2665  OE1 GLU A 261      11.865  -9.574 -17.667  1.00  0.00           O  
ATOM   2666  OE2 GLU A 261      10.632  -8.943 -19.266  1.00  0.00           O  
ATOM   2667  H   GLU A 261      12.410  -9.661 -16.586  1.00  0.00           H  
ATOM   2668  HA  GLU A 261      12.887  -7.046 -15.619  1.00  0.00           H  
ATOM   2669 1HB  GLU A 261      10.306  -8.656 -15.719  1.00  0.00           H  
ATOM   2670 2HB  GLU A 261      10.396  -6.923 -15.438  1.00  0.00           H  
ATOM   2671 1HG  GLU A 261       9.839  -7.163 -17.673  1.00  0.00           H  
ATOM   2672 2HG  GLU A 261      11.537  -6.738 -17.677  1.00  0.00           H  
ATOM   2673  N   LEU A 262      11.901  -9.239 -13.386  1.00  0.00           N  
ATOM   2674  CA  LEU A 262      11.799  -9.512 -11.970  1.00  0.00           C  
ATOM   2675  C   LEU A 262      13.158  -9.447 -11.324  1.00  0.00           C  
ATOM   2676  O   LEU A 262      13.271  -8.976 -10.197  1.00  0.00           O  
ATOM   2677  CB  LEU A 262      11.187 -10.902 -11.760  1.00  0.00           C  
ATOM   2678  CG  LEU A 262       9.709 -10.999 -12.162  1.00  0.00           C  
ATOM   2679  CD1 LEU A 262       9.260 -12.454 -12.098  1.00  0.00           C  
ATOM   2680  CD2 LEU A 262       8.883 -10.126 -11.230  1.00  0.00           C  
ATOM   2681  H   LEU A 262      11.633  -9.954 -14.035  1.00  0.00           H  
ATOM   2682  HA  LEU A 262      11.155  -8.763 -11.512  1.00  0.00           H  
ATOM   2683 1HB  LEU A 262      11.746 -11.632 -12.342  1.00  0.00           H  
ATOM   2684 2HB  LEU A 262      11.275 -11.171 -10.707  1.00  0.00           H  
ATOM   2685  HG  LEU A 262       9.578 -10.660 -13.189  1.00  0.00           H  
ATOM   2686 1HD1 LEU A 262       8.211 -12.524 -12.383  1.00  0.00           H  
ATOM   2687 2HD1 LEU A 262       9.863 -13.050 -12.784  1.00  0.00           H  
ATOM   2688 3HD1 LEU A 262       9.385 -12.828 -11.083  1.00  0.00           H  
ATOM   2689 1HD2 LEU A 262       7.831 -10.188 -11.510  1.00  0.00           H  
ATOM   2690 2HD2 LEU A 262       9.007 -10.468 -10.203  1.00  0.00           H  
ATOM   2691 3HD2 LEU A 262       9.218  -9.090 -11.310  1.00  0.00           H  
ATOM   2692  N   ILE A 263      14.203  -9.834 -12.054  1.00  0.00           N  
ATOM   2693  CA  ILE A 263      15.554  -9.722 -11.516  1.00  0.00           C  
ATOM   2694  C   ILE A 263      15.859  -8.265 -11.243  1.00  0.00           C  
ATOM   2695  O   ILE A 263      16.398  -7.928 -10.188  1.00  0.00           O  
ATOM   2696  CB  ILE A 263      16.603 -10.296 -12.487  1.00  0.00           C  
ATOM   2697  CG1 ILE A 263      16.436 -11.817 -12.574  1.00  0.00           C  
ATOM   2698  CG2 ILE A 263      18.005  -9.920 -12.030  1.00  0.00           C  
ATOM   2699  CD1 ILE A 263      17.221 -12.461 -13.694  1.00  0.00           C  
ATOM   2700  H   ILE A 263      14.055 -10.293 -12.942  1.00  0.00           H  
ATOM   2701  HA  ILE A 263      15.614 -10.284 -10.586  1.00  0.00           H  
ATOM   2702  HB  ILE A 263      16.439  -9.898 -13.488  1.00  0.00           H  
ATOM   2703 1HG1 ILE A 263      16.755 -12.258 -11.631  1.00  0.00           H  
ATOM   2704 2HG1 ILE A 263      15.381 -12.050 -12.717  1.00  0.00           H  
ATOM   2705 1HG2 ILE A 263      18.736 -10.334 -12.724  1.00  0.00           H  
ATOM   2706 2HG2 ILE A 263      18.102  -8.837 -12.006  1.00  0.00           H  
ATOM   2707 3HG2 ILE A 263      18.183 -10.324 -11.033  1.00  0.00           H  
ATOM   2708 1HD1 ILE A 263      17.048 -13.536 -13.688  1.00  0.00           H  
ATOM   2709 2HD1 ILE A 263      16.903 -12.051 -14.654  1.00  0.00           H  
ATOM   2710 3HD1 ILE A 263      18.283 -12.262 -13.554  1.00  0.00           H  
ATOM   2711  N   THR A 264      15.485  -7.397 -12.176  1.00  0.00           N  
ATOM   2712  CA  THR A 264      15.749  -5.984 -12.010  1.00  0.00           C  
ATOM   2713  C   THR A 264      14.902  -5.420 -10.894  1.00  0.00           C  
ATOM   2714  O   THR A 264      15.321  -4.517 -10.170  1.00  0.00           O  
ATOM   2715  CB  THR A 264      15.480  -5.226 -13.322  1.00  0.00           C  
ATOM   2716  CG2 THR A 264      16.406  -5.710 -14.426  1.00  0.00           C  
ATOM   2717  OG1 THR A 264      14.119  -5.431 -13.728  1.00  0.00           O  
ATOM   2718  H   THR A 264      15.132  -7.740 -13.057  1.00  0.00           H  
ATOM   2719  HA  THR A 264      16.785  -5.859 -11.735  1.00  0.00           H  
ATOM   2720  HB  THR A 264      15.638  -4.160 -13.166  1.00  0.00           H  
ATOM   2721  HG1 THR A 264      13.953  -4.951 -14.543  1.00  0.00           H  
ATOM   2722 1HG2 THR A 264      16.196  -5.160 -15.343  1.00  0.00           H  
ATOM   2723 2HG2 THR A 264      17.444  -5.545 -14.133  1.00  0.00           H  
ATOM   2724 3HG2 THR A 264      16.247  -6.773 -14.597  1.00  0.00           H  
ATOM   2725  N   THR A 265      13.724  -5.995 -10.699  1.00  0.00           N  
ATOM   2726  CA  THR A 265      12.852  -5.558  -9.634  1.00  0.00           C  
ATOM   2727  C   THR A 265      13.480  -5.875  -8.284  1.00  0.00           C  
ATOM   2728  O   THR A 265      13.542  -5.024  -7.399  1.00  0.00           O  
ATOM   2729  CB  THR A 265      11.472  -6.231  -9.752  1.00  0.00           C  
ATOM   2730  CG2 THR A 265      10.579  -5.796  -8.604  1.00  0.00           C  
ATOM   2731  OG1 THR A 265      10.867  -5.858 -10.998  1.00  0.00           O  
ATOM   2732  H   THR A 265      13.389  -6.683 -11.356  1.00  0.00           H  
ATOM   2733  HA  THR A 265      12.712  -4.480  -9.716  1.00  0.00           H  
ATOM   2734  HB  THR A 265      11.587  -7.312  -9.727  1.00  0.00           H  
ATOM   2735  HG1 THR A 265      10.011  -6.285 -11.077  1.00  0.00           H  
ATOM   2736 1HG2 THR A 265       9.605  -6.277  -8.697  1.00  0.00           H  
ATOM   2737 2HG2 THR A 265      11.036  -6.084  -7.657  1.00  0.00           H  
ATOM   2738 3HG2 THR A 265      10.453  -4.714  -8.632  1.00  0.00           H  
ATOM   2739  N   LEU A 266      14.013  -7.096  -8.181  1.00  0.00           N  
ATOM   2740  CA  LEU A 266      14.623  -7.601  -6.961  1.00  0.00           C  
ATOM   2741  C   LEU A 266      15.851  -6.812  -6.558  1.00  0.00           C  
ATOM   2742  O   LEU A 266      16.046  -6.563  -5.375  1.00  0.00           O  
ATOM   2743  CB  LEU A 266      15.006  -9.074  -7.151  1.00  0.00           C  
ATOM   2744  CG  LEU A 266      13.832 -10.057  -7.242  1.00  0.00           C  
ATOM   2745  CD1 LEU A 266      14.358 -11.427  -7.651  1.00  0.00           C  
ATOM   2746  CD2 LEU A 266      13.123 -10.111  -5.897  1.00  0.00           C  
ATOM   2747  H   LEU A 266      13.903  -7.728  -8.951  1.00  0.00           H  
ATOM   2748  HA  LEU A 266      13.898  -7.514  -6.154  1.00  0.00           H  
ATOM   2749 1HB  LEU A 266      15.589  -9.167  -8.066  1.00  0.00           H  
ATOM   2750 2HB  LEU A 266      15.633  -9.381  -6.314  1.00  0.00           H  
ATOM   2751  HG  LEU A 266      13.127  -9.730  -8.008  1.00  0.00           H  
ATOM   2752 1HD1 LEU A 266      13.528 -12.130  -7.718  1.00  0.00           H  
ATOM   2753 2HD1 LEU A 266      14.848 -11.352  -8.621  1.00  0.00           H  
ATOM   2754 3HD1 LEU A 266      15.072 -11.777  -6.908  1.00  0.00           H  
ATOM   2755 1HD2 LEU A 266      12.287 -10.807  -5.955  1.00  0.00           H  
ATOM   2756 2HD2 LEU A 266      13.821 -10.447  -5.130  1.00  0.00           H  
ATOM   2757 3HD2 LEU A 266      12.753  -9.118  -5.641  1.00  0.00           H  
ATOM   2758  N   TYR A 267      16.670  -6.408  -7.526  1.00  0.00           N  
ATOM   2759  CA  TYR A 267      17.885  -5.682  -7.179  1.00  0.00           C  
ATOM   2760  C   TYR A 267      17.538  -4.359  -6.552  1.00  0.00           C  
ATOM   2761  O   TYR A 267      18.118  -3.971  -5.537  1.00  0.00           O  
ATOM   2762  CB  TYR A 267      18.795  -5.450  -8.387  1.00  0.00           C  
ATOM   2763  CG  TYR A 267      20.076  -4.760  -7.969  1.00  0.00           C  
ATOM   2764  CD1 TYR A 267      21.025  -5.483  -7.263  1.00  0.00           C  
ATOM   2765  CD2 TYR A 267      20.311  -3.427  -8.280  1.00  0.00           C  
ATOM   2766  CE1 TYR A 267      22.205  -4.885  -6.865  1.00  0.00           C  
ATOM   2767  CE2 TYR A 267      21.491  -2.831  -7.881  1.00  0.00           C  
ATOM   2768  CZ  TYR A 267      22.434  -3.554  -7.179  1.00  0.00           C  
ATOM   2769  OH  TYR A 267      23.612  -2.967  -6.780  1.00  0.00           O  
ATOM   2770  H   TYR A 267      16.516  -6.711  -8.473  1.00  0.00           H  
ATOM   2771  HA  TYR A 267      18.440  -6.265  -6.443  1.00  0.00           H  
ATOM   2772 1HB  TYR A 267      19.037  -6.401  -8.864  1.00  0.00           H  
ATOM   2773 2HB  TYR A 267      18.282  -4.843  -9.131  1.00  0.00           H  
ATOM   2774  HD1 TYR A 267      20.839  -6.529  -7.019  1.00  0.00           H  
ATOM   2775  HD2 TYR A 267      19.567  -2.854  -8.834  1.00  0.00           H  
ATOM   2776  HE1 TYR A 267      22.948  -5.456  -6.310  1.00  0.00           H  
ATOM   2777  HE2 TYR A 267      21.681  -1.785  -8.123  1.00  0.00           H  
ATOM   2778  HH  TYR A 267      23.526  -2.010  -6.814  1.00  0.00           H  
ATOM   2779  N   ILE A 268      16.579  -3.668  -7.151  1.00  0.00           N  
ATOM   2780  CA  ILE A 268      16.163  -2.386  -6.637  1.00  0.00           C  
ATOM   2781  C   ILE A 268      15.593  -2.541  -5.234  1.00  0.00           C  
ATOM   2782  O   ILE A 268      15.962  -1.792  -4.324  1.00  0.00           O  
ATOM   2783  CB  ILE A 268      15.112  -1.755  -7.560  1.00  0.00           C  
ATOM   2784  CG1 ILE A 268      15.768  -1.384  -8.897  1.00  0.00           C  
ATOM   2785  CG2 ILE A 268      14.488  -0.541  -6.901  1.00  0.00           C  
ATOM   2786  CD1 ILE A 268      14.777  -1.011  -9.974  1.00  0.00           C  
ATOM   2787  H   ILE A 268      16.177  -4.006  -8.018  1.00  0.00           H  
ATOM   2788  HA  ILE A 268      17.028  -1.729  -6.593  1.00  0.00           H  
ATOM   2789  HB  ILE A 268      14.330  -2.483  -7.774  1.00  0.00           H  
ATOM   2790 1HG1 ILE A 268      16.444  -0.545  -8.738  1.00  0.00           H  
ATOM   2791 2HG1 ILE A 268      16.360  -2.231  -9.241  1.00  0.00           H  
ATOM   2792 1HG2 ILE A 268      13.747  -0.105  -7.570  1.00  0.00           H  
ATOM   2793 2HG2 ILE A 268      14.007  -0.841  -5.971  1.00  0.00           H  
ATOM   2794 3HG2 ILE A 268      15.262   0.196  -6.687  1.00  0.00           H  
ATOM   2795 1HD1 ILE A 268      15.314  -0.763 -10.890  1.00  0.00           H  
ATOM   2796 2HD1 ILE A 268      14.110  -1.853 -10.163  1.00  0.00           H  
ATOM   2797 3HD1 ILE A 268      14.195  -0.152  -9.651  1.00  0.00           H  
ATOM   2798  N   GLY A 269      14.747  -3.567  -5.051  1.00  0.00           N  
ATOM   2799  CA  GLY A 269      14.144  -3.853  -3.768  1.00  0.00           C  
ATOM   2800  C   GLY A 269      15.215  -4.090  -2.722  1.00  0.00           C  
ATOM   2801  O   GLY A 269      15.108  -3.589  -1.612  1.00  0.00           O  
ATOM   2802  H   GLY A 269      14.472  -4.123  -5.843  1.00  0.00           H  
ATOM   2803 1HA  GLY A 269      13.508  -3.019  -3.467  1.00  0.00           H  
ATOM   2804 2HA  GLY A 269      13.504  -4.730  -3.851  1.00  0.00           H  
ATOM   2805  N   PHE A 270      16.240  -4.869  -3.097  1.00  0.00           N  
ATOM   2806  CA  PHE A 270      17.363  -5.211  -2.229  1.00  0.00           C  
ATOM   2807  C   PHE A 270      18.007  -3.980  -1.675  1.00  0.00           C  
ATOM   2808  O   PHE A 270      18.213  -3.877  -0.466  1.00  0.00           O  
ATOM   2809  CB  PHE A 270      18.402  -6.030  -2.997  1.00  0.00           C  
ATOM   2810  CG  PHE A 270      19.687  -6.253  -2.251  1.00  0.00           C  
ATOM   2811  CD1 PHE A 270      19.784  -7.195  -1.237  1.00  0.00           C  
ATOM   2812  CD2 PHE A 270      20.809  -5.503  -2.572  1.00  0.00           C  
ATOM   2813  CE1 PHE A 270      20.976  -7.382  -0.564  1.00  0.00           C  
ATOM   2814  CE2 PHE A 270      22.003  -5.690  -1.901  1.00  0.00           C  
ATOM   2815  CZ  PHE A 270      22.084  -6.632  -0.896  1.00  0.00           C  
ATOM   2816  H   PHE A 270      16.208  -5.295  -4.005  1.00  0.00           H  
ATOM   2817  HA  PHE A 270      16.992  -5.808  -1.397  1.00  0.00           H  
ATOM   2818 1HB  PHE A 270      17.982  -7.005  -3.243  1.00  0.00           H  
ATOM   2819 2HB  PHE A 270      18.648  -5.537  -3.936  1.00  0.00           H  
ATOM   2820  HD1 PHE A 270      18.909  -7.790  -0.976  1.00  0.00           H  
ATOM   2821  HD2 PHE A 270      20.742  -4.759  -3.368  1.00  0.00           H  
ATOM   2822  HE1 PHE A 270      21.040  -8.126   0.231  1.00  0.00           H  
ATOM   2823  HE2 PHE A 270      22.875  -5.093  -2.167  1.00  0.00           H  
ATOM   2824  HZ  PHE A 270      23.022  -6.780  -0.362  1.00  0.00           H  
ATOM   2825  N   LEU A 271      18.304  -3.025  -2.556  1.00  0.00           N  
ATOM   2826  CA  LEU A 271      18.962  -1.811  -2.129  1.00  0.00           C  
ATOM   2827  C   LEU A 271      18.131  -1.110  -1.079  1.00  0.00           C  
ATOM   2828  O   LEU A 271      18.641  -0.718  -0.031  1.00  0.00           O  
ATOM   2829  CB  LEU A 271      19.189  -0.887  -3.331  1.00  0.00           C  
ATOM   2830  CG  LEU A 271      20.196  -1.351  -4.392  1.00  0.00           C  
ATOM   2831  CD1 LEU A 271      20.126  -0.387  -5.569  1.00  0.00           C  
ATOM   2832  CD2 LEU A 271      21.592  -1.395  -3.789  1.00  0.00           C  
ATOM   2833  H   LEU A 271      18.155  -3.196  -3.541  1.00  0.00           H  
ATOM   2834  HA  LEU A 271      19.926  -2.070  -1.693  1.00  0.00           H  
ATOM   2835 1HB  LEU A 271      18.238  -0.739  -3.838  1.00  0.00           H  
ATOM   2836 2HB  LEU A 271      19.538   0.078  -2.961  1.00  0.00           H  
ATOM   2837  HG  LEU A 271      19.927  -2.345  -4.749  1.00  0.00           H  
ATOM   2838 1HD1 LEU A 271      20.831  -0.695  -6.341  1.00  0.00           H  
ATOM   2839 2HD1 LEU A 271      19.116  -0.394  -5.983  1.00  0.00           H  
ATOM   2840 3HD1 LEU A 271      20.374   0.617  -5.233  1.00  0.00           H  
ATOM   2841 1HD2 LEU A 271      22.304  -1.727  -4.545  1.00  0.00           H  
ATOM   2842 2HD2 LEU A 271      21.870  -0.402  -3.438  1.00  0.00           H  
ATOM   2843 3HD2 LEU A 271      21.600  -2.093  -2.950  1.00  0.00           H  
ATOM   2844  N   GLY A 272      16.824  -1.042  -1.336  1.00  0.00           N  
ATOM   2845  CA  GLY A 272      15.890  -0.402  -0.429  1.00  0.00           C  
ATOM   2846  C   GLY A 272      15.872  -1.093   0.929  1.00  0.00           C  
ATOM   2847  O   GLY A 272      15.890  -0.428   1.962  1.00  0.00           O  
ATOM   2848  H   GLY A 272      16.482  -1.377  -2.231  1.00  0.00           H  
ATOM   2849 1HA  GLY A 272      16.165   0.646  -0.303  1.00  0.00           H  
ATOM   2850 2HA  GLY A 272      14.892  -0.420  -0.863  1.00  0.00           H  
ATOM   2851  N   LEU A 273      15.871  -2.434   0.914  1.00  0.00           N  
ATOM   2852  CA  LEU A 273      15.789  -3.229   2.132  1.00  0.00           C  
ATOM   2853  C   LEU A 273      16.974  -2.967   3.057  1.00  0.00           C  
ATOM   2854  O   LEU A 273      16.821  -2.905   4.278  1.00  0.00           O  
ATOM   2855  CB  LEU A 273      15.728  -4.717   1.766  1.00  0.00           C  
ATOM   2856  CG  LEU A 273      14.431  -5.208   1.112  1.00  0.00           C  
ATOM   2857  CD1 LEU A 273      14.647  -6.616   0.570  1.00  0.00           C  
ATOM   2858  CD2 LEU A 273      13.308  -5.177   2.138  1.00  0.00           C  
ATOM   2859  H   LEU A 273      15.798  -2.907   0.028  1.00  0.00           H  
ATOM   2860  HA  LEU A 273      14.886  -2.944   2.671  1.00  0.00           H  
ATOM   2861 1HB  LEU A 273      16.541  -4.940   1.078  1.00  0.00           H  
ATOM   2862 2HB  LEU A 273      15.877  -5.301   2.674  1.00  0.00           H  
ATOM   2863  HG  LEU A 273      14.169  -4.567   0.271  1.00  0.00           H  
ATOM   2864 1HD1 LEU A 273      13.726  -6.969   0.103  1.00  0.00           H  
ATOM   2865 2HD1 LEU A 273      15.445  -6.604  -0.171  1.00  0.00           H  
ATOM   2866 3HD1 LEU A 273      14.918  -7.283   1.387  1.00  0.00           H  
ATOM   2867 1HD2 LEU A 273      12.383  -5.525   1.676  1.00  0.00           H  
ATOM   2868 2HD2 LEU A 273      13.573  -5.828   2.971  1.00  0.00           H  
ATOM   2869 3HD2 LEU A 273      13.166  -4.159   2.501  1.00  0.00           H  
ATOM   2870  N   ILE A 274      18.173  -2.912   2.464  1.00  0.00           N  
ATOM   2871  CA  ILE A 274      19.395  -2.763   3.244  1.00  0.00           C  
ATOM   2872  C   ILE A 274      19.498  -1.395   3.837  1.00  0.00           C  
ATOM   2873  O   ILE A 274      19.825  -1.237   5.019  1.00  0.00           O  
ATOM   2874  CB  ILE A 274      20.638  -3.036   2.376  1.00  0.00           C  
ATOM   2875  CG1 ILE A 274      20.619  -4.482   1.870  1.00  0.00           C  
ATOM   2876  CG2 ILE A 274      21.902  -2.752   3.170  1.00  0.00           C  
ATOM   2877  CD1 ILE A 274      20.611  -5.514   2.976  1.00  0.00           C  
ATOM   2878  H   ILE A 274      18.234  -3.033   1.462  1.00  0.00           H  
ATOM   2879  HA  ILE A 274      19.378  -3.488   4.059  1.00  0.00           H  
ATOM   2880  HB  ILE A 274      20.616  -2.393   1.496  1.00  0.00           H  
ATOM   2881 1HG1 ILE A 274      19.735  -4.631   1.251  1.00  0.00           H  
ATOM   2882 2HG1 ILE A 274      21.498  -4.649   1.248  1.00  0.00           H  
ATOM   2883 1HG2 ILE A 274      22.777  -2.947   2.552  1.00  0.00           H  
ATOM   2884 2HG2 ILE A 274      21.903  -1.709   3.482  1.00  0.00           H  
ATOM   2885 3HG2 ILE A 274      21.932  -3.396   4.049  1.00  0.00           H  
ATOM   2886 1HD1 ILE A 274      20.597  -6.513   2.540  1.00  0.00           H  
ATOM   2887 2HD1 ILE A 274      21.503  -5.396   3.589  1.00  0.00           H  
ATOM   2888 3HD1 ILE A 274      19.725  -5.377   3.594  1.00  0.00           H  
ATOM   2889  N   PHE A 275      19.152  -0.401   3.044  1.00  0.00           N  
ATOM   2890  CA  PHE A 275      19.245   0.962   3.497  1.00  0.00           C  
ATOM   2891  C   PHE A 275      18.179   1.261   4.533  1.00  0.00           C  
ATOM   2892  O   PHE A 275      18.423   1.996   5.490  1.00  0.00           O  
ATOM   2893  CB  PHE A 275      19.101   1.905   2.300  1.00  0.00           C  
ATOM   2894  CG  PHE A 275      20.203   1.757   1.291  1.00  0.00           C  
ATOM   2895  CD1 PHE A 275      19.974   2.059  -0.043  1.00  0.00           C  
ATOM   2896  CD2 PHE A 275      21.455   1.319   1.680  1.00  0.00           C  
ATOM   2897  CE1 PHE A 275      20.984   1.925  -0.977  1.00  0.00           C  
ATOM   2898  CE2 PHE A 275      22.467   1.187   0.748  1.00  0.00           C  
ATOM   2899  CZ  PHE A 275      22.229   1.489  -0.577  1.00  0.00           C  
ATOM   2900  H   PHE A 275      18.859  -0.585   2.094  1.00  0.00           H  
ATOM   2901  HA  PHE A 275      20.225   1.114   3.953  1.00  0.00           H  
ATOM   2902 1HB  PHE A 275      18.150   1.718   1.803  1.00  0.00           H  
ATOM   2903 2HB  PHE A 275      19.089   2.937   2.651  1.00  0.00           H  
ATOM   2904  HD1 PHE A 275      18.988   2.404  -0.350  1.00  0.00           H  
ATOM   2905  HD2 PHE A 275      21.640   1.081   2.728  1.00  0.00           H  
ATOM   2906  HE1 PHE A 275      20.796   2.163  -2.024  1.00  0.00           H  
ATOM   2907  HE2 PHE A 275      23.454   0.842   1.059  1.00  0.00           H  
ATOM   2908  HZ  PHE A 275      23.029   1.380  -1.310  1.00  0.00           H  
ATOM   2909  N   SER A 276      16.988   0.696   4.334  1.00  0.00           N  
ATOM   2910  CA  SER A 276      15.878   0.935   5.230  1.00  0.00           C  
ATOM   2911  C   SER A 276      16.191   0.398   6.596  1.00  0.00           C  
ATOM   2912  O   SER A 276      16.058   1.096   7.600  1.00  0.00           O  
ATOM   2913  CB  SER A 276      14.618   0.287   4.692  1.00  0.00           C  
ATOM   2914  OG  SER A 276      14.222   0.876   3.483  1.00  0.00           O  
ATOM   2915  H   SER A 276      16.818   0.166   3.493  1.00  0.00           H  
ATOM   2916  HA  SER A 276      15.724   2.005   5.323  1.00  0.00           H  
ATOM   2917 1HB  SER A 276      14.793  -0.777   4.540  1.00  0.00           H  
ATOM   2918 2HB  SER A 276      13.818   0.387   5.425  1.00  0.00           H  
ATOM   2919  HG  SER A 276      14.959   0.757   2.879  1.00  0.00           H  
ATOM   2920  N   SER A 277      16.694  -0.826   6.608  1.00  0.00           N  
ATOM   2921  CA  SER A 277      17.076  -1.494   7.827  1.00  0.00           C  
ATOM   2922  C   SER A 277      18.012  -0.667   8.675  1.00  0.00           C  
ATOM   2923  O   SER A 277      17.658  -0.237   9.777  1.00  0.00           O  
ATOM   2924  CB  SER A 277      17.735  -2.806   7.506  1.00  0.00           C  
ATOM   2925  OG  SER A 277      18.929  -2.599   6.811  1.00  0.00           O  
ATOM   2926  H   SER A 277      16.795  -1.333   5.740  1.00  0.00           H  
ATOM   2927  HA  SER A 277      16.175  -1.689   8.407  1.00  0.00           H  
ATOM   2928 1HB  SER A 277      17.930  -3.348   8.429  1.00  0.00           H  
ATOM   2929 2HB  SER A 277      17.061  -3.415   6.906  1.00  0.00           H  
ATOM   2930  HG  SER A 277      19.492  -3.336   7.030  1.00  0.00           H  
ATOM   2931  N   TYR A 278      19.210  -0.452   8.158  1.00  0.00           N  
ATOM   2932  CA  TYR A 278      20.214   0.228   8.941  1.00  0.00           C  
ATOM   2933  C   TYR A 278      19.990   1.702   9.197  1.00  0.00           C  
ATOM   2934  O   TYR A 278      20.241   2.168  10.305  1.00  0.00           O  
ATOM   2935  CB  TYR A 278      21.630   0.130   8.369  1.00  0.00           C  
ATOM   2936  CG  TYR A 278      22.545   0.764   9.392  1.00  0.00           C  
ATOM   2937  CD1 TYR A 278      22.938   0.014  10.491  1.00  0.00           C  
ATOM   2938  CD2 TYR A 278      22.985   2.072   9.242  1.00  0.00           C  
ATOM   2939  CE1 TYR A 278      23.773   0.573  11.440  1.00  0.00           C  
ATOM   2940  CE2 TYR A 278      23.821   2.624  10.193  1.00  0.00           C  
ATOM   2941  CZ  TYR A 278      24.211   1.877  11.286  1.00  0.00           C  
ATOM   2942  OH  TYR A 278      25.042   2.413  12.242  1.00  0.00           O  
ATOM   2943  H   TYR A 278      19.436  -0.796   7.231  1.00  0.00           H  
ATOM   2944  HA  TYR A 278      20.214  -0.235   9.929  1.00  0.00           H  
ATOM   2945 1HB  TYR A 278      21.909  -0.906   8.178  1.00  0.00           H  
ATOM   2946 2HB  TYR A 278      21.695   0.639   7.406  1.00  0.00           H  
ATOM   2947  HD1 TYR A 278      22.590  -1.011  10.607  1.00  0.00           H  
ATOM   2948  HD2 TYR A 278      22.674   2.656   8.377  1.00  0.00           H  
ATOM   2949  HE1 TYR A 278      24.083  -0.013  12.305  1.00  0.00           H  
ATOM   2950  HE2 TYR A 278      24.175   3.651  10.090  1.00  0.00           H  
ATOM   2951  HH  TYR A 278      25.299   3.300  11.978  1.00  0.00           H  
ATOM   2952  N   PHE A 279      19.565   2.460   8.190  1.00  0.00           N  
ATOM   2953  CA  PHE A 279      19.502   3.906   8.402  1.00  0.00           C  
ATOM   2954  C   PHE A 279      18.470   4.203   9.499  1.00  0.00           C  
ATOM   2955  O   PHE A 279      18.676   5.102  10.319  1.00  0.00           O  
ATOM   2956  CB  PHE A 279      19.130   4.629   7.104  1.00  0.00           C  
ATOM   2957  CG  PHE A 279      19.388   6.108   7.164  1.00  0.00           C  
ATOM   2958  CD1 PHE A 279      20.256   6.614   8.119  1.00  0.00           C  
ATOM   2959  CD2 PHE A 279      18.778   6.990   6.290  1.00  0.00           C  
ATOM   2960  CE1 PHE A 279      20.512   7.971   8.197  1.00  0.00           C  
ATOM   2961  CE2 PHE A 279      19.030   8.348   6.363  1.00  0.00           C  
ATOM   2962  CZ  PHE A 279      19.897   8.837   7.319  1.00  0.00           C  
ATOM   2963  H   PHE A 279      19.318   2.069   7.292  1.00  0.00           H  
ATOM   2964  HA  PHE A 279      20.485   4.263   8.707  1.00  0.00           H  
ATOM   2965 1HB  PHE A 279      19.701   4.212   6.276  1.00  0.00           H  
ATOM   2966 2HB  PHE A 279      18.075   4.466   6.889  1.00  0.00           H  
ATOM   2967  HD1 PHE A 279      20.744   5.930   8.814  1.00  0.00           H  
ATOM   2968  HD2 PHE A 279      18.090   6.608   5.533  1.00  0.00           H  
ATOM   2969  HE1 PHE A 279      21.196   8.355   8.953  1.00  0.00           H  
ATOM   2970  HE2 PHE A 279      18.544   9.030   5.668  1.00  0.00           H  
ATOM   2971  HZ  PHE A 279      20.094   9.906   7.377  1.00  0.00           H  
ATOM   2972  N   VAL A 280      17.348   3.478   9.484  1.00  0.00           N  
ATOM   2973  CA  VAL A 280      16.384   3.638  10.568  1.00  0.00           C  
ATOM   2974  C   VAL A 280      17.019   3.170  11.857  1.00  0.00           C  
ATOM   2975  O   VAL A 280      16.909   3.855  12.871  1.00  0.00           O  
ATOM   2976  CB  VAL A 280      15.085   2.846  10.336  1.00  0.00           C  
ATOM   2977  CG1 VAL A 280      14.234   2.921  11.595  1.00  0.00           C  
ATOM   2978  CG2 VAL A 280      14.340   3.393   9.128  1.00  0.00           C  
ATOM   2979  H   VAL A 280      17.172   2.781   8.769  1.00  0.00           H  
ATOM   2980  HA  VAL A 280      16.114   4.692  10.646  1.00  0.00           H  
ATOM   2981  HB  VAL A 280      15.322   1.797  10.158  1.00  0.00           H  
ATOM   2982 1HG1 VAL A 280      13.308   2.363  11.446  1.00  0.00           H  
ATOM   2983 2HG1 VAL A 280      14.784   2.489  12.432  1.00  0.00           H  
ATOM   2984 3HG1 VAL A 280      13.997   3.962  11.811  1.00  0.00           H  
ATOM   2985 1HG2 VAL A 280      13.424   2.823   8.975  1.00  0.00           H  
ATOM   2986 2HG2 VAL A 280      14.092   4.441   9.299  1.00  0.00           H  
ATOM   2987 3HG2 VAL A 280      14.968   3.311   8.242  1.00  0.00           H  
ATOM   2988  N   TYR A 281      17.759   2.058  11.798  1.00  0.00           N  
ATOM   2989  CA  TYR A 281      18.392   1.509  12.986  1.00  0.00           C  
ATOM   2990  C   TYR A 281      19.249   2.522  13.687  1.00  0.00           C  
ATOM   2991  O   TYR A 281      19.181   2.650  14.905  1.00  0.00           O  
ATOM   2992  CB  TYR A 281      19.258   0.280  12.701  1.00  0.00           C  
ATOM   2993  CG  TYR A 281      19.868  -0.229  13.987  1.00  0.00           C  
ATOM   2994  CD1 TYR A 281      19.024  -0.608  15.022  1.00  0.00           C  
ATOM   2995  CD2 TYR A 281      21.243  -0.322  14.149  1.00  0.00           C  
ATOM   2996  CE1 TYR A 281      19.560  -1.076  16.207  1.00  0.00           C  
ATOM   2997  CE2 TYR A 281      21.767  -0.792  15.338  1.00  0.00           C  
ATOM   2998  CZ  TYR A 281      20.927  -1.169  16.364  1.00  0.00           C  
ATOM   2999  OH  TYR A 281      21.427  -1.640  17.557  1.00  0.00           O  
ATOM   3000  H   TYR A 281      17.769   1.498  10.955  1.00  0.00           H  
ATOM   3001  HA  TYR A 281      17.607   1.211  13.682  1.00  0.00           H  
ATOM   3002 1HB  TYR A 281      18.675  -0.516  12.238  1.00  0.00           H  
ATOM   3003 2HB  TYR A 281      20.050   0.526  11.993  1.00  0.00           H  
ATOM   3004  HD1 TYR A 281      17.943  -0.537  14.905  1.00  0.00           H  
ATOM   3005  HD2 TYR A 281      21.908  -0.025  13.337  1.00  0.00           H  
ATOM   3006  HE1 TYR A 281      18.898  -1.373  17.020  1.00  0.00           H  
ATOM   3007  HE2 TYR A 281      22.847  -0.864  15.460  1.00  0.00           H  
ATOM   3008  HH  TYR A 281      20.711  -1.985  18.096  1.00  0.00           H  
ATOM   3009  N   LEU A 282      20.081   3.222  12.918  1.00  0.00           N  
ATOM   3010  CA  LEU A 282      20.988   4.197  13.484  1.00  0.00           C  
ATOM   3011  C   LEU A 282      20.188   5.220  14.259  1.00  0.00           C  
ATOM   3012  O   LEU A 282      20.449   5.464  15.441  1.00  0.00           O  
ATOM   3013  CB  LEU A 282      21.793   4.869  12.364  1.00  0.00           C  
ATOM   3014  CG  LEU A 282      22.766   5.966  12.811  1.00  0.00           C  
ATOM   3015  CD1 LEU A 282      23.792   5.365  13.761  1.00  0.00           C  
ATOM   3016  CD2 LEU A 282      23.428   6.567  11.580  1.00  0.00           C  
ATOM   3017  H   LEU A 282      20.150   2.991  11.944  1.00  0.00           H  
ATOM   3018  HA  LEU A 282      21.678   3.689  14.155  1.00  0.00           H  
ATOM   3019 1HB  LEU A 282      22.368   4.102  11.847  1.00  0.00           H  
ATOM   3020 2HB  LEU A 282      21.094   5.313  11.653  1.00  0.00           H  
ATOM   3021  HG  LEU A 282      22.227   6.745  13.351  1.00  0.00           H  
ATOM   3022 1HD1 LEU A 282      24.486   6.142  14.082  1.00  0.00           H  
ATOM   3023 2HD1 LEU A 282      23.283   4.951  14.632  1.00  0.00           H  
ATOM   3024 3HD1 LEU A 282      24.341   4.575  13.253  1.00  0.00           H  
ATOM   3025 1HD2 LEU A 282      24.124   7.350  11.887  1.00  0.00           H  
ATOM   3026 2HD2 LEU A 282      23.972   5.789  11.043  1.00  0.00           H  
ATOM   3027 3HD2 LEU A 282      22.665   6.994  10.928  1.00  0.00           H  
ATOM   3028  N   ALA A 283      19.166   5.782  13.611  1.00  0.00           N  
ATOM   3029  CA  ALA A 283      18.340   6.791  14.249  1.00  0.00           C  
ATOM   3030  C   ALA A 283      17.647   6.248  15.494  1.00  0.00           C  
ATOM   3031  O   ALA A 283      17.436   6.972  16.466  1.00  0.00           O  
ATOM   3032  CB  ALA A 283      17.332   7.350  13.255  1.00  0.00           C  
ATOM   3033  H   ALA A 283      19.029   5.582  12.623  1.00  0.00           H  
ATOM   3034  HA  ALA A 283      19.004   7.589  14.581  1.00  0.00           H  
ATOM   3035 1HB  ALA A 283      16.771   8.161  13.721  1.00  0.00           H  
ATOM   3036 2HB  ALA A 283      17.861   7.731  12.380  1.00  0.00           H  
ATOM   3037 3HB  ALA A 283      16.646   6.562  12.951  1.00  0.00           H  
ATOM   3038  N   GLU A 284      17.268   4.972  15.447  1.00  0.00           N  
ATOM   3039  CA  GLU A 284      16.512   4.364  16.523  1.00  0.00           C  
ATOM   3040  C   GLU A 284      17.332   3.417  17.397  1.00  0.00           C  
ATOM   3041  O   GLU A 284      16.765   2.675  18.199  1.00  0.00           O  
ATOM   3042  CB  GLU A 284      15.328   3.612  15.937  1.00  0.00           C  
ATOM   3043  CG  GLU A 284      14.443   4.481  15.060  1.00  0.00           C  
ATOM   3044  CD  GLU A 284      13.917   5.691  15.761  1.00  0.00           C  
ATOM   3045  OE1 GLU A 284      13.637   5.637  16.933  1.00  0.00           O  
ATOM   3046  OE2 GLU A 284      13.792   6.694  15.118  1.00  0.00           O  
ATOM   3047  H   GLU A 284      17.424   4.441  14.604  1.00  0.00           H  
ATOM   3048  HA  GLU A 284      16.153   5.164  17.171  1.00  0.00           H  
ATOM   3049 1HB  GLU A 284      15.684   2.772  15.342  1.00  0.00           H  
ATOM   3050 2HB  GLU A 284      14.723   3.207  16.747  1.00  0.00           H  
ATOM   3051 1HG  GLU A 284      15.011   4.805  14.189  1.00  0.00           H  
ATOM   3052 2HG  GLU A 284      13.603   3.883  14.706  1.00  0.00           H  
ATOM   3053  N   LYS A 285      18.669   3.445  17.256  1.00  0.00           N  
ATOM   3054  CA  LYS A 285      19.522   2.531  18.024  1.00  0.00           C  
ATOM   3055  C   LYS A 285      19.377   2.726  19.532  1.00  0.00           C  
ATOM   3056  O   LYS A 285      19.161   1.770  20.279  1.00  0.00           O  
ATOM   3057  CB  LYS A 285      20.989   2.695  17.628  1.00  0.00           C  
ATOM   3058  CG  LYS A 285      21.926   1.774  18.397  1.00  0.00           C  
ATOM   3059  CD  LYS A 285      23.342   1.805  17.841  1.00  0.00           C  
ATOM   3060  CE  LYS A 285      24.121   3.015  18.335  1.00  0.00           C  
ATOM   3061  NZ  LYS A 285      24.435   2.938  19.788  1.00  0.00           N  
ATOM   3062  H   LYS A 285      19.110   4.108  16.624  1.00  0.00           H  
ATOM   3063  HA  LYS A 285      19.217   1.509  17.795  1.00  0.00           H  
ATOM   3064 1HB  LYS A 285      21.111   2.494  16.562  1.00  0.00           H  
ATOM   3065 2HB  LYS A 285      21.304   3.725  17.799  1.00  0.00           H  
ATOM   3066 1HG  LYS A 285      21.959   2.075  19.445  1.00  0.00           H  
ATOM   3067 2HG  LYS A 285      21.556   0.749  18.345  1.00  0.00           H  
ATOM   3068 1HD  LYS A 285      23.872   0.900  18.145  1.00  0.00           H  
ATOM   3069 2HD  LYS A 285      23.304   1.836  16.753  1.00  0.00           H  
ATOM   3070 1HE  LYS A 285      25.055   3.088  17.779  1.00  0.00           H  
ATOM   3071 2HE  LYS A 285      23.532   3.914  18.151  1.00  0.00           H  
ATOM   3072 1HZ  LYS A 285      24.949   3.764  20.062  1.00  0.00           H  
ATOM   3073 2HZ  LYS A 285      23.586   2.884  20.332  1.00  0.00           H  
ATOM   3074 3HZ  LYS A 285      24.993   2.116  19.965  1.00  0.00           H  
ATOM   3075  N   ASP A 286      19.497   3.973  19.961  1.00  0.00           N  
ATOM   3076  CA  ASP A 286      19.431   4.299  21.378  1.00  0.00           C  
ATOM   3077  C   ASP A 286      18.091   4.937  21.742  1.00  0.00           C  
ATOM   3078  O   ASP A 286      17.869   5.300  22.896  1.00  0.00           O  
ATOM   3079  CB  ASP A 286      20.578   5.245  21.741  1.00  0.00           C  
ATOM   3080  CG  ASP A 286      21.945   4.631  21.472  1.00  0.00           C  
ATOM   3081  OD1 ASP A 286      22.058   3.430  21.449  1.00  0.00           O  
ATOM   3082  OD2 ASP A 286      22.874   5.380  21.290  1.00  0.00           O  
ATOM   3083  H   ASP A 286      19.679   4.710  19.294  1.00  0.00           H  
ATOM   3084  HA  ASP A 286      19.523   3.379  21.954  1.00  0.00           H  
ATOM   3085 1HB  ASP A 286      20.488   6.168  21.168  1.00  0.00           H  
ATOM   3086 2HB  ASP A 286      20.512   5.511  22.798  1.00  0.00           H  
ATOM   3087  N   ALA A 287      17.216   5.102  20.753  1.00  0.00           N  
ATOM   3088  CA  ALA A 287      15.934   5.758  20.969  1.00  0.00           C  
ATOM   3089  C   ALA A 287      15.077   5.001  21.988  1.00  0.00           C  
ATOM   3090  O   ALA A 287      14.886   3.790  21.877  1.00  0.00           O  
ATOM   3091  CB  ALA A 287      15.193   5.913  19.644  1.00  0.00           C  
ATOM   3092  H   ALA A 287      17.454   4.795  19.821  1.00  0.00           H  
ATOM   3093  HA  ALA A 287      16.131   6.746  21.386  1.00  0.00           H  
ATOM   3094 1HB  ALA A 287      14.253   6.440  19.814  1.00  0.00           H  
ATOM   3095 2HB  ALA A 287      15.810   6.481  18.949  1.00  0.00           H  
ATOM   3096 3HB  ALA A 287      14.985   4.929  19.226  1.00  0.00           H  
ATOM   3097  N   VAL A 288      14.510   5.736  22.931  1.00  0.00           N  
ATOM   3098  CA  VAL A 288      13.663   5.142  23.963  1.00  0.00           C  
ATOM   3099  C   VAL A 288      12.235   5.693  23.888  1.00  0.00           C  
ATOM   3100  O   VAL A 288      12.025   6.904  23.813  1.00  0.00           O  
ATOM   3101  CB  VAL A 288      14.249   5.418  25.361  1.00  0.00           C  
ATOM   3102  CG1 VAL A 288      13.330   4.851  26.433  1.00  0.00           C  
ATOM   3103  CG2 VAL A 288      15.643   4.816  25.456  1.00  0.00           C  
ATOM   3104  H   VAL A 288      14.679   6.731  22.947  1.00  0.00           H  
ATOM   3105  HA  VAL A 288      13.630   4.064  23.808  1.00  0.00           H  
ATOM   3106  HB  VAL A 288      14.305   6.495  25.526  1.00  0.00           H  
ATOM   3107 1HG1 VAL A 288      13.754   5.053  27.419  1.00  0.00           H  
ATOM   3108 2HG1 VAL A 288      12.350   5.320  26.359  1.00  0.00           H  
ATOM   3109 3HG1 VAL A 288      13.237   3.775  26.290  1.00  0.00           H  
ATOM   3110 1HG2 VAL A 288      16.056   5.014  26.444  1.00  0.00           H  
ATOM   3111 2HG2 VAL A 288      15.585   3.740  25.292  1.00  0.00           H  
ATOM   3112 3HG2 VAL A 288      16.283   5.267  24.697  1.00  0.00           H  
ATOM   3113  N   ASN A 289      11.269   4.786  23.928  1.00  0.00           N  
ATOM   3114  CA  ASN A 289       9.849   5.126  23.842  1.00  0.00           C  
ATOM   3115  C   ASN A 289       9.290   5.560  25.192  1.00  0.00           C  
ATOM   3116  O   ASN A 289       9.976   5.510  26.211  1.00  0.00           O  
ATOM   3117  CB  ASN A 289       9.094   3.947  23.294  1.00  0.00           C  
ATOM   3118  CG  ASN A 289       9.148   2.817  24.251  1.00  0.00           C  
ATOM   3119  ND2 ASN A 289       9.048   1.607  23.779  1.00  0.00           N  
ATOM   3120  OD1 ASN A 289       9.285   3.041  25.457  1.00  0.00           O  
ATOM   3121  H   ASN A 289      11.522   3.814  23.984  1.00  0.00           H  
ATOM   3122  HA  ASN A 289       9.737   5.977  23.167  1.00  0.00           H  
ATOM   3123 1HB  ASN A 289       8.055   4.224  23.106  1.00  0.00           H  
ATOM   3124 2HB  ASN A 289       9.518   3.643  22.341  1.00  0.00           H  
ATOM   3125 1HD2 ASN A 289       9.081   0.825  24.400  1.00  0.00           H  
ATOM   3126 2HD2 ASN A 289       8.938   1.451  22.804  1.00  0.00           H  
ATOM   3127  N   GLU A 290       7.982   5.802  25.233  1.00  0.00           N  
ATOM   3128  CA  GLU A 290       7.296   6.199  26.460  1.00  0.00           C  
ATOM   3129  C   GLU A 290       7.302   5.117  27.529  1.00  0.00           C  
ATOM   3130  O   GLU A 290       7.273   5.423  28.720  1.00  0.00           O  
ATOM   3131  CB  GLU A 290       5.849   6.581  26.135  1.00  0.00           C  
ATOM   3132  CG  GLU A 290       5.737   7.869  25.333  1.00  0.00           C  
ATOM   3133  CD  GLU A 290       4.340   8.208  24.897  1.00  0.00           C  
ATOM   3134  OE1 GLU A 290       3.443   7.445  25.163  1.00  0.00           O  
ATOM   3135  OE2 GLU A 290       4.173   9.242  24.292  1.00  0.00           O  
ATOM   3136  H   GLU A 290       7.442   5.712  24.384  1.00  0.00           H  
ATOM   3137  HA  GLU A 290       7.813   7.064  26.874  1.00  0.00           H  
ATOM   3138 1HB  GLU A 290       5.376   5.778  25.568  1.00  0.00           H  
ATOM   3139 2HB  GLU A 290       5.286   6.700  27.061  1.00  0.00           H  
ATOM   3140 1HG  GLU A 290       6.114   8.693  25.939  1.00  0.00           H  
ATOM   3141 2HG  GLU A 290       6.366   7.784  24.447  1.00  0.00           H  
ATOM   3142  N   SER A 291       7.342   3.847  27.123  1.00  0.00           N  
ATOM   3143  CA  SER A 291       7.369   2.741  28.076  1.00  0.00           C  
ATOM   3144  C   SER A 291       8.752   2.548  28.708  1.00  0.00           C  
ATOM   3145  O   SER A 291       8.891   1.799  29.674  1.00  0.00           O  
ATOM   3146  CB  SER A 291       6.947   1.443  27.418  1.00  0.00           C  
ATOM   3147  OG  SER A 291       7.951   0.976  26.559  1.00  0.00           O  
ATOM   3148  H   SER A 291       7.342   3.645  26.134  1.00  0.00           H  
ATOM   3149  HA  SER A 291       6.666   2.968  28.878  1.00  0.00           H  
ATOM   3150 1HB  SER A 291       6.738   0.691  28.179  1.00  0.00           H  
ATOM   3151 2HB  SER A 291       6.027   1.606  26.860  1.00  0.00           H  
ATOM   3152  HG  SER A 291       8.465   1.749  26.318  1.00  0.00           H  
ATOM   3153  N   GLY A 292       9.773   3.239  28.183  1.00  0.00           N  
ATOM   3154  CA  GLY A 292      11.112   3.122  28.724  1.00  0.00           C  
ATOM   3155  C   GLY A 292      11.878   2.027  28.023  1.00  0.00           C  
ATOM   3156  O   GLY A 292      12.865   1.516  28.551  1.00  0.00           O  
ATOM   3157  H   GLY A 292       9.619   3.912  27.448  1.00  0.00           H  
ATOM   3158 1HA  GLY A 292      11.635   4.070  28.612  1.00  0.00           H  
ATOM   3159 2HA  GLY A 292      11.058   2.911  29.791  1.00  0.00           H  
ATOM   3160  N   ARG A 293      11.404   1.631  26.847  1.00  0.00           N  
ATOM   3161  CA  ARG A 293      12.048   0.581  26.084  1.00  0.00           C  
ATOM   3162  C   ARG A 293      12.535   1.056  24.720  1.00  0.00           C  
ATOM   3163  O   ARG A 293      12.039   2.028  24.168  1.00  0.00           O  
ATOM   3164  CB  ARG A 293      11.100  -0.591  25.885  1.00  0.00           C  
ATOM   3165  CG  ARG A 293      10.670  -1.340  27.136  1.00  0.00           C  
ATOM   3166  CD  ARG A 293       9.692  -2.404  26.791  1.00  0.00           C  
ATOM   3167  NE  ARG A 293       9.247  -3.146  27.960  1.00  0.00           N  
ATOM   3168  CZ  ARG A 293       9.856  -4.246  28.441  1.00  0.00           C  
ATOM   3169  NH1 ARG A 293      10.929  -4.718  27.844  1.00  0.00           N  
ATOM   3170  NH2 ARG A 293       9.374  -4.853  29.511  1.00  0.00           N  
ATOM   3171  H   ARG A 293      10.601   2.096  26.449  1.00  0.00           H  
ATOM   3172  HA  ARG A 293      12.917   0.235  26.644  1.00  0.00           H  
ATOM   3173 1HB  ARG A 293      10.186  -0.249  25.401  1.00  0.00           H  
ATOM   3174 2HB  ARG A 293      11.566  -1.323  25.224  1.00  0.00           H  
ATOM   3175 1HG  ARG A 293      11.541  -1.798  27.605  1.00  0.00           H  
ATOM   3176 2HG  ARG A 293      10.207  -0.645  27.838  1.00  0.00           H  
ATOM   3177 1HD  ARG A 293       8.818  -1.953  26.324  1.00  0.00           H  
ATOM   3178 2HD  ARG A 293      10.152  -3.108  26.099  1.00  0.00           H  
ATOM   3179  HE  ARG A 293       8.424  -2.812  28.444  1.00  0.00           H  
ATOM   3180 1HH1 ARG A 293      11.296  -4.253  27.025  1.00  0.00           H  
ATOM   3181 2HH1 ARG A 293      11.384  -5.544  28.204  1.00  0.00           H  
ATOM   3182 1HH2 ARG A 293       8.550  -4.491  29.970  1.00  0.00           H  
ATOM   3183 2HH2 ARG A 293       9.829  -5.679  29.872  1.00  0.00           H  
ATOM   3184  N   VAL A 294      13.553   0.410  24.201  1.00  0.00           N  
ATOM   3185  CA  VAL A 294      14.037   0.775  22.886  1.00  0.00           C  
ATOM   3186  C   VAL A 294      13.227  -0.024  21.865  1.00  0.00           C  
ATOM   3187  O   VAL A 294      13.173  -1.252  21.931  1.00  0.00           O  
ATOM   3188  CB  VAL A 294      15.540   0.468  22.742  1.00  0.00           C  
ATOM   3189  CG1 VAL A 294      16.013   0.786  21.332  1.00  0.00           C  
ATOM   3190  CG2 VAL A 294      16.315   1.270  23.777  1.00  0.00           C  
ATOM   3191  H   VAL A 294      14.009  -0.325  24.724  1.00  0.00           H  
ATOM   3192  HA  VAL A 294      13.887   1.844  22.733  1.00  0.00           H  
ATOM   3193  HB  VAL A 294      15.713  -0.596  22.902  1.00  0.00           H  
ATOM   3194 1HG1 VAL A 294      17.078   0.564  21.250  1.00  0.00           H  
ATOM   3195 2HG1 VAL A 294      15.454   0.177  20.623  1.00  0.00           H  
ATOM   3196 3HG1 VAL A 294      15.852   1.841  21.106  1.00  0.00           H  
ATOM   3197 1HG2 VAL A 294      17.380   1.057  23.679  1.00  0.00           H  
ATOM   3198 2HG2 VAL A 294      16.143   2.336  23.616  1.00  0.00           H  
ATOM   3199 3HG2 VAL A 294      15.980   0.997  24.776  1.00  0.00           H  
ATOM   3200  N   GLU A 295      12.584   0.678  20.924  1.00  0.00           N  
ATOM   3201  CA  GLU A 295      11.728   0.011  19.936  1.00  0.00           C  
ATOM   3202  C   GLU A 295      12.522  -0.914  19.031  1.00  0.00           C  
ATOM   3203  O   GLU A 295      12.033  -1.973  18.638  1.00  0.00           O  
ATOM   3204  CB  GLU A 295      10.999   1.078  19.080  1.00  0.00           C  
ATOM   3205  CG  GLU A 295       9.925   1.864  19.837  1.00  0.00           C  
ATOM   3206  CD  GLU A 295       8.647   1.100  20.109  1.00  0.00           C  
ATOM   3207  OE1 GLU A 295       8.383   0.786  21.240  1.00  0.00           O  
ATOM   3208  OE2 GLU A 295       7.919   0.822  19.188  1.00  0.00           O  
ATOM   3209  H   GLU A 295      12.689   1.681  20.894  1.00  0.00           H  
ATOM   3210  HA  GLU A 295      10.992  -0.582  20.473  1.00  0.00           H  
ATOM   3211 1HB  GLU A 295      11.726   1.790  18.690  1.00  0.00           H  
ATOM   3212 2HB  GLU A 295      10.523   0.598  18.225  1.00  0.00           H  
ATOM   3213 1HG  GLU A 295      10.339   2.179  20.792  1.00  0.00           H  
ATOM   3214 2HG  GLU A 295       9.674   2.756  19.266  1.00  0.00           H  
ATOM   3215  N   PHE A 296      13.729  -0.517  18.681  1.00  0.00           N  
ATOM   3216  CA  PHE A 296      14.573  -1.340  17.840  1.00  0.00           C  
ATOM   3217  C   PHE A 296      15.924  -1.478  18.472  1.00  0.00           C  
ATOM   3218  O   PHE A 296      16.877  -0.840  18.036  1.00  0.00           O  
ATOM   3219  CB  PHE A 296      14.711  -0.749  16.435  1.00  0.00           C  
ATOM   3220  CG  PHE A 296      13.374  -0.509  15.794  1.00  0.00           C  
ATOM   3221  CD1 PHE A 296      12.934   0.798  15.663  1.00  0.00           C  
ATOM   3222  CD2 PHE A 296      12.572  -1.540  15.338  1.00  0.00           C  
ATOM   3223  CE1 PHE A 296      11.710   1.076  15.080  1.00  0.00           C  
ATOM   3224  CE2 PHE A 296      11.350  -1.266  14.754  1.00  0.00           C  
ATOM   3225  CZ  PHE A 296      10.922   0.039  14.627  1.00  0.00           C  
ATOM   3226  H   PHE A 296      14.067   0.383  18.990  1.00  0.00           H  
ATOM   3227  HA  PHE A 296      14.119  -2.325  17.752  1.00  0.00           H  
ATOM   3228 1HB  PHE A 296      15.255   0.194  16.482  1.00  0.00           H  
ATOM   3229 2HB  PHE A 296      15.292  -1.422  15.806  1.00  0.00           H  
ATOM   3230  HD1 PHE A 296      13.565   1.610  16.022  1.00  0.00           H  
ATOM   3231  HD2 PHE A 296      12.909  -2.574  15.438  1.00  0.00           H  
ATOM   3232  HE1 PHE A 296      11.385   2.111  14.988  1.00  0.00           H  
ATOM   3233  HE2 PHE A 296      10.722  -2.081  14.396  1.00  0.00           H  
ATOM   3234  HZ  PHE A 296       9.957   0.260  14.170  1.00  0.00           H  
ATOM   3235  N   GLY A 297      16.018  -2.326  19.496  1.00  0.00           N  
ATOM   3236  CA  GLY A 297      17.268  -2.507  20.199  1.00  0.00           C  
ATOM   3237  C   GLY A 297      18.378  -2.992  19.286  1.00  0.00           C  
ATOM   3238  O   GLY A 297      19.453  -2.390  19.248  1.00  0.00           O  
ATOM   3239  H   GLY A 297      15.206  -2.858  19.778  1.00  0.00           H  
ATOM   3240 1HA  GLY A 297      17.567  -1.562  20.654  1.00  0.00           H  
ATOM   3241 2HA  GLY A 297      17.127  -3.224  21.005  1.00  0.00           H  
ATOM   3242  N   SER A 298      18.103  -4.058  18.529  1.00  0.00           N  
ATOM   3243  CA  SER A 298      19.112  -4.633  17.656  1.00  0.00           C  
ATOM   3244  C   SER A 298      18.948  -4.238  16.206  1.00  0.00           C  
ATOM   3245  O   SER A 298      17.894  -3.749  15.794  1.00  0.00           O  
ATOM   3246  CB  SER A 298      19.085  -6.147  17.754  1.00  0.00           C  
ATOM   3247  OG  SER A 298      17.888  -6.653  17.232  1.00  0.00           O  
ATOM   3248  H   SER A 298      17.191  -4.512  18.585  1.00  0.00           H  
ATOM   3249  HA  SER A 298      20.087  -4.265  17.975  1.00  0.00           H  
ATOM   3250 1HB  SER A 298      19.932  -6.563  17.208  1.00  0.00           H  
ATOM   3251 2HB  SER A 298      19.190  -6.447  18.796  1.00  0.00           H  
ATOM   3252  HG  SER A 298      17.185  -6.262  17.756  1.00  0.00           H  
ATOM   3253  N   TYR A 299      20.000  -4.486  15.430  1.00  0.00           N  
ATOM   3254  CA  TYR A 299      19.939  -4.284  13.994  1.00  0.00           C  
ATOM   3255  C   TYR A 299      18.814  -5.106  13.438  1.00  0.00           C  
ATOM   3256  O   TYR A 299      18.061  -4.634  12.594  1.00  0.00           O  
ATOM   3257  CB  TYR A 299      21.237  -4.648  13.301  1.00  0.00           C  
ATOM   3258  CG  TYR A 299      21.084  -4.619  11.799  1.00  0.00           C  
ATOM   3259  CD1 TYR A 299      21.060  -3.411  11.117  1.00  0.00           C  
ATOM   3260  CD2 TYR A 299      20.969  -5.814  11.101  1.00  0.00           C  
ATOM   3261  CE1 TYR A 299      20.919  -3.407   9.742  1.00  0.00           C  
ATOM   3262  CE2 TYR A 299      20.829  -5.804   9.728  1.00  0.00           C  
ATOM   3263  CZ  TYR A 299      20.804  -4.607   9.050  1.00  0.00           C  
ATOM   3264  OH  TYR A 299      20.664  -4.595   7.680  1.00  0.00           O  
ATOM   3265  H   TYR A 299      20.849  -4.842  15.844  1.00  0.00           H  
ATOM   3266  HA  TYR A 299      19.753  -3.229  13.792  1.00  0.00           H  
ATOM   3267 1HB  TYR A 299      22.027  -3.957  13.594  1.00  0.00           H  
ATOM   3268 2HB  TYR A 299      21.556  -5.646  13.609  1.00  0.00           H  
ATOM   3269  HD1 TYR A 299      21.149  -2.470  11.662  1.00  0.00           H  
ATOM   3270  HD2 TYR A 299      20.988  -6.763  11.639  1.00  0.00           H  
ATOM   3271  HE1 TYR A 299      20.900  -2.466   9.202  1.00  0.00           H  
ATOM   3272  HE2 TYR A 299      20.737  -6.742   9.181  1.00  0.00           H  
ATOM   3273  HH  TYR A 299      20.605  -5.497   7.358  1.00  0.00           H  
ATOM   3274  N   ALA A 300      18.752  -6.365  13.883  1.00  0.00           N  
ATOM   3275  CA  ALA A 300      17.741  -7.316  13.457  1.00  0.00           C  
ATOM   3276  C   ALA A 300      16.362  -6.741  13.718  1.00  0.00           C  
ATOM   3277  O   ALA A 300      15.461  -6.902  12.899  1.00  0.00           O  
ATOM   3278  CB  ALA A 300      17.916  -8.635  14.184  1.00  0.00           C  
ATOM   3279  H   ALA A 300      19.449  -6.673  14.546  1.00  0.00           H  
ATOM   3280  HA  ALA A 300      17.847  -7.498  12.389  1.00  0.00           H  
ATOM   3281 1HB  ALA A 300      17.131  -9.327  13.879  1.00  0.00           H  
ATOM   3282 2HB  ALA A 300      18.890  -9.059  13.937  1.00  0.00           H  
ATOM   3283 3HB  ALA A 300      17.854  -8.469  15.258  1.00  0.00           H  
ATOM   3284  N   ASP A 301      16.183  -6.064  14.850  1.00  0.00           N  
ATOM   3285  CA  ASP A 301      14.901  -5.423  15.095  1.00  0.00           C  
ATOM   3286  C   ASP A 301      14.569  -4.405  14.022  1.00  0.00           C  
ATOM   3287  O   ASP A 301      13.459  -4.383  13.485  1.00  0.00           O  
ATOM   3288  CB  ASP A 301      14.875  -4.723  16.435  1.00  0.00           C  
ATOM   3289  CG  ASP A 301      14.728  -5.708  17.541  1.00  0.00           C  
ATOM   3290  OD1 ASP A 301      13.800  -6.491  17.458  1.00  0.00           O  
ATOM   3291  OD2 ASP A 301      15.528  -5.687  18.455  1.00  0.00           O  
ATOM   3292  H   ASP A 301      16.924  -6.006  15.541  1.00  0.00           H  
ATOM   3293  HA  ASP A 301      14.156  -6.194  15.096  1.00  0.00           H  
ATOM   3294 1HB  ASP A 301      15.782  -4.152  16.586  1.00  0.00           H  
ATOM   3295 2HB  ASP A 301      14.048  -4.014  16.461  1.00  0.00           H  
ATOM   3296  N   ALA A 302      15.546  -3.594  13.663  1.00  0.00           N  
ATOM   3297  CA  ALA A 302      15.300  -2.607  12.634  1.00  0.00           C  
ATOM   3298  C   ALA A 302      15.325  -3.239  11.259  1.00  0.00           C  
ATOM   3299  O   ALA A 302      14.850  -2.636  10.309  1.00  0.00           O  
ATOM   3300  CB  ALA A 302      16.300  -1.498  12.731  1.00  0.00           C  
ATOM   3301  H   ALA A 302      16.428  -3.614  14.169  1.00  0.00           H  
ATOM   3302  HA  ALA A 302      14.302  -2.200  12.790  1.00  0.00           H  
ATOM   3303 1HB  ALA A 302      16.087  -0.748  11.973  1.00  0.00           H  
ATOM   3304 2HB  ALA A 302      16.240  -1.041  13.716  1.00  0.00           H  
ATOM   3305 3HB  ALA A 302      17.293  -1.913  12.572  1.00  0.00           H  
ATOM   3306  N   LEU A 303      15.870  -4.447  11.152  1.00  0.00           N  
ATOM   3307  CA  LEU A 303      15.933  -5.154   9.889  1.00  0.00           C  
ATOM   3308  C   LEU A 303      14.548  -5.595   9.481  1.00  0.00           C  
ATOM   3309  O   LEU A 303      14.121  -5.314   8.358  1.00  0.00           O  
ATOM   3310  CB  LEU A 303      16.862  -6.369   9.998  1.00  0.00           C  
ATOM   3311  CG  LEU A 303      16.991  -7.245   8.744  1.00  0.00           C  
ATOM   3312  CD1 LEU A 303      17.528  -6.407   7.591  1.00  0.00           C  
ATOM   3313  CD2 LEU A 303      17.909  -8.414   9.058  1.00  0.00           C  
ATOM   3314  H   LEU A 303      16.329  -4.852  11.947  1.00  0.00           H  
ATOM   3315  HA  LEU A 303      16.349  -4.494   9.139  1.00  0.00           H  
ATOM   3316 1HB  LEU A 303      17.860  -6.018  10.254  1.00  0.00           H  
ATOM   3317 2HB  LEU A 303      16.510  -7.012  10.803  1.00  0.00           H  
ATOM   3318  HG  LEU A 303      16.009  -7.616   8.450  1.00  0.00           H  
ATOM   3319 1HD1 LEU A 303      17.619  -7.030   6.700  1.00  0.00           H  
ATOM   3320 2HD1 LEU A 303      16.843  -5.585   7.389  1.00  0.00           H  
ATOM   3321 3HD1 LEU A 303      18.507  -6.010   7.854  1.00  0.00           H  
ATOM   3322 1HD2 LEU A 303      18.009  -9.047   8.174  1.00  0.00           H  
ATOM   3323 2HD2 LEU A 303      18.892  -8.042   9.349  1.00  0.00           H  
ATOM   3324 3HD2 LEU A 303      17.488  -8.999   9.876  1.00  0.00           H  
ATOM   3325  N   TRP A 304      13.832  -6.288  10.379  1.00  0.00           N  
ATOM   3326  CA  TRP A 304      12.487  -6.725   9.995  1.00  0.00           C  
ATOM   3327  C   TRP A 304      11.622  -5.485   9.799  1.00  0.00           C  
ATOM   3328  O   TRP A 304      10.768  -5.464   8.913  1.00  0.00           O  
ATOM   3329  CB  TRP A 304      11.831  -7.648  11.023  1.00  0.00           C  
ATOM   3330  CG  TRP A 304      11.597  -7.076  12.388  1.00  0.00           C  
ATOM   3331  CD1 TRP A 304      12.402  -7.242  13.474  1.00  0.00           C  
ATOM   3332  CD2 TRP A 304      10.494  -6.245  12.838  1.00  0.00           C  
ATOM   3333  CE2 TRP A 304      10.719  -5.965  14.189  1.00  0.00           C  
ATOM   3334  CE3 TRP A 304       9.355  -5.728  12.211  1.00  0.00           C  
ATOM   3335  NE1 TRP A 304      11.887  -6.581  14.562  1.00  0.00           N  
ATOM   3336  CZ2 TRP A 304       9.846  -5.188  14.932  1.00  0.00           C  
ATOM   3337  CZ3 TRP A 304       8.480  -4.947  12.957  1.00  0.00           C  
ATOM   3338  CH2 TRP A 304       8.719  -4.684  14.282  1.00  0.00           C  
ATOM   3339  H   TRP A 304      14.264  -6.603  11.234  1.00  0.00           H  
ATOM   3340  HA  TRP A 304      12.551  -7.267   9.051  1.00  0.00           H  
ATOM   3341 1HB  TRP A 304      10.861  -7.970  10.641  1.00  0.00           H  
ATOM   3342 2HB  TRP A 304      12.454  -8.533  11.152  1.00  0.00           H  
ATOM   3343  HD1 TRP A 304      13.325  -7.817  13.478  1.00  0.00           H  
ATOM   3344  HE1 TRP A 304      12.310  -6.564  15.479  1.00  0.00           H  
ATOM   3345  HE3 TRP A 304       9.162  -5.932  11.158  1.00  0.00           H  
ATOM   3346  HZ2 TRP A 304      10.021  -4.970  15.986  1.00  0.00           H  
ATOM   3347  HZ3 TRP A 304       7.594  -4.548  12.462  1.00  0.00           H  
ATOM   3348  HH2 TRP A 304       8.012  -4.068  14.838  1.00  0.00           H  
ATOM   3349  N   TRP A 305      11.932  -4.419  10.527  1.00  0.00           N  
ATOM   3350  CA  TRP A 305      11.226  -3.167  10.349  1.00  0.00           C  
ATOM   3351  C   TRP A 305      11.521  -2.570   8.998  1.00  0.00           C  
ATOM   3352  O   TRP A 305      10.628  -2.020   8.357  1.00  0.00           O  
ATOM   3353  CB  TRP A 305      11.614  -2.171  11.442  1.00  0.00           C  
ATOM   3354  CG  TRP A 305      10.860  -0.878  11.347  1.00  0.00           C  
ATOM   3355  CD1 TRP A 305      11.383   0.359  11.115  1.00  0.00           C  
ATOM   3356  CD2 TRP A 305       9.435  -0.695  11.485  1.00  0.00           C  
ATOM   3357  CE2 TRP A 305       9.181   0.670  11.322  1.00  0.00           C  
ATOM   3358  CE3 TRP A 305       8.365  -1.566  11.729  1.00  0.00           C  
ATOM   3359  NE1 TRP A 305      10.380   1.297  11.098  1.00  0.00           N  
ATOM   3360  CZ2 TRP A 305       7.900   1.185  11.397  1.00  0.00           C  
ATOM   3361  CZ3 TRP A 305       7.077  -1.051  11.803  1.00  0.00           C  
ATOM   3362  CH2 TRP A 305       6.855   0.294  11.640  1.00  0.00           C  
ATOM   3363  H   TRP A 305      12.609  -4.486  11.278  1.00  0.00           H  
ATOM   3364  HA  TRP A 305      10.156  -3.357  10.436  1.00  0.00           H  
ATOM   3365 1HB  TRP A 305      11.422  -2.626  12.414  1.00  0.00           H  
ATOM   3366 2HB  TRP A 305      12.681  -1.955  11.384  1.00  0.00           H  
ATOM   3367  HD1 TRP A 305      12.440   0.564  10.964  1.00  0.00           H  
ATOM   3368  HE1 TRP A 305      10.504   2.288  10.947  1.00  0.00           H  
ATOM   3369  HE3 TRP A 305       8.551  -2.634  11.854  1.00  0.00           H  
ATOM   3370  HZ2 TRP A 305       7.702   2.249  11.270  1.00  0.00           H  
ATOM   3371  HZ3 TRP A 305       6.253  -1.737  11.995  1.00  0.00           H  
ATOM   3372  HH2 TRP A 305       5.833   0.667  11.704  1.00  0.00           H  
ATOM   3373  N   GLY A 306      12.771  -2.656   8.576  1.00  0.00           N  
ATOM   3374  CA  GLY A 306      13.194  -2.116   7.303  1.00  0.00           C  
ATOM   3375  C   GLY A 306      12.349  -2.735   6.230  1.00  0.00           C  
ATOM   3376  O   GLY A 306      11.902  -2.044   5.313  1.00  0.00           O  
ATOM   3377  H   GLY A 306      13.470  -3.030   9.190  1.00  0.00           H  
ATOM   3378 1HA  GLY A 306      13.088  -1.030   7.305  1.00  0.00           H  
ATOM   3379 2HA  GLY A 306      14.249  -2.327   7.140  1.00  0.00           H  
ATOM   3380  N   VAL A 307      12.130  -4.042   6.350  1.00  0.00           N  
ATOM   3381  CA  VAL A 307      11.332  -4.760   5.393  1.00  0.00           C  
ATOM   3382  C   VAL A 307       9.938  -4.160   5.369  1.00  0.00           C  
ATOM   3383  O   VAL A 307       9.395  -3.901   4.297  1.00  0.00           O  
ATOM   3384  CB  VAL A 307      11.249  -6.257   5.743  1.00  0.00           C  
ATOM   3385  CG1 VAL A 307      10.256  -6.932   4.809  1.00  0.00           C  
ATOM   3386  CG2 VAL A 307      12.626  -6.898   5.642  1.00  0.00           C  
ATOM   3387  H   VAL A 307      12.620  -4.555   7.073  1.00  0.00           H  
ATOM   3388  HA  VAL A 307      11.787  -4.666   4.415  1.00  0.00           H  
ATOM   3389  HB  VAL A 307      10.877  -6.381   6.759  1.00  0.00           H  
ATOM   3390 1HG1 VAL A 307      10.192  -7.994   5.051  1.00  0.00           H  
ATOM   3391 2HG1 VAL A 307       9.276  -6.473   4.930  1.00  0.00           H  
ATOM   3392 3HG1 VAL A 307      10.587  -6.817   3.778  1.00  0.00           H  
ATOM   3393 1HG2 VAL A 307      12.552  -7.955   5.893  1.00  0.00           H  
ATOM   3394 2HG2 VAL A 307      13.008  -6.792   4.626  1.00  0.00           H  
ATOM   3395 3HG2 VAL A 307      13.308  -6.407   6.336  1.00  0.00           H  
ATOM   3396  N   VAL A 308       9.384  -3.913   6.563  1.00  0.00           N  
ATOM   3397  CA  VAL A 308       8.047  -3.346   6.710  1.00  0.00           C  
ATOM   3398  C   VAL A 308       7.946  -1.985   6.018  1.00  0.00           C  
ATOM   3399  O   VAL A 308       6.932  -1.680   5.381  1.00  0.00           O  
ATOM   3400  CB  VAL A 308       7.683  -3.188   8.198  1.00  0.00           C  
ATOM   3401  CG1 VAL A 308       6.386  -2.404   8.338  1.00  0.00           C  
ATOM   3402  CG2 VAL A 308       7.567  -4.565   8.834  1.00  0.00           C  
ATOM   3403  H   VAL A 308       9.876  -4.214   7.396  1.00  0.00           H  
ATOM   3404  HA  VAL A 308       7.333  -4.029   6.248  1.00  0.00           H  
ATOM   3405  HB  VAL A 308       8.453  -2.616   8.714  1.00  0.00           H  
ATOM   3406 1HG1 VAL A 308       6.136  -2.296   9.394  1.00  0.00           H  
ATOM   3407 2HG1 VAL A 308       6.509  -1.416   7.894  1.00  0.00           H  
ATOM   3408 3HG1 VAL A 308       5.584  -2.936   7.830  1.00  0.00           H  
ATOM   3409 1HG2 VAL A 308       7.311  -4.458   9.888  1.00  0.00           H  
ATOM   3410 2HG2 VAL A 308       6.791  -5.135   8.324  1.00  0.00           H  
ATOM   3411 3HG2 VAL A 308       8.519  -5.093   8.747  1.00  0.00           H  
ATOM   3412  N   THR A 309       8.977  -1.143   6.181  1.00  0.00           N  
ATOM   3413  CA  THR A 309       8.953   0.199   5.610  1.00  0.00           C  
ATOM   3414  C   THR A 309       9.071   0.143   4.093  1.00  0.00           C  
ATOM   3415  O   THR A 309       8.581   1.026   3.390  1.00  0.00           O  
ATOM   3416  CB  THR A 309      10.088   1.059   6.196  1.00  0.00           C  
ATOM   3417  CG2 THR A 309       9.911   1.192   7.702  1.00  0.00           C  
ATOM   3418  OG1 THR A 309      11.351   0.445   5.911  1.00  0.00           O  
ATOM   3419  H   THR A 309       9.742  -1.414   6.779  1.00  0.00           H  
ATOM   3420  HA  THR A 309       8.001   0.667   5.862  1.00  0.00           H  
ATOM   3421  HB  THR A 309      10.069   2.047   5.739  1.00  0.00           H  
ATOM   3422  HG1 THR A 309      12.056   0.978   6.288  1.00  0.00           H  
ATOM   3423 1HG2 THR A 309      10.717   1.800   8.107  1.00  0.00           H  
ATOM   3424 2HG2 THR A 309       8.953   1.665   7.913  1.00  0.00           H  
ATOM   3425 3HG2 THR A 309       9.934   0.208   8.166  1.00  0.00           H  
ATOM   3426  N   VAL A 310       9.730  -0.896   3.580  1.00  0.00           N  
ATOM   3427  CA  VAL A 310       9.799  -1.070   2.140  1.00  0.00           C  
ATOM   3428  C   VAL A 310       8.437  -1.537   1.658  1.00  0.00           C  
ATOM   3429  O   VAL A 310       7.908  -1.023   0.675  1.00  0.00           O  
ATOM   3430  CB  VAL A 310      10.876  -2.094   1.735  1.00  0.00           C  
ATOM   3431  CG1 VAL A 310      10.763  -2.419   0.254  1.00  0.00           C  
ATOM   3432  CG2 VAL A 310      12.240  -1.518   2.081  1.00  0.00           C  
ATOM   3433  H   VAL A 310      10.239  -1.524   4.186  1.00  0.00           H  
ATOM   3434  HA  VAL A 310      10.053  -0.114   1.678  1.00  0.00           H  
ATOM   3435  HB  VAL A 310      10.719  -3.027   2.277  1.00  0.00           H  
ATOM   3436 1HG1 VAL A 310      11.529  -3.145  -0.019  1.00  0.00           H  
ATOM   3437 2HG1 VAL A 310       9.778  -2.840   0.046  1.00  0.00           H  
ATOM   3438 3HG1 VAL A 310      10.902  -1.510  -0.331  1.00  0.00           H  
ATOM   3439 1HG2 VAL A 310      13.018  -2.227   1.804  1.00  0.00           H  
ATOM   3440 2HG2 VAL A 310      12.388  -0.584   1.537  1.00  0.00           H  
ATOM   3441 3HG2 VAL A 310      12.300  -1.322   3.152  1.00  0.00           H  
ATOM   3442  N   THR A 311       7.776  -2.384   2.439  1.00  0.00           N  
ATOM   3443  CA  THR A 311       6.436  -2.816   2.078  1.00  0.00           C  
ATOM   3444  C   THR A 311       5.419  -1.691   2.286  1.00  0.00           C  
ATOM   3445  O   THR A 311       4.332  -1.738   1.718  1.00  0.00           O  
ATOM   3446  CB  THR A 311       6.009  -4.055   2.886  1.00  0.00           C  
ATOM   3447  CG2 THR A 311       6.903  -5.246   2.580  1.00  0.00           C  
ATOM   3448  OG1 THR A 311       6.089  -3.749   4.286  1.00  0.00           O  
ATOM   3449  H   THR A 311       8.243  -2.815   3.218  1.00  0.00           H  
ATOM   3450  HA  THR A 311       6.430  -3.080   1.019  1.00  0.00           H  
ATOM   3451  HB  THR A 311       4.980  -4.309   2.633  1.00  0.00           H  
ATOM   3452  HG1 THR A 311       5.586  -2.951   4.467  1.00  0.00           H  
ATOM   3453 1HG2 THR A 311       6.578  -6.106   3.165  1.00  0.00           H  
ATOM   3454 2HG2 THR A 311       6.835  -5.475   1.518  1.00  0.00           H  
ATOM   3455 3HG2 THR A 311       7.937  -5.013   2.835  1.00  0.00           H  
ATOM   3456  N   THR A 312       5.817  -0.633   3.027  1.00  0.00           N  
ATOM   3457  CA  THR A 312       4.995   0.534   3.385  1.00  0.00           C  
ATOM   3458  C   THR A 312       3.763   0.134   4.161  1.00  0.00           C  
ATOM   3459  O   THR A 312       2.707   0.752   4.027  1.00  0.00           O  
ATOM   3460  CB  THR A 312       4.545   1.352   2.159  1.00  0.00           C  
ATOM   3461  CG2 THR A 312       5.687   1.506   1.168  1.00  0.00           C  
ATOM   3462  OG1 THR A 312       3.447   0.701   1.503  1.00  0.00           O  
ATOM   3463  H   THR A 312       6.668  -0.750   3.560  1.00  0.00           H  
ATOM   3464  HA  THR A 312       5.594   1.194   4.014  1.00  0.00           H  
ATOM   3465  HB  THR A 312       4.215   2.339   2.483  1.00  0.00           H  
ATOM   3466  HG1 THR A 312       3.584  -0.249   1.515  1.00  0.00           H  
ATOM   3467 1HG2 THR A 312       5.344   2.086   0.311  1.00  0.00           H  
ATOM   3468 2HG2 THR A 312       6.519   2.021   1.647  1.00  0.00           H  
ATOM   3469 3HG2 THR A 312       6.023   0.526   0.829  1.00  0.00           H  
ATOM   3470  N   ILE A 313       3.887  -0.900   4.977  1.00  0.00           N  
ATOM   3471  CA  ILE A 313       2.752  -1.383   5.731  1.00  0.00           C  
ATOM   3472  C   ILE A 313       2.499  -0.646   7.026  1.00  0.00           C  
ATOM   3473  O   ILE A 313       1.456  -0.027   7.207  1.00  0.00           O  
ATOM   3474  CB  ILE A 313       2.925  -2.880   6.046  1.00  0.00           C  
ATOM   3475  CG1 ILE A 313       2.925  -3.671   4.735  1.00  0.00           C  
ATOM   3476  CG2 ILE A 313       1.825  -3.365   6.979  1.00  0.00           C  
ATOM   3477  CD1 ILE A 313       3.352  -5.107   4.939  1.00  0.00           C  
ATOM   3478  H   ILE A 313       4.803  -1.306   5.126  1.00  0.00           H  
ATOM   3479  HA  ILE A 313       1.865  -1.269   5.111  1.00  0.00           H  
ATOM   3480  HB  ILE A 313       3.888  -3.043   6.527  1.00  0.00           H  
ATOM   3481 1HG1 ILE A 313       1.927  -3.650   4.302  1.00  0.00           H  
ATOM   3482 2HG1 ILE A 313       3.602  -3.191   4.027  1.00  0.00           H  
ATOM   3483 1HG2 ILE A 313       1.973  -4.426   7.181  1.00  0.00           H  
ATOM   3484 2HG2 ILE A 313       1.858  -2.809   7.915  1.00  0.00           H  
ATOM   3485 3HG2 ILE A 313       0.859  -3.209   6.498  1.00  0.00           H  
ATOM   3486 1HD1 ILE A 313       3.328  -5.601   3.968  1.00  0.00           H  
ATOM   3487 2HD1 ILE A 313       4.361  -5.142   5.352  1.00  0.00           H  
ATOM   3488 3HD1 ILE A 313       2.666  -5.593   5.629  1.00  0.00           H  
ATOM   3489  N   GLY A 314       3.494  -0.658   7.902  1.00  0.00           N  
ATOM   3490  CA  GLY A 314       3.359  -0.030   9.202  1.00  0.00           C  
ATOM   3491  C   GLY A 314       2.518  -0.911  10.110  1.00  0.00           C  
ATOM   3492  O   GLY A 314       1.436  -0.513  10.543  1.00  0.00           O  
ATOM   3493  H   GLY A 314       4.354  -1.122   7.657  1.00  0.00           H  
ATOM   3494 1HA  GLY A 314       4.347   0.130   9.634  1.00  0.00           H  
ATOM   3495 2HA  GLY A 314       2.901   0.947   9.092  1.00  0.00           H  
ATOM   3496  N   TYR A 315       3.005  -2.135  10.369  1.00  0.00           N  
ATOM   3497  CA  TYR A 315       2.266  -3.114  11.179  1.00  0.00           C  
ATOM   3498  C   TYR A 315       1.937  -2.584  12.558  1.00  0.00           C  
ATOM   3499  O   TYR A 315       0.823  -2.775  13.047  1.00  0.00           O  
ATOM   3500  CB  TYR A 315       3.055  -4.419  11.312  1.00  0.00           C  
ATOM   3501  CG  TYR A 315       2.968  -5.353  10.124  1.00  0.00           C  
ATOM   3502  CD1 TYR A 315       4.107  -5.761   9.446  1.00  0.00           C  
ATOM   3503  CD2 TYR A 315       1.726  -5.808   9.706  1.00  0.00           C  
ATOM   3504  CE1 TYR A 315       4.003  -6.614   8.364  1.00  0.00           C  
ATOM   3505  CE2 TYR A 315       1.614  -6.660   8.625  1.00  0.00           C  
ATOM   3506  CZ  TYR A 315       2.750  -7.065   7.953  1.00  0.00           C  
ATOM   3507  OH  TYR A 315       2.643  -7.914   6.876  1.00  0.00           O  
ATOM   3508  H   TYR A 315       3.896  -2.401   9.974  1.00  0.00           H  
ATOM   3509  HA  TYR A 315       1.317  -3.320  10.683  1.00  0.00           H  
ATOM   3510 1HB  TYR A 315       4.108  -4.187  11.471  1.00  0.00           H  
ATOM   3511 2HB  TYR A 315       2.695  -4.962  12.185  1.00  0.00           H  
ATOM   3512  HD1 TYR A 315       5.083  -5.405   9.772  1.00  0.00           H  
ATOM   3513  HD2 TYR A 315       0.834  -5.483  10.241  1.00  0.00           H  
ATOM   3514  HE1 TYR A 315       4.901  -6.933   7.835  1.00  0.00           H  
ATOM   3515  HE2 TYR A 315       0.634  -7.013   8.303  1.00  0.00           H  
ATOM   3516  HH  TYR A 315       3.508  -8.033   6.477  1.00  0.00           H  
ATOM   3517  N   GLY A 316       2.841  -1.797  13.131  1.00  0.00           N  
ATOM   3518  CA  GLY A 316       2.560  -1.142  14.387  1.00  0.00           C  
ATOM   3519  C   GLY A 316       3.107  -1.855  15.621  1.00  0.00           C  
ATOM   3520  O   GLY A 316       2.738  -1.493  16.738  1.00  0.00           O  
ATOM   3521  H   GLY A 316       3.739  -1.661  12.689  1.00  0.00           H  
ATOM   3522 1HA  GLY A 316       2.978  -0.144  14.360  1.00  0.00           H  
ATOM   3523 2HA  GLY A 316       1.481  -1.046  14.501  1.00  0.00           H  
ATOM   3524  N   ASP A 317       3.980  -2.853  15.447  1.00  0.00           N  
ATOM   3525  CA  ASP A 317       4.554  -3.502  16.623  1.00  0.00           C  
ATOM   3526  C   ASP A 317       5.553  -2.553  17.244  1.00  0.00           C  
ATOM   3527  O   ASP A 317       5.335  -2.003  18.323  1.00  0.00           O  
ATOM   3528  CB  ASP A 317       5.245  -4.821  16.296  1.00  0.00           C  
ATOM   3529  CG  ASP A 317       5.553  -5.615  17.557  1.00  0.00           C  
ATOM   3530  OD1 ASP A 317       4.610  -5.896  18.261  1.00  0.00           O  
ATOM   3531  OD2 ASP A 317       6.694  -5.931  17.804  1.00  0.00           O  
ATOM   3532  H   ASP A 317       4.250  -3.146  14.519  1.00  0.00           H  
ATOM   3533  HA  ASP A 317       3.759  -3.711  17.339  1.00  0.00           H  
ATOM   3534 1HB  ASP A 317       4.623  -5.424  15.644  1.00  0.00           H  
ATOM   3535 2HB  ASP A 317       6.173  -4.641  15.759  1.00  0.00           H  
ATOM   3536  N   LYS A 318       6.667  -2.369  16.544  1.00  0.00           N  
ATOM   3537  CA  LYS A 318       7.669  -1.418  16.970  1.00  0.00           C  
ATOM   3538  C   LYS A 318       7.761  -0.358  15.908  1.00  0.00           C  
ATOM   3539  O   LYS A 318       7.780  -0.656  14.730  1.00  0.00           O  
ATOM   3540  CB  LYS A 318       9.018  -2.102  17.192  1.00  0.00           C  
ATOM   3541  CG  LYS A 318       8.962  -3.143  18.305  1.00  0.00           C  
ATOM   3542  CD  LYS A 318       8.675  -2.442  19.624  1.00  0.00           C  
ATOM   3543  CE  LYS A 318       8.648  -3.385  20.817  1.00  0.00           C  
ATOM   3544  NZ  LYS A 318       8.322  -2.657  22.073  1.00  0.00           N  
ATOM   3545  H   LYS A 318       6.808  -2.877  15.683  1.00  0.00           H  
ATOM   3546  HA  LYS A 318       7.350  -0.973  17.903  1.00  0.00           H  
ATOM   3547 1HB  LYS A 318       9.341  -2.590  16.272  1.00  0.00           H  
ATOM   3548 2HB  LYS A 318       9.773  -1.358  17.446  1.00  0.00           H  
ATOM   3549 1HG  LYS A 318       8.179  -3.871  18.092  1.00  0.00           H  
ATOM   3550 2HG  LYS A 318       9.911  -3.674  18.364  1.00  0.00           H  
ATOM   3551 1HD  LYS A 318       9.445  -1.689  19.800  1.00  0.00           H  
ATOM   3552 2HD  LYS A 318       7.705  -1.946  19.564  1.00  0.00           H  
ATOM   3553 1HE  LYS A 318       7.903  -4.159  20.647  1.00  0.00           H  
ATOM   3554 2HE  LYS A 318       9.623  -3.861  20.921  1.00  0.00           H  
ATOM   3555 1HZ  LYS A 318       8.311  -3.302  22.850  1.00  0.00           H  
ATOM   3556 2HZ  LYS A 318       9.019  -1.944  22.240  1.00  0.00           H  
ATOM   3557 3HZ  LYS A 318       7.414  -2.224  21.986  1.00  0.00           H  
ATOM   3558  N   VAL A 319       7.741   0.890  16.345  1.00  0.00           N  
ATOM   3559  CA  VAL A 319       7.696   2.044  15.457  1.00  0.00           C  
ATOM   3560  C   VAL A 319       8.678   3.077  15.992  1.00  0.00           C  
ATOM   3561  O   VAL A 319       8.737   3.237  17.212  1.00  0.00           O  
ATOM   3562  CB  VAL A 319       6.262   2.607  15.414  1.00  0.00           C  
ATOM   3563  CG1 VAL A 319       6.167   3.790  14.462  1.00  0.00           C  
ATOM   3564  CG2 VAL A 319       5.275   1.526  15.003  1.00  0.00           C  
ATOM   3565  H   VAL A 319       7.774   1.037  17.342  1.00  0.00           H  
ATOM   3566  HA  VAL A 319       7.980   1.724  14.462  1.00  0.00           H  
ATOM   3567  HB  VAL A 319       5.994   2.978  16.403  1.00  0.00           H  
ATOM   3568 1HG1 VAL A 319       5.144   4.165  14.453  1.00  0.00           H  
ATOM   3569 2HG1 VAL A 319       6.840   4.582  14.792  1.00  0.00           H  
ATOM   3570 3HG1 VAL A 319       6.446   3.471  13.457  1.00  0.00           H  
ATOM   3571 1HG2 VAL A 319       4.270   1.943  14.979  1.00  0.00           H  
ATOM   3572 2HG2 VAL A 319       5.537   1.151  14.013  1.00  0.00           H  
ATOM   3573 3HG2 VAL A 319       5.304   0.701  15.717  1.00  0.00           H  
ATOM   3574  N   PRO A 320       9.481   3.740  15.146  1.00  0.00           N  
ATOM   3575  CA  PRO A 320      10.494   4.712  15.469  1.00  0.00           C  
ATOM   3576  C   PRO A 320      10.013   5.776  16.429  1.00  0.00           C  
ATOM   3577  O   PRO A 320       8.869   6.209  16.369  1.00  0.00           O  
ATOM   3578  CB  PRO A 320      10.841   5.319  14.107  1.00  0.00           C  
ATOM   3579  CG  PRO A 320      10.617   4.208  13.138  1.00  0.00           C  
ATOM   3580  CD  PRO A 320       9.398   3.514  13.683  1.00  0.00           C  
ATOM   3581  HA  PRO A 320      11.360   4.189  15.898  1.00  0.00           H  
ATOM   3582 1HB  PRO A 320      10.198   6.189  13.912  1.00  0.00           H  
ATOM   3583 2HB  PRO A 320      11.877   5.687  14.082  1.00  0.00           H  
ATOM   3584 1HG  PRO A 320      10.470   4.608  12.124  1.00  0.00           H  
ATOM   3585 2HG  PRO A 320      11.503   3.557  13.095  1.00  0.00           H  
ATOM   3586 1HD  PRO A 320       8.509   3.999  13.257  1.00  0.00           H  
ATOM   3587 2HD  PRO A 320       9.443   2.447  13.419  1.00  0.00           H  
ATOM   3588  N   GLN A 321      10.909   6.194  17.311  1.00  0.00           N  
ATOM   3589  CA  GLN A 321      10.644   7.179  18.338  1.00  0.00           C  
ATOM   3590  C   GLN A 321      11.355   8.460  18.016  1.00  0.00           C  
ATOM   3591  O   GLN A 321      10.794   9.547  18.157  1.00  0.00           O  
ATOM   3592  CB  GLN A 321      11.073   6.656  19.708  1.00  0.00           C  
ATOM   3593  CG  GLN A 321      10.284   5.426  20.110  1.00  0.00           C  
ATOM   3594  CD  GLN A 321       8.804   5.766  20.182  1.00  0.00           C  
ATOM   3595  NE2 GLN A 321       8.029   5.167  19.289  1.00  0.00           N  
ATOM   3596  OE1 GLN A 321       8.365   6.553  21.024  1.00  0.00           O  
ATOM   3597  H   GLN A 321      11.832   5.789  17.298  1.00  0.00           H  
ATOM   3598  HA  GLN A 321       9.572   7.378  18.364  1.00  0.00           H  
ATOM   3599 1HB  GLN A 321      12.135   6.412  19.694  1.00  0.00           H  
ATOM   3600 2HB  GLN A 321      10.932   7.432  20.461  1.00  0.00           H  
ATOM   3601 1HG  GLN A 321      10.447   4.649  19.363  1.00  0.00           H  
ATOM   3602 2HG  GLN A 321      10.626   5.084  21.086  1.00  0.00           H  
ATOM   3603 1HE2 GLN A 321       7.044   5.344  19.276  1.00  0.00           H  
ATOM   3604 2HE2 GLN A 321       8.414   4.537  18.621  1.00  0.00           H  
ATOM   3605  N   THR A 322      12.602   8.343  17.588  1.00  0.00           N  
ATOM   3606  CA  THR A 322      13.289   9.531  17.129  1.00  0.00           C  
ATOM   3607  C   THR A 322      12.545   9.948  15.864  1.00  0.00           C  
ATOM   3608  O   THR A 322      12.664   9.290  14.827  1.00  0.00           O  
ATOM   3609  CB  THR A 322      14.779   9.254  16.858  1.00  0.00           C  
ATOM   3610  CG2 THR A 322      15.514  10.513  16.426  1.00  0.00           C  
ATOM   3611  OG1 THR A 322      15.390   8.743  18.050  1.00  0.00           O  
ATOM   3612  H   THR A 322      13.021   7.423  17.504  1.00  0.00           H  
ATOM   3613  HA  THR A 322      13.252  10.299  17.903  1.00  0.00           H  
ATOM   3614  HB  THR A 322      14.874   8.509  16.068  1.00  0.00           H  
ATOM   3615  HG1 THR A 322      16.319   8.562  17.880  1.00  0.00           H  
ATOM   3616 1HG2 THR A 322      16.563  10.277  16.244  1.00  0.00           H  
ATOM   3617 2HG2 THR A 322      15.066  10.904  15.513  1.00  0.00           H  
ATOM   3618 3HG2 THR A 322      15.443  11.263  17.214  1.00  0.00           H  
ATOM   3619  N   TRP A 323      12.115  11.213  15.819  1.00  0.00           N  
ATOM   3620  CA  TRP A 323      11.405  11.743  14.646  1.00  0.00           C  
ATOM   3621  C   TRP A 323      12.209  11.610  13.361  1.00  0.00           C  
ATOM   3622  O   TRP A 323      11.634  11.500  12.277  1.00  0.00           O  
ATOM   3623  CB  TRP A 323      11.046  13.218  14.841  1.00  0.00           C  
ATOM   3624  CG  TRP A 323      12.223  14.146  14.824  1.00  0.00           C  
ATOM   3625  CD1 TRP A 323      12.963  14.563  15.891  1.00  0.00           C  
ATOM   3626  CD2 TRP A 323      12.802  14.782  13.660  1.00  0.00           C  
ATOM   3627  CE2 TRP A 323      13.874  15.556  14.109  1.00  0.00           C  
ATOM   3628  CE3 TRP A 323      12.497  14.754  12.293  1.00  0.00           C  
ATOM   3629  NE1 TRP A 323      13.958  15.412  15.471  1.00  0.00           N  
ATOM   3630  CZ2 TRP A 323      14.651  16.304  13.239  1.00  0.00           C  
ATOM   3631  CZ3 TRP A 323      13.278  15.503  11.420  1.00  0.00           C  
ATOM   3632  CH2 TRP A 323      14.327  16.257  11.883  1.00  0.00           C  
ATOM   3633  H   TRP A 323      12.166  11.777  16.656  1.00  0.00           H  
ATOM   3634  HA  TRP A 323      10.491  11.172  14.518  1.00  0.00           H  
ATOM   3635 1HB  TRP A 323      10.361  13.531  14.053  1.00  0.00           H  
ATOM   3636 2HB  TRP A 323      10.533  13.343  15.794  1.00  0.00           H  
ATOM   3637  HD1 TRP A 323      12.790  14.266  16.923  1.00  0.00           H  
ATOM   3638  HE1 TRP A 323      14.639  15.859  16.068  1.00  0.00           H  
ATOM   3639  HE3 TRP A 323      11.668  14.155  11.921  1.00  0.00           H  
ATOM   3640  HZ2 TRP A 323      15.490  16.909  13.586  1.00  0.00           H  
ATOM   3641  HZ3 TRP A 323      13.036  15.477  10.357  1.00  0.00           H  
ATOM   3642  HH2 TRP A 323      14.920  16.833  11.172  1.00  0.00           H  
ATOM   3643  N   VAL A 324      13.534  11.609  13.482  1.00  0.00           N  
ATOM   3644  CA  VAL A 324      14.397  11.444  12.335  1.00  0.00           C  
ATOM   3645  C   VAL A 324      14.156  10.090  11.708  1.00  0.00           C  
ATOM   3646  O   VAL A 324      13.976   9.998  10.497  1.00  0.00           O  
ATOM   3647  CB  VAL A 324      15.873  11.580  12.740  1.00  0.00           C  
ATOM   3648  CG1 VAL A 324      16.764  11.222  11.566  1.00  0.00           C  
ATOM   3649  CG2 VAL A 324      16.141  12.987  13.225  1.00  0.00           C  
ATOM   3650  H   VAL A 324      13.941  11.737  14.393  1.00  0.00           H  
ATOM   3651  HA  VAL A 324      14.166  12.223  11.607  1.00  0.00           H  
ATOM   3652  HB  VAL A 324      16.098  10.874  13.541  1.00  0.00           H  
ATOM   3653 1HG1 VAL A 324      17.811  11.317  11.859  1.00  0.00           H  
ATOM   3654 2HG1 VAL A 324      16.563  10.196  11.263  1.00  0.00           H  
ATOM   3655 3HG1 VAL A 324      16.559  11.896  10.734  1.00  0.00           H  
ATOM   3656 1HG2 VAL A 324      17.187  13.080  13.513  1.00  0.00           H  
ATOM   3657 2HG2 VAL A 324      15.920  13.693  12.425  1.00  0.00           H  
ATOM   3658 3HG2 VAL A 324      15.507  13.199  14.085  1.00  0.00           H  
ATOM   3659  N   GLY A 325      14.164   9.040  12.532  1.00  0.00           N  
ATOM   3660  CA  GLY A 325      13.915   7.690  12.062  1.00  0.00           C  
ATOM   3661  C   GLY A 325      12.506   7.539  11.575  1.00  0.00           C  
ATOM   3662  O   GLY A 325      12.249   6.747  10.670  1.00  0.00           O  
ATOM   3663  H   GLY A 325      14.218   9.200  13.527  1.00  0.00           H  
ATOM   3664 1HA  GLY A 325      14.601   7.451  11.264  1.00  0.00           H  
ATOM   3665 2HA  GLY A 325      14.099   6.979  12.859  1.00  0.00           H  
ATOM   3666  N   LYS A 326      11.578   8.297  12.162  1.00  0.00           N  
ATOM   3667  CA  LYS A 326      10.201   8.240  11.709  1.00  0.00           C  
ATOM   3668  C   LYS A 326      10.152   8.676  10.248  1.00  0.00           C  
ATOM   3669  O   LYS A 326       9.467   8.064   9.424  1.00  0.00           O  
ATOM   3670  CB  LYS A 326       9.297   9.122  12.572  1.00  0.00           C  
ATOM   3671  CG  LYS A 326       9.079   8.625  13.994  1.00  0.00           C  
ATOM   3672  CD  LYS A 326       8.195   9.572  14.791  1.00  0.00           C  
ATOM   3673  CE  LYS A 326       8.045   9.107  16.231  1.00  0.00           C  
ATOM   3674  NZ  LYS A 326       7.350  10.102  17.092  1.00  0.00           N  
ATOM   3675  H   LYS A 326      11.831   8.874  12.954  1.00  0.00           H  
ATOM   3676  HA  LYS A 326       9.844   7.213  11.788  1.00  0.00           H  
ATOM   3677 1HB  LYS A 326       9.715  10.127  12.641  1.00  0.00           H  
ATOM   3678 2HB  LYS A 326       8.319   9.209  12.099  1.00  0.00           H  
ATOM   3679 1HG  LYS A 326       8.607   7.641  13.966  1.00  0.00           H  
ATOM   3680 2HG  LYS A 326      10.041   8.533  14.498  1.00  0.00           H  
ATOM   3681 1HD  LYS A 326       8.616  10.578  14.795  1.00  0.00           H  
ATOM   3682 2HD  LYS A 326       7.214   9.610  14.317  1.00  0.00           H  
ATOM   3683 1HE  LYS A 326       7.474   8.178  16.242  1.00  0.00           H  
ATOM   3684 2HE  LYS A 326       9.037   8.920  16.643  1.00  0.00           H  
ATOM   3685 1HZ  LYS A 326       7.279   9.742  18.035  1.00  0.00           H  
ATOM   3686 2HZ  LYS A 326       7.876  10.965  17.102  1.00  0.00           H  
ATOM   3687 3HZ  LYS A 326       6.424  10.278  16.732  1.00  0.00           H  
ATOM   3688  N   THR A 327      10.901   9.738   9.936  1.00  0.00           N  
ATOM   3689  CA  THR A 327      10.913  10.265   8.587  1.00  0.00           C  
ATOM   3690  C   THR A 327      11.748   9.406   7.671  1.00  0.00           C  
ATOM   3691  O   THR A 327      11.403   9.268   6.504  1.00  0.00           O  
ATOM   3692  CB  THR A 327      11.446  11.708   8.565  1.00  0.00           C  
ATOM   3693  CG2 THR A 327      10.529  12.627   9.359  1.00  0.00           C  
ATOM   3694  OG1 THR A 327      12.760  11.739   9.137  1.00  0.00           O  
ATOM   3695  H   THR A 327      11.375  10.244  10.670  1.00  0.00           H  
ATOM   3696  HA  THR A 327       9.890  10.274   8.212  1.00  0.00           H  
ATOM   3697  HB  THR A 327      11.501  12.057   7.535  1.00  0.00           H  
ATOM   3698  HG1 THR A 327      13.097  12.639   9.118  1.00  0.00           H  
ATOM   3699 1HG2 THR A 327      10.922  13.643   9.330  1.00  0.00           H  
ATOM   3700 2HG2 THR A 327       9.532  12.610   8.918  1.00  0.00           H  
ATOM   3701 3HG2 THR A 327      10.472  12.292  10.392  1.00  0.00           H  
ATOM   3702  N   ILE A 328      12.791   8.776   8.196  1.00  0.00           N  
ATOM   3703  CA  ILE A 328      13.627   7.896   7.395  1.00  0.00           C  
ATOM   3704  C   ILE A 328      12.813   6.724   6.898  1.00  0.00           C  
ATOM   3705  O   ILE A 328      12.823   6.406   5.709  1.00  0.00           O  
ATOM   3706  CB  ILE A 328      14.843   7.371   8.180  1.00  0.00           C  
ATOM   3707  CG1 ILE A 328      15.850   8.489   8.461  1.00  0.00           C  
ATOM   3708  CG2 ILE A 328      15.509   6.240   7.411  1.00  0.00           C  
ATOM   3709  CD1 ILE A 328      16.903   8.091   9.468  1.00  0.00           C  
ATOM   3710  H   ILE A 328      13.073   8.986   9.140  1.00  0.00           H  
ATOM   3711  HA  ILE A 328      14.000   8.455   6.539  1.00  0.00           H  
ATOM   3712  HB  ILE A 328      14.515   7.001   9.151  1.00  0.00           H  
ATOM   3713 1HG1 ILE A 328      16.337   8.769   7.528  1.00  0.00           H  
ATOM   3714 2HG1 ILE A 328      15.326   9.369   8.836  1.00  0.00           H  
ATOM   3715 1HG2 ILE A 328      16.368   5.875   7.972  1.00  0.00           H  
ATOM   3716 2HG2 ILE A 328      14.799   5.427   7.268  1.00  0.00           H  
ATOM   3717 3HG2 ILE A 328      15.837   6.615   6.440  1.00  0.00           H  
ATOM   3718 1HD1 ILE A 328      17.588   8.925   9.627  1.00  0.00           H  
ATOM   3719 2HD1 ILE A 328      16.432   7.829  10.415  1.00  0.00           H  
ATOM   3720 3HD1 ILE A 328      17.460   7.232   9.094  1.00  0.00           H  
ATOM   3721  N   ALA A 329      12.029   6.160   7.811  1.00  0.00           N  
ATOM   3722  CA  ALA A 329      11.164   5.037   7.516  1.00  0.00           C  
ATOM   3723  C   ALA A 329      10.210   5.416   6.386  1.00  0.00           C  
ATOM   3724  O   ALA A 329      10.082   4.689   5.399  1.00  0.00           O  
ATOM   3725  CB  ALA A 329      10.409   4.633   8.771  1.00  0.00           C  
ATOM   3726  H   ALA A 329      12.122   6.446   8.772  1.00  0.00           H  
ATOM   3727  HA  ALA A 329      11.772   4.195   7.186  1.00  0.00           H  
ATOM   3728 1HB  ALA A 329       9.750   3.801   8.552  1.00  0.00           H  
ATOM   3729 2HB  ALA A 329      11.119   4.336   9.542  1.00  0.00           H  
ATOM   3730 3HB  ALA A 329       9.819   5.475   9.127  1.00  0.00           H  
ATOM   3731  N   SER A 330       9.606   6.602   6.512  1.00  0.00           N  
ATOM   3732  CA  SER A 330       8.656   7.063   5.509  1.00  0.00           C  
ATOM   3733  C   SER A 330       9.331   7.441   4.198  1.00  0.00           C  
ATOM   3734  O   SER A 330       8.709   7.327   3.144  1.00  0.00           O  
ATOM   3735  CB  SER A 330       7.887   8.252   6.049  1.00  0.00           C  
ATOM   3736  OG  SER A 330       8.735   9.354   6.229  1.00  0.00           O  
ATOM   3737  H   SER A 330       9.722   7.139   7.363  1.00  0.00           H  
ATOM   3738  HA  SER A 330       7.956   6.253   5.302  1.00  0.00           H  
ATOM   3739 1HB  SER A 330       7.088   8.511   5.356  1.00  0.00           H  
ATOM   3740 2HB  SER A 330       7.426   7.987   7.001  1.00  0.00           H  
ATOM   3741  HG  SER A 330       9.073   9.573   5.358  1.00  0.00           H  
ATOM   3742  N   CYS A 331      10.605   7.847   4.241  1.00  0.00           N  
ATOM   3743  CA  CYS A 331      11.304   8.242   3.026  1.00  0.00           C  
ATOM   3744  C   CYS A 331      11.542   7.037   2.164  1.00  0.00           C  
ATOM   3745  O   CYS A 331      11.296   7.064   0.962  1.00  0.00           O  
ATOM   3746  CB  CYS A 331      12.642   8.911   3.337  1.00  0.00           C  
ATOM   3747  SG  CYS A 331      12.503  10.555   4.076  1.00  0.00           S  
ATOM   3748  H   CYS A 331      11.055   7.993   5.131  1.00  0.00           H  
ATOM   3749  HA  CYS A 331      10.684   8.956   2.482  1.00  0.00           H  
ATOM   3750 1HB  CYS A 331      13.212   8.284   4.021  1.00  0.00           H  
ATOM   3751 2HB  CYS A 331      13.221   9.005   2.418  1.00  0.00           H  
ATOM   3752  HG  CYS A 331      13.810  10.771   4.182  1.00  0.00           H  
ATOM   3753  N   PHE A 332      11.954   5.947   2.803  1.00  0.00           N  
ATOM   3754  CA  PHE A 332      12.208   4.727   2.072  1.00  0.00           C  
ATOM   3755  C   PHE A 332      10.908   4.153   1.587  1.00  0.00           C  
ATOM   3756  O   PHE A 332      10.865   3.533   0.530  1.00  0.00           O  
ATOM   3757  CB  PHE A 332      12.939   3.702   2.942  1.00  0.00           C  
ATOM   3758  CG  PHE A 332      14.397   4.030   3.078  1.00  0.00           C  
ATOM   3759  CD1 PHE A 332      14.953   4.375   4.302  1.00  0.00           C  
ATOM   3760  CD2 PHE A 332      15.213   3.990   1.960  1.00  0.00           C  
ATOM   3761  CE1 PHE A 332      16.299   4.671   4.393  1.00  0.00           C  
ATOM   3762  CE2 PHE A 332      16.560   4.285   2.052  1.00  0.00           C  
ATOM   3763  CZ  PHE A 332      17.102   4.627   3.274  1.00  0.00           C  
ATOM   3764  H   PHE A 332      12.188   6.004   3.784  1.00  0.00           H  
ATOM   3765  HA  PHE A 332      12.837   4.956   1.211  1.00  0.00           H  
ATOM   3766 1HB  PHE A 332      12.488   3.667   3.934  1.00  0.00           H  
ATOM   3767 2HB  PHE A 332      12.832   2.710   2.508  1.00  0.00           H  
ATOM   3768  HD1 PHE A 332      14.319   4.410   5.189  1.00  0.00           H  
ATOM   3769  HD2 PHE A 332      14.779   3.719   0.997  1.00  0.00           H  
ATOM   3770  HE1 PHE A 332      16.735   4.943   5.355  1.00  0.00           H  
ATOM   3771  HE2 PHE A 332      17.190   4.247   1.164  1.00  0.00           H  
ATOM   3772  HZ  PHE A 332      18.163   4.863   3.355  1.00  0.00           H  
ATOM   3773  N   SER A 333       9.839   4.397   2.345  1.00  0.00           N  
ATOM   3774  CA  SER A 333       8.530   3.917   1.941  1.00  0.00           C  
ATOM   3775  C   SER A 333       8.115   4.595   0.661  1.00  0.00           C  
ATOM   3776  O   SER A 333       7.624   3.936  -0.244  1.00  0.00           O  
ATOM   3777  CB  SER A 333       7.518   4.189   3.037  1.00  0.00           C  
ATOM   3778  OG  SER A 333       7.812   3.460   4.196  1.00  0.00           O  
ATOM   3779  H   SER A 333       9.947   4.807   3.264  1.00  0.00           H  
ATOM   3780  HA  SER A 333       8.587   2.842   1.765  1.00  0.00           H  
ATOM   3781 1HB  SER A 333       7.503   5.252   3.276  1.00  0.00           H  
ATOM   3782 2HB  SER A 333       6.531   3.917   2.664  1.00  0.00           H  
ATOM   3783  HG  SER A 333       7.994   2.562   3.914  1.00  0.00           H  
ATOM   3784  N   VAL A 334       8.388   5.900   0.548  1.00  0.00           N  
ATOM   3785  CA  VAL A 334       8.085   6.636  -0.673  1.00  0.00           C  
ATOM   3786  C   VAL A 334       8.826   6.036  -1.844  1.00  0.00           C  
ATOM   3787  O   VAL A 334       8.246   5.806  -2.910  1.00  0.00           O  
ATOM   3788  CB  VAL A 334       8.464   8.124  -0.565  1.00  0.00           C  
ATOM   3789  CG1 VAL A 334       8.367   8.775  -1.937  1.00  0.00           C  
ATOM   3790  CG2 VAL A 334       7.564   8.828   0.438  1.00  0.00           C  
ATOM   3791  H   VAL A 334       8.723   6.406   1.358  1.00  0.00           H  
ATOM   3792  HA  VAL A 334       7.015   6.566  -0.863  1.00  0.00           H  
ATOM   3793  HB  VAL A 334       9.500   8.215  -0.236  1.00  0.00           H  
ATOM   3794 1HG1 VAL A 334       8.635   9.828  -1.860  1.00  0.00           H  
ATOM   3795 2HG1 VAL A 334       9.048   8.277  -2.627  1.00  0.00           H  
ATOM   3796 3HG1 VAL A 334       7.346   8.689  -2.309  1.00  0.00           H  
ATOM   3797 1HG2 VAL A 334       7.845   9.880   0.504  1.00  0.00           H  
ATOM   3798 2HG2 VAL A 334       6.527   8.747   0.110  1.00  0.00           H  
ATOM   3799 3HG2 VAL A 334       7.668   8.367   1.422  1.00  0.00           H  
ATOM   3800  N   PHE A 335      10.097   5.728  -1.612  1.00  0.00           N  
ATOM   3801  CA  PHE A 335      10.936   5.176  -2.649  1.00  0.00           C  
ATOM   3802  C   PHE A 335      10.365   3.854  -3.103  1.00  0.00           C  
ATOM   3803  O   PHE A 335      10.269   3.591  -4.299  1.00  0.00           O  
ATOM   3804  CB  PHE A 335      12.359   5.004  -2.114  1.00  0.00           C  
ATOM   3805  CG  PHE A 335      12.971   6.293  -1.645  1.00  0.00           C  
ATOM   3806  CD1 PHE A 335      12.433   7.514  -2.023  1.00  0.00           C  
ATOM   3807  CD2 PHE A 335      14.088   6.283  -0.829  1.00  0.00           C  
ATOM   3808  CE1 PHE A 335      12.999   8.697  -1.590  1.00  0.00           C  
ATOM   3809  CE2 PHE A 335      14.658   7.464  -0.392  1.00  0.00           C  
ATOM   3810  CZ  PHE A 335      14.111   8.672  -0.776  1.00  0.00           C  
ATOM   3811  H   PHE A 335      10.506   5.966  -0.721  1.00  0.00           H  
ATOM   3812  HA  PHE A 335      10.955   5.866  -3.495  1.00  0.00           H  
ATOM   3813 1HB  PHE A 335      12.358   4.301  -1.282  1.00  0.00           H  
ATOM   3814 2HB  PHE A 335      12.993   4.582  -2.891  1.00  0.00           H  
ATOM   3815  HD1 PHE A 335      11.551   7.533  -2.667  1.00  0.00           H  
ATOM   3816  HD2 PHE A 335      14.520   5.327  -0.529  1.00  0.00           H  
ATOM   3817  HE1 PHE A 335      12.566   9.651  -1.893  1.00  0.00           H  
ATOM   3818  HE2 PHE A 335      15.537   7.443   0.252  1.00  0.00           H  
ATOM   3819  HZ  PHE A 335      14.558   9.605  -0.435  1.00  0.00           H  
ATOM   3820  N   ALA A 336       9.918   3.060  -2.132  1.00  0.00           N  
ATOM   3821  CA  ALA A 336       9.373   1.743  -2.371  1.00  0.00           C  
ATOM   3822  C   ALA A 336       8.118   1.831  -3.189  1.00  0.00           C  
ATOM   3823  O   ALA A 336       7.899   0.994  -4.058  1.00  0.00           O  
ATOM   3824  CB  ALA A 336       9.104   1.048  -1.067  1.00  0.00           C  
ATOM   3825  H   ALA A 336      10.070   3.336  -1.181  1.00  0.00           H  
ATOM   3826  HA  ALA A 336      10.100   1.161  -2.931  1.00  0.00           H  
ATOM   3827 1HB  ALA A 336       8.688   0.065  -1.278  1.00  0.00           H  
ATOM   3828 2HB  ALA A 336      10.033   0.943  -0.512  1.00  0.00           H  
ATOM   3829 3HB  ALA A 336       8.397   1.625  -0.477  1.00  0.00           H  
ATOM   3830  N   ILE A 337       7.309   2.859  -2.944  1.00  0.00           N  
ATOM   3831  CA  ILE A 337       6.076   3.025  -3.688  1.00  0.00           C  
ATOM   3832  C   ILE A 337       6.404   3.179  -5.145  1.00  0.00           C  
ATOM   3833  O   ILE A 337       5.884   2.444  -5.978  1.00  0.00           O  
ATOM   3834  CB  ILE A 337       5.277   4.246  -3.195  1.00  0.00           C  
ATOM   3835  CG1 ILE A 337       4.752   3.975  -1.784  1.00  0.00           C  
ATOM   3836  CG2 ILE A 337       4.140   4.561  -4.155  1.00  0.00           C  
ATOM   3837  CD1 ILE A 337       4.214   5.200  -1.080  1.00  0.00           C  
ATOM   3838  H   ILE A 337       7.489   3.448  -2.150  1.00  0.00           H  
ATOM   3839  HA  ILE A 337       5.458   2.138  -3.552  1.00  0.00           H  
ATOM   3840  HB  ILE A 337       5.934   5.114  -3.134  1.00  0.00           H  
ATOM   3841 1HG1 ILE A 337       3.954   3.233  -1.842  1.00  0.00           H  
ATOM   3842 2HG1 ILE A 337       5.559   3.557  -1.182  1.00  0.00           H  
ATOM   3843 1HG2 ILE A 337       3.587   5.426  -3.789  1.00  0.00           H  
ATOM   3844 2HG2 ILE A 337       4.545   4.779  -5.142  1.00  0.00           H  
ATOM   3845 3HG2 ILE A 337       3.469   3.704  -4.218  1.00  0.00           H  
ATOM   3846 1HD1 ILE A 337       3.861   4.923  -0.086  1.00  0.00           H  
ATOM   3847 2HD1 ILE A 337       5.003   5.947  -0.988  1.00  0.00           H  
ATOM   3848 3HD1 ILE A 337       3.389   5.612  -1.659  1.00  0.00           H  
ATOM   3849  N   SER A 338       7.389   4.027  -5.448  1.00  0.00           N  
ATOM   3850  CA  SER A 338       7.808   4.177  -6.831  1.00  0.00           C  
ATOM   3851  C   SER A 338       8.402   2.875  -7.356  1.00  0.00           C  
ATOM   3852  O   SER A 338       8.275   2.568  -8.539  1.00  0.00           O  
ATOM   3853  CB  SER A 338       8.822   5.290  -6.956  1.00  0.00           C  
ATOM   3854  OG  SER A 338      10.014   4.958  -6.295  1.00  0.00           O  
ATOM   3855  H   SER A 338       7.804   4.594  -4.718  1.00  0.00           H  
ATOM   3856  HA  SER A 338       6.934   4.420  -7.434  1.00  0.00           H  
ATOM   3857 1HB  SER A 338       9.027   5.480  -8.009  1.00  0.00           H  
ATOM   3858 2HB  SER A 338       8.411   6.206  -6.533  1.00  0.00           H  
ATOM   3859  HG  SER A 338      10.602   5.707  -6.419  1.00  0.00           H  
ATOM   3860  N   PHE A 339       9.031   2.106  -6.463  1.00  0.00           N  
ATOM   3861  CA  PHE A 339       9.674   0.858  -6.832  1.00  0.00           C  
ATOM   3862  C   PHE A 339       8.645  -0.218  -7.112  1.00  0.00           C  
ATOM   3863  O   PHE A 339       8.959  -1.219  -7.750  1.00  0.00           O  
ATOM   3864  CB  PHE A 339      10.617   0.373  -5.730  1.00  0.00           C  
ATOM   3865  CG  PHE A 339      11.799   1.273  -5.516  1.00  0.00           C  
ATOM   3866  CD1 PHE A 339      12.152   2.215  -6.473  1.00  0.00           C  
ATOM   3867  CD2 PHE A 339      12.559   1.181  -4.358  1.00  0.00           C  
ATOM   3868  CE1 PHE A 339      13.241   3.044  -6.277  1.00  0.00           C  
ATOM   3869  CE2 PHE A 339      13.646   2.011  -4.160  1.00  0.00           C  
ATOM   3870  CZ  PHE A 339      13.984   2.942  -5.122  1.00  0.00           C  
ATOM   3871  H   PHE A 339       9.167   2.457  -5.530  1.00  0.00           H  
ATOM   3872  HA  PHE A 339      10.262   1.024  -7.735  1.00  0.00           H  
ATOM   3873 1HB  PHE A 339      10.077   0.292  -4.788  1.00  0.00           H  
ATOM   3874 2HB  PHE A 339      10.985  -0.623  -5.976  1.00  0.00           H  
ATOM   3875  HD1 PHE A 339      11.560   2.296  -7.385  1.00  0.00           H  
ATOM   3876  HD2 PHE A 339      12.289   0.445  -3.601  1.00  0.00           H  
ATOM   3877  HE1 PHE A 339      13.509   3.780  -7.035  1.00  0.00           H  
ATOM   3878  HE2 PHE A 339      14.235   1.930  -3.248  1.00  0.00           H  
ATOM   3879  HZ  PHE A 339      14.843   3.595  -4.967  1.00  0.00           H  
ATOM   3880  N   PHE A 340       7.417  -0.014  -6.652  1.00  0.00           N  
ATOM   3881  CA  PHE A 340       6.352  -0.943  -6.931  1.00  0.00           C  
ATOM   3882  C   PHE A 340       5.803  -0.612  -8.301  1.00  0.00           C  
ATOM   3883  O   PHE A 340       5.476  -1.499  -9.090  1.00  0.00           O  
ATOM   3884  CB  PHE A 340       5.261  -0.842  -5.855  1.00  0.00           C  
ATOM   3885  CG  PHE A 340       5.736  -1.266  -4.492  1.00  0.00           C  
ATOM   3886  CD1 PHE A 340       6.714  -2.240  -4.364  1.00  0.00           C  
ATOM   3887  CD2 PHE A 340       5.208  -0.695  -3.340  1.00  0.00           C  
ATOM   3888  CE1 PHE A 340       7.156  -2.635  -3.114  1.00  0.00           C  
ATOM   3889  CE2 PHE A 340       5.648  -1.085  -2.089  1.00  0.00           C  
ATOM   3890  CZ  PHE A 340       6.621  -2.056  -1.980  1.00  0.00           C  
ATOM   3891  H   PHE A 340       7.205   0.796  -6.092  1.00  0.00           H  
ATOM   3892  HA  PHE A 340       6.750  -1.960  -6.928  1.00  0.00           H  
ATOM   3893 1HB  PHE A 340       4.900   0.184  -5.787  1.00  0.00           H  
ATOM   3894 2HB  PHE A 340       4.412  -1.464  -6.133  1.00  0.00           H  
ATOM   3895  HD1 PHE A 340       7.133  -2.694  -5.261  1.00  0.00           H  
ATOM   3896  HD2 PHE A 340       4.438   0.071  -3.433  1.00  0.00           H  
ATOM   3897  HE1 PHE A 340       7.925  -3.401  -3.024  1.00  0.00           H  
ATOM   3898  HE2 PHE A 340       5.225  -0.630  -1.194  1.00  0.00           H  
ATOM   3899  HZ  PHE A 340       6.973  -2.374  -0.999  1.00  0.00           H  
ATOM   3900  N   ALA A 341       5.665   0.690  -8.549  1.00  0.00           N  
ATOM   3901  CA  ALA A 341       5.117   1.213  -9.787  1.00  0.00           C  
ATOM   3902  C   ALA A 341       5.977   0.870 -10.989  1.00  0.00           C  
ATOM   3903  O   ALA A 341       5.455   0.629 -12.079  1.00  0.00           O  
ATOM   3904  CB  ALA A 341       4.935   2.719  -9.671  1.00  0.00           C  
ATOM   3905  H   ALA A 341       5.890   1.341  -7.816  1.00  0.00           H  
ATOM   3906  HA  ALA A 341       4.146   0.742  -9.949  1.00  0.00           H  
ATOM   3907 1HB  ALA A 341       4.489   3.095 -10.592  1.00  0.00           H  
ATOM   3908 2HB  ALA A 341       4.280   2.944  -8.828  1.00  0.00           H  
ATOM   3909 3HB  ALA A 341       5.904   3.189  -9.514  1.00  0.00           H  
ATOM   3910  N   LEU A 342       7.297   0.828 -10.796  1.00  0.00           N  
ATOM   3911  CA  LEU A 342       8.206   0.552 -11.898  1.00  0.00           C  
ATOM   3912  C   LEU A 342       7.933  -0.822 -12.575  1.00  0.00           C  
ATOM   3913  O   LEU A 342       8.022  -0.916 -13.798  1.00  0.00           O  
ATOM   3914  CB  LEU A 342       9.654   0.600 -11.391  1.00  0.00           C  
ATOM   3915  CG  LEU A 342      10.234   1.979 -11.052  1.00  0.00           C  
ATOM   3916  CD1 LEU A 342      11.569   1.777 -10.347  1.00  0.00           C  
ATOM   3917  CD2 LEU A 342      10.400   2.808 -12.316  1.00  0.00           C  
ATOM   3918  H   LEU A 342       7.675   1.098  -9.899  1.00  0.00           H  
ATOM   3919  HA  LEU A 342       8.063   1.320 -12.655  1.00  0.00           H  
ATOM   3920 1HB  LEU A 342       9.755   0.003 -10.488  1.00  0.00           H  
ATOM   3921 2HB  LEU A 342      10.297   0.161 -12.154  1.00  0.00           H  
ATOM   3922  HG  LEU A 342       9.570   2.508 -10.370  1.00  0.00           H  
ATOM   3923 1HD1 LEU A 342      11.998   2.748 -10.098  1.00  0.00           H  
ATOM   3924 2HD1 LEU A 342      11.420   1.203  -9.432  1.00  0.00           H  
ATOM   3925 3HD1 LEU A 342      12.249   1.237 -11.004  1.00  0.00           H  
ATOM   3926 1HD2 LEU A 342      10.814   3.785 -12.059  1.00  0.00           H  
ATOM   3927 2HD2 LEU A 342      11.077   2.296 -13.000  1.00  0.00           H  
ATOM   3928 3HD2 LEU A 342       9.430   2.940 -12.796  1.00  0.00           H  
ATOM   3929  N   PRO A 343       7.673  -1.915 -11.829  1.00  0.00           N  
ATOM   3930  CA  PRO A 343       7.323  -3.220 -12.372  1.00  0.00           C  
ATOM   3931  C   PRO A 343       5.831  -3.417 -12.507  1.00  0.00           C  
ATOM   3932  O   PRO A 343       5.406  -4.290 -13.259  1.00  0.00           O  
ATOM   3933  CB  PRO A 343       7.899  -4.219 -11.362  1.00  0.00           C  
ATOM   3934  CG  PRO A 343       7.908  -3.467 -10.075  1.00  0.00           C  
ATOM   3935  CD  PRO A 343       8.317  -2.087 -10.515  1.00  0.00           C  
ATOM   3936  HA  PRO A 343       7.801  -3.333 -13.353  1.00  0.00           H  
ATOM   3937 1HB  PRO A 343       7.272  -5.122 -11.325  1.00  0.00           H  
ATOM   3938 2HB  PRO A 343       8.903  -4.533 -11.683  1.00  0.00           H  
ATOM   3939 1HG  PRO A 343       6.913  -3.507  -9.605  1.00  0.00           H  
ATOM   3940 2HG  PRO A 343       8.607  -3.923  -9.357  1.00  0.00           H  
ATOM   3941 1HD  PRO A 343       7.901  -1.353  -9.811  1.00  0.00           H  
ATOM   3942 2HD  PRO A 343       9.413  -2.014 -10.554  1.00  0.00           H  
ATOM   3943  N   ALA A 344       5.030  -2.564 -11.868  1.00  0.00           N  
ATOM   3944  CA  ALA A 344       3.583  -2.730 -11.902  1.00  0.00           C  
ATOM   3945  C   ALA A 344       3.030  -2.826 -13.313  1.00  0.00           C  
ATOM   3946  O   ALA A 344       2.145  -3.635 -13.574  1.00  0.00           O  
ATOM   3947  CB  ALA A 344       2.908  -1.600 -11.146  1.00  0.00           C  
ATOM   3948  H   ALA A 344       5.415  -1.879 -11.229  1.00  0.00           H  
ATOM   3949  HA  ALA A 344       3.361  -3.680 -11.416  1.00  0.00           H  
ATOM   3950 1HB  ALA A 344       1.831  -1.768 -11.126  1.00  0.00           H  
ATOM   3951 2HB  ALA A 344       3.285  -1.563 -10.128  1.00  0.00           H  
ATOM   3952 3HB  ALA A 344       3.118  -0.654 -11.643  1.00  0.00           H  
ATOM   3953  N   GLY A 345       3.525  -1.984 -14.211  1.00  0.00           N  
ATOM   3954  CA  GLY A 345       3.052  -1.982 -15.588  1.00  0.00           C  
ATOM   3955  C   GLY A 345       3.439  -3.275 -16.309  1.00  0.00           C  
ATOM   3956  O   GLY A 345       2.637  -3.847 -17.046  1.00  0.00           O  
ATOM   3957  H   GLY A 345       4.235  -1.321 -13.932  1.00  0.00           H  
ATOM   3958 1HA  GLY A 345       1.969  -1.865 -15.601  1.00  0.00           H  
ATOM   3959 2HA  GLY A 345       3.473  -1.128 -16.116  1.00  0.00           H  
ATOM   3960  N   ILE A 346       4.641  -3.773 -16.011  1.00  0.00           N  
ATOM   3961  CA  ILE A 346       5.119  -5.037 -16.547  1.00  0.00           C  
ATOM   3962  C   ILE A 346       4.266  -6.186 -16.093  1.00  0.00           C  
ATOM   3963  O   ILE A 346       3.947  -7.081 -16.876  1.00  0.00           O  
ATOM   3964  CB  ILE A 346       6.580  -5.296 -16.130  1.00  0.00           C  
ATOM   3965  CG1 ILE A 346       7.500  -4.278 -16.805  1.00  0.00           C  
ATOM   3966  CG2 ILE A 346       6.987  -6.719 -16.485  1.00  0.00           C  
ATOM   3967  CD1 ILE A 346       8.907  -4.275 -16.248  1.00  0.00           C  
ATOM   3968  H   ILE A 346       5.187  -3.316 -15.299  1.00  0.00           H  
ATOM   3969  HA  ILE A 346       5.051  -4.999 -17.633  1.00  0.00           H  
ATOM   3970  HB  ILE A 346       6.688  -5.158 -15.054  1.00  0.00           H  
ATOM   3971 1HG1 ILE A 346       7.545  -4.496 -17.872  1.00  0.00           H  
ATOM   3972 2HG1 ILE A 346       7.076  -3.281 -16.683  1.00  0.00           H  
ATOM   3973 1HG2 ILE A 346       8.020  -6.886 -16.184  1.00  0.00           H  
ATOM   3974 2HG2 ILE A 346       6.338  -7.424 -15.966  1.00  0.00           H  
ATOM   3975 3HG2 ILE A 346       6.892  -6.862 -17.561  1.00  0.00           H  
ATOM   3976 1HD1 ILE A 346       9.506  -3.530 -16.772  1.00  0.00           H  
ATOM   3977 2HD1 ILE A 346       8.873  -4.035 -15.186  1.00  0.00           H  
ATOM   3978 3HD1 ILE A 346       9.352  -5.259 -16.387  1.00  0.00           H  
ATOM   3979  N   LEU A 347       3.974  -6.208 -14.804  1.00  0.00           N  
ATOM   3980  CA  LEU A 347       3.217  -7.273 -14.195  1.00  0.00           C  
ATOM   3981  C   LEU A 347       1.794  -7.289 -14.695  1.00  0.00           C  
ATOM   3982  O   LEU A 347       1.254  -8.352 -15.003  1.00  0.00           O  
ATOM   3983  CB  LEU A 347       3.245  -7.097 -12.672  1.00  0.00           C  
ATOM   3984  CG  LEU A 347       4.619  -7.335 -12.031  1.00  0.00           C  
ATOM   3985  CD1 LEU A 347       4.576  -6.943 -10.560  1.00  0.00           C  
ATOM   3986  CD2 LEU A 347       4.997  -8.799 -12.199  1.00  0.00           C  
ATOM   3987  H   LEU A 347       4.298  -5.449 -14.221  1.00  0.00           H  
ATOM   3988  HA  LEU A 347       3.678  -8.224 -14.462  1.00  0.00           H  
ATOM   3989 1HB  LEU A 347       2.928  -6.085 -12.430  1.00  0.00           H  
ATOM   3990 2HB  LEU A 347       2.535  -7.791 -12.221  1.00  0.00           H  
ATOM   3991  HG  LEU A 347       5.367  -6.708 -12.516  1.00  0.00           H  
ATOM   3992 1HD1 LEU A 347       5.553  -7.115 -10.109  1.00  0.00           H  
ATOM   3993 2HD1 LEU A 347       4.315  -5.889 -10.473  1.00  0.00           H  
ATOM   3994 3HD1 LEU A 347       3.828  -7.547 -10.046  1.00  0.00           H  
ATOM   3995 1HD2 LEU A 347       5.972  -8.975 -11.747  1.00  0.00           H  
ATOM   3996 2HD2 LEU A 347       4.251  -9.426 -11.710  1.00  0.00           H  
ATOM   3997 3HD2 LEU A 347       5.038  -9.046 -13.260  1.00  0.00           H  
ATOM   3998  N   GLY A 348       1.199  -6.115 -14.824  1.00  0.00           N  
ATOM   3999  CA  GLY A 348      -0.147  -6.014 -15.324  1.00  0.00           C  
ATOM   4000  C   GLY A 348      -0.218  -6.562 -16.728  1.00  0.00           C  
ATOM   4001  O   GLY A 348      -1.120  -7.331 -17.061  1.00  0.00           O  
ATOM   4002  H   GLY A 348       1.672  -5.280 -14.533  1.00  0.00           H  
ATOM   4003 1HA  GLY A 348      -0.817  -6.558 -14.677  1.00  0.00           H  
ATOM   4004 2HA  GLY A 348      -0.466  -4.973 -15.309  1.00  0.00           H  
ATOM   4005  N   SER A 349       0.728  -6.120 -17.555  1.00  0.00           N  
ATOM   4006  CA  SER A 349       0.808  -6.508 -18.950  1.00  0.00           C  
ATOM   4007  C   SER A 349       1.027  -8.001 -19.126  1.00  0.00           C  
ATOM   4008  O   SER A 349       0.248  -8.658 -19.809  1.00  0.00           O  
ATOM   4009  CB  SER A 349       1.929  -5.745 -19.629  1.00  0.00           C  
ATOM   4010  OG  SER A 349       2.044  -6.118 -20.975  1.00  0.00           O  
ATOM   4011  H   SER A 349       1.417  -5.465 -17.210  1.00  0.00           H  
ATOM   4012  HA  SER A 349      -0.136  -6.249 -19.433  1.00  0.00           H  
ATOM   4013 1HB  SER A 349       1.734  -4.676 -19.562  1.00  0.00           H  
ATOM   4014 2HB  SER A 349       2.868  -5.941 -19.113  1.00  0.00           H  
ATOM   4015  HG  SER A 349       2.768  -5.599 -21.333  1.00  0.00           H  
ATOM   4016  N   GLY A 350       2.096  -8.516 -18.529  1.00  0.00           N  
ATOM   4017  CA  GLY A 350       2.475  -9.919 -18.652  1.00  0.00           C  
ATOM   4018  C   GLY A 350       1.363 -10.857 -18.236  1.00  0.00           C  
ATOM   4019  O   GLY A 350       1.096 -11.853 -18.907  1.00  0.00           O  
ATOM   4020  H   GLY A 350       2.692  -7.910 -17.982  1.00  0.00           H  
ATOM   4021 1HA  GLY A 350       2.750 -10.128 -19.686  1.00  0.00           H  
ATOM   4022 2HA  GLY A 350       3.346 -10.108 -18.045  1.00  0.00           H  
ATOM   4023  N   PHE A 351       0.725 -10.533 -17.102  1.00  0.00           N  
ATOM   4024  CA  PHE A 351      -0.354 -11.360 -16.581  1.00  0.00           C  
ATOM   4025  C   PHE A 351      -1.462 -11.377 -17.605  1.00  0.00           C  
ATOM   4026  O   PHE A 351      -1.970 -12.439 -17.954  1.00  0.00           O  
ATOM   4027  CB  PHE A 351      -0.845 -10.795 -15.247  1.00  0.00           C  
ATOM   4028  CG  PHE A 351      -1.846 -11.636 -14.506  1.00  0.00           C  
ATOM   4029  CD1 PHE A 351      -1.471 -12.863 -13.981  1.00  0.00           C  
ATOM   4030  CD2 PHE A 351      -3.152 -11.215 -14.330  1.00  0.00           C  
ATOM   4031  CE1 PHE A 351      -2.383 -13.644 -13.296  1.00  0.00           C  
ATOM   4032  CE2 PHE A 351      -4.069 -11.990 -13.647  1.00  0.00           C  
ATOM   4033  CZ  PHE A 351      -3.680 -13.209 -13.128  1.00  0.00           C  
ATOM   4034  H   PHE A 351       1.015  -9.724 -16.565  1.00  0.00           H  
ATOM   4035  HA  PHE A 351       0.008 -12.376 -16.430  1.00  0.00           H  
ATOM   4036 1HB  PHE A 351       0.012 -10.652 -14.589  1.00  0.00           H  
ATOM   4037 2HB  PHE A 351      -1.299  -9.824 -15.436  1.00  0.00           H  
ATOM   4038  HD1 PHE A 351      -0.446 -13.208 -14.111  1.00  0.00           H  
ATOM   4039  HD2 PHE A 351      -3.451 -10.250 -14.742  1.00  0.00           H  
ATOM   4040  HE1 PHE A 351      -2.072 -14.605 -12.889  1.00  0.00           H  
ATOM   4041  HE2 PHE A 351      -5.094 -11.643 -13.517  1.00  0.00           H  
ATOM   4042  HZ  PHE A 351      -4.397 -13.828 -12.589  1.00  0.00           H  
ATOM   4043  N   ALA A 352      -1.815 -10.201 -18.120  1.00  0.00           N  
ATOM   4044  CA  ALA A 352      -2.865 -10.124 -19.117  1.00  0.00           C  
ATOM   4045  C   ALA A 352      -2.491 -10.950 -20.324  1.00  0.00           C  
ATOM   4046  O   ALA A 352      -3.323 -11.656 -20.876  1.00  0.00           O  
ATOM   4047  CB  ALA A 352      -3.115  -8.672 -19.511  1.00  0.00           C  
ATOM   4048  H   ALA A 352      -1.406  -9.344 -17.776  1.00  0.00           H  
ATOM   4049  HA  ALA A 352      -3.779 -10.528 -18.697  1.00  0.00           H  
ATOM   4050 1HB  ALA A 352      -3.893  -8.632 -20.272  1.00  0.00           H  
ATOM   4051 2HB  ALA A 352      -3.432  -8.105 -18.637  1.00  0.00           H  
ATOM   4052 3HB  ALA A 352      -2.199  -8.239 -19.908  1.00  0.00           H  
ATOM   4053  N   LEU A 353      -1.235 -10.899 -20.741  1.00  0.00           N  
ATOM   4054  CA  LEU A 353      -0.839 -11.611 -21.940  1.00  0.00           C  
ATOM   4055  C   LEU A 353      -1.033 -13.118 -21.814  1.00  0.00           C  
ATOM   4056  O   LEU A 353      -1.487 -13.771 -22.756  1.00  0.00           O  
ATOM   4057  CB  LEU A 353       0.630 -11.312 -22.260  1.00  0.00           C  
ATOM   4058  CG  LEU A 353       0.933  -9.888 -22.744  1.00  0.00           C  
ATOM   4059  CD1 LEU A 353       2.442  -9.690 -22.806  1.00  0.00           C  
ATOM   4060  CD2 LEU A 353       0.289  -9.679 -24.106  1.00  0.00           C  
ATOM   4061  H   LEU A 353      -0.583 -10.269 -20.299  1.00  0.00           H  
ATOM   4062  HA  LEU A 353      -1.459 -11.261 -22.765  1.00  0.00           H  
ATOM   4063 1HB  LEU A 353       1.227 -11.489 -21.367  1.00  0.00           H  
ATOM   4064 2HB  LEU A 353       0.965 -12.003 -23.035  1.00  0.00           H  
ATOM   4065  HG  LEU A 353       0.534  -9.159 -22.039  1.00  0.00           H  
ATOM   4066 1HD1 LEU A 353       2.661  -8.680 -23.150  1.00  0.00           H  
ATOM   4067 2HD1 LEU A 353       2.871  -9.836 -21.815  1.00  0.00           H  
ATOM   4068 3HD1 LEU A 353       2.876 -10.411 -23.499  1.00  0.00           H  
ATOM   4069 1HD2 LEU A 353       0.500  -8.669 -24.457  1.00  0.00           H  
ATOM   4070 2HD2 LEU A 353       0.695 -10.400 -24.816  1.00  0.00           H  
ATOM   4071 3HD2 LEU A 353      -0.789  -9.818 -24.025  1.00  0.00           H  
ATOM   4072  N   LYS A 354      -0.688 -13.675 -20.657  1.00  0.00           N  
ATOM   4073  CA  LYS A 354      -0.757 -15.121 -20.519  1.00  0.00           C  
ATOM   4074  C   LYS A 354      -2.160 -15.559 -20.165  1.00  0.00           C  
ATOM   4075  O   LYS A 354      -2.582 -16.655 -20.535  1.00  0.00           O  
ATOM   4076  CB  LYS A 354       0.239 -15.587 -19.454  1.00  0.00           C  
ATOM   4077  CG  LYS A 354       1.672 -15.215 -19.813  1.00  0.00           C  
ATOM   4078  CD  LYS A 354       2.046 -15.737 -21.191  1.00  0.00           C  
ATOM   4079  CE  LYS A 354       2.433 -17.208 -21.161  1.00  0.00           C  
ATOM   4080  NZ  LYS A 354       2.730 -17.734 -22.522  1.00  0.00           N  
ATOM   4081  H   LYS A 354      -0.317 -13.106 -19.911  1.00  0.00           H  
ATOM   4082  HA  LYS A 354      -0.504 -15.579 -21.477  1.00  0.00           H  
ATOM   4083 1HB  LYS A 354      -0.015 -15.140 -18.493  1.00  0.00           H  
ATOM   4084 2HB  LYS A 354       0.172 -16.668 -19.335  1.00  0.00           H  
ATOM   4085 1HG  LYS A 354       1.781 -14.130 -19.802  1.00  0.00           H  
ATOM   4086 2HG  LYS A 354       2.352 -15.638 -19.074  1.00  0.00           H  
ATOM   4087 1HD  LYS A 354       1.201 -15.614 -21.869  1.00  0.00           H  
ATOM   4088 2HD  LYS A 354       2.888 -15.167 -21.583  1.00  0.00           H  
ATOM   4089 1HE  LYS A 354       3.314 -17.325 -20.532  1.00  0.00           H  
ATOM   4090 2HE  LYS A 354       1.614 -17.785 -20.730  1.00  0.00           H  
ATOM   4091 1HZ  LYS A 354       2.981 -18.712 -22.462  1.00  0.00           H  
ATOM   4092 2HZ  LYS A 354       1.899 -17.625 -23.087  1.00  0.00           H  
ATOM   4093 3HZ  LYS A 354       3.495 -17.218 -22.929  1.00  0.00           H  
ATOM   4094  N   VAL A 355      -2.868 -14.741 -19.406  1.00  0.00           N  
ATOM   4095  CA  VAL A 355      -4.222 -15.079 -19.037  1.00  0.00           C  
ATOM   4096  C   VAL A 355      -5.112 -14.979 -20.247  1.00  0.00           C  
ATOM   4097  O   VAL A 355      -5.960 -15.847 -20.432  1.00  0.00           O  
ATOM   4098  CB  VAL A 355      -4.757 -14.149 -17.931  1.00  0.00           C  
ATOM   4099  CG1 VAL A 355      -6.247 -14.382 -17.725  1.00  0.00           C  
ATOM   4100  CG2 VAL A 355      -3.974 -14.402 -16.652  1.00  0.00           C  
ATOM   4101  H   VAL A 355      -2.462 -13.889 -19.053  1.00  0.00           H  
ATOM   4102  HA  VAL A 355      -4.240 -16.102 -18.660  1.00  0.00           H  
ATOM   4103  HB  VAL A 355      -4.638 -13.110 -18.238  1.00  0.00           H  
ATOM   4104 1HG1 VAL A 355      -6.610 -13.718 -16.942  1.00  0.00           H  
ATOM   4105 2HG1 VAL A 355      -6.776 -14.176 -18.655  1.00  0.00           H  
ATOM   4106 3HG1 VAL A 355      -6.417 -15.418 -17.431  1.00  0.00           H  
ATOM   4107 1HG2 VAL A 355      -4.352 -13.744 -15.870  1.00  0.00           H  
ATOM   4108 2HG2 VAL A 355      -4.096 -15.441 -16.350  1.00  0.00           H  
ATOM   4109 3HG2 VAL A 355      -2.915 -14.199 -16.810  1.00  0.00           H  
ATOM   4110  N   GLN A 356      -4.962 -13.925 -21.055  1.00  0.00           N  
ATOM   4111  CA  GLN A 356      -5.793 -13.793 -22.235  1.00  0.00           C  
ATOM   4112  C   GLN A 356      -5.544 -14.968 -23.151  1.00  0.00           C  
ATOM   4113  O   GLN A 356      -6.474 -15.472 -23.759  1.00  0.00           O  
ATOM   4114  CB  GLN A 356      -5.544 -12.489 -22.997  1.00  0.00           C  
ATOM   4115  CG  GLN A 356      -5.984 -11.202 -22.319  1.00  0.00           C  
ATOM   4116  CD  GLN A 356      -7.459 -11.154 -21.971  1.00  0.00           C  
ATOM   4117  NE2 GLN A 356      -7.712 -10.555 -20.813  1.00  0.00           N  
ATOM   4118  OE1 GLN A 356      -8.346 -11.624 -22.689  1.00  0.00           O  
ATOM   4119  H   GLN A 356      -4.303 -13.199 -20.832  1.00  0.00           H  
ATOM   4120  HA  GLN A 356      -6.838 -13.800 -21.934  1.00  0.00           H  
ATOM   4121 1HB  GLN A 356      -4.478 -12.391 -23.197  1.00  0.00           H  
ATOM   4122 2HB  GLN A 356      -6.060 -12.528 -23.957  1.00  0.00           H  
ATOM   4123 1HG  GLN A 356      -5.437 -11.066 -21.385  1.00  0.00           H  
ATOM   4124 2HG  GLN A 356      -5.774 -10.372 -22.992  1.00  0.00           H  
ATOM   4125 1HE2 GLN A 356      -8.649 -10.460 -20.476  1.00  0.00           H  
ATOM   4126 2HE2 GLN A 356      -6.956 -10.189 -20.268  1.00  0.00           H  
ATOM   4127  N   GLN A 357      -4.271 -15.392 -23.250  1.00  0.00           N  
ATOM   4128  CA  GLN A 357      -3.910 -16.537 -24.074  1.00  0.00           C  
ATOM   4129  C   GLN A 357      -4.739 -17.725 -23.649  1.00  0.00           C  
ATOM   4130  O   GLN A 357      -5.352 -18.397 -24.478  1.00  0.00           O  
ATOM   4131  CB  GLN A 357      -2.413 -16.824 -23.928  1.00  0.00           C  
ATOM   4132  CG  GLN A 357      -1.882 -17.987 -24.750  1.00  0.00           C  
ATOM   4133  CD  GLN A 357      -0.395 -18.168 -24.515  1.00  0.00           C  
ATOM   4134  NE2 GLN A 357       0.218 -19.140 -25.182  1.00  0.00           N  
ATOM   4135  OE1 GLN A 357       0.186 -17.418 -23.726  1.00  0.00           O  
ATOM   4136  H   GLN A 357      -3.523 -14.867 -22.818  1.00  0.00           H  
ATOM   4137  HA  GLN A 357      -4.123 -16.306 -25.117  1.00  0.00           H  
ATOM   4138 1HB  GLN A 357      -1.848 -15.938 -24.216  1.00  0.00           H  
ATOM   4139 2HB  GLN A 357      -2.181 -17.036 -22.884  1.00  0.00           H  
ATOM   4140 1HG  GLN A 357      -2.403 -18.899 -24.458  1.00  0.00           H  
ATOM   4141 2HG  GLN A 357      -2.055 -17.788 -25.807  1.00  0.00           H  
ATOM   4142 1HE2 GLN A 357       1.199 -19.292 -25.055  1.00  0.00           H  
ATOM   4143 2HE2 GLN A 357      -0.301 -19.720 -25.810  1.00  0.00           H  
ATOM   4144  N   LYS A 358      -4.755 -17.978 -22.347  1.00  0.00           N  
ATOM   4145  CA  LYS A 358      -5.516 -19.084 -21.823  1.00  0.00           C  
ATOM   4146  C   LYS A 358      -6.992 -18.904 -22.065  1.00  0.00           C  
ATOM   4147  O   LYS A 358      -7.682 -19.884 -22.320  1.00  0.00           O  
ATOM   4148  CB  LYS A 358      -5.278 -19.292 -20.326  1.00  0.00           C  
ATOM   4149  CG  LYS A 358      -6.158 -20.393 -19.750  1.00  0.00           C  
ATOM   4150  CD  LYS A 358      -5.866 -21.746 -20.383  1.00  0.00           C  
ATOM   4151  CE  LYS A 358      -6.784 -22.826 -19.830  1.00  0.00           C  
ATOM   4152  NZ  LYS A 358      -6.593 -24.131 -20.520  1.00  0.00           N  
ATOM   4153  H   LYS A 358      -4.153 -17.455 -21.726  1.00  0.00           H  
ATOM   4154  HA  LYS A 358      -5.204 -19.991 -22.343  1.00  0.00           H  
ATOM   4155 1HB  LYS A 358      -4.232 -19.548 -20.157  1.00  0.00           H  
ATOM   4156 2HB  LYS A 358      -5.477 -18.364 -19.790  1.00  0.00           H  
ATOM   4157 1HG  LYS A 358      -5.992 -20.469 -18.675  1.00  0.00           H  
ATOM   4158 2HG  LYS A 358      -7.205 -20.139 -19.925  1.00  0.00           H  
ATOM   4159 1HD  LYS A 358      -6.007 -21.677 -21.464  1.00  0.00           H  
ATOM   4160 2HD  LYS A 358      -4.831 -22.023 -20.186  1.00  0.00           H  
ATOM   4161 1HE  LYS A 358      -6.581 -22.955 -18.768  1.00  0.00           H  
ATOM   4162 2HE  LYS A 358      -7.820 -22.511 -19.952  1.00  0.00           H  
ATOM   4163 1HZ  LYS A 358      -7.221 -24.816 -20.123  1.00  0.00           H  
ATOM   4164 2HZ  LYS A 358      -6.794 -24.023 -21.505  1.00  0.00           H  
ATOM   4165 3HZ  LYS A 358      -5.640 -24.439 -20.402  1.00  0.00           H  
ATOM   4166  N   GLN A 359      -7.489 -17.671 -21.974  1.00  0.00           N  
ATOM   4167  CA  GLN A 359      -8.901 -17.417 -22.186  1.00  0.00           C  
ATOM   4168  C   GLN A 359      -9.301 -17.829 -23.581  1.00  0.00           C  
ATOM   4169  O   GLN A 359     -10.393 -18.356 -23.778  1.00  0.00           O  
ATOM   4170  CB  GLN A 359      -9.228 -15.938 -21.967  1.00  0.00           C  
ATOM   4171  CG  GLN A 359      -9.162 -15.495 -20.516  1.00  0.00           C  
ATOM   4172  CD  GLN A 359      -9.313 -13.990 -20.391  1.00  0.00           C  
ATOM   4173  NE2 GLN A 359     -10.525 -13.473 -20.560  1.00  0.00           N  
ATOM   4174  OE1 GLN A 359      -8.324 -13.297 -20.140  1.00  0.00           O  
ATOM   4175  H   GLN A 359      -6.892 -16.912 -21.677  1.00  0.00           H  
ATOM   4176  HA  GLN A 359      -9.474 -18.015 -21.476  1.00  0.00           H  
ATOM   4177 1HB  GLN A 359      -8.536 -15.317 -22.535  1.00  0.00           H  
ATOM   4178 2HB  GLN A 359     -10.232 -15.735 -22.338  1.00  0.00           H  
ATOM   4179 1HG  GLN A 359      -9.969 -15.978 -19.965  1.00  0.00           H  
ATOM   4180 2HG  GLN A 359      -8.203 -15.778 -20.082  1.00  0.00           H  
ATOM   4181 1HE2 GLN A 359     -10.646 -12.484 -20.482  1.00  0.00           H  
ATOM   4182 2HE2 GLN A 359     -11.296 -14.077 -20.763  1.00  0.00           H  
ATOM   4183  N   ARG A 360      -8.405 -17.608 -24.556  1.00  0.00           N  
ATOM   4184  CA  ARG A 360      -8.717 -17.979 -25.930  1.00  0.00           C  
ATOM   4185  C   ARG A 360      -8.869 -19.488 -25.956  1.00  0.00           C  
ATOM   4186  O   ARG A 360      -9.773 -20.023 -26.604  1.00  0.00           O  
ATOM   4187  CB  ARG A 360      -7.621 -17.535 -26.887  1.00  0.00           C  
ATOM   4188  CG  ARG A 360      -7.328 -16.043 -26.900  1.00  0.00           C  
ATOM   4189  CD  ARG A 360      -8.470 -15.219 -27.375  1.00  0.00           C  
ATOM   4190  NE  ARG A 360      -9.469 -15.025 -26.337  1.00  0.00           N  
ATOM   4191  CZ  ARG A 360      -9.367 -14.189 -25.285  1.00  0.00           C  
ATOM   4192  NH1 ARG A 360      -8.291 -13.451 -25.120  1.00  0.00           N  
ATOM   4193  NH2 ARG A 360     -10.353 -14.109 -24.410  1.00  0.00           N  
ATOM   4194  H   ARG A 360      -7.576 -17.069 -24.354  1.00  0.00           H  
ATOM   4195  HA  ARG A 360      -9.646 -17.504 -26.231  1.00  0.00           H  
ATOM   4196 1HB  ARG A 360      -6.691 -18.045 -26.639  1.00  0.00           H  
ATOM   4197 2HB  ARG A 360      -7.891 -17.821 -27.904  1.00  0.00           H  
ATOM   4198 1HG  ARG A 360      -7.086 -15.706 -25.892  1.00  0.00           H  
ATOM   4199 2HG  ARG A 360      -6.485 -15.849 -27.562  1.00  0.00           H  
ATOM   4200 1HD  ARG A 360      -8.107 -14.240 -27.685  1.00  0.00           H  
ATOM   4201 2HD  ARG A 360      -8.949 -15.715 -28.219  1.00  0.00           H  
ATOM   4202  HE  ARG A 360     -10.318 -15.569 -26.413  1.00  0.00           H  
ATOM   4203 1HH1 ARG A 360      -7.532 -13.507 -25.787  1.00  0.00           H  
ATOM   4204 2HH1 ARG A 360      -8.224 -12.827 -24.330  1.00  0.00           H  
ATOM   4205 1HH2 ARG A 360     -11.186 -14.670 -24.523  1.00  0.00           H  
ATOM   4206 2HH2 ARG A 360     -10.276 -13.482 -23.622  1.00  0.00           H  
ATOM   4207  N   GLN A 361      -7.987 -20.162 -25.219  1.00  0.00           N  
ATOM   4208  CA  GLN A 361      -8.011 -21.606 -25.116  1.00  0.00           C  
ATOM   4209  C   GLN A 361      -9.274 -22.064 -24.403  1.00  0.00           C  
ATOM   4210  O   GLN A 361      -9.840 -23.091 -24.771  1.00  0.00           O  
ATOM   4211  CB  GLN A 361      -6.775 -22.127 -24.377  1.00  0.00           C  
ATOM   4212  CG  GLN A 361      -6.685 -23.639 -24.269  1.00  0.00           C  
ATOM   4213  CD  GLN A 361      -6.555 -24.330 -25.613  1.00  0.00           C  
ATOM   4214  NE2 GLN A 361      -7.341 -25.378 -25.826  1.00  0.00           N  
ATOM   4215  OE1 GLN A 361      -5.748 -23.924 -26.455  1.00  0.00           O  
ATOM   4216  H   GLN A 361      -7.206 -19.658 -24.819  1.00  0.00           H  
ATOM   4217  HA  GLN A 361      -8.011 -22.027 -26.121  1.00  0.00           H  
ATOM   4218 1HB  GLN A 361      -5.876 -21.777 -24.888  1.00  0.00           H  
ATOM   4219 2HB  GLN A 361      -6.750 -21.725 -23.365  1.00  0.00           H  
ATOM   4220 1HG  GLN A 361      -5.810 -23.896 -23.673  1.00  0.00           H  
ATOM   4221 2HG  GLN A 361      -7.591 -24.008 -23.788  1.00  0.00           H  
ATOM   4222 1HE2 GLN A 361      -7.292 -25.868 -26.699  1.00  0.00           H  
ATOM   4223 2HE2 GLN A 361      -7.986 -25.687 -25.126  1.00  0.00           H  
ATOM   4224  N   LYS A 362      -9.724 -21.297 -23.411  1.00  0.00           N  
ATOM   4225  CA  LYS A 362     -10.912 -21.634 -22.654  1.00  0.00           C  
ATOM   4226  C   LYS A 362     -12.113 -21.649 -23.563  1.00  0.00           C  
ATOM   4227  O   LYS A 362     -12.978 -22.517 -23.441  1.00  0.00           O  
ATOM   4228  CB  LYS A 362     -11.148 -20.656 -21.501  1.00  0.00           C  
ATOM   4229  CG  LYS A 362     -10.185 -20.741 -20.325  1.00  0.00           C  
ATOM   4230  CD  LYS A 362     -10.520 -19.671 -19.298  1.00  0.00           C  
ATOM   4231  CE  LYS A 362      -9.585 -19.695 -18.098  1.00  0.00           C  
ATOM   4232  NZ  LYS A 362      -9.896 -18.600 -17.140  1.00  0.00           N  
ATOM   4233  H   LYS A 362      -9.159 -20.524 -23.099  1.00  0.00           H  
ATOM   4234  HA  LYS A 362     -10.788 -22.634 -22.231  1.00  0.00           H  
ATOM   4235 1HB  LYS A 362     -11.095 -19.633 -21.874  1.00  0.00           H  
ATOM   4236 2HB  LYS A 362     -12.150 -20.810 -21.102  1.00  0.00           H  
ATOM   4237 1HG  LYS A 362     -10.257 -21.727 -19.864  1.00  0.00           H  
ATOM   4238 2HG  LYS A 362      -9.161 -20.603 -20.670  1.00  0.00           H  
ATOM   4239 1HD  LYS A 362     -10.457 -18.686 -19.761  1.00  0.00           H  
ATOM   4240 2HD  LYS A 362     -11.539 -19.823 -18.942  1.00  0.00           H  
ATOM   4241 1HE  LYS A 362      -9.678 -20.652 -17.589  1.00  0.00           H  
ATOM   4242 2HE  LYS A 362      -8.555 -19.586 -18.439  1.00  0.00           H  
ATOM   4243 1HZ  LYS A 362      -9.259 -18.643 -16.357  1.00  0.00           H  
ATOM   4244 2HZ  LYS A 362      -9.797 -17.709 -17.606  1.00  0.00           H  
ATOM   4245 3HZ  LYS A 362     -10.844 -18.703 -16.806  1.00  0.00           H  
ATOM   4246  N   HIS A 363     -12.152 -20.693 -24.500  1.00  0.00           N  
ATOM   4247  CA  HIS A 363     -13.292 -20.600 -25.404  1.00  0.00           C  
ATOM   4248  C   HIS A 363     -13.260 -21.795 -26.313  1.00  0.00           C  
ATOM   4249  O   HIS A 363     -14.285 -22.430 -26.535  1.00  0.00           O  
ATOM   4250  CB  HIS A 363     -13.244 -19.304 -26.220  1.00  0.00           C  
ATOM   4251  CG  HIS A 363     -13.226 -18.071 -25.371  1.00  0.00           C  
ATOM   4252  CD2 HIS A 363     -12.460 -16.967 -25.459  1.00  0.00           C  
ATOM   4253  ND1 HIS A 363     -14.063 -17.875 -24.293  1.00  0.00           N  
ATOM   4254  CE1 HIS A 363     -13.806 -16.696 -23.755  1.00  0.00           C  
ATOM   4255  NE2 HIS A 363     -12.836 -16.124 -24.444  1.00  0.00           N  
ATOM   4256  H   HIS A 363     -11.431 -19.988 -24.523  1.00  0.00           H  
ATOM   4257  HA  HIS A 363     -14.222 -20.612 -24.838  1.00  0.00           H  
ATOM   4258 1HB  HIS A 363     -12.354 -19.301 -26.849  1.00  0.00           H  
ATOM   4259 2HB  HIS A 363     -14.109 -19.256 -26.879  1.00  0.00           H  
ATOM   4260  HD1 HIS A 363     -14.706 -18.540 -23.913  1.00  0.00           H  
ATOM   4261  HD2 HIS A 363     -11.669 -16.691 -26.157  1.00  0.00           H  
ATOM   4262  HE1 HIS A 363     -14.363 -16.350 -22.884  1.00  0.00           H  
ATOM   4263  N   PHE A 364     -12.061 -22.138 -26.781  1.00  0.00           N  
ATOM   4264  CA  PHE A 364     -11.863 -23.296 -27.625  1.00  0.00           C  
ATOM   4265  C   PHE A 364     -12.346 -24.542 -26.937  1.00  0.00           C  
ATOM   4266  O   PHE A 364     -13.121 -25.313 -27.498  1.00  0.00           O  
ATOM   4267  CB  PHE A 364     -10.390 -23.471 -28.002  1.00  0.00           C  
ATOM   4268  CG  PHE A 364     -10.156 -24.719 -28.804  1.00  0.00           C  
ATOM   4269  CD1 PHE A 364     -10.355 -24.734 -30.176  1.00  0.00           C  
ATOM   4270  CD2 PHE A 364      -9.735 -25.882 -28.182  1.00  0.00           C  
ATOM   4271  CE1 PHE A 364     -10.138 -25.887 -30.907  1.00  0.00           C  
ATOM   4272  CE2 PHE A 364      -9.515 -27.035 -28.908  1.00  0.00           C  
ATOM   4273  CZ  PHE A 364      -9.718 -27.037 -30.274  1.00  0.00           C  
ATOM   4274  H   PHE A 364     -11.274 -21.527 -26.609  1.00  0.00           H  
ATOM   4275  HA  PHE A 364     -12.436 -23.157 -28.543  1.00  0.00           H  
ATOM   4276 1HB  PHE A 364     -10.055 -22.610 -28.581  1.00  0.00           H  
ATOM   4277 2HB  PHE A 364      -9.772 -23.512 -27.107  1.00  0.00           H  
ATOM   4278  HD1 PHE A 364     -10.687 -23.823 -30.676  1.00  0.00           H  
ATOM   4279  HD2 PHE A 364      -9.577 -25.880 -27.102  1.00  0.00           H  
ATOM   4280  HE1 PHE A 364     -10.299 -25.886 -31.985  1.00  0.00           H  
ATOM   4281  HE2 PHE A 364      -9.184 -27.945 -28.406  1.00  0.00           H  
ATOM   4282  HZ  PHE A 364      -9.548 -27.945 -30.849  1.00  0.00           H  
ATOM   4283  N   ASN A 365     -11.967 -24.672 -25.664  1.00  0.00           N  
ATOM   4284  CA  ASN A 365     -12.329 -25.820 -24.851  1.00  0.00           C  
ATOM   4285  C   ASN A 365     -13.846 -25.951 -24.817  1.00  0.00           C  
ATOM   4286  O   ASN A 365     -14.389 -27.039 -25.005  1.00  0.00           O  
ATOM   4287  CB  ASN A 365     -11.739 -25.666 -23.461  1.00  0.00           C  
ATOM   4288  CG  ASN A 365     -10.237 -25.755 -23.477  1.00  0.00           C  
ATOM   4289  ND2 ASN A 365      -9.616 -25.178 -22.481  1.00  0.00           N  
ATOM   4290  OD1 ASN A 365      -9.647 -26.345 -24.391  1.00  0.00           O  
ATOM   4291  H   ASN A 365     -11.330 -23.996 -25.278  1.00  0.00           H  
ATOM   4292  HA  ASN A 365     -11.922 -26.717 -25.309  1.00  0.00           H  
ATOM   4293 1HB  ASN A 365     -12.031 -24.703 -23.037  1.00  0.00           H  
ATOM   4294 2HB  ASN A 365     -12.136 -26.440 -22.805  1.00  0.00           H  
ATOM   4295 1HD2 ASN A 365      -8.616 -25.203 -22.432  1.00  0.00           H  
ATOM   4296 2HD2 ASN A 365     -10.139 -24.714 -21.768  1.00  0.00           H  
ATOM   4297  N   ARG A 366     -14.525 -24.822 -24.666  1.00  0.00           N  
ATOM   4298  CA  ARG A 366     -15.979 -24.771 -24.628  1.00  0.00           C  
ATOM   4299  C   ARG A 366     -16.569 -25.108 -25.994  1.00  0.00           C  
ATOM   4300  O   ARG A 366     -17.650 -25.690 -26.093  1.00  0.00           O  
ATOM   4301  CB  ARG A 366     -16.409 -23.379 -24.187  1.00  0.00           C  
ATOM   4302  CG  ARG A 366     -16.071 -23.074 -22.735  1.00  0.00           C  
ATOM   4303  CD  ARG A 366     -16.257 -21.637 -22.412  1.00  0.00           C  
ATOM   4304  NE  ARG A 366     -15.846 -21.347 -21.048  1.00  0.00           N  
ATOM   4305  CZ  ARG A 366     -15.589 -20.114 -20.568  1.00  0.00           C  
ATOM   4306  NH1 ARG A 366     -15.707 -19.066 -21.354  1.00  0.00           N  
ATOM   4307  NH2 ARG A 366     -15.221 -19.966 -19.308  1.00  0.00           N  
ATOM   4308  H   ARG A 366     -14.014 -23.978 -24.474  1.00  0.00           H  
ATOM   4309  HA  ARG A 366     -16.336 -25.506 -23.904  1.00  0.00           H  
ATOM   4310 1HB  ARG A 366     -15.933 -22.624 -24.809  1.00  0.00           H  
ATOM   4311 2HB  ARG A 366     -17.486 -23.271 -24.316  1.00  0.00           H  
ATOM   4312 1HG  ARG A 366     -16.719 -23.658 -22.081  1.00  0.00           H  
ATOM   4313 2HG  ARG A 366     -15.030 -23.333 -22.537  1.00  0.00           H  
ATOM   4314 1HD  ARG A 366     -15.661 -21.028 -23.090  1.00  0.00           H  
ATOM   4315 2HD  ARG A 366     -17.308 -21.370 -22.520  1.00  0.00           H  
ATOM   4316  HE  ARG A 366     -15.743 -22.126 -20.413  1.00  0.00           H  
ATOM   4317 1HH1 ARG A 366     -15.991 -19.186 -22.317  1.00  0.00           H  
ATOM   4318 2HH1 ARG A 366     -15.517 -18.141 -20.996  1.00  0.00           H  
ATOM   4319 1HH2 ARG A 366     -15.131 -20.776 -18.710  1.00  0.00           H  
ATOM   4320 2HH2 ARG A 366     -15.027 -19.046 -18.941  1.00  0.00           H  
ATOM   4321  N   GLN A 367     -15.852 -24.726 -27.049  1.00  0.00           N  
ATOM   4322  CA  GLN A 367     -16.231 -25.018 -28.415  1.00  0.00           C  
ATOM   4323  C   GLN A 367     -16.018 -26.484 -28.794  1.00  0.00           C  
ATOM   4324  O   GLN A 367     -16.570 -26.940 -29.794  1.00  0.00           O  
ATOM   4325  CB  GLN A 367     -15.446 -24.119 -29.373  1.00  0.00           C  
ATOM   4326  CG  GLN A 367     -15.812 -22.645 -29.296  1.00  0.00           C  
ATOM   4327  CD  GLN A 367     -14.830 -21.782 -30.065  1.00  0.00           C  
ATOM   4328  NE2 GLN A 367     -14.586 -20.578 -29.562  1.00  0.00           N  
ATOM   4329  OE1 GLN A 367     -14.296 -22.192 -31.101  1.00  0.00           O  
ATOM   4330  H   GLN A 367     -14.974 -24.267 -26.894  1.00  0.00           H  
ATOM   4331  HA  GLN A 367     -17.296 -24.808 -28.524  1.00  0.00           H  
ATOM   4332 1HB  GLN A 367     -14.378 -24.201 -29.175  1.00  0.00           H  
ATOM   4333 2HB  GLN A 367     -15.612 -24.451 -30.398  1.00  0.00           H  
ATOM   4334 1HG  GLN A 367     -16.805 -22.505 -29.721  1.00  0.00           H  
ATOM   4335 2HG  GLN A 367     -15.808 -22.320 -28.256  1.00  0.00           H  
ATOM   4336 1HE2 GLN A 367     -13.948 -19.961 -30.025  1.00  0.00           H  
ATOM   4337 2HE2 GLN A 367     -15.042 -20.285 -28.720  1.00  0.00           H  
ATOM   4338  N   ILE A 368     -15.224 -27.228 -28.014  1.00  0.00           N  
ATOM   4339  CA  ILE A 368     -15.016 -28.641 -28.321  1.00  0.00           C  
ATOM   4340  C   ILE A 368     -16.362 -29.395 -28.274  1.00  0.00           C  
ATOM   4341  O   ILE A 368     -16.577 -30.299 -29.083  1.00  0.00           O  
ATOM   4342  CB  ILE A 368     -14.019 -29.309 -27.357  1.00  0.00           C  
ATOM   4343  CG1 ILE A 368     -12.611 -28.752 -27.590  1.00  0.00           C  
ATOM   4344  CG2 ILE A 368     -14.047 -30.818 -27.543  1.00  0.00           C  
ATOM   4345  CD1 ILE A 368     -11.621 -29.161 -26.523  1.00  0.00           C  
ATOM   4346  H   ILE A 368     -14.771 -26.836 -27.199  1.00  0.00           H  
ATOM   4347  HA  ILE A 368     -14.602 -28.718 -29.325  1.00  0.00           H  
ATOM   4348  HB  ILE A 368     -14.269 -29.083 -26.321  1.00  0.00           H  
ATOM   4349 1HG1 ILE A 368     -12.248 -29.098 -28.556  1.00  0.00           H  
ATOM   4350 2HG1 ILE A 368     -12.659 -27.662 -27.622  1.00  0.00           H  
ATOM   4351 1HG2 ILE A 368     -13.340 -31.283 -26.859  1.00  0.00           H  
ATOM   4352 2HG2 ILE A 368     -15.050 -31.191 -27.336  1.00  0.00           H  
ATOM   4353 3HG2 ILE A 368     -13.775 -31.063 -28.570  1.00  0.00           H  
ATOM   4354 1HD1 ILE A 368     -10.644 -28.733 -26.748  1.00  0.00           H  
ATOM   4355 2HD1 ILE A 368     -11.959 -28.800 -25.552  1.00  0.00           H  
ATOM   4356 3HD1 ILE A 368     -11.542 -30.248 -26.498  1.00  0.00           H  
ATOM   4357  N   PRO A 369     -17.279 -29.038 -27.352  1.00  0.00           N  
ATOM   4358  CA  PRO A 369     -18.612 -29.620 -27.364  1.00  0.00           C  
ATOM   4359  C   PRO A 369     -19.624 -28.560 -27.769  1.00  0.00           C  
ATOM   4360  O   PRO A 369     -20.322 -28.711 -28.771  1.00  0.00           O  
ATOM   4361  CB  PRO A 369     -18.861 -30.097 -25.929  1.00  0.00           C  
ATOM   4362  CG  PRO A 369     -18.019 -29.197 -25.092  1.00  0.00           C  
ATOM   4363  CD  PRO A 369     -16.803 -28.973 -25.949  1.00  0.00           C  
ATOM   4364  OXT PRO A 369     -19.742 -27.542 -27.088  1.00  0.00           O  
ATOM   4365  HA  PRO A 369     -18.634 -30.481 -28.047  1.00  0.00           H  
ATOM   4366 1HB  PRO A 369     -19.932 -30.024 -25.690  1.00  0.00           H  
ATOM   4367 2HB  PRO A 369     -18.581 -31.155 -25.830  1.00  0.00           H  
ATOM   4368 1HG  PRO A 369     -18.564 -28.267 -24.861  1.00  0.00           H  
ATOM   4369 2HG  PRO A 369     -17.791 -29.674 -24.128  1.00  0.00           H  
ATOM   4370 1HD  PRO A 369     -16.396 -27.972 -25.741  1.00  0.00           H  
ATOM   4371 2HD  PRO A 369     -16.067 -29.759 -25.724  1.00  0.00           H  
TER
ATOM   4372  N   VAL B 100      48.873   5.601 -27.767  1.00  0.00           N  
ATOM   4373  CA  VAL B 100      49.082   4.318 -28.426  1.00  0.00           C  
ATOM   4374  C   VAL B 100      47.773   3.564 -28.584  1.00  0.00           C  
ATOM   4375  O   VAL B 100      47.180   3.136 -27.594  1.00  0.00           O  
ATOM   4376  CB  VAL B 100      50.071   3.455 -27.619  1.00  0.00           C  
ATOM   4377  CG1 VAL B 100      50.266   2.110 -28.299  1.00  0.00           C  
ATOM   4378  CG2 VAL B 100      51.393   4.196 -27.479  1.00  0.00           C  
ATOM   4379 1H   VAL B 100      49.757   6.080 -27.674  1.00  0.00           H  
ATOM   4380 2H   VAL B 100      48.240   6.165 -28.318  1.00  0.00           H  
ATOM   4381 3H   VAL B 100      48.475   5.449 -26.851  1.00  0.00           H  
ATOM   4382  HA  VAL B 100      49.500   4.504 -29.415  1.00  0.00           H  
ATOM   4383  HB  VAL B 100      49.655   3.261 -26.631  1.00  0.00           H  
ATOM   4384 1HG1 VAL B 100      50.967   1.507 -27.720  1.00  0.00           H  
ATOM   4385 2HG1 VAL B 100      49.309   1.590 -28.361  1.00  0.00           H  
ATOM   4386 3HG1 VAL B 100      50.661   2.261 -29.304  1.00  0.00           H  
ATOM   4387 1HG2 VAL B 100      52.093   3.586 -26.909  1.00  0.00           H  
ATOM   4388 2HG2 VAL B 100      51.807   4.393 -28.468  1.00  0.00           H  
ATOM   4389 3HG2 VAL B 100      51.229   5.140 -26.960  1.00  0.00           H  
ATOM   4390  N   LEU B 101      47.351   3.375 -29.833  1.00  0.00           N  
ATOM   4391  CA  LEU B 101      46.102   2.691 -30.158  1.00  0.00           C  
ATOM   4392  C   LEU B 101      45.995   1.321 -29.504  1.00  0.00           C  
ATOM   4393  O   LEU B 101      44.924   0.939 -29.041  1.00  0.00           O  
ATOM   4394  CB  LEU B 101      45.980   2.533 -31.668  1.00  0.00           C  
ATOM   4395  CG  LEU B 101      44.699   1.840 -32.124  1.00  0.00           C  
ATOM   4396  CD1 LEU B 101      43.500   2.663 -31.676  1.00  0.00           C  
ATOM   4397  CD2 LEU B 101      44.724   1.679 -33.635  1.00  0.00           C  
ATOM   4398  H   LEU B 101      47.906   3.752 -30.589  1.00  0.00           H  
ATOM   4399  HA  LEU B 101      45.280   3.305 -29.795  1.00  0.00           H  
ATOM   4400 1HB  LEU B 101      46.019   3.519 -32.129  1.00  0.00           H  
ATOM   4401 2HB  LEU B 101      46.830   1.955 -32.031  1.00  0.00           H  
ATOM   4402  HG  LEU B 101      44.631   0.862 -31.655  1.00  0.00           H  
ATOM   4403 1HD1 LEU B 101      42.583   2.175 -31.999  1.00  0.00           H  
ATOM   4404 2HD1 LEU B 101      43.503   2.748 -30.590  1.00  0.00           H  
ATOM   4405 3HD1 LEU B 101      43.555   3.657 -32.118  1.00  0.00           H  
ATOM   4406 1HD2 LEU B 101      43.811   1.183 -33.964  1.00  0.00           H  
ATOM   4407 2HD2 LEU B 101      44.796   2.660 -34.105  1.00  0.00           H  
ATOM   4408 3HD2 LEU B 101      45.587   1.077 -33.923  1.00  0.00           H  
ATOM   4409  N   ALA B 102      47.099   0.584 -29.471  1.00  0.00           N  
ATOM   4410  CA  ALA B 102      47.112  -0.724 -28.844  1.00  0.00           C  
ATOM   4411  C   ALA B 102      46.772  -0.625 -27.363  1.00  0.00           C  
ATOM   4412  O   ALA B 102      46.137  -1.521 -26.809  1.00  0.00           O  
ATOM   4413  CB  ALA B 102      48.464  -1.386 -29.028  1.00  0.00           C  
ATOM   4414  H   ALA B 102      47.943   0.936 -29.898  1.00  0.00           H  
ATOM   4415  HA  ALA B 102      46.343  -1.335 -29.317  1.00  0.00           H  
ATOM   4416 1HB  ALA B 102      48.456  -2.369 -28.557  1.00  0.00           H  
ATOM   4417 2HB  ALA B 102      48.673  -1.496 -30.092  1.00  0.00           H  
ATOM   4418 3HB  ALA B 102      49.236  -0.770 -28.570  1.00  0.00           H  
ATOM   4419  N   ARG B 103      47.247   0.439 -26.698  1.00  0.00           N  
ATOM   4420  CA  ARG B 103      46.950   0.623 -25.292  1.00  0.00           C  
ATOM   4421  C   ARG B 103      45.504   0.977 -25.146  1.00  0.00           C  
ATOM   4422  O   ARG B 103      44.879   0.599 -24.164  1.00  0.00           O  
ATOM   4423  CB  ARG B 103      47.818   1.714 -24.682  1.00  0.00           C  
ATOM   4424  CG  ARG B 103      49.290   1.355 -24.560  1.00  0.00           C  
ATOM   4425  CD  ARG B 103      50.089   2.475 -24.003  1.00  0.00           C  
ATOM   4426  NE  ARG B 103      51.511   2.173 -24.002  1.00  0.00           N  
ATOM   4427  CZ  ARG B 103      52.485   3.075 -23.771  1.00  0.00           C  
ATOM   4428  NH1 ARG B 103      52.174   4.328 -23.526  1.00  0.00           N  
ATOM   4429  NH2 ARG B 103      53.752   2.700 -23.793  1.00  0.00           N  
ATOM   4430  H   ARG B 103      47.717   1.175 -27.199  1.00  0.00           H  
ATOM   4431  HA  ARG B 103      47.144  -0.306 -24.754  1.00  0.00           H  
ATOM   4432 1HB  ARG B 103      47.749   2.621 -25.283  1.00  0.00           H  
ATOM   4433 2HB  ARG B 103      47.450   1.958 -23.685  1.00  0.00           H  
ATOM   4434 1HG  ARG B 103      49.401   0.494 -23.902  1.00  0.00           H  
ATOM   4435 2HG  ARG B 103      49.690   1.111 -25.547  1.00  0.00           H  
ATOM   4436 1HD  ARG B 103      49.935   3.375 -24.597  1.00  0.00           H  
ATOM   4437 2HD  ARG B 103      49.779   2.666 -22.976  1.00  0.00           H  
ATOM   4438  HE  ARG B 103      51.789   1.219 -24.186  1.00  0.00           H  
ATOM   4439 1HH1 ARG B 103      51.206   4.615 -23.509  1.00  0.00           H  
ATOM   4440 2HH1 ARG B 103      52.904   5.006 -23.352  1.00  0.00           H  
ATOM   4441 1HH2 ARG B 103      53.992   1.736 -23.982  1.00  0.00           H  
ATOM   4442 2HH2 ARG B 103      54.481   3.376 -23.620  1.00  0.00           H  
ATOM   4443  N   THR B 104      44.977   1.715 -26.129  1.00  0.00           N  
ATOM   4444  CA  THR B 104      43.573   2.091 -26.144  1.00  0.00           C  
ATOM   4445  C   THR B 104      42.730   0.836 -26.244  1.00  0.00           C  
ATOM   4446  O   THR B 104      41.676   0.742 -25.620  1.00  0.00           O  
ATOM   4447  CB  THR B 104      43.263   3.051 -27.308  1.00  0.00           C  
ATOM   4448  CG2 THR B 104      41.787   3.422 -27.304  1.00  0.00           C  
ATOM   4449  OG1 THR B 104      44.055   4.238 -27.172  1.00  0.00           O  
ATOM   4450  H   THR B 104      45.586   2.058 -26.859  1.00  0.00           H  
ATOM   4451  HA  THR B 104      43.328   2.595 -25.210  1.00  0.00           H  
ATOM   4452  HB  THR B 104      43.507   2.575 -28.258  1.00  0.00           H  
ATOM   4453  HG1 THR B 104      43.864   4.834 -27.899  1.00  0.00           H  
ATOM   4454 1HG2 THR B 104      41.579   4.099 -28.131  1.00  0.00           H  
ATOM   4455 2HG2 THR B 104      41.184   2.520 -27.415  1.00  0.00           H  
ATOM   4456 3HG2 THR B 104      41.543   3.911 -26.362  1.00  0.00           H  
ATOM   4457  N   HIS B 105      43.196  -0.128 -27.036  1.00  0.00           N  
ATOM   4458  CA  HIS B 105      42.495  -1.387 -27.182  1.00  0.00           C  
ATOM   4459  C   HIS B 105      42.427  -2.084 -25.836  1.00  0.00           C  
ATOM   4460  O   HIS B 105      41.395  -2.651 -25.469  1.00  0.00           O  
ATOM   4461  CB  HIS B 105      43.185  -2.299 -28.200  1.00  0.00           C  
ATOM   4462  CG  HIS B 105      43.100  -1.802 -29.611  1.00  0.00           C  
ATOM   4463  CD2 HIS B 105      42.306  -0.869 -30.181  1.00  0.00           C  
ATOM   4464  ND1 HIS B 105      43.911  -2.286 -30.617  1.00  0.00           N  
ATOM   4465  CE1 HIS B 105      43.615  -1.669 -31.748  1.00  0.00           C  
ATOM   4466  NE2 HIS B 105      42.644  -0.806 -31.511  1.00  0.00           N  
ATOM   4467  H   HIS B 105      44.015   0.047 -27.596  1.00  0.00           H  
ATOM   4468  HA  HIS B 105      41.474  -1.206 -27.518  1.00  0.00           H  
ATOM   4469 1HB  HIS B 105      44.241  -2.406 -27.945  1.00  0.00           H  
ATOM   4470 2HB  HIS B 105      42.739  -3.292 -28.162  1.00  0.00           H  
ATOM   4471  HD1 HIS B 105      44.562  -3.041 -30.540  1.00  0.00           H  
ATOM   4472  HD2 HIS B 105      41.518  -0.226 -29.787  1.00  0.00           H  
ATOM   4473  HE1 HIS B 105      44.147  -1.912 -32.668  1.00  0.00           H  
ATOM   4474  N   VAL B 106      43.543  -2.032 -25.101  1.00  0.00           N  
ATOM   4475  CA  VAL B 106      43.604  -2.625 -23.776  1.00  0.00           C  
ATOM   4476  C   VAL B 106      42.690  -1.858 -22.851  1.00  0.00           C  
ATOM   4477  O   VAL B 106      42.034  -2.462 -22.014  1.00  0.00           O  
ATOM   4478  CB  VAL B 106      45.044  -2.617 -23.245  1.00  0.00           C  
ATOM   4479  CG1 VAL B 106      45.049  -3.074 -21.797  1.00  0.00           C  
ATOM   4480  CG2 VAL B 106      45.903  -3.513 -24.119  1.00  0.00           C  
ATOM   4481  H   VAL B 106      44.381  -1.628 -25.504  1.00  0.00           H  
ATOM   4482  HA  VAL B 106      43.263  -3.660 -23.829  1.00  0.00           H  
ATOM   4483  HB  VAL B 106      45.440  -1.605 -23.265  1.00  0.00           H  
ATOM   4484 1HG1 VAL B 106      46.073  -3.068 -21.418  1.00  0.00           H  
ATOM   4485 2HG1 VAL B 106      44.438  -2.398 -21.199  1.00  0.00           H  
ATOM   4486 3HG1 VAL B 106      44.646  -4.081 -21.732  1.00  0.00           H  
ATOM   4487 1HG2 VAL B 106      46.927  -3.509 -23.746  1.00  0.00           H  
ATOM   4488 2HG2 VAL B 106      45.509  -4.529 -24.095  1.00  0.00           H  
ATOM   4489 3HG2 VAL B 106      45.892  -3.146 -25.140  1.00  0.00           H  
ATOM   4490  N   GLN B 107      42.640  -0.530 -22.990  1.00  0.00           N  
ATOM   4491  CA  GLN B 107      41.768   0.274 -22.156  1.00  0.00           C  
ATOM   4492  C   GLN B 107      40.356  -0.234 -22.332  1.00  0.00           C  
ATOM   4493  O   GLN B 107      39.639  -0.362 -21.358  1.00  0.00           O  
ATOM   4494  CB  GLN B 107      41.802   1.760 -22.526  1.00  0.00           C  
ATOM   4495  CG  GLN B 107      43.065   2.515 -22.146  1.00  0.00           C  
ATOM   4496  CD  GLN B 107      43.056   3.943 -22.655  1.00  0.00           C  
ATOM   4497  NE2 GLN B 107      43.785   4.817 -21.972  1.00  0.00           N  
ATOM   4498  OE1 GLN B 107      42.399   4.257 -23.653  1.00  0.00           O  
ATOM   4499  H   GLN B 107      43.261  -0.077 -23.633  1.00  0.00           H  
ATOM   4500  HA  GLN B 107      42.048   0.155 -21.110  1.00  0.00           H  
ATOM   4501 1HB  GLN B 107      41.679   1.877 -23.602  1.00  0.00           H  
ATOM   4502 2HB  GLN B 107      40.968   2.270 -22.045  1.00  0.00           H  
ATOM   4503 1HG  GLN B 107      43.142   2.535 -21.060  1.00  0.00           H  
ATOM   4504 2HG  GLN B 107      43.932   2.011 -22.572  1.00  0.00           H  
ATOM   4505 1HE2 GLN B 107      43.820   5.774 -22.259  1.00  0.00           H  
ATOM   4506 2HE2 GLN B 107      44.303   4.519 -21.169  1.00  0.00           H  
ATOM   4507  N   GLY B 108      39.963  -0.536 -23.578  1.00  0.00           N  
ATOM   4508  CA  GLY B 108      38.626  -1.046 -23.856  1.00  0.00           C  
ATOM   4509  C   GLY B 108      38.400  -2.350 -23.124  1.00  0.00           C  
ATOM   4510  O   GLY B 108      37.360  -2.549 -22.510  1.00  0.00           O  
ATOM   4511  H   GLY B 108      40.584  -0.330 -24.345  1.00  0.00           H  
ATOM   4512 1HA  GLY B 108      37.883  -0.319 -23.538  1.00  0.00           H  
ATOM   4513 2HA  GLY B 108      38.511  -1.196 -24.929  1.00  0.00           H  
ATOM   4514  N   ARG B 109      39.386  -3.239 -23.202  1.00  0.00           N  
ATOM   4515  CA  ARG B 109      39.307  -4.556 -22.583  1.00  0.00           C  
ATOM   4516  C   ARG B 109      39.133  -4.472 -21.081  1.00  0.00           C  
ATOM   4517  O   ARG B 109      38.336  -5.196 -20.487  1.00  0.00           O  
ATOM   4518  CB  ARG B 109      40.557  -5.361 -22.905  1.00  0.00           C  
ATOM   4519  CG  ARG B 109      40.691  -5.785 -24.359  1.00  0.00           C  
ATOM   4520  CD  ARG B 109      42.022  -6.387 -24.624  1.00  0.00           C  
ATOM   4521  NE  ARG B 109      42.192  -6.733 -26.027  1.00  0.00           N  
ATOM   4522  CZ  ARG B 109      43.368  -7.075 -26.589  1.00  0.00           C  
ATOM   4523  NH1 ARG B 109      44.459  -7.111 -25.857  1.00  0.00           N  
ATOM   4524  NH2 ARG B 109      43.423  -7.375 -27.876  1.00  0.00           N  
ATOM   4525  H   ARG B 109      40.195  -3.016 -23.770  1.00  0.00           H  
ATOM   4526  HA  ARG B 109      38.444  -5.075 -23.001  1.00  0.00           H  
ATOM   4527 1HB  ARG B 109      41.444  -4.781 -22.652  1.00  0.00           H  
ATOM   4528 2HB  ARG B 109      40.576  -6.264 -22.295  1.00  0.00           H  
ATOM   4529 1HG  ARG B 109      39.923  -6.523 -24.596  1.00  0.00           H  
ATOM   4530 2HG  ARG B 109      40.568  -4.916 -25.009  1.00  0.00           H  
ATOM   4531 1HD  ARG B 109      42.805  -5.680 -24.353  1.00  0.00           H  
ATOM   4532 2HD  ARG B 109      42.134  -7.295 -24.034  1.00  0.00           H  
ATOM   4533  HE  ARG B 109      41.374  -6.715 -26.621  1.00  0.00           H  
ATOM   4534 1HH1 ARG B 109      44.415  -6.884 -24.874  1.00  0.00           H  
ATOM   4535 2HH1 ARG B 109      45.341  -7.368 -26.278  1.00  0.00           H  
ATOM   4536 1HH2 ARG B 109      42.584  -7.346 -28.438  1.00  0.00           H  
ATOM   4537 2HH2 ARG B 109      44.304  -7.631 -28.296  1.00  0.00           H  
ATOM   4538  N   VAL B 110      39.862  -3.540 -20.482  1.00  0.00           N  
ATOM   4539  CA  VAL B 110      39.851  -3.320 -19.052  1.00  0.00           C  
ATOM   4540  C   VAL B 110      38.556  -2.661 -18.639  1.00  0.00           C  
ATOM   4541  O   VAL B 110      37.871  -3.120 -17.724  1.00  0.00           O  
ATOM   4542  CB  VAL B 110      41.078  -2.479 -18.656  1.00  0.00           C  
ATOM   4543  CG1 VAL B 110      40.980  -2.066 -17.195  1.00  0.00           C  
ATOM   4544  CG2 VAL B 110      42.343  -3.281 -18.921  1.00  0.00           C  
ATOM   4545  H   VAL B 110      40.526  -3.027 -21.038  1.00  0.00           H  
ATOM   4546  HA  VAL B 110      39.937  -4.271 -18.561  1.00  0.00           H  
ATOM   4547  HB  VAL B 110      41.099  -1.561 -19.244  1.00  0.00           H  
ATOM   4548 1HG1 VAL B 110      41.852  -1.471 -16.922  1.00  0.00           H  
ATOM   4549 2HG1 VAL B 110      40.072  -1.478 -17.070  1.00  0.00           H  
ATOM   4550 3HG1 VAL B 110      40.941  -2.954 -16.563  1.00  0.00           H  
ATOM   4551 1HG2 VAL B 110      43.214  -2.691 -18.642  1.00  0.00           H  
ATOM   4552 2HG2 VAL B 110      42.320  -4.197 -18.330  1.00  0.00           H  
ATOM   4553 3HG2 VAL B 110      42.408  -3.539 -19.979  1.00  0.00           H  
ATOM   4554  N   TYR B 111      38.200  -1.624 -19.387  1.00  0.00           N  
ATOM   4555  CA  TYR B 111      37.016  -0.826 -19.211  1.00  0.00           C  
ATOM   4556  C   TYR B 111      35.799  -1.671 -19.128  1.00  0.00           C  
ATOM   4557  O   TYR B 111      35.042  -1.551 -18.184  1.00  0.00           O  
ATOM   4558  CB  TYR B 111      36.894   0.195 -20.344  1.00  0.00           C  
ATOM   4559  CG  TYR B 111      35.725   1.157 -20.330  1.00  0.00           C  
ATOM   4560  CD1 TYR B 111      35.756   2.273 -19.508  1.00  0.00           C  
ATOM   4561  CD2 TYR B 111      34.622   0.925 -21.136  1.00  0.00           C  
ATOM   4562  CE1 TYR B 111      34.690   3.151 -19.495  1.00  0.00           C  
ATOM   4563  CE2 TYR B 111      33.558   1.806 -21.118  1.00  0.00           C  
ATOM   4564  CZ  TYR B 111      33.587   2.918 -20.301  1.00  0.00           C  
ATOM   4565  OH  TYR B 111      32.533   3.801 -20.277  1.00  0.00           O  
ATOM   4566  H   TYR B 111      38.833  -1.335 -20.109  1.00  0.00           H  
ATOM   4567  HA  TYR B 111      37.102  -0.283 -18.269  1.00  0.00           H  
ATOM   4568 1HB  TYR B 111      37.793   0.812 -20.359  1.00  0.00           H  
ATOM   4569 2HB  TYR B 111      36.836  -0.345 -21.289  1.00  0.00           H  
ATOM   4570  HD1 TYR B 111      36.622   2.459 -18.872  1.00  0.00           H  
ATOM   4571  HD2 TYR B 111      34.592   0.048 -21.782  1.00  0.00           H  
ATOM   4572  HE1 TYR B 111      34.717   4.028 -18.847  1.00  0.00           H  
ATOM   4573  HE2 TYR B 111      32.692   1.620 -21.755  1.00  0.00           H  
ATOM   4574  HH  TYR B 111      32.719   4.501 -19.649  1.00  0.00           H  
ATOM   4575  N   ASN B 112      35.708  -2.659 -20.016  1.00  0.00           N  
ATOM   4576  CA  ASN B 112      34.569  -3.547 -20.096  1.00  0.00           C  
ATOM   4577  C   ASN B 112      34.154  -4.183 -18.785  1.00  0.00           C  
ATOM   4578  O   ASN B 112      32.973  -4.462 -18.594  1.00  0.00           O  
ATOM   4579  CB  ASN B 112      34.842  -4.634 -21.118  1.00  0.00           C  
ATOM   4580  CG  ASN B 112      34.806  -4.114 -22.527  1.00  0.00           C  
ATOM   4581  ND2 ASN B 112      35.433  -4.826 -23.428  1.00  0.00           N  
ATOM   4582  OD1 ASN B 112      34.208  -3.066 -22.799  1.00  0.00           O  
ATOM   4583  H   ASN B 112      36.387  -2.689 -20.759  1.00  0.00           H  
ATOM   4584  HA  ASN B 112      33.717  -2.958 -20.439  1.00  0.00           H  
ATOM   4585 1HB  ASN B 112      35.822  -5.076 -20.928  1.00  0.00           H  
ATOM   4586 2HB  ASN B 112      34.101  -5.428 -21.013  1.00  0.00           H  
ATOM   4587 1HD2 ASN B 112      35.444  -4.528 -24.383  1.00  0.00           H  
ATOM   4588 2HD2 ASN B 112      35.903  -5.667 -23.162  1.00  0.00           H  
ATOM   4589  N   PHE B 113      35.102  -4.469 -17.893  1.00  0.00           N  
ATOM   4590  CA  PHE B 113      34.714  -5.085 -16.650  1.00  0.00           C  
ATOM   4591  C   PHE B 113      34.855  -4.114 -15.503  1.00  0.00           C  
ATOM   4592  O   PHE B 113      34.500  -4.454 -14.375  1.00  0.00           O  
ATOM   4593  CB  PHE B 113      35.567  -6.324 -16.376  1.00  0.00           C  
ATOM   4594  CG  PHE B 113      37.049  -6.105 -16.252  1.00  0.00           C  
ATOM   4595  CD1 PHE B 113      37.593  -5.535 -15.112  1.00  0.00           C  
ATOM   4596  CD2 PHE B 113      37.898  -6.471 -17.280  1.00  0.00           C  
ATOM   4597  CE1 PHE B 113      38.957  -5.335 -14.999  1.00  0.00           C  
ATOM   4598  CE2 PHE B 113      39.260  -6.272 -17.172  1.00  0.00           C  
ATOM   4599  CZ  PHE B 113      39.791  -5.704 -16.032  1.00  0.00           C  
ATOM   4600  H   PHE B 113      36.066  -4.221 -18.056  1.00  0.00           H  
ATOM   4601  HA  PHE B 113      33.668  -5.386 -16.714  1.00  0.00           H  
ATOM   4602 1HB  PHE B 113      35.233  -6.784 -15.446  1.00  0.00           H  
ATOM   4603 2HB  PHE B 113      35.416  -7.041 -17.182  1.00  0.00           H  
ATOM   4604  HD1 PHE B 113      36.930  -5.244 -14.296  1.00  0.00           H  
ATOM   4605  HD2 PHE B 113      37.481  -6.920 -18.182  1.00  0.00           H  
ATOM   4606  HE1 PHE B 113      39.370  -4.883 -14.096  1.00  0.00           H  
ATOM   4607  HE2 PHE B 113      39.920  -6.565 -17.989  1.00  0.00           H  
ATOM   4608  HZ  PHE B 113      40.867  -5.546 -15.948  1.00  0.00           H  
ATOM   4609  N   LEU B 114      35.413  -2.931 -15.751  1.00  0.00           N  
ATOM   4610  CA  LEU B 114      35.430  -1.910 -14.719  1.00  0.00           C  
ATOM   4611  C   LEU B 114      34.224  -0.972 -14.865  1.00  0.00           C  
ATOM   4612  O   LEU B 114      33.927  -0.206 -13.940  1.00  0.00           O  
ATOM   4613  CB  LEU B 114      36.691  -1.042 -14.800  1.00  0.00           C  
ATOM   4614  CG  LEU B 114      38.024  -1.743 -14.508  1.00  0.00           C  
ATOM   4615  CD1 LEU B 114      39.158  -0.737 -14.642  1.00  0.00           C  
ATOM   4616  CD2 LEU B 114      37.964  -2.339 -13.108  1.00  0.00           C  
ATOM   4617  H   LEU B 114      35.733  -2.699 -16.680  1.00  0.00           H  
ATOM   4618  HA  LEU B 114      35.378  -2.396 -13.750  1.00  0.00           H  
ATOM   4619 1HB  LEU B 114      36.759  -0.620 -15.802  1.00  0.00           H  
ATOM   4620 2HB  LEU B 114      36.574  -0.229 -14.084  1.00  0.00           H  
ATOM   4621  HG  LEU B 114      38.193  -2.536 -15.237  1.00  0.00           H  
ATOM   4622 1HD1 LEU B 114      40.105  -1.238 -14.434  1.00  0.00           H  
ATOM   4623 2HD1 LEU B 114      39.175  -0.335 -15.654  1.00  0.00           H  
ATOM   4624 3HD1 LEU B 114      39.018   0.078 -13.934  1.00  0.00           H  
ATOM   4625 1HD2 LEU B 114      38.903  -2.843 -12.884  1.00  0.00           H  
ATOM   4626 2HD2 LEU B 114      37.797  -1.546 -12.380  1.00  0.00           H  
ATOM   4627 3HD2 LEU B 114      37.141  -3.054 -13.068  1.00  0.00           H  
ATOM   4628  N   GLU B 115      33.536  -1.055 -16.004  1.00  0.00           N  
ATOM   4629  CA  GLU B 115      32.397  -0.211 -16.295  1.00  0.00           C  
ATOM   4630  C   GLU B 115      31.712  -0.719 -17.539  1.00  0.00           C  
ATOM   4631  O   GLU B 115      32.328  -1.339 -18.397  1.00  0.00           O  
ATOM   4632  CB  GLU B 115      32.852   1.247 -16.433  1.00  0.00           C  
ATOM   4633  CG  GLU B 115      31.750   2.292 -16.631  1.00  0.00           C  
ATOM   4634  CD  GLU B 115      30.653   2.280 -15.584  1.00  0.00           C  
ATOM   4635  OE1 GLU B 115      29.756   1.490 -15.756  1.00  0.00           O  
ATOM   4636  OE2 GLU B 115      30.693   3.032 -14.634  1.00  0.00           O  
ATOM   4637  H   GLU B 115      33.845  -1.695 -16.716  1.00  0.00           H  
ATOM   4638  HA  GLU B 115      31.687  -0.264 -15.469  1.00  0.00           H  
ATOM   4639 1HB  GLU B 115      33.405   1.547 -15.547  1.00  0.00           H  
ATOM   4640 2HB  GLU B 115      33.527   1.331 -17.284  1.00  0.00           H  
ATOM   4641 1HG  GLU B 115      32.204   3.282 -16.625  1.00  0.00           H  
ATOM   4642 2HG  GLU B 115      31.284   2.142 -17.604  1.00  0.00           H  
ATOM   4643  N   ARG B 116      30.409  -0.493 -17.619  1.00  0.00           N  
ATOM   4644  CA  ARG B 116      29.571  -0.987 -18.702  1.00  0.00           C  
ATOM   4645  C   ARG B 116      29.560  -2.528 -18.845  1.00  0.00           C  
ATOM   4646  O   ARG B 116      29.636  -3.032 -19.967  1.00  0.00           O  
ATOM   4647  CB  ARG B 116      30.041  -0.424 -20.035  1.00  0.00           C  
ATOM   4648  CG  ARG B 116      30.359   1.062 -20.042  1.00  0.00           C  
ATOM   4649  CD  ARG B 116      29.227   1.929 -19.625  1.00  0.00           C  
ATOM   4650  NE  ARG B 116      29.651   3.321 -19.641  1.00  0.00           N  
ATOM   4651  CZ  ARG B 116      28.862   4.386 -19.398  1.00  0.00           C  
ATOM   4652  NH1 ARG B 116      27.589   4.215 -19.118  1.00  0.00           N  
ATOM   4653  NH2 ARG B 116      29.374   5.604 -19.443  1.00  0.00           N  
ATOM   4654  H   ARG B 116      29.982   0.056 -16.888  1.00  0.00           H  
ATOM   4655  HA  ARG B 116      28.552  -0.654 -18.503  1.00  0.00           H  
ATOM   4656 1HB  ARG B 116      30.938  -0.946 -20.361  1.00  0.00           H  
ATOM   4657 2HB  ARG B 116      29.272  -0.596 -20.790  1.00  0.00           H  
ATOM   4658 1HG  ARG B 116      31.184   1.263 -19.356  1.00  0.00           H  
ATOM   4659 2HG  ARG B 116      30.641   1.353 -21.055  1.00  0.00           H  
ATOM   4660 1HD  ARG B 116      28.389   1.803 -20.310  1.00  0.00           H  
ATOM   4661 2HD  ARG B 116      28.904   1.663 -18.620  1.00  0.00           H  
ATOM   4662  HE  ARG B 116      30.624   3.491 -19.852  1.00  0.00           H  
ATOM   4663 1HH1 ARG B 116      27.201   3.281 -19.084  1.00  0.00           H  
ATOM   4664 2HH1 ARG B 116      27.000   5.013 -18.936  1.00  0.00           H  
ATOM   4665 1HH2 ARG B 116      30.354   5.731 -19.659  1.00  0.00           H  
ATOM   4666 2HH2 ARG B 116      28.788   6.405 -19.262  1.00  0.00           H  
ATOM   4667  N   PRO B 117      29.532  -3.284 -17.728  1.00  0.00           N  
ATOM   4668  CA  PRO B 117      29.519  -4.732 -17.716  1.00  0.00           C  
ATOM   4669  C   PRO B 117      28.363  -5.308 -18.496  1.00  0.00           C  
ATOM   4670  O   PRO B 117      27.219  -5.257 -18.043  1.00  0.00           O  
ATOM   4671  CB  PRO B 117      29.354  -5.079 -16.233  1.00  0.00           C  
ATOM   4672  CG  PRO B 117      28.557  -3.947 -15.679  1.00  0.00           C  
ATOM   4673  CD  PRO B 117      28.965  -2.740 -16.482  1.00  0.00           C  
ATOM   4674  HA  PRO B 117      30.473  -5.105 -18.107  1.00  0.00           H  
ATOM   4675 1HB  PRO B 117      28.848  -6.049 -16.126  1.00  0.00           H  
ATOM   4676 2HB  PRO B 117      30.346  -5.176 -15.767  1.00  0.00           H  
ATOM   4677 1HG  PRO B 117      27.484  -4.162 -15.769  1.00  0.00           H  
ATOM   4678 2HG  PRO B 117      28.770  -3.823 -14.607  1.00  0.00           H  
ATOM   4679 1HD  PRO B 117      28.105  -2.085 -16.677  1.00  0.00           H  
ATOM   4680 2HD  PRO B 117      29.741  -2.208 -15.912  1.00  0.00           H  
ATOM   4681  N   THR B 118      28.662  -5.929 -19.623  1.00  0.00           N  
ATOM   4682  CA  THR B 118      27.626  -6.595 -20.399  1.00  0.00           C  
ATOM   4683  C   THR B 118      27.923  -8.087 -20.439  1.00  0.00           C  
ATOM   4684  O   THR B 118      27.017  -8.907 -20.587  1.00  0.00           O  
ATOM   4685  CB  THR B 118      27.530  -6.045 -21.833  1.00  0.00           C  
ATOM   4686  CG2 THR B 118      27.183  -4.564 -21.830  1.00  0.00           C  
ATOM   4687  OG1 THR B 118      28.786  -6.233 -22.499  1.00  0.00           O  
ATOM   4688  H   THR B 118      29.620  -5.953 -19.941  1.00  0.00           H  
ATOM   4689  HA  THR B 118      26.666  -6.452 -19.907  1.00  0.00           H  
ATOM   4690  HB  THR B 118      26.757  -6.587 -22.380  1.00  0.00           H  
ATOM   4691  HG1 THR B 118      28.725  -5.897 -23.396  1.00  0.00           H  
ATOM   4692 1HG2 THR B 118      27.122  -4.203 -22.857  1.00  0.00           H  
ATOM   4693 2HG2 THR B 118      26.224  -4.415 -21.335  1.00  0.00           H  
ATOM   4694 3HG2 THR B 118      27.955  -4.009 -21.297  1.00  0.00           H  
ATOM   4695  N   GLY B 119      29.207  -8.436 -20.353  1.00  0.00           N  
ATOM   4696  CA  GLY B 119      29.585  -9.838 -20.378  1.00  0.00           C  
ATOM   4697  C   GLY B 119      29.411 -10.452 -19.012  1.00  0.00           C  
ATOM   4698  O   GLY B 119      29.338  -9.740 -18.010  1.00  0.00           O  
ATOM   4699  H   GLY B 119      29.921  -7.731 -20.260  1.00  0.00           H  
ATOM   4700 1HA  GLY B 119      28.982 -10.381 -21.107  1.00  0.00           H  
ATOM   4701 2HA  GLY B 119      30.619  -9.946 -20.703  1.00  0.00           H  
ATOM   4702  N   TRP B 120      29.283 -11.772 -18.988  1.00  0.00           N  
ATOM   4703  CA  TRP B 120      29.083 -12.500 -17.752  1.00  0.00           C  
ATOM   4704  C   TRP B 120      30.252 -12.288 -16.827  1.00  0.00           C  
ATOM   4705  O   TRP B 120      30.064 -11.967 -15.657  1.00  0.00           O  
ATOM   4706  CB  TRP B 120      28.885 -13.990 -18.038  1.00  0.00           C  
ATOM   4707  CG  TRP B 120      28.732 -14.840 -16.814  1.00  0.00           C  
ATOM   4708  CD1 TRP B 120      27.603 -15.001 -16.067  1.00  0.00           C  
ATOM   4709  CD2 TRP B 120      29.748 -15.656 -16.184  1.00  0.00           C  
ATOM   4710  CE2 TRP B 120      29.155 -16.268 -15.078  1.00  0.00           C  
ATOM   4711  CE3 TRP B 120      31.095 -15.914 -16.468  1.00  0.00           C  
ATOM   4712  NE1 TRP B 120      27.847 -15.856 -15.021  1.00  0.00           N  
ATOM   4713  CZ2 TRP B 120      29.861 -17.125 -14.247  1.00  0.00           C  
ATOM   4714  CZ3 TRP B 120      31.803 -16.772 -15.636  1.00  0.00           C  
ATOM   4715  CH2 TRP B 120      31.199 -17.363 -14.554  1.00  0.00           C  
ATOM   4716  H   TRP B 120      29.340 -12.287 -19.855  1.00  0.00           H  
ATOM   4717  HA  TRP B 120      28.185 -12.120 -17.263  1.00  0.00           H  
ATOM   4718 1HB  TRP B 120      27.997 -14.124 -18.655  1.00  0.00           H  
ATOM   4719 2HB  TRP B 120      29.739 -14.364 -18.603  1.00  0.00           H  
ATOM   4720  HD1 TRP B 120      26.647 -14.522 -16.271  1.00  0.00           H  
ATOM   4721  HE1 TRP B 120      27.174 -16.136 -14.322  1.00  0.00           H  
ATOM   4722  HE3 TRP B 120      31.574 -15.446 -17.328  1.00  0.00           H  
ATOM   4723  HZ2 TRP B 120      29.400 -17.603 -13.382  1.00  0.00           H  
ATOM   4724  HZ3 TRP B 120      32.853 -16.965 -15.864  1.00  0.00           H  
ATOM   4725  HH2 TRP B 120      31.784 -18.032 -13.922  1.00  0.00           H  
ATOM   4726  N   LYS B 121      31.463 -12.450 -17.363  1.00  0.00           N  
ATOM   4727  CA  LYS B 121      32.686 -12.293 -16.596  1.00  0.00           C  
ATOM   4728  C   LYS B 121      32.831 -10.888 -16.063  1.00  0.00           C  
ATOM   4729  O   LYS B 121      33.406 -10.686 -14.995  1.00  0.00           O  
ATOM   4730  CB  LYS B 121      33.901 -12.652 -17.452  1.00  0.00           C  
ATOM   4731  CG  LYS B 121      34.023 -14.133 -17.784  1.00  0.00           C  
ATOM   4732  CD  LYS B 121      35.250 -14.415 -18.639  1.00  0.00           C  
ATOM   4733  CE  LYS B 121      35.358 -15.896 -18.979  1.00  0.00           C  
ATOM   4734  NZ  LYS B 121      36.525 -16.181 -19.855  1.00  0.00           N  
ATOM   4735  H   LYS B 121      31.530 -12.711 -18.337  1.00  0.00           H  
ATOM   4736  HA  LYS B 121      32.638 -12.971 -15.743  1.00  0.00           H  
ATOM   4737 1HB  LYS B 121      33.860 -12.101 -18.392  1.00  0.00           H  
ATOM   4738 2HB  LYS B 121      34.812 -12.350 -16.935  1.00  0.00           H  
ATOM   4739 1HG  LYS B 121      34.098 -14.709 -16.861  1.00  0.00           H  
ATOM   4740 2HG  LYS B 121      33.134 -14.457 -18.325  1.00  0.00           H  
ATOM   4741 1HD  LYS B 121      35.188 -13.842 -19.566  1.00  0.00           H  
ATOM   4742 2HD  LYS B 121      36.147 -14.110 -18.101  1.00  0.00           H  
ATOM   4743 1HE  LYS B 121      35.457 -16.467 -18.057  1.00  0.00           H  
ATOM   4744 2HE  LYS B 121      34.447 -16.212 -19.486  1.00  0.00           H  
ATOM   4745 1HZ  LYS B 121      36.560 -17.170 -20.057  1.00  0.00           H  
ATOM   4746 2HZ  LYS B 121      36.432 -15.664 -20.719  1.00  0.00           H  
ATOM   4747 3HZ  LYS B 121      37.375 -15.902 -19.387  1.00  0.00           H  
ATOM   4748  N   CYS B 122      32.295  -9.907 -16.800  1.00  0.00           N  
ATOM   4749  CA  CYS B 122      32.344  -8.527 -16.359  1.00  0.00           C  
ATOM   4750  C   CYS B 122      31.522  -8.369 -15.113  1.00  0.00           C  
ATOM   4751  O   CYS B 122      31.903  -7.651 -14.190  1.00  0.00           O  
ATOM   4752  CB  CYS B 122      31.832  -7.587 -17.452  1.00  0.00           C  
ATOM   4753  SG  CYS B 122      32.904  -7.503 -18.906  1.00  0.00           S  
ATOM   4754  H   CYS B 122      31.837 -10.132 -17.672  1.00  0.00           H  
ATOM   4755  HA  CYS B 122      33.374  -8.252 -16.138  1.00  0.00           H  
ATOM   4756 1HB  CYS B 122      30.843  -7.906 -17.782  1.00  0.00           H  
ATOM   4757 2HB  CYS B 122      31.730  -6.581 -17.043  1.00  0.00           H  
ATOM   4758  HG  CYS B 122      32.823  -8.795 -19.213  1.00  0.00           H  
ATOM   4759  N   PHE B 123      30.354  -9.008 -15.114  1.00  0.00           N  
ATOM   4760  CA  PHE B 123      29.477  -8.942 -13.975  1.00  0.00           C  
ATOM   4761  C   PHE B 123      30.102  -9.678 -12.812  1.00  0.00           C  
ATOM   4762  O   PHE B 123      29.969  -9.228 -11.680  1.00  0.00           O  
ATOM   4763  CB  PHE B 123      28.114  -9.570 -14.279  1.00  0.00           C  
ATOM   4764  CG  PHE B 123      27.187  -8.703 -15.082  1.00  0.00           C  
ATOM   4765  CD1 PHE B 123      26.809  -9.063 -16.368  1.00  0.00           C  
ATOM   4766  CD2 PHE B 123      26.689  -7.525 -14.548  1.00  0.00           C  
ATOM   4767  CE1 PHE B 123      25.954  -8.264 -17.103  1.00  0.00           C  
ATOM   4768  CE2 PHE B 123      25.833  -6.724 -15.278  1.00  0.00           C  
ATOM   4769  CZ  PHE B 123      25.467  -7.094 -16.557  1.00  0.00           C  
ATOM   4770  H   PHE B 123      30.054  -9.487 -15.953  1.00  0.00           H  
ATOM   4771  HA  PHE B 123      29.341  -7.898 -13.695  1.00  0.00           H  
ATOM   4772 1HB  PHE B 123      28.256 -10.499 -14.829  1.00  0.00           H  
ATOM   4773 2HB  PHE B 123      27.615  -9.814 -13.343  1.00  0.00           H  
ATOM   4774  HD1 PHE B 123      27.194  -9.988 -16.797  1.00  0.00           H  
ATOM   4775  HD2 PHE B 123      26.981  -7.235 -13.537  1.00  0.00           H  
ATOM   4776  HE1 PHE B 123      25.665  -8.557 -18.111  1.00  0.00           H  
ATOM   4777  HE2 PHE B 123      25.449  -5.800 -14.847  1.00  0.00           H  
ATOM   4778  HZ  PHE B 123      24.795  -6.463 -17.135  1.00  0.00           H  
ATOM   4779  N   VAL B 124      30.809 -10.787 -13.091  1.00  0.00           N  
ATOM   4780  CA  VAL B 124      31.459 -11.583 -12.051  1.00  0.00           C  
ATOM   4781  C   VAL B 124      32.527 -10.742 -11.380  1.00  0.00           C  
ATOM   4782  O   VAL B 124      32.659 -10.775 -10.159  1.00  0.00           O  
ATOM   4783  CB  VAL B 124      32.107 -12.850 -12.643  1.00  0.00           C  
ATOM   4784  CG1 VAL B 124      32.983 -13.518 -11.595  1.00  0.00           C  
ATOM   4785  CG2 VAL B 124      31.018 -13.791 -13.139  1.00  0.00           C  
ATOM   4786  H   VAL B 124      30.812 -11.129 -14.041  1.00  0.00           H  
ATOM   4787  HA  VAL B 124      30.714 -11.880 -11.312  1.00  0.00           H  
ATOM   4788  HB  VAL B 124      32.753 -12.574 -13.476  1.00  0.00           H  
ATOM   4789 1HG1 VAL B 124      33.439 -14.414 -12.020  1.00  0.00           H  
ATOM   4790 2HG1 VAL B 124      33.767 -12.828 -11.282  1.00  0.00           H  
ATOM   4791 3HG1 VAL B 124      32.375 -13.794 -10.735  1.00  0.00           H  
ATOM   4792 1HG2 VAL B 124      31.481 -14.681 -13.557  1.00  0.00           H  
ATOM   4793 2HG2 VAL B 124      30.372 -14.067 -12.305  1.00  0.00           H  
ATOM   4794 3HG2 VAL B 124      30.416 -13.304 -13.907  1.00  0.00           H  
ATOM   4795  N   TYR B 125      33.260  -9.960 -12.172  1.00  0.00           N  
ATOM   4796  CA  TYR B 125      34.296  -9.091 -11.633  1.00  0.00           C  
ATOM   4797  C   TYR B 125      33.703  -8.192 -10.567  1.00  0.00           C  
ATOM   4798  O   TYR B 125      34.191  -8.118  -9.435  1.00  0.00           O  
ATOM   4799  CB  TYR B 125      34.940  -8.248 -12.736  1.00  0.00           C  
ATOM   4800  CG  TYR B 125      35.992  -7.290 -12.222  1.00  0.00           C  
ATOM   4801  CD1 TYR B 125      37.303  -7.717 -12.079  1.00  0.00           C  
ATOM   4802  CD2 TYR B 125      35.642  -5.989 -11.897  1.00  0.00           C  
ATOM   4803  CE1 TYR B 125      38.269  -6.845 -11.610  1.00  0.00           C  
ATOM   4804  CE2 TYR B 125      36.611  -5.123 -11.429  1.00  0.00           C  
ATOM   4805  CZ  TYR B 125      37.917  -5.543 -11.284  1.00  0.00           C  
ATOM   4806  OH  TYR B 125      38.876  -4.673 -10.816  1.00  0.00           O  
ATOM   4807  H   TYR B 125      33.163 -10.053 -13.170  1.00  0.00           H  
ATOM   4808  HA  TYR B 125      35.063  -9.707 -11.164  1.00  0.00           H  
ATOM   4809 1HB  TYR B 125      35.404  -8.904 -13.475  1.00  0.00           H  
ATOM   4810 2HB  TYR B 125      34.175  -7.669 -13.253  1.00  0.00           H  
ATOM   4811  HD1 TYR B 125      37.575  -8.742 -12.336  1.00  0.00           H  
ATOM   4812  HD2 TYR B 125      34.612  -5.652 -12.007  1.00  0.00           H  
ATOM   4813  HE1 TYR B 125      39.299  -7.183 -11.497  1.00  0.00           H  
ATOM   4814  HE2 TYR B 125      36.345  -4.098 -11.169  1.00  0.00           H  
ATOM   4815  HH  TYR B 125      38.452  -3.884 -10.473  1.00  0.00           H  
ATOM   4816  N   HIS B 126      32.610  -7.540 -10.933  1.00  0.00           N  
ATOM   4817  CA  HIS B 126      31.956  -6.633 -10.029  1.00  0.00           C  
ATOM   4818  C   HIS B 126      31.253  -7.377  -8.898  1.00  0.00           C  
ATOM   4819  O   HIS B 126      31.162  -6.875  -7.780  1.00  0.00           O  
ATOM   4820  CB  HIS B 126      30.938  -5.776 -10.760  1.00  0.00           C  
ATOM   4821  CG  HIS B 126      31.463  -4.813 -11.766  1.00  0.00           C  
ATOM   4822  CD2 HIS B 126      31.217  -4.701 -13.088  1.00  0.00           C  
ATOM   4823  ND1 HIS B 126      32.357  -3.812 -11.457  1.00  0.00           N  
ATOM   4824  CE1 HIS B 126      32.633  -3.129 -12.546  1.00  0.00           C  
ATOM   4825  NE2 HIS B 126      31.954  -3.648 -13.548  1.00  0.00           N  
ATOM   4826  H   HIS B 126      32.275  -7.628 -11.883  1.00  0.00           H  
ATOM   4827  HA  HIS B 126      32.701  -5.978  -9.580  1.00  0.00           H  
ATOM   4828 1HB  HIS B 126      30.238  -6.428 -11.283  1.00  0.00           H  
ATOM   4829 2HB  HIS B 126      30.384  -5.200 -10.031  1.00  0.00           H  
ATOM   4830  HD2 HIS B 126      30.550  -5.338 -13.668  1.00  0.00           H  
ATOM   4831  HE1 HIS B 126      33.310  -2.280 -12.597  1.00  0.00           H  
ATOM   4832  HE2 HIS B 126      31.972  -3.323 -14.506  1.00  0.00           H  
ATOM   4833  N   PHE B 127      30.813  -8.602  -9.185  1.00  0.00           N  
ATOM   4834  CA  PHE B 127      30.126  -9.452  -8.226  1.00  0.00           C  
ATOM   4835  C   PHE B 127      31.056  -9.825  -7.103  1.00  0.00           C  
ATOM   4836  O   PHE B 127      30.653  -9.832  -5.947  1.00  0.00           O  
ATOM   4837  CB  PHE B 127      29.591 -10.711  -8.912  1.00  0.00           C  
ATOM   4838  CG  PHE B 127      28.743 -11.563  -8.010  1.00  0.00           C  
ATOM   4839  CD1 PHE B 127      27.467 -11.151  -7.658  1.00  0.00           C  
ATOM   4840  CD2 PHE B 127      29.217 -12.765  -7.515  1.00  0.00           C  
ATOM   4841  CE1 PHE B 127      26.679 -11.926  -6.830  1.00  0.00           C  
ATOM   4842  CE2 PHE B 127      28.431 -13.543  -6.687  1.00  0.00           C  
ATOM   4843  CZ  PHE B 127      27.161 -13.123  -6.344  1.00  0.00           C  
ATOM   4844  H   PHE B 127      30.878  -8.928 -10.132  1.00  0.00           H  
ATOM   4845  HA  PHE B 127      29.283  -8.900  -7.807  1.00  0.00           H  
ATOM   4846 1HB  PHE B 127      28.995 -10.432  -9.779  1.00  0.00           H  
ATOM   4847 2HB  PHE B 127      30.422 -11.315  -9.272  1.00  0.00           H  
ATOM   4848  HD1 PHE B 127      27.085 -10.204  -8.045  1.00  0.00           H  
ATOM   4849  HD2 PHE B 127      30.220 -13.095  -7.785  1.00  0.00           H  
ATOM   4850  HE1 PHE B 127      25.677 -11.592  -6.561  1.00  0.00           H  
ATOM   4851  HE2 PHE B 127      28.813 -14.488  -6.302  1.00  0.00           H  
ATOM   4852  HZ  PHE B 127      26.544 -13.736  -5.690  1.00  0.00           H  
ATOM   4853  N   ALA B 128      32.318 -10.087  -7.431  1.00  0.00           N  
ATOM   4854  CA  ALA B 128      33.301 -10.405  -6.415  1.00  0.00           C  
ATOM   4855  C   ALA B 128      33.375  -9.263  -5.421  1.00  0.00           C  
ATOM   4856  O   ALA B 128      33.449  -9.481  -4.212  1.00  0.00           O  
ATOM   4857  CB  ALA B 128      34.659 -10.672  -7.035  1.00  0.00           C  
ATOM   4858  H   ALA B 128      32.564 -10.149  -8.405  1.00  0.00           H  
ATOM   4859  HA  ALA B 128      32.975 -11.292  -5.876  1.00  0.00           H  
ATOM   4860 1HB  ALA B 128      35.383 -10.886  -6.249  1.00  0.00           H  
ATOM   4861 2HB  ALA B 128      34.591 -11.526  -7.709  1.00  0.00           H  
ATOM   4862 3HB  ALA B 128      34.983  -9.795  -7.594  1.00  0.00           H  
ATOM   4863  N   VAL B 129      33.323  -8.032  -5.944  1.00  0.00           N  
ATOM   4864  CA  VAL B 129      33.346  -6.857  -5.093  1.00  0.00           C  
ATOM   4865  C   VAL B 129      32.079  -6.803  -4.249  1.00  0.00           C  
ATOM   4866  O   VAL B 129      32.141  -6.520  -3.056  1.00  0.00           O  
ATOM   4867  CB  VAL B 129      33.487  -5.587  -5.954  1.00  0.00           C  
ATOM   4868  CG1 VAL B 129      33.327  -4.361  -5.068  1.00  0.00           C  
ATOM   4869  CG2 VAL B 129      34.842  -5.618  -6.646  1.00  0.00           C  
ATOM   4870  H   VAL B 129      33.368  -7.934  -6.955  1.00  0.00           H  
ATOM   4871  HA  VAL B 129      34.207  -6.921  -4.429  1.00  0.00           H  
ATOM   4872  HB  VAL B 129      32.697  -5.548  -6.703  1.00  0.00           H  
ATOM   4873 1HG1 VAL B 129      33.425  -3.458  -5.670  1.00  0.00           H  
ATOM   4874 2HG1 VAL B 129      32.342  -4.375  -4.600  1.00  0.00           H  
ATOM   4875 3HG1 VAL B 129      34.100  -4.372  -4.300  1.00  0.00           H  
ATOM   4876 1HG2 VAL B 129      34.964  -4.728  -7.263  1.00  0.00           H  
ATOM   4877 2HG2 VAL B 129      35.632  -5.648  -5.896  1.00  0.00           H  
ATOM   4878 3HG2 VAL B 129      34.906  -6.504  -7.278  1.00  0.00           H  
ATOM   4879  N   PHE B 130      30.938  -7.160  -4.856  1.00  0.00           N  
ATOM   4880  CA  PHE B 130      29.659  -7.211  -4.149  1.00  0.00           C  
ATOM   4881  C   PHE B 130      29.764  -8.156  -2.980  1.00  0.00           C  
ATOM   4882  O   PHE B 130      29.254  -7.860  -1.900  1.00  0.00           O  
ATOM   4883  CB  PHE B 130      28.535  -7.651  -5.089  1.00  0.00           C  
ATOM   4884  CG  PHE B 130      27.204  -7.827  -4.415  1.00  0.00           C  
ATOM   4885  CD1 PHE B 130      26.927  -7.213  -3.202  1.00  0.00           C  
ATOM   4886  CD2 PHE B 130      26.221  -8.608  -4.998  1.00  0.00           C  
ATOM   4887  CE1 PHE B 130      25.700  -7.379  -2.588  1.00  0.00           C  
ATOM   4888  CE2 PHE B 130      24.992  -8.775  -4.390  1.00  0.00           C  
ATOM   4889  CZ  PHE B 130      24.731  -8.160  -3.183  1.00  0.00           C  
ATOM   4890  H   PHE B 130      30.952  -7.326  -5.851  1.00  0.00           H  
ATOM   4891  HA  PHE B 130      29.426  -6.218  -3.767  1.00  0.00           H  
ATOM   4892 1HB  PHE B 130      28.420  -6.914  -5.881  1.00  0.00           H  
ATOM   4893 2HB  PHE B 130      28.787  -8.598  -5.564  1.00  0.00           H  
ATOM   4894  HD1 PHE B 130      27.693  -6.594  -2.732  1.00  0.00           H  
ATOM   4895  HD2 PHE B 130      26.426  -9.095  -5.952  1.00  0.00           H  
ATOM   4896  HE1 PHE B 130      25.498  -6.891  -1.636  1.00  0.00           H  
ATOM   4897  HE2 PHE B 130      24.229  -9.393  -4.862  1.00  0.00           H  
ATOM   4898  HZ  PHE B 130      23.764  -8.292  -2.701  1.00  0.00           H  
ATOM   4899  N   LEU B 131      30.387  -9.304  -3.200  1.00  0.00           N  
ATOM   4900  CA  LEU B 131      30.534 -10.299  -2.167  1.00  0.00           C  
ATOM   4901  C   LEU B 131      31.327  -9.729  -1.009  1.00  0.00           C  
ATOM   4902  O   LEU B 131      30.973  -9.943   0.146  1.00  0.00           O  
ATOM   4903  CB  LEU B 131      31.238 -11.547  -2.718  1.00  0.00           C  
ATOM   4904  CG  LEU B 131      30.444 -12.373  -3.739  1.00  0.00           C  
ATOM   4905  CD1 LEU B 131      31.350 -13.452  -4.317  1.00  0.00           C  
ATOM   4906  CD2 LEU B 131      29.227 -12.977  -3.052  1.00  0.00           C  
ATOM   4907  H   LEU B 131      30.696  -9.513  -4.134  1.00  0.00           H  
ATOM   4908  HA  LEU B 131      29.547 -10.579  -1.808  1.00  0.00           H  
ATOM   4909 1HB  LEU B 131      32.167 -11.243  -3.198  1.00  0.00           H  
ATOM   4910 2HB  LEU B 131      31.483 -12.203  -1.883  1.00  0.00           H  
ATOM   4911  HG  LEU B 131      30.117 -11.737  -4.561  1.00  0.00           H  
ATOM   4912 1HD1 LEU B 131      30.795 -14.045  -5.045  1.00  0.00           H  
ATOM   4913 2HD1 LEU B 131      32.203 -12.987  -4.810  1.00  0.00           H  
ATOM   4914 3HD1 LEU B 131      31.701 -14.100  -3.515  1.00  0.00           H  
ATOM   4915 1HD2 LEU B 131      28.656 -13.566  -3.770  1.00  0.00           H  
ATOM   4916 2HD2 LEU B 131      29.553 -13.620  -2.234  1.00  0.00           H  
ATOM   4917 3HD2 LEU B 131      28.601 -12.176  -2.659  1.00  0.00           H  
ATOM   4918  N   ILE B 132      32.356  -8.941  -1.322  1.00  0.00           N  
ATOM   4919  CA  ILE B 132      33.163  -8.312  -0.293  1.00  0.00           C  
ATOM   4920  C   ILE B 132      32.300  -7.377   0.542  1.00  0.00           C  
ATOM   4921  O   ILE B 132      32.403  -7.356   1.765  1.00  0.00           O  
ATOM   4922  CB  ILE B 132      34.334  -7.519  -0.902  1.00  0.00           C  
ATOM   4923  CG1 ILE B 132      35.337  -8.478  -1.550  1.00  0.00           C  
ATOM   4924  CG2 ILE B 132      34.994  -6.676   0.179  1.00  0.00           C  
ATOM   4925  CD1 ILE B 132      36.369  -7.784  -2.410  1.00  0.00           C  
ATOM   4926  H   ILE B 132      32.642  -8.879  -2.290  1.00  0.00           H  
ATOM   4927  HA  ILE B 132      33.576  -9.079   0.361  1.00  0.00           H  
ATOM   4928  HB  ILE B 132      33.973  -6.864  -1.694  1.00  0.00           H  
ATOM   4929 1HG1 ILE B 132      35.852  -9.033  -0.766  1.00  0.00           H  
ATOM   4930 2HG1 ILE B 132      34.795  -9.195  -2.166  1.00  0.00           H  
ATOM   4931 1HG2 ILE B 132      35.822  -6.118  -0.256  1.00  0.00           H  
ATOM   4932 2HG2 ILE B 132      34.264  -5.982   0.596  1.00  0.00           H  
ATOM   4933 3HG2 ILE B 132      35.369  -7.325   0.970  1.00  0.00           H  
ATOM   4934 1HD1 ILE B 132      37.044  -8.525  -2.836  1.00  0.00           H  
ATOM   4935 2HD1 ILE B 132      35.871  -7.244  -3.217  1.00  0.00           H  
ATOM   4936 3HD1 ILE B 132      36.936  -7.083  -1.802  1.00  0.00           H  
ATOM   4937  N   VAL B 133      31.415  -6.625  -0.137  1.00  0.00           N  
ATOM   4938  CA  VAL B 133      30.512  -5.700   0.554  1.00  0.00           C
[truncated: 1,016,243 more chars]
