# Supplementary material for: Upgraded molecular models of the human KCNQ1 potassium channel
Source: PLoS One. 2019 Sep 13;14(9):e0220415. doi: 10.1371/journal.pone.0220415 (PMC6743773; doi:10.1371/journal.pone.0220415)
Supplement: S2 PDB — (PDB) [file pone.0220415.s016.pdb]

ATOM      1  N   VAL A 100       0.663 -52.281 -28.360  1.00  0.00           N  
ATOM      2  CA  VAL A 100      -0.362 -51.725 -27.487  1.00  0.00           C  
ATOM      3  C   VAL A 100      -0.678 -50.287 -27.872  1.00  0.00           C  
ATOM      4  O   VAL A 100      -0.638 -49.390 -27.035  1.00  0.00           O  
ATOM      5  CB  VAL A 100       0.086 -51.774 -26.015  1.00  0.00           C  
ATOM      6  CG1 VAL A 100       0.357 -53.208 -25.591  1.00  0.00           C  
ATOM      7  CG2 VAL A 100       1.319 -50.902 -25.830  1.00  0.00           C  
ATOM      8 1H   VAL A 100       0.988 -53.159 -27.983  1.00  0.00           H  
ATOM      9 2H   VAL A 100       0.277 -52.433 -29.281  1.00  0.00           H  
ATOM     10 3H   VAL A 100       1.438 -51.635 -28.424  1.00  0.00           H  
ATOM     11  HA  VAL A 100      -1.268 -52.323 -27.592  1.00  0.00           H  
ATOM     12  HB  VAL A 100      -0.720 -51.408 -25.386  1.00  0.00           H  
ATOM     13 1HG1 VAL A 100       0.655 -53.229 -24.542  1.00  0.00           H  
ATOM     14 2HG1 VAL A 100      -0.545 -53.803 -25.725  1.00  0.00           H  
ATOM     15 3HG1 VAL A 100       1.160 -53.623 -26.202  1.00  0.00           H  
ATOM     16 1HG2 VAL A 100       1.628 -50.925 -24.786  1.00  0.00           H  
ATOM     17 2HG2 VAL A 100       2.128 -51.280 -26.456  1.00  0.00           H  
ATOM     18 3HG2 VAL A 100       1.087 -49.877 -26.117  1.00  0.00           H  
ATOM     19  N   LEU A 101      -0.955 -50.073 -29.152  1.00  0.00           N  
ATOM     20  CA  LEU A 101      -1.229 -48.739 -29.666  1.00  0.00           C  
ATOM     21  C   LEU A 101      -2.510 -48.158 -29.091  1.00  0.00           C  
ATOM     22  O   LEU A 101      -2.563 -46.975 -28.769  1.00  0.00           O  
ATOM     23  CB  LEU A 101      -1.318 -48.763 -31.186  1.00  0.00           C  
ATOM     24  CG  LEU A 101      -1.588 -47.403 -31.815  1.00  0.00           C  
ATOM     25  CD1 LEU A 101      -0.489 -46.434 -31.405  1.00  0.00           C  
ATOM     26  CD2 LEU A 101      -1.662 -47.542 -33.326  1.00  0.00           C  
ATOM     27  H   LEU A 101      -0.972 -50.857 -29.789  1.00  0.00           H  
ATOM     28  HA  LEU A 101      -0.404 -48.088 -29.380  1.00  0.00           H  
ATOM     29 1HB  LEU A 101      -0.380 -49.141 -31.590  1.00  0.00           H  
ATOM     30 2HB  LEU A 101      -2.122 -49.438 -31.483  1.00  0.00           H  
ATOM     31  HG  LEU A 101      -2.531 -47.024 -31.440  1.00  0.00           H  
ATOM     32 1HD1 LEU A 101      -0.686 -45.453 -31.839  1.00  0.00           H  
ATOM     33 2HD1 LEU A 101      -0.463 -46.351 -30.318  1.00  0.00           H  
ATOM     34 3HD1 LEU A 101       0.472 -46.802 -31.762  1.00  0.00           H  
ATOM     35 1HD2 LEU A 101      -1.864 -46.567 -33.771  1.00  0.00           H  
ATOM     36 2HD2 LEU A 101      -0.713 -47.924 -33.703  1.00  0.00           H  
ATOM     37 3HD2 LEU A 101      -2.463 -48.233 -33.589  1.00  0.00           H  
ATOM     38  N   ALA A 102      -3.534 -48.994 -28.962  1.00  0.00           N  
ATOM     39  CA  ALA A 102      -4.792 -48.579 -28.361  1.00  0.00           C  
ATOM     40  C   ALA A 102      -4.561 -48.134 -26.926  1.00  0.00           C  
ATOM     41  O   ALA A 102      -5.076 -47.100 -26.501  1.00  0.00           O  
ATOM     42  CB  ALA A 102      -5.803 -49.709 -28.411  1.00  0.00           C  
ATOM     43  H   ALA A 102      -3.429 -49.951 -29.268  1.00  0.00           H  
ATOM     44  HA  ALA A 102      -5.179 -47.730 -28.921  1.00  0.00           H  
ATOM     45 1HB  ALA A 102      -6.743 -49.377 -27.972  1.00  0.00           H  
ATOM     46 2HB  ALA A 102      -5.969 -50.002 -29.448  1.00  0.00           H  
ATOM     47 3HB  ALA A 102      -5.422 -50.563 -27.850  1.00  0.00           H  
ATOM     48  N   ARG A 103      -3.753 -48.903 -26.196  1.00  0.00           N  
ATOM     49  CA  ARG A 103      -3.354 -48.528 -24.849  1.00  0.00           C  
ATOM     50  C   ARG A 103      -2.691 -47.178 -24.858  1.00  0.00           C  
ATOM     51  O   ARG A 103      -3.024 -46.326 -24.045  1.00  0.00           O  
ATOM     52  CB  ARG A 103      -2.389 -49.526 -24.250  1.00  0.00           C  
ATOM     53  CG  ARG A 103      -1.900 -49.166 -22.865  1.00  0.00           C  
ATOM     54  CD  ARG A 103      -0.762 -50.016 -22.443  1.00  0.00           C  
ATOM     55  NE  ARG A 103      -1.148 -51.406 -22.294  1.00  0.00           N  
ATOM     56  CZ  ARG A 103      -1.787 -51.906 -21.220  1.00  0.00           C  
ATOM     57  NH1 ARG A 103      -2.111 -51.114 -20.222  1.00  0.00           N  
ATOM     58  NH2 ARG A 103      -2.093 -53.190 -21.171  1.00  0.00           N  
ATOM     59  H   ARG A 103      -3.383 -49.753 -26.598  1.00  0.00           H  
ATOM     60  HA  ARG A 103      -4.243 -48.479 -24.220  1.00  0.00           H  
ATOM     61 1HB  ARG A 103      -2.852 -50.510 -24.203  1.00  0.00           H  
ATOM     62 2HB  ARG A 103      -1.509 -49.603 -24.874  1.00  0.00           H  
ATOM     63 1HG  ARG A 103      -1.582 -48.124 -22.843  1.00  0.00           H  
ATOM     64 2HG  ARG A 103      -2.713 -49.317 -22.156  1.00  0.00           H  
ATOM     65 1HD  ARG A 103       0.028 -49.960 -23.189  1.00  0.00           H  
ATOM     66 2HD  ARG A 103      -0.379 -49.664 -21.487  1.00  0.00           H  
ATOM     67  HE  ARG A 103      -0.916 -52.043 -23.045  1.00  0.00           H  
ATOM     68 1HH1 ARG A 103      -1.879 -50.131 -20.262  1.00  0.00           H  
ATOM     69 2HH1 ARG A 103      -2.590 -51.486 -19.416  1.00  0.00           H  
ATOM     70 1HH2 ARG A 103      -1.846 -53.798 -21.940  1.00  0.00           H  
ATOM     71 2HH2 ARG A 103      -2.575 -53.564 -20.367  1.00  0.00           H  
ATOM     72  N   THR A 104      -1.755 -46.994 -25.787  1.00  0.00           N  
ATOM     73  CA  THR A 104      -1.018 -45.755 -25.943  1.00  0.00           C  
ATOM     74  C   THR A 104      -1.944 -44.570 -26.205  1.00  0.00           C  
ATOM     75  O   THR A 104      -1.702 -43.474 -25.701  1.00  0.00           O  
ATOM     76  CB  THR A 104       0.019 -45.890 -27.069  1.00  0.00           C  
ATOM     77  OG1 THR A 104       0.898 -46.983 -26.770  1.00  0.00           O  
ATOM     78  CG2 THR A 104       0.831 -44.620 -27.183  1.00  0.00           C  
ATOM     79  H   THR A 104      -1.535 -47.759 -26.407  1.00  0.00           H  
ATOM     80  HA  THR A 104      -0.482 -45.560 -25.019  1.00  0.00           H  
ATOM     81  HB  THR A 104      -0.480 -46.078 -28.013  1.00  0.00           H  
ATOM     82  HG1 THR A 104       1.556 -47.062 -27.464  1.00  0.00           H  
ATOM     83 1HG2 THR A 104       1.567 -44.727 -27.978  1.00  0.00           H  
ATOM     84 2HG2 THR A 104       0.170 -43.782 -27.409  1.00  0.00           H  
ATOM     85 3HG2 THR A 104       1.340 -44.439 -26.238  1.00  0.00           H  
ATOM     86  N   HIS A 105      -3.018 -44.794 -26.961  1.00  0.00           N  
ATOM     87  CA  HIS A 105      -4.022 -43.759 -27.165  1.00  0.00           C  
ATOM     88  C   HIS A 105      -4.644 -43.367 -25.838  1.00  0.00           C  
ATOM     89  O   HIS A 105      -4.776 -42.181 -25.530  1.00  0.00           O  
ATOM     90  CB  HIS A 105      -5.123 -44.241 -28.110  1.00  0.00           C  
ATOM     91  CG  HIS A 105      -4.650 -44.519 -29.495  1.00  0.00           C  
ATOM     92  ND1 HIS A 105      -5.334 -45.347 -30.359  1.00  0.00           N  
ATOM     93  CD2 HIS A 105      -3.567 -44.074 -30.171  1.00  0.00           C  
ATOM     94  CE1 HIS A 105      -4.692 -45.396 -31.512  1.00  0.00           C  
ATOM     95  NE2 HIS A 105      -3.620 -44.632 -31.424  1.00  0.00           N  
ATOM     96  H   HIS A 105      -3.145 -45.696 -27.388  1.00  0.00           H  
ATOM     97  HA  HIS A 105      -3.559 -42.871 -27.596  1.00  0.00           H  
ATOM     98 1HB  HIS A 105      -5.589 -45.139 -27.717  1.00  0.00           H  
ATOM     99 2HB  HIS A 105      -5.900 -43.477 -28.170  1.00  0.00           H  
ATOM    100  HD1 HIS A 105      -6.211 -45.791 -30.183  1.00  0.00           H  
ATOM    101  HD2 HIS A 105      -2.749 -43.404 -29.905  1.00  0.00           H  
ATOM    102  HE1 HIS A 105      -5.075 -46.000 -32.335  1.00  0.00           H  
ATOM    103  N   VAL A 106      -4.990 -44.375 -25.044  1.00  0.00           N  
ATOM    104  CA  VAL A 106      -5.574 -44.149 -23.735  1.00  0.00           C  
ATOM    105  C   VAL A 106      -4.572 -43.512 -22.787  1.00  0.00           C  
ATOM    106  O   VAL A 106      -4.945 -42.683 -21.964  1.00  0.00           O  
ATOM    107  CB  VAL A 106      -6.094 -45.457 -23.139  1.00  0.00           C  
ATOM    108  CG1 VAL A 106      -6.604 -45.205 -21.731  1.00  0.00           C  
ATOM    109  CG2 VAL A 106      -7.197 -46.010 -24.025  1.00  0.00           C  
ATOM    110  H   VAL A 106      -4.858 -45.325 -25.370  1.00  0.00           H  
ATOM    111  HA  VAL A 106      -6.414 -43.471 -23.851  1.00  0.00           H  
ATOM    112  HB  VAL A 106      -5.279 -46.176 -23.073  1.00  0.00           H  
ATOM    113 1HG1 VAL A 106      -6.963 -46.141 -21.301  1.00  0.00           H  
ATOM    114 2HG1 VAL A 106      -5.797 -44.810 -21.116  1.00  0.00           H  
ATOM    115 3HG1 VAL A 106      -7.420 -44.486 -21.765  1.00  0.00           H  
ATOM    116 1HG2 VAL A 106      -7.566 -46.946 -23.604  1.00  0.00           H  
ATOM    117 2HG2 VAL A 106      -8.012 -45.290 -24.078  1.00  0.00           H  
ATOM    118 3HG2 VAL A 106      -6.808 -46.191 -25.024  1.00  0.00           H  
ATOM    119  N   GLN A 107      -3.297 -43.869 -22.929  1.00  0.00           N  
ATOM    120  CA  GLN A 107      -2.242 -43.235 -22.166  1.00  0.00           C  
ATOM    121  C   GLN A 107      -2.230 -41.754 -22.453  1.00  0.00           C  
ATOM    122  O   GLN A 107      -2.136 -40.961 -21.531  1.00  0.00           O  
ATOM    123  CB  GLN A 107      -0.873 -43.841 -22.484  1.00  0.00           C  
ATOM    124  CG  GLN A 107      -0.645 -45.222 -21.928  1.00  0.00           C  
ATOM    125  CD  GLN A 107       0.667 -45.809 -22.381  1.00  0.00           C  
ATOM    126  OE1 GLN A 107       1.360 -45.235 -23.224  1.00  0.00           O  
ATOM    127  NE2 GLN A 107       1.019 -46.959 -21.824  1.00  0.00           N  
ATOM    128  H   GLN A 107      -3.052 -44.576 -23.598  1.00  0.00           H  
ATOM    129  HA  GLN A 107      -2.444 -43.369 -21.105  1.00  0.00           H  
ATOM    130 1HB  GLN A 107      -0.730 -43.890 -23.556  1.00  0.00           H  
ATOM    131 2HB  GLN A 107      -0.093 -43.197 -22.091  1.00  0.00           H  
ATOM    132 1HG  GLN A 107      -0.625 -45.155 -20.844  1.00  0.00           H  
ATOM    133 2HG  GLN A 107      -1.448 -45.881 -22.248  1.00  0.00           H  
ATOM    134 1HE2 GLN A 107       1.880 -47.398 -22.083  1.00  0.00           H  
ATOM    135 2HE2 GLN A 107       0.425 -47.389 -21.145  1.00  0.00           H  
ATOM    136  N   GLY A 108      -2.358 -41.382 -23.727  1.00  0.00           N  
ATOM    137  CA  GLY A 108      -2.438 -39.980 -24.125  1.00  0.00           C  
ATOM    138  C   GLY A 108      -3.612 -39.279 -23.467  1.00  0.00           C  
ATOM    139  O   GLY A 108      -3.466 -38.177 -22.936  1.00  0.00           O  
ATOM    140  H   GLY A 108      -2.395 -42.095 -24.441  1.00  0.00           H  
ATOM    141 1HA  GLY A 108      -1.518 -39.470 -23.855  1.00  0.00           H  
ATOM    142 2HA  GLY A 108      -2.534 -39.915 -25.208  1.00  0.00           H  
ATOM    143  N   ARG A 109      -4.771 -39.935 -23.492  1.00  0.00           N  
ATOM    144  CA  ARG A 109      -5.977 -39.398 -22.878  1.00  0.00           C  
ATOM    145  C   ARG A 109      -5.738 -39.091 -21.410  1.00  0.00           C  
ATOM    146  O   ARG A 109      -6.029 -37.990 -20.941  1.00  0.00           O  
ATOM    147  CB  ARG A 109      -7.124 -40.391 -22.994  1.00  0.00           C  
ATOM    148  CG  ARG A 109      -7.614 -40.647 -24.404  1.00  0.00           C  
ATOM    149  CD  ARG A 109      -8.639 -41.720 -24.433  1.00  0.00           C  
ATOM    150  NE  ARG A 109      -8.918 -42.163 -25.787  1.00  0.00           N  
ATOM    151  CZ  ARG A 109      -9.670 -43.234 -26.101  1.00  0.00           C  
ATOM    152  NH1 ARG A 109     -10.208 -43.962 -25.146  1.00  0.00           N  
ATOM    153  NH2 ARG A 109      -9.870 -43.555 -27.368  1.00  0.00           N  
ATOM    154  H   ARG A 109      -4.816 -40.826 -23.966  1.00  0.00           H  
ATOM    155  HA  ARG A 109      -6.252 -38.476 -23.390  1.00  0.00           H  
ATOM    156 1HB  ARG A 109      -6.831 -41.347 -22.569  1.00  0.00           H  
ATOM    157 2HB  ARG A 109      -7.973 -40.028 -22.416  1.00  0.00           H  
ATOM    158 1HG  ARG A 109      -8.062 -39.738 -24.803  1.00  0.00           H  
ATOM    159 2HG  ARG A 109      -6.781 -40.947 -25.036  1.00  0.00           H  
ATOM    160 1HD  ARG A 109      -8.300 -42.578 -23.856  1.00  0.00           H  
ATOM    161 2HD  ARG A 109      -9.566 -41.343 -24.003  1.00  0.00           H  
ATOM    162  HE  ARG A 109      -8.524 -41.627 -26.549  1.00  0.00           H  
ATOM    163 1HH1 ARG A 109     -10.056 -43.716 -24.178  1.00  0.00           H  
ATOM    164 2HH1 ARG A 109     -10.772 -44.764 -25.381  1.00  0.00           H  
ATOM    165 1HH2 ARG A 109      -9.459 -42.993 -28.101  1.00  0.00           H  
ATOM    166 2HH2 ARG A 109     -10.436 -44.357 -27.602  1.00  0.00           H  
ATOM    167  N   VAL A 110      -5.205 -40.082 -20.704  1.00  0.00           N  
ATOM    168  CA  VAL A 110      -4.927 -39.999 -19.283  1.00  0.00           C  
ATOM    169  C   VAL A 110      -3.785 -39.054 -18.978  1.00  0.00           C  
ATOM    170  O   VAL A 110      -3.783 -38.388 -17.942  1.00  0.00           O  
ATOM    171  CB  VAL A 110      -4.601 -41.389 -18.733  1.00  0.00           C  
ATOM    172  CG1 VAL A 110      -4.124 -41.273 -17.300  1.00  0.00           C  
ATOM    173  CG2 VAL A 110      -5.842 -42.263 -18.814  1.00  0.00           C  
ATOM    174  H   VAL A 110      -4.996 -40.946 -21.176  1.00  0.00           H  
ATOM    175  HA  VAL A 110      -5.823 -39.638 -18.783  1.00  0.00           H  
ATOM    176  HB  VAL A 110      -3.796 -41.831 -19.320  1.00  0.00           H  
ATOM    177 1HG1 VAL A 110      -3.887 -42.266 -16.921  1.00  0.00           H  
ATOM    178 2HG1 VAL A 110      -3.233 -40.646 -17.260  1.00  0.00           H  
ATOM    179 3HG1 VAL A 110      -4.909 -40.828 -16.689  1.00  0.00           H  
ATOM    180 1HG2 VAL A 110      -5.616 -43.254 -18.427  1.00  0.00           H  
ATOM    181 2HG2 VAL A 110      -6.639 -41.815 -18.219  1.00  0.00           H  
ATOM    182 3HG2 VAL A 110      -6.168 -42.343 -19.850  1.00  0.00           H  
ATOM    183  N   TYR A 111      -2.806 -39.007 -19.874  1.00  0.00           N  
ATOM    184  CA  TYR A 111      -1.655 -38.152 -19.698  1.00  0.00           C  
ATOM    185  C   TYR A 111      -2.123 -36.747 -19.596  1.00  0.00           C  
ATOM    186  O   TYR A 111      -1.743 -36.047 -18.673  1.00  0.00           O  
ATOM    187  CB  TYR A 111      -0.657 -38.284 -20.845  1.00  0.00           C  
ATOM    188  CG  TYR A 111       0.546 -37.380 -20.677  1.00  0.00           C  
ATOM    189  CD1 TYR A 111       1.563 -37.744 -19.808  1.00  0.00           C  
ATOM    190  CD2 TYR A 111       0.630 -36.183 -21.377  1.00  0.00           C  
ATOM    191  CE1 TYR A 111       2.663 -36.923 -19.638  1.00  0.00           C  
ATOM    192  CE2 TYR A 111       1.730 -35.356 -21.205  1.00  0.00           C  
ATOM    193  CZ  TYR A 111       2.745 -35.724 -20.338  1.00  0.00           C  
ATOM    194  OH  TYR A 111       3.829 -34.893 -20.139  1.00  0.00           O  
ATOM    195  H   TYR A 111      -2.859 -39.578 -20.696  1.00  0.00           H  
ATOM    196  HA  TYR A 111      -1.158 -38.408 -18.763  1.00  0.00           H  
ATOM    197 1HB  TYR A 111      -0.303 -39.311 -20.910  1.00  0.00           H  
ATOM    198 2HB  TYR A 111      -1.140 -38.038 -21.789  1.00  0.00           H  
ATOM    199  HD1 TYR A 111       1.495 -38.681 -19.255  1.00  0.00           H  
ATOM    200  HD2 TYR A 111      -0.171 -35.892 -22.057  1.00  0.00           H  
ATOM    201  HE1 TYR A 111       3.457 -37.211 -18.950  1.00  0.00           H  
ATOM    202  HE2 TYR A 111       1.792 -34.414 -21.749  1.00  0.00           H  
ATOM    203  HH  TYR A 111       3.640 -34.028 -20.511  1.00  0.00           H  
ATOM    204  N   ASN A 112      -2.977 -36.349 -20.530  1.00  0.00           N  
ATOM    205  CA  ASN A 112      -3.580 -35.035 -20.495  1.00  0.00           C  
ATOM    206  C   ASN A 112      -4.474 -34.879 -19.286  1.00  0.00           C  
ATOM    207  O   ASN A 112      -4.353 -33.913 -18.544  1.00  0.00           O  
ATOM    208  CB  ASN A 112      -4.336 -34.778 -21.765  1.00  0.00           C  
ATOM    209  CG  ASN A 112      -3.388 -34.499 -22.880  1.00  0.00           C  
ATOM    210  OD1 ASN A 112      -2.238 -34.131 -22.617  1.00  0.00           O  
ATOM    211  ND2 ASN A 112      -3.826 -34.668 -24.099  1.00  0.00           N  
ATOM    212  H   ASN A 112      -3.220 -36.981 -21.279  1.00  0.00           H  
ATOM    213  HA  ASN A 112      -2.792 -34.293 -20.417  1.00  0.00           H  
ATOM    214 1HB  ASN A 112      -4.947 -35.646 -22.018  1.00  0.00           H  
ATOM    215 2HB  ASN A 112      -5.002 -33.925 -21.637  1.00  0.00           H  
ATOM    216 1HD2 ASN A 112      -3.220 -34.493 -24.877  1.00  0.00           H  
ATOM    217 2HD2 ASN A 112      -4.766 -34.970 -24.257  1.00  0.00           H  
ATOM    218  N   PHE A 113      -5.345 -35.852 -19.059  1.00  0.00           N  
ATOM    219  CA  PHE A 113      -6.265 -35.831 -17.929  1.00  0.00           C  
ATOM    220  C   PHE A 113      -5.583 -35.372 -16.642  1.00  0.00           C  
ATOM    221  O   PHE A 113      -6.115 -34.525 -15.925  1.00  0.00           O  
ATOM    222  CB  PHE A 113      -6.869 -37.222 -17.739  1.00  0.00           C  
ATOM    223  CG  PHE A 113      -7.912 -37.331 -16.671  1.00  0.00           C  
ATOM    224  CD1 PHE A 113      -9.256 -37.145 -16.959  1.00  0.00           C  
ATOM    225  CD2 PHE A 113      -7.548 -37.641 -15.376  1.00  0.00           C  
ATOM    226  CE1 PHE A 113     -10.213 -37.268 -15.970  1.00  0.00           C  
ATOM    227  CE2 PHE A 113      -8.499 -37.765 -14.388  1.00  0.00           C  
ATOM    228  CZ  PHE A 113      -9.834 -37.579 -14.683  1.00  0.00           C  
ATOM    229  H   PHE A 113      -5.399 -36.629 -19.699  1.00  0.00           H  
ATOM    230  HA  PHE A 113      -7.065 -35.130 -18.158  1.00  0.00           H  
ATOM    231 1HB  PHE A 113      -7.314 -37.552 -18.678  1.00  0.00           H  
ATOM    232 2HB  PHE A 113      -6.078 -37.921 -17.494  1.00  0.00           H  
ATOM    233  HD1 PHE A 113      -9.553 -36.904 -17.979  1.00  0.00           H  
ATOM    234  HD2 PHE A 113      -6.498 -37.795 -15.144  1.00  0.00           H  
ATOM    235  HE1 PHE A 113     -11.266 -37.122 -16.209  1.00  0.00           H  
ATOM    236  HE2 PHE A 113      -8.193 -38.018 -13.375  1.00  0.00           H  
ATOM    237  HZ  PHE A 113     -10.585 -37.680 -13.903  1.00  0.00           H  
ATOM    238  N   LEU A 114      -4.400 -35.917 -16.379  1.00  0.00           N  
ATOM    239  CA  LEU A 114      -3.618 -35.564 -15.206  1.00  0.00           C  
ATOM    240  C   LEU A 114      -2.682 -34.377 -15.461  1.00  0.00           C  
ATOM    241  O   LEU A 114      -2.583 -33.465 -14.638  1.00  0.00           O  
ATOM    242  CB  LEU A 114      -2.822 -36.789 -14.762  1.00  0.00           C  
ATOM    243  CG  LEU A 114      -3.701 -37.976 -14.354  1.00  0.00           C  
ATOM    244  CD1 LEU A 114      -2.846 -39.190 -14.053  1.00  0.00           C  
ATOM    245  CD2 LEU A 114      -4.512 -37.586 -13.135  1.00  0.00           C  
ATOM    246  H   LEU A 114      -4.038 -36.618 -17.010  1.00  0.00           H  
ATOM    247  HA  LEU A 114      -4.304 -35.298 -14.411  1.00  0.00           H  
ATOM    248 1HB  LEU A 114      -2.177 -37.109 -15.578  1.00  0.00           H  
ATOM    249 2HB  LEU A 114      -2.199 -36.518 -13.910  1.00  0.00           H  
ATOM    250  HG  LEU A 114      -4.369 -38.232 -15.176  1.00  0.00           H  
ATOM    251 1HD1 LEU A 114      -3.491 -40.024 -13.774  1.00  0.00           H  
ATOM    252 2HD1 LEU A 114      -2.264 -39.459 -14.936  1.00  0.00           H  
ATOM    253 3HD1 LEU A 114      -2.182 -38.959 -13.229  1.00  0.00           H  
ATOM    254 1HD2 LEU A 114      -5.150 -38.420 -12.840  1.00  0.00           H  
ATOM    255 2HD2 LEU A 114      -3.840 -37.336 -12.314  1.00  0.00           H  
ATOM    256 3HD2 LEU A 114      -5.132 -36.722 -13.374  1.00  0.00           H  
ATOM    257  N   GLU A 115      -1.988 -34.410 -16.592  1.00  0.00           N  
ATOM    258  CA  GLU A 115      -0.989 -33.406 -16.957  1.00  0.00           C  
ATOM    259  C   GLU A 115      -1.369 -32.695 -18.240  1.00  0.00           C  
ATOM    260  O   GLU A 115      -1.065 -33.161 -19.337  1.00  0.00           O  
ATOM    261  CB  GLU A 115       0.387 -34.049 -17.103  1.00  0.00           C  
ATOM    262  CG  GLU A 115       0.904 -34.634 -15.807  1.00  0.00           C  
ATOM    263  CD  GLU A 115       1.102 -33.572 -14.767  1.00  0.00           C  
ATOM    264  OE1 GLU A 115       1.548 -32.506 -15.108  1.00  0.00           O  
ATOM    265  OE2 GLU A 115       0.808 -33.826 -13.626  1.00  0.00           O  
ATOM    266  H   GLU A 115      -2.136 -35.168 -17.228  1.00  0.00           H  
ATOM    267  HA  GLU A 115      -0.941 -32.663 -16.161  1.00  0.00           H  
ATOM    268 1HB  GLU A 115       0.352 -34.844 -17.846  1.00  0.00           H  
ATOM    269 2HB  GLU A 115       1.105 -33.306 -17.450  1.00  0.00           H  
ATOM    270 1HG  GLU A 115       0.195 -35.371 -15.434  1.00  0.00           H  
ATOM    271 2HG  GLU A 115       1.852 -35.138 -15.994  1.00  0.00           H  
ATOM    272  N   ARG A 116      -2.044 -31.570 -18.058  1.00  0.00           N  
ATOM    273  CA  ARG A 116      -2.751 -30.783 -19.076  1.00  0.00           C  
ATOM    274  C   ARG A 116      -4.212 -31.179 -19.130  1.00  0.00           C  
ATOM    275  O   ARG A 116      -4.711 -31.536 -20.196  1.00  0.00           O  
ATOM    276  CB  ARG A 116      -2.152 -30.965 -20.470  1.00  0.00           C  
ATOM    277  CG  ARG A 116      -2.730 -30.076 -21.553  1.00  0.00           C  
ATOM    278  CD  ARG A 116      -1.838 -30.019 -22.738  1.00  0.00           C  
ATOM    279  NE  ARG A 116      -1.553 -31.341 -23.279  1.00  0.00           N  
ATOM    280  CZ  ARG A 116      -0.751 -31.595 -24.327  1.00  0.00           C  
ATOM    281  NH1 ARG A 116      -0.148 -30.620 -24.971  1.00  0.00           N  
ATOM    282  NH2 ARG A 116      -0.587 -32.852 -24.691  1.00  0.00           N  
ATOM    283  H   ARG A 116      -2.105 -31.254 -17.104  1.00  0.00           H  
ATOM    284  HA  ARG A 116      -2.682 -29.733 -18.812  1.00  0.00           H  
ATOM    285 1HB  ARG A 116      -1.075 -30.811 -20.446  1.00  0.00           H  
ATOM    286 2HB  ARG A 116      -2.339 -31.980 -20.816  1.00  0.00           H  
ATOM    287 1HG  ARG A 116      -3.700 -30.460 -21.868  1.00  0.00           H  
ATOM    288 2HG  ARG A 116      -2.845 -29.063 -21.180  1.00  0.00           H  
ATOM    289 1HD  ARG A 116      -2.311 -29.427 -23.521  1.00  0.00           H  
ATOM    290 2HD  ARG A 116      -0.892 -29.556 -22.458  1.00  0.00           H  
ATOM    291  HE  ARG A 116      -1.976 -32.145 -22.839  1.00  0.00           H  
ATOM    292 1HH1 ARG A 116      -0.286 -29.664 -24.680  1.00  0.00           H  
ATOM    293 2HH1 ARG A 116       0.450 -30.830 -25.756  1.00  0.00           H  
ATOM    294 1HH2 ARG A 116      -1.068 -33.568 -24.165  1.00  0.00           H  
ATOM    295 2HH2 ARG A 116       0.007 -33.088 -25.472  1.00  0.00           H  
ATOM    296  N   PRO A 117      -4.899 -31.136 -17.971  1.00  0.00           N  
ATOM    297  CA  PRO A 117      -6.319 -31.448 -17.774  1.00  0.00           C  
ATOM    298  C   PRO A 117      -7.256 -30.637 -18.654  1.00  0.00           C  
ATOM    299  O   PRO A 117      -7.916 -29.713 -18.178  1.00  0.00           O  
ATOM    300  CB  PRO A 117      -6.551 -31.081 -16.313  1.00  0.00           C  
ATOM    301  CG  PRO A 117      -5.462 -30.127 -16.011  1.00  0.00           C  
ATOM    302  CD  PRO A 117      -4.286 -30.671 -16.756  1.00  0.00           C  
ATOM    303  HA  PRO A 117      -6.479 -32.523 -17.934  1.00  0.00           H  
ATOM    304 1HB  PRO A 117      -7.552 -30.644 -16.184  1.00  0.00           H  
ATOM    305 2HB  PRO A 117      -6.508 -31.984 -15.692  1.00  0.00           H  
ATOM    306 1HG  PRO A 117      -5.742 -29.115 -16.339  1.00  0.00           H  
ATOM    307 2HG  PRO A 117      -5.291 -30.074 -14.926  1.00  0.00           H  
ATOM    308 1HD  PRO A 117      -3.543 -29.892 -16.952  1.00  0.00           H  
ATOM    309 2HD  PRO A 117      -3.864 -31.492 -16.161  1.00  0.00           H  
ATOM    310  N   THR A 118      -7.356 -31.008 -19.919  1.00  0.00           N  
ATOM    311  CA  THR A 118      -8.305 -30.372 -20.806  1.00  0.00           C  
ATOM    312  C   THR A 118      -9.611 -31.142 -20.777  1.00  0.00           C  
ATOM    313  O   THR A 118      -9.698 -32.256 -21.296  1.00  0.00           O  
ATOM    314  CB  THR A 118      -7.767 -30.295 -22.244  1.00  0.00           C  
ATOM    315  OG1 THR A 118      -6.526 -29.570 -22.260  1.00  0.00           O  
ATOM    316  CG2 THR A 118      -8.781 -29.593 -23.126  1.00  0.00           C  
ATOM    317  H   THR A 118      -6.745 -31.728 -20.269  1.00  0.00           H  
ATOM    318  HA  THR A 118      -8.498 -29.359 -20.453  1.00  0.00           H  
ATOM    319  HB  THR A 118      -7.595 -31.299 -22.632  1.00  0.00           H  
ATOM    320  HG1 THR A 118      -6.475 -28.997 -21.494  1.00  0.00           H  
ATOM    321 1HG2 THR A 118      -8.402 -29.534 -24.147  1.00  0.00           H  
ATOM    322 2HG2 THR A 118      -9.717 -30.150 -23.119  1.00  0.00           H  
ATOM    323 3HG2 THR A 118      -8.957 -28.589 -22.746  1.00  0.00           H  
ATOM    324  N   GLY A 119     -10.619 -30.554 -20.151  1.00  0.00           N  
ATOM    325  CA  GLY A 119     -11.914 -31.200 -20.011  1.00  0.00           C  
ATOM    326  C   GLY A 119     -12.423 -31.064 -18.587  1.00  0.00           C  
ATOM    327  O   GLY A 119     -11.644 -31.107 -17.635  1.00  0.00           O  
ATOM    328  H   GLY A 119     -10.482 -29.636 -19.754  1.00  0.00           H  
ATOM    329 1HA  GLY A 119     -12.625 -30.749 -20.703  1.00  0.00           H  
ATOM    330 2HA  GLY A 119     -11.831 -32.255 -20.273  1.00  0.00           H  
ATOM    331  N   TRP A 120     -13.735 -30.891 -18.458  1.00  0.00           N  
ATOM    332  CA  TRP A 120     -14.369 -30.692 -17.164  1.00  0.00           C  
ATOM    333  C   TRP A 120     -14.219 -31.902 -16.261  1.00  0.00           C  
ATOM    334  O   TRP A 120     -14.180 -31.757 -15.045  1.00  0.00           O  
ATOM    335  CB  TRP A 120     -15.855 -30.368 -17.341  1.00  0.00           C  
ATOM    336  CG  TRP A 120     -16.680 -31.512 -17.854  1.00  0.00           C  
ATOM    337  CD1 TRP A 120     -16.942 -31.809 -19.157  1.00  0.00           C  
ATOM    338  CD2 TRP A 120     -17.367 -32.514 -17.066  1.00  0.00           C  
ATOM    339  NE1 TRP A 120     -17.743 -32.922 -19.235  1.00  0.00           N  
ATOM    340  CE2 TRP A 120     -18.015 -33.365 -17.967  1.00  0.00           C  
ATOM    341  CE3 TRP A 120     -17.483 -32.755 -15.693  1.00  0.00           C  
ATOM    342  CZ2 TRP A 120     -18.773 -34.444 -17.541  1.00  0.00           C  
ATOM    343  CZ3 TRP A 120     -18.238 -33.838 -15.265  1.00  0.00           C  
ATOM    344  CH2 TRP A 120     -18.866 -34.661 -16.165  1.00  0.00           C  
ATOM    345  H   TRP A 120     -14.310 -30.883 -19.288  1.00  0.00           H  
ATOM    346  HA  TRP A 120     -13.891 -29.844 -16.677  1.00  0.00           H  
ATOM    347 1HB  TRP A 120     -16.271 -30.051 -16.385  1.00  0.00           H  
ATOM    348 2HB  TRP A 120     -15.962 -29.534 -18.034  1.00  0.00           H  
ATOM    349  HD1 TRP A 120     -16.572 -31.246 -20.011  1.00  0.00           H  
ATOM    350  HE1 TRP A 120     -18.079 -33.346 -20.090  1.00  0.00           H  
ATOM    351  HE3 TRP A 120     -16.986 -32.103 -14.977  1.00  0.00           H  
ATOM    352  HZ2 TRP A 120     -19.278 -35.109 -18.239  1.00  0.00           H  
ATOM    353  HZ3 TRP A 120     -18.321 -34.019 -14.193  1.00  0.00           H  
ATOM    354  HH2 TRP A 120     -19.453 -35.502 -15.796  1.00  0.00           H  
ATOM    355  N   LYS A 121     -14.124 -33.089 -16.853  1.00  0.00           N  
ATOM    356  CA  LYS A 121     -13.964 -34.312 -16.087  1.00  0.00           C  
ATOM    357  C   LYS A 121     -12.634 -34.291 -15.371  1.00  0.00           C  
ATOM    358  O   LYS A 121     -12.564 -34.526 -14.163  1.00  0.00           O  
ATOM    359  CB  LYS A 121     -14.052 -35.522 -17.007  1.00  0.00           C  
ATOM    360  CG  LYS A 121     -15.430 -35.724 -17.601  1.00  0.00           C  
ATOM    361  CD  LYS A 121     -15.479 -36.914 -18.537  1.00  0.00           C  
ATOM    362  CE  LYS A 121     -16.852 -37.042 -19.178  1.00  0.00           C  
ATOM    363  NZ  LYS A 121     -16.907 -38.164 -20.154  1.00  0.00           N  
ATOM    364  H   LYS A 121     -14.161 -33.144 -17.860  1.00  0.00           H  
ATOM    365  HA  LYS A 121     -14.754 -34.369 -15.339  1.00  0.00           H  
ATOM    366 1HB  LYS A 121     -13.342 -35.413 -17.827  1.00  0.00           H  
ATOM    367 2HB  LYS A 121     -13.785 -36.424 -16.455  1.00  0.00           H  
ATOM    368 1HG  LYS A 121     -16.155 -35.866 -16.802  1.00  0.00           H  
ATOM    369 2HG  LYS A 121     -15.700 -34.834 -18.166  1.00  0.00           H  
ATOM    370 1HD  LYS A 121     -14.729 -36.798 -19.319  1.00  0.00           H  
ATOM    371 2HD  LYS A 121     -15.261 -37.826 -17.980  1.00  0.00           H  
ATOM    372 1HE  LYS A 121     -17.595 -37.215 -18.401  1.00  0.00           H  
ATOM    373 2HE  LYS A 121     -17.094 -36.114 -19.695  1.00  0.00           H  
ATOM    374 1HZ  LYS A 121     -17.832 -38.215 -20.557  1.00  0.00           H  
ATOM    375 2HZ  LYS A 121     -16.229 -38.006 -20.887  1.00  0.00           H  
ATOM    376 3HZ  LYS A 121     -16.697 -39.031 -19.681  1.00  0.00           H  
ATOM    377  N   CYS A 122     -11.590 -33.968 -16.133  1.00  0.00           N  
ATOM    378  CA  CYS A 122     -10.253 -33.765 -15.608  1.00  0.00           C  
ATOM    379  C   CYS A 122     -10.309 -32.814 -14.436  1.00  0.00           C  
ATOM    380  O   CYS A 122      -9.835 -33.135 -13.346  1.00  0.00           O  
ATOM    381  CB  CYS A 122      -9.333 -33.189 -16.679  1.00  0.00           C  
ATOM    382  SG  CYS A 122      -9.418 -34.032 -18.272  1.00  0.00           S  
ATOM    383  H   CYS A 122     -11.743 -33.825 -17.121  1.00  0.00           H  
ATOM    384  HA  CYS A 122      -9.853 -34.716 -15.266  1.00  0.00           H  
ATOM    385 1HB  CYS A 122      -9.556 -32.135 -16.836  1.00  0.00           H  
ATOM    386 2HB  CYS A 122      -8.306 -33.253 -16.327  1.00  0.00           H  
ATOM    387  HG  CYS A 122     -10.705 -33.786 -18.491  1.00  0.00           H  
ATOM    388  N   PHE A 123     -10.904 -31.643 -14.677  1.00  0.00           N  
ATOM    389  CA  PHE A 123     -11.024 -30.612 -13.664  1.00  0.00           C  
ATOM    390  C   PHE A 123     -11.673 -31.117 -12.403  1.00  0.00           C  
ATOM    391  O   PHE A 123     -11.136 -30.911 -11.326  1.00  0.00           O  
ATOM    392  CB  PHE A 123     -11.832 -29.424 -14.167  1.00  0.00           C  
ATOM    393  CG  PHE A 123     -12.215 -28.494 -13.049  1.00  0.00           C  
ATOM    394  CD1 PHE A 123     -11.260 -27.701 -12.428  1.00  0.00           C  
ATOM    395  CD2 PHE A 123     -13.529 -28.416 -12.604  1.00  0.00           C  
ATOM    396  CE1 PHE A 123     -11.608 -26.852 -11.394  1.00  0.00           C  
ATOM    397  CE2 PHE A 123     -13.878 -27.571 -11.571  1.00  0.00           C  
ATOM    398  CZ  PHE A 123     -12.917 -26.787 -10.966  1.00  0.00           C  
ATOM    399  H   PHE A 123     -11.271 -31.462 -15.601  1.00  0.00           H  
ATOM    400  HA  PHE A 123     -10.023 -30.264 -13.411  1.00  0.00           H  
ATOM    401 1HB  PHE A 123     -11.252 -28.863 -14.899  1.00  0.00           H  
ATOM    402 2HB  PHE A 123     -12.741 -29.766 -14.655  1.00  0.00           H  
ATOM    403  HD1 PHE A 123     -10.225 -27.753 -12.765  1.00  0.00           H  
ATOM    404  HD2 PHE A 123     -14.288 -29.037 -13.082  1.00  0.00           H  
ATOM    405  HE1 PHE A 123     -10.848 -26.235 -10.916  1.00  0.00           H  
ATOM    406  HE2 PHE A 123     -14.913 -27.520 -11.233  1.00  0.00           H  
ATOM    407  HZ  PHE A 123     -13.192 -26.118 -10.151  1.00  0.00           H  
ATOM    408  N   VAL A 124     -12.833 -31.750 -12.535  1.00  0.00           N  
ATOM    409  CA  VAL A 124     -13.590 -32.243 -11.395  1.00  0.00           C  
ATOM    410  C   VAL A 124     -12.799 -33.229 -10.566  1.00  0.00           C  
ATOM    411  O   VAL A 124     -12.806 -33.147  -9.342  1.00  0.00           O  
ATOM    412  CB  VAL A 124     -14.904 -32.886 -11.859  1.00  0.00           C  
ATOM    413  CG1 VAL A 124     -15.540 -33.657 -10.715  1.00  0.00           C  
ATOM    414  CG2 VAL A 124     -15.853 -31.793 -12.327  1.00  0.00           C  
ATOM    415  H   VAL A 124     -13.214 -31.882 -13.456  1.00  0.00           H  
ATOM    416  HA  VAL A 124     -13.839 -31.390 -10.762  1.00  0.00           H  
ATOM    417  HB  VAL A 124     -14.700 -33.583 -12.672  1.00  0.00           H  
ATOM    418 1HG1 VAL A 124     -16.471 -34.110 -11.056  1.00  0.00           H  
ATOM    419 2HG1 VAL A 124     -14.860 -34.438 -10.379  1.00  0.00           H  
ATOM    420 3HG1 VAL A 124     -15.749 -32.976  -9.890  1.00  0.00           H  
ATOM    421 1HG2 VAL A 124     -16.787 -32.243 -12.661  1.00  0.00           H  
ATOM    422 2HG2 VAL A 124     -16.054 -31.112 -11.500  1.00  0.00           H  
ATOM    423 3HG2 VAL A 124     -15.407 -31.238 -13.148  1.00  0.00           H  
ATOM    424  N   TYR A 125     -12.100 -34.143 -11.230  1.00  0.00           N  
ATOM    425  CA  TYR A 125     -11.210 -35.074 -10.550  1.00  0.00           C  
ATOM    426  C   TYR A 125     -10.189 -34.323  -9.712  1.00  0.00           C  
ATOM    427  O   TYR A 125     -10.033 -34.583  -8.515  1.00  0.00           O  
ATOM    428  CB  TYR A 125     -10.515 -35.958 -11.585  1.00  0.00           C  
ATOM    429  CG  TYR A 125      -9.311 -36.734 -11.091  1.00  0.00           C  
ATOM    430  CD1 TYR A 125      -9.448 -38.012 -10.571  1.00  0.00           C  
ATOM    431  CD2 TYR A 125      -8.054 -36.166 -11.189  1.00  0.00           C  
ATOM    432  CE1 TYR A 125      -8.325 -38.714 -10.165  1.00  0.00           C  
ATOM    433  CE2 TYR A 125      -6.940 -36.858 -10.777  1.00  0.00           C  
ATOM    434  CZ  TYR A 125      -7.067 -38.128 -10.275  1.00  0.00           C  
ATOM    435  OH  TYR A 125      -5.942 -38.822  -9.896  1.00  0.00           O  
ATOM    436  H   TYR A 125     -12.166 -34.181 -12.238  1.00  0.00           H  
ATOM    437  HA  TYR A 125     -11.801 -35.700  -9.881  1.00  0.00           H  
ATOM    438 1HB  TYR A 125     -11.237 -36.679 -11.971  1.00  0.00           H  
ATOM    439 2HB  TYR A 125     -10.197 -35.348 -12.425  1.00  0.00           H  
ATOM    440  HD1 TYR A 125     -10.435 -38.470 -10.497  1.00  0.00           H  
ATOM    441  HD2 TYR A 125      -7.949 -35.167 -11.603  1.00  0.00           H  
ATOM    442  HE1 TYR A 125      -8.428 -39.723  -9.768  1.00  0.00           H  
ATOM    443  HE2 TYR A 125      -5.952 -36.408 -10.860  1.00  0.00           H  
ATOM    444  HH  TYR A 125      -6.174 -39.737  -9.727  1.00  0.00           H  
ATOM    445  N   HIS A 126      -9.507 -33.387 -10.354  1.00  0.00           N  
ATOM    446  CA  HIS A 126      -8.471 -32.606  -9.718  1.00  0.00           C  
ATOM    447  C   HIS A 126      -9.046 -31.753  -8.606  1.00  0.00           C  
ATOM    448  O   HIS A 126      -8.435 -31.606  -7.550  1.00  0.00           O  
ATOM    449  CB  HIS A 126      -7.774 -31.745 -10.775  1.00  0.00           C  
ATOM    450  CG  HIS A 126      -6.873 -32.549 -11.651  1.00  0.00           C  
ATOM    451  ND1 HIS A 126      -5.863 -33.347 -11.156  1.00  0.00           N  
ATOM    452  CD2 HIS A 126      -6.848 -32.702 -12.992  1.00  0.00           C  
ATOM    453  CE1 HIS A 126      -5.262 -33.959 -12.162  1.00  0.00           C  
ATOM    454  NE2 HIS A 126      -5.846 -33.586 -13.282  1.00  0.00           N  
ATOM    455  H   HIS A 126      -9.698 -33.227 -11.332  1.00  0.00           H  
ATOM    456  HA  HIS A 126      -7.729 -33.270  -9.276  1.00  0.00           H  
ATOM    457 1HB  HIS A 126      -8.527 -31.278 -11.410  1.00  0.00           H  
ATOM    458 2HB  HIS A 126      -7.202 -30.947 -10.320  1.00  0.00           H  
ATOM    459  HD2 HIS A 126      -7.513 -32.223 -13.709  1.00  0.00           H  
ATOM    460  HE1 HIS A 126      -4.432 -34.660 -12.077  1.00  0.00           H  
ATOM    461  HE2 HIS A 126      -5.622 -33.897 -14.214  1.00  0.00           H  
ATOM    462  N   PHE A 127     -10.228 -31.211  -8.854  1.00  0.00           N  
ATOM    463  CA  PHE A 127     -10.924 -30.343  -7.936  1.00  0.00           C  
ATOM    464  C   PHE A 127     -11.370 -31.100  -6.713  1.00  0.00           C  
ATOM    465  O   PHE A 127     -11.265 -30.595  -5.605  1.00  0.00           O  
ATOM    466  CB  PHE A 127     -12.123 -29.712  -8.626  1.00  0.00           C  
ATOM    467  CG  PHE A 127     -12.774 -28.641  -7.818  1.00  0.00           C  
ATOM    468  CD1 PHE A 127     -12.004 -27.733  -7.111  1.00  0.00           C  
ATOM    469  CD2 PHE A 127     -14.153 -28.524  -7.776  1.00  0.00           C  
ATOM    470  CE1 PHE A 127     -12.598 -26.730  -6.372  1.00  0.00           C  
ATOM    471  CE2 PHE A 127     -14.751 -27.520  -7.042  1.00  0.00           C  
ATOM    472  CZ  PHE A 127     -13.972 -26.623  -6.338  1.00  0.00           C  
ATOM    473  H   PHE A 127     -10.660 -31.394  -9.737  1.00  0.00           H  
ATOM    474  HA  PHE A 127     -10.243 -29.552  -7.624  1.00  0.00           H  
ATOM    475 1HB  PHE A 127     -11.812 -29.279  -9.574  1.00  0.00           H  
ATOM    476 2HB  PHE A 127     -12.867 -30.478  -8.841  1.00  0.00           H  
ATOM    477  HD1 PHE A 127     -10.918 -27.817  -7.143  1.00  0.00           H  
ATOM    478  HD2 PHE A 127     -14.767 -29.233  -8.334  1.00  0.00           H  
ATOM    479  HE1 PHE A 127     -11.982 -26.021  -5.820  1.00  0.00           H  
ATOM    480  HE2 PHE A 127     -15.838 -27.436  -7.014  1.00  0.00           H  
ATOM    481  HZ  PHE A 127     -14.443 -25.832  -5.757  1.00  0.00           H  
ATOM    482  N   ALA A 128     -11.847 -32.318  -6.909  1.00  0.00           N  
ATOM    483  CA  ALA A 128     -12.235 -33.175  -5.804  1.00  0.00           C  
ATOM    484  C   ALA A 128     -11.060 -33.373  -4.868  1.00  0.00           C  
ATOM    485  O   ALA A 128     -11.198 -33.222  -3.654  1.00  0.00           O  
ATOM    486  CB  ALA A 128     -12.737 -34.512  -6.318  1.00  0.00           C  
ATOM    487  H   ALA A 128     -11.940 -32.668  -7.846  1.00  0.00           H  
ATOM    488  HA  ALA A 128     -13.032 -32.680  -5.250  1.00  0.00           H  
ATOM    489 1HB  ALA A 128     -13.039 -35.134  -5.476  1.00  0.00           H  
ATOM    490 2HB  ALA A 128     -13.591 -34.350  -6.977  1.00  0.00           H  
ATOM    491 3HB  ALA A 128     -11.944 -35.012  -6.871  1.00  0.00           H  
ATOM    492  N   VAL A 129      -9.904 -33.691  -5.438  1.00  0.00           N  
ATOM    493  CA  VAL A 129      -8.706 -33.896  -4.642  1.00  0.00           C  
ATOM    494  C   VAL A 129      -8.269 -32.604  -3.975  1.00  0.00           C  
ATOM    495  O   VAL A 129      -7.898 -32.602  -2.804  1.00  0.00           O  
ATOM    496  CB  VAL A 129      -7.568 -34.427  -5.505  1.00  0.00           C  
ATOM    497  CG1 VAL A 129      -6.310 -34.523  -4.661  1.00  0.00           C  
ATOM    498  CG2 VAL A 129      -7.954 -35.775  -6.088  1.00  0.00           C  
ATOM    499  H   VAL A 129      -9.861 -33.813  -6.444  1.00  0.00           H  
ATOM    500  HA  VAL A 129      -8.926 -34.629  -3.867  1.00  0.00           H  
ATOM    501  HB  VAL A 129      -7.372 -33.724  -6.315  1.00  0.00           H  
ATOM    502 1HG1 VAL A 129      -5.489 -34.886  -5.275  1.00  0.00           H  
ATOM    503 2HG1 VAL A 129      -6.061 -33.538  -4.266  1.00  0.00           H  
ATOM    504 3HG1 VAL A 129      -6.478 -35.214  -3.836  1.00  0.00           H  
ATOM    505 1HG2 VAL A 129      -7.144 -36.141  -6.713  1.00  0.00           H  
ATOM    506 2HG2 VAL A 129      -8.141 -36.481  -5.278  1.00  0.00           H  
ATOM    507 3HG2 VAL A 129      -8.854 -35.669  -6.688  1.00  0.00           H  
ATOM    508  N   PHE A 130      -8.340 -31.510  -4.731  1.00  0.00           N  
ATOM    509  CA  PHE A 130      -8.025 -30.174  -4.255  1.00  0.00           C  
ATOM    510  C   PHE A 130      -8.852 -29.843  -3.024  1.00  0.00           C  
ATOM    511  O   PHE A 130      -8.313 -29.390  -2.019  1.00  0.00           O  
ATOM    512  CB  PHE A 130      -8.298 -29.171  -5.380  1.00  0.00           C  
ATOM    513  CG  PHE A 130      -7.960 -27.738  -5.116  1.00  0.00           C  
ATOM    514  CD1 PHE A 130      -6.644 -27.306  -5.102  1.00  0.00           C  
ATOM    515  CD2 PHE A 130      -8.966 -26.807  -4.924  1.00  0.00           C  
ATOM    516  CE1 PHE A 130      -6.340 -25.976  -4.912  1.00  0.00           C  
ATOM    517  CE2 PHE A 130      -8.665 -25.475  -4.727  1.00  0.00           C  
ATOM    518  CZ  PHE A 130      -7.351 -25.060  -4.725  1.00  0.00           C  
ATOM    519  H   PHE A 130      -8.630 -31.604  -5.688  1.00  0.00           H  
ATOM    520  HA  PHE A 130      -6.969 -30.133  -3.987  1.00  0.00           H  
ATOM    521 1HB  PHE A 130      -7.755 -29.482  -6.270  1.00  0.00           H  
ATOM    522 2HB  PHE A 130      -9.352 -29.207  -5.631  1.00  0.00           H  
ATOM    523  HD1 PHE A 130      -5.843 -28.026  -5.258  1.00  0.00           H  
ATOM    524  HD2 PHE A 130     -10.005 -27.136  -4.938  1.00  0.00           H  
ATOM    525  HE1 PHE A 130      -5.302 -25.650  -4.914  1.00  0.00           H  
ATOM    526  HE2 PHE A 130      -9.466 -24.751  -4.581  1.00  0.00           H  
ATOM    527  HZ  PHE A 130      -7.114 -24.008  -4.576  1.00  0.00           H  
ATOM    528  N   LEU A 131     -10.151 -30.104  -3.113  1.00  0.00           N  
ATOM    529  CA  LEU A 131     -11.091 -29.904  -2.022  1.00  0.00           C  
ATOM    530  C   LEU A 131     -10.736 -30.746  -0.813  1.00  0.00           C  
ATOM    531  O   LEU A 131     -10.741 -30.246   0.310  1.00  0.00           O  
ATOM    532  CB  LEU A 131     -12.506 -30.248  -2.494  1.00  0.00           C  
ATOM    533  CG  LEU A 131     -13.143 -29.269  -3.487  1.00  0.00           C  
ATOM    534  CD1 LEU A 131     -14.379 -29.915  -4.096  1.00  0.00           C  
ATOM    535  CD2 LEU A 131     -13.508 -27.985  -2.762  1.00  0.00           C  
ATOM    536  H   LEU A 131     -10.509 -30.458  -3.980  1.00  0.00           H  
ATOM    537  HA  LEU A 131     -11.062 -28.857  -1.732  1.00  0.00           H  
ATOM    538 1HB  LEU A 131     -12.491 -31.228  -2.963  1.00  0.00           H  
ATOM    539 2HB  LEU A 131     -13.156 -30.299  -1.621  1.00  0.00           H  
ATOM    540  HG  LEU A 131     -12.443 -29.039  -4.287  1.00  0.00           H  
ATOM    541 1HD1 LEU A 131     -14.839 -29.229  -4.804  1.00  0.00           H  
ATOM    542 2HD1 LEU A 131     -14.094 -30.830  -4.613  1.00  0.00           H  
ATOM    543 3HD1 LEU A 131     -15.091 -30.152  -3.306  1.00  0.00           H  
ATOM    544 1HD2 LEU A 131     -13.965 -27.287  -3.465  1.00  0.00           H  
ATOM    545 2HD2 LEU A 131     -14.215 -28.209  -1.962  1.00  0.00           H  
ATOM    546 3HD2 LEU A 131     -12.612 -27.540  -2.339  1.00  0.00           H  
ATOM    547  N   ILE A 132     -10.394 -32.013  -1.040  1.00  0.00           N  
ATOM    548  CA  ILE A 132      -9.966 -32.894   0.041  1.00  0.00           C  
ATOM    549  C   ILE A 132      -8.758 -32.314   0.751  1.00  0.00           C  
ATOM    550  O   ILE A 132      -8.688 -32.305   1.976  1.00  0.00           O  
ATOM    551  CB  ILE A 132      -9.626 -34.295  -0.487  1.00  0.00           C  
ATOM    552  CG1 ILE A 132     -10.896 -34.997  -0.969  1.00  0.00           C  
ATOM    553  CG2 ILE A 132      -8.953 -35.104   0.609  1.00  0.00           C  
ATOM    554  CD1 ILE A 132     -10.626 -36.227  -1.802  1.00  0.00           C  
ATOM    555  H   ILE A 132     -10.436 -32.377  -1.983  1.00  0.00           H  
ATOM    556  HA  ILE A 132     -10.778 -32.982   0.761  1.00  0.00           H  
ATOM    557  HB  ILE A 132      -8.953 -34.216  -1.337  1.00  0.00           H  
ATOM    558 1HG1 ILE A 132     -11.485 -35.293  -0.102  1.00  0.00           H  
ATOM    559 2HG1 ILE A 132     -11.488 -34.298  -1.559  1.00  0.00           H  
ATOM    560 1HG2 ILE A 132      -8.705 -36.094   0.231  1.00  0.00           H  
ATOM    561 2HG2 ILE A 132      -8.042 -34.597   0.925  1.00  0.00           H  
ATOM    562 3HG2 ILE A 132      -9.630 -35.196   1.458  1.00  0.00           H  
ATOM    563 1HD1 ILE A 132     -11.571 -36.677  -2.105  1.00  0.00           H  
ATOM    564 2HD1 ILE A 132     -10.055 -35.953  -2.689  1.00  0.00           H  
ATOM    565 3HD1 ILE A 132     -10.056 -36.947  -1.214  1.00  0.00           H  
ATOM    566  N   VAL A 133      -7.819 -31.815  -0.032  1.00  0.00           N  
ATOM    567  CA  VAL A 133      -6.646 -31.161   0.490  1.00  0.00           C  
ATOM    568  C   VAL A 133      -6.960 -29.891   1.242  1.00  0.00           C  
ATOM    569  O   VAL A 133      -6.349 -29.633   2.271  1.00  0.00           O  
ATOM    570  CB  VAL A 133      -5.673 -30.896  -0.644  1.00  0.00           C  
ATOM    571  CG1 VAL A 133      -4.601 -29.914  -0.222  1.00  0.00           C  
ATOM    572  CG2 VAL A 133      -5.065 -32.231  -1.011  1.00  0.00           C  
ATOM    573  H   VAL A 133      -7.926 -31.886  -1.033  1.00  0.00           H  
ATOM    574  HA  VAL A 133      -6.161 -31.850   1.184  1.00  0.00           H  
ATOM    575  HB  VAL A 133      -6.200 -30.475  -1.499  1.00  0.00           H  
ATOM    576 1HG1 VAL A 133      -3.909 -29.755  -1.049  1.00  0.00           H  
ATOM    577 2HG1 VAL A 133      -5.063 -28.966   0.051  1.00  0.00           H  
ATOM    578 3HG1 VAL A 133      -4.061 -30.312   0.633  1.00  0.00           H  
ATOM    579 1HG2 VAL A 133      -4.368 -32.095  -1.817  1.00  0.00           H  
ATOM    580 2HG2 VAL A 133      -4.542 -32.641  -0.147  1.00  0.00           H  
ATOM    581 3HG2 VAL A 133      -5.851 -32.920  -1.321  1.00  0.00           H  
ATOM    582  N   LEU A 134      -7.934 -29.120   0.771  1.00  0.00           N  
ATOM    583  CA  LEU A 134      -8.372 -27.946   1.509  1.00  0.00           C  
ATOM    584  C   LEU A 134      -8.890 -28.355   2.874  1.00  0.00           C  
ATOM    585  O   LEU A 134      -8.588 -27.705   3.871  1.00  0.00           O  
ATOM    586  CB  LEU A 134      -9.461 -27.195   0.741  1.00  0.00           C  
ATOM    587  CG  LEU A 134      -9.000 -26.467  -0.523  1.00  0.00           C  
ATOM    588  CD1 LEU A 134     -10.213 -25.926  -1.259  1.00  0.00           C  
ATOM    589  CD2 LEU A 134      -8.062 -25.348  -0.133  1.00  0.00           C  
ATOM    590  H   LEU A 134      -8.382 -29.351  -0.101  1.00  0.00           H  
ATOM    591  HA  LEU A 134      -7.519 -27.283   1.647  1.00  0.00           H  
ATOM    592 1HB  LEU A 134     -10.241 -27.894   0.453  1.00  0.00           H  
ATOM    593 2HB  LEU A 134      -9.900 -26.453   1.406  1.00  0.00           H  
ATOM    594  HG  LEU A 134      -8.482 -27.157  -1.183  1.00  0.00           H  
ATOM    595 1HD1 LEU A 134      -9.892 -25.406  -2.158  1.00  0.00           H  
ATOM    596 2HD1 LEU A 134     -10.869 -26.748  -1.530  1.00  0.00           H  
ATOM    597 3HD1 LEU A 134     -10.750 -25.233  -0.613  1.00  0.00           H  
ATOM    598 1HD2 LEU A 134      -7.740 -24.829  -1.031  1.00  0.00           H  
ATOM    599 2HD2 LEU A 134      -8.582 -24.650   0.525  1.00  0.00           H  
ATOM    600 3HD2 LEU A 134      -7.196 -25.761   0.386  1.00  0.00           H  
ATOM    601  N   VAL A 135      -9.633 -29.456   2.914  1.00  0.00           N  
ATOM    602  CA  VAL A 135     -10.121 -30.019   4.160  1.00  0.00           C  
ATOM    603  C   VAL A 135      -8.970 -30.441   5.069  1.00  0.00           C  
ATOM    604  O   VAL A 135      -9.001 -30.170   6.267  1.00  0.00           O  
ATOM    605  CB  VAL A 135     -11.056 -31.202   3.871  1.00  0.00           C  
ATOM    606  CG1 VAL A 135     -11.381 -31.931   5.149  1.00  0.00           C  
ATOM    607  CG2 VAL A 135     -12.326 -30.685   3.219  1.00  0.00           C  
ATOM    608  H   VAL A 135      -9.865 -29.919   2.048  1.00  0.00           H  
ATOM    609  HA  VAL A 135     -10.699 -29.256   4.676  1.00  0.00           H  
ATOM    610  HB  VAL A 135     -10.566 -31.906   3.208  1.00  0.00           H  
ATOM    611 1HG1 VAL A 135     -12.041 -32.772   4.931  1.00  0.00           H  
ATOM    612 2HG1 VAL A 135     -10.459 -32.299   5.595  1.00  0.00           H  
ATOM    613 3HG1 VAL A 135     -11.877 -31.250   5.839  1.00  0.00           H  
ATOM    614 1HG2 VAL A 135     -12.992 -31.519   3.006  1.00  0.00           H  
ATOM    615 2HG2 VAL A 135     -12.822 -29.988   3.895  1.00  0.00           H  
ATOM    616 3HG2 VAL A 135     -12.081 -30.171   2.291  1.00  0.00           H  
ATOM    617  N   CYS A 136      -7.939 -31.059   4.493  1.00  0.00           N  
ATOM    618  CA  CYS A 136      -6.737 -31.389   5.252  1.00  0.00           C  
ATOM    619  C   CYS A 136      -6.061 -30.143   5.792  1.00  0.00           C  
ATOM    620  O   CYS A 136      -5.586 -30.140   6.920  1.00  0.00           O  
ATOM    621  CB  CYS A 136      -5.730 -32.149   4.397  1.00  0.00           C  
ATOM    622  SG  CYS A 136      -6.197 -33.844   4.034  1.00  0.00           S  
ATOM    623  H   CYS A 136      -7.986 -31.295   3.514  1.00  0.00           H  
ATOM    624  HA  CYS A 136      -7.023 -32.020   6.093  1.00  0.00           H  
ATOM    625 1HB  CYS A 136      -5.582 -31.631   3.452  1.00  0.00           H  
ATOM    626 2HB  CYS A 136      -4.770 -32.169   4.911  1.00  0.00           H  
ATOM    627  HG  CYS A 136      -7.356 -33.549   3.462  1.00  0.00           H  
ATOM    628  N   LEU A 137      -6.017 -29.088   4.995  1.00  0.00           N  
ATOM    629  CA  LEU A 137      -5.412 -27.839   5.417  1.00  0.00           C  
ATOM    630  C   LEU A 137      -6.219 -27.192   6.535  1.00  0.00           C  
ATOM    631  O   LEU A 137      -5.648 -26.615   7.458  1.00  0.00           O  
ATOM    632  CB  LEU A 137      -5.273 -26.910   4.211  1.00  0.00           C  
ATOM    633  CG  LEU A 137      -4.227 -27.368   3.181  1.00  0.00           C  
ATOM    634  CD1 LEU A 137      -4.322 -26.503   1.931  1.00  0.00           C  
ATOM    635  CD2 LEU A 137      -2.847 -27.285   3.815  1.00  0.00           C  
ATOM    636  H   LEU A 137      -6.401 -29.153   4.068  1.00  0.00           H  
ATOM    637  HA  LEU A 137      -4.414 -28.054   5.798  1.00  0.00           H  
ATOM    638 1HB  LEU A 137      -6.232 -26.834   3.707  1.00  0.00           H  
ATOM    639 2HB  LEU A 137      -4.986 -25.917   4.563  1.00  0.00           H  
ATOM    640  HG  LEU A 137      -4.423 -28.398   2.893  1.00  0.00           H  
ATOM    641 1HD1 LEU A 137      -3.582 -26.836   1.203  1.00  0.00           H  
ATOM    642 2HD1 LEU A 137      -5.319 -26.590   1.502  1.00  0.00           H  
ATOM    643 3HD1 LEU A 137      -4.129 -25.463   2.193  1.00  0.00           H  
ATOM    644 1HD2 LEU A 137      -2.099 -27.616   3.099  1.00  0.00           H  
ATOM    645 2HD2 LEU A 137      -2.640 -26.256   4.105  1.00  0.00           H  
ATOM    646 3HD2 LEU A 137      -2.813 -27.925   4.697  1.00  0.00           H  
ATOM    647  N   ILE A 138      -7.538 -27.356   6.492  1.00  0.00           N  
ATOM    648  CA  ILE A 138      -8.387 -26.959   7.602  1.00  0.00           C  
ATOM    649  C   ILE A 138      -8.026 -27.755   8.841  1.00  0.00           C  
ATOM    650  O   ILE A 138      -7.871 -27.194   9.922  1.00  0.00           O  
ATOM    651  CB  ILE A 138      -9.872 -27.156   7.267  1.00  0.00           C  
ATOM    652  CG1 ILE A 138     -10.297 -26.151   6.195  1.00  0.00           C  
ATOM    653  CG2 ILE A 138     -10.715 -27.012   8.523  1.00  0.00           C  
ATOM    654  CD1 ILE A 138     -11.635 -26.461   5.565  1.00  0.00           C  
ATOM    655  H   ILE A 138      -7.959 -27.786   5.684  1.00  0.00           H  
ATOM    656  HA  ILE A 138      -8.219 -25.903   7.812  1.00  0.00           H  
ATOM    657  HB  ILE A 138     -10.027 -28.147   6.853  1.00  0.00           H  
ATOM    658 1HG1 ILE A 138     -10.353 -25.161   6.643  1.00  0.00           H  
ATOM    659 2HG1 ILE A 138      -9.543 -26.125   5.409  1.00  0.00           H  
ATOM    660 1HG2 ILE A 138     -11.767 -27.161   8.275  1.00  0.00           H  
ATOM    661 2HG2 ILE A 138     -10.407 -27.755   9.257  1.00  0.00           H  
ATOM    662 3HG2 ILE A 138     -10.580 -26.013   8.940  1.00  0.00           H  
ATOM    663 1HD1 ILE A 138     -11.870 -25.703   4.819  1.00  0.00           H  
ATOM    664 2HD1 ILE A 138     -11.599 -27.438   5.087  1.00  0.00           H  
ATOM    665 3HD1 ILE A 138     -12.406 -26.463   6.334  1.00  0.00           H  
ATOM    666  N   PHE A 139      -7.862 -29.060   8.670  1.00  0.00           N  
ATOM    667  CA  PHE A 139      -7.473 -29.925   9.762  1.00  0.00           C  
ATOM    668  C   PHE A 139      -6.089 -29.580  10.278  1.00  0.00           C  
ATOM    669  O   PHE A 139      -5.832 -29.713  11.468  1.00  0.00           O  
ATOM    670  CB  PHE A 139      -7.505 -31.379   9.328  1.00  0.00           C  
ATOM    671  CG  PHE A 139      -8.867 -31.886   9.009  1.00  0.00           C  
ATOM    672  CD1 PHE A 139      -9.026 -33.129   8.426  1.00  0.00           C  
ATOM    673  CD2 PHE A 139      -9.989 -31.128   9.287  1.00  0.00           C  
ATOM    674  CE1 PHE A 139     -10.286 -33.610   8.134  1.00  0.00           C  
ATOM    675  CE2 PHE A 139     -11.250 -31.604   8.998  1.00  0.00           C  
ATOM    676  CZ  PHE A 139     -11.398 -32.851   8.424  1.00  0.00           C  
ATOM    677  H   PHE A 139      -8.023 -29.463   7.759  1.00  0.00           H  
ATOM    678  HA  PHE A 139      -8.183 -29.792  10.576  1.00  0.00           H  
ATOM    679 1HB  PHE A 139      -6.881 -31.519   8.452  1.00  0.00           H  
ATOM    680 2HB  PHE A 139      -7.099 -31.994  10.126  1.00  0.00           H  
ATOM    681  HD1 PHE A 139      -8.142 -33.727   8.203  1.00  0.00           H  
ATOM    682  HD2 PHE A 139      -9.868 -30.144   9.740  1.00  0.00           H  
ATOM    683  HE1 PHE A 139     -10.402 -34.594   7.678  1.00  0.00           H  
ATOM    684  HE2 PHE A 139     -12.129 -30.999   9.224  1.00  0.00           H  
ATOM    685  HZ  PHE A 139     -12.394 -33.230   8.197  1.00  0.00           H  
ATOM    686  N   SER A 140      -5.205 -29.134   9.385  1.00  0.00           N  
ATOM    687  CA  SER A 140      -3.869 -28.704   9.762  1.00  0.00           C  
ATOM    688  C   SER A 140      -3.958 -27.488  10.661  1.00  0.00           C  
ATOM    689  O   SER A 140      -3.314 -27.439  11.705  1.00  0.00           O  
ATOM    690  CB  SER A 140      -3.038 -28.409   8.527  1.00  0.00           C  
ATOM    691  OG  SER A 140      -2.855 -29.569   7.759  1.00  0.00           O  
ATOM    692  H   SER A 140      -5.467 -29.087   8.415  1.00  0.00           H  
ATOM    693  HA  SER A 140      -3.383 -29.499  10.321  1.00  0.00           H  
ATOM    694 1HB  SER A 140      -3.520 -27.643   7.927  1.00  0.00           H  
ATOM    695 2HB  SER A 140      -2.068 -28.019   8.832  1.00  0.00           H  
ATOM    696  HG  SER A 140      -2.316 -29.307   7.009  1.00  0.00           H  
ATOM    697  N   VAL A 141      -4.842 -26.556  10.328  1.00  0.00           N  
ATOM    698  CA  VAL A 141      -5.127 -25.462  11.241  1.00  0.00           C  
ATOM    699  C   VAL A 141      -5.600 -25.996  12.590  1.00  0.00           C  
ATOM    700  O   VAL A 141      -5.091 -25.586  13.632  1.00  0.00           O  
ATOM    701  CB  VAL A 141      -6.182 -24.518  10.652  1.00  0.00           C  
ATOM    702  CG1 VAL A 141      -6.634 -23.539  11.714  1.00  0.00           C  
ATOM    703  CG2 VAL A 141      -5.597 -23.783   9.460  1.00  0.00           C  
ATOM    704  H   VAL A 141      -5.324 -26.615   9.441  1.00  0.00           H  
ATOM    705  HA  VAL A 141      -4.209 -24.894  11.396  1.00  0.00           H  
ATOM    706  HB  VAL A 141      -7.052 -25.086  10.342  1.00  0.00           H  
ATOM    707 1HG1 VAL A 141      -7.390 -22.877  11.296  1.00  0.00           H  
ATOM    708 2HG1 VAL A 141      -7.055 -24.088  12.554  1.00  0.00           H  
ATOM    709 3HG1 VAL A 141      -5.781 -22.949  12.053  1.00  0.00           H  
ATOM    710 1HG2 VAL A 141      -6.347 -23.113   9.040  1.00  0.00           H  
ATOM    711 2HG2 VAL A 141      -4.732 -23.203   9.779  1.00  0.00           H  
ATOM    712 3HG2 VAL A 141      -5.290 -24.503   8.701  1.00  0.00           H  
ATOM    713  N   LEU A 142      -6.533 -26.947  12.564  1.00  0.00           N  
ATOM    714  CA  LEU A 142      -7.046 -27.550  13.788  1.00  0.00           C  
ATOM    715  C   LEU A 142      -5.959 -28.299  14.561  1.00  0.00           C  
ATOM    716  O   LEU A 142      -6.027 -28.400  15.780  1.00  0.00           O  
ATOM    717  CB  LEU A 142      -8.188 -28.517  13.463  1.00  0.00           C  
ATOM    718  CG  LEU A 142      -9.443 -27.895  12.845  1.00  0.00           C  
ATOM    719  CD1 LEU A 142     -10.422 -29.002  12.490  1.00  0.00           C  
ATOM    720  CD2 LEU A 142     -10.060 -26.916  13.819  1.00  0.00           C  
ATOM    721  H   LEU A 142      -6.911 -27.242  11.676  1.00  0.00           H  
ATOM    722  HA  LEU A 142      -7.432 -26.757  14.425  1.00  0.00           H  
ATOM    723 1HB  LEU A 142      -7.825 -29.275  12.775  1.00  0.00           H  
ATOM    724 2HB  LEU A 142      -8.490 -29.013  14.384  1.00  0.00           H  
ATOM    725  HG  LEU A 142      -9.178 -27.370  11.929  1.00  0.00           H  
ATOM    726 1HD1 LEU A 142     -11.315 -28.568  12.038  1.00  0.00           H  
ATOM    727 2HD1 LEU A 142      -9.958 -29.689  11.789  1.00  0.00           H  
ATOM    728 3HD1 LEU A 142     -10.700 -29.541  13.395  1.00  0.00           H  
ATOM    729 1HD2 LEU A 142     -10.952 -26.471  13.376  1.00  0.00           H  
ATOM    730 2HD2 LEU A 142     -10.333 -27.444  14.729  1.00  0.00           H  
ATOM    731 3HD2 LEU A 142      -9.343 -26.131  14.051  1.00  0.00           H  
ATOM    732  N   SER A 143      -4.939 -28.802  13.854  1.00  0.00           N  
ATOM    733  CA  SER A 143      -3.820 -29.500  14.480  1.00  0.00           C  
ATOM    734  C   SER A 143      -2.836 -28.544  15.141  1.00  0.00           C  
ATOM    735  O   SER A 143      -1.940 -28.978  15.867  1.00  0.00           O  
ATOM    736  CB  SER A 143      -3.091 -30.349  13.482  1.00  0.00           C  
ATOM    737  OG  SER A 143      -2.204 -29.594  12.708  1.00  0.00           O  
ATOM    738  H   SER A 143      -4.948 -28.716  12.852  1.00  0.00           H  
ATOM    739  HA  SER A 143      -4.217 -30.158  15.241  1.00  0.00           H  
ATOM    740 1HB  SER A 143      -2.550 -31.142  13.998  1.00  0.00           H  
ATOM    741 2HB  SER A 143      -3.829 -30.817  12.842  1.00  0.00           H  
ATOM    742  HG  SER A 143      -2.695 -28.846  12.372  1.00  0.00           H  
ATOM    743  N   THR A 144      -3.016 -27.249  14.928  1.00  0.00           N  
ATOM    744  CA  THR A 144      -2.253 -26.267  15.658  1.00  0.00           C  
ATOM    745  C   THR A 144      -3.100 -25.796  16.820  1.00  0.00           C  
ATOM    746  O   THR A 144      -2.594 -25.539  17.915  1.00  0.00           O  
ATOM    747  CB  THR A 144      -1.854 -25.094  14.763  1.00  0.00           C  
ATOM    748  OG1 THR A 144      -3.026 -24.405  14.303  1.00  0.00           O  
ATOM    749  CG2 THR A 144      -1.068 -25.620  13.574  1.00  0.00           C  
ATOM    750  H   THR A 144      -3.732 -26.917  14.302  1.00  0.00           H  
ATOM    751  HA  THR A 144      -1.349 -26.731  16.053  1.00  0.00           H  
ATOM    752  HB  THR A 144      -1.241 -24.406  15.332  1.00  0.00           H  
ATOM    753  HG1 THR A 144      -3.534 -24.988  13.739  1.00  0.00           H  
ATOM    754 1HG2 THR A 144      -0.767 -24.795  12.934  1.00  0.00           H  
ATOM    755 2HG2 THR A 144      -0.181 -26.138  13.936  1.00  0.00           H  
ATOM    756 3HG2 THR A 144      -1.683 -26.311  13.008  1.00  0.00           H  
ATOM    757  N   ILE A 145      -4.410 -25.751  16.599  1.00  0.00           N  
ATOM    758  CA  ILE A 145      -5.338 -25.409  17.662  1.00  0.00           C  
ATOM    759  C   ILE A 145      -5.511 -26.552  18.631  1.00  0.00           C  
ATOM    760  O   ILE A 145      -6.465 -27.304  18.489  1.00  0.00           O  
ATOM    761  CB  ILE A 145      -6.724 -25.073  17.107  1.00  0.00           C  
ATOM    762  CG1 ILE A 145      -6.646 -23.906  16.139  1.00  0.00           C  
ATOM    763  CG2 ILE A 145      -7.645 -24.739  18.269  1.00  0.00           C  
ATOM    764  CD1 ILE A 145      -7.892 -23.729  15.307  1.00  0.00           C  
ATOM    765  H   ILE A 145      -4.766 -25.946  15.672  1.00  0.00           H  
ATOM    766  HA  ILE A 145      -4.950 -24.548  18.205  1.00  0.00           H  
ATOM    767  HB  ILE A 145      -7.122 -25.928  16.562  1.00  0.00           H  
ATOM    768 1HG1 ILE A 145      -6.489 -22.996  16.710  1.00  0.00           H  
ATOM    769 2HG1 ILE A 145      -5.796 -24.046  15.471  1.00  0.00           H  
ATOM    770 1HG2 ILE A 145      -8.638 -24.501  17.891  1.00  0.00           H  
ATOM    771 2HG2 ILE A 145      -7.704 -25.593  18.940  1.00  0.00           H  
ATOM    772 3HG2 ILE A 145      -7.250 -23.879  18.810  1.00  0.00           H  
ATOM    773 1HD1 ILE A 145      -7.770 -22.872  14.646  1.00  0.00           H  
ATOM    774 2HD1 ILE A 145      -8.059 -24.625  14.710  1.00  0.00           H  
ATOM    775 3HD1 ILE A 145      -8.747 -23.563  15.962  1.00  0.00           H  
ATOM    776  N   GLU A 146      -4.620 -26.637  19.621  1.00  0.00           N  
ATOM    777  CA  GLU A 146      -4.611 -27.666  20.678  1.00  0.00           C  
ATOM    778  C   GLU A 146      -5.978 -28.287  20.987  1.00  0.00           C  
ATOM    779  O   GLU A 146      -6.156 -29.508  20.912  1.00  0.00           O  
ATOM    780  CB  GLU A 146      -4.039 -27.085  21.962  1.00  0.00           C  
ATOM    781  CG  GLU A 146      -3.940 -28.101  23.086  1.00  0.00           C  
ATOM    782  CD  GLU A 146      -3.095 -29.284  22.708  1.00  0.00           C  
ATOM    783  OE1 GLU A 146      -2.380 -29.194  21.738  1.00  0.00           O  
ATOM    784  OE2 GLU A 146      -3.167 -30.283  23.385  1.00  0.00           O  
ATOM    785  H   GLU A 146      -3.879 -25.950  19.615  1.00  0.00           H  
ATOM    786  HA  GLU A 146      -3.945 -28.461  20.359  1.00  0.00           H  
ATOM    787 1HB  GLU A 146      -3.041 -26.689  21.774  1.00  0.00           H  
ATOM    788 2HB  GLU A 146      -4.663 -26.259  22.304  1.00  0.00           H  
ATOM    789 1HG  GLU A 146      -3.507 -27.620  23.963  1.00  0.00           H  
ATOM    790 2HG  GLU A 146      -4.942 -28.441  23.348  1.00  0.00           H  
ATOM    791  N   GLN A 147      -6.944 -27.430  21.323  1.00  0.00           N  
ATOM    792  CA  GLN A 147      -8.329 -27.812  21.616  1.00  0.00           C  
ATOM    793  C   GLN A 147      -8.891 -28.894  20.698  1.00  0.00           C  
ATOM    794  O   GLN A 147      -9.623 -29.779  21.137  1.00  0.00           O  
ATOM    795  CB  GLN A 147      -9.226 -26.581  21.520  1.00  0.00           C  
ATOM    796  CG  GLN A 147     -10.689 -26.854  21.793  1.00  0.00           C  
ATOM    797  CD  GLN A 147     -11.542 -25.620  21.594  1.00  0.00           C  
ATOM    798  OE1 GLN A 147     -11.059 -24.587  21.123  1.00  0.00           O  
ATOM    799  NE2 GLN A 147     -12.819 -25.720  21.943  1.00  0.00           N  
ATOM    800  H   GLN A 147      -6.707 -26.449  21.366  1.00  0.00           H  
ATOM    801  HA  GLN A 147      -8.364 -28.192  22.638  1.00  0.00           H  
ATOM    802 1HB  GLN A 147      -8.886 -25.824  22.226  1.00  0.00           H  
ATOM    803 2HB  GLN A 147      -9.150 -26.153  20.521  1.00  0.00           H  
ATOM    804 1HG  GLN A 147     -11.039 -27.629  21.114  1.00  0.00           H  
ATOM    805 2HG  GLN A 147     -10.800 -27.183  22.826  1.00  0.00           H  
ATOM    806 1HE2 GLN A 147     -13.432 -24.937  21.831  1.00  0.00           H  
ATOM    807 2HE2 GLN A 147     -13.169 -26.579  22.318  1.00  0.00           H  
ATOM    808  N   TYR A 148      -8.565 -28.800  19.419  1.00  0.00           N  
ATOM    809  CA  TYR A 148      -9.042 -29.722  18.418  1.00  0.00           C  
ATOM    810  C   TYR A 148      -7.930 -30.644  17.966  1.00  0.00           C  
ATOM    811  O   TYR A 148      -8.204 -31.776  17.580  1.00  0.00           O  
ATOM    812  CB  TYR A 148      -9.599 -28.953  17.231  1.00  0.00           C  
ATOM    813  CG  TYR A 148     -10.687 -27.988  17.620  1.00  0.00           C  
ATOM    814  CD1 TYR A 148     -10.518 -26.635  17.402  1.00  0.00           C  
ATOM    815  CD2 TYR A 148     -11.854 -28.455  18.205  1.00  0.00           C  
ATOM    816  CE1 TYR A 148     -11.507 -25.744  17.757  1.00  0.00           C  
ATOM    817  CE2 TYR A 148     -12.848 -27.565  18.563  1.00  0.00           C  
ATOM    818  CZ  TYR A 148     -12.678 -26.215  18.339  1.00  0.00           C  
ATOM    819  OH  TYR A 148     -13.666 -25.328  18.697  1.00  0.00           O  
ATOM    820  H   TYR A 148      -7.948 -28.065  19.133  1.00  0.00           H  
ATOM    821  HA  TYR A 148      -9.833 -30.336  18.850  1.00  0.00           H  
ATOM    822 1HB  TYR A 148      -8.798 -28.390  16.748  1.00  0.00           H  
ATOM    823 2HB  TYR A 148     -10.002 -29.649  16.498  1.00  0.00           H  
ATOM    824  HD1 TYR A 148      -9.598 -26.274  16.942  1.00  0.00           H  
ATOM    825  HD2 TYR A 148     -11.987 -29.522  18.382  1.00  0.00           H  
ATOM    826  HE1 TYR A 148     -11.371 -24.676  17.581  1.00  0.00           H  
ATOM    827  HE2 TYR A 148     -13.766 -27.931  19.022  1.00  0.00           H  
ATOM    828  HH  TYR A 148     -13.393 -24.436  18.472  1.00  0.00           H  
ATOM    829  N   ALA A 149      -6.687 -30.146  18.044  1.00  0.00           N  
ATOM    830  CA  ALA A 149      -5.475 -30.845  17.606  1.00  0.00           C  
ATOM    831  C   ALA A 149      -5.370 -32.224  18.181  1.00  0.00           C  
ATOM    832  O   ALA A 149      -5.045 -33.180  17.479  1.00  0.00           O  
ATOM    833  CB  ALA A 149      -4.245 -30.064  18.008  1.00  0.00           C  
ATOM    834  H   ALA A 149      -6.580 -29.209  18.396  1.00  0.00           H  
ATOM    835  HA  ALA A 149      -5.516 -30.933  16.528  1.00  0.00           H  
ATOM    836 1HB  ALA A 149      -3.354 -30.578  17.646  1.00  0.00           H  
ATOM    837 2HB  ALA A 149      -4.286 -29.064  17.581  1.00  0.00           H  
ATOM    838 3HB  ALA A 149      -4.209 -30.001  19.089  1.00  0.00           H  
ATOM    839  N   ALA A 150      -5.708 -32.339  19.462  1.00  0.00           N  
ATOM    840  CA  ALA A 150      -5.768 -33.619  20.166  1.00  0.00           C  
ATOM    841  C   ALA A 150      -6.356 -34.752  19.306  1.00  0.00           C  
ATOM    842  O   ALA A 150      -5.907 -35.894  19.388  1.00  0.00           O  
ATOM    843  CB  ALA A 150      -6.594 -33.460  21.430  1.00  0.00           C  
ATOM    844  H   ALA A 150      -5.930 -31.492  19.970  1.00  0.00           H  
ATOM    845  HA  ALA A 150      -4.750 -33.901  20.437  1.00  0.00           H  
ATOM    846 1HB  ALA A 150      -6.610 -34.402  21.978  1.00  0.00           H  
ATOM    847 2HB  ALA A 150      -6.153 -32.683  22.057  1.00  0.00           H  
ATOM    848 3HB  ALA A 150      -7.611 -33.177  21.166  1.00  0.00           H  
ATOM    849  N   LEU A 151      -7.362 -34.436  18.490  1.00  0.00           N  
ATOM    850  CA  LEU A 151      -7.968 -35.404  17.600  1.00  0.00           C  
ATOM    851  C   LEU A 151      -7.581 -35.139  16.149  1.00  0.00           C  
ATOM    852  O   LEU A 151      -7.362 -36.077  15.386  1.00  0.00           O  
ATOM    853  CB  LEU A 151      -9.486 -35.355  17.750  1.00  0.00           C  
ATOM    854  CG  LEU A 151     -10.005 -35.654  19.160  1.00  0.00           C  
ATOM    855  CD1 LEU A 151     -11.519 -35.514  19.178  1.00  0.00           C  
ATOM    856  CD2 LEU A 151      -9.576 -37.055  19.566  1.00  0.00           C  
ATOM    857  H   LEU A 151      -7.695 -33.486  18.456  1.00  0.00           H  
ATOM    858  HA  LEU A 151      -7.617 -36.398  17.874  1.00  0.00           H  
ATOM    859 1HB  LEU A 151      -9.834 -34.364  17.469  1.00  0.00           H  
ATOM    860 2HB  LEU A 151      -9.927 -36.083  17.070  1.00  0.00           H  
ATOM    861  HG  LEU A 151      -9.592 -34.930  19.862  1.00  0.00           H  
ATOM    862 1HD1 LEU A 151     -11.893 -35.717  20.183  1.00  0.00           H  
ATOM    863 2HD1 LEU A 151     -11.795 -34.500  18.888  1.00  0.00           H  
ATOM    864 3HD1 LEU A 151     -11.959 -36.224  18.478  1.00  0.00           H  
ATOM    865 1HD2 LEU A 151      -9.939 -37.269  20.572  1.00  0.00           H  
ATOM    866 2HD2 LEU A 151      -9.992 -37.781  18.866  1.00  0.00           H  
ATOM    867 3HD2 LEU A 151      -8.488 -37.120  19.553  1.00  0.00           H  
ATOM    868  N   ALA A 152      -7.522 -33.856  15.780  1.00  0.00           N  
ATOM    869  CA  ALA A 152      -7.333 -33.417  14.397  1.00  0.00           C  
ATOM    870  C   ALA A 152      -6.034 -33.916  13.805  1.00  0.00           C  
ATOM    871  O   ALA A 152      -5.971 -34.207  12.615  1.00  0.00           O  
ATOM    872  CB  ALA A 152      -7.376 -31.900  14.310  1.00  0.00           C  
ATOM    873  H   ALA A 152      -7.661 -33.151  16.482  1.00  0.00           H  
ATOM    874  HA  ALA A 152      -8.150 -33.827  13.803  1.00  0.00           H  
ATOM    875 1HB  ALA A 152      -7.273 -31.594  13.270  1.00  0.00           H  
ATOM    876 2HB  ALA A 152      -8.328 -31.540  14.701  1.00  0.00           H  
ATOM    877 3HB  ALA A 152      -6.562 -31.479  14.891  1.00  0.00           H  
ATOM    878  N   THR A 153      -5.002 -34.031  14.628  1.00  0.00           N  
ATOM    879  CA  THR A 153      -3.722 -34.549  14.174  1.00  0.00           C  
ATOM    880  C   THR A 153      -3.804 -36.029  13.769  1.00  0.00           C  
ATOM    881  O   THR A 153      -3.050 -36.482  12.905  1.00  0.00           O  
ATOM    882  CB  THR A 153      -2.656 -34.349  15.259  1.00  0.00           C  
ATOM    883  OG1 THR A 153      -1.363 -34.443  14.660  1.00  0.00           O  
ATOM    884  CG2 THR A 153      -2.785 -35.386  16.364  1.00  0.00           C  
ATOM    885  H   THR A 153      -5.099 -33.752  15.593  1.00  0.00           H  
ATOM    886  HA  THR A 153      -3.415 -33.985  13.298  1.00  0.00           H  
ATOM    887  HB  THR A 153      -2.772 -33.355  15.691  1.00  0.00           H  
ATOM    888  HG1 THR A 153      -1.282 -33.779  13.970  1.00  0.00           H  
ATOM    889 1HG2 THR A 153      -2.017 -35.209  17.117  1.00  0.00           H  
ATOM    890 2HG2 THR A 153      -3.769 -35.310  16.825  1.00  0.00           H  
ATOM    891 3HG2 THR A 153      -2.658 -36.381  15.947  1.00  0.00           H  
ATOM    892  N   GLY A 154      -4.723 -36.770  14.387  1.00  0.00           N  
ATOM    893  CA  GLY A 154      -4.919 -38.176  14.077  1.00  0.00           C  
ATOM    894  C   GLY A 154      -5.840 -38.283  12.885  1.00  0.00           C  
ATOM    895  O   GLY A 154      -5.695 -39.176  12.050  1.00  0.00           O  
ATOM    896  H   GLY A 154      -5.330 -36.349  15.071  1.00  0.00           H  
ATOM    897 1HA  GLY A 154      -3.962 -38.649  13.860  1.00  0.00           H  
ATOM    898 2HA  GLY A 154      -5.356 -38.689  14.934  1.00  0.00           H  
ATOM    899  N   THR A 155      -6.761 -37.328  12.790  1.00  0.00           N  
ATOM    900  CA  THR A 155      -7.641 -37.227  11.647  1.00  0.00           C  
ATOM    901  C   THR A 155      -6.803 -37.003  10.406  1.00  0.00           C  
ATOM    902  O   THR A 155      -6.985 -37.690   9.407  1.00  0.00           O  
ATOM    903  CB  THR A 155      -8.646 -36.076  11.814  1.00  0.00           C  
ATOM    904  OG1 THR A 155      -9.423 -36.288  13.002  1.00  0.00           O  
ATOM    905  CG2 THR A 155      -9.573 -36.028  10.617  1.00  0.00           C  
ATOM    906  H   THR A 155      -6.847 -36.652  13.536  1.00  0.00           H  
ATOM    907  HA  THR A 155      -8.189 -38.161  11.530  1.00  0.00           H  
ATOM    908  HB  THR A 155      -8.117 -35.130  11.898  1.00  0.00           H  
ATOM    909  HG1 THR A 155     -10.050 -35.569  13.104  1.00  0.00           H  
ATOM    910 1HG2 THR A 155     -10.285 -35.212  10.741  1.00  0.00           H  
ATOM    911 2HG2 THR A 155      -8.987 -35.864   9.712  1.00  0.00           H  
ATOM    912 3HG2 THR A 155     -10.111 -36.970  10.534  1.00  0.00           H  
ATOM    913  N   LEU A 156      -5.856 -36.074  10.514  1.00  0.00           N  
ATOM    914  CA  LEU A 156      -4.876 -35.784   9.482  1.00  0.00           C  
ATOM    915  C   LEU A 156      -4.081 -36.986   9.096  1.00  0.00           C  
ATOM    916  O   LEU A 156      -3.972 -37.293   7.915  1.00  0.00           O  
ATOM    917  CB  LEU A 156      -3.925 -34.719   9.978  1.00  0.00           C  
ATOM    918  CG  LEU A 156      -4.455 -33.316   9.879  1.00  0.00           C  
ATOM    919  CD1 LEU A 156      -3.609 -32.419  10.735  1.00  0.00           C  
ATOM    920  CD2 LEU A 156      -4.416 -32.884   8.424  1.00  0.00           C  
ATOM    921  H   LEU A 156      -5.807 -35.545  11.363  1.00  0.00           H  
ATOM    922  HA  LEU A 156      -5.397 -35.415   8.603  1.00  0.00           H  
ATOM    923 1HB  LEU A 156      -3.698 -34.913  11.023  1.00  0.00           H  
ATOM    924 2HB  LEU A 156      -2.999 -34.773   9.411  1.00  0.00           H  
ATOM    925  HG  LEU A 156      -5.475 -33.279  10.250  1.00  0.00           H  
ATOM    926 1HD1 LEU A 156      -3.988 -31.407  10.673  1.00  0.00           H  
ATOM    927 2HD1 LEU A 156      -3.659 -32.756  11.766  1.00  0.00           H  
ATOM    928 3HD1 LEU A 156      -2.581 -32.444  10.399  1.00  0.00           H  
ATOM    929 1HD2 LEU A 156      -4.786 -31.869   8.348  1.00  0.00           H  
ATOM    930 2HD2 LEU A 156      -3.393 -32.926   8.057  1.00  0.00           H  
ATOM    931 3HD2 LEU A 156      -5.042 -33.549   7.829  1.00  0.00           H  
ATOM    932  N   PHE A 157      -3.558 -37.690  10.089  1.00  0.00           N  
ATOM    933  CA  PHE A 157      -2.873 -38.939   9.839  1.00  0.00           C  
ATOM    934  C   PHE A 157      -3.683 -39.838   8.916  1.00  0.00           C  
ATOM    935  O   PHE A 157      -3.168 -40.291   7.898  1.00  0.00           O  
ATOM    936  CB  PHE A 157      -2.574 -39.623  11.169  1.00  0.00           C  
ATOM    937  CG  PHE A 157      -2.375 -41.100  11.095  1.00  0.00           C  
ATOM    938  CD1 PHE A 157      -1.345 -41.648  10.358  1.00  0.00           C  
ATOM    939  CD2 PHE A 157      -3.216 -41.948  11.791  1.00  0.00           C  
ATOM    940  CE1 PHE A 157      -1.162 -43.014  10.310  1.00  0.00           C  
ATOM    941  CE2 PHE A 157      -3.029 -43.311  11.748  1.00  0.00           C  
ATOM    942  CZ  PHE A 157      -2.003 -43.847  11.005  1.00  0.00           C  
ATOM    943  H   PHE A 157      -3.641 -37.362  11.042  1.00  0.00           H  
ATOM    944  HA  PHE A 157      -1.929 -38.717   9.349  1.00  0.00           H  
ATOM    945 1HB  PHE A 157      -1.669 -39.187  11.588  1.00  0.00           H  
ATOM    946 2HB  PHE A 157      -3.371 -39.425  11.872  1.00  0.00           H  
ATOM    947  HD1 PHE A 157      -0.675 -40.988   9.816  1.00  0.00           H  
ATOM    948  HD2 PHE A 157      -4.029 -41.526  12.384  1.00  0.00           H  
ATOM    949  HE1 PHE A 157      -0.342 -43.432   9.725  1.00  0.00           H  
ATOM    950  HE2 PHE A 157      -3.692 -43.967  12.306  1.00  0.00           H  
ATOM    951  HZ  PHE A 157      -1.855 -44.925  10.972  1.00  0.00           H  
ATOM    952  N   TRP A 158      -4.948 -40.064   9.255  1.00  0.00           N  
ATOM    953  CA  TRP A 158      -5.829 -40.904   8.451  1.00  0.00           C  
ATOM    954  C   TRP A 158      -6.143 -40.318   7.077  1.00  0.00           C  
ATOM    955  O   TRP A 158      -6.156 -41.039   6.078  1.00  0.00           O  
ATOM    956  CB  TRP A 158      -7.128 -41.139   9.197  1.00  0.00           C  
ATOM    957  CG  TRP A 158      -6.982 -42.103  10.320  1.00  0.00           C  
ATOM    958  CD1 TRP A 158      -7.312 -41.906  11.626  1.00  0.00           C  
ATOM    959  CD2 TRP A 158      -6.449 -43.444  10.239  1.00  0.00           C  
ATOM    960  NE1 TRP A 158      -7.035 -43.032  12.361  1.00  0.00           N  
ATOM    961  CE2 TRP A 158      -6.509 -43.986  11.522  1.00  0.00           C  
ATOM    962  CE3 TRP A 158      -5.936 -44.214   9.189  1.00  0.00           C  
ATOM    963  CZ2 TRP A 158      -6.079 -45.275  11.796  1.00  0.00           C  
ATOM    964  CZ3 TRP A 158      -5.499 -45.505   9.462  1.00  0.00           C  
ATOM    965  CH2 TRP A 158      -5.570 -46.021  10.732  1.00  0.00           C  
ATOM    966  H   TRP A 158      -5.307 -39.657  10.107  1.00  0.00           H  
ATOM    967  HA  TRP A 158      -5.335 -41.865   8.303  1.00  0.00           H  
ATOM    968 1HB  TRP A 158      -7.500 -40.198   9.598  1.00  0.00           H  
ATOM    969 2HB  TRP A 158      -7.881 -41.524   8.509  1.00  0.00           H  
ATOM    970  HD1 TRP A 158      -7.741 -40.989  12.029  1.00  0.00           H  
ATOM    971  HE1 TRP A 158      -7.192 -43.143  13.351  1.00  0.00           H  
ATOM    972  HE3 TRP A 158      -5.880 -43.810   8.179  1.00  0.00           H  
ATOM    973  HZ2 TRP A 158      -6.124 -45.701  12.797  1.00  0.00           H  
ATOM    974  HZ3 TRP A 158      -5.098 -46.100   8.639  1.00  0.00           H  
ATOM    975  HH2 TRP A 158      -5.219 -47.038  10.910  1.00  0.00           H  
ATOM    976  N   MET A 159      -6.384 -39.012   7.027  1.00  0.00           N  
ATOM    977  CA  MET A 159      -6.686 -38.325   5.779  1.00  0.00           C  
ATOM    978  C   MET A 159      -5.538 -38.479   4.809  1.00  0.00           C  
ATOM    979  O   MET A 159      -5.741 -38.651   3.611  1.00  0.00           O  
ATOM    980  CB  MET A 159      -6.952 -36.846   6.037  1.00  0.00           C  
ATOM    981  CG  MET A 159      -8.269 -36.531   6.730  1.00  0.00           C  
ATOM    982  SD  MET A 159      -9.713 -36.818   5.687  1.00  0.00           S  
ATOM    983  CE  MET A 159      -9.618 -35.427   4.563  1.00  0.00           C  
ATOM    984  H   MET A 159      -6.364 -38.477   7.877  1.00  0.00           H  
ATOM    985  HA  MET A 159      -7.569 -38.780   5.331  1.00  0.00           H  
ATOM    986 1HB  MET A 159      -6.148 -36.430   6.640  1.00  0.00           H  
ATOM    987 2HB  MET A 159      -6.954 -36.321   5.085  1.00  0.00           H  
ATOM    988 1HG  MET A 159      -8.373 -37.144   7.620  1.00  0.00           H  
ATOM    989 2HG  MET A 159      -8.269 -35.489   7.032  1.00  0.00           H  
ATOM    990 1HE  MET A 159     -10.453 -35.467   3.862  1.00  0.00           H  
ATOM    991 2HE  MET A 159      -9.661 -34.496   5.130  1.00  0.00           H  
ATOM    992 3HE  MET A 159      -8.681 -35.472   4.010  1.00  0.00           H  
ATOM    993  N   GLU A 160      -4.335 -38.411   5.352  1.00  0.00           N  
ATOM    994  CA  GLU A 160      -3.120 -38.530   4.598  1.00  0.00           C  
ATOM    995  C   GLU A 160      -2.777 -39.971   4.307  1.00  0.00           C  
ATOM    996  O   GLU A 160      -2.222 -40.265   3.264  1.00  0.00           O  
ATOM    997  CB  GLU A 160      -2.009 -37.844   5.348  1.00  0.00           C  
ATOM    998  CG  GLU A 160      -2.197 -36.344   5.419  1.00  0.00           C  
ATOM    999  CD  GLU A 160      -1.314 -35.703   6.426  1.00  0.00           C  
ATOM   1000  OE1 GLU A 160      -0.125 -35.854   6.317  1.00  0.00           O  
ATOM   1001  OE2 GLU A 160      -1.823 -35.052   7.308  1.00  0.00           O  
ATOM   1002  H   GLU A 160      -4.261 -38.253   6.342  1.00  0.00           H  
ATOM   1003  HA  GLU A 160      -3.256 -38.017   3.650  1.00  0.00           H  
ATOM   1004 1HB  GLU A 160      -1.971 -38.225   6.367  1.00  0.00           H  
ATOM   1005 2HB  GLU A 160      -1.051 -38.052   4.873  1.00  0.00           H  
ATOM   1006 1HG  GLU A 160      -1.968 -35.934   4.441  1.00  0.00           H  
ATOM   1007 2HG  GLU A 160      -3.238 -36.120   5.648  1.00  0.00           H  
ATOM   1008  N   ILE A 161      -3.192 -40.906   5.156  1.00  0.00           N  
ATOM   1009  CA  ILE A 161      -3.099 -42.304   4.743  1.00  0.00           C  
ATOM   1010  C   ILE A 161      -3.810 -42.473   3.408  1.00  0.00           C  
ATOM   1011  O   ILE A 161      -3.259 -43.047   2.467  1.00  0.00           O  
ATOM   1012  CB  ILE A 161      -3.705 -43.270   5.790  1.00  0.00           C  
ATOM   1013  CG1 ILE A 161      -2.812 -43.360   7.028  1.00  0.00           C  
ATOM   1014  CG2 ILE A 161      -3.897 -44.646   5.176  1.00  0.00           C  
ATOM   1015  CD1 ILE A 161      -1.534 -44.122   6.781  1.00  0.00           C  
ATOM   1016  H   ILE A 161      -3.594 -40.664   6.046  1.00  0.00           H  
ATOM   1017  HA  ILE A 161      -2.050 -42.562   4.607  1.00  0.00           H  
ATOM   1018  HB  ILE A 161      -4.670 -42.897   6.116  1.00  0.00           H  
ATOM   1019 1HG1 ILE A 161      -2.544 -42.362   7.353  1.00  0.00           H  
ATOM   1020 2HG1 ILE A 161      -3.359 -43.851   7.832  1.00  0.00           H  
ATOM   1021 1HG2 ILE A 161      -4.338 -45.315   5.915  1.00  0.00           H  
ATOM   1022 2HG2 ILE A 161      -4.560 -44.572   4.315  1.00  0.00           H  
ATOM   1023 3HG2 ILE A 161      -2.932 -45.041   4.859  1.00  0.00           H  
ATOM   1024 1HD1 ILE A 161      -0.942 -44.151   7.695  1.00  0.00           H  
ATOM   1025 2HD1 ILE A 161      -1.774 -45.141   6.474  1.00  0.00           H  
ATOM   1026 3HD1 ILE A 161      -0.963 -43.632   5.996  1.00  0.00           H  
ATOM   1027  N   VAL A 162      -5.015 -41.923   3.318  1.00  0.00           N  
ATOM   1028  CA  VAL A 162      -5.774 -41.968   2.085  1.00  0.00           C  
ATOM   1029  C   VAL A 162      -5.082 -41.207   0.956  1.00  0.00           C  
ATOM   1030  O   VAL A 162      -4.875 -41.762  -0.123  1.00  0.00           O  
ATOM   1031  CB  VAL A 162      -7.180 -41.390   2.309  1.00  0.00           C  
ATOM   1032  CG1 VAL A 162      -7.915 -41.268   0.984  1.00  0.00           C  
ATOM   1033  CG2 VAL A 162      -7.937 -42.284   3.277  1.00  0.00           C  
ATOM   1034  H   VAL A 162      -5.413 -41.474   4.134  1.00  0.00           H  
ATOM   1035  HA  VAL A 162      -5.876 -43.011   1.784  1.00  0.00           H  
ATOM   1036  HB  VAL A 162      -7.100 -40.390   2.728  1.00  0.00           H  
ATOM   1037 1HG1 VAL A 162      -8.906 -40.848   1.154  1.00  0.00           H  
ATOM   1038 2HG1 VAL A 162      -7.354 -40.616   0.315  1.00  0.00           H  
ATOM   1039 3HG1 VAL A 162      -8.012 -42.255   0.532  1.00  0.00           H  
ATOM   1040 1HG2 VAL A 162      -8.932 -41.873   3.449  1.00  0.00           H  
ATOM   1041 2HG2 VAL A 162      -8.026 -43.284   2.853  1.00  0.00           H  
ATOM   1042 3HG2 VAL A 162      -7.398 -42.338   4.222  1.00  0.00           H  
ATOM   1043  N   LEU A 163      -4.756 -39.935   1.199  1.00  0.00           N  
ATOM   1044  CA  LEU A 163      -4.187 -39.078   0.168  1.00  0.00           C  
ATOM   1045  C   LEU A 163      -2.844 -39.537  -0.320  1.00  0.00           C  
ATOM   1046  O   LEU A 163      -2.618 -39.561  -1.519  1.00  0.00           O  
ATOM   1047  CB  LEU A 163      -4.055 -37.643   0.659  1.00  0.00           C  
ATOM   1048  CG  LEU A 163      -5.343 -36.828   0.667  1.00  0.00           C  
ATOM   1049  CD1 LEU A 163      -5.073 -35.492   1.331  1.00  0.00           C  
ATOM   1050  CD2 LEU A 163      -5.812 -36.639  -0.772  1.00  0.00           C  
ATOM   1051  H   LEU A 163      -4.937 -39.544   2.109  1.00  0.00           H  
ATOM   1052  HA  LEU A 163      -4.869 -39.081  -0.681  1.00  0.00           H  
ATOM   1053 1HB  LEU A 163      -3.664 -37.655   1.672  1.00  0.00           H  
ATOM   1054 2HB  LEU A 163      -3.341 -37.126   0.025  1.00  0.00           H  
ATOM   1055  HG  LEU A 163      -6.111 -37.347   1.239  1.00  0.00           H  
ATOM   1056 1HD1 LEU A 163      -5.987 -34.899   1.343  1.00  0.00           H  
ATOM   1057 2HD1 LEU A 163      -4.734 -35.658   2.353  1.00  0.00           H  
ATOM   1058 3HD1 LEU A 163      -4.304 -34.960   0.774  1.00  0.00           H  
ATOM   1059 1HD2 LEU A 163      -6.730 -36.054  -0.785  1.00  0.00           H  
ATOM   1060 2HD2 LEU A 163      -5.042 -36.118  -1.339  1.00  0.00           H  
ATOM   1061 3HD2 LEU A 163      -5.998 -37.613  -1.224  1.00  0.00           H  
ATOM   1062  N   VAL A 164      -1.955 -39.889   0.593  1.00  0.00           N  
ATOM   1063  CA  VAL A 164      -0.627 -40.370   0.242  1.00  0.00           C  
ATOM   1064  C   VAL A 164      -0.692 -41.618  -0.620  1.00  0.00           C  
ATOM   1065  O   VAL A 164       0.003 -41.703  -1.631  1.00  0.00           O  
ATOM   1066  CB  VAL A 164       0.198 -40.654   1.509  1.00  0.00           C  
ATOM   1067  CG1 VAL A 164       1.462 -41.388   1.150  1.00  0.00           C  
ATOM   1068  CG2 VAL A 164       0.546 -39.339   2.197  1.00  0.00           C  
ATOM   1069  H   VAL A 164      -2.201 -39.833   1.563  1.00  0.00           H  
ATOM   1070  HA  VAL A 164      -0.120 -39.589  -0.324  1.00  0.00           H  
ATOM   1071  HB  VAL A 164      -0.374 -41.297   2.177  1.00  0.00           H  
ATOM   1072 1HG1 VAL A 164       2.020 -41.590   2.059  1.00  0.00           H  
ATOM   1073 2HG1 VAL A 164       1.215 -42.329   0.658  1.00  0.00           H  
ATOM   1074 3HG1 VAL A 164       2.057 -40.769   0.481  1.00  0.00           H  
ATOM   1075 1HG2 VAL A 164       1.129 -39.543   3.095  1.00  0.00           H  
ATOM   1076 2HG2 VAL A 164       1.131 -38.718   1.519  1.00  0.00           H  
ATOM   1077 3HG2 VAL A 164      -0.369 -38.813   2.471  1.00  0.00           H  
ATOM   1078  N   VAL A 165      -1.544 -42.578  -0.244  1.00  0.00           N  
ATOM   1079  CA  VAL A 165      -1.753 -43.747  -1.090  1.00  0.00           C  
ATOM   1080  C   VAL A 165      -2.287 -43.343  -2.453  1.00  0.00           C  
ATOM   1081  O   VAL A 165      -1.781 -43.794  -3.483  1.00  0.00           O  
ATOM   1082  CB  VAL A 165      -2.722 -44.737  -0.422  1.00  0.00           C  
ATOM   1083  CG1 VAL A 165      -3.147 -45.805  -1.420  1.00  0.00           C  
ATOM   1084  CG2 VAL A 165      -2.030 -45.388   0.764  1.00  0.00           C  
ATOM   1085  H   VAL A 165      -2.068 -42.500   0.620  1.00  0.00           H  
ATOM   1086  HA  VAL A 165      -0.794 -44.249  -1.227  1.00  0.00           H  
ATOM   1087  HB  VAL A 165      -3.615 -44.205  -0.092  1.00  0.00           H  
ATOM   1088 1HG1 VAL A 165      -3.835 -46.499  -0.938  1.00  0.00           H  
ATOM   1089 2HG1 VAL A 165      -3.643 -45.335  -2.269  1.00  0.00           H  
ATOM   1090 3HG1 VAL A 165      -2.268 -46.347  -1.767  1.00  0.00           H  
ATOM   1091 1HG2 VAL A 165      -2.713 -46.088   1.244  1.00  0.00           H  
ATOM   1092 2HG2 VAL A 165      -1.147 -45.923   0.418  1.00  0.00           H  
ATOM   1093 3HG2 VAL A 165      -1.729 -44.625   1.481  1.00  0.00           H  
ATOM   1094  N   PHE A 166      -3.290 -42.469  -2.449  1.00  0.00           N  
ATOM   1095  CA  PHE A 166      -3.847 -41.924  -3.672  1.00  0.00           C  
ATOM   1096  C   PHE A 166      -2.793 -41.266  -4.535  1.00  0.00           C  
ATOM   1097  O   PHE A 166      -2.777 -41.465  -5.744  1.00  0.00           O  
ATOM   1098  CB  PHE A 166      -4.937 -40.904  -3.369  1.00  0.00           C  
ATOM   1099  CG  PHE A 166      -5.177 -40.018  -4.547  1.00  0.00           C  
ATOM   1100  CD1 PHE A 166      -5.815 -40.502  -5.675  1.00  0.00           C  
ATOM   1101  CD2 PHE A 166      -4.742 -38.704  -4.542  1.00  0.00           C  
ATOM   1102  CE1 PHE A 166      -6.012 -39.694  -6.771  1.00  0.00           C  
ATOM   1103  CE2 PHE A 166      -4.932 -37.895  -5.640  1.00  0.00           C  
ATOM   1104  CZ  PHE A 166      -5.568 -38.390  -6.756  1.00  0.00           C  
ATOM   1105  H   PHE A 166      -3.674 -42.159  -1.569  1.00  0.00           H  
ATOM   1106  HA  PHE A 166      -4.290 -42.743  -4.240  1.00  0.00           H  
ATOM   1107 1HB  PHE A 166      -5.867 -41.416  -3.126  1.00  0.00           H  
ATOM   1108 2HB  PHE A 166      -4.662 -40.288  -2.520  1.00  0.00           H  
ATOM   1109  HD1 PHE A 166      -6.160 -41.538  -5.689  1.00  0.00           H  
ATOM   1110  HD2 PHE A 166      -4.236 -38.319  -3.657  1.00  0.00           H  
ATOM   1111  HE1 PHE A 166      -6.517 -40.092  -7.649  1.00  0.00           H  
ATOM   1112  HE2 PHE A 166      -4.578 -36.866  -5.628  1.00  0.00           H  
ATOM   1113  HZ  PHE A 166      -5.718 -37.750  -7.625  1.00  0.00           H  
ATOM   1114  N   PHE A 167      -1.953 -40.451  -3.909  1.00  0.00           N  
ATOM   1115  CA  PHE A 167      -0.925 -39.695  -4.587  1.00  0.00           C  
ATOM   1116  C   PHE A 167       0.024 -40.623  -5.277  1.00  0.00           C  
ATOM   1117  O   PHE A 167       0.267 -40.478  -6.466  1.00  0.00           O  
ATOM   1118  CB  PHE A 167      -0.155 -38.829  -3.594  1.00  0.00           C  
ATOM   1119  CG  PHE A 167      -0.868 -37.593  -3.156  1.00  0.00           C  
ATOM   1120  CD1 PHE A 167      -0.659 -37.080  -1.885  1.00  0.00           C  
ATOM   1121  CD2 PHE A 167      -1.749 -36.946  -4.003  1.00  0.00           C  
ATOM   1122  CE1 PHE A 167      -1.326 -35.946  -1.467  1.00  0.00           C  
ATOM   1123  CE2 PHE A 167      -2.420 -35.815  -3.586  1.00  0.00           C  
ATOM   1124  CZ  PHE A 167      -2.208 -35.318  -2.316  1.00  0.00           C  
ATOM   1125  H   PHE A 167      -2.035 -40.346  -2.919  1.00  0.00           H  
ATOM   1126  HA  PHE A 167      -1.393 -39.055  -5.335  1.00  0.00           H  
ATOM   1127 1HB  PHE A 167       0.068 -39.417  -2.706  1.00  0.00           H  
ATOM   1128 2HB  PHE A 167       0.794 -38.534  -4.029  1.00  0.00           H  
ATOM   1129  HD1 PHE A 167       0.036 -37.583  -1.213  1.00  0.00           H  
ATOM   1130  HD2 PHE A 167      -1.918 -37.344  -5.004  1.00  0.00           H  
ATOM   1131  HE1 PHE A 167      -1.157 -35.553  -0.465  1.00  0.00           H  
ATOM   1132  HE2 PHE A 167      -3.117 -35.317  -4.258  1.00  0.00           H  
ATOM   1133  HZ  PHE A 167      -2.739 -34.427  -1.984  1.00  0.00           H  
ATOM   1134  N   GLY A 168       0.543 -41.593  -4.534  1.00  0.00           N  
ATOM   1135  CA  GLY A 168       1.466 -42.570  -5.088  1.00  0.00           C  
ATOM   1136  C   GLY A 168       0.850 -43.246  -6.295  1.00  0.00           C  
ATOM   1137  O   GLY A 168       1.480 -43.321  -7.348  1.00  0.00           O  
ATOM   1138  H   GLY A 168       0.299 -41.651  -3.559  1.00  0.00           H  
ATOM   1139 1HA  GLY A 168       2.396 -42.078  -5.372  1.00  0.00           H  
ATOM   1140 2HA  GLY A 168       1.708 -43.315  -4.330  1.00  0.00           H  
ATOM   1141  N   THR A 169      -0.390 -43.708  -6.135  1.00  0.00           N  
ATOM   1142  CA  THR A 169      -1.132 -44.343  -7.210  1.00  0.00           C  
ATOM   1143  C   THR A 169      -1.214 -43.435  -8.422  1.00  0.00           C  
ATOM   1144  O   THR A 169      -0.898 -43.849  -9.534  1.00  0.00           O  
ATOM   1145  CB  THR A 169      -2.554 -44.706  -6.747  1.00  0.00           C  
ATOM   1146  OG1 THR A 169      -2.480 -45.614  -5.639  1.00  0.00           O  
ATOM   1147  CG2 THR A 169      -3.329 -45.353  -7.884  1.00  0.00           C  
ATOM   1148  H   THR A 169      -0.838 -43.617  -5.235  1.00  0.00           H  
ATOM   1149  HA  THR A 169      -0.616 -45.257  -7.502  1.00  0.00           H  
ATOM   1150  HB  THR A 169      -3.076 -43.806  -6.430  1.00  0.00           H  
ATOM   1151  HG1 THR A 169      -3.369 -45.838  -5.350  1.00  0.00           H  
ATOM   1152 1HG2 THR A 169      -4.332 -45.603  -7.542  1.00  0.00           H  
ATOM   1153 2HG2 THR A 169      -3.392 -44.659  -8.721  1.00  0.00           H  
ATOM   1154 3HG2 THR A 169      -2.818 -46.259  -8.202  1.00  0.00           H  
ATOM   1155  N   GLU A 170      -1.633 -42.196  -8.188  1.00  0.00           N  
ATOM   1156  CA  GLU A 170      -1.763 -41.188  -9.220  1.00  0.00           C  
ATOM   1157  C   GLU A 170      -0.472 -41.011  -9.982  1.00  0.00           C  
ATOM   1158  O   GLU A 170      -0.483 -40.948 -11.206  1.00  0.00           O  
ATOM   1159  CB  GLU A 170      -2.185 -39.857  -8.601  1.00  0.00           C  
ATOM   1160  CG  GLU A 170      -2.356 -38.720  -9.590  1.00  0.00           C  
ATOM   1161  CD  GLU A 170      -2.535 -37.413  -8.888  1.00  0.00           C  
ATOM   1162  OE1 GLU A 170      -2.373 -37.390  -7.691  1.00  0.00           O  
ATOM   1163  OE2 GLU A 170      -2.820 -36.428  -9.529  1.00  0.00           O  
ATOM   1164  H   GLU A 170      -1.879 -41.940  -7.249  1.00  0.00           H  
ATOM   1165  HA  GLU A 170      -2.532 -41.507  -9.923  1.00  0.00           H  
ATOM   1166 1HB  GLU A 170      -3.131 -39.985  -8.075  1.00  0.00           H  
ATOM   1167 2HB  GLU A 170      -1.445 -39.540  -7.870  1.00  0.00           H  
ATOM   1168 1HG  GLU A 170      -1.478 -38.666 -10.231  1.00  0.00           H  
ATOM   1169 2HG  GLU A 170      -3.224 -38.918 -10.217  1.00  0.00           H  
ATOM   1170  N   TYR A 171       0.636 -40.918  -9.250  1.00  0.00           N  
ATOM   1171  CA  TYR A 171       1.938 -40.697  -9.847  1.00  0.00           C  
ATOM   1172  C   TYR A 171       2.341 -41.868 -10.711  1.00  0.00           C  
ATOM   1173  O   TYR A 171       2.877 -41.677 -11.801  1.00  0.00           O  
ATOM   1174  CB  TYR A 171       2.977 -40.434  -8.769  1.00  0.00           C  
ATOM   1175  CG  TYR A 171       2.620 -39.271  -7.867  1.00  0.00           C  
ATOM   1176  CD1 TYR A 171       1.633 -38.359  -8.231  1.00  0.00           C  
ATOM   1177  CD2 TYR A 171       3.267 -39.134  -6.656  1.00  0.00           C  
ATOM   1178  CE1 TYR A 171       1.295 -37.316  -7.383  1.00  0.00           C  
ATOM   1179  CE2 TYR A 171       2.926 -38.100  -5.817  1.00  0.00           C  
ATOM   1180  CZ  TYR A 171       1.953 -37.194  -6.163  1.00  0.00           C  
ATOM   1181  OH  TYR A 171       1.634 -36.183  -5.285  1.00  0.00           O  
ATOM   1182  H   TYR A 171       0.566 -40.983  -8.249  1.00  0.00           H  
ATOM   1183  HA  TYR A 171       1.880 -39.831 -10.484  1.00  0.00           H  
ATOM   1184 1HB  TYR A 171       3.096 -41.323  -8.149  1.00  0.00           H  
ATOM   1185 2HB  TYR A 171       3.940 -40.223  -9.232  1.00  0.00           H  
ATOM   1186  HD1 TYR A 171       1.117 -38.470  -9.183  1.00  0.00           H  
ATOM   1187  HD2 TYR A 171       4.036 -39.847  -6.362  1.00  0.00           H  
ATOM   1188  HE1 TYR A 171       0.519 -36.607  -7.665  1.00  0.00           H  
ATOM   1189  HE2 TYR A 171       3.429 -37.998  -4.864  1.00  0.00           H  
ATOM   1190  HH  TYR A 171       2.183 -36.257  -4.499  1.00  0.00           H  
ATOM   1191  N   VAL A 172       2.030 -43.078 -10.256  1.00  0.00           N  
ATOM   1192  CA  VAL A 172       2.247 -44.266 -11.063  1.00  0.00           C  
ATOM   1193  C   VAL A 172       1.454 -44.188 -12.350  1.00  0.00           C  
ATOM   1194  O   VAL A 172       1.966 -44.523 -13.414  1.00  0.00           O  
ATOM   1195  CB  VAL A 172       1.864 -45.536 -10.289  1.00  0.00           C  
ATOM   1196  CG1 VAL A 172       1.856 -46.728 -11.231  1.00  0.00           C  
ATOM   1197  CG2 VAL A 172       2.860 -45.761  -9.164  1.00  0.00           C  
ATOM   1198  H   VAL A 172       1.624 -43.175  -9.337  1.00  0.00           H  
ATOM   1199  HA  VAL A 172       3.307 -44.325 -11.311  1.00  0.00           H  
ATOM   1200  HB  VAL A 172       0.861 -45.428  -9.880  1.00  0.00           H  
ATOM   1201 1HG1 VAL A 172       1.577 -47.627 -10.678  1.00  0.00           H  
ATOM   1202 2HG1 VAL A 172       1.135 -46.556 -12.030  1.00  0.00           H  
ATOM   1203 3HG1 VAL A 172       2.849 -46.859 -11.659  1.00  0.00           H  
ATOM   1204 1HG2 VAL A 172       2.588 -46.661  -8.612  1.00  0.00           H  
ATOM   1205 2HG2 VAL A 172       3.858 -45.881  -9.584  1.00  0.00           H  
ATOM   1206 3HG2 VAL A 172       2.854 -44.908  -8.489  1.00  0.00           H  
ATOM   1207  N   VAL A 173       0.210 -43.734 -12.253  1.00  0.00           N  
ATOM   1208  CA  VAL A 173      -0.635 -43.578 -13.421  1.00  0.00           C  
ATOM   1209  C   VAL A 173      -0.120 -42.490 -14.356  1.00  0.00           C  
ATOM   1210  O   VAL A 173      -0.192 -42.648 -15.568  1.00  0.00           O  
ATOM   1211  CB  VAL A 173      -2.080 -43.269 -13.009  1.00  0.00           C  
ATOM   1212  CG1 VAL A 173      -2.892 -42.926 -14.239  1.00  0.00           C  
ATOM   1213  CG2 VAL A 173      -2.676 -44.477 -12.306  1.00  0.00           C  
ATOM   1214  H   VAL A 173      -0.162 -43.496 -11.345  1.00  0.00           H  
ATOM   1215  HA  VAL A 173      -0.637 -44.522 -13.965  1.00  0.00           H  
ATOM   1216  HB  VAL A 173      -2.094 -42.408 -12.344  1.00  0.00           H  
ATOM   1217 1HG1 VAL A 173      -3.917 -42.699 -13.948  1.00  0.00           H  
ATOM   1218 2HG1 VAL A 173      -2.454 -42.060 -14.733  1.00  0.00           H  
ATOM   1219 3HG1 VAL A 173      -2.889 -43.773 -14.925  1.00  0.00           H  
ATOM   1220 1HG2 VAL A 173      -3.702 -44.258 -12.015  1.00  0.00           H  
ATOM   1221 2HG2 VAL A 173      -2.666 -45.331 -12.985  1.00  0.00           H  
ATOM   1222 3HG2 VAL A 173      -2.091 -44.718 -11.423  1.00  0.00           H  
ATOM   1223  N   ARG A 174       0.414 -41.398 -13.798  1.00  0.00           N  
ATOM   1224  CA  ARG A 174       1.009 -40.341 -14.610  1.00  0.00           C  
ATOM   1225  C   ARG A 174       2.172 -40.900 -15.406  1.00  0.00           C  
ATOM   1226  O   ARG A 174       2.305 -40.624 -16.596  1.00  0.00           O  
ATOM   1227  CB  ARG A 174       1.509 -39.180 -13.755  1.00  0.00           C  
ATOM   1228  CG  ARG A 174       0.437 -38.365 -13.061  1.00  0.00           C  
ATOM   1229  CD  ARG A 174       0.968 -37.649 -11.878  1.00  0.00           C  
ATOM   1230  NE  ARG A 174       1.449 -36.313 -12.140  1.00  0.00           N  
ATOM   1231  CZ  ARG A 174       2.462 -35.741 -11.463  1.00  0.00           C  
ATOM   1232  NH1 ARG A 174       3.128 -36.400 -10.546  1.00  0.00           N  
ATOM   1233  NH2 ARG A 174       2.799 -34.494 -11.706  1.00  0.00           N  
ATOM   1234  H   ARG A 174       0.416 -41.304 -12.796  1.00  0.00           H  
ATOM   1235  HA  ARG A 174       0.256 -39.964 -15.303  1.00  0.00           H  
ATOM   1236 1HB  ARG A 174       2.197 -39.548 -12.996  1.00  0.00           H  
ATOM   1237 2HB  ARG A 174       2.057 -38.496 -14.392  1.00  0.00           H  
ATOM   1238 1HG  ARG A 174       0.015 -37.638 -13.754  1.00  0.00           H  
ATOM   1239 2HG  ARG A 174      -0.341 -39.036 -12.714  1.00  0.00           H  
ATOM   1240 1HD  ARG A 174       0.197 -37.588 -11.112  1.00  0.00           H  
ATOM   1241 2HD  ARG A 174       1.814 -38.206 -11.498  1.00  0.00           H  
ATOM   1242  HE  ARG A 174       0.977 -35.736 -12.821  1.00  0.00           H  
ATOM   1243 1HH1 ARG A 174       2.899 -37.359 -10.329  1.00  0.00           H  
ATOM   1244 2HH1 ARG A 174       3.862 -35.910 -10.058  1.00  0.00           H  
ATOM   1245 1HH2 ARG A 174       2.280 -33.977 -12.395  1.00  0.00           H  
ATOM   1246 2HH2 ARG A 174       3.535 -34.076 -11.163  1.00  0.00           H  
ATOM   1247  N   LEU A 175       2.991 -41.706 -14.740  1.00  0.00           N  
ATOM   1248  CA  LEU A 175       4.125 -42.373 -15.353  1.00  0.00           C  
ATOM   1249  C   LEU A 175       3.692 -43.340 -16.440  1.00  0.00           C  
ATOM   1250  O   LEU A 175       4.241 -43.330 -17.535  1.00  0.00           O  
ATOM   1251  CB  LEU A 175       4.913 -43.131 -14.278  1.00  0.00           C  
ATOM   1252  CG  LEU A 175       5.678 -42.256 -13.282  1.00  0.00           C  
ATOM   1253  CD1 LEU A 175       6.111 -43.095 -12.091  1.00  0.00           C  
ATOM   1254  CD2 LEU A 175       6.879 -41.669 -13.985  1.00  0.00           C  
ATOM   1255  H   LEU A 175       2.823 -41.862 -13.757  1.00  0.00           H  
ATOM   1256  HA  LEU A 175       4.769 -41.617 -15.800  1.00  0.00           H  
ATOM   1257 1HB  LEU A 175       4.225 -43.752 -13.710  1.00  0.00           H  
ATOM   1258 2HB  LEU A 175       5.636 -43.780 -14.770  1.00  0.00           H  
ATOM   1259  HG  LEU A 175       5.035 -41.452 -12.926  1.00  0.00           H  
ATOM   1260 1HD1 LEU A 175       6.657 -42.467 -11.385  1.00  0.00           H  
ATOM   1261 2HD1 LEU A 175       5.233 -43.510 -11.598  1.00  0.00           H  
ATOM   1262 3HD1 LEU A 175       6.755 -43.904 -12.430  1.00  0.00           H  
ATOM   1263 1HD2 LEU A 175       7.435 -41.036 -13.292  1.00  0.00           H  
ATOM   1264 2HD2 LEU A 175       7.523 -42.473 -14.339  1.00  0.00           H  
ATOM   1265 3HD2 LEU A 175       6.540 -41.076 -14.832  1.00  0.00           H  
ATOM   1266  N   TRP A 176       2.673 -44.138 -16.156  1.00  0.00           N  
ATOM   1267  CA  TRP A 176       2.115 -45.051 -17.141  1.00  0.00           C  
ATOM   1268  C   TRP A 176       1.644 -44.294 -18.367  1.00  0.00           C  
ATOM   1269  O   TRP A 176       1.991 -44.633 -19.498  1.00  0.00           O  
ATOM   1270  CB  TRP A 176       0.951 -45.823 -16.532  1.00  0.00           C  
ATOM   1271  CG  TRP A 176       0.175 -46.631 -17.523  1.00  0.00           C  
ATOM   1272  CD1 TRP A 176       0.495 -47.867 -17.998  1.00  0.00           C  
ATOM   1273  CD2 TRP A 176      -1.071 -46.265 -18.161  1.00  0.00           C  
ATOM   1274  NE1 TRP A 176      -0.464 -48.294 -18.882  1.00  0.00           N  
ATOM   1275  CE2 TRP A 176      -1.429 -47.327 -18.995  1.00  0.00           C  
ATOM   1276  CE3 TRP A 176      -1.903 -45.139 -18.091  1.00  0.00           C  
ATOM   1277  CZ2 TRP A 176      -2.585 -47.301 -19.756  1.00  0.00           C  
ATOM   1278  CZ3 TRP A 176      -3.056 -45.111 -18.862  1.00  0.00           C  
ATOM   1279  CH2 TRP A 176      -3.387 -46.166 -19.673  1.00  0.00           C  
ATOM   1280  H   TRP A 176       2.266 -44.113 -15.238  1.00  0.00           H  
ATOM   1281  HA  TRP A 176       2.888 -45.757 -17.441  1.00  0.00           H  
ATOM   1282 1HB  TRP A 176       1.327 -46.497 -15.762  1.00  0.00           H  
ATOM   1283 2HB  TRP A 176       0.266 -45.128 -16.049  1.00  0.00           H  
ATOM   1284  HD1 TRP A 176       1.379 -48.432 -17.715  1.00  0.00           H  
ATOM   1285  HE1 TRP A 176      -0.456 -49.178 -19.369  1.00  0.00           H  
ATOM   1286  HE3 TRP A 176      -1.646 -44.298 -17.448  1.00  0.00           H  
ATOM   1287  HZ2 TRP A 176      -2.873 -48.125 -20.401  1.00  0.00           H  
ATOM   1288  HZ3 TRP A 176      -3.692 -44.231 -18.804  1.00  0.00           H  
ATOM   1289  HH2 TRP A 176      -4.300 -46.118 -20.261  1.00  0.00           H  
ATOM   1290  N   SER A 177       0.867 -43.249 -18.126  1.00  0.00           N  
ATOM   1291  CA  SER A 177       0.296 -42.427 -19.170  1.00  0.00           C  
ATOM   1292  C   SER A 177       1.365 -41.694 -19.953  1.00  0.00           C  
ATOM   1293  O   SER A 177       1.196 -41.419 -21.137  1.00  0.00           O  
ATOM   1294  CB  SER A 177      -0.662 -41.444 -18.559  1.00  0.00           C  
ATOM   1295  OG  SER A 177       0.016 -40.489 -17.797  1.00  0.00           O  
ATOM   1296  H   SER A 177       0.640 -43.025 -17.173  1.00  0.00           H  
ATOM   1297  HA  SER A 177      -0.252 -43.074 -19.851  1.00  0.00           H  
ATOM   1298 1HB  SER A 177      -1.223 -40.955 -19.344  1.00  0.00           H  
ATOM   1299 2HB  SER A 177      -1.373 -41.975 -17.931  1.00  0.00           H  
ATOM   1300  HG  SER A 177      -0.661 -39.925 -17.415  1.00  0.00           H  
ATOM   1301  N   ALA A 178       2.494 -41.423 -19.301  1.00  0.00           N  
ATOM   1302  CA  ALA A 178       3.621 -40.758 -19.930  1.00  0.00           C  
ATOM   1303  C   ALA A 178       4.218 -41.574 -21.076  1.00  0.00           C  
ATOM   1304  O   ALA A 178       4.917 -41.017 -21.915  1.00  0.00           O  
ATOM   1305  CB  ALA A 178       4.681 -40.451 -18.887  1.00  0.00           C  
ATOM   1306  H   ALA A 178       2.569 -41.659 -18.324  1.00  0.00           H  
ATOM   1307  HA  ALA A 178       3.264 -39.821 -20.349  1.00  0.00           H  
ATOM   1308 1HB  ALA A 178       5.493 -39.906 -19.351  1.00  0.00           H  
ATOM   1309 2HB  ALA A 178       4.243 -39.841 -18.099  1.00  0.00           H  
ATOM   1310 3HB  ALA A 178       5.065 -41.372 -18.461  1.00  0.00           H  
ATOM   1311  N   GLY A 179       3.898 -42.870 -21.172  1.00  0.00           N  
ATOM   1312  CA  GLY A 179       4.359 -43.691 -22.289  1.00  0.00           C  
ATOM   1313  C   GLY A 179       3.797 -43.232 -23.639  1.00  0.00           C  
ATOM   1314  O   GLY A 179       4.324 -43.598 -24.687  1.00  0.00           O  
ATOM   1315  H   GLY A 179       3.310 -43.309 -20.478  1.00  0.00           H  
ATOM   1316 1HA  GLY A 179       5.447 -43.668 -22.322  1.00  0.00           H  
ATOM   1317 2HA  GLY A 179       4.071 -44.723 -22.123  1.00  0.00           H  
ATOM   1318  N   CYS A 180       2.749 -42.408 -23.624  1.00  0.00           N  
ATOM   1319  CA  CYS A 180       2.219 -41.825 -24.850  1.00  0.00           C  
ATOM   1320  C   CYS A 180       3.166 -40.793 -25.442  1.00  0.00           C  
ATOM   1321  O   CYS A 180       3.113 -40.499 -26.636  1.00  0.00           O  
ATOM   1322  CB  CYS A 180       0.897 -41.140 -24.574  1.00  0.00           C  
ATOM   1323  SG  CYS A 180       1.067 -39.618 -23.609  1.00  0.00           S  
ATOM   1324  H   CYS A 180       2.321 -42.146 -22.748  1.00  0.00           H  
ATOM   1325  HA  CYS A 180       2.070 -42.616 -25.577  1.00  0.00           H  
ATOM   1326 1HB  CYS A 180       0.401 -40.895 -25.513  1.00  0.00           H  
ATOM   1327 2HB  CYS A 180       0.252 -41.817 -24.024  1.00  0.00           H  
ATOM   1328  HG  CYS A 180       1.635 -38.900 -24.574  1.00  0.00           H  
ATOM   1329  N   ARG A 181       4.019 -40.233 -24.597  1.00  0.00           N  
ATOM   1330  CA  ARG A 181       4.952 -39.206 -24.992  1.00  0.00           C  
ATOM   1331  C   ARG A 181       6.281 -39.826 -25.337  1.00  0.00           C  
ATOM   1332  O   ARG A 181       6.870 -40.503 -24.504  1.00  0.00           O  
ATOM   1333  CB  ARG A 181       5.106 -38.204 -23.865  1.00  0.00           C  
ATOM   1334  CG  ARG A 181       6.155 -37.134 -24.069  1.00  0.00           C  
ATOM   1335  CD  ARG A 181       6.001 -36.066 -23.055  1.00  0.00           C  
ATOM   1336  NE  ARG A 181       7.144 -35.180 -23.020  1.00  0.00           N  
ATOM   1337  CZ  ARG A 181       7.273 -34.132 -22.186  1.00  0.00           C  
ATOM   1338  NH1 ARG A 181       6.337 -33.841 -21.308  1.00  0.00           N  
ATOM   1339  NH2 ARG A 181       8.357 -33.380 -22.248  1.00  0.00           N  
ATOM   1340  H   ARG A 181       4.036 -40.526 -23.634  1.00  0.00           H  
ATOM   1341  HA  ARG A 181       4.563 -38.694 -25.873  1.00  0.00           H  
ATOM   1342 1HB  ARG A 181       4.156 -37.697 -23.702  1.00  0.00           H  
ATOM   1343 2HB  ARG A 181       5.355 -38.728 -22.945  1.00  0.00           H  
ATOM   1344 1HG  ARG A 181       7.149 -37.569 -23.967  1.00  0.00           H  
ATOM   1345 2HG  ARG A 181       6.045 -36.694 -25.060  1.00  0.00           H  
ATOM   1346 1HD  ARG A 181       5.120 -35.471 -23.298  1.00  0.00           H  
ATOM   1347 2HD  ARG A 181       5.872 -36.507 -22.073  1.00  0.00           H  
ATOM   1348  HE  ARG A 181       7.893 -35.356 -23.675  1.00  0.00           H  
ATOM   1349 1HH1 ARG A 181       5.497 -34.399 -21.209  1.00  0.00           H  
ATOM   1350 2HH1 ARG A 181       6.464 -33.047 -20.697  1.00  0.00           H  
ATOM   1351 1HH2 ARG A 181       9.084 -33.592 -22.916  1.00  0.00           H  
ATOM   1352 2HH2 ARG A 181       8.459 -32.592 -21.626  1.00  0.00           H  
ATOM   1353  N   SER A 182       6.750 -39.591 -26.562  1.00  0.00           N  
ATOM   1354  CA  SER A 182       8.001 -40.165 -27.067  1.00  0.00           C  
ATOM   1355  C   SER A 182       9.139 -40.050 -26.062  1.00  0.00           C  
ATOM   1356  O   SER A 182       9.810 -41.033 -25.742  1.00  0.00           O  
ATOM   1357  CB  SER A 182       8.401 -39.481 -28.357  1.00  0.00           C  
ATOM   1358  OG  SER A 182       7.479 -39.757 -29.375  1.00  0.00           O  
ATOM   1359  H   SER A 182       6.207 -39.002 -27.180  1.00  0.00           H  
ATOM   1360  HA  SER A 182       7.835 -41.220 -27.276  1.00  0.00           H  
ATOM   1361 1HB  SER A 182       8.458 -38.405 -28.195  1.00  0.00           H  
ATOM   1362 2HB  SER A 182       9.391 -39.820 -28.656  1.00  0.00           H  
ATOM   1363  HG  SER A 182       7.807 -39.308 -30.157  1.00  0.00           H  
ATOM   1364  N   LYS A 183       9.328 -38.844 -25.540  1.00  0.00           N  
ATOM   1365  CA  LYS A 183      10.367 -38.565 -24.559  1.00  0.00           C  
ATOM   1366  C   LYS A 183      10.223 -39.427 -23.318  1.00  0.00           C  
ATOM   1367  O   LYS A 183      11.209 -39.792 -22.677  1.00  0.00           O  
ATOM   1368  CB  LYS A 183      10.316 -37.096 -24.159  1.00  0.00           C  
ATOM   1369  CG  LYS A 183      10.723 -36.139 -25.267  1.00  0.00           C  
ATOM   1370  CD  LYS A 183      10.568 -34.693 -24.831  1.00  0.00           C  
ATOM   1371  CE  LYS A 183      10.989 -33.733 -25.931  1.00  0.00           C  
ATOM   1372  NZ  LYS A 183      10.802 -32.314 -25.530  1.00  0.00           N  
ATOM   1373  H   LYS A 183       8.730 -38.087 -25.839  1.00  0.00           H  
ATOM   1374  HA  LYS A 183      11.336 -38.781 -25.009  1.00  0.00           H  
ATOM   1375 1HB  LYS A 183       9.305 -36.839 -23.846  1.00  0.00           H  
ATOM   1376 2HB  LYS A 183      10.977 -36.926 -23.309  1.00  0.00           H  
ATOM   1377 1HG  LYS A 183      11.765 -36.318 -25.537  1.00  0.00           H  
ATOM   1378 2HG  LYS A 183      10.104 -36.314 -26.145  1.00  0.00           H  
ATOM   1379 1HD  LYS A 183       9.525 -34.503 -24.580  1.00  0.00           H  
ATOM   1380 2HD  LYS A 183      11.177 -34.509 -23.947  1.00  0.00           H  
ATOM   1381 1HE  LYS A 183      12.038 -33.899 -26.170  1.00  0.00           H  
ATOM   1382 2HE  LYS A 183      10.393 -33.928 -26.824  1.00  0.00           H  
ATOM   1383 1HZ  LYS A 183      11.091 -31.708 -26.285  1.00  0.00           H  
ATOM   1384 2HZ  LYS A 183       9.827 -32.147 -25.320  1.00  0.00           H  
ATOM   1385 3HZ  LYS A 183      11.360 -32.118 -24.711  1.00  0.00           H  
ATOM   1386  N   TYR A 184       8.987 -39.741 -22.958  1.00  0.00           N  
ATOM   1387  CA  TYR A 184       8.740 -40.483 -21.750  1.00  0.00           C  
ATOM   1388  C   TYR A 184       8.346 -41.950 -21.996  1.00  0.00           C  
ATOM   1389  O   TYR A 184       7.756 -42.589 -21.126  1.00  0.00           O  
ATOM   1390  CB  TYR A 184       7.675 -39.790 -20.923  1.00  0.00           C  
ATOM   1391  CG  TYR A 184       8.074 -38.447 -20.350  1.00  0.00           C  
ATOM   1392  CD1 TYR A 184       9.404 -38.075 -20.254  1.00  0.00           C  
ATOM   1393  CD2 TYR A 184       7.092 -37.584 -19.900  1.00  0.00           C  
ATOM   1394  CE1 TYR A 184       9.747 -36.849 -19.720  1.00  0.00           C  
ATOM   1395  CE2 TYR A 184       7.433 -36.363 -19.356  1.00  0.00           C  
ATOM   1396  CZ  TYR A 184       8.754 -35.993 -19.265  1.00  0.00           C  
ATOM   1397  OH  TYR A 184       9.093 -34.777 -18.719  1.00  0.00           O  
ATOM   1398  H   TYR A 184       8.206 -39.463 -23.525  1.00  0.00           H  
ATOM   1399  HA  TYR A 184       9.656 -40.468 -21.186  1.00  0.00           H  
ATOM   1400 1HB  TYR A 184       6.788 -39.640 -21.533  1.00  0.00           H  
ATOM   1401 2HB  TYR A 184       7.400 -40.441 -20.096  1.00  0.00           H  
ATOM   1402  HD1 TYR A 184      10.185 -38.749 -20.599  1.00  0.00           H  
ATOM   1403  HD2 TYR A 184       6.044 -37.873 -19.969  1.00  0.00           H  
ATOM   1404  HE1 TYR A 184      10.795 -36.561 -19.647  1.00  0.00           H  
ATOM   1405  HE2 TYR A 184       6.652 -35.691 -18.998  1.00  0.00           H  
ATOM   1406  HH  TYR A 184      10.049 -34.686 -18.712  1.00  0.00           H  
ATOM   1407  N   VAL A 185       8.719 -42.500 -23.152  1.00  0.00           N  
ATOM   1408  CA  VAL A 185       8.460 -43.913 -23.440  1.00  0.00           C  
ATOM   1409  C   VAL A 185       9.368 -44.874 -22.675  1.00  0.00           C  
ATOM   1410  O   VAL A 185      10.592 -44.735 -22.693  1.00  0.00           O  
ATOM   1411  CB  VAL A 185       8.626 -44.201 -24.950  1.00  0.00           C  
ATOM   1412  CG1 VAL A 185       8.566 -45.699 -25.213  1.00  0.00           C  
ATOM   1413  CG2 VAL A 185       7.521 -43.527 -25.723  1.00  0.00           C  
ATOM   1414  H   VAL A 185       9.196 -41.945 -23.852  1.00  0.00           H  
ATOM   1415  HA  VAL A 185       7.428 -44.128 -23.165  1.00  0.00           H  
ATOM   1416  HB  VAL A 185       9.597 -43.836 -25.283  1.00  0.00           H  
ATOM   1417 1HG1 VAL A 185       8.689 -45.886 -26.280  1.00  0.00           H  
ATOM   1418 2HG1 VAL A 185       9.367 -46.199 -24.668  1.00  0.00           H  
ATOM   1419 3HG1 VAL A 185       7.603 -46.089 -24.884  1.00  0.00           H  
ATOM   1420 1HG2 VAL A 185       7.645 -43.730 -26.788  1.00  0.00           H  
ATOM   1421 2HG2 VAL A 185       6.564 -43.918 -25.390  1.00  0.00           H  
ATOM   1422 3HG2 VAL A 185       7.562 -42.460 -25.553  1.00  0.00           H  
ATOM   1423  N   GLY A 186       8.760 -45.895 -22.075  1.00  0.00           N  
ATOM   1424  CA  GLY A 186       9.505 -47.019 -21.510  1.00  0.00           C  
ATOM   1425  C   GLY A 186      10.077 -46.715 -20.143  1.00  0.00           C  
ATOM   1426  O   GLY A 186       9.753 -45.701 -19.543  1.00  0.00           O  
ATOM   1427  H   GLY A 186       7.750 -45.922 -22.060  1.00  0.00           H  
ATOM   1428 1HA  GLY A 186       8.847 -47.886 -21.442  1.00  0.00           H  
ATOM   1429 2HA  GLY A 186      10.312 -47.292 -22.188  1.00  0.00           H  
ATOM   1430  N   LEU A 187      10.934 -47.604 -19.655  1.00  0.00           N  
ATOM   1431  CA  LEU A 187      11.560 -47.452 -18.343  1.00  0.00           C  
ATOM   1432  C   LEU A 187      12.258 -46.124 -18.175  1.00  0.00           C  
ATOM   1433  O   LEU A 187      12.017 -45.406 -17.205  1.00  0.00           O  
ATOM   1434  CB  LEU A 187      12.582 -48.568 -18.109  1.00  0.00           C  
ATOM   1435  CG  LEU A 187      13.494 -48.378 -16.889  1.00  0.00           C  
ATOM   1436  CD1 LEU A 187      12.649 -48.236 -15.637  1.00  0.00           C  
ATOM   1437  CD2 LEU A 187      14.425 -49.572 -16.777  1.00  0.00           C  
ATOM   1438  H   LEU A 187      11.159 -48.419 -20.208  1.00  0.00           H  
ATOM   1439  HA  LEU A 187      10.781 -47.524 -17.585  1.00  0.00           H  
ATOM   1440 1HB  LEU A 187      12.047 -49.508 -17.982  1.00  0.00           H  
ATOM   1441 2HB  LEU A 187      13.217 -48.649 -18.992  1.00  0.00           H  
ATOM   1442  HG  LEU A 187      14.081 -47.467 -17.008  1.00  0.00           H  
ATOM   1443 1HD1 LEU A 187      13.298 -48.097 -14.773  1.00  0.00           H  
ATOM   1444 2HD1 LEU A 187      11.990 -47.372 -15.738  1.00  0.00           H  
ATOM   1445 3HD1 LEU A 187      12.049 -49.135 -15.498  1.00  0.00           H  
ATOM   1446 1HD2 LEU A 187      15.081 -49.443 -15.915  1.00  0.00           H  
ATOM   1447 2HD2 LEU A 187      13.837 -50.482 -16.652  1.00  0.00           H  
ATOM   1448 3HD2 LEU A 187      15.028 -49.651 -17.682  1.00  0.00           H  
ATOM   1449  N   TRP A 188      13.158 -45.828 -19.094  1.00  0.00           N  
ATOM   1450  CA  TRP A 188      14.016 -44.670 -18.978  1.00  0.00           C  
ATOM   1451  C   TRP A 188      13.271 -43.407 -19.316  1.00  0.00           C  
ATOM   1452  O   TRP A 188      13.534 -42.357 -18.735  1.00  0.00           O  
ATOM   1453  CB  TRP A 188      15.221 -44.850 -19.880  1.00  0.00           C  
ATOM   1454  CG  TRP A 188      15.963 -46.099 -19.531  1.00  0.00           C  
ATOM   1455  CD1 TRP A 188      16.107 -47.215 -20.297  1.00  0.00           C  
ATOM   1456  CD2 TRP A 188      16.648 -46.373 -18.288  1.00  0.00           C  
ATOM   1457  NE1 TRP A 188      16.840 -48.160 -19.622  1.00  0.00           N  
ATOM   1458  CE2 TRP A 188      17.179 -47.660 -18.390  1.00  0.00           C  
ATOM   1459  CE3 TRP A 188      16.847 -45.640 -17.119  1.00  0.00           C  
ATOM   1460  CZ2 TRP A 188      17.903 -48.237 -17.359  1.00  0.00           C  
ATOM   1461  CZ3 TRP A 188      17.570 -46.216 -16.082  1.00  0.00           C  
ATOM   1462  CH2 TRP A 188      18.086 -47.481 -16.200  1.00  0.00           C  
ATOM   1463  H   TRP A 188      13.277 -46.450 -19.881  1.00  0.00           H  
ATOM   1464  HA  TRP A 188      14.363 -44.600 -17.946  1.00  0.00           H  
ATOM   1465 1HB  TRP A 188      14.904 -44.907 -20.921  1.00  0.00           H  
ATOM   1466 2HB  TRP A 188      15.894 -43.999 -19.778  1.00  0.00           H  
ATOM   1467  HD1 TRP A 188      15.699 -47.341 -21.300  1.00  0.00           H  
ATOM   1468  HE1 TRP A 188      17.088 -49.074 -19.972  1.00  0.00           H  
ATOM   1469  HE3 TRP A 188      16.439 -44.637 -17.027  1.00  0.00           H  
ATOM   1470  HZ2 TRP A 188      18.319 -49.242 -17.433  1.00  0.00           H  
ATOM   1471  HZ3 TRP A 188      17.720 -45.635 -15.171  1.00  0.00           H  
ATOM   1472  HH2 TRP A 188      18.649 -47.903 -15.368  1.00  0.00           H  
ATOM   1473  N   GLY A 189      12.315 -43.514 -20.224  1.00  0.00           N  
ATOM   1474  CA  GLY A 189      11.480 -42.385 -20.556  1.00  0.00           C  
ATOM   1475  C   GLY A 189      10.608 -42.012 -19.374  1.00  0.00           C  
ATOM   1476  O   GLY A 189      10.521 -40.849 -18.994  1.00  0.00           O  
ATOM   1477  H   GLY A 189      12.156 -44.401 -20.681  1.00  0.00           H  
ATOM   1478 1HA  GLY A 189      12.103 -41.541 -20.833  1.00  0.00           H  
ATOM   1479 2HA  GLY A 189      10.865 -42.625 -21.416  1.00  0.00           H  
ATOM   1480  N   ARG A 190       9.962 -42.997 -18.787  1.00  0.00           N  
ATOM   1481  CA  ARG A 190       9.129 -42.746 -17.633  1.00  0.00           C  
ATOM   1482  C   ARG A 190       9.984 -42.314 -16.456  1.00  0.00           C  
ATOM   1483  O   ARG A 190       9.551 -41.502 -15.645  1.00  0.00           O  
ATOM   1484  CB  ARG A 190       8.314 -43.970 -17.291  1.00  0.00           C  
ATOM   1485  CG  ARG A 190       7.235 -44.284 -18.314  1.00  0.00           C  
ATOM   1486  CD  ARG A 190       6.514 -45.534 -17.987  1.00  0.00           C  
ATOM   1487  NE  ARG A 190       5.281 -45.667 -18.743  1.00  0.00           N  
ATOM   1488  CZ  ARG A 190       5.073 -46.545 -19.740  1.00  0.00           C  
ATOM   1489  NH1 ARG A 190       6.036 -47.362 -20.105  1.00  0.00           N  
ATOM   1490  NH2 ARG A 190       3.901 -46.591 -20.346  1.00  0.00           N  
ATOM   1491  H   ARG A 190      10.045 -43.934 -19.133  1.00  0.00           H  
ATOM   1492  HA  ARG A 190       8.440 -41.936 -17.872  1.00  0.00           H  
ATOM   1493 1HB  ARG A 190       8.964 -44.838 -17.206  1.00  0.00           H  
ATOM   1494 2HB  ARG A 190       7.825 -43.828 -16.327  1.00  0.00           H  
ATOM   1495 1HG  ARG A 190       6.517 -43.464 -18.345  1.00  0.00           H  
ATOM   1496 2HG  ARG A 190       7.685 -44.400 -19.299  1.00  0.00           H  
ATOM   1497 1HD  ARG A 190       7.149 -46.390 -18.219  1.00  0.00           H  
ATOM   1498 2HD  ARG A 190       6.268 -45.544 -16.927  1.00  0.00           H  
ATOM   1499  HE  ARG A 190       4.534 -45.037 -18.491  1.00  0.00           H  
ATOM   1500 1HH1 ARG A 190       6.932 -47.327 -19.639  1.00  0.00           H  
ATOM   1501 2HH1 ARG A 190       5.882 -48.024 -20.851  1.00  0.00           H  
ATOM   1502 1HH2 ARG A 190       3.162 -45.964 -20.063  1.00  0.00           H  
ATOM   1503 2HH2 ARG A 190       3.745 -47.252 -21.092  1.00  0.00           H  
ATOM   1504  N   LEU A 191      11.224 -42.793 -16.399  1.00  0.00           N  
ATOM   1505  CA  LEU A 191      12.154 -42.274 -15.421  1.00  0.00           C  
ATOM   1506  C   LEU A 191      12.410 -40.799 -15.659  1.00  0.00           C  
ATOM   1507  O   LEU A 191      12.493 -40.054 -14.697  1.00  0.00           O  
ATOM   1508  CB  LEU A 191      13.470 -43.042 -15.424  1.00  0.00           C  
ATOM   1509  CG  LEU A 191      14.476 -42.556 -14.379  1.00  0.00           C  
ATOM   1510  CD1 LEU A 191      13.816 -42.549 -13.013  1.00  0.00           C  
ATOM   1511  CD2 LEU A 191      15.677 -43.478 -14.367  1.00  0.00           C  
ATOM   1512  H   LEU A 191      11.536 -43.502 -17.044  1.00  0.00           H  
ATOM   1513  HA  LEU A 191      11.706 -42.383 -14.434  1.00  0.00           H  
ATOM   1514 1HB  LEU A 191      13.268 -44.095 -15.233  1.00  0.00           H  
ATOM   1515 2HB  LEU A 191      13.937 -42.951 -16.402  1.00  0.00           H  
ATOM   1516  HG  LEU A 191      14.787 -41.541 -14.613  1.00  0.00           H  
ATOM   1517 1HD1 LEU A 191      14.527 -42.198 -12.266  1.00  0.00           H  
ATOM   1518 2HD1 LEU A 191      12.955 -41.885 -13.035  1.00  0.00           H  
ATOM   1519 3HD1 LEU A 191      13.491 -43.558 -12.760  1.00  0.00           H  
ATOM   1520 1HD2 LEU A 191      16.393 -43.133 -13.622  1.00  0.00           H  
ATOM   1521 2HD2 LEU A 191      15.358 -44.491 -14.125  1.00  0.00           H  
ATOM   1522 3HD2 LEU A 191      16.144 -43.470 -15.349  1.00  0.00           H  
ATOM   1523  N   ARG A 192      12.485 -40.366 -16.918  1.00  0.00           N  
ATOM   1524  CA  ARG A 192      12.597 -38.939 -17.219  1.00  0.00           C  
ATOM   1525  C   ARG A 192      11.382 -38.170 -16.715  1.00  0.00           C  
ATOM   1526  O   ARG A 192      11.535 -37.074 -16.177  1.00  0.00           O  
ATOM   1527  CB  ARG A 192      12.769 -38.696 -18.705  1.00  0.00           C  
ATOM   1528  CG  ARG A 192      14.077 -39.195 -19.263  1.00  0.00           C  
ATOM   1529  CD  ARG A 192      14.012 -39.372 -20.728  1.00  0.00           C  
ATOM   1530  NE  ARG A 192      14.988 -40.349 -21.172  1.00  0.00           N  
ATOM   1531  CZ  ARG A 192      14.870 -41.130 -22.264  1.00  0.00           C  
ATOM   1532  NH1 ARG A 192      13.814 -41.053 -23.047  1.00  0.00           N  
ATOM   1533  NH2 ARG A 192      15.833 -41.989 -22.552  1.00  0.00           N  
ATOM   1534  H   ARG A 192      12.464 -41.031 -17.676  1.00  0.00           H  
ATOM   1535  HA  ARG A 192      13.474 -38.553 -16.716  1.00  0.00           H  
ATOM   1536 1HB  ARG A 192      11.969 -39.151 -19.271  1.00  0.00           H  
ATOM   1537 2HB  ARG A 192      12.728 -37.624 -18.897  1.00  0.00           H  
ATOM   1538 1HG  ARG A 192      14.856 -38.463 -19.047  1.00  0.00           H  
ATOM   1539 2HG  ARG A 192      14.341 -40.141 -18.800  1.00  0.00           H  
ATOM   1540 1HD  ARG A 192      13.023 -39.711 -21.017  1.00  0.00           H  
ATOM   1541 2HD  ARG A 192      14.230 -38.425 -21.220  1.00  0.00           H  
ATOM   1542  HE  ARG A 192      15.824 -40.458 -20.612  1.00  0.00           H  
ATOM   1543 1HH1 ARG A 192      13.062 -40.411 -22.846  1.00  0.00           H  
ATOM   1544 2HH1 ARG A 192      13.750 -41.649 -23.858  1.00  0.00           H  
ATOM   1545 1HH2 ARG A 192      16.646 -42.054 -21.957  1.00  0.00           H  
ATOM   1546 2HH2 ARG A 192      15.755 -42.579 -23.367  1.00  0.00           H  
ATOM   1547  N   PHE A 193      10.185 -38.757 -16.843  1.00  0.00           N  
ATOM   1548  CA  PHE A 193       9.013 -38.132 -16.242  1.00  0.00           C  
ATOM   1549  C   PHE A 193       9.265 -37.940 -14.763  1.00  0.00           C  
ATOM   1550  O   PHE A 193       9.094 -36.846 -14.247  1.00  0.00           O  
ATOM   1551  CB  PHE A 193       7.728 -38.948 -16.432  1.00  0.00           C  
ATOM   1552  CG  PHE A 193       6.512 -38.296 -15.795  1.00  0.00           C  
ATOM   1553  CD1 PHE A 193       5.523 -37.704 -16.569  1.00  0.00           C  
ATOM   1554  CD2 PHE A 193       6.361 -38.255 -14.415  1.00  0.00           C  
ATOM   1555  CE1 PHE A 193       4.426 -37.097 -15.990  1.00  0.00           C  
ATOM   1556  CE2 PHE A 193       5.264 -37.648 -13.831  1.00  0.00           C  
ATOM   1557  CZ  PHE A 193       4.297 -37.066 -14.622  1.00  0.00           C  
ATOM   1558  H   PHE A 193      10.108 -39.636 -17.337  1.00  0.00           H  
ATOM   1559  HA  PHE A 193       8.866 -37.150 -16.690  1.00  0.00           H  
ATOM   1560 1HB  PHE A 193       7.529 -39.085 -17.491  1.00  0.00           H  
ATOM   1561 2HB  PHE A 193       7.849 -39.932 -15.997  1.00  0.00           H  
ATOM   1562  HD1 PHE A 193       5.611 -37.723 -17.650  1.00  0.00           H  
ATOM   1563  HD2 PHE A 193       7.122 -38.706 -13.782  1.00  0.00           H  
ATOM   1564  HE1 PHE A 193       3.662 -36.640 -16.618  1.00  0.00           H  
ATOM   1565  HE2 PHE A 193       5.165 -37.627 -12.747  1.00  0.00           H  
ATOM   1566  HZ  PHE A 193       3.434 -36.587 -14.165  1.00  0.00           H  
ATOM   1567  N   ALA A 194       9.726 -38.987 -14.085  1.00  0.00           N  
ATOM   1568  CA  ALA A 194      10.046 -38.884 -12.668  1.00  0.00           C  
ATOM   1569  C   ALA A 194      11.150 -37.848 -12.415  1.00  0.00           C  
ATOM   1570  O   ALA A 194      11.034 -37.046 -11.488  1.00  0.00           O  
ATOM   1571  CB  ALA A 194      10.453 -40.241 -12.124  1.00  0.00           C  
ATOM   1572  H   ALA A 194       9.841 -39.871 -14.557  1.00  0.00           H  
ATOM   1573  HA  ALA A 194       9.150 -38.553 -12.143  1.00  0.00           H  
ATOM   1574 1HB  ALA A 194      10.658 -40.157 -11.058  1.00  0.00           H  
ATOM   1575 2HB  ALA A 194       9.645 -40.953 -12.284  1.00  0.00           H  
ATOM   1576 3HB  ALA A 194      11.344 -40.586 -12.634  1.00  0.00           H  
ATOM   1577  N   ARG A 195      12.151 -37.790 -13.300  1.00  0.00           N  
ATOM   1578  CA  ARG A 195      13.241 -36.814 -13.235  1.00  0.00           C  
ATOM   1579  C   ARG A 195      12.770 -35.373 -13.426  1.00  0.00           C  
ATOM   1580  O   ARG A 195      13.475 -34.441 -13.040  1.00  0.00           O  
ATOM   1581  CB  ARG A 195      14.299 -37.101 -14.292  1.00  0.00           C  
ATOM   1582  CG  ARG A 195      15.149 -38.349 -14.098  1.00  0.00           C  
ATOM   1583  CD  ARG A 195      16.006 -38.584 -15.293  1.00  0.00           C  
ATOM   1584  NE  ARG A 195      16.737 -39.838 -15.234  1.00  0.00           N  
ATOM   1585  CZ  ARG A 195      17.119 -40.541 -16.321  1.00  0.00           C  
ATOM   1586  NH1 ARG A 195      16.816 -40.106 -17.522  1.00  0.00           N  
ATOM   1587  NH2 ARG A 195      17.802 -41.663 -16.183  1.00  0.00           N  
ATOM   1588  H   ARG A 195      12.173 -38.463 -14.039  1.00  0.00           H  
ATOM   1589  HA  ARG A 195      13.706 -36.894 -12.252  1.00  0.00           H  
ATOM   1590 1HB  ARG A 195      13.824 -37.172 -15.266  1.00  0.00           H  
ATOM   1591 2HB  ARG A 195      14.986 -36.255 -14.338  1.00  0.00           H  
ATOM   1592 1HG  ARG A 195      15.802 -38.208 -13.237  1.00  0.00           H  
ATOM   1593 2HG  ARG A 195      14.522 -39.221 -13.935  1.00  0.00           H  
ATOM   1594 1HD  ARG A 195      15.398 -38.594 -16.192  1.00  0.00           H  
ATOM   1595 2HD  ARG A 195      16.733 -37.776 -15.368  1.00  0.00           H  
ATOM   1596  HE  ARG A 195      16.989 -40.198 -14.323  1.00  0.00           H  
ATOM   1597 1HH1 ARG A 195      16.297 -39.246 -17.629  1.00  0.00           H  
ATOM   1598 2HH1 ARG A 195      17.102 -40.629 -18.336  1.00  0.00           H  
ATOM   1599 1HH2 ARG A 195      18.040 -42.000 -15.259  1.00  0.00           H  
ATOM   1600 2HH2 ARG A 195      18.087 -42.183 -17.000  1.00  0.00           H  
ATOM   1601  N   LYS A 196      11.589 -35.176 -14.006  1.00  0.00           N  
ATOM   1602  CA  LYS A 196      11.001 -33.850 -14.028  1.00  0.00           C  
ATOM   1603  C   LYS A 196      10.958 -33.329 -12.593  1.00  0.00           C  
ATOM   1604  O   LYS A 196      10.352 -33.987 -11.752  1.00  0.00           O  
ATOM   1605  CB  LYS A 196       9.591 -33.909 -14.626  1.00  0.00           C  
ATOM   1606  CG  LYS A 196       8.856 -32.593 -14.743  1.00  0.00           C  
ATOM   1607  CD  LYS A 196       7.448 -32.823 -15.284  1.00  0.00           C  
ATOM   1608  CE  LYS A 196       6.666 -33.808 -14.418  1.00  0.00           C  
ATOM   1609  NZ  LYS A 196       5.195 -33.674 -14.614  1.00  0.00           N  
ATOM   1610  H   LYS A 196      11.065 -35.944 -14.399  1.00  0.00           H  
ATOM   1611  HA  LYS A 196      11.619 -33.209 -14.645  1.00  0.00           H  
ATOM   1612 1HB  LYS A 196       9.633 -34.359 -15.618  1.00  0.00           H  
ATOM   1613 2HB  LYS A 196       8.964 -34.537 -14.007  1.00  0.00           H  
ATOM   1614 1HG  LYS A 196       8.801 -32.115 -13.767  1.00  0.00           H  
ATOM   1615 2HG  LYS A 196       9.395 -31.933 -15.423  1.00  0.00           H  
ATOM   1616 1HD  LYS A 196       6.909 -31.876 -15.323  1.00  0.00           H  
ATOM   1617 2HD  LYS A 196       7.513 -33.223 -16.297  1.00  0.00           H  
ATOM   1618 1HE  LYS A 196       6.963 -34.823 -14.676  1.00  0.00           H  
ATOM   1619 2HE  LYS A 196       6.898 -33.634 -13.370  1.00  0.00           H  
ATOM   1620 1HZ  LYS A 196       4.713 -34.342 -14.029  1.00  0.00           H  
ATOM   1621 2HZ  LYS A 196       4.905 -32.739 -14.367  1.00  0.00           H  
ATOM   1622 3HZ  LYS A 196       4.966 -33.851 -15.582  1.00  0.00           H  
ATOM   1623  N   PRO A 197      11.616 -32.188 -12.298  1.00  0.00           N  
ATOM   1624  CA  PRO A 197      11.618 -31.489 -10.991  1.00  0.00           C  
ATOM   1625  C   PRO A 197      10.282 -31.578 -10.271  1.00  0.00           C  
ATOM   1626  O   PRO A 197      10.225 -31.938  -9.096  1.00  0.00           O  
ATOM   1627  CB  PRO A 197      11.910 -30.030 -11.355  1.00  0.00           C  
ATOM   1628  CG  PRO A 197      12.892 -30.117 -12.454  1.00  0.00           C  
ATOM   1629  CD  PRO A 197      12.407 -31.274 -13.269  1.00  0.00           C  
ATOM   1630  HA  PRO A 197      12.420 -31.898 -10.363  1.00  0.00           H  
ATOM   1631 1HB  PRO A 197      10.982 -29.520 -11.654  1.00  0.00           H  
ATOM   1632 2HB  PRO A 197      12.301 -29.494 -10.478  1.00  0.00           H  
ATOM   1633 1HG  PRO A 197      12.913 -29.175 -13.023  1.00  0.00           H  
ATOM   1634 2HG  PRO A 197      13.903 -30.271 -12.053  1.00  0.00           H  
ATOM   1635 1HD  PRO A 197      11.718 -30.939 -14.057  1.00  0.00           H  
ATOM   1636 2HD  PRO A 197      13.280 -31.799 -13.680  1.00  0.00           H  
ATOM   1637  N   ILE A 198       9.220 -31.258 -11.005  1.00  0.00           N  
ATOM   1638  CA  ILE A 198       7.848 -31.377 -10.555  1.00  0.00           C  
ATOM   1639  C   ILE A 198       7.583 -32.729  -9.937  1.00  0.00           C  
ATOM   1640  O   ILE A 198       7.225 -32.822  -8.765  1.00  0.00           O  
ATOM   1641  CB  ILE A 198       6.905 -31.168 -11.744  1.00  0.00           C  
ATOM   1642  CG1 ILE A 198       6.960 -29.713 -12.204  1.00  0.00           C  
ATOM   1643  CG2 ILE A 198       5.493 -31.592 -11.398  1.00  0.00           C  
ATOM   1644  CD1 ILE A 198       6.319 -29.485 -13.555  1.00  0.00           C  
ATOM   1645  H   ILE A 198       9.378 -30.933 -11.948  1.00  0.00           H  
ATOM   1646  HA  ILE A 198       7.657 -30.608  -9.806  1.00  0.00           H  
ATOM   1647  HB  ILE A 198       7.254 -31.768 -12.576  1.00  0.00           H  
ATOM   1648 1HG1 ILE A 198       6.450 -29.091 -11.470  1.00  0.00           H  
ATOM   1649 2HG1 ILE A 198       8.001 -29.394 -12.258  1.00  0.00           H  
ATOM   1650 1HG2 ILE A 198       4.857 -31.447 -12.269  1.00  0.00           H  
ATOM   1651 2HG2 ILE A 198       5.474 -32.639 -11.113  1.00  0.00           H  
ATOM   1652 3HG2 ILE A 198       5.125 -30.987 -10.570  1.00  0.00           H  
ATOM   1653 1HD1 ILE A 198       6.393 -28.429 -13.818  1.00  0.00           H  
ATOM   1654 2HD1 ILE A 198       6.837 -30.081 -14.306  1.00  0.00           H  
ATOM   1655 3HD1 ILE A 198       5.272 -29.778 -13.518  1.00  0.00           H  
ATOM   1656  N   SER A 199       7.764 -33.772 -10.736  1.00  0.00           N  
ATOM   1657  CA  SER A 199       7.525 -35.139 -10.323  1.00  0.00           C  
ATOM   1658  C   SER A 199       8.494 -35.617  -9.264  1.00  0.00           C  
ATOM   1659  O   SER A 199       8.124 -36.426  -8.421  1.00  0.00           O  
ATOM   1660  CB  SER A 199       7.594 -36.029 -11.515  1.00  0.00           C  
ATOM   1661  OG  SER A 199       8.839 -35.903 -12.121  1.00  0.00           O  
ATOM   1662  H   SER A 199       8.065 -33.603 -11.685  1.00  0.00           H  
ATOM   1663  HA  SER A 199       6.523 -35.202  -9.914  1.00  0.00           H  
ATOM   1664 1HB  SER A 199       7.426 -37.065 -11.219  1.00  0.00           H  
ATOM   1665 2HB  SER A 199       6.811 -35.754 -12.219  1.00  0.00           H  
ATOM   1666  HG  SER A 199       9.481 -36.294 -11.524  1.00  0.00           H  
ATOM   1667  N   ILE A 200       9.716 -35.088  -9.263  1.00  0.00           N  
ATOM   1668  CA  ILE A 200      10.651 -35.432  -8.201  1.00  0.00           C  
ATOM   1669  C   ILE A 200      10.047 -35.034  -6.874  1.00  0.00           C  
ATOM   1670  O   ILE A 200       9.973 -35.839  -5.942  1.00  0.00           O  
ATOM   1671  CB  ILE A 200      12.012 -34.729  -8.352  1.00  0.00           C  
ATOM   1672  CG1 ILE A 200      12.765 -35.253  -9.568  1.00  0.00           C  
ATOM   1673  CG2 ILE A 200      12.836 -34.926  -7.092  1.00  0.00           C  
ATOM   1674  CD1 ILE A 200      14.014 -34.465  -9.877  1.00  0.00           C  
ATOM   1675  H   ILE A 200       9.982 -34.437  -9.986  1.00  0.00           H  
ATOM   1676  HA  ILE A 200      10.809 -36.510  -8.201  1.00  0.00           H  
ATOM   1677  HB  ILE A 200      11.858 -33.664  -8.504  1.00  0.00           H  
ATOM   1678 1HG1 ILE A 200      13.041 -36.293  -9.398  1.00  0.00           H  
ATOM   1679 2HG1 ILE A 200      12.112 -35.204 -10.436  1.00  0.00           H  
ATOM   1680 1HG2 ILE A 200      13.792 -34.413  -7.196  1.00  0.00           H  
ATOM   1681 2HG2 ILE A 200      12.298 -34.519  -6.237  1.00  0.00           H  
ATOM   1682 3HG2 ILE A 200      13.012 -35.991  -6.935  1.00  0.00           H  
ATOM   1683 1HD1 ILE A 200      14.504 -34.887 -10.752  1.00  0.00           H  
ATOM   1684 2HD1 ILE A 200      13.755 -33.427 -10.073  1.00  0.00           H  
ATOM   1685 3HD1 ILE A 200      14.692 -34.514  -9.026  1.00  0.00           H  
ATOM   1686  N   ILE A 201       9.597 -33.786  -6.817  1.00  0.00           N  
ATOM   1687  CA  ILE A 201       8.957 -33.244  -5.641  1.00  0.00           C  
ATOM   1688  C   ILE A 201       7.739 -34.056  -5.276  1.00  0.00           C  
ATOM   1689  O   ILE A 201       7.574 -34.413  -4.117  1.00  0.00           O  
ATOM   1690  CB  ILE A 201       8.555 -31.781  -5.866  1.00  0.00           C  
ATOM   1691  CG1 ILE A 201       9.809 -30.917  -5.986  1.00  0.00           C  
ATOM   1692  CG2 ILE A 201       7.669 -31.304  -4.727  1.00  0.00           C  
ATOM   1693  CD1 ILE A 201       9.540 -29.540  -6.542  1.00  0.00           C  
ATOM   1694  H   ILE A 201       9.709 -33.190  -7.624  1.00  0.00           H  
ATOM   1695  HA  ILE A 201       9.658 -33.287  -4.811  1.00  0.00           H  
ATOM   1696  HB  ILE A 201       8.009 -31.687  -6.799  1.00  0.00           H  
ATOM   1697 1HG1 ILE A 201      10.261 -30.808  -4.999  1.00  0.00           H  
ATOM   1698 2HG1 ILE A 201      10.528 -31.417  -6.634  1.00  0.00           H  
ATOM   1699 1HG2 ILE A 201       7.385 -30.266  -4.897  1.00  0.00           H  
ATOM   1700 2HG2 ILE A 201       6.774 -31.922  -4.677  1.00  0.00           H  
ATOM   1701 3HG2 ILE A 201       8.214 -31.379  -3.786  1.00  0.00           H  
ATOM   1702 1HD1 ILE A 201      10.472 -28.980  -6.598  1.00  0.00           H  
ATOM   1703 2HD1 ILE A 201       9.108 -29.628  -7.539  1.00  0.00           H  
ATOM   1704 3HD1 ILE A 201       8.841 -29.016  -5.890  1.00  0.00           H  
ATOM   1705  N   ASP A 202       6.901 -34.347  -6.267  1.00  0.00           N  
ATOM   1706  CA  ASP A 202       5.668 -35.096  -6.069  1.00  0.00           C  
ATOM   1707  C   ASP A 202       5.937 -36.417  -5.370  1.00  0.00           C  
ATOM   1708  O   ASP A 202       5.288 -36.759  -4.384  1.00  0.00           O  
ATOM   1709  CB  ASP A 202       4.998 -35.352  -7.409  1.00  0.00           C  
ATOM   1710  CG  ASP A 202       4.636 -34.072  -8.139  1.00  0.00           C  
ATOM   1711  OD1 ASP A 202       4.524 -33.040  -7.520  1.00  0.00           O  
ATOM   1712  OD2 ASP A 202       4.440 -34.158  -9.323  1.00  0.00           O  
ATOM   1713  H   ASP A 202       7.114 -34.014  -7.194  1.00  0.00           H  
ATOM   1714  HA  ASP A 202       4.998 -34.505  -5.447  1.00  0.00           H  
ATOM   1715 1HB  ASP A 202       5.656 -35.946  -8.041  1.00  0.00           H  
ATOM   1716 2HB  ASP A 202       4.088 -35.928  -7.259  1.00  0.00           H  
ATOM   1717  N   LEU A 203       6.917 -37.149  -5.867  1.00  0.00           N  
ATOM   1718  CA  LEU A 203       7.295 -38.415  -5.271  1.00  0.00           C  
ATOM   1719  C   LEU A 203       7.717 -38.223  -3.821  1.00  0.00           C  
ATOM   1720  O   LEU A 203       7.312 -38.992  -2.948  1.00  0.00           O  
ATOM   1721  CB  LEU A 203       8.424 -39.039  -6.086  1.00  0.00           C  
ATOM   1722  CG  LEU A 203       8.024 -39.506  -7.492  1.00  0.00           C  
ATOM   1723  CD1 LEU A 203       9.278 -39.840  -8.286  1.00  0.00           C  
ATOM   1724  CD2 LEU A 203       7.103 -40.709  -7.379  1.00  0.00           C  
ATOM   1725  H   LEU A 203       7.412 -36.825  -6.682  1.00  0.00           H  
ATOM   1726  HA  LEU A 203       6.433 -39.081  -5.296  1.00  0.00           H  
ATOM   1727 1HB  LEU A 203       9.227 -38.310  -6.190  1.00  0.00           H  
ATOM   1728 2HB  LEU A 203       8.812 -39.902  -5.545  1.00  0.00           H  
ATOM   1729  HG  LEU A 203       7.498 -38.705  -8.009  1.00  0.00           H  
ATOM   1730 1HD1 LEU A 203       8.998 -40.164  -9.289  1.00  0.00           H  
ATOM   1731 2HD1 LEU A 203       9.913 -38.956  -8.355  1.00  0.00           H  
ATOM   1732 3HD1 LEU A 203       9.822 -40.640  -7.785  1.00  0.00           H  
ATOM   1733 1HD2 LEU A 203       6.812 -41.040  -8.377  1.00  0.00           H  
ATOM   1734 2HD2 LEU A 203       7.622 -41.518  -6.865  1.00  0.00           H  
ATOM   1735 3HD2 LEU A 203       6.213 -40.433  -6.814  1.00  0.00           H  
ATOM   1736  N   ILE A 204       8.488 -37.165  -3.567  1.00  0.00           N  
ATOM   1737  CA  ILE A 204       8.891 -36.817  -2.211  1.00  0.00           C  
ATOM   1738  C   ILE A 204       7.689 -36.529  -1.320  1.00  0.00           C  
ATOM   1739  O   ILE A 204       7.682 -36.919  -0.160  1.00  0.00           O  
ATOM   1740  CB  ILE A 204       9.835 -35.605  -2.203  1.00  0.00           C  
ATOM   1741  CG1 ILE A 204      11.169 -35.976  -2.847  1.00  0.00           C  
ATOM   1742  CG2 ILE A 204      10.040 -35.133  -0.773  1.00  0.00           C  
ATOM   1743  CD1 ILE A 204      12.026 -34.778  -3.179  1.00  0.00           C  
ATOM   1744  H   ILE A 204       8.809 -36.586  -4.333  1.00  0.00           H  
ATOM   1745  HA  ILE A 204       9.427 -37.665  -1.788  1.00  0.00           H  
ATOM   1746  HB  ILE A 204       9.412 -34.792  -2.782  1.00  0.00           H  
ATOM   1747 1HG1 ILE A 204      11.726 -36.618  -2.165  1.00  0.00           H  
ATOM   1748 2HG1 ILE A 204      10.983 -36.534  -3.764  1.00  0.00           H  
ATOM   1749 1HG2 ILE A 204      10.706 -34.270  -0.768  1.00  0.00           H  
ATOM   1750 2HG2 ILE A 204       9.080 -34.853  -0.342  1.00  0.00           H  
ATOM   1751 3HG2 ILE A 204      10.481 -35.937  -0.184  1.00  0.00           H  
ATOM   1752 1HD1 ILE A 204      12.961 -35.111  -3.630  1.00  0.00           H  
ATOM   1753 2HD1 ILE A 204      11.496 -34.132  -3.879  1.00  0.00           H  
ATOM   1754 3HD1 ILE A 204      12.243 -34.222  -2.268  1.00  0.00           H  
ATOM   1755  N   VAL A 205       6.660 -35.865  -1.857  1.00  0.00           N  
ATOM   1756  CA  VAL A 205       5.435 -35.597  -1.093  1.00  0.00           C  
ATOM   1757  C   VAL A 205       4.952 -36.855  -0.412  1.00  0.00           C  
ATOM   1758  O   VAL A 205       4.760 -36.891   0.808  1.00  0.00           O  
ATOM   1759  CB  VAL A 205       4.300 -35.089  -2.002  1.00  0.00           C  
ATOM   1760  CG1 VAL A 205       3.015 -34.965  -1.211  1.00  0.00           C  
ATOM   1761  CG2 VAL A 205       4.707 -33.780  -2.634  1.00  0.00           C  
ATOM   1762  H   VAL A 205       6.727 -35.544  -2.809  1.00  0.00           H  
ATOM   1763  HA  VAL A 205       5.652 -34.844  -0.334  1.00  0.00           H  
ATOM   1764  HB  VAL A 205       4.096 -35.820  -2.769  1.00  0.00           H  
ATOM   1765 1HG1 VAL A 205       2.212 -34.628  -1.868  1.00  0.00           H  
ATOM   1766 2HG1 VAL A 205       2.753 -35.933  -0.787  1.00  0.00           H  
ATOM   1767 3HG1 VAL A 205       3.150 -34.244  -0.409  1.00  0.00           H  
ATOM   1768 1HG2 VAL A 205       3.906 -33.427  -3.283  1.00  0.00           H  
ATOM   1769 2HG2 VAL A 205       4.899 -33.044  -1.854  1.00  0.00           H  
ATOM   1770 3HG2 VAL A 205       5.600 -33.923  -3.218  1.00  0.00           H  
ATOM   1771  N   VAL A 206       4.777 -37.894  -1.226  1.00  0.00           N  
ATOM   1772  CA  VAL A 206       4.392 -39.201  -0.734  1.00  0.00           C  
ATOM   1773  C   VAL A 206       5.348 -39.705   0.312  1.00  0.00           C  
ATOM   1774  O   VAL A 206       4.929 -40.041   1.412  1.00  0.00           O  
ATOM   1775  CB  VAL A 206       4.312 -40.206  -1.895  1.00  0.00           C  
ATOM   1776  CG1 VAL A 206       4.227 -41.643  -1.394  1.00  0.00           C  
ATOM   1777  CG2 VAL A 206       3.080 -39.887  -2.699  1.00  0.00           C  
ATOM   1778  H   VAL A 206       4.942 -37.757  -2.219  1.00  0.00           H  
ATOM   1779  HA  VAL A 206       3.402 -39.119  -0.285  1.00  0.00           H  
ATOM   1780  HB  VAL A 206       5.201 -40.115  -2.515  1.00  0.00           H  
ATOM   1781 1HG1 VAL A 206       4.166 -42.318  -2.247  1.00  0.00           H  
ATOM   1782 2HG1 VAL A 206       5.112 -41.884  -0.809  1.00  0.00           H  
ATOM   1783 3HG1 VAL A 206       3.344 -41.766  -0.777  1.00  0.00           H  
ATOM   1784 1HG2 VAL A 206       3.007 -40.571  -3.544  1.00  0.00           H  
ATOM   1785 2HG2 VAL A 206       2.199 -39.993  -2.066  1.00  0.00           H  
ATOM   1786 3HG2 VAL A 206       3.144 -38.864  -3.058  1.00  0.00           H  
ATOM   1787  N   VAL A 207       6.629 -39.767  -0.029  1.00  0.00           N  
ATOM   1788  CA  VAL A 207       7.618 -40.354   0.863  1.00  0.00           C  
ATOM   1789  C   VAL A 207       7.662 -39.664   2.216  1.00  0.00           C  
ATOM   1790  O   VAL A 207       7.552 -40.311   3.256  1.00  0.00           O  
ATOM   1791  CB  VAL A 207       9.007 -40.297   0.214  1.00  0.00           C  
ATOM   1792  CG1 VAL A 207      10.069 -40.713   1.221  1.00  0.00           C  
ATOM   1793  CG2 VAL A 207       9.029 -41.214  -0.998  1.00  0.00           C  
ATOM   1794  H   VAL A 207       6.917 -39.440  -0.941  1.00  0.00           H  
ATOM   1795  HA  VAL A 207       7.355 -41.399   1.016  1.00  0.00           H  
ATOM   1796  HB  VAL A 207       9.220 -39.273  -0.093  1.00  0.00           H  
ATOM   1797 1HG1 VAL A 207      11.052 -40.661   0.753  1.00  0.00           H  
ATOM   1798 2HG1 VAL A 207      10.042 -40.044   2.080  1.00  0.00           H  
ATOM   1799 3HG1 VAL A 207       9.877 -41.734   1.549  1.00  0.00           H  
ATOM   1800 1HG2 VAL A 207      10.011 -41.170  -1.468  1.00  0.00           H  
ATOM   1801 2HG2 VAL A 207       8.822 -42.236  -0.683  1.00  0.00           H  
ATOM   1802 3HG2 VAL A 207       8.271 -40.897  -1.712  1.00  0.00           H  
ATOM   1803  N   ALA A 208       7.835 -38.351   2.186  1.00  0.00           N  
ATOM   1804  CA  ALA A 208       7.948 -37.526   3.378  1.00  0.00           C  
ATOM   1805  C   ALA A 208       6.783 -37.752   4.321  1.00  0.00           C  
ATOM   1806  O   ALA A 208       6.987 -38.102   5.489  1.00  0.00           O  
ATOM   1807  CB  ALA A 208       8.024 -36.060   2.988  1.00  0.00           C  
ATOM   1808  H   ALA A 208       7.905 -37.901   1.293  1.00  0.00           H  
ATOM   1809  HA  ALA A 208       8.862 -37.808   3.900  1.00  0.00           H  
ATOM   1810 1HB  ALA A 208       8.136 -35.451   3.883  1.00  0.00           H  
ATOM   1811 2HB  ALA A 208       8.881 -35.904   2.332  1.00  0.00           H  
ATOM   1812 3HB  ALA A 208       7.112 -35.774   2.466  1.00  0.00           H  
ATOM   1813  N   SER A 209       5.566 -37.535   3.819  1.00  0.00           N  
ATOM   1814  CA  SER A 209       4.390 -37.682   4.655  1.00  0.00           C  
ATOM   1815  C   SER A 209       4.275 -39.111   5.145  1.00  0.00           C  
ATOM   1816  O   SER A 209       4.184 -39.330   6.349  1.00  0.00           O  
ATOM   1817  CB  SER A 209       3.133 -37.274   3.905  1.00  0.00           C  
ATOM   1818  OG  SER A 209       3.098 -35.890   3.677  1.00  0.00           O  
ATOM   1819  H   SER A 209       5.448 -37.263   2.850  1.00  0.00           H  
ATOM   1820  HA  SER A 209       4.499 -37.033   5.524  1.00  0.00           H  
ATOM   1821 1HB  SER A 209       3.092 -37.803   2.954  1.00  0.00           H  
ATOM   1822 2HB  SER A 209       2.257 -37.570   4.481  1.00  0.00           H  
ATOM   1823  HG  SER A 209       3.870 -35.692   3.142  1.00  0.00           H  
ATOM   1824  N   MET A 210       4.310 -40.068   4.210  1.00  0.00           N  
ATOM   1825  CA  MET A 210       4.180 -41.502   4.484  1.00  0.00           C  
ATOM   1826  C   MET A 210       4.994 -41.950   5.666  1.00  0.00           C  
ATOM   1827  O   MET A 210       4.473 -42.567   6.595  1.00  0.00           O  
ATOM   1828  CB  MET A 210       4.629 -42.305   3.274  1.00  0.00           C  
ATOM   1829  CG  MET A 210       4.602 -43.807   3.446  1.00  0.00           C  
ATOM   1830  SD  MET A 210       5.410 -44.636   2.069  1.00  0.00           S  
ATOM   1831  CE  MET A 210       7.103 -44.133   2.358  1.00  0.00           C  
ATOM   1832  H   MET A 210       4.423 -39.797   3.248  1.00  0.00           H  
ATOM   1833  HA  MET A 210       3.134 -41.719   4.698  1.00  0.00           H  
ATOM   1834 1HB  MET A 210       4.008 -42.065   2.418  1.00  0.00           H  
ATOM   1835 2HB  MET A 210       5.651 -42.027   3.019  1.00  0.00           H  
ATOM   1836 1HG  MET A 210       5.115 -44.083   4.368  1.00  0.00           H  
ATOM   1837 2HG  MET A 210       3.572 -44.154   3.506  1.00  0.00           H  
ATOM   1838 1HE  MET A 210       7.746 -44.555   1.585  1.00  0.00           H  
ATOM   1839 2HE  MET A 210       7.169 -43.046   2.334  1.00  0.00           H  
ATOM   1840 3HE  MET A 210       7.427 -44.492   3.334  1.00  0.00           H  
ATOM   1841  N   VAL A 211       6.285 -41.649   5.622  1.00  0.00           N  
ATOM   1842  CA  VAL A 211       7.174 -42.008   6.701  1.00  0.00           C  
ATOM   1843  C   VAL A 211       6.684 -41.422   8.006  1.00  0.00           C  
ATOM   1844  O   VAL A 211       6.554 -42.129   9.004  1.00  0.00           O  
ATOM   1845  CB  VAL A 211       8.601 -41.521   6.404  1.00  0.00           C  
ATOM   1846  CG1 VAL A 211       9.474 -41.674   7.639  1.00  0.00           C  
ATOM   1847  CG2 VAL A 211       9.175 -42.331   5.251  1.00  0.00           C  
ATOM   1848  H   VAL A 211       6.655 -41.152   4.826  1.00  0.00           H  
ATOM   1849  HA  VAL A 211       7.190 -43.095   6.791  1.00  0.00           H  
ATOM   1850  HB  VAL A 211       8.574 -40.464   6.139  1.00  0.00           H  
ATOM   1851 1HG1 VAL A 211      10.481 -41.320   7.419  1.00  0.00           H  
ATOM   1852 2HG1 VAL A 211       9.056 -41.088   8.457  1.00  0.00           H  
ATOM   1853 3HG1 VAL A 211       9.514 -42.724   7.928  1.00  0.00           H  
ATOM   1854 1HG2 VAL A 211      10.185 -41.985   5.031  1.00  0.00           H  
ATOM   1855 2HG2 VAL A 211       9.205 -43.385   5.529  1.00  0.00           H  
ATOM   1856 3HG2 VAL A 211       8.550 -42.211   4.369  1.00  0.00           H  
ATOM   1857  N   VAL A 212       6.398 -40.125   8.002  1.00  0.00           N  
ATOM   1858  CA  VAL A 212       5.998 -39.474   9.233  1.00  0.00           C  
ATOM   1859  C   VAL A 212       4.594 -39.835   9.695  1.00  0.00           C  
ATOM   1860  O   VAL A 212       4.289 -39.663  10.868  1.00  0.00           O  
ATOM   1861  CB  VAL A 212       6.131 -37.965   9.108  1.00  0.00           C  
ATOM   1862  CG1 VAL A 212       5.571 -37.309  10.363  1.00  0.00           C  
ATOM   1863  CG2 VAL A 212       7.603 -37.631   8.922  1.00  0.00           C  
ATOM   1864  H   VAL A 212       6.493 -39.576   7.155  1.00  0.00           H  
ATOM   1865  HA  VAL A 212       6.694 -39.792  10.011  1.00  0.00           H  
ATOM   1866  HB  VAL A 212       5.555 -37.609   8.255  1.00  0.00           H  
ATOM   1867 1HG1 VAL A 212       5.670 -36.229  10.278  1.00  0.00           H  
ATOM   1868 2HG1 VAL A 212       4.520 -37.571  10.474  1.00  0.00           H  
ATOM   1869 3HG1 VAL A 212       6.127 -37.656  11.234  1.00  0.00           H  
ATOM   1870 1HG2 VAL A 212       7.736 -36.557   8.835  1.00  0.00           H  
ATOM   1871 2HG2 VAL A 212       8.167 -37.993   9.782  1.00  0.00           H  
ATOM   1872 3HG2 VAL A 212       7.973 -38.115   8.019  1.00  0.00           H  
ATOM   1873  N   LEU A 213       3.767 -40.414   8.820  1.00  0.00           N  
ATOM   1874  CA  LEU A 213       2.455 -40.905   9.242  1.00  0.00           C  
ATOM   1875  C   LEU A 213       2.588 -42.007  10.299  1.00  0.00           C  
ATOM   1876  O   LEU A 213       1.672 -42.220  11.091  1.00  0.00           O  
ATOM   1877  CB  LEU A 213       1.647 -41.436   8.043  1.00  0.00           C  
ATOM   1878  CG  LEU A 213       1.212 -40.383   7.016  1.00  0.00           C  
ATOM   1879  CD1 LEU A 213       0.424 -41.043   5.898  1.00  0.00           C  
ATOM   1880  CD2 LEU A 213       0.411 -39.306   7.708  1.00  0.00           C  
ATOM   1881  H   LEU A 213       4.047 -40.519   7.858  1.00  0.00           H  
ATOM   1882  HA  LEU A 213       1.905 -40.074   9.685  1.00  0.00           H  
ATOM   1883 1HB  LEU A 213       2.241 -42.183   7.524  1.00  0.00           H  
ATOM   1884 2HB  LEU A 213       0.748 -41.923   8.416  1.00  0.00           H  
ATOM   1885  HG  LEU A 213       2.084 -39.940   6.571  1.00  0.00           H  
ATOM   1886 1HD1 LEU A 213       0.137 -40.290   5.164  1.00  0.00           H  
ATOM   1887 2HD1 LEU A 213       1.037 -41.804   5.416  1.00  0.00           H  
ATOM   1888 3HD1 LEU A 213      -0.471 -41.503   6.312  1.00  0.00           H  
ATOM   1889 1HD2 LEU A 213       0.128 -38.546   6.983  1.00  0.00           H  
ATOM   1890 2HD2 LEU A 213      -0.483 -39.744   8.147  1.00  0.00           H  
ATOM   1891 3HD2 LEU A 213       1.017 -38.850   8.490  1.00  0.00           H  
ATOM   1892  N   CYS A 214       3.744 -42.673  10.346  1.00  0.00           N  
ATOM   1893  CA  CYS A 214       4.010 -43.661  11.375  1.00  0.00           C  
ATOM   1894  C   CYS A 214       4.054 -42.990  12.742  1.00  0.00           C  
ATOM   1895  O   CYS A 214       3.646 -43.570  13.746  1.00  0.00           O  
ATOM   1896  CB  CYS A 214       5.338 -44.358  11.108  1.00  0.00           C  
ATOM   1897  SG  CYS A 214       5.346 -45.353   9.597  1.00  0.00           S  
ATOM   1898  H   CYS A 214       4.481 -42.474   9.681  1.00  0.00           H  
ATOM   1899  HA  CYS A 214       3.212 -44.403  11.369  1.00  0.00           H  
ATOM   1900 1HB  CYS A 214       6.134 -43.617  11.033  1.00  0.00           H  
ATOM   1901 2HB  CYS A 214       5.580 -45.014  11.945  1.00  0.00           H  
ATOM   1902  HG  CYS A 214       6.598 -45.780   9.721  1.00  0.00           H  
ATOM   1903  N   VAL A 215       4.515 -41.744  12.765  1.00  0.00           N  
ATOM   1904  CA  VAL A 215       4.498 -40.942  13.967  1.00  0.00           C  
ATOM   1905  C   VAL A 215       3.060 -40.510  14.199  1.00  0.00           C  
ATOM   1906  O   VAL A 215       2.556 -40.598  15.319  1.00  0.00           O  
ATOM   1907  CB  VAL A 215       5.427 -39.717  13.815  1.00  0.00           C  
ATOM   1908  CG1 VAL A 215       5.380 -38.851  15.059  1.00  0.00           C  
ATOM   1909  CG2 VAL A 215       6.841 -40.192  13.523  1.00  0.00           C  
ATOM   1910  H   VAL A 215       4.844 -41.313  11.918  1.00  0.00           H  
ATOM   1911  HA  VAL A 215       4.833 -41.547  14.812  1.00  0.00           H  
ATOM   1912  HB  VAL A 215       5.074 -39.100  12.993  1.00  0.00           H  
ATOM   1913 1HG1 VAL A 215       6.026 -37.983  14.923  1.00  0.00           H  
ATOM   1914 2HG1 VAL A 215       4.363 -38.520  15.229  1.00  0.00           H  
ATOM   1915 3HG1 VAL A 215       5.723 -39.428  15.917  1.00  0.00           H  
ATOM   1916 1HG2 VAL A 215       7.494 -39.330  13.397  1.00  0.00           H  
ATOM   1917 2HG2 VAL A 215       7.198 -40.802  14.353  1.00  0.00           H  
ATOM   1918 3HG2 VAL A 215       6.843 -40.786  12.608  1.00  0.00           H  
ATOM   1919  N   GLY A 216       2.406 -40.114  13.095  1.00  0.00           N  
ATOM   1920  CA  GLY A 216       1.005 -39.707  13.029  1.00  0.00           C  
ATOM   1921  C   GLY A 216       0.046 -40.671  13.693  1.00  0.00           C  
ATOM   1922  O   GLY A 216      -0.957 -40.245  14.266  1.00  0.00           O  
ATOM   1923  H   GLY A 216       2.931 -40.080  12.237  1.00  0.00           H  
ATOM   1924 1HA  GLY A 216       0.898 -38.740  13.498  1.00  0.00           H  
ATOM   1925 2HA  GLY A 216       0.721 -39.579  11.986  1.00  0.00           H  
ATOM   1926  N   SER A 217       0.372 -41.963  13.670  1.00  0.00           N  
ATOM   1927  CA  SER A 217      -0.406 -42.981  14.378  1.00  0.00           C  
ATOM   1928  C   SER A 217      -0.697 -42.614  15.837  1.00  0.00           C  
ATOM   1929  O   SER A 217      -1.725 -43.012  16.384  1.00  0.00           O  
ATOM   1930  CB  SER A 217       0.320 -44.307  14.340  1.00  0.00           C  
ATOM   1931  OG  SER A 217       1.492 -44.265  15.106  1.00  0.00           O  
ATOM   1932  H   SER A 217       1.181 -42.249  13.136  1.00  0.00           H  
ATOM   1933  HA  SER A 217      -1.359 -43.093  13.871  1.00  0.00           H  
ATOM   1934 1HB  SER A 217      -0.341 -45.084  14.728  1.00  0.00           H  
ATOM   1935 2HB  SER A 217       0.560 -44.569  13.310  1.00  0.00           H  
ATOM   1936  HG  SER A 217       2.170 -43.885  14.544  1.00  0.00           H  
ATOM   1937  N   LYS A 218       0.195 -41.850  16.461  1.00  0.00           N  
ATOM   1938  CA  LYS A 218      -0.001 -41.368  17.814  1.00  0.00           C  
ATOM   1939  C   LYS A 218      -0.326 -39.879  17.800  1.00  0.00           C  
ATOM   1940  O   LYS A 218      -1.147 -39.399  18.581  1.00  0.00           O  
ATOM   1941  CB  LYS A 218       1.246 -41.636  18.645  1.00  0.00           C  
ATOM   1942  CG  LYS A 218       1.634 -43.103  18.692  1.00  0.00           C  
ATOM   1943  CD  LYS A 218       0.504 -43.943  19.263  1.00  0.00           C  
ATOM   1944  CE  LYS A 218       0.873 -45.416  19.307  1.00  0.00           C  
ATOM   1945  NZ  LYS A 218      -0.246 -46.248  19.828  1.00  0.00           N  
ATOM   1946  H   LYS A 218       1.028 -41.564  15.973  1.00  0.00           H  
ATOM   1947  HA  LYS A 218      -0.846 -41.893  18.259  1.00  0.00           H  
ATOM   1948 1HB  LYS A 218       2.087 -41.074  18.237  1.00  0.00           H  
ATOM   1949 2HB  LYS A 218       1.086 -41.294  19.669  1.00  0.00           H  
ATOM   1950 1HG  LYS A 218       1.862 -43.453  17.683  1.00  0.00           H  
ATOM   1951 2HG  LYS A 218       2.521 -43.228  19.310  1.00  0.00           H  
ATOM   1952 1HD  LYS A 218       0.279 -43.605  20.277  1.00  0.00           H  
ATOM   1953 2HD  LYS A 218      -0.389 -43.819  18.652  1.00  0.00           H  
ATOM   1954 1HE  LYS A 218       1.125 -45.753  18.301  1.00  0.00           H  
ATOM   1955 2HE  LYS A 218       1.743 -45.551  19.950  1.00  0.00           H  
ATOM   1956 1HZ  LYS A 218       0.035 -47.220  19.843  1.00  0.00           H  
ATOM   1957 2HZ  LYS A 218      -0.477 -45.951  20.765  1.00  0.00           H  
ATOM   1958 3HZ  LYS A 218      -1.052 -46.141  19.231  1.00  0.00           H  
ATOM   1959  N   GLY A 219       0.324 -39.158  16.896  1.00  0.00           N  
ATOM   1960  CA  GLY A 219       0.129 -37.721  16.737  1.00  0.00           C  
ATOM   1961  C   GLY A 219       1.119 -37.231  15.706  1.00  0.00           C  
ATOM   1962  O   GLY A 219       2.270 -37.651  15.711  1.00  0.00           O  
ATOM   1963  H   GLY A 219       0.988 -39.623  16.291  1.00  0.00           H  
ATOM   1964 1HA  GLY A 219      -0.888 -37.521  16.408  1.00  0.00           H  
ATOM   1965 2HA  GLY A 219       0.287 -37.211  17.687  1.00  0.00           H  
ATOM   1966  N   GLN A 220       0.671 -36.421  14.761  1.00  0.00           N  
ATOM   1967  CA  GLN A 220       1.482 -36.169  13.587  1.00  0.00           C  
ATOM   1968  C   GLN A 220       2.165 -34.828  13.628  1.00  0.00           C  
ATOM   1969  O   GLN A 220       1.576 -33.829  14.042  1.00  0.00           O  
ATOM   1970  CB  GLN A 220       0.632 -36.243  12.314  1.00  0.00           C  
ATOM   1971  CG  GLN A 220       1.466 -36.301  11.049  1.00  0.00           C  
ATOM   1972  CD  GLN A 220       0.651 -36.262   9.791  1.00  0.00           C  
ATOM   1973  OE1 GLN A 220      -0.488 -36.730   9.716  1.00  0.00           O  
ATOM   1974  NE2 GLN A 220       1.256 -35.681   8.766  1.00  0.00           N  
ATOM   1975  H   GLN A 220      -0.232 -35.987  14.808  1.00  0.00           H  
ATOM   1976  HA  GLN A 220       2.256 -36.934  13.533  1.00  0.00           H  
ATOM   1977 1HB  GLN A 220      -0.011 -37.122  12.344  1.00  0.00           H  
ATOM   1978 2HB  GLN A 220      -0.012 -35.368  12.254  1.00  0.00           H  
ATOM   1979 1HG  GLN A 220       2.136 -35.447  11.022  1.00  0.00           H  
ATOM   1980 2HG  GLN A 220       2.043 -37.226  11.052  1.00  0.00           H  
ATOM   1981 1HE2 GLN A 220       0.800 -35.613   7.887  1.00  0.00           H  
ATOM   1982 2HE2 GLN A 220       2.172 -35.309   8.874  1.00  0.00           H  
ATOM   1983  N   VAL A 221       3.389 -34.799  13.122  1.00  0.00           N  
ATOM   1984  CA  VAL A 221       4.067 -33.547  12.873  1.00  0.00           C  
ATOM   1985  C   VAL A 221       3.229 -32.745  11.894  1.00  0.00           C  
ATOM   1986  O   VAL A 221       3.115 -33.113  10.726  1.00  0.00           O  
ATOM   1987  CB  VAL A 221       5.468 -33.795  12.289  1.00  0.00           C  
ATOM   1988  CG1 VAL A 221       6.145 -32.478  11.962  1.00  0.00           C  
ATOM   1989  CG2 VAL A 221       6.294 -34.603  13.278  1.00  0.00           C  
ATOM   1990  H   VAL A 221       3.832 -35.664  12.848  1.00  0.00           H  
ATOM   1991  HA  VAL A 221       4.157 -32.994  13.809  1.00  0.00           H  
ATOM   1992  HB  VAL A 221       5.371 -34.350  11.357  1.00  0.00           H  
ATOM   1993 1HG1 VAL A 221       7.129 -32.671  11.534  1.00  0.00           H  
ATOM   1994 2HG1 VAL A 221       5.540 -31.931  11.245  1.00  0.00           H  
ATOM   1995 3HG1 VAL A 221       6.256 -31.888  12.873  1.00  0.00           H  
ATOM   1996 1HG2 VAL A 221       7.281 -34.793  12.857  1.00  0.00           H  
ATOM   1997 2HG2 VAL A 221       6.397 -34.045  14.208  1.00  0.00           H  
ATOM   1998 3HG2 VAL A 221       5.796 -35.552  13.478  1.00  0.00           H  
ATOM   1999  N   PHE A 222       2.609 -31.670  12.374  1.00  0.00           N  
ATOM   2000  CA  PHE A 222       1.676 -30.932  11.536  1.00  0.00           C  
ATOM   2001  C   PHE A 222       2.355 -30.154  10.414  1.00  0.00           C  
ATOM   2002  O   PHE A 222       1.672 -29.640   9.537  1.00  0.00           O  
ATOM   2003  CB  PHE A 222       0.809 -29.988  12.364  1.00  0.00           C  
ATOM   2004  CG  PHE A 222       1.527 -28.889  13.079  1.00  0.00           C  
ATOM   2005  CD1 PHE A 222       1.957 -27.763  12.395  1.00  0.00           C  
ATOM   2006  CD2 PHE A 222       1.752 -28.965  14.443  1.00  0.00           C  
ATOM   2007  CE1 PHE A 222       2.603 -26.740  13.058  1.00  0.00           C  
ATOM   2008  CE2 PHE A 222       2.398 -27.943  15.110  1.00  0.00           C  
ATOM   2009  CZ  PHE A 222       2.824 -26.828  14.416  1.00  0.00           C  
ATOM   2010  H   PHE A 222       2.756 -31.389  13.332  1.00  0.00           H  
ATOM   2011  HA  PHE A 222       1.010 -31.657  11.076  1.00  0.00           H  
ATOM   2012 1HB  PHE A 222       0.078 -29.528  11.704  1.00  0.00           H  
ATOM   2013 2HB  PHE A 222       0.258 -30.567  13.104  1.00  0.00           H  
ATOM   2014  HD1 PHE A 222       1.775 -27.692  11.322  1.00  0.00           H  
ATOM   2015  HD2 PHE A 222       1.413 -29.845  14.991  1.00  0.00           H  
ATOM   2016  HE1 PHE A 222       2.935 -25.861  12.509  1.00  0.00           H  
ATOM   2017  HE2 PHE A 222       2.571 -28.014  16.183  1.00  0.00           H  
ATOM   2018  HZ  PHE A 222       3.333 -26.020  14.941  1.00  0.00           H  
ATOM   2019  N   ALA A 223       3.685 -30.121  10.403  1.00  0.00           N  
ATOM   2020  CA  ALA A 223       4.433 -29.618   9.259  1.00  0.00           C  
ATOM   2021  C   ALA A 223       4.300 -30.582   8.086  1.00  0.00           C  
ATOM   2022  O   ALA A 223       4.309 -30.173   6.926  1.00  0.00           O  
ATOM   2023  CB  ALA A 223       5.894 -29.428   9.620  1.00  0.00           C  
ATOM   2024  H   ALA A 223       4.198 -30.502  11.182  1.00  0.00           H  
ATOM   2025  HA  ALA A 223       4.007 -28.661   8.964  1.00  0.00           H  
ATOM   2026 1HB  ALA A 223       6.432 -29.035   8.756  1.00  0.00           H  
ATOM   2027 2HB  ALA A 223       5.976 -28.724  10.448  1.00  0.00           H  
ATOM   2028 3HB  ALA A 223       6.326 -30.382   9.910  1.00  0.00           H  
ATOM   2029  N   THR A 224       4.172 -31.868   8.394  1.00  0.00           N  
ATOM   2030  CA  THR A 224       4.026 -32.883   7.375  1.00  0.00           C  
ATOM   2031  C   THR A 224       2.575 -32.988   6.964  1.00  0.00           C  
ATOM   2032  O   THR A 224       2.253 -33.369   5.842  1.00  0.00           O  
ATOM   2033  CB  THR A 224       4.559 -34.228   7.858  1.00  0.00           C  
ATOM   2034  OG1 THR A 224       3.856 -34.626   9.037  1.00  0.00           O  
ATOM   2035  CG2 THR A 224       6.033 -34.097   8.172  1.00  0.00           C  
ATOM   2036  H   THR A 224       4.152 -32.154   9.358  1.00  0.00           H  
ATOM   2037  HA  THR A 224       4.606 -32.584   6.512  1.00  0.00           H  
ATOM   2038  HB  THR A 224       4.413 -34.982   7.084  1.00  0.00           H  
ATOM   2039  HG1 THR A 224       4.045 -35.546   9.224  1.00  0.00           H  
ATOM   2040 1HG2 THR A 224       6.413 -35.051   8.519  1.00  0.00           H  
ATOM   2041 2HG2 THR A 224       6.572 -33.797   7.272  1.00  0.00           H  
ATOM   2042 3HG2 THR A 224       6.176 -33.345   8.946  1.00  0.00           H  
ATOM   2043  N   SER A 225       1.698 -32.551   7.851  1.00  0.00           N  
ATOM   2044  CA  SER A 225       0.327 -32.316   7.458  1.00  0.00           C  
ATOM   2045  C   SER A 225       0.229 -31.051   6.616  1.00  0.00           C  
ATOM   2046  O   SER A 225      -0.534 -30.996   5.658  1.00  0.00           O  
ATOM   2047  CB  SER A 225      -0.552 -32.216   8.665  1.00  0.00           C  
ATOM   2048  OG  SER A 225      -0.641 -33.455   9.309  1.00  0.00           O  
ATOM   2049  H   SER A 225       2.007 -32.342   8.794  1.00  0.00           H  
ATOM   2050  HA  SER A 225      -0.010 -33.156   6.849  1.00  0.00           H  
ATOM   2051 1HB  SER A 225      -0.155 -31.469   9.346  1.00  0.00           H  
ATOM   2052 2HB  SER A 225      -1.543 -31.885   8.362  1.00  0.00           H  
ATOM   2053  HG  SER A 225      -1.002 -34.062   8.655  1.00  0.00           H  
ATOM   2054  N   ALA A 226       1.032 -30.043   6.957  1.00  0.00           N  
ATOM   2055  CA  ALA A 226       1.066 -28.792   6.209  1.00  0.00           C  
ATOM   2056  C   ALA A 226       1.510 -29.044   4.780  1.00  0.00           C  
ATOM   2057  O   ALA A 226       1.018 -28.378   3.866  1.00  0.00           O  
ATOM   2058  CB  ALA A 226       1.981 -27.778   6.880  1.00  0.00           C  
ATOM   2059  H   ALA A 226       1.623 -30.134   7.762  1.00  0.00           H  
ATOM   2060  HA  ALA A 226       0.055 -28.387   6.179  1.00  0.00           H  
ATOM   2061 1HB  ALA A 226       1.964 -26.847   6.311  1.00  0.00           H  
ATOM   2062 2HB  ALA A 226       1.632 -27.587   7.894  1.00  0.00           H  
ATOM   2063 3HB  ALA A 226       2.996 -28.157   6.912  1.00  0.00           H  
ATOM   2064  N   ILE A 227       2.380 -30.053   4.576  1.00  0.00           N  
ATOM   2065  CA  ILE A 227       2.762 -30.504   3.229  1.00  0.00           C  
ATOM   2066  C   ILE A 227       1.625 -30.533   2.223  1.00  0.00           C  
ATOM   2067  O   ILE A 227       1.880 -30.310   1.052  1.00  0.00           O  
ATOM   2068  CB  ILE A 227       3.387 -31.909   3.203  1.00  0.00           C  
ATOM   2069  CG1 ILE A 227       4.766 -31.923   3.852  1.00  0.00           C  
ATOM   2070  CG2 ILE A 227       3.499 -32.377   1.764  1.00  0.00           C  
ATOM   2071  CD1 ILE A 227       5.320 -33.322   4.036  1.00  0.00           C  
ATOM   2072  H   ILE A 227       2.789 -30.515   5.379  1.00  0.00           H  
ATOM   2073  HA  ILE A 227       3.511 -29.809   2.853  1.00  0.00           H  
ATOM   2074  HB  ILE A 227       2.752 -32.602   3.740  1.00  0.00           H  
ATOM   2075 1HG1 ILE A 227       5.459 -31.358   3.229  1.00  0.00           H  
ATOM   2076 2HG1 ILE A 227       4.709 -31.435   4.821  1.00  0.00           H  
ATOM   2077 1HG2 ILE A 227       3.927 -33.380   1.739  1.00  0.00           H  
ATOM   2078 2HG2 ILE A 227       2.510 -32.392   1.308  1.00  0.00           H  
ATOM   2079 3HG2 ILE A 227       4.144 -31.695   1.208  1.00  0.00           H  
ATOM   2080 1HD1 ILE A 227       6.304 -33.266   4.500  1.00  0.00           H  
ATOM   2081 2HD1 ILE A 227       4.650 -33.899   4.673  1.00  0.00           H  
ATOM   2082 3HD1 ILE A 227       5.404 -33.809   3.065  1.00  0.00           H  
ATOM   2083  N   ARG A 228       0.389 -30.820   2.651  1.00  0.00           N  
ATOM   2084  CA  ARG A 228      -0.768 -30.930   1.758  1.00  0.00           C  
ATOM   2085  C   ARG A 228      -0.964 -29.734   0.807  1.00  0.00           C  
ATOM   2086  O   ARG A 228      -1.526 -29.895  -0.276  1.00  0.00           O  
ATOM   2087  CB  ARG A 228      -2.018 -31.127   2.587  1.00  0.00           C  
ATOM   2088  CG  ARG A 228      -2.003 -32.396   3.409  1.00  0.00           C  
ATOM   2089  CD  ARG A 228      -2.230 -33.593   2.580  1.00  0.00           C  
ATOM   2090  NE  ARG A 228      -1.043 -33.994   1.836  1.00  0.00           N  
ATOM   2091  CZ  ARG A 228       0.094 -34.491   2.372  1.00  0.00           C  
ATOM   2092  NH1 ARG A 228       0.277 -34.618   3.661  1.00  0.00           N  
ATOM   2093  NH2 ARG A 228       1.089 -34.880   1.605  1.00  0.00           N  
ATOM   2094  H   ARG A 228       0.230 -30.972   3.639  1.00  0.00           H  
ATOM   2095  HA  ARG A 228      -0.629 -31.821   1.147  1.00  0.00           H  
ATOM   2096 1HB  ARG A 228      -2.149 -30.286   3.266  1.00  0.00           H  
ATOM   2097 2HB  ARG A 228      -2.889 -31.173   1.940  1.00  0.00           H  
ATOM   2098 1HG  ARG A 228      -1.025 -32.515   3.873  1.00  0.00           H  
ATOM   2099 2HG  ARG A 228      -2.770 -32.351   4.182  1.00  0.00           H  
ATOM   2100 1HD  ARG A 228      -2.545 -34.422   3.205  1.00  0.00           H  
ATOM   2101 2HD  ARG A 228      -3.018 -33.372   1.860  1.00  0.00           H  
ATOM   2102  HE  ARG A 228      -1.090 -33.932   0.827  1.00  0.00           H  
ATOM   2103 1HH1 ARG A 228      -0.437 -34.339   4.319  1.00  0.00           H  
ATOM   2104 2HH1 ARG A 228       1.160 -35.011   3.957  1.00  0.00           H  
ATOM   2105 1HH2 ARG A 228       1.021 -34.815   0.600  1.00  0.00           H  
ATOM   2106 2HH2 ARG A 228       1.905 -35.250   2.066  1.00  0.00           H  
ATOM   2107  N   GLY A 229      -0.442 -28.560   1.178  1.00  0.00           N  
ATOM   2108  CA  GLY A 229      -0.472 -27.369   0.327  1.00  0.00           C  
ATOM   2109  C   GLY A 229       0.335 -27.551  -0.969  1.00  0.00           C  
ATOM   2110  O   GLY A 229       0.194 -26.776  -1.911  1.00  0.00           O  
ATOM   2111  H   GLY A 229       0.010 -28.491   2.079  1.00  0.00           H  
ATOM   2112 1HA  GLY A 229      -1.506 -27.132   0.080  1.00  0.00           H  
ATOM   2113 2HA  GLY A 229      -0.077 -26.520   0.883  1.00  0.00           H  
ATOM   2114  N   ILE A 230       1.162 -28.584  -1.017  1.00  0.00           N  
ATOM   2115  CA  ILE A 230       1.883 -28.965  -2.210  1.00  0.00           C  
ATOM   2116  C   ILE A 230       0.941 -29.534  -3.245  1.00  0.00           C  
ATOM   2117  O   ILE A 230       1.214 -29.432  -4.433  1.00  0.00           O  
ATOM   2118  CB  ILE A 230       2.949 -30.005  -1.878  1.00  0.00           C  
ATOM   2119  CG1 ILE A 230       4.012 -30.045  -2.977  1.00  0.00           C  
ATOM   2120  CG2 ILE A 230       2.294 -31.369  -1.733  1.00  0.00           C  
ATOM   2121  CD1 ILE A 230       4.776 -28.751  -3.114  1.00  0.00           C  
ATOM   2122  H   ILE A 230       1.279 -29.159  -0.207  1.00  0.00           H  
ATOM   2123  HA  ILE A 230       2.364 -28.082  -2.627  1.00  0.00           H  
ATOM   2124  HB  ILE A 230       3.436 -29.732  -0.943  1.00  0.00           H  
ATOM   2125 1HG1 ILE A 230       4.722 -30.839  -2.757  1.00  0.00           H  
ATOM   2126 2HG1 ILE A 230       3.532 -30.265  -3.930  1.00  0.00           H  
ATOM   2127 1HG2 ILE A 230       3.047 -32.089  -1.457  1.00  0.00           H  
ATOM   2128 2HG2 ILE A 230       1.532 -31.341  -0.960  1.00  0.00           H  
ATOM   2129 3HG2 ILE A 230       1.837 -31.665  -2.677  1.00  0.00           H  
ATOM   2130 1HD1 ILE A 230       5.514 -28.846  -3.911  1.00  0.00           H  
ATOM   2131 2HD1 ILE A 230       4.082 -27.944  -3.355  1.00  0.00           H  
ATOM   2132 3HD1 ILE A 230       5.282 -28.525  -2.177  1.00  0.00           H  
ATOM   2133  N   ARG A 231      -0.161 -30.144  -2.802  1.00  0.00           N  
ATOM   2134  CA  ARG A 231      -1.143 -30.665  -3.725  1.00  0.00           C  
ATOM   2135  C   ARG A 231      -2.018 -29.549  -4.168  1.00  0.00           C  
ATOM   2136  O   ARG A 231      -2.388 -29.475  -5.331  1.00  0.00           O  
ATOM   2137  CB  ARG A 231      -1.997 -31.741  -3.133  1.00  0.00           C  
ATOM   2138  CG  ARG A 231      -3.161 -32.131  -4.040  1.00  0.00           C  
ATOM   2139  CD  ARG A 231      -2.681 -32.546  -5.366  1.00  0.00           C  
ATOM   2140  NE  ARG A 231      -3.709 -33.169  -6.167  1.00  0.00           N  
ATOM   2141  CZ  ARG A 231      -3.469 -33.933  -7.246  1.00  0.00           C  
ATOM   2142  NH1 ARG A 231      -2.247 -34.155  -7.655  1.00  0.00           N  
ATOM   2143  NH2 ARG A 231      -4.445 -34.496  -7.927  1.00  0.00           N  
ATOM   2144  H   ARG A 231      -0.346 -30.212  -1.815  1.00  0.00           H  
ATOM   2145  HA  ARG A 231      -0.628 -31.075  -4.588  1.00  0.00           H  
ATOM   2146 1HB  ARG A 231      -1.393 -32.628  -2.953  1.00  0.00           H  
ATOM   2147 2HB  ARG A 231      -2.399 -31.411  -2.177  1.00  0.00           H  
ATOM   2148 1HG  ARG A 231      -3.710 -32.964  -3.605  1.00  0.00           H  
ATOM   2149 2HG  ARG A 231      -3.831 -31.278  -4.165  1.00  0.00           H  
ATOM   2150 1HD  ARG A 231      -2.320 -31.676  -5.901  1.00  0.00           H  
ATOM   2151 2HD  ARG A 231      -1.882 -33.265  -5.230  1.00  0.00           H  
ATOM   2152  HE  ARG A 231      -4.671 -33.023  -5.894  1.00  0.00           H  
ATOM   2153 1HH1 ARG A 231      -1.452 -33.758  -7.170  1.00  0.00           H  
ATOM   2154 2HH1 ARG A 231      -2.131 -34.751  -8.461  1.00  0.00           H  
ATOM   2155 1HH2 ARG A 231      -5.409 -34.363  -7.657  1.00  0.00           H  
ATOM   2156 2HH2 ARG A 231      -4.186 -35.078  -8.709  1.00  0.00           H  
ATOM   2157  N   PHE A 232      -2.286 -28.630  -3.249  1.00  0.00           N  
ATOM   2158  CA  PHE A 232      -2.932 -27.386  -3.623  1.00  0.00           C  
ATOM   2159  C   PHE A 232      -2.148 -26.801  -4.802  1.00  0.00           C  
ATOM   2160  O   PHE A 232      -2.716 -26.517  -5.857  1.00  0.00           O  
ATOM   2161  CB  PHE A 232      -2.966 -26.429  -2.421  1.00  0.00           C  
ATOM   2162  CG  PHE A 232      -3.639 -25.107  -2.637  1.00  0.00           C  
ATOM   2163  CD1 PHE A 232      -4.841 -24.825  -2.008  1.00  0.00           C  
ATOM   2164  CD2 PHE A 232      -3.075 -24.140  -3.451  1.00  0.00           C  
ATOM   2165  CE1 PHE A 232      -5.464 -23.605  -2.189  1.00  0.00           C  
ATOM   2166  CE2 PHE A 232      -3.701 -22.923  -3.634  1.00  0.00           C  
ATOM   2167  CZ  PHE A 232      -4.896 -22.657  -3.005  1.00  0.00           C  
ATOM   2168  H   PHE A 232      -1.992 -28.786  -2.291  1.00  0.00           H  
ATOM   2169  HA  PHE A 232      -3.952 -27.595  -3.945  1.00  0.00           H  
ATOM   2170 1HB  PHE A 232      -3.468 -26.923  -1.592  1.00  0.00           H  
ATOM   2171 2HB  PHE A 232      -1.958 -26.220  -2.100  1.00  0.00           H  
ATOM   2172  HD1 PHE A 232      -5.290 -25.578  -1.360  1.00  0.00           H  
ATOM   2173  HD2 PHE A 232      -2.127 -24.344  -3.949  1.00  0.00           H  
ATOM   2174  HE1 PHE A 232      -6.406 -23.390  -1.690  1.00  0.00           H  
ATOM   2175  HE2 PHE A 232      -3.253 -22.166  -4.270  1.00  0.00           H  
ATOM   2176  HZ  PHE A 232      -5.387 -21.695  -3.150  1.00  0.00           H  
ATOM   2177  N   LEU A 233      -0.830 -26.701  -4.628  1.00  0.00           N  
ATOM   2178  CA  LEU A 233       0.075 -26.264  -5.674  1.00  0.00           C  
ATOM   2179  C   LEU A 233       0.107 -27.178  -6.898  1.00  0.00           C  
ATOM   2180  O   LEU A 233       0.157 -26.673  -8.008  1.00  0.00           O  
ATOM   2181  CB  LEU A 233       1.490 -26.122  -5.127  1.00  0.00           C  
ATOM   2182  CG  LEU A 233       2.528 -25.706  -6.169  1.00  0.00           C  
ATOM   2183  CD1 LEU A 233       2.091 -24.396  -6.810  1.00  0.00           C  
ATOM   2184  CD2 LEU A 233       3.885 -25.558  -5.498  1.00  0.00           C  
ATOM   2185  H   LEU A 233      -0.441 -26.931  -3.728  1.00  0.00           H  
ATOM   2186  HA  LEU A 233      -0.253 -25.280  -6.004  1.00  0.00           H  
ATOM   2187 1HB  LEU A 233       1.488 -25.371  -4.338  1.00  0.00           H  
ATOM   2188 2HB  LEU A 233       1.809 -27.069  -4.699  1.00  0.00           H  
ATOM   2189  HG  LEU A 233       2.590 -26.463  -6.951  1.00  0.00           H  
ATOM   2190 1HD1 LEU A 233       2.821 -24.095  -7.560  1.00  0.00           H  
ATOM   2191 2HD1 LEU A 233       1.120 -24.530  -7.285  1.00  0.00           H  
ATOM   2192 3HD1 LEU A 233       2.018 -23.624  -6.044  1.00  0.00           H  
ATOM   2193 1HD2 LEU A 233       4.626 -25.261  -6.239  1.00  0.00           H  
ATOM   2194 2HD2 LEU A 233       3.824 -24.798  -4.719  1.00  0.00           H  
ATOM   2195 3HD2 LEU A 233       4.176 -26.509  -5.056  1.00  0.00           H  
ATOM   2196  N   GLN A 234       0.097 -28.504  -6.718  1.00  0.00           N  
ATOM   2197  CA  GLN A 234       0.086 -29.421  -7.866  1.00  0.00           C  
ATOM   2198  C   GLN A 234      -1.125 -29.184  -8.738  1.00  0.00           C  
ATOM   2199  O   GLN A 234      -1.017 -29.209  -9.957  1.00  0.00           O  
ATOM   2200  CB  GLN A 234       0.097 -30.897  -7.441  1.00  0.00           C  
ATOM   2201  CG  GLN A 234       1.425 -31.451  -6.947  1.00  0.00           C  
ATOM   2202  CD  GLN A 234       1.280 -32.841  -6.327  1.00  0.00           C  
ATOM   2203  OE1 GLN A 234       0.201 -33.431  -6.248  1.00  0.00           O  
ATOM   2204  NE2 GLN A 234       2.387 -33.421  -5.897  1.00  0.00           N  
ATOM   2205  H   GLN A 234       0.094 -28.885  -5.791  1.00  0.00           H  
ATOM   2206  HA  GLN A 234       0.974 -29.229  -8.466  1.00  0.00           H  
ATOM   2207 1HB  GLN A 234      -0.624 -31.032  -6.649  1.00  0.00           H  
ATOM   2208 2HB  GLN A 234      -0.226 -31.514  -8.280  1.00  0.00           H  
ATOM   2209 1HG  GLN A 234       2.102 -31.533  -7.797  1.00  0.00           H  
ATOM   2210 2HG  GLN A 234       1.851 -30.783  -6.203  1.00  0.00           H  
ATOM   2211 1HE2 GLN A 234       2.321 -34.346  -5.529  1.00  0.00           H  
ATOM   2212 2HE2 GLN A 234       3.274 -32.977  -6.015  1.00  0.00           H  
ATOM   2213  N   ILE A 235      -2.270 -28.943  -8.112  1.00  0.00           N  
ATOM   2214  CA  ILE A 235      -3.498 -28.631  -8.824  1.00  0.00           C  
ATOM   2215  C   ILE A 235      -3.362 -27.324  -9.583  1.00  0.00           C  
ATOM   2216  O   ILE A 235      -3.672 -27.261 -10.772  1.00  0.00           O  
ATOM   2217  CB  ILE A 235      -4.676 -28.553  -7.849  1.00  0.00           C  
ATOM   2218  CG1 ILE A 235      -4.896 -29.924  -7.213  1.00  0.00           C  
ATOM   2219  CG2 ILE A 235      -5.926 -28.089  -8.583  1.00  0.00           C  
ATOM   2220  CD1 ILE A 235      -5.366 -30.948  -8.192  1.00  0.00           C  
ATOM   2221  H   ILE A 235      -2.288 -28.972  -7.108  1.00  0.00           H  
ATOM   2222  HA  ILE A 235      -3.695 -29.425  -9.542  1.00  0.00           H  
ATOM   2223  HB  ILE A 235      -4.443 -27.852  -7.050  1.00  0.00           H  
ATOM   2224 1HG1 ILE A 235      -3.966 -30.279  -6.788  1.00  0.00           H  
ATOM   2225 2HG1 ILE A 235      -5.631 -29.842  -6.417  1.00  0.00           H  
ATOM   2226 1HG2 ILE A 235      -6.760 -28.034  -7.885  1.00  0.00           H  
ATOM   2227 2HG2 ILE A 235      -5.750 -27.105  -9.014  1.00  0.00           H  
ATOM   2228 3HG2 ILE A 235      -6.165 -28.796  -9.377  1.00  0.00           H  
ATOM   2229 1HD1 ILE A 235      -5.511 -31.902  -7.687  1.00  0.00           H  
ATOM   2230 2HD1 ILE A 235      -6.309 -30.610  -8.606  1.00  0.00           H  
ATOM   2231 3HD1 ILE A 235      -4.633 -31.063  -8.987  1.00  0.00           H  
ATOM   2232  N   LEU A 236      -2.846 -26.301  -8.903  1.00  0.00           N  
ATOM   2233  CA  LEU A 236      -2.531 -25.023  -9.531  1.00  0.00           C  
ATOM   2234  C   LEU A 236      -1.641 -25.227 -10.739  1.00  0.00           C  
ATOM   2235  O   LEU A 236      -1.900 -24.721 -11.828  1.00  0.00           O  
ATOM   2236  CB  LEU A 236      -1.808 -24.127  -8.528  1.00  0.00           C  
ATOM   2237  CG  LEU A 236      -2.647 -23.125  -7.755  1.00  0.00           C  
ATOM   2238  CD1 LEU A 236      -3.900 -23.787  -7.197  1.00  0.00           C  
ATOM   2239  CD2 LEU A 236      -1.782 -22.538  -6.653  1.00  0.00           C  
ATOM   2240  H   LEU A 236      -2.646 -26.416  -7.917  1.00  0.00           H  
ATOM   2241  HA  LEU A 236      -3.457 -24.548  -9.849  1.00  0.00           H  
ATOM   2242 1HB  LEU A 236      -1.319 -24.758  -7.796  1.00  0.00           H  
ATOM   2243 2HB  LEU A 236      -1.039 -23.566  -9.062  1.00  0.00           H  
ATOM   2244  HG  LEU A 236      -2.962 -22.340  -8.420  1.00  0.00           H  
ATOM   2245 1HD1 LEU A 236      -4.490 -23.045  -6.658  1.00  0.00           H  
ATOM   2246 2HD1 LEU A 236      -4.492 -24.193  -8.017  1.00  0.00           H  
ATOM   2247 3HD1 LEU A 236      -3.626 -24.582  -6.519  1.00  0.00           H  
ATOM   2248 1HD2 LEU A 236      -2.355 -21.795  -6.100  1.00  0.00           H  
ATOM   2249 2HD2 LEU A 236      -1.462 -23.331  -5.978  1.00  0.00           H  
ATOM   2250 3HD2 LEU A 236      -0.906 -22.063  -7.095  1.00  0.00           H  
ATOM   2251  N   ARG A 237      -0.591 -25.984 -10.520  1.00  0.00           N  
ATOM   2252  CA  ARG A 237       0.392 -26.317 -11.511  1.00  0.00           C  
ATOM   2253  C   ARG A 237      -0.220 -27.052 -12.680  1.00  0.00           C  
ATOM   2254  O   ARG A 237       0.113 -26.762 -13.817  1.00  0.00           O  
ATOM   2255  CB  ARG A 237       1.469 -27.143 -10.871  1.00  0.00           C  
ATOM   2256  CG  ARG A 237       2.529 -27.656 -11.789  1.00  0.00           C  
ATOM   2257  CD  ARG A 237       3.296 -28.706 -11.103  1.00  0.00           C  
ATOM   2258  NE  ARG A 237       2.463 -29.851 -10.780  1.00  0.00           N  
ATOM   2259  CZ  ARG A 237       2.042 -30.747 -11.689  1.00  0.00           C  
ATOM   2260  NH1 ARG A 237       2.367 -30.586 -12.951  1.00  0.00           N  
ATOM   2261  NH2 ARG A 237       1.316 -31.783 -11.323  1.00  0.00           N  
ATOM   2262  H   ARG A 237      -0.460 -26.354  -9.602  1.00  0.00           H  
ATOM   2263  HA  ARG A 237       0.837 -25.391 -11.878  1.00  0.00           H  
ATOM   2264 1HB  ARG A 237       1.966 -26.553 -10.101  1.00  0.00           H  
ATOM   2265 2HB  ARG A 237       1.028 -28.005 -10.381  1.00  0.00           H  
ATOM   2266 1HG  ARG A 237       2.075 -28.080 -12.685  1.00  0.00           H  
ATOM   2267 2HG  ARG A 237       3.208 -26.848 -12.065  1.00  0.00           H  
ATOM   2268 1HD  ARG A 237       4.095 -29.039 -11.752  1.00  0.00           H  
ATOM   2269 2HD  ARG A 237       3.714 -28.313 -10.178  1.00  0.00           H  
ATOM   2270  HE  ARG A 237       2.206 -29.997  -9.815  1.00  0.00           H  
ATOM   2271 1HH1 ARG A 237       2.926 -29.792 -13.230  1.00  0.00           H  
ATOM   2272 2HH1 ARG A 237       2.059 -31.249 -13.643  1.00  0.00           H  
ATOM   2273 1HH2 ARG A 237       1.066 -31.911 -10.351  1.00  0.00           H  
ATOM   2274 2HH2 ARG A 237       1.027 -32.456 -12.019  1.00  0.00           H  
ATOM   2275  N   MET A 238      -1.132 -27.975 -12.411  1.00  0.00           N  
ATOM   2276  CA  MET A 238      -1.848 -28.679 -13.464  1.00  0.00           C  
ATOM   2277  C   MET A 238      -2.686 -27.719 -14.295  1.00  0.00           C  
ATOM   2278  O   MET A 238      -2.750 -27.859 -15.513  1.00  0.00           O  
ATOM   2279  CB  MET A 238      -2.699 -29.780 -12.856  1.00  0.00           C  
ATOM   2280  CG  MET A 238      -1.882 -30.960 -12.363  1.00  0.00           C  
ATOM   2281  SD  MET A 238      -2.808 -32.045 -11.274  1.00  0.00           S  
ATOM   2282  CE  MET A 238      -1.717 -33.461 -11.178  1.00  0.00           C  
ATOM   2283  H   MET A 238      -1.344 -28.194 -11.454  1.00  0.00           H  
ATOM   2284  HA  MET A 238      -1.117 -29.134 -14.131  1.00  0.00           H  
ATOM   2285 1HB  MET A 238      -3.270 -29.392 -12.017  1.00  0.00           H  
ATOM   2286 2HB  MET A 238      -3.409 -30.147 -13.597  1.00  0.00           H  
ATOM   2287 1HG  MET A 238      -1.539 -31.541 -13.218  1.00  0.00           H  
ATOM   2288 2HG  MET A 238      -1.006 -30.597 -11.833  1.00  0.00           H  
ATOM   2289 1HE  MET A 238      -2.169 -34.218 -10.543  1.00  0.00           H  
ATOM   2290 2HE  MET A 238      -1.558 -33.869 -12.175  1.00  0.00           H  
ATOM   2291 3HE  MET A 238      -0.764 -33.158 -10.750  1.00  0.00           H  
ATOM   2292  N   LEU A 239      -3.271 -26.704 -13.651  1.00  0.00           N  
ATOM   2293  CA  LEU A 239      -3.983 -25.658 -14.382  1.00  0.00           C  
ATOM   2294  C   LEU A 239      -3.020 -24.894 -15.281  1.00  0.00           C  
ATOM   2295  O   LEU A 239      -3.391 -24.482 -16.380  1.00  0.00           O  
ATOM   2296  CB  LEU A 239      -4.664 -24.674 -13.423  1.00  0.00           C  
ATOM   2297  CG  LEU A 239      -5.759 -25.253 -12.528  1.00  0.00           C  
ATOM   2298  CD1 LEU A 239      -6.162 -24.207 -11.499  1.00  0.00           C  
ATOM   2299  CD2 LEU A 239      -6.943 -25.665 -13.388  1.00  0.00           C  
ATOM   2300  H   LEU A 239      -3.218 -26.660 -12.643  1.00  0.00           H  
ATOM   2301  HA  LEU A 239      -4.743 -26.124 -15.007  1.00  0.00           H  
ATOM   2302 1HB  LEU A 239      -3.923 -24.201 -12.790  1.00  0.00           H  
ATOM   2303 2HB  LEU A 239      -5.129 -23.895 -14.027  1.00  0.00           H  
ATOM   2304  HG  LEU A 239      -5.381 -26.123 -11.999  1.00  0.00           H  
ATOM   2305 1HD1 LEU A 239      -6.939 -24.613 -10.851  1.00  0.00           H  
ATOM   2306 2HD1 LEU A 239      -5.295 -23.932 -10.898  1.00  0.00           H  
ATOM   2307 3HD1 LEU A 239      -6.541 -23.323 -12.010  1.00  0.00           H  
ATOM   2308 1HD2 LEU A 239      -7.727 -26.079 -12.754  1.00  0.00           H  
ATOM   2309 2HD2 LEU A 239      -7.328 -24.793 -13.918  1.00  0.00           H  
ATOM   2310 3HD2 LEU A 239      -6.625 -26.417 -14.109  1.00  0.00           H  
ATOM   2311  N   HIS A 240      -1.774 -24.757 -14.826  1.00  0.00           N  
ATOM   2312  CA  HIS A 240      -0.730 -24.185 -15.650  1.00  0.00           C  
ATOM   2313  C   HIS A 240      -0.294 -25.131 -16.757  1.00  0.00           C  
ATOM   2314  O   HIS A 240      -0.084 -24.703 -17.890  1.00  0.00           O  
ATOM   2315  CB  HIS A 240       0.470 -23.757 -14.798  1.00  0.00           C  
ATOM   2316  CG  HIS A 240       0.147 -22.591 -13.939  1.00  0.00           C  
ATOM   2317  ND1 HIS A 240      -0.781 -22.659 -12.930  1.00  0.00           N  
ATOM   2318  CD2 HIS A 240       0.609 -21.319 -13.943  1.00  0.00           C  
ATOM   2319  CE1 HIS A 240      -0.883 -21.483 -12.348  1.00  0.00           C  
ATOM   2320  NE2 HIS A 240      -0.061 -20.645 -12.953  1.00  0.00           N  
ATOM   2321  H   HIS A 240      -1.560 -25.057 -13.885  1.00  0.00           H  
ATOM   2322  HA  HIS A 240      -1.112 -23.308 -16.134  1.00  0.00           H  
ATOM   2323 1HB  HIS A 240       0.811 -24.563 -14.159  1.00  0.00           H  
ATOM   2324 2HB  HIS A 240       1.302 -23.486 -15.445  1.00  0.00           H  
ATOM   2325  HD1 HIS A 240      -1.449 -23.394 -12.808  1.00  0.00           H  
ATOM   2326  HD2 HIS A 240       1.340 -20.796 -14.560  1.00  0.00           H  
ATOM   2327  HE1 HIS A 240      -1.576 -21.340 -11.524  1.00  0.00           H  
ATOM   2328  N   VAL A 241      -0.210 -26.420 -16.471  1.00  0.00           N  
ATOM   2329  CA  VAL A 241       0.150 -27.357 -17.520  1.00  0.00           C  
ATOM   2330  C   VAL A 241      -0.952 -27.371 -18.579  1.00  0.00           C  
ATOM   2331  O   VAL A 241      -0.681 -27.570 -19.762  1.00  0.00           O  
ATOM   2332  CB  VAL A 241       0.384 -28.776 -16.968  1.00  0.00           C  
ATOM   2333  CG1 VAL A 241       0.702 -29.703 -18.121  1.00  0.00           C  
ATOM   2334  CG2 VAL A 241       1.537 -28.787 -15.980  1.00  0.00           C  
ATOM   2335  H   VAL A 241      -0.374 -26.747 -15.535  1.00  0.00           H  
ATOM   2336  HA  VAL A 241       1.076 -27.018 -17.987  1.00  0.00           H  
ATOM   2337  HB  VAL A 241      -0.527 -29.132 -16.486  1.00  0.00           H  
ATOM   2338 1HG1 VAL A 241       0.853 -30.716 -17.745  1.00  0.00           H  
ATOM   2339 2HG1 VAL A 241      -0.121 -29.694 -18.828  1.00  0.00           H  
ATOM   2340 3HG1 VAL A 241       1.609 -29.363 -18.619  1.00  0.00           H  
ATOM   2341 1HG2 VAL A 241       1.686 -29.802 -15.614  1.00  0.00           H  
ATOM   2342 2HG2 VAL A 241       2.444 -28.446 -16.479  1.00  0.00           H  
ATOM   2343 3HG2 VAL A 241       1.319 -28.133 -15.146  1.00  0.00           H  
ATOM   2344  N   ASP A 242      -2.191 -27.112 -18.151  1.00  0.00           N  
ATOM   2345  CA  ASP A 242      -3.298 -26.983 -19.075  1.00  0.00           C  
ATOM   2346  C   ASP A 242      -3.176 -25.721 -19.917  1.00  0.00           C  
ATOM   2347  O   ASP A 242      -3.229 -25.788 -21.144  1.00  0.00           O  
ATOM   2348  CB  ASP A 242      -4.640 -26.961 -18.347  1.00  0.00           C  
ATOM   2349  CG  ASP A 242      -5.753 -27.402 -19.272  1.00  0.00           C  
ATOM   2350  OD1 ASP A 242      -5.501 -28.302 -20.036  1.00  0.00           O  
ATOM   2351  OD2 ASP A 242      -6.827 -26.853 -19.224  1.00  0.00           O  
ATOM   2352  H   ASP A 242      -2.364 -26.996 -17.167  1.00  0.00           H  
ATOM   2353  HA  ASP A 242      -3.291 -27.838 -19.742  1.00  0.00           H  
ATOM   2354 1HB  ASP A 242      -4.614 -27.601 -17.470  1.00  0.00           H  
ATOM   2355 2HB  ASP A 242      -4.855 -25.949 -18.003  1.00  0.00           H  
ATOM   2356  N   ARG A 243      -3.101 -24.559 -19.262  1.00  0.00           N  
ATOM   2357  CA  ARG A 243      -3.173 -23.286 -19.980  1.00  0.00           C  
ATOM   2358  C   ARG A 243      -2.284 -22.187 -19.390  1.00  0.00           C  
ATOM   2359  O   ARG A 243      -1.680 -21.404 -20.129  1.00  0.00           O  
ATOM   2360  CB  ARG A 243      -4.606 -22.758 -19.984  1.00  0.00           C  
ATOM   2361  CG  ARG A 243      -5.658 -23.600 -20.699  1.00  0.00           C  
ATOM   2362  CD  ARG A 243      -5.432 -23.675 -22.166  1.00  0.00           C  
ATOM   2363  NE  ARG A 243      -6.534 -24.336 -22.842  1.00  0.00           N  
ATOM   2364  CZ  ARG A 243      -6.686 -25.668 -23.012  1.00  0.00           C  
ATOM   2365  NH1 ARG A 243      -5.802 -26.537 -22.561  1.00  0.00           N  
ATOM   2366  NH2 ARG A 243      -7.758 -26.104 -23.647  1.00  0.00           N  
ATOM   2367  H   ARG A 243      -3.041 -24.553 -18.257  1.00  0.00           H  
ATOM   2368  HA  ARG A 243      -2.861 -23.459 -21.010  1.00  0.00           H  
ATOM   2369 1HB  ARG A 243      -4.942 -22.630 -18.957  1.00  0.00           H  
ATOM   2370 2HB  ARG A 243      -4.618 -21.774 -20.451  1.00  0.00           H  
ATOM   2371 1HG  ARG A 243      -5.668 -24.611 -20.297  1.00  0.00           H  
ATOM   2372 2HG  ARG A 243      -6.636 -23.146 -20.539  1.00  0.00           H  
ATOM   2373 1HD  ARG A 243      -5.350 -22.664 -22.566  1.00  0.00           H  
ATOM   2374 2HD  ARG A 243      -4.520 -24.220 -22.388  1.00  0.00           H  
ATOM   2375  HE  ARG A 243      -7.262 -23.741 -23.218  1.00  0.00           H  
ATOM   2376 1HH1 ARG A 243      -4.969 -26.227 -22.080  1.00  0.00           H  
ATOM   2377 2HH1 ARG A 243      -5.963 -27.529 -22.690  1.00  0.00           H  
ATOM   2378 1HH2 ARG A 243      -8.441 -25.445 -23.993  1.00  0.00           H  
ATOM   2379 2HH2 ARG A 243      -7.892 -27.091 -23.790  1.00  0.00           H  
ATOM   2380  N   GLN A 244      -2.264 -22.091 -18.060  1.00  0.00           N  
ATOM   2381  CA  GLN A 244      -1.660 -20.937 -17.389  1.00  0.00           C  
ATOM   2382  C   GLN A 244      -0.134 -20.991 -17.358  1.00  0.00           C  
ATOM   2383  O   GLN A 244       0.504 -20.044 -16.912  1.00  0.00           O  
ATOM   2384  CB  GLN A 244      -2.181 -20.802 -15.948  1.00  0.00           C  
ATOM   2385  CG  GLN A 244      -3.639 -20.449 -15.798  1.00  0.00           C  
ATOM   2386  CD  GLN A 244      -4.091 -20.532 -14.350  1.00  0.00           C  
ATOM   2387  OE1 GLN A 244      -4.991 -21.312 -14.023  1.00  0.00           O  
ATOM   2388  NE2 GLN A 244      -3.478 -19.744 -13.472  1.00  0.00           N  
ATOM   2389  H   GLN A 244      -2.710 -22.810 -17.506  1.00  0.00           H  
ATOM   2390  HA  GLN A 244      -1.948 -20.042 -17.939  1.00  0.00           H  
ATOM   2391 1HB  GLN A 244      -2.038 -21.727 -15.407  1.00  0.00           H  
ATOM   2392 2HB  GLN A 244      -1.605 -20.035 -15.432  1.00  0.00           H  
ATOM   2393 1HG  GLN A 244      -3.791 -19.429 -16.137  1.00  0.00           H  
ATOM   2394 2HG  GLN A 244      -4.240 -21.138 -16.391  1.00  0.00           H  
ATOM   2395 1HE2 GLN A 244      -3.745 -19.773 -12.508  1.00  0.00           H  
ATOM   2396 2HE2 GLN A 244      -2.745 -19.124 -13.754  1.00  0.00           H  
ATOM   2397  N   GLY A 245       0.445 -22.094 -17.811  1.00  0.00           N  
ATOM   2398  CA  GLY A 245       1.884 -22.277 -17.870  1.00  0.00           C  
ATOM   2399  C   GLY A 245       2.401 -21.688 -19.157  1.00  0.00           C  
ATOM   2400  O   GLY A 245       3.508 -21.158 -19.206  1.00  0.00           O  
ATOM   2401  H   GLY A 245      -0.129 -22.850 -18.140  1.00  0.00           H  
ATOM   2402 1HA  GLY A 245       2.353 -21.796 -17.014  1.00  0.00           H  
ATOM   2403 2HA  GLY A 245       2.124 -23.338 -17.822  1.00  0.00           H  
ATOM   2404  N   GLY A 246       1.562 -21.734 -20.189  1.00  0.00           N  
ATOM   2405  CA  GLY A 246       1.848 -21.032 -21.425  1.00  0.00           C  
ATOM   2406  C   GLY A 246       1.762 -19.553 -21.132  1.00  0.00           C  
ATOM   2407  O   GLY A 246       2.636 -18.778 -21.525  1.00  0.00           O  
ATOM   2408  H   GLY A 246       0.685 -22.226 -20.095  1.00  0.00           H  
ATOM   2409 1HA  GLY A 246       2.843 -21.292 -21.787  1.00  0.00           H  
ATOM   2410 2HA  GLY A 246       1.125 -21.311 -22.193  1.00  0.00           H  
ATOM   2411  N   THR A 247       0.729 -19.178 -20.378  1.00  0.00           N  
ATOM   2412  CA  THR A 247       0.606 -17.817 -19.900  1.00  0.00           C  
ATOM   2413  C   THR A 247       1.835 -17.427 -19.101  1.00  0.00           C  
ATOM   2414  O   THR A 247       2.402 -16.368 -19.338  1.00  0.00           O  
ATOM   2415  CB  THR A 247      -0.648 -17.635 -19.032  1.00  0.00           C  
ATOM   2416  OG1 THR A 247      -1.815 -17.938 -19.803  1.00  0.00           O  
ATOM   2417  CG2 THR A 247      -0.729 -16.207 -18.528  1.00  0.00           C  
ATOM   2418  H   THR A 247       0.026 -19.863 -20.121  1.00  0.00           H  
ATOM   2419  HA  THR A 247       0.531 -17.149 -20.759  1.00  0.00           H  
ATOM   2420  HB  THR A 247      -0.604 -18.301 -18.179  1.00  0.00           H  
ATOM   2421  HG1 THR A 247      -1.860 -17.348 -20.560  1.00  0.00           H  
ATOM   2422 1HG2 THR A 247      -1.620 -16.091 -17.914  1.00  0.00           H  
ATOM   2423 2HG2 THR A 247       0.155 -15.981 -17.934  1.00  0.00           H  
ATOM   2424 3HG2 THR A 247      -0.780 -15.527 -19.376  1.00  0.00           H  
ATOM   2425  N   TRP A 248       2.247 -18.293 -18.174  1.00  0.00           N  
ATOM   2426  CA  TRP A 248       3.411 -18.067 -17.330  1.00  0.00           C  
ATOM   2427  C   TRP A 248       4.676 -17.844 -18.126  1.00  0.00           C  
ATOM   2428  O   TRP A 248       5.457 -16.957 -17.798  1.00  0.00           O  
ATOM   2429  CB  TRP A 248       3.626 -19.227 -16.374  1.00  0.00           C  
ATOM   2430  CG  TRP A 248       4.849 -19.050 -15.542  1.00  0.00           C  
ATOM   2431  CD1 TRP A 248       4.948 -18.365 -14.370  1.00  0.00           C  
ATOM   2432  CD2 TRP A 248       6.171 -19.564 -15.825  1.00  0.00           C  
ATOM   2433  NE1 TRP A 248       6.238 -18.417 -13.902  1.00  0.00           N  
ATOM   2434  CE2 TRP A 248       7.001 -19.145 -14.780  1.00  0.00           C  
ATOM   2435  CE3 TRP A 248       6.711 -20.332 -16.864  1.00  0.00           C  
ATOM   2436  CZ2 TRP A 248       8.347 -19.469 -14.741  1.00  0.00           C  
ATOM   2437  CZ3 TRP A 248       8.061 -20.654 -16.826  1.00  0.00           C  
ATOM   2438  CH2 TRP A 248       8.857 -20.234 -15.791  1.00  0.00           C  
ATOM   2439  H   TRP A 248       1.724 -19.138 -18.031  1.00  0.00           H  
ATOM   2440  HA  TRP A 248       3.231 -17.177 -16.738  1.00  0.00           H  
ATOM   2441 1HB  TRP A 248       2.764 -19.331 -15.714  1.00  0.00           H  
ATOM   2442 2HB  TRP A 248       3.732 -20.150 -16.934  1.00  0.00           H  
ATOM   2443  HD1 TRP A 248       4.126 -17.851 -13.876  1.00  0.00           H  
ATOM   2444  HE1 TRP A 248       6.573 -17.988 -13.052  1.00  0.00           H  
ATOM   2445  HE3 TRP A 248       6.083 -20.670 -17.687  1.00  0.00           H  
ATOM   2446  HZ2 TRP A 248       8.998 -19.144 -13.928  1.00  0.00           H  
ATOM   2447  HZ3 TRP A 248       8.473 -21.252 -17.638  1.00  0.00           H  
ATOM   2448  HH2 TRP A 248       9.914 -20.506 -15.791  1.00  0.00           H  
ATOM   2449  N   ARG A 249       4.870 -18.625 -19.185  1.00  0.00           N  
ATOM   2450  CA  ARG A 249       5.975 -18.394 -20.102  1.00  0.00           C  
ATOM   2451  C   ARG A 249       5.948 -16.959 -20.592  1.00  0.00           C  
ATOM   2452  O   ARG A 249       6.969 -16.269 -20.584  1.00  0.00           O  
ATOM   2453  CB  ARG A 249       5.909 -19.342 -21.290  1.00  0.00           C  
ATOM   2454  CG  ARG A 249       6.996 -19.141 -22.334  1.00  0.00           C  
ATOM   2455  CD  ARG A 249       6.818 -20.051 -23.497  1.00  0.00           C  
ATOM   2456  NE  ARG A 249       7.794 -19.794 -24.548  1.00  0.00           N  
ATOM   2457  CZ  ARG A 249       7.816 -20.413 -25.747  1.00  0.00           C  
ATOM   2458  NH1 ARG A 249       6.909 -21.322 -26.034  1.00  0.00           N  
ATOM   2459  NH2 ARG A 249       8.747 -20.107 -26.633  1.00  0.00           N  
ATOM   2460  H   ARG A 249       4.225 -19.376 -19.373  1.00  0.00           H  
ATOM   2461  HA  ARG A 249       6.914 -18.564 -19.572  1.00  0.00           H  
ATOM   2462 1HB  ARG A 249       5.973 -20.371 -20.940  1.00  0.00           H  
ATOM   2463 2HB  ARG A 249       4.954 -19.229 -21.799  1.00  0.00           H  
ATOM   2464 1HG  ARG A 249       6.968 -18.113 -22.695  1.00  0.00           H  
ATOM   2465 2HG  ARG A 249       7.971 -19.342 -21.887  1.00  0.00           H  
ATOM   2466 1HD  ARG A 249       6.933 -21.084 -23.171  1.00  0.00           H  
ATOM   2467 2HD  ARG A 249       5.823 -19.913 -23.917  1.00  0.00           H  
ATOM   2468  HE  ARG A 249       8.509 -19.102 -24.365  1.00  0.00           H  
ATOM   2469 1HH1 ARG A 249       6.197 -21.556 -25.357  1.00  0.00           H  
ATOM   2470 2HH1 ARG A 249       6.924 -21.784 -26.931  1.00  0.00           H  
ATOM   2471 1HH2 ARG A 249       9.444 -19.408 -26.413  1.00  0.00           H  
ATOM   2472 2HH2 ARG A 249       8.761 -20.569 -27.530  1.00  0.00           H  
ATOM   2473  N   LEU A 250       4.764 -16.514 -20.999  1.00  0.00           N  
ATOM   2474  CA  LEU A 250       4.572 -15.162 -21.481  1.00  0.00           C  
ATOM   2475  C   LEU A 250       4.674 -14.127 -20.355  1.00  0.00           C  
ATOM   2476  O   LEU A 250       5.074 -12.990 -20.595  1.00  0.00           O  
ATOM   2477  CB  LEU A 250       3.216 -15.069 -22.171  1.00  0.00           C  
ATOM   2478  CG  LEU A 250       3.076 -15.944 -23.418  1.00  0.00           C  
ATOM   2479  CD1 LEU A 250       1.667 -15.804 -23.967  1.00  0.00           C  
ATOM   2480  CD2 LEU A 250       4.118 -15.533 -24.442  1.00  0.00           C  
ATOM   2481  H   LEU A 250       3.974 -17.150 -20.992  1.00  0.00           H  
ATOM   2482  HA  LEU A 250       5.348 -14.947 -22.213  1.00  0.00           H  
ATOM   2483 1HB  LEU A 250       2.433 -15.352 -21.475  1.00  0.00           H  
ATOM   2484 2HB  LEU A 250       3.053 -14.041 -22.470  1.00  0.00           H  
ATOM   2485  HG  LEU A 250       3.229 -16.987 -23.152  1.00  0.00           H  
ATOM   2486 1HD1 LEU A 250       1.556 -16.434 -24.848  1.00  0.00           H  
ATOM   2487 2HD1 LEU A 250       0.948 -16.113 -23.208  1.00  0.00           H  
ATOM   2488 3HD1 LEU A 250       1.485 -14.766 -24.237  1.00  0.00           H  
ATOM   2489 1HD2 LEU A 250       4.022 -16.161 -25.329  1.00  0.00           H  
ATOM   2490 2HD2 LEU A 250       3.966 -14.491 -24.720  1.00  0.00           H  
ATOM   2491 3HD2 LEU A 250       5.114 -15.655 -24.018  1.00  0.00           H  
ATOM   2492  N   LEU A 251       4.361 -14.527 -19.122  1.00  0.00           N  
ATOM   2493  CA  LEU A 251       4.554 -13.631 -17.995  1.00  0.00           C  
ATOM   2494  C   LEU A 251       6.045 -13.372 -17.837  1.00  0.00           C  
ATOM   2495  O   LEU A 251       6.466 -12.240 -17.615  1.00  0.00           O  
ATOM   2496  CB  LEU A 251       4.000 -14.223 -16.677  1.00  0.00           C  
ATOM   2497  CG  LEU A 251       2.486 -14.498 -16.587  1.00  0.00           C  
ATOM   2498  CD1 LEU A 251       2.169 -15.095 -15.226  1.00  0.00           C  
ATOM   2499  CD2 LEU A 251       1.695 -13.232 -16.807  1.00  0.00           C  
ATOM   2500  H   LEU A 251       3.999 -15.451 -18.968  1.00  0.00           H  
ATOM   2501  HA  LEU A 251       4.049 -12.693 -18.209  1.00  0.00           H  
ATOM   2502 1HB  LEU A 251       4.513 -15.160 -16.477  1.00  0.00           H  
ATOM   2503 2HB  LEU A 251       4.247 -13.531 -15.871  1.00  0.00           H  
ATOM   2504  HG  LEU A 251       2.209 -15.223 -17.338  1.00  0.00           H  
ATOM   2505 1HD1 LEU A 251       1.102 -15.313 -15.164  1.00  0.00           H  
ATOM   2506 2HD1 LEU A 251       2.734 -16.017 -15.085  1.00  0.00           H  
ATOM   2507 3HD1 LEU A 251       2.441 -14.385 -14.446  1.00  0.00           H  
ATOM   2508 1HD2 LEU A 251       0.631 -13.457 -16.741  1.00  0.00           H  
ATOM   2509 2HD2 LEU A 251       1.954 -12.507 -16.038  1.00  0.00           H  
ATOM   2510 3HD2 LEU A 251       1.921 -12.822 -17.791  1.00  0.00           H  
ATOM   2511  N   GLY A 252       6.833 -14.437 -17.995  1.00  0.00           N  
ATOM   2512  CA  GLY A 252       8.285 -14.367 -17.966  1.00  0.00           C  
ATOM   2513  C   GLY A 252       8.810 -13.477 -19.078  1.00  0.00           C  
ATOM   2514  O   GLY A 252       9.703 -12.668 -18.845  1.00  0.00           O  
ATOM   2515  H   GLY A 252       6.402 -15.334 -18.142  1.00  0.00           H  
ATOM   2516 1HA  GLY A 252       8.614 -13.983 -17.000  1.00  0.00           H  
ATOM   2517 2HA  GLY A 252       8.700 -15.370 -18.071  1.00  0.00           H  
ATOM   2518  N   SER A 253       8.234 -13.608 -20.275  1.00  0.00           N  
ATOM   2519  CA  SER A 253       8.575 -12.741 -21.397  1.00  0.00           C  
ATOM   2520  C   SER A 253       8.429 -11.274 -21.024  1.00  0.00           C  
ATOM   2521  O   SER A 253       9.324 -10.475 -21.287  1.00  0.00           O  
ATOM   2522  CB  SER A 253       7.706 -13.064 -22.596  1.00  0.00           C  
ATOM   2523  OG  SER A 253       7.914 -12.155 -23.641  1.00  0.00           O  
ATOM   2524  H   SER A 253       7.535 -14.324 -20.405  1.00  0.00           H  
ATOM   2525  HA  SER A 253       9.618 -12.919 -21.668  1.00  0.00           H  
ATOM   2526 1HB  SER A 253       7.930 -14.073 -22.940  1.00  0.00           H  
ATOM   2527 2HB  SER A 253       6.661 -13.046 -22.308  1.00  0.00           H  
ATOM   2528  HG  SER A 253       8.847 -12.214 -23.861  1.00  0.00           H  
ATOM   2529  N   VAL A 254       7.313 -10.935 -20.385  1.00  0.00           N  
ATOM   2530  CA  VAL A 254       7.096  -9.582 -19.900  1.00  0.00           C  
ATOM   2531  C   VAL A 254       8.142  -9.151 -18.886  1.00  0.00           C  
ATOM   2532  O   VAL A 254       8.675  -8.045 -18.973  1.00  0.00           O  
ATOM   2533  CB  VAL A 254       5.708  -9.453 -19.304  1.00  0.00           C  
ATOM   2534  CG1 VAL A 254       5.574  -8.132 -18.571  1.00  0.00           C  
ATOM   2535  CG2 VAL A 254       4.713  -9.539 -20.435  1.00  0.00           C  
ATOM   2536  H   VAL A 254       6.601 -11.636 -20.231  1.00  0.00           H  
ATOM   2537  HA  VAL A 254       7.139  -8.913 -20.753  1.00  0.00           H  
ATOM   2538  HB  VAL A 254       5.538 -10.253 -18.592  1.00  0.00           H  
ATOM   2539 1HG1 VAL A 254       4.576  -8.039 -18.150  1.00  0.00           H  
ATOM   2540 2HG1 VAL A 254       6.311  -8.079 -17.769  1.00  0.00           H  
ATOM   2541 3HG1 VAL A 254       5.738  -7.329 -19.277  1.00  0.00           H  
ATOM   2542 1HG2 VAL A 254       3.703  -9.451 -20.053  1.00  0.00           H  
ATOM   2543 2HG2 VAL A 254       4.901  -8.731 -21.141  1.00  0.00           H  
ATOM   2544 3HG2 VAL A 254       4.824 -10.496 -20.944  1.00  0.00           H  
ATOM   2545  N   VAL A 255       8.462 -10.032 -17.947  1.00  0.00           N  
ATOM   2546  CA  VAL A 255       9.517  -9.746 -16.991  1.00  0.00           C  
ATOM   2547  C   VAL A 255      10.821  -9.428 -17.707  1.00  0.00           C  
ATOM   2548  O   VAL A 255      11.511  -8.483 -17.342  1.00  0.00           O  
ATOM   2549  CB  VAL A 255       9.734 -10.933 -16.035  1.00  0.00           C  
ATOM   2550  CG1 VAL A 255      10.984 -10.697 -15.205  1.00  0.00           C  
ATOM   2551  CG2 VAL A 255       8.521 -11.099 -15.135  1.00  0.00           C  
ATOM   2552  H   VAL A 255       7.970 -10.912 -17.899  1.00  0.00           H  
ATOM   2553  HA  VAL A 255       9.223  -8.876 -16.401  1.00  0.00           H  
ATOM   2554  HB  VAL A 255       9.888 -11.839 -16.614  1.00  0.00           H  
ATOM   2555 1HG1 VAL A 255      11.143 -11.544 -14.537  1.00  0.00           H  
ATOM   2556 2HG1 VAL A 255      11.846 -10.589 -15.863  1.00  0.00           H  
ATOM   2557 3HG1 VAL A 255      10.862  -9.788 -14.614  1.00  0.00           H  
ATOM   2558 1HG2 VAL A 255       8.679 -11.943 -14.466  1.00  0.00           H  
ATOM   2559 2HG2 VAL A 255       8.380 -10.195 -14.546  1.00  0.00           H  
ATOM   2560 3HG2 VAL A 255       7.635 -11.276 -15.741  1.00  0.00           H  
ATOM   2561  N   PHE A 256      11.148 -10.221 -18.726  1.00  0.00           N  
ATOM   2562  CA  PHE A 256      12.356 -10.037 -19.518  1.00  0.00           C  
ATOM   2563  C   PHE A 256      12.400  -8.691 -20.222  1.00  0.00           C  
ATOM   2564  O   PHE A 256      13.374  -7.953 -20.099  1.00  0.00           O  
ATOM   2565  CB  PHE A 256      12.490 -11.148 -20.552  1.00  0.00           C  
ATOM   2566  CG  PHE A 256      13.632 -10.931 -21.499  1.00  0.00           C  
ATOM   2567  CD1 PHE A 256      14.936 -11.178 -21.105  1.00  0.00           C  
ATOM   2568  CD2 PHE A 256      13.402 -10.476 -22.788  1.00  0.00           C  
ATOM   2569  CE1 PHE A 256      15.986 -10.978 -21.981  1.00  0.00           C  
ATOM   2570  CE2 PHE A 256      14.448 -10.272 -23.663  1.00  0.00           C  
ATOM   2571  CZ  PHE A 256      15.743 -10.523 -23.260  1.00  0.00           C  
ATOM   2572  H   PHE A 256      10.539 -10.988 -18.956  1.00  0.00           H  
ATOM   2573  HA  PHE A 256      13.212 -10.095 -18.845  1.00  0.00           H  
ATOM   2574 1HB  PHE A 256      12.641 -12.101 -20.048  1.00  0.00           H  
ATOM   2575 2HB  PHE A 256      11.576 -11.226 -21.135  1.00  0.00           H  
ATOM   2576  HD1 PHE A 256      15.130 -11.536 -20.094  1.00  0.00           H  
ATOM   2577  HD2 PHE A 256      12.377 -10.278 -23.106  1.00  0.00           H  
ATOM   2578  HE1 PHE A 256      17.008 -11.178 -21.663  1.00  0.00           H  
ATOM   2579  HE2 PHE A 256      14.252  -9.913 -24.674  1.00  0.00           H  
ATOM   2580  HZ  PHE A 256      16.571 -10.364 -23.949  1.00  0.00           H  
ATOM   2581  N   ILE A 257      11.347  -8.350 -20.955  1.00  0.00           N  
ATOM   2582  CA  ILE A 257      11.346  -7.091 -21.700  1.00  0.00           C  
ATOM   2583  C   ILE A 257      11.305  -5.875 -20.768  1.00  0.00           C  
ATOM   2584  O   ILE A 257      11.759  -4.791 -21.135  1.00  0.00           O  
ATOM   2585  CB  ILE A 257      10.175  -7.055 -22.702  1.00  0.00           C  
ATOM   2586  CG1 ILE A 257       8.856  -7.113 -21.953  1.00  0.00           C  
ATOM   2587  CG2 ILE A 257      10.290  -8.208 -23.686  1.00  0.00           C  
ATOM   2588  CD1 ILE A 257       7.620  -7.066 -22.824  1.00  0.00           C  
ATOM   2589  H   ILE A 257      10.558  -8.976 -21.021  1.00  0.00           H  
ATOM   2590  HA  ILE A 257      12.271  -7.036 -22.272  1.00  0.00           H  
ATOM   2591  HB  ILE A 257      10.197  -6.114 -23.250  1.00  0.00           H  
ATOM   2592 1HG1 ILE A 257       8.839  -8.030 -21.382  1.00  0.00           H  
ATOM   2593 2HG1 ILE A 257       8.812  -6.275 -21.264  1.00  0.00           H  
ATOM   2594 1HG2 ILE A 257       9.461  -8.165 -24.393  1.00  0.00           H  
ATOM   2595 2HG2 ILE A 257      11.231  -8.131 -24.226  1.00  0.00           H  
ATOM   2596 3HG2 ILE A 257      10.257  -9.153 -23.148  1.00  0.00           H  
ATOM   2597 1HD1 ILE A 257       6.730  -7.116 -22.197  1.00  0.00           H  
ATOM   2598 2HD1 ILE A 257       7.604  -6.144 -23.399  1.00  0.00           H  
ATOM   2599 3HD1 ILE A 257       7.628  -7.914 -23.507  1.00  0.00           H  
ATOM   2600  N   HIS A 258      10.821  -6.067 -19.544  1.00  0.00           N  
ATOM   2601  CA  HIS A 258      10.857  -5.018 -18.540  1.00  0.00           C  
ATOM   2602  C   HIS A 258      11.967  -5.190 -17.516  1.00  0.00           C  
ATOM   2603  O   HIS A 258      12.019  -4.443 -16.547  1.00  0.00           O  
ATOM   2604  CB  HIS A 258       9.529  -4.967 -17.809  1.00  0.00           C  
ATOM   2605  CG  HIS A 258       8.441  -4.406 -18.641  1.00  0.00           C  
ATOM   2606  ND1 HIS A 258       8.315  -3.059 -18.858  1.00  0.00           N  
ATOM   2607  CD2 HIS A 258       7.437  -4.989 -19.323  1.00  0.00           C  
ATOM   2608  CE1 HIS A 258       7.275  -2.835 -19.618  1.00  0.00           C  
ATOM   2609  NE2 HIS A 258       6.721  -3.989 -19.927  1.00  0.00           N  
ATOM   2610  H   HIS A 258      10.407  -6.955 -19.299  1.00  0.00           H  
ATOM   2611  HA  HIS A 258      11.010  -4.059 -19.030  1.00  0.00           H  
ATOM   2612 1HB  HIS A 258       9.242  -5.970 -17.492  1.00  0.00           H  
ATOM   2613 2HB  HIS A 258       9.630  -4.357 -16.914  1.00  0.00           H  
ATOM   2614  HD1 HIS A 258       9.040  -2.389 -18.715  1.00  0.00           H  
ATOM   2615  HD2 HIS A 258       7.150  -6.025 -19.455  1.00  0.00           H  
ATOM   2616  HE1 HIS A 258       7.039  -1.814 -19.876  1.00  0.00           H  
ATOM   2617  N   ARG A 259      12.810  -6.197 -17.709  1.00  0.00           N  
ATOM   2618  CA  ARG A 259      13.782  -6.644 -16.717  1.00  0.00           C  
ATOM   2619  C   ARG A 259      14.623  -5.529 -16.144  1.00  0.00           C  
ATOM   2620  O   ARG A 259      14.593  -5.277 -14.941  1.00  0.00           O  
ATOM   2621  CB  ARG A 259      14.687  -7.684 -17.347  1.00  0.00           C  
ATOM   2622  CG  ARG A 259      15.832  -8.174 -16.500  1.00  0.00           C  
ATOM   2623  CD  ARG A 259      16.701  -9.082 -17.278  1.00  0.00           C  
ATOM   2624  NE  ARG A 259      17.199  -8.437 -18.482  1.00  0.00           N  
ATOM   2625  CZ  ARG A 259      17.901  -9.060 -19.446  1.00  0.00           C  
ATOM   2626  NH1 ARG A 259      18.189 -10.337 -19.325  1.00  0.00           N  
ATOM   2627  NH2 ARG A 259      18.302  -8.390 -20.511  1.00  0.00           N  
ATOM   2628  H   ARG A 259      12.767  -6.723 -18.566  1.00  0.00           H  
ATOM   2629  HA  ARG A 259      13.237  -7.113 -15.898  1.00  0.00           H  
ATOM   2630 1HB  ARG A 259      14.097  -8.556 -17.618  1.00  0.00           H  
ATOM   2631 2HB  ARG A 259      15.113  -7.283 -18.266  1.00  0.00           H  
ATOM   2632 1HG  ARG A 259      16.433  -7.326 -16.179  1.00  0.00           H  
ATOM   2633 2HG  ARG A 259      15.452  -8.709 -15.629  1.00  0.00           H  
ATOM   2634 1HD  ARG A 259      17.555  -9.382 -16.671  1.00  0.00           H  
ATOM   2635 2HD  ARG A 259      16.136  -9.966 -17.572  1.00  0.00           H  
ATOM   2636  HE  ARG A 259      16.997  -7.455 -18.608  1.00  0.00           H  
ATOM   2637 1HH1 ARG A 259      17.883 -10.849 -18.508  1.00  0.00           H  
ATOM   2638 2HH1 ARG A 259      18.717 -10.807 -20.046  1.00  0.00           H  
ATOM   2639 1HH2 ARG A 259      18.079  -7.409 -20.605  1.00  0.00           H  
ATOM   2640 2HH2 ARG A 259      18.829  -8.859 -21.233  1.00  0.00           H  
ATOM   2641  N   GLN A 260      15.385  -4.880 -17.006  1.00  0.00           N  
ATOM   2642  CA  GLN A 260      16.318  -3.845 -16.603  1.00  0.00           C  
ATOM   2643  C   GLN A 260      15.621  -2.705 -15.881  1.00  0.00           C  
ATOM   2644  O   GLN A 260      16.139  -2.180 -14.894  1.00  0.00           O  
ATOM   2645  CB  GLN A 260      17.056  -3.332 -17.833  1.00  0.00           C  
ATOM   2646  CG  GLN A 260      18.029  -4.344 -18.417  1.00  0.00           C  
ATOM   2647  CD  GLN A 260      18.660  -3.867 -19.708  1.00  0.00           C  
ATOM   2648  OE1 GLN A 260      18.887  -2.670 -19.900  1.00  0.00           O  
ATOM   2649  NE2 GLN A 260      18.946  -4.803 -20.605  1.00  0.00           N  
ATOM   2650  H   GLN A 260      15.330  -5.130 -17.985  1.00  0.00           H  
ATOM   2651  HA  GLN A 260      17.043  -4.285 -15.917  1.00  0.00           H  
ATOM   2652 1HB  GLN A 260      16.334  -3.077 -18.609  1.00  0.00           H  
ATOM   2653 2HB  GLN A 260      17.605  -2.423 -17.588  1.00  0.00           H  
ATOM   2654 1HG  GLN A 260      18.825  -4.525 -17.696  1.00  0.00           H  
ATOM   2655 2HG  GLN A 260      17.492  -5.271 -18.622  1.00  0.00           H  
ATOM   2656 1HE2 GLN A 260      19.364  -4.550 -21.478  1.00  0.00           H  
ATOM   2657 2HE2 GLN A 260      18.744  -5.762 -20.408  1.00  0.00           H  
ATOM   2658  N   GLU A 261      14.443  -2.336 -16.381  1.00  0.00           N  
ATOM   2659  CA  GLU A 261      13.635  -1.266 -15.818  1.00  0.00           C  
ATOM   2660  C   GLU A 261      13.233  -1.599 -14.405  1.00  0.00           C  
ATOM   2661  O   GLU A 261      13.451  -0.816 -13.485  1.00  0.00           O  
ATOM   2662  CB  GLU A 261      12.374  -1.075 -16.637  1.00  0.00           C  
ATOM   2663  CG  GLU A 261      12.602  -0.737 -18.088  1.00  0.00           C  
ATOM   2664  CD  GLU A 261      11.394  -1.073 -18.872  1.00  0.00           C  
ATOM   2665  OE1 GLU A 261      10.419  -1.407 -18.242  1.00  0.00           O  
ATOM   2666  OE2 GLU A 261      11.431  -1.013 -20.076  1.00  0.00           O  
ATOM   2667  H   GLU A 261      14.095  -2.823 -17.193  1.00  0.00           H  
ATOM   2668  HA  GLU A 261      14.218  -0.345 -15.809  1.00  0.00           H  
ATOM   2669 1HB  GLU A 261      11.768  -1.979 -16.597  1.00  0.00           H  
ATOM   2670 2HB  GLU A 261      11.782  -0.270 -16.201  1.00  0.00           H  
ATOM   2671 1HG  GLU A 261      12.815   0.325 -18.195  1.00  0.00           H  
ATOM   2672 2HG  GLU A 261      13.453  -1.302 -18.464  1.00  0.00           H  
ATOM   2673  N   LEU A 262      12.640  -2.780 -14.262  1.00  0.00           N  
ATOM   2674  CA  LEU A 262      12.156  -3.293 -12.996  1.00  0.00           C  
ATOM   2675  C   LEU A 262      13.254  -3.280 -11.978  1.00  0.00           C  
ATOM   2676  O   LEU A 262      13.086  -2.759 -10.879  1.00  0.00           O  
ATOM   2677  CB  LEU A 262      11.658  -4.729 -13.176  1.00  0.00           C  
ATOM   2678  CG  LEU A 262      10.377  -4.895 -13.982  1.00  0.00           C  
ATOM   2679  CD1 LEU A 262      10.214  -6.355 -14.384  1.00  0.00           C  
ATOM   2680  CD2 LEU A 262       9.221  -4.435 -13.140  1.00  0.00           C  
ATOM   2681  H   LEU A 262      12.514  -3.355 -15.079  1.00  0.00           H  
ATOM   2682  HA  LEU A 262      11.340  -2.660 -12.646  1.00  0.00           H  
ATOM   2683 1HB  LEU A 262      12.434  -5.309 -13.669  1.00  0.00           H  
ATOM   2684 2HB  LEU A 262      11.486  -5.161 -12.190  1.00  0.00           H  
ATOM   2685  HG  LEU A 262      10.423  -4.288 -14.882  1.00  0.00           H  
ATOM   2686 1HD1 LEU A 262       9.297  -6.469 -14.962  1.00  0.00           H  
ATOM   2687 2HD1 LEU A 262      11.064  -6.662 -14.991  1.00  0.00           H  
ATOM   2688 3HD1 LEU A 262      10.161  -6.975 -13.490  1.00  0.00           H  
ATOM   2689 1HD2 LEU A 262       8.297  -4.538 -13.707  1.00  0.00           H  
ATOM   2690 2HD2 LEU A 262       9.165  -5.037 -12.234  1.00  0.00           H  
ATOM   2691 3HD2 LEU A 262       9.366  -3.388 -12.873  1.00  0.00           H  
ATOM   2692  N   ILE A 263      14.380  -3.854 -12.368  1.00  0.00           N  
ATOM   2693  CA  ILE A 263      15.537  -3.987 -11.520  1.00  0.00           C  
ATOM   2694  C   ILE A 263      16.050  -2.635 -11.050  1.00  0.00           C  
ATOM   2695  O   ILE A 263      16.322  -2.461  -9.864  1.00  0.00           O  
ATOM   2696  CB  ILE A 263      16.629  -4.754 -12.269  1.00  0.00           C  
ATOM   2697  CG1 ILE A 263      16.218  -6.208 -12.468  1.00  0.00           C  
ATOM   2698  CG2 ILE A 263      17.913  -4.692 -11.513  1.00  0.00           C  
ATOM   2699  CD1 ILE A 263      17.122  -6.943 -13.426  1.00  0.00           C  
ATOM   2700  H   ILE A 263      14.431  -4.237 -13.299  1.00  0.00           H  
ATOM   2701  HA  ILE A 263      15.257  -4.566 -10.643  1.00  0.00           H  
ATOM   2702  HB  ILE A 263      16.770  -4.313 -13.255  1.00  0.00           H  
ATOM   2703 1HG1 ILE A 263      16.242  -6.722 -11.507  1.00  0.00           H  
ATOM   2704 2HG1 ILE A 263      15.198  -6.246 -12.848  1.00  0.00           H  
ATOM   2705 1HG2 ILE A 263      18.689  -5.228 -12.059  1.00  0.00           H  
ATOM   2706 2HG2 ILE A 263      18.194  -3.650 -11.405  1.00  0.00           H  
ATOM   2707 3HG2 ILE A 263      17.781  -5.142 -10.529  1.00  0.00           H  
ATOM   2708 1HD1 ILE A 263      16.782  -7.974 -13.529  1.00  0.00           H  
ATOM   2709 2HD1 ILE A 263      17.095  -6.450 -14.396  1.00  0.00           H  
ATOM   2710 3HD1 ILE A 263      18.141  -6.933 -13.042  1.00  0.00           H  
ATOM   2711  N   THR A 264      16.153  -1.679 -11.970  1.00  0.00           N  
ATOM   2712  CA  THR A 264      16.566  -0.323 -11.637  1.00  0.00           C  
ATOM   2713  C   THR A 264      15.620   0.331 -10.634  1.00  0.00           C  
ATOM   2714  O   THR A 264      16.063   0.942  -9.665  1.00  0.00           O  
ATOM   2715  CB  THR A 264      16.649   0.559 -12.897  1.00  0.00           C  
ATOM   2716  OG1 THR A 264      17.690   0.093 -13.770  1.00  0.00           O  
ATOM   2717  CG2 THR A 264      16.931   2.000 -12.502  1.00  0.00           C  
ATOM   2718  H   THR A 264      15.940  -1.892 -12.934  1.00  0.00           H  
ATOM   2719  HA  THR A 264      17.557  -0.367 -11.182  1.00  0.00           H  
ATOM   2720  HB  THR A 264      15.699   0.513 -13.429  1.00  0.00           H  
ATOM   2721  HG1 THR A 264      18.540   0.390 -13.434  1.00  0.00           H  
ATOM   2722 1HG2 THR A 264      16.981   2.620 -13.396  1.00  0.00           H  
ATOM   2723 2HG2 THR A 264      16.133   2.362 -11.852  1.00  0.00           H  
ATOM   2724 3HG2 THR A 264      17.880   2.052 -11.972  1.00  0.00           H  
ATOM   2725  N   THR A 265      14.317   0.211 -10.876  1.00  0.00           N  
ATOM   2726  CA  THR A 265      13.330   0.830 -10.002  1.00  0.00           C  
ATOM   2727  C   THR A 265      13.337   0.186  -8.629  1.00  0.00           C  
ATOM   2728  O   THR A 265      13.197   0.870  -7.614  1.00  0.00           O  
ATOM   2729  CB  THR A 265      11.926   0.734 -10.622  1.00  0.00           C  
ATOM   2730  OG1 THR A 265      11.619  -0.638 -10.908  1.00  0.00           O  
ATOM   2731  CG2 THR A 265      11.859   1.552 -11.900  1.00  0.00           C  
ATOM   2732  H   THR A 265      14.007  -0.304 -11.685  1.00  0.00           H  
ATOM   2733  HA  THR A 265      13.584   1.883  -9.883  1.00  0.00           H  
ATOM   2734  HB  THR A 265      11.190   1.114  -9.914  1.00  0.00           H  
ATOM   2735  HG1 THR A 265      10.737  -0.695 -11.283  1.00  0.00           H  
ATOM   2736 1HG2 THR A 265      10.861   1.479 -12.326  1.00  0.00           H  
ATOM   2737 2HG2 THR A 265      12.081   2.594 -11.673  1.00  0.00           H  
ATOM   2738 3HG2 THR A 265      12.587   1.181 -12.616  1.00  0.00           H  
ATOM   2739  N   LEU A 266      13.563  -1.123  -8.604  1.00  0.00           N  
ATOM   2740  CA  LEU A 266      13.705  -1.863  -7.370  1.00  0.00           C  
ATOM   2741  C   LEU A 266      14.929  -1.403  -6.610  1.00  0.00           C  
ATOM   2742  O   LEU A 266      14.868  -1.221  -5.397  1.00  0.00           O  
ATOM   2743  CB  LEU A 266      13.797  -3.361  -7.666  1.00  0.00           C  
ATOM   2744  CG  LEU A 266      12.489  -4.023  -8.115  1.00  0.00           C  
ATOM   2745  CD1 LEU A 266      12.790  -5.408  -8.672  1.00  0.00           C  
ATOM   2746  CD2 LEU A 266      11.544  -4.107  -6.927  1.00  0.00           C  
ATOM   2747  H   LEU A 266      13.643  -1.625  -9.474  1.00  0.00           H  
ATOM   2748  HA  LEU A 266      12.827  -1.680  -6.751  1.00  0.00           H  
ATOM   2749 1HB  LEU A 266      14.534  -3.520  -8.450  1.00  0.00           H  
ATOM   2750 2HB  LEU A 266      14.136  -3.874  -6.767  1.00  0.00           H  
ATOM   2751  HG  LEU A 266      12.023  -3.431  -8.900  1.00  0.00           H  
ATOM   2752 1HD1 LEU A 266      11.862  -5.879  -8.994  1.00  0.00           H  
ATOM   2753 2HD1 LEU A 266      13.465  -5.320  -9.522  1.00  0.00           H  
ATOM   2754 3HD1 LEU A 266      13.257  -6.016  -7.899  1.00  0.00           H  
ATOM   2755 1HD2 LEU A 266      10.611  -4.576  -7.239  1.00  0.00           H  
ATOM   2756 2HD2 LEU A 266      12.004  -4.703  -6.139  1.00  0.00           H  
ATOM   2757 3HD2 LEU A 266      11.341  -3.103  -6.552  1.00  0.00           H  
ATOM   2758  N   TYR A 267      16.028  -1.179  -7.330  1.00  0.00           N  
ATOM   2759  CA  TYR A 267      17.251  -0.685  -6.721  1.00  0.00           C  
ATOM   2760  C   TYR A 267      17.027   0.651  -6.057  1.00  0.00           C  
ATOM   2761  O   TYR A 267      17.497   0.873  -4.947  1.00  0.00           O  
ATOM   2762  CB  TYR A 267      18.358  -0.529  -7.758  1.00  0.00           C  
ATOM   2763  CG  TYR A 267      19.003  -1.807  -8.204  1.00  0.00           C  
ATOM   2764  CD1 TYR A 267      18.989  -2.926  -7.386  1.00  0.00           C  
ATOM   2765  CD2 TYR A 267      19.626  -1.849  -9.437  1.00  0.00           C  
ATOM   2766  CE1 TYR A 267      19.609  -4.086  -7.806  1.00  0.00           C  
ATOM   2767  CE2 TYR A 267      20.252  -3.005  -9.855  1.00  0.00           C  
ATOM   2768  CZ  TYR A 267      20.244  -4.122  -9.043  1.00  0.00           C  
ATOM   2769  OH  TYR A 267      20.865  -5.276  -9.460  1.00  0.00           O  
ATOM   2770  H   TYR A 267      16.020  -1.367  -8.320  1.00  0.00           H  
ATOM   2771  HA  TYR A 267      17.571  -1.391  -5.955  1.00  0.00           H  
ATOM   2772 1HB  TYR A 267      17.973  -0.025  -8.638  1.00  0.00           H  
ATOM   2773 2HB  TYR A 267      19.139   0.110  -7.344  1.00  0.00           H  
ATOM   2774  HD1 TYR A 267      18.498  -2.888  -6.414  1.00  0.00           H  
ATOM   2775  HD2 TYR A 267      19.628  -0.963 -10.067  1.00  0.00           H  
ATOM   2776  HE1 TYR A 267      19.605  -4.968  -7.166  1.00  0.00           H  
ATOM   2777  HE2 TYR A 267      20.747  -3.036 -10.824  1.00  0.00           H  
ATOM   2778  HH  TYR A 267      20.762  -5.954  -8.787  1.00  0.00           H  
ATOM   2779  N   ILE A 268      16.319   1.541  -6.739  1.00  0.00           N  
ATOM   2780  CA  ILE A 268      16.078   2.873  -6.216  1.00  0.00           C  
ATOM   2781  C   ILE A 268      15.250   2.829  -4.942  1.00  0.00           C  
ATOM   2782  O   ILE A 268      15.607   3.462  -3.947  1.00  0.00           O  
ATOM   2783  CB  ILE A 268      15.386   3.741  -7.262  1.00  0.00           C  
ATOM   2784  CG1 ILE A 268      16.336   3.977  -8.438  1.00  0.00           C  
ATOM   2785  CG2 ILE A 268      14.990   5.065  -6.632  1.00  0.00           C  
ATOM   2786  CD1 ILE A 268      15.656   4.513  -9.674  1.00  0.00           C  
ATOM   2787  H   ILE A 268      15.968   1.296  -7.655  1.00  0.00           H  
ATOM   2788  HA  ILE A 268      17.039   3.327  -5.978  1.00  0.00           H  
ATOM   2789  HB  ILE A 268      14.502   3.233  -7.643  1.00  0.00           H  
ATOM   2790 1HG1 ILE A 268      17.101   4.689  -8.134  1.00  0.00           H  
ATOM   2791 2HG1 ILE A 268      16.828   3.039  -8.691  1.00  0.00           H  
ATOM   2792 1HG2 ILE A 268      14.502   5.691  -7.376  1.00  0.00           H  
ATOM   2793 2HG2 ILE A 268      14.305   4.884  -5.804  1.00  0.00           H  
ATOM   2794 3HG2 ILE A 268      15.881   5.571  -6.263  1.00  0.00           H  
ATOM   2795 1HD1 ILE A 268      16.396   4.657 -10.462  1.00  0.00           H  
ATOM   2796 2HD1 ILE A 268      14.902   3.802 -10.011  1.00  0.00           H  
ATOM   2797 3HD1 ILE A 268      15.182   5.465  -9.443  1.00  0.00           H  
ATOM   2798  N   GLY A 269      14.158   2.065  -4.973  1.00  0.00           N  
ATOM   2799  CA  GLY A 269      13.310   1.895  -3.799  1.00  0.00           C  
ATOM   2800  C   GLY A 269      14.107   1.302  -2.649  1.00  0.00           C  
ATOM   2801  O   GLY A 269      14.011   1.775  -1.516  1.00  0.00           O  
ATOM   2802  H   GLY A 269      13.910   1.587  -5.829  1.00  0.00           H  
ATOM   2803 1HA  GLY A 269      12.898   2.858  -3.507  1.00  0.00           H  
ATOM   2804 2HA  GLY A 269      12.473   1.242  -4.045  1.00  0.00           H  
ATOM   2805  N   PHE A 270      14.901   0.280  -2.964  1.00  0.00           N  
ATOM   2806  CA  PHE A 270      15.783  -0.386  -2.021  1.00  0.00           C  
ATOM   2807  C   PHE A 270      16.770   0.568  -1.391  1.00  0.00           C  
ATOM   2808  O   PHE A 270      16.955   0.557  -0.182  1.00  0.00           O  
ATOM   2809  CB  PHE A 270      16.543  -1.509  -2.712  1.00  0.00           C  
ATOM   2810  CG  PHE A 270      17.599  -2.127  -1.853  1.00  0.00           C  
ATOM   2811  CD1 PHE A 270      17.279  -3.127  -0.949  1.00  0.00           C  
ATOM   2812  CD2 PHE A 270      18.917  -1.709  -1.947  1.00  0.00           C  
ATOM   2813  CE1 PHE A 270      18.256  -3.702  -0.158  1.00  0.00           C  
ATOM   2814  CE2 PHE A 270      19.893  -2.279  -1.159  1.00  0.00           C  
ATOM   2815  CZ  PHE A 270      19.563  -3.279  -0.265  1.00  0.00           C  
ATOM   2816  H   PHE A 270      14.901  -0.057  -3.912  1.00  0.00           H  
ATOM   2817  HA  PHE A 270      15.171  -0.818  -1.227  1.00  0.00           H  
ATOM   2818 1HB  PHE A 270      15.846  -2.291  -3.010  1.00  0.00           H  
ATOM   2819 2HB  PHE A 270      17.018  -1.135  -3.615  1.00  0.00           H  
ATOM   2820  HD1 PHE A 270      16.243  -3.460  -0.866  1.00  0.00           H  
ATOM   2821  HD2 PHE A 270      19.178  -0.921  -2.655  1.00  0.00           H  
ATOM   2822  HE1 PHE A 270      17.992  -4.488   0.548  1.00  0.00           H  
ATOM   2823  HE2 PHE A 270      20.925  -1.942  -1.239  1.00  0.00           H  
ATOM   2824  HZ  PHE A 270      20.333  -3.730   0.357  1.00  0.00           H  
ATOM   2825  N   LEU A 271      17.414   1.386  -2.202  1.00  0.00           N  
ATOM   2826  CA  LEU A 271      18.364   2.347  -1.683  1.00  0.00           C  
ATOM   2827  C   LEU A 271      17.681   3.290  -0.714  1.00  0.00           C  
ATOM   2828  O   LEU A 271      18.206   3.550   0.367  1.00  0.00           O  
ATOM   2829  CB  LEU A 271      19.006   3.114  -2.833  1.00  0.00           C  
ATOM   2830  CG  LEU A 271      19.994   2.300  -3.677  1.00  0.00           C  
ATOM   2831  CD1 LEU A 271      20.353   3.088  -4.926  1.00  0.00           C  
ATOM   2832  CD2 LEU A 271      21.229   1.992  -2.845  1.00  0.00           C  
ATOM   2833  H   LEU A 271      17.244   1.348  -3.192  1.00  0.00           H  
ATOM   2834  HA  LEU A 271      19.145   1.808  -1.146  1.00  0.00           H  
ATOM   2835 1HB  LEU A 271      18.221   3.473  -3.496  1.00  0.00           H  
ATOM   2836 2HB  LEU A 271      19.537   3.973  -2.432  1.00  0.00           H  
ATOM   2837  HG  LEU A 271      19.535   1.365  -3.983  1.00  0.00           H  
ATOM   2838 1HD1 LEU A 271      21.051   2.509  -5.532  1.00  0.00           H  
ATOM   2839 2HD1 LEU A 271      19.449   3.286  -5.503  1.00  0.00           H  
ATOM   2840 3HD1 LEU A 271      20.817   4.030  -4.641  1.00  0.00           H  
ATOM   2841 1HD2 LEU A 271      21.932   1.408  -3.440  1.00  0.00           H  
ATOM   2842 2HD2 LEU A 271      21.703   2.922  -2.536  1.00  0.00           H  
ATOM   2843 3HD2 LEU A 271      20.939   1.421  -1.961  1.00  0.00           H  
ATOM   2844  N   GLY A 272      16.479   3.743  -1.073  1.00  0.00           N  
ATOM   2845  CA  GLY A 272      15.663   4.556  -0.182  1.00  0.00           C  
ATOM   2846  C   GLY A 272      15.417   3.845   1.136  1.00  0.00           C  
ATOM   2847  O   GLY A 272      15.555   4.448   2.196  1.00  0.00           O  
ATOM   2848  H   GLY A 272      16.117   3.512  -1.988  1.00  0.00           H  
ATOM   2849 1HA  GLY A 272      16.163   5.508   0.002  1.00  0.00           H  
ATOM   2850 2HA  GLY A 272      14.711   4.776  -0.660  1.00  0.00           H  
ATOM   2851  N   LEU A 273      15.083   2.553   1.059  1.00  0.00           N  
ATOM   2852  CA  LEU A 273      14.889   1.702   2.229  1.00  0.00           C  
ATOM   2853  C   LEU A 273      16.093   1.749   3.146  1.00  0.00           C  
ATOM   2854  O   LEU A 273      15.959   1.967   4.347  1.00  0.00           O  
ATOM   2855  CB  LEU A 273      14.668   0.246   1.800  1.00  0.00           C  
ATOM   2856  CG  LEU A 273      14.191  -0.719   2.877  1.00  0.00           C  
ATOM   2857  CD1 LEU A 273      13.585  -1.933   2.197  1.00  0.00           C  
ATOM   2858  CD2 LEU A 273      15.358  -1.118   3.772  1.00  0.00           C  
ATOM   2859  H   LEU A 273      14.959   2.144   0.146  1.00  0.00           H  
ATOM   2860  HA  LEU A 273      14.017   2.055   2.779  1.00  0.00           H  
ATOM   2861 1HB  LEU A 273      13.959   0.219   0.975  1.00  0.00           H  
ATOM   2862 2HB  LEU A 273      15.610  -0.159   1.454  1.00  0.00           H  
ATOM   2863  HG  LEU A 273      13.420  -0.240   3.475  1.00  0.00           H  
ATOM   2864 1HD1 LEU A 273      13.231  -2.629   2.951  1.00  0.00           H  
ATOM   2865 2HD1 LEU A 273      12.751  -1.623   1.568  1.00  0.00           H  
ATOM   2866 3HD1 LEU A 273      14.341  -2.421   1.582  1.00  0.00           H  
ATOM   2867 1HD2 LEU A 273      15.007  -1.811   4.538  1.00  0.00           H  
ATOM   2868 2HD2 LEU A 273      16.129  -1.601   3.172  1.00  0.00           H  
ATOM   2869 3HD2 LEU A 273      15.772  -0.229   4.248  1.00  0.00           H  
ATOM   2870  N   ILE A 274      17.263   1.509   2.563  1.00  0.00           N  
ATOM   2871  CA  ILE A 274      18.511   1.441   3.301  1.00  0.00           C  
ATOM   2872  C   ILE A 274      18.838   2.747   3.980  1.00  0.00           C  
ATOM   2873  O   ILE A 274      19.255   2.761   5.138  1.00  0.00           O  
ATOM   2874  CB  ILE A 274      19.666   1.058   2.367  1.00  0.00           C  
ATOM   2875  CG1 ILE A 274      19.454  -0.357   1.845  1.00  0.00           C  
ATOM   2876  CG2 ILE A 274      20.995   1.169   3.090  1.00  0.00           C  
ATOM   2877  CD1 ILE A 274      19.328  -1.384   2.938  1.00  0.00           C  
ATOM   2878  H   ILE A 274      17.282   1.342   1.569  1.00  0.00           H  
ATOM   2879  HA  ILE A 274      18.416   0.673   4.068  1.00  0.00           H  
ATOM   2880  HB  ILE A 274      19.670   1.726   1.506  1.00  0.00           H  
ATOM   2881 1HG1 ILE A 274      18.551  -0.391   1.245  1.00  0.00           H  
ATOM   2882 2HG1 ILE A 274      20.298  -0.631   1.212  1.00  0.00           H  
ATOM   2883 1HG2 ILE A 274      21.803   0.904   2.408  1.00  0.00           H  
ATOM   2884 2HG2 ILE A 274      21.136   2.191   3.437  1.00  0.00           H  
ATOM   2885 3HG2 ILE A 274      21.001   0.490   3.940  1.00  0.00           H  
ATOM   2886 1HD1 ILE A 274      19.182  -2.371   2.502  1.00  0.00           H  
ATOM   2887 2HD1 ILE A 274      20.236  -1.387   3.542  1.00  0.00           H  
ATOM   2888 3HD1 ILE A 274      18.475  -1.138   3.568  1.00  0.00           H  
ATOM   2889  N   PHE A 275      18.668   3.838   3.249  1.00  0.00           N  
ATOM   2890  CA  PHE A 275      18.996   5.154   3.751  1.00  0.00           C  
ATOM   2891  C   PHE A 275      18.033   5.553   4.836  1.00  0.00           C  
ATOM   2892  O   PHE A 275      18.441   6.047   5.883  1.00  0.00           O  
ATOM   2893  CB  PHE A 275      18.947   6.168   2.630  1.00  0.00           C  
ATOM   2894  CG  PHE A 275      19.864   5.843   1.499  1.00  0.00           C  
ATOM   2895  CD1 PHE A 275      19.701   6.445   0.263  1.00  0.00           C  
ATOM   2896  CD2 PHE A 275      20.881   4.917   1.662  1.00  0.00           C  
ATOM   2897  CE1 PHE A 275      20.541   6.131  -0.787  1.00  0.00           C  
ATOM   2898  CE2 PHE A 275      21.720   4.598   0.615  1.00  0.00           C  
ATOM   2899  CZ  PHE A 275      21.550   5.207  -0.612  1.00  0.00           C  
ATOM   2900  H   PHE A 275      18.324   3.751   2.304  1.00  0.00           H  
ATOM   2901  HA  PHE A 275      20.003   5.130   4.170  1.00  0.00           H  
ATOM   2902 1HB  PHE A 275      17.933   6.226   2.238  1.00  0.00           H  
ATOM   2903 2HB  PHE A 275      19.214   7.149   3.014  1.00  0.00           H  
ATOM   2904  HD1 PHE A 275      18.901   7.172   0.123  1.00  0.00           H  
ATOM   2905  HD2 PHE A 275      21.012   4.434   2.631  1.00  0.00           H  
ATOM   2906  HE1 PHE A 275      20.405   6.611  -1.757  1.00  0.00           H  
ATOM   2907  HE2 PHE A 275      22.515   3.867   0.755  1.00  0.00           H  
ATOM   2908  HZ  PHE A 275      22.212   4.959  -1.439  1.00  0.00           H  
ATOM   2909  N   SER A 276      16.753   5.292   4.602  1.00  0.00           N  
ATOM   2910  CA  SER A 276      15.733   5.535   5.602  1.00  0.00           C  
ATOM   2911  C   SER A 276      16.119   4.816   6.857  1.00  0.00           C  
ATOM   2912  O   SER A 276      16.277   5.421   7.910  1.00  0.00           O  
ATOM   2913  CB  SER A 276      14.381   5.031   5.136  1.00  0.00           C  
ATOM   2914  OG  SER A 276      13.367   5.432   6.013  1.00  0.00           O  
ATOM   2915  H   SER A 276      16.476   4.903   3.718  1.00  0.00           H  
ATOM   2916  HA  SER A 276      15.678   6.601   5.815  1.00  0.00           H  
ATOM   2917 1HB  SER A 276      14.173   5.386   4.135  1.00  0.00           H  
ATOM   2918 2HB  SER A 276      14.402   3.943   5.088  1.00  0.00           H  
ATOM   2919  HG  SER A 276      12.550   5.073   5.656  1.00  0.00           H  
ATOM   2920  N   SER A 277      16.302   3.510   6.734  1.00  0.00           N  
ATOM   2921  CA  SER A 277      16.664   2.671   7.850  1.00  0.00           C  
ATOM   2922  C   SER A 277      17.858   3.223   8.601  1.00  0.00           C  
ATOM   2923  O   SER A 277      17.827   3.311   9.821  1.00  0.00           O  
ATOM   2924  CB  SER A 277      16.961   1.276   7.356  1.00  0.00           C  
ATOM   2925  OG  SER A 277      15.814   0.686   6.813  1.00  0.00           O  
ATOM   2926  H   SER A 277      16.175   3.077   5.835  1.00  0.00           H  
ATOM   2927  HA  SER A 277      15.820   2.628   8.538  1.00  0.00           H  
ATOM   2928 1HB  SER A 277      17.746   1.311   6.604  1.00  0.00           H  
ATOM   2929 2HB  SER A 277      17.328   0.669   8.181  1.00  0.00           H  
ATOM   2930  HG  SER A 277      15.551   1.248   6.078  1.00  0.00           H  
ATOM   2931  N   TYR A 278      18.918   3.569   7.880  1.00  0.00           N  
ATOM   2932  CA  TYR A 278      20.155   3.980   8.521  1.00  0.00           C  
ATOM   2933  C   TYR A 278      20.043   5.292   9.253  1.00  0.00           C  
ATOM   2934  O   TYR A 278      20.453   5.404  10.406  1.00  0.00           O  
ATOM   2935  CB  TYR A 278      21.275   4.090   7.507  1.00  0.00           C  
ATOM   2936  CG  TYR A 278      22.565   4.438   8.188  1.00  0.00           C  
ATOM   2937  CD1 TYR A 278      23.042   3.609   9.193  1.00  0.00           C  
ATOM   2938  CD2 TYR A 278      23.264   5.575   7.829  1.00  0.00           C  
ATOM   2939  CE1 TYR A 278      24.216   3.922   9.844  1.00  0.00           C  
ATOM   2940  CE2 TYR A 278      24.440   5.890   8.479  1.00  0.00           C  
ATOM   2941  CZ  TYR A 278      24.913   5.069   9.483  1.00  0.00           C  
ATOM   2942  OH  TYR A 278      26.077   5.389  10.138  1.00  0.00           O  
ATOM   2943  H   TYR A 278      18.887   3.501   6.875  1.00  0.00           H  
ATOM   2944  HA  TYR A 278      20.424   3.225   9.257  1.00  0.00           H  
ATOM   2945 1HB  TYR A 278      21.404   3.154   6.970  1.00  0.00           H  
ATOM   2946 2HB  TYR A 278      21.049   4.868   6.778  1.00  0.00           H  
ATOM   2947  HD1 TYR A 278      22.486   2.714   9.473  1.00  0.00           H  
ATOM   2948  HD2 TYR A 278      22.882   6.221   7.039  1.00  0.00           H  
ATOM   2949  HE1 TYR A 278      24.590   3.275  10.637  1.00  0.00           H  
ATOM   2950  HE2 TYR A 278      24.992   6.788   8.201  1.00  0.00           H  
ATOM   2951  HH  TYR A 278      26.373   6.255   9.852  1.00  0.00           H  
ATOM   2952  N   PHE A 279      19.539   6.299   8.574  1.00  0.00           N  
ATOM   2953  CA  PHE A 279      19.503   7.624   9.148  1.00  0.00           C  
ATOM   2954  C   PHE A 279      18.465   7.691  10.256  1.00  0.00           C  
ATOM   2955  O   PHE A 279      18.691   8.335  11.284  1.00  0.00           O  
ATOM   2956  CB  PHE A 279      19.241   8.643   8.050  1.00  0.00           C  
ATOM   2957  CG  PHE A 279      20.389   8.739   7.087  1.00  0.00           C  
ATOM   2958  CD1 PHE A 279      20.203   8.503   5.736  1.00  0.00           C  
ATOM   2959  CD2 PHE A 279      21.661   9.049   7.534  1.00  0.00           C  
ATOM   2960  CE1 PHE A 279      21.257   8.570   4.849  1.00  0.00           C  
ATOM   2961  CE2 PHE A 279      22.720   9.122   6.652  1.00  0.00           C  
ATOM   2962  CZ  PHE A 279      22.517   8.881   5.307  1.00  0.00           C  
ATOM   2963  H   PHE A 279      19.197   6.155   7.638  1.00  0.00           H  
ATOM   2964  HA  PHE A 279      20.479   7.838   9.584  1.00  0.00           H  
ATOM   2965 1HB  PHE A 279      18.352   8.358   7.491  1.00  0.00           H  
ATOM   2966 2HB  PHE A 279      19.068   9.627   8.482  1.00  0.00           H  
ATOM   2967  HD1 PHE A 279      19.207   8.256   5.373  1.00  0.00           H  
ATOM   2968  HD2 PHE A 279      21.821   9.236   8.595  1.00  0.00           H  
ATOM   2969  HE1 PHE A 279      21.093   8.381   3.788  1.00  0.00           H  
ATOM   2970  HE2 PHE A 279      23.718   9.368   7.016  1.00  0.00           H  
ATOM   2971  HZ  PHE A 279      23.354   8.937   4.612  1.00  0.00           H  
ATOM   2972  N   VAL A 280      17.362   6.967  10.077  1.00  0.00           N  
ATOM   2973  CA  VAL A 280      16.385   6.813  11.136  1.00  0.00           C  
ATOM   2974  C   VAL A 280      16.995   6.062  12.294  1.00  0.00           C  
ATOM   2975  O   VAL A 280      16.810   6.466  13.432  1.00  0.00           O  
ATOM   2976  CB  VAL A 280      15.124   6.081  10.642  1.00  0.00           C  
ATOM   2977  CG1 VAL A 280      14.217   5.724  11.804  1.00  0.00           C  
ATOM   2978  CG2 VAL A 280      14.391   6.989   9.689  1.00  0.00           C  
ATOM   2979  H   VAL A 280      17.203   6.488   9.206  1.00  0.00           H  
ATOM   2980  HA  VAL A 280      16.090   7.803  11.483  1.00  0.00           H  
ATOM   2981  HB  VAL A 280      15.406   5.154  10.151  1.00  0.00           H  
ATOM   2982 1HG1 VAL A 280      13.332   5.209  11.429  1.00  0.00           H  
ATOM   2983 2HG1 VAL A 280      14.755   5.069  12.489  1.00  0.00           H  
ATOM   2984 3HG1 VAL A 280      13.916   6.632  12.324  1.00  0.00           H  
ATOM   2985 1HG2 VAL A 280      13.495   6.499   9.327  1.00  0.00           H  
ATOM   2986 2HG2 VAL A 280      14.120   7.904  10.207  1.00  0.00           H  
ATOM   2987 3HG2 VAL A 280      15.036   7.226   8.849  1.00  0.00           H  
ATOM   2988  N   TYR A 281      17.746   4.999  12.008  1.00  0.00           N  
ATOM   2989  CA  TYR A 281      18.425   4.245  13.051  1.00  0.00           C  
ATOM   2990  C   TYR A 281      19.273   5.126  13.920  1.00  0.00           C  
ATOM   2991  O   TYR A 281      19.233   5.012  15.139  1.00  0.00           O  
ATOM   2992  CB  TYR A 281      19.331   3.161  12.493  1.00  0.00           C  
ATOM   2993  CG  TYR A 281      20.155   2.575  13.592  1.00  0.00           C  
ATOM   2994  CD1 TYR A 281      19.513   2.058  14.699  1.00  0.00           C  
ATOM   2995  CD2 TYR A 281      21.536   2.573  13.514  1.00  0.00           C  
ATOM   2996  CE1 TYR A 281      20.249   1.532  15.729  1.00  0.00           C  
ATOM   2997  CE2 TYR A 281      22.271   2.044  14.552  1.00  0.00           C  
ATOM   2998  CZ  TYR A 281      21.631   1.518  15.658  1.00  0.00           C  
ATOM   2999  OH  TYR A 281      22.358   0.972  16.691  1.00  0.00           O  
ATOM   3000  H   TYR A 281      17.853   4.699  11.054  1.00  0.00           H  
ATOM   3001  HA  TYR A 281      17.671   3.780  13.687  1.00  0.00           H  
ATOM   3002 1HB  TYR A 281      18.755   2.372  12.035  1.00  0.00           H  
ATOM   3003 2HB  TYR A 281      20.001   3.562  11.743  1.00  0.00           H  
ATOM   3004  HD1 TYR A 281      18.426   2.071  14.754  1.00  0.00           H  
ATOM   3005  HD2 TYR A 281      22.037   2.990  12.641  1.00  0.00           H  
ATOM   3006  HE1 TYR A 281      19.744   1.129  16.598  1.00  0.00           H  
ATOM   3007  HE2 TYR A 281      23.358   2.038  14.499  1.00  0.00           H  
ATOM   3008  HH  TYR A 281      21.813   0.337  17.165  1.00  0.00           H  
ATOM   3009  N   LEU A 282      20.052   5.998  13.294  1.00  0.00           N  
ATOM   3010  CA  LEU A 282      20.883   6.924  14.036  1.00  0.00           C  
ATOM   3011  C   LEU A 282      20.020   7.754  14.973  1.00  0.00           C  
ATOM   3012  O   LEU A 282      20.267   7.815  16.178  1.00  0.00           O  
ATOM   3013  CB  LEU A 282      21.638   7.839  13.074  1.00  0.00           C  
ATOM   3014  CG  LEU A 282      22.693   7.161  12.194  1.00  0.00           C  
ATOM   3015  CD1 LEU A 282      23.193   8.168  11.173  1.00  0.00           C  
ATOM   3016  CD2 LEU A 282      23.825   6.647  13.063  1.00  0.00           C  
ATOM   3017  H   LEU A 282      20.063   6.019  12.285  1.00  0.00           H  
ATOM   3018  HA  LEU A 282      21.599   6.357  14.631  1.00  0.00           H  
ATOM   3019 1HB  LEU A 282      20.921   8.324  12.417  1.00  0.00           H  
ATOM   3020 2HB  LEU A 282      22.143   8.611  13.657  1.00  0.00           H  
ATOM   3021  HG  LEU A 282      22.248   6.328  11.659  1.00  0.00           H  
ATOM   3022 1HD1 LEU A 282      23.940   7.702  10.533  1.00  0.00           H  
ATOM   3023 2HD1 LEU A 282      22.359   8.512  10.566  1.00  0.00           H  
ATOM   3024 3HD1 LEU A 282      23.641   9.016  11.690  1.00  0.00           H  
ATOM   3025 1HD2 LEU A 282      24.575   6.167  12.434  1.00  0.00           H  
ATOM   3026 2HD2 LEU A 282      24.281   7.480  13.598  1.00  0.00           H  
ATOM   3027 3HD2 LEU A 282      23.435   5.923  13.780  1.00  0.00           H  
ATOM   3028  N   ALA A 283      18.959   8.340  14.422  1.00  0.00           N  
ATOM   3029  CA  ALA A 283      18.011   9.125  15.209  1.00  0.00           C  
ATOM   3030  C   ALA A 283      17.370   8.295  16.320  1.00  0.00           C  
ATOM   3031  O   ALA A 283      17.054   8.812  17.392  1.00  0.00           O  
ATOM   3032  CB  ALA A 283      16.933   9.688  14.303  1.00  0.00           C  
ATOM   3033  H   ALA A 283      18.807   8.251  13.425  1.00  0.00           H  
ATOM   3034  HA  ALA A 283      18.556   9.946  15.672  1.00  0.00           H  
ATOM   3035 1HB  ALA A 283      16.248  10.297  14.893  1.00  0.00           H  
ATOM   3036 2HB  ALA A 283      17.393  10.302  13.530  1.00  0.00           H  
ATOM   3037 3HB  ALA A 283      16.382   8.873  13.838  1.00  0.00           H  
ATOM   3038  N   GLU A 284      17.161   7.017  16.045  1.00  0.00           N  
ATOM   3039  CA  GLU A 284      16.476   6.122  16.945  1.00  0.00           C  
ATOM   3040  C   GLU A 284      17.395   5.193  17.710  1.00  0.00           C  
ATOM   3041  O   GLU A 284      16.918   4.247  18.329  1.00  0.00           O  
ATOM   3042  CB  GLU A 284      15.509   5.270  16.157  1.00  0.00           C  
ATOM   3043  CG  GLU A 284      14.444   6.025  15.414  1.00  0.00           C  
ATOM   3044  CD  GLU A 284      13.322   6.424  16.275  1.00  0.00           C  
ATOM   3045  OE1 GLU A 284      12.645   5.563  16.770  1.00  0.00           O  
ATOM   3046  OE2 GLU A 284      13.124   7.595  16.462  1.00  0.00           O  
ATOM   3047  H   GLU A 284      17.451   6.657  15.154  1.00  0.00           H  
ATOM   3048  HA  GLU A 284      15.926   6.728  17.661  1.00  0.00           H  
ATOM   3049 1HB  GLU A 284      16.058   4.663  15.438  1.00  0.00           H  
ATOM   3050 2HB  GLU A 284      14.999   4.595  16.842  1.00  0.00           H  
ATOM   3051 1HG  GLU A 284      14.876   6.917  14.962  1.00  0.00           H  
ATOM   3052 2HG  GLU A 284      14.064   5.387  14.622  1.00  0.00           H  
ATOM   3053  N   LYS A 285      18.706   5.422  17.647  1.00  0.00           N  
ATOM   3054  CA  LYS A 285      19.671   4.470  18.199  1.00  0.00           C  
ATOM   3055  C   LYS A 285      19.380   4.046  19.635  1.00  0.00           C  
ATOM   3056  O   LYS A 285      19.587   2.889  20.001  1.00  0.00           O  
ATOM   3057  CB  LYS A 285      21.076   5.045  18.122  1.00  0.00           C  
ATOM   3058  CG  LYS A 285      22.142   4.104  18.655  1.00  0.00           C  
ATOM   3059  CD  LYS A 285      23.532   4.687  18.486  1.00  0.00           C  
ATOM   3060  CE  LYS A 285      24.589   3.749  19.048  1.00  0.00           C  
ATOM   3061  NZ  LYS A 285      25.960   4.308  18.900  1.00  0.00           N  
ATOM   3062  H   LYS A 285      19.062   6.238  17.167  1.00  0.00           H  
ATOM   3063  HA  LYS A 285      19.638   3.571  17.586  1.00  0.00           H  
ATOM   3064 1HB  LYS A 285      21.320   5.281  17.086  1.00  0.00           H  
ATOM   3065 2HB  LYS A 285      21.125   5.972  18.693  1.00  0.00           H  
ATOM   3066 1HG  LYS A 285      21.964   3.917  19.714  1.00  0.00           H  
ATOM   3067 2HG  LYS A 285      22.088   3.155  18.124  1.00  0.00           H  
ATOM   3068 1HD  LYS A 285      23.732   4.856  17.428  1.00  0.00           H  
ATOM   3069 2HD  LYS A 285      23.593   5.642  19.008  1.00  0.00           H  
ATOM   3070 1HE  LYS A 285      24.391   3.577  20.105  1.00  0.00           H  
ATOM   3071 2HE  LYS A 285      24.539   2.796  18.521  1.00  0.00           H  
ATOM   3072 1HZ  LYS A 285      26.634   3.658  19.283  1.00  0.00           H  
ATOM   3073 2HZ  LYS A 285      26.159   4.460  17.920  1.00  0.00           H  
ATOM   3074 3HZ  LYS A 285      26.022   5.186  19.394  1.00  0.00           H  
ATOM   3075  N   ASP A 286      18.923   4.985  20.454  1.00  0.00           N  
ATOM   3076  CA  ASP A 286      18.597   4.695  21.839  1.00  0.00           C  
ATOM   3077  C   ASP A 286      17.135   5.022  22.139  1.00  0.00           C  
ATOM   3078  O   ASP A 286      16.777   5.333  23.275  1.00  0.00           O  
ATOM   3079  CB  ASP A 286      19.531   5.471  22.759  1.00  0.00           C  
ATOM   3080  CG  ASP A 286      20.992   5.093  22.532  1.00  0.00           C  
ATOM   3081  OD1 ASP A 286      21.277   3.922  22.454  1.00  0.00           O  
ATOM   3082  OD2 ASP A 286      21.805   5.980  22.425  1.00  0.00           O  
ATOM   3083  H   ASP A 286      18.787   5.923  20.103  1.00  0.00           H  
ATOM   3084  HA  ASP A 286      18.749   3.630  22.017  1.00  0.00           H  
ATOM   3085 1HB  ASP A 286      19.412   6.541  22.586  1.00  0.00           H  
ATOM   3086 2HB  ASP A 286      19.272   5.273  23.799  1.00  0.00           H  
ATOM   3087  N   ALA A 287      16.298   4.982  21.102  1.00  0.00           N  
ATOM   3088  CA  ALA A 287      14.898   5.375  21.209  1.00  0.00           C  
ATOM   3089  C   ALA A 287      14.073   4.392  22.016  1.00  0.00           C  
ATOM   3090  O   ALA A 287      13.380   3.540  21.459  1.00  0.00           O  
ATOM   3091  CB  ALA A 287      14.283   5.519  19.832  1.00  0.00           C  
ATOM   3092  H   ALA A 287      16.639   4.687  20.203  1.00  0.00           H  
ATOM   3093  HA  ALA A 287      14.859   6.338  21.718  1.00  0.00           H  
ATOM   3094 1HB  ALA A 287      13.252   5.844  19.933  1.00  0.00           H  
ATOM   3095 2HB  ALA A 287      14.842   6.260  19.269  1.00  0.00           H  
ATOM   3096 3HB  ALA A 287      14.315   4.562  19.314  1.00  0.00           H  
ATOM   3097  N   VAL A 288      14.080   4.584  23.323  1.00  0.00           N  
ATOM   3098  CA  VAL A 288      13.187   3.867  24.208  1.00  0.00           C  
ATOM   3099  C   VAL A 288      11.748   4.188  23.847  1.00  0.00           C  
ATOM   3100  O   VAL A 288      11.341   5.349  23.871  1.00  0.00           O  
ATOM   3101  CB  VAL A 288      13.455   4.258  25.664  1.00  0.00           C  
ATOM   3102  CG1 VAL A 288      12.429   3.617  26.567  1.00  0.00           C  
ATOM   3103  CG2 VAL A 288      14.850   3.817  26.066  1.00  0.00           C  
ATOM   3104  H   VAL A 288      14.720   5.268  23.700  1.00  0.00           H  
ATOM   3105  HA  VAL A 288      13.355   2.798  24.088  1.00  0.00           H  
ATOM   3106  HB  VAL A 288      13.366   5.339  25.770  1.00  0.00           H  
ATOM   3107 1HG1 VAL A 288      12.619   3.907  27.601  1.00  0.00           H  
ATOM   3108 2HG1 VAL A 288      11.432   3.944  26.276  1.00  0.00           H  
ATOM   3109 3HG1 VAL A 288      12.502   2.537  26.472  1.00  0.00           H  
ATOM   3110 1HG2 VAL A 288      15.040   4.103  27.100  1.00  0.00           H  
ATOM   3111 2HG2 VAL A 288      14.928   2.735  25.969  1.00  0.00           H  
ATOM   3112 3HG2 VAL A 288      15.585   4.295  25.416  1.00  0.00           H  
ATOM   3113  N   ASN A 289      10.989   3.167  23.481  1.00  0.00           N  
ATOM   3114  CA  ASN A 289       9.627   3.370  23.039  1.00  0.00           C  
ATOM   3115  C   ASN A 289       8.651   3.417  24.208  1.00  0.00           C  
ATOM   3116  O   ASN A 289       9.054   3.421  25.371  1.00  0.00           O  
ATOM   3117  CB  ASN A 289       9.219   2.280  22.072  1.00  0.00           C  
ATOM   3118  CG  ASN A 289       8.966   1.020  22.804  1.00  0.00           C  
ATOM   3119  OD1 ASN A 289       9.184   0.992  24.014  1.00  0.00           O  
ATOM   3120  ND2 ASN A 289       8.479  -0.012  22.176  1.00  0.00           N  
ATOM   3121  H   ASN A 289      11.369   2.238  23.473  1.00  0.00           H  
ATOM   3122  HA  ASN A 289       9.578   4.331  22.542  1.00  0.00           H  
ATOM   3123 1HB  ASN A 289       8.316   2.567  21.533  1.00  0.00           H  
ATOM   3124 2HB  ASN A 289      10.011   2.124  21.341  1.00  0.00           H  
ATOM   3125 1HD2 ASN A 289       8.288  -0.835  22.711  1.00  0.00           H  
ATOM   3126 2HD2 ASN A 289       8.289   0.038  21.197  1.00  0.00           H  
ATOM   3127  N   GLU A 290       7.357   3.430  23.888  1.00  0.00           N  
ATOM   3128  CA  GLU A 290       6.271   3.502  24.872  1.00  0.00           C  
ATOM   3129  C   GLU A 290       6.204   2.316  25.854  1.00  0.00           C  
ATOM   3130  O   GLU A 290       5.548   2.404  26.891  1.00  0.00           O  
ATOM   3131  CB  GLU A 290       4.930   3.612  24.139  1.00  0.00           C  
ATOM   3132  CG  GLU A 290       4.689   4.946  23.439  1.00  0.00           C  
ATOM   3133  CD  GLU A 290       5.288   5.036  22.060  1.00  0.00           C  
ATOM   3134  OE1 GLU A 290       5.737   4.039  21.544  1.00  0.00           O  
ATOM   3135  OE2 GLU A 290       5.291   6.115  21.514  1.00  0.00           O  
ATOM   3136  H   GLU A 290       7.107   3.410  22.909  1.00  0.00           H  
ATOM   3137  HA  GLU A 290       6.415   4.410  25.459  1.00  0.00           H  
ATOM   3138 1HB  GLU A 290       4.864   2.826  23.385  1.00  0.00           H  
ATOM   3139 2HB  GLU A 290       4.116   3.456  24.845  1.00  0.00           H  
ATOM   3140 1HG  GLU A 290       3.615   5.108  23.362  1.00  0.00           H  
ATOM   3141 2HG  GLU A 290       5.103   5.742  24.057  1.00  0.00           H  
ATOM   3142  N   SER A 291       6.859   1.213  25.516  1.00  0.00           N  
ATOM   3143  CA  SER A 291       6.884   0.001  26.311  1.00  0.00           C  
ATOM   3144  C   SER A 291       8.147  -0.069  27.156  1.00  0.00           C  
ATOM   3145  O   SER A 291       8.327  -1.006  27.935  1.00  0.00           O  
ATOM   3146  CB  SER A 291       6.834  -1.202  25.400  1.00  0.00           C  
ATOM   3147  OG  SER A 291       8.050  -1.337  24.717  1.00  0.00           O  
ATOM   3148  H   SER A 291       7.397   1.205  24.675  1.00  0.00           H  
ATOM   3149  HA  SER A 291       6.017  -0.006  26.974  1.00  0.00           H  
ATOM   3150 1HB  SER A 291       6.627  -2.105  25.974  1.00  0.00           H  
ATOM   3151 2HB  SER A 291       6.024  -1.073  24.683  1.00  0.00           H  
ATOM   3152  HG  SER A 291       8.440  -0.461  24.687  1.00  0.00           H  
ATOM   3153  N   GLY A 292       9.044   0.900  26.980  1.00  0.00           N  
ATOM   3154  CA  GLY A 292      10.306   0.896  27.695  1.00  0.00           C  
ATOM   3155  C   GLY A 292      11.362   0.079  26.961  1.00  0.00           C  
ATOM   3156  O   GLY A 292      12.251  -0.495  27.588  1.00  0.00           O  
ATOM   3157  H   GLY A 292       8.861   1.662  26.344  1.00  0.00           H  
ATOM   3158 1HA  GLY A 292      10.650   1.918  27.829  1.00  0.00           H  
ATOM   3159 2HA  GLY A 292      10.154   0.482  28.692  1.00  0.00           H  
ATOM   3160  N   ARG A 293      11.263   0.018  25.636  1.00  0.00           N  
ATOM   3161  CA  ARG A 293      12.189  -0.786  24.849  1.00  0.00           C  
ATOM   3162  C   ARG A 293      12.793  -0.025  23.683  1.00  0.00           C  
ATOM   3163  O   ARG A 293      12.077   0.578  22.886  1.00  0.00           O  
ATOM   3164  CB  ARG A 293      11.482  -2.016  24.301  1.00  0.00           C  
ATOM   3165  CG  ARG A 293      11.061  -3.044  25.337  1.00  0.00           C  
ATOM   3166  CD  ARG A 293      10.385  -4.205  24.705  1.00  0.00           C  
ATOM   3167  NE  ARG A 293       9.099  -3.831  24.144  1.00  0.00           N  
ATOM   3168  CZ  ARG A 293       8.347  -4.600  23.334  1.00  0.00           C  
ATOM   3169  NH1 ARG A 293       8.757  -5.800  22.987  1.00  0.00           N  
ATOM   3170  NH2 ARG A 293       7.189  -4.140  22.894  1.00  0.00           N  
ATOM   3171  H   ARG A 293      10.521   0.509  25.160  1.00  0.00           H  
ATOM   3172  HA  ARG A 293      12.999  -1.112  25.502  1.00  0.00           H  
ATOM   3173 1HB  ARG A 293      10.586  -1.708  23.764  1.00  0.00           H  
ATOM   3174 2HB  ARG A 293      12.133  -2.519  23.587  1.00  0.00           H  
ATOM   3175 1HG  ARG A 293      11.941  -3.406  25.870  1.00  0.00           H  
ATOM   3176 2HG  ARG A 293      10.368  -2.588  26.046  1.00  0.00           H  
ATOM   3177 1HD  ARG A 293      11.008  -4.598  23.902  1.00  0.00           H  
ATOM   3178 2HD  ARG A 293      10.218  -4.981  25.451  1.00  0.00           H  
ATOM   3179  HE  ARG A 293       8.738  -2.925  24.380  1.00  0.00           H  
ATOM   3180 1HH1 ARG A 293       9.643  -6.149  23.327  1.00  0.00           H  
ATOM   3181 2HH1 ARG A 293       8.188  -6.373  22.382  1.00  0.00           H  
ATOM   3182 1HH2 ARG A 293       6.877  -3.218  23.164  1.00  0.00           H  
ATOM   3183 2HH2 ARG A 293       6.612  -4.710  22.295  1.00  0.00           H  
ATOM   3184  N   VAL A 294      14.115  -0.076  23.554  1.00  0.00           N  
ATOM   3185  CA  VAL A 294      14.763   0.557  22.411  1.00  0.00           C  
ATOM   3186  C   VAL A 294      14.544  -0.256  21.151  1.00  0.00           C  
ATOM   3187  O   VAL A 294      15.365  -1.100  20.789  1.00  0.00           O  
ATOM   3188  CB  VAL A 294      16.269   0.732  22.631  1.00  0.00           C  
ATOM   3189  CG1 VAL A 294      16.883   1.350  21.388  1.00  0.00           C  
ATOM   3190  CG2 VAL A 294      16.519   1.618  23.833  1.00  0.00           C  
ATOM   3191  H   VAL A 294      14.670  -0.570  24.237  1.00  0.00           H  
ATOM   3192  HA  VAL A 294      14.323   1.539  22.270  1.00  0.00           H  
ATOM   3193  HB  VAL A 294      16.730  -0.244  22.785  1.00  0.00           H  
ATOM   3194 1HG1 VAL A 294      17.957   1.467  21.530  1.00  0.00           H  
ATOM   3195 2HG1 VAL A 294      16.697   0.699  20.537  1.00  0.00           H  
ATOM   3196 3HG1 VAL A 294      16.431   2.322  21.205  1.00  0.00           H  
ATOM   3197 1HG2 VAL A 294      17.592   1.737  23.979  1.00  0.00           H  
ATOM   3198 2HG2 VAL A 294      16.065   2.592  23.666  1.00  0.00           H  
ATOM   3199 3HG2 VAL A 294      16.082   1.159  24.720  1.00  0.00           H  
ATOM   3200  N   GLU A 295      13.431   0.018  20.483  1.00  0.00           N  
ATOM   3201  CA  GLU A 295      13.029  -0.690  19.276  1.00  0.00           C  
ATOM   3202  C   GLU A 295      14.110  -0.706  18.223  1.00  0.00           C  
ATOM   3203  O   GLU A 295      14.399  -1.737  17.623  1.00  0.00           O  
ATOM   3204  CB  GLU A 295      11.807  -0.045  18.684  1.00  0.00           C  
ATOM   3205  CG  GLU A 295      10.555  -0.190  19.492  1.00  0.00           C  
ATOM   3206  CD  GLU A 295       9.467   0.552  18.822  1.00  0.00           C  
ATOM   3207  OE1 GLU A 295       9.779   1.160  17.832  1.00  0.00           O  
ATOM   3208  OE2 GLU A 295       8.357   0.552  19.293  1.00  0.00           O  
ATOM   3209  H   GLU A 295      12.821   0.726  20.868  1.00  0.00           H  
ATOM   3210  HA  GLU A 295      12.798  -1.723  19.542  1.00  0.00           H  
ATOM   3211 1HB  GLU A 295      11.989   1.023  18.570  1.00  0.00           H  
ATOM   3212 2HB  GLU A 295      11.619  -0.450  17.693  1.00  0.00           H  
ATOM   3213 1HG  GLU A 295      10.286  -1.242  19.569  1.00  0.00           H  
ATOM   3214 2HG  GLU A 295      10.720   0.202  20.494  1.00  0.00           H  
ATOM   3215  N   PHE A 296      14.684   0.449  17.964  1.00  0.00           N  
ATOM   3216  CA  PHE A 296      15.752   0.541  16.995  1.00  0.00           C  
ATOM   3217  C   PHE A 296      17.065   0.456  17.731  1.00  0.00           C  
ATOM   3218  O   PHE A 296      17.728   1.466  17.943  1.00  0.00           O  
ATOM   3219  CB  PHE A 296      15.662   1.848  16.232  1.00  0.00           C  
ATOM   3220  CG  PHE A 296      14.378   2.039  15.468  1.00  0.00           C  
ATOM   3221  CD1 PHE A 296      13.181   2.255  16.133  1.00  0.00           C  
ATOM   3222  CD2 PHE A 296      14.370   2.030  14.086  1.00  0.00           C  
ATOM   3223  CE1 PHE A 296      12.005   2.445  15.434  1.00  0.00           C  
ATOM   3224  CE2 PHE A 296      13.199   2.226  13.383  1.00  0.00           C  
ATOM   3225  CZ  PHE A 296      12.011   2.432  14.057  1.00  0.00           C  
ATOM   3226  H   PHE A 296      14.390   1.277  18.461  1.00  0.00           H  
ATOM   3227  HA  PHE A 296      15.681  -0.292  16.297  1.00  0.00           H  
ATOM   3228 1HB  PHE A 296      15.761   2.663  16.938  1.00  0.00           H  
ATOM   3229 2HB  PHE A 296      16.489   1.916  15.531  1.00  0.00           H  
ATOM   3230  HD1 PHE A 296      13.177   2.272  17.222  1.00  0.00           H  
ATOM   3231  HD2 PHE A 296      15.304   1.873  13.552  1.00  0.00           H  
ATOM   3232  HE1 PHE A 296      11.075   2.610  15.973  1.00  0.00           H  
ATOM   3233  HE2 PHE A 296      13.216   2.219  12.297  1.00  0.00           H  
ATOM   3234  HZ  PHE A 296      11.086   2.587  13.502  1.00  0.00           H  
ATOM   3235  N   GLY A 297      17.416  -0.737  18.188  1.00  0.00           N  
ATOM   3236  CA  GLY A 297      18.602  -0.895  19.003  1.00  0.00           C  
ATOM   3237  C   GLY A 297      19.735  -1.122  18.061  1.00  0.00           C  
ATOM   3238  O   GLY A 297      20.824  -0.570  18.229  1.00  0.00           O  
ATOM   3239  H   GLY A 297      16.892  -1.564  17.940  1.00  0.00           H  
ATOM   3240 1HA  GLY A 297      18.777  -0.000  19.600  1.00  0.00           H  
ATOM   3241 2HA  GLY A 297      18.489  -1.743  19.679  1.00  0.00           H  
ATOM   3242  N   SER A 298      19.440  -1.922  17.047  1.00  0.00           N  
ATOM   3243  CA  SER A 298      20.387  -2.257  16.009  1.00  0.00           C  
ATOM   3244  C   SER A 298      20.014  -1.660  14.679  1.00  0.00           C  
ATOM   3245  O   SER A 298      18.850  -1.342  14.425  1.00  0.00           O  
ATOM   3246  CB  SER A 298      20.475  -3.753  15.864  1.00  0.00           C  
ATOM   3247  OG  SER A 298      19.236  -4.304  15.507  1.00  0.00           O  
ATOM   3248  H   SER A 298      18.508  -2.326  17.012  1.00  0.00           H  
ATOM   3249  HA  SER A 298      21.366  -1.870  16.297  1.00  0.00           H  
ATOM   3250 1HB  SER A 298      21.220  -4.006  15.110  1.00  0.00           H  
ATOM   3251 2HB  SER A 298      20.798  -4.182  16.808  1.00  0.00           H  
ATOM   3252  HG  SER A 298      19.371  -5.253  15.466  1.00  0.00           H  
ATOM   3253  N   TYR A 299      21.001  -1.573  13.800  1.00  0.00           N  
ATOM   3254  CA  TYR A 299      20.750  -1.193  12.431  1.00  0.00           C  
ATOM   3255  C   TYR A 299      19.801  -2.190  11.783  1.00  0.00           C  
ATOM   3256  O   TYR A 299      18.948  -1.795  10.998  1.00  0.00           O  
ATOM   3257  CB  TYR A 299      22.056  -1.101  11.660  1.00  0.00           C  
ATOM   3258  CG  TYR A 299      21.874  -0.598  10.259  1.00  0.00           C  
ATOM   3259  CD1 TYR A 299      20.709   0.065   9.926  1.00  0.00           C  
ATOM   3260  CD2 TYR A 299      22.864  -0.795   9.309  1.00  0.00           C  
ATOM   3261  CE1 TYR A 299      20.531   0.521   8.644  1.00  0.00           C  
ATOM   3262  CE2 TYR A 299      22.683  -0.329   8.021  1.00  0.00           C  
ATOM   3263  CZ  TYR A 299      21.517   0.326   7.691  1.00  0.00           C  
ATOM   3264  OH  TYR A 299      21.319   0.788   6.412  1.00  0.00           O  
ATOM   3265  H   TYR A 299      21.948  -1.799  14.075  1.00  0.00           H  
ATOM   3266  HA  TYR A 299      20.266  -0.217  12.421  1.00  0.00           H  
ATOM   3267 1HB  TYR A 299      22.735  -0.429  12.178  1.00  0.00           H  
ATOM   3268 2HB  TYR A 299      22.529  -2.083  11.615  1.00  0.00           H  
ATOM   3269  HD1 TYR A 299      19.934   0.218  10.677  1.00  0.00           H  
ATOM   3270  HD2 TYR A 299      23.784  -1.317   9.576  1.00  0.00           H  
ATOM   3271  HE1 TYR A 299      19.617   1.034   8.377  1.00  0.00           H  
ATOM   3272  HE2 TYR A 299      23.457  -0.482   7.269  1.00  0.00           H  
ATOM   3273  HH  TYR A 299      20.464   1.219   6.357  1.00  0.00           H  
ATOM   3274  N   ALA A 300      19.945  -3.471  12.144  1.00  0.00           N  
ATOM   3275  CA  ALA A 300      19.059  -4.539  11.688  1.00  0.00           C  
ATOM   3276  C   ALA A 300      17.609  -4.238  12.024  1.00  0.00           C  
ATOM   3277  O   ALA A 300      16.740  -4.364  11.162  1.00  0.00           O  
ATOM   3278  CB  ALA A 300      19.459  -5.860  12.316  1.00  0.00           C  
ATOM   3279  H   ALA A 300      20.690  -3.708  12.781  1.00  0.00           H  
ATOM   3280  HA  ALA A 300      19.146  -4.616  10.608  1.00  0.00           H  
ATOM   3281 1HB  ALA A 300      18.803  -6.649  11.947  1.00  0.00           H  
ATOM   3282 2HB  ALA A 300      20.486  -6.096  12.050  1.00  0.00           H  
ATOM   3283 3HB  ALA A 300      19.371  -5.796  13.397  1.00  0.00           H  
ATOM   3284  N   ASP A 301      17.351  -3.811  13.263  1.00  0.00           N  
ATOM   3285  CA  ASP A 301      16.005  -3.402  13.662  1.00  0.00           C  
ATOM   3286  C   ASP A 301      15.441  -2.401  12.674  1.00  0.00           C  
ATOM   3287  O   ASP A 301      14.320  -2.558  12.185  1.00  0.00           O  
ATOM   3288  CB  ASP A 301      16.003  -2.771  15.059  1.00  0.00           C  
ATOM   3289  CG  ASP A 301      16.252  -3.761  16.179  1.00  0.00           C  
ATOM   3290  OD1 ASP A 301      15.900  -4.904  16.008  1.00  0.00           O  
ATOM   3291  OD2 ASP A 301      16.811  -3.384  17.184  1.00  0.00           O  
ATOM   3292  H   ASP A 301      18.096  -3.780  13.944  1.00  0.00           H  
ATOM   3293  HA  ASP A 301      15.359  -4.280  13.670  1.00  0.00           H  
ATOM   3294 1HB  ASP A 301      16.744  -1.981  15.118  1.00  0.00           H  
ATOM   3295 2HB  ASP A 301      15.031  -2.306  15.228  1.00  0.00           H  
ATOM   3296  N   ALA A 302      16.241  -1.380  12.382  1.00  0.00           N  
ATOM   3297  CA  ALA A 302      15.847  -0.347  11.444  1.00  0.00           C  
ATOM   3298  C   ALA A 302      15.698  -0.878  10.028  1.00  0.00           C  
ATOM   3299  O   ALA A 302      14.815  -0.437   9.305  1.00  0.00           O  
ATOM   3300  CB  ALA A 302      16.844   0.767  11.457  1.00  0.00           C  
ATOM   3301  H   ALA A 302      17.145  -1.319  12.841  1.00  0.00           H  
ATOM   3302  HA  ALA A 302      14.881   0.041  11.764  1.00  0.00           H  
ATOM   3303 1HB  ALA A 302      16.506   1.547  10.778  1.00  0.00           H  
ATOM   3304 2HB  ALA A 302      16.930   1.172  12.464  1.00  0.00           H  
ATOM   3305 3HB  ALA A 302      17.812   0.398  11.133  1.00  0.00           H  
ATOM   3306  N   LEU A 303      16.560  -1.803   9.620  1.00  0.00           N  
ATOM   3307  CA  LEU A 303      16.486  -2.366   8.278  1.00  0.00           C  
ATOM   3308  C   LEU A 303      15.170  -3.071   8.056  1.00  0.00           C  
ATOM   3309  O   LEU A 303      14.509  -2.855   7.037  1.00  0.00           O  
ATOM   3310  CB  LEU A 303      17.651  -3.327   8.041  1.00  0.00           C  
ATOM   3311  CG  LEU A 303      18.996  -2.646   7.802  1.00  0.00           C  
ATOM   3312  CD1 LEU A 303      20.116  -3.670   7.835  1.00  0.00           C  
ATOM   3313  CD2 LEU A 303      18.942  -1.944   6.456  1.00  0.00           C  
ATOM   3314  H   LEU A 303      17.280  -2.120  10.244  1.00  0.00           H  
ATOM   3315  HA  LEU A 303      16.562  -1.556   7.559  1.00  0.00           H  
ATOM   3316 1HB  LEU A 303      17.755  -3.981   8.904  1.00  0.00           H  
ATOM   3317 2HB  LEU A 303      17.427  -3.941   7.168  1.00  0.00           H  
ATOM   3318  HG  LEU A 303      19.178  -1.919   8.585  1.00  0.00           H  
ATOM   3319 1HD1 LEU A 303      21.070  -3.170   7.663  1.00  0.00           H  
ATOM   3320 2HD1 LEU A 303      20.138  -4.161   8.806  1.00  0.00           H  
ATOM   3321 3HD1 LEU A 303      19.953  -4.414   7.057  1.00  0.00           H  
ATOM   3322 1HD2 LEU A 303      19.890  -1.443   6.265  1.00  0.00           H  
ATOM   3323 2HD2 LEU A 303      18.756  -2.678   5.673  1.00  0.00           H  
ATOM   3324 3HD2 LEU A 303      18.137  -1.208   6.460  1.00  0.00           H  
ATOM   3325  N   TRP A 304      14.776  -3.887   9.027  1.00  0.00           N  
ATOM   3326  CA  TRP A 304      13.501  -4.569   8.957  1.00  0.00           C  
ATOM   3327  C   TRP A 304      12.367  -3.571   8.955  1.00  0.00           C  
ATOM   3328  O   TRP A 304      11.445  -3.679   8.151  1.00  0.00           O  
ATOM   3329  CB  TRP A 304      13.314  -5.528  10.114  1.00  0.00           C  
ATOM   3330  CG  TRP A 304      12.011  -6.237   9.989  1.00  0.00           C  
ATOM   3331  CD1 TRP A 304      11.748  -7.286   9.167  1.00  0.00           C  
ATOM   3332  CD2 TRP A 304      10.774  -5.953  10.683  1.00  0.00           C  
ATOM   3333  NE1 TRP A 304      10.438  -7.669   9.293  1.00  0.00           N  
ATOM   3334  CE2 TRP A 304       9.829  -6.864  10.218  1.00  0.00           C  
ATOM   3335  CE3 TRP A 304      10.403  -5.009  11.644  1.00  0.00           C  
ATOM   3336  CZ2 TRP A 304       8.523  -6.871  10.679  1.00  0.00           C  
ATOM   3337  CZ3 TRP A 304       9.094  -5.016  12.111  1.00  0.00           C  
ATOM   3338  CH2 TRP A 304       8.181  -5.925  11.640  1.00  0.00           C  
ATOM   3339  H   TRP A 304      15.374  -4.027   9.827  1.00  0.00           H  
ATOM   3340  HA  TRP A 304      13.461  -5.135   8.027  1.00  0.00           H  
ATOM   3341 1HB  TRP A 304      14.119  -6.265  10.126  1.00  0.00           H  
ATOM   3342 2HB  TRP A 304      13.335  -4.989  11.060  1.00  0.00           H  
ATOM   3343  HD1 TRP A 304      12.471  -7.750   8.497  1.00  0.00           H  
ATOM   3344  HE1 TRP A 304       9.994  -8.421   8.790  1.00  0.00           H  
ATOM   3345  HE3 TRP A 304      11.126  -4.287  12.020  1.00  0.00           H  
ATOM   3346  HZ2 TRP A 304       7.782  -7.584  10.316  1.00  0.00           H  
ATOM   3347  HZ3 TRP A 304       8.810  -4.280  12.860  1.00  0.00           H  
ATOM   3348  HH2 TRP A 304       7.163  -5.905  12.021  1.00  0.00           H  
ATOM   3349  N   TRP A 305      12.459  -2.579   9.833  1.00  0.00           N  
ATOM   3350  CA  TRP A 305      11.506  -1.491   9.852  1.00  0.00           C  
ATOM   3351  C   TRP A 305      11.392  -0.819   8.493  1.00  0.00           C  
ATOM   3352  O   TRP A 305      10.292  -0.484   8.062  1.00  0.00           O  
ATOM   3353  CB  TRP A 305      11.902  -0.456  10.886  1.00  0.00           C  
ATOM   3354  CG  TRP A 305      11.171   0.820  10.690  1.00  0.00           C  
ATOM   3355  CD1 TRP A 305       9.924   1.117  11.128  1.00  0.00           C  
ATOM   3356  CD2 TRP A 305      11.635   1.986   9.974  1.00  0.00           C  
ATOM   3357  NE1 TRP A 305       9.579   2.383  10.748  1.00  0.00           N  
ATOM   3358  CE2 TRP A 305      10.610   2.927  10.032  1.00  0.00           C  
ATOM   3359  CE3 TRP A 305      12.815   2.297   9.293  1.00  0.00           C  
ATOM   3360  CZ2 TRP A 305      10.724   4.160   9.429  1.00  0.00           C  
ATOM   3361  CZ3 TRP A 305      12.924   3.528   8.684  1.00  0.00           C  
ATOM   3362  CH2 TRP A 305      11.903   4.431   8.747  1.00  0.00           C  
ATOM   3363  H   TRP A 305      13.222  -2.564  10.496  1.00  0.00           H  
ATOM   3364  HA  TRP A 305      10.530  -1.894  10.118  1.00  0.00           H  
ATOM   3365 1HB  TRP A 305      11.697  -0.833  11.885  1.00  0.00           H  
ATOM   3366 2HB  TRP A 305      12.964  -0.253  10.827  1.00  0.00           H  
ATOM   3367  HD1 TRP A 305       9.295   0.440  11.694  1.00  0.00           H  
ATOM   3368  HE1 TRP A 305       8.700   2.838  10.949  1.00  0.00           H  
ATOM   3369  HE3 TRP A 305      13.629   1.582   9.235  1.00  0.00           H  
ATOM   3370  HZ2 TRP A 305       9.924   4.896   9.470  1.00  0.00           H  
ATOM   3371  HZ3 TRP A 305      13.841   3.762   8.149  1.00  0.00           H  
ATOM   3372  HH2 TRP A 305      12.024   5.389   8.251  1.00  0.00           H  
ATOM   3373  N   GLY A 306      12.530  -0.630   7.829  1.00  0.00           N  
ATOM   3374  CA  GLY A 306      12.577  -0.047   6.504  1.00  0.00           C  
ATOM   3375  C   GLY A 306      11.759  -0.875   5.546  1.00  0.00           C  
ATOM   3376  O   GLY A 306      11.010  -0.329   4.745  1.00  0.00           O  
ATOM   3377  H   GLY A 306      13.396  -0.905   8.257  1.00  0.00           H  
ATOM   3378 1HA  GLY A 306      12.190   0.973   6.536  1.00  0.00           H  
ATOM   3379 2HA  GLY A 306      13.605   0.004   6.159  1.00  0.00           H  
ATOM   3380  N   VAL A 307      11.878  -2.195   5.638  1.00  0.00           N  
ATOM   3381  CA  VAL A 307      11.053  -3.058   4.806  1.00  0.00           C  
ATOM   3382  C   VAL A 307       9.582  -2.795   5.061  1.00  0.00           C  
ATOM   3383  O   VAL A 307       8.802  -2.675   4.124  1.00  0.00           O  
ATOM   3384  CB  VAL A 307      11.340  -4.544   5.061  1.00  0.00           C  
ATOM   3385  CG1 VAL A 307      10.333  -5.374   4.287  1.00  0.00           C  
ATOM   3386  CG2 VAL A 307      12.762  -4.882   4.650  1.00  0.00           C  
ATOM   3387  H   VAL A 307      12.541  -2.596   6.287  1.00  0.00           H  
ATOM   3388  HA  VAL A 307      11.263  -2.840   3.760  1.00  0.00           H  
ATOM   3389  HB  VAL A 307      11.202  -4.769   6.115  1.00  0.00           H  
ATOM   3390 1HG1 VAL A 307      10.516  -6.429   4.467  1.00  0.00           H  
ATOM   3391 2HG1 VAL A 307       9.325  -5.119   4.613  1.00  0.00           H  
ATOM   3392 3HG1 VAL A 307      10.434  -5.168   3.223  1.00  0.00           H  
ATOM   3393 1HG2 VAL A 307      12.953  -5.938   4.837  1.00  0.00           H  
ATOM   3394 2HG2 VAL A 307      12.896  -4.672   3.590  1.00  0.00           H  
ATOM   3395 3HG2 VAL A 307      13.461  -4.280   5.229  1.00  0.00           H  
ATOM   3396  N   VAL A 308       9.201  -2.684   6.327  1.00  0.00           N  
ATOM   3397  CA  VAL A 308       7.807  -2.432   6.676  1.00  0.00           C  
ATOM   3398  C   VAL A 308       7.316  -1.129   6.059  1.00  0.00           C  
ATOM   3399  O   VAL A 308       6.213  -1.062   5.520  1.00  0.00           O  
ATOM   3400  CB  VAL A 308       7.640  -2.381   8.193  1.00  0.00           C  
ATOM   3401  CG1 VAL A 308       6.218  -1.990   8.556  1.00  0.00           C  
ATOM   3402  CG2 VAL A 308       8.008  -3.726   8.760  1.00  0.00           C  
ATOM   3403  H   VAL A 308       9.889  -2.792   7.060  1.00  0.00           H  
ATOM   3404  HA  VAL A 308       7.201  -3.253   6.292  1.00  0.00           H  
ATOM   3405  HB  VAL A 308       8.297  -1.618   8.607  1.00  0.00           H  
ATOM   3406 1HG1 VAL A 308       6.117  -1.949   9.639  1.00  0.00           H  
ATOM   3407 2HG1 VAL A 308       5.989  -1.012   8.132  1.00  0.00           H  
ATOM   3408 3HG1 VAL A 308       5.526  -2.730   8.155  1.00  0.00           H  
ATOM   3409 1HG2 VAL A 308       7.903  -3.696   9.842  1.00  0.00           H  
ATOM   3410 2HG2 VAL A 308       7.347  -4.486   8.346  1.00  0.00           H  
ATOM   3411 3HG2 VAL A 308       9.036  -3.965   8.500  1.00  0.00           H  
ATOM   3412  N   THR A 309       8.151  -0.095   6.144  1.00  0.00           N  
ATOM   3413  CA  THR A 309       7.882   1.209   5.557  1.00  0.00           C  
ATOM   3414  C   THR A 309       7.652   1.132   4.058  1.00  0.00           C  
ATOM   3415  O   THR A 309       6.669   1.655   3.538  1.00  0.00           O  
ATOM   3416  CB  THR A 309       9.057   2.165   5.819  1.00  0.00           C  
ATOM   3417  OG1 THR A 309       9.145   2.467   7.215  1.00  0.00           O  
ATOM   3418  CG2 THR A 309       8.900   3.438   5.023  1.00  0.00           C  
ATOM   3419  H   THR A 309       9.022  -0.224   6.630  1.00  0.00           H  
ATOM   3420  HA  THR A 309       6.982   1.618   6.017  1.00  0.00           H  
ATOM   3421  HB  THR A 309       9.980   1.680   5.519  1.00  0.00           H  
ATOM   3422  HG1 THR A 309       8.729   3.318   7.377  1.00  0.00           H  
ATOM   3423 1HG2 THR A 309       9.754   4.086   5.217  1.00  0.00           H  
ATOM   3424 2HG2 THR A 309       8.857   3.203   3.960  1.00  0.00           H  
ATOM   3425 3HG2 THR A 309       7.984   3.944   5.319  1.00  0.00           H  
ATOM   3426  N   VAL A 310       8.586   0.495   3.372  1.00  0.00           N  
ATOM   3427  CA  VAL A 310       8.586   0.396   1.925  1.00  0.00           C  
ATOM   3428  C   VAL A 310       7.460  -0.495   1.430  1.00  0.00           C  
ATOM   3429  O   VAL A 310       6.726  -0.136   0.505  1.00  0.00           O  
ATOM   3430  CB  VAL A 310       9.962  -0.107   1.486  1.00  0.00           C  
ATOM   3431  CG1 VAL A 310       9.989  -0.433   0.020  1.00  0.00           C  
ATOM   3432  CG2 VAL A 310      10.962   0.986   1.789  1.00  0.00           C  
ATOM   3433  H   VAL A 310       9.354   0.084   3.876  1.00  0.00           H  
ATOM   3434  HA  VAL A 310       8.444   1.394   1.514  1.00  0.00           H  
ATOM   3435  HB  VAL A 310      10.212  -1.014   2.037  1.00  0.00           H  
ATOM   3436 1HG1 VAL A 310      10.985  -0.778  -0.257  1.00  0.00           H  
ATOM   3437 2HG1 VAL A 310       9.262  -1.214  -0.191  1.00  0.00           H  
ATOM   3438 3HG1 VAL A 310       9.744   0.464  -0.550  1.00  0.00           H  
ATOM   3439 1HG2 VAL A 310      11.951   0.659   1.491  1.00  0.00           H  
ATOM   3440 2HG2 VAL A 310      10.688   1.876   1.230  1.00  0.00           H  
ATOM   3441 3HG2 VAL A 310      10.955   1.214   2.852  1.00  0.00           H  
ATOM   3442  N   THR A 311       7.239  -1.603   2.126  1.00  0.00           N  
ATOM   3443  CA  THR A 311       6.108  -2.474   1.846  1.00  0.00           C  
ATOM   3444  C   THR A 311       4.803  -1.793   2.227  1.00  0.00           C  
ATOM   3445  O   THR A 311       3.764  -2.067   1.630  1.00  0.00           O  
ATOM   3446  CB  THR A 311       6.232  -3.805   2.593  1.00  0.00           C  
ATOM   3447  OG1 THR A 311       6.413  -3.550   3.990  1.00  0.00           O  
ATOM   3448  CG2 THR A 311       7.408  -4.602   2.061  1.00  0.00           C  
ATOM   3449  H   THR A 311       7.855  -1.842   2.880  1.00  0.00           H  
ATOM   3450  HA  THR A 311       6.084  -2.678   0.782  1.00  0.00           H  
ATOM   3451  HB  THR A 311       5.320  -4.381   2.457  1.00  0.00           H  
ATOM   3452  HG1 THR A 311       6.538  -4.382   4.454  1.00  0.00           H  
ATOM   3453 1HG2 THR A 311       7.481  -5.547   2.601  1.00  0.00           H  
ATOM   3454 2HG2 THR A 311       7.260  -4.802   1.001  1.00  0.00           H  
ATOM   3455 3HG2 THR A 311       8.328  -4.035   2.196  1.00  0.00           H  
ATOM   3456  N   THR A 312       4.889  -0.849   3.166  1.00  0.00           N  
ATOM   3457  CA  THR A 312       3.780  -0.003   3.560  1.00  0.00           C  
ATOM   3458  C   THR A 312       2.747  -0.789   4.331  1.00  0.00           C  
ATOM   3459  O   THR A 312       1.546  -0.657   4.095  1.00  0.00           O  
ATOM   3460  CB  THR A 312       3.153   0.667   2.322  1.00  0.00           C  
ATOM   3461  OG1 THR A 312       2.747  -0.331   1.373  1.00  0.00           O  
ATOM   3462  CG2 THR A 312       4.161   1.573   1.664  1.00  0.00           C  
ATOM   3463  H   THR A 312       5.776  -0.680   3.608  1.00  0.00           H  
ATOM   3464  HA  THR A 312       4.157   0.780   4.219  1.00  0.00           H  
ATOM   3465  HB  THR A 312       2.291   1.265   2.610  1.00  0.00           H  
ATOM   3466  HG1 THR A 312       2.142  -0.978   1.750  1.00  0.00           H  
ATOM   3467 1HG2 THR A 312       3.712   2.043   0.787  1.00  0.00           H  
ATOM   3468 2HG2 THR A 312       4.465   2.340   2.373  1.00  0.00           H  
ATOM   3469 3HG2 THR A 312       5.028   0.993   1.358  1.00  0.00           H  
ATOM   3470  N   ILE A 313       3.222  -1.620   5.248  1.00  0.00           N  
ATOM   3471  CA  ILE A 313       2.344  -2.485   6.015  1.00  0.00           C  
ATOM   3472  C   ILE A 313       1.844  -1.815   7.279  1.00  0.00           C  
ATOM   3473  O   ILE A 313       0.642  -1.762   7.529  1.00  0.00           O  
ATOM   3474  CB  ILE A 313       3.060  -3.779   6.398  1.00  0.00           C  
ATOM   3475  CG1 ILE A 313       3.441  -4.552   5.142  1.00  0.00           C  
ATOM   3476  CG2 ILE A 313       2.147  -4.614   7.277  1.00  0.00           C  
ATOM   3477  CD1 ILE A 313       4.382  -5.698   5.411  1.00  0.00           C  
ATOM   3478  H   ILE A 313       4.222  -1.673   5.386  1.00  0.00           H  
ATOM   3479  HA  ILE A 313       1.480  -2.734   5.401  1.00  0.00           H  
ATOM   3480  HB  ILE A 313       3.978  -3.551   6.938  1.00  0.00           H  
ATOM   3481 1HG1 ILE A 313       2.539  -4.946   4.676  1.00  0.00           H  
ATOM   3482 2HG1 ILE A 313       3.921  -3.871   4.438  1.00  0.00           H  
ATOM   3483 1HG2 ILE A 313       2.654  -5.535   7.546  1.00  0.00           H  
ATOM   3484 2HG2 ILE A 313       1.896  -4.058   8.179  1.00  0.00           H  
ATOM   3485 3HG2 ILE A 313       1.234  -4.852   6.731  1.00  0.00           H  
ATOM   3486 1HD1 ILE A 313       4.620  -6.205   4.477  1.00  0.00           H  
ATOM   3487 2HD1 ILE A 313       5.300  -5.318   5.861  1.00  0.00           H  
ATOM   3488 3HD1 ILE A 313       3.907  -6.400   6.091  1.00  0.00           H  
ATOM   3489  N   GLY A 314       2.778  -1.331   8.088  1.00  0.00           N  
ATOM   3490  CA  GLY A 314       2.439  -0.741   9.373  1.00  0.00           C  
ATOM   3491  C   GLY A 314       2.110  -1.825  10.393  1.00  0.00           C  
ATOM   3492  O   GLY A 314       0.998  -1.877  10.920  1.00  0.00           O  
ATOM   3493  H   GLY A 314       3.748  -1.395   7.815  1.00  0.00           H  
ATOM   3494 1HA  GLY A 314       3.275  -0.139   9.732  1.00  0.00           H  
ATOM   3495 2HA  GLY A 314       1.586  -0.074   9.257  1.00  0.00           H  
ATOM   3496  N   TYR A 315       3.085  -2.690  10.672  1.00  0.00           N  
ATOM   3497  CA  TYR A 315       2.897  -3.781  11.628  1.00  0.00           C  
ATOM   3498  C   TYR A 315       2.658  -3.268  13.047  1.00  0.00           C  
ATOM   3499  O   TYR A 315       1.917  -3.882  13.812  1.00  0.00           O  
ATOM   3500  CB  TYR A 315       4.103  -4.722  11.620  1.00  0.00           C  
ATOM   3501  CG  TYR A 315       4.086  -5.751  10.510  1.00  0.00           C  
ATOM   3502  CD1 TYR A 315       5.208  -5.938   9.724  1.00  0.00           C  
ATOM   3503  CD2 TYR A 315       2.953  -6.511  10.283  1.00  0.00           C  
ATOM   3504  CE1 TYR A 315       5.209  -6.882   8.713  1.00  0.00           C  
ATOM   3505  CE2 TYR A 315       2.948  -7.454   9.273  1.00  0.00           C  
ATOM   3506  CZ  TYR A 315       4.068  -7.643   8.488  1.00  0.00           C  
ATOM   3507  OH  TYR A 315       4.041  -8.590   7.486  1.00  0.00           O  
ATOM   3508  H   TYR A 315       3.977  -2.588  10.212  1.00  0.00           H  
ATOM   3509  HA  TYR A 315       2.014  -4.346  11.331  1.00  0.00           H  
ATOM   3510 1HB  TYR A 315       5.019  -4.137  11.528  1.00  0.00           H  
ATOM   3511 2HB  TYR A 315       4.147  -5.252  12.570  1.00  0.00           H  
ATOM   3512  HD1 TYR A 315       6.092  -5.339   9.912  1.00  0.00           H  
ATOM   3513  HD2 TYR A 315       2.065  -6.368  10.901  1.00  0.00           H  
ATOM   3514  HE1 TYR A 315       6.097  -7.025   8.100  1.00  0.00           H  
ATOM   3515  HE2 TYR A 315       2.055  -8.052   9.094  1.00  0.00           H  
ATOM   3516  HH  TYR A 315       4.941  -8.799   7.228  1.00  0.00           H  
ATOM   3517  N   GLY A 316       3.272  -2.139  13.391  1.00  0.00           N  
ATOM   3518  CA  GLY A 316       3.085  -1.548  14.712  1.00  0.00           C  
ATOM   3519  C   GLY A 316       3.932  -2.259  15.756  1.00  0.00           C  
ATOM   3520  O   GLY A 316       3.413  -2.824  16.719  1.00  0.00           O  
ATOM   3521  H   GLY A 316       3.875  -1.679  12.725  1.00  0.00           H  
ATOM   3522 1HA  GLY A 316       3.355  -0.493  14.677  1.00  0.00           H  
ATOM   3523 2HA  GLY A 316       2.035  -1.603  14.990  1.00  0.00           H  
ATOM   3524  N   ASP A 317       5.239  -2.222  15.554  1.00  0.00           N  
ATOM   3525  CA  ASP A 317       6.193  -2.856  16.456  1.00  0.00           C  
ATOM   3526  C   ASP A 317       7.546  -2.173  16.385  1.00  0.00           C  
ATOM   3527  O   ASP A 317       8.228  -2.003  17.394  1.00  0.00           O  
ATOM   3528  CB  ASP A 317       6.294  -4.338  16.113  1.00  0.00           C  
ATOM   3529  CG  ASP A 317       6.421  -4.600  14.613  1.00  0.00           C  
ATOM   3530  OD1 ASP A 317       6.706  -3.690  13.864  1.00  0.00           O  
ATOM   3531  OD2 ASP A 317       6.213  -5.726  14.233  1.00  0.00           O  
ATOM   3532  H   ASP A 317       5.582  -1.738  14.739  1.00  0.00           H  
ATOM   3533  HA  ASP A 317       5.820  -2.763  17.475  1.00  0.00           H  
ATOM   3534 1HB  ASP A 317       7.162  -4.766  16.615  1.00  0.00           H  
ATOM   3535 2HB  ASP A 317       5.415  -4.857  16.491  1.00  0.00           H  
ATOM   3536  N   LYS A 318       7.852  -1.665  15.209  1.00  0.00           N  
ATOM   3537  CA  LYS A 318       8.926  -0.712  15.021  1.00  0.00           C  
ATOM   3538  C   LYS A 318       8.301   0.612  14.613  1.00  0.00           C  
ATOM   3539  O   LYS A 318       7.773   0.756  13.514  1.00  0.00           O  
ATOM   3540  CB  LYS A 318       9.931  -1.194  13.987  1.00  0.00           C  
ATOM   3541  CG  LYS A 318      10.599  -2.522  14.317  1.00  0.00           C  
ATOM   3542  CD  LYS A 318      11.423  -2.456  15.591  1.00  0.00           C  
ATOM   3543  CE  LYS A 318      12.159  -3.770  15.826  1.00  0.00           C  
ATOM   3544  NZ  LYS A 318      12.690  -3.879  17.212  1.00  0.00           N  
ATOM   3545  H   LYS A 318       7.275  -1.957  14.435  1.00  0.00           H  
ATOM   3546  HA  LYS A 318       9.444  -0.568  15.966  1.00  0.00           H  
ATOM   3547 1HB  LYS A 318       9.434  -1.309  13.025  1.00  0.00           H  
ATOM   3548 2HB  LYS A 318      10.714  -0.445  13.866  1.00  0.00           H  
ATOM   3549 1HG  LYS A 318       9.837  -3.290  14.439  1.00  0.00           H  
ATOM   3550 2HG  LYS A 318      11.253  -2.808  13.496  1.00  0.00           H  
ATOM   3551 1HD  LYS A 318      12.152  -1.647  15.517  1.00  0.00           H  
ATOM   3552 2HD  LYS A 318      10.770  -2.258  16.440  1.00  0.00           H  
ATOM   3553 1HE  LYS A 318      11.476  -4.598  15.643  1.00  0.00           H  
ATOM   3554 2HE  LYS A 318      12.990  -3.843  15.126  1.00  0.00           H  
ATOM   3555 1HZ  LYS A 318      13.170  -4.759  17.325  1.00  0.00           H  
ATOM   3556 2HZ  LYS A 318      13.331  -3.121  17.374  1.00  0.00           H  
ATOM   3557 3HZ  LYS A 318      11.928  -3.824  17.873  1.00  0.00           H  
ATOM   3558  N   VAL A 319       8.297   1.551  15.540  1.00  0.00           N  
ATOM   3559  CA  VAL A 319       7.677   2.839  15.351  1.00  0.00           C  
ATOM   3560  C   VAL A 319       8.689   3.942  15.631  1.00  0.00           C  
ATOM   3561  O   VAL A 319       9.089   4.120  16.780  1.00  0.00           O  
ATOM   3562  CB  VAL A 319       6.481   2.995  16.302  1.00  0.00           C  
ATOM   3563  CG1 VAL A 319       5.831   4.346  16.081  1.00  0.00           C  
ATOM   3564  CG2 VAL A 319       5.488   1.860  16.077  1.00  0.00           C  
ATOM   3565  H   VAL A 319       8.735   1.367  16.420  1.00  0.00           H  
ATOM   3566  HA  VAL A 319       7.310   2.900  14.332  1.00  0.00           H  
ATOM   3567  HB  VAL A 319       6.834   2.966  17.332  1.00  0.00           H  
ATOM   3568 1HG1 VAL A 319       4.994   4.463  16.769  1.00  0.00           H  
ATOM   3569 2HG1 VAL A 319       6.560   5.135  16.261  1.00  0.00           H  
ATOM   3570 3HG1 VAL A 319       5.470   4.414  15.055  1.00  0.00           H  
ATOM   3571 1HG2 VAL A 319       4.646   1.975  16.757  1.00  0.00           H  
ATOM   3572 2HG2 VAL A 319       5.132   1.890  15.047  1.00  0.00           H  
ATOM   3573 3HG2 VAL A 319       5.975   0.904  16.264  1.00  0.00           H  
ATOM   3574  N   PRO A 320       9.152   4.669  14.604  1.00  0.00           N  
ATOM   3575  CA  PRO A 320       9.909   5.920  14.754  1.00  0.00           C  
ATOM   3576  C   PRO A 320       9.377   6.751  15.927  1.00  0.00           C  
ATOM   3577  O   PRO A 320       8.321   7.372  15.826  1.00  0.00           O  
ATOM   3578  CB  PRO A 320       9.680   6.657  13.428  1.00  0.00           C  
ATOM   3579  CG  PRO A 320       9.541   5.580  12.424  1.00  0.00           C  
ATOM   3580  CD  PRO A 320       8.768   4.522  13.151  1.00  0.00           C  
ATOM   3581  HA  PRO A 320      10.971   5.684  14.888  1.00  0.00           H  
ATOM   3582 1HB  PRO A 320       8.777   7.277  13.500  1.00  0.00           H  
ATOM   3583 2HB  PRO A 320      10.521   7.332  13.219  1.00  0.00           H  
ATOM   3584 1HG  PRO A 320       9.025   5.951  11.527  1.00  0.00           H  
ATOM   3585 2HG  PRO A 320      10.535   5.235  12.107  1.00  0.00           H  
ATOM   3586 1HD  PRO A 320       7.685   4.694  13.067  1.00  0.00           H  
ATOM   3587 2HD  PRO A 320       9.060   3.532  12.779  1.00  0.00           H  
ATOM   3588  N   GLN A 321      10.110   6.739  17.035  1.00  0.00           N  
ATOM   3589  CA  GLN A 321       9.735   7.437  18.256  1.00  0.00           C  
ATOM   3590  C   GLN A 321      10.108   8.907  18.221  1.00  0.00           C  
ATOM   3591  O   GLN A 321       9.313   9.767  18.599  1.00  0.00           O  
ATOM   3592  CB  GLN A 321      10.423   6.789  19.452  1.00  0.00           C  
ATOM   3593  CG  GLN A 321      10.058   5.339  19.663  1.00  0.00           C  
ATOM   3594  CD  GLN A 321       8.631   5.171  20.132  1.00  0.00           C  
ATOM   3595  OE1 GLN A 321       8.257   5.738  21.162  1.00  0.00           O  
ATOM   3596  NE2 GLN A 321       7.830   4.393  19.414  1.00  0.00           N  
ATOM   3597  H   GLN A 321      10.962   6.208  17.039  1.00  0.00           H  
ATOM   3598  HA  GLN A 321       8.655   7.362  18.379  1.00  0.00           H  
ATOM   3599 1HB  GLN A 321      11.501   6.853  19.323  1.00  0.00           H  
ATOM   3600 2HB  GLN A 321      10.169   7.335  20.360  1.00  0.00           H  
ATOM   3601 1HG  GLN A 321      10.191   4.798  18.732  1.00  0.00           H  
ATOM   3602 2HG  GLN A 321      10.714   4.925  20.429  1.00  0.00           H  
ATOM   3603 1HE2 GLN A 321       6.894   4.241  19.735  1.00  0.00           H  
ATOM   3604 2HE2 GLN A 321       8.168   3.977  18.568  1.00  0.00           H  
ATOM   3605  N   THR A 322      11.335   9.194  17.806  1.00  0.00           N  
ATOM   3606  CA  THR A 322      11.824  10.560  17.820  1.00  0.00           C  
ATOM   3607  C   THR A 322      11.296  11.268  16.610  1.00  0.00           C  
ATOM   3608  O   THR A 322      11.126  10.647  15.566  1.00  0.00           O  
ATOM   3609  CB  THR A 322      13.378  10.636  17.829  1.00  0.00           C  
ATOM   3610  OG1 THR A 322      13.929  10.154  16.590  1.00  0.00           O  
ATOM   3611  CG2 THR A 322      13.926   9.785  18.965  1.00  0.00           C  
ATOM   3612  H   THR A 322      11.936   8.461  17.470  1.00  0.00           H  
ATOM   3613  HA  THR A 322      11.444  11.066  18.708  1.00  0.00           H  
ATOM   3614  HB  THR A 322      13.687  11.671  17.975  1.00  0.00           H  
ATOM   3615  HG1 THR A 322      13.724   9.227  16.481  1.00  0.00           H  
ATOM   3616 1HG2 THR A 322      15.014   9.848  18.975  1.00  0.00           H  
ATOM   3617 2HG2 THR A 322      13.533  10.147  19.914  1.00  0.00           H  
ATOM   3618 3HG2 THR A 322      13.626   8.747  18.822  1.00  0.00           H  
ATOM   3619  N   TRP A 323      11.061  12.569  16.743  1.00  0.00           N  
ATOM   3620  CA  TRP A 323      10.569  13.373  15.637  1.00  0.00           C  
ATOM   3621  C   TRP A 323      11.605  13.465  14.533  1.00  0.00           C  
ATOM   3622  O   TRP A 323      11.261  13.666  13.372  1.00  0.00           O  
ATOM   3623  CB  TRP A 323      10.192  14.776  16.106  1.00  0.00           C  
ATOM   3624  CG  TRP A 323      11.367  15.627  16.468  1.00  0.00           C  
ATOM   3625  CD1 TRP A 323      11.915  15.785  17.704  1.00  0.00           C  
ATOM   3626  CD2 TRP A 323      12.153  16.446  15.572  1.00  0.00           C  
ATOM   3627  NE1 TRP A 323      12.980  16.648  17.641  1.00  0.00           N  
ATOM   3628  CE2 TRP A 323      13.140  17.063  16.344  1.00  0.00           C  
ATOM   3629  CE3 TRP A 323      12.099  16.700  14.196  1.00  0.00           C  
ATOM   3630  CZ2 TRP A 323      14.073  17.923  15.789  1.00  0.00           C  
ATOM   3631  CZ3 TRP A 323      13.038  17.559  13.637  1.00  0.00           C  
ATOM   3632  CH2 TRP A 323      13.997  18.156  14.415  1.00  0.00           C  
ATOM   3633  H   TRP A 323      11.228  13.010  17.637  1.00  0.00           H  
ATOM   3634  HA  TRP A 323       9.679  12.897  15.235  1.00  0.00           H  
ATOM   3635 1HB  TRP A 323       9.632  15.282  15.320  1.00  0.00           H  
ATOM   3636 2HB  TRP A 323       9.541  14.704  16.976  1.00  0.00           H  
ATOM   3637  HD1 TRP A 323      11.557  15.300  18.611  1.00  0.00           H  
ATOM   3638  HE1 TRP A 323      13.554  16.931  18.422  1.00  0.00           H  
ATOM   3639  HE3 TRP A 323      11.338  16.228  13.575  1.00  0.00           H  
ATOM   3640  HZ2 TRP A 323      14.845  18.406  16.388  1.00  0.00           H  
ATOM   3641  HZ3 TRP A 323      12.990  17.749  12.564  1.00  0.00           H  
ATOM   3642  HH2 TRP A 323      14.718  18.825  13.945  1.00  0.00           H  
ATOM   3643  N   VAL A 324      12.872  13.291  14.899  1.00  0.00           N  
ATOM   3644  CA  VAL A 324      13.947  13.284  13.934  1.00  0.00           C  
ATOM   3645  C   VAL A 324      13.831  12.039  13.083  1.00  0.00           C  
ATOM   3646  O   VAL A 324      13.848  12.117  11.855  1.00  0.00           O  
ATOM   3647  CB  VAL A 324      15.312  13.301  14.637  1.00  0.00           C  
ATOM   3648  CG1 VAL A 324      16.421  13.182  13.609  1.00  0.00           C  
ATOM   3649  CG2 VAL A 324      15.459  14.570  15.446  1.00  0.00           C  
ATOM   3650  H   VAL A 324      13.095  13.147  15.873  1.00  0.00           H  
ATOM   3651  HA  VAL A 324      13.858  14.164  13.295  1.00  0.00           H  
ATOM   3652  HB  VAL A 324      15.384  12.439  15.299  1.00  0.00           H  
ATOM   3653 1HG1 VAL A 324      17.388  13.174  14.113  1.00  0.00           H  
ATOM   3654 2HG1 VAL A 324      16.296  12.257  13.051  1.00  0.00           H  
ATOM   3655 3HG1 VAL A 324      16.375  14.029  12.924  1.00  0.00           H  
ATOM   3656 1HG2 VAL A 324      16.426  14.570  15.950  1.00  0.00           H  
ATOM   3657 2HG2 VAL A 324      15.395  15.433  14.783  1.00  0.00           H  
ATOM   3658 3HG2 VAL A 324      14.663  14.621  16.189  1.00  0.00           H  
ATOM   3659  N   GLY A 325      13.682  10.889  13.746  1.00  0.00           N  
ATOM   3660  CA  GLY A 325      13.517   9.616  13.064  1.00  0.00           C  
ATOM   3661  C   GLY A 325      12.276   9.635  12.198  1.00  0.00           C  
ATOM   3662  O   GLY A 325      12.310   9.187  11.059  1.00  0.00           O  
ATOM   3663  H   GLY A 325      13.684  10.879  14.755  1.00  0.00           H  
ATOM   3664 1HA  GLY A 325      14.394   9.413  12.449  1.00  0.00           H  
ATOM   3665 2HA  GLY A 325      13.443   8.814  13.798  1.00  0.00           H  
ATOM   3666  N   LYS A 326      11.190  10.178  12.738  1.00  0.00           N  
ATOM   3667  CA  LYS A 326       9.940  10.330  12.011  1.00  0.00           C  
ATOM   3668  C   LYS A 326      10.139  11.135  10.735  1.00  0.00           C  
ATOM   3669  O   LYS A 326       9.736  10.709   9.652  1.00  0.00           O  
ATOM   3670  CB  LYS A 326       8.901  11.008  12.905  1.00  0.00           C  
ATOM   3671  CG  LYS A 326       8.333  10.122  14.004  1.00  0.00           C  
ATOM   3672  CD  LYS A 326       7.351  10.872  14.891  1.00  0.00           C  
ATOM   3673  CE  LYS A 326       6.857   9.985  16.021  1.00  0.00           C  
ATOM   3674  NZ  LYS A 326       5.880  10.673  16.898  1.00  0.00           N  
ATOM   3675  H   LYS A 326      11.229  10.509  13.686  1.00  0.00           H  
ATOM   3676  HA  LYS A 326       9.577   9.340  11.732  1.00  0.00           H  
ATOM   3677 1HB  LYS A 326       9.350  11.876  13.380  1.00  0.00           H  
ATOM   3678 2HB  LYS A 326       8.072  11.371  12.304  1.00  0.00           H  
ATOM   3679 1HG  LYS A 326       7.811   9.282  13.547  1.00  0.00           H  
ATOM   3680 2HG  LYS A 326       9.139   9.724  14.618  1.00  0.00           H  
ATOM   3681 1HD  LYS A 326       7.831  11.752  15.315  1.00  0.00           H  
ATOM   3682 2HD  LYS A 326       6.497  11.197  14.296  1.00  0.00           H  
ATOM   3683 1HE  LYS A 326       6.387   9.099  15.599  1.00  0.00           H  
ATOM   3684 2HE  LYS A 326       7.709   9.677  16.624  1.00  0.00           H  
ATOM   3685 1HZ  LYS A 326       5.586  10.046  17.632  1.00  0.00           H  
ATOM   3686 2HZ  LYS A 326       6.312  11.491  17.308  1.00  0.00           H  
ATOM   3687 3HZ  LYS A 326       5.079  10.953  16.353  1.00  0.00           H  
ATOM   3688  N   THR A 327      10.766  12.295  10.875  1.00  0.00           N  
ATOM   3689  CA  THR A 327      11.032  13.180   9.756  1.00  0.00           C  
ATOM   3690  C   THR A 327      11.808  12.468   8.665  1.00  0.00           C  
ATOM   3691  O   THR A 327      11.389  12.454   7.508  1.00  0.00           O  
ATOM   3692  CB  THR A 327      11.821  14.416  10.224  1.00  0.00           C  
ATOM   3693  OG1 THR A 327      11.049  15.135  11.196  1.00  0.00           O  
ATOM   3694  CG2 THR A 327      12.130  15.325   9.049  1.00  0.00           C  
ATOM   3695  H   THR A 327      11.062  12.586  11.791  1.00  0.00           H  
ATOM   3696  HA  THR A 327      10.081  13.510   9.339  1.00  0.00           H  
ATOM   3697  HB  THR A 327      12.756  14.098  10.683  1.00  0.00           H  
ATOM   3698  HG1 THR A 327      10.856  14.559  11.940  1.00  0.00           H  
ATOM   3699 1HG2 THR A 327      12.690  16.193   9.399  1.00  0.00           H  
ATOM   3700 2HG2 THR A 327      12.725  14.783   8.315  1.00  0.00           H  
ATOM   3701 3HG2 THR A 327      11.200  15.656   8.589  1.00  0.00           H  
ATOM   3702  N   ILE A 328      12.936  11.881   9.053  1.00  0.00           N  
ATOM   3703  CA  ILE A 328      13.822  11.187   8.138  1.00  0.00           C  
ATOM   3704  C   ILE A 328      13.102  10.054   7.447  1.00  0.00           C  
ATOM   3705  O   ILE A 328      13.228   9.874   6.233  1.00  0.00           O  
ATOM   3706  CB  ILE A 328      15.028  10.610   8.875  1.00  0.00           C  
ATOM   3707  CG1 ILE A 328      15.926  11.719   9.412  1.00  0.00           C  
ATOM   3708  CG2 ILE A 328      15.808   9.732   7.923  1.00  0.00           C  
ATOM   3709  CD1 ILE A 328      16.943  11.218  10.411  1.00  0.00           C  
ATOM   3710  H   ILE A 328      13.199  11.931  10.026  1.00  0.00           H  
ATOM   3711  HA  ILE A 328      14.168  11.891   7.381  1.00  0.00           H  
ATOM   3712  HB  ILE A 328      14.688  10.019   9.723  1.00  0.00           H  
ATOM   3713 1HG1 ILE A 328      16.459  12.182   8.582  1.00  0.00           H  
ATOM   3714 2HG1 ILE A 328      15.313  12.480   9.891  1.00  0.00           H  
ATOM   3715 1HG2 ILE A 328      16.655   9.306   8.453  1.00  0.00           H  
ATOM   3716 2HG2 ILE A 328      15.169   8.932   7.554  1.00  0.00           H  
ATOM   3717 3HG2 ILE A 328      16.161  10.331   7.086  1.00  0.00           H  
ATOM   3718 1HD1 ILE A 328      17.555  12.051  10.757  1.00  0.00           H  
ATOM   3719 2HD1 ILE A 328      16.428  10.767  11.260  1.00  0.00           H  
ATOM   3720 3HD1 ILE A 328      17.579  10.474   9.936  1.00  0.00           H  
ATOM   3721  N   ALA A 329      12.347   9.294   8.238  1.00  0.00           N  
ATOM   3722  CA  ALA A 329      11.570   8.180   7.747  1.00  0.00           C  
ATOM   3723  C   ALA A 329      10.806   8.603   6.535  1.00  0.00           C  
ATOM   3724  O   ALA A 329      10.981   8.023   5.469  1.00  0.00           O  
ATOM   3725  CB  ALA A 329      10.615   7.667   8.812  1.00  0.00           C  
ATOM   3726  H   ALA A 329      12.309   9.496   9.222  1.00  0.00           H  
ATOM   3727  HA  ALA A 329      12.254   7.383   7.457  1.00  0.00           H  
ATOM   3728 1HB  ALA A 329      10.053   6.824   8.413  1.00  0.00           H  
ATOM   3729 2HB  ALA A 329      11.182   7.344   9.686  1.00  0.00           H  
ATOM   3730 3HB  ALA A 329       9.923   8.450   9.102  1.00  0.00           H  
ATOM   3731  N   SER A 330       9.970   9.623   6.707  1.00  0.00           N  
ATOM   3732  CA  SER A 330       9.145  10.152   5.637  1.00  0.00           C  
ATOM   3733  C   SER A 330       9.954  10.639   4.451  1.00  0.00           C  
ATOM   3734  O   SER A 330       9.617  10.357   3.300  1.00  0.00           O  
ATOM   3735  CB  SER A 330       8.300  11.275   6.166  1.00  0.00           C  
ATOM   3736  OG  SER A 330       7.314  10.783   7.030  1.00  0.00           O  
ATOM   3737  H   SER A 330       9.900  10.042   7.627  1.00  0.00           H  
ATOM   3738  HA  SER A 330       8.484   9.357   5.293  1.00  0.00           H  
ATOM   3739 1HB  SER A 330       8.933  11.981   6.703  1.00  0.00           H  
ATOM   3740 2HB  SER A 330       7.844  11.814   5.340  1.00  0.00           H  
ATOM   3741  HG  SER A 330       6.779  10.181   6.505  1.00  0.00           H  
ATOM   3742  N   CYS A 331      11.052  11.349   4.731  1.00  0.00           N  
ATOM   3743  CA  CYS A 331      11.903  11.896   3.675  1.00  0.00           C  
ATOM   3744  C   CYS A 331      12.268  10.836   2.649  1.00  0.00           C  
ATOM   3745  O   CYS A 331      12.247  11.089   1.444  1.00  0.00           O  
ATOM   3746  CB  CYS A 331      13.191  12.483   4.257  1.00  0.00           C  
ATOM   3747  SG  CYS A 331      12.941  13.906   5.342  1.00  0.00           S  
ATOM   3748  H   CYS A 331      11.286  11.543   5.695  1.00  0.00           H  
ATOM   3749  HA  CYS A 331      11.355  12.693   3.171  1.00  0.00           H  
ATOM   3750 1HB  CYS A 331      13.729  11.720   4.815  1.00  0.00           H  
ATOM   3751 2HB  CYS A 331      13.839  12.798   3.440  1.00  0.00           H  
ATOM   3752  HG  CYS A 331      14.228  14.108   5.604  1.00  0.00           H  
ATOM   3753  N   PHE A 332      12.577   9.638   3.122  1.00  0.00           N  
ATOM   3754  CA  PHE A 332      12.890   8.556   2.214  1.00  0.00           C  
ATOM   3755  C   PHE A 332      11.668   7.727   1.830  1.00  0.00           C  
ATOM   3756  O   PHE A 332      11.580   7.253   0.697  1.00  0.00           O  
ATOM   3757  CB  PHE A 332      13.942   7.667   2.837  1.00  0.00           C  
ATOM   3758  CG  PHE A 332      15.270   8.343   2.959  1.00  0.00           C  
ATOM   3759  CD1 PHE A 332      15.695   8.851   4.175  1.00  0.00           C  
ATOM   3760  CD2 PHE A 332      16.093   8.486   1.857  1.00  0.00           C  
ATOM   3761  CE1 PHE A 332      16.913   9.486   4.286  1.00  0.00           C  
ATOM   3762  CE2 PHE A 332      17.309   9.126   1.962  1.00  0.00           C  
ATOM   3763  CZ  PHE A 332      17.720   9.626   3.180  1.00  0.00           C  
ATOM   3764  H   PHE A 332      12.610   9.495   4.126  1.00  0.00           H  
ATOM   3765  HA  PHE A 332      13.303   8.990   1.305  1.00  0.00           H  
ATOM   3766 1HB  PHE A 332      13.614   7.380   3.832  1.00  0.00           H  
ATOM   3767 2HB  PHE A 332      14.066   6.759   2.247  1.00  0.00           H  
ATOM   3768  HD1 PHE A 332      15.055   8.742   5.047  1.00  0.00           H  
ATOM   3769  HD2 PHE A 332      15.768   8.090   0.896  1.00  0.00           H  
ATOM   3770  HE1 PHE A 332      17.240   9.881   5.246  1.00  0.00           H  
ATOM   3771  HE2 PHE A 332      17.947   9.235   1.084  1.00  0.00           H  
ATOM   3772  HZ  PHE A 332      18.683  10.129   3.266  1.00  0.00           H  
ATOM   3773  N   SER A 333      10.749   7.545   2.782  1.00  0.00           N  
ATOM   3774  CA  SER A 333       9.591   6.667   2.631  1.00  0.00           C  
ATOM   3775  C   SER A 333       8.796   6.985   1.390  1.00  0.00           C  
ATOM   3776  O   SER A 333       8.463   6.090   0.622  1.00  0.00           O  
ATOM   3777  CB  SER A 333       8.670   6.771   3.842  1.00  0.00           C  
ATOM   3778  OG  SER A 333       9.339   6.386   5.012  1.00  0.00           O  
ATOM   3779  H   SER A 333      10.874   7.997   3.669  1.00  0.00           H  
ATOM   3780  HA  SER A 333       9.949   5.640   2.550  1.00  0.00           H  
ATOM   3781 1HB  SER A 333       8.299   7.789   3.940  1.00  0.00           H  
ATOM   3782 2HB  SER A 333       7.808   6.123   3.687  1.00  0.00           H  
ATOM   3783  HG  SER A 333       8.678   6.130   5.666  1.00  0.00           H  
ATOM   3784  N   VAL A 334       8.493   8.263   1.194  1.00  0.00           N  
ATOM   3785  CA  VAL A 334       7.705   8.698   0.044  1.00  0.00           C  
ATOM   3786  C   VAL A 334       8.113   7.986  -1.245  1.00  0.00           C  
ATOM   3787  O   VAL A 334       7.311   7.273  -1.854  1.00  0.00           O  
ATOM   3788  CB  VAL A 334       7.844  10.223  -0.145  1.00  0.00           C  
ATOM   3789  CG1 VAL A 334       7.193  10.657  -1.452  1.00  0.00           C  
ATOM   3790  CG2 VAL A 334       7.193  10.938   1.027  1.00  0.00           C  
ATOM   3791  H   VAL A 334       8.810   8.950   1.869  1.00  0.00           H  
ATOM   3792  HA  VAL A 334       6.659   8.471   0.244  1.00  0.00           H  
ATOM   3793  HB  VAL A 334       8.902  10.481  -0.195  1.00  0.00           H  
ATOM   3794 1HG1 VAL A 334       7.308  11.735  -1.573  1.00  0.00           H  
ATOM   3795 2HG1 VAL A 334       7.666  10.149  -2.291  1.00  0.00           H  
ATOM   3796 3HG1 VAL A 334       6.133  10.408  -1.429  1.00  0.00           H  
ATOM   3797 1HG2 VAL A 334       7.301  12.016   0.900  1.00  0.00           H  
ATOM   3798 2HG2 VAL A 334       6.135  10.683   1.064  1.00  0.00           H  
ATOM   3799 3HG2 VAL A 334       7.669  10.633   1.955  1.00  0.00           H  
ATOM   3800  N   PHE A 335       9.352   8.209  -1.673  1.00  0.00           N  
ATOM   3801  CA  PHE A 335       9.785   7.683  -2.951  1.00  0.00           C  
ATOM   3802  C   PHE A 335      10.159   6.221  -2.864  1.00  0.00           C  
ATOM   3803  O   PHE A 335      10.030   5.501  -3.845  1.00  0.00           O  
ATOM   3804  CB  PHE A 335      10.968   8.476  -3.501  1.00  0.00           C  
ATOM   3805  CG  PHE A 335      12.296   8.118  -2.902  1.00  0.00           C  
ATOM   3806  CD1 PHE A 335      13.033   7.048  -3.397  1.00  0.00           C  
ATOM   3807  CD2 PHE A 335      12.819   8.858  -1.856  1.00  0.00           C  
ATOM   3808  CE1 PHE A 335      14.259   6.723  -2.855  1.00  0.00           C  
ATOM   3809  CE2 PHE A 335      14.047   8.538  -1.317  1.00  0.00           C  
ATOM   3810  CZ  PHE A 335      14.767   7.470  -1.815  1.00  0.00           C  
ATOM   3811  H   PHE A 335       9.983   8.771  -1.119  1.00  0.00           H  
ATOM   3812  HA  PHE A 335       8.958   7.781  -3.654  1.00  0.00           H  
ATOM   3813 1HB  PHE A 335      11.033   8.325  -4.578  1.00  0.00           H  
ATOM   3814 2HB  PHE A 335      10.797   9.538  -3.334  1.00  0.00           H  
ATOM   3815  HD1 PHE A 335      12.631   6.461  -4.222  1.00  0.00           H  
ATOM   3816  HD2 PHE A 335      12.253   9.703  -1.464  1.00  0.00           H  
ATOM   3817  HE1 PHE A 335      14.826   5.880  -3.250  1.00  0.00           H  
ATOM   3818  HE2 PHE A 335      14.451   9.131  -0.499  1.00  0.00           H  
ATOM   3819  HZ  PHE A 335      15.736   7.223  -1.387  1.00  0.00           H  
ATOM   3820  N   ALA A 336      10.610   5.763  -1.700  1.00  0.00           N  
ATOM   3821  CA  ALA A 336      10.965   4.361  -1.564  1.00  0.00           C  
ATOM   3822  C   ALA A 336       9.729   3.505  -1.795  1.00  0.00           C  
ATOM   3823  O   ALA A 336       9.773   2.498  -2.503  1.00  0.00           O  
ATOM   3824  CB  ALA A 336      11.576   4.104  -0.200  1.00  0.00           C  
ATOM   3825  H   ALA A 336      10.731   6.380  -0.911  1.00  0.00           H  
ATOM   3826  HA  ALA A 336      11.696   4.114  -2.332  1.00  0.00           H  
ATOM   3827 1HB  ALA A 336      11.856   3.055  -0.122  1.00  0.00           H  
ATOM   3828 2HB  ALA A 336      12.462   4.726  -0.076  1.00  0.00           H  
ATOM   3829 3HB  ALA A 336      10.851   4.347   0.576  1.00  0.00           H  
ATOM   3830  N   ILE A 337       8.620   3.959  -1.230  1.00  0.00           N  
ATOM   3831  CA  ILE A 337       7.311   3.369  -1.422  1.00  0.00           C  
ATOM   3832  C   ILE A 337       6.854   3.475  -2.862  1.00  0.00           C  
ATOM   3833  O   ILE A 337       6.367   2.501  -3.433  1.00  0.00           O  
ATOM   3834  CB  ILE A 337       6.291   4.051  -0.520  1.00  0.00           C  
ATOM   3835  CG1 ILE A 337       6.605   3.713   0.932  1.00  0.00           C  
ATOM   3836  CG2 ILE A 337       4.885   3.626  -0.907  1.00  0.00           C  
ATOM   3837  CD1 ILE A 337       5.842   4.554   1.917  1.00  0.00           C  
ATOM   3838  H   ILE A 337       8.682   4.771  -0.639  1.00  0.00           H  
ATOM   3839  HA  ILE A 337       7.366   2.314  -1.157  1.00  0.00           H  
ATOM   3840  HB  ILE A 337       6.378   5.132  -0.625  1.00  0.00           H  
ATOM   3841 1HG1 ILE A 337       6.380   2.667   1.112  1.00  0.00           H  
ATOM   3842 2HG1 ILE A 337       7.671   3.862   1.109  1.00  0.00           H  
ATOM   3843 1HG2 ILE A 337       4.163   4.122  -0.259  1.00  0.00           H  
ATOM   3844 2HG2 ILE A 337       4.694   3.904  -1.942  1.00  0.00           H  
ATOM   3845 3HG2 ILE A 337       4.787   2.547  -0.800  1.00  0.00           H  
ATOM   3846 1HD1 ILE A 337       6.117   4.264   2.930  1.00  0.00           H  
ATOM   3847 2HD1 ILE A 337       6.082   5.606   1.761  1.00  0.00           H  
ATOM   3848 3HD1 ILE A 337       4.772   4.402   1.774  1.00  0.00           H  
ATOM   3849  N   SER A 338       7.018   4.655  -3.455  1.00  0.00           N  
ATOM   3850  CA  SER A 338       6.655   4.841  -4.851  1.00  0.00           C  
ATOM   3851  C   SER A 338       7.360   3.816  -5.738  1.00  0.00           C  
ATOM   3852  O   SER A 338       6.731   3.198  -6.595  1.00  0.00           O  
ATOM   3853  CB  SER A 338       7.010   6.244  -5.292  1.00  0.00           C  
ATOM   3854  OG  SER A 338       6.298   7.196  -4.548  1.00  0.00           O  
ATOM   3855  H   SER A 338       7.395   5.441  -2.940  1.00  0.00           H  
ATOM   3856  HA  SER A 338       5.578   4.701  -4.953  1.00  0.00           H  
ATOM   3857 1HB  SER A 338       8.078   6.409  -5.176  1.00  0.00           H  
ATOM   3858 2HB  SER A 338       6.778   6.360  -6.350  1.00  0.00           H  
ATOM   3859  HG  SER A 338       6.569   8.053  -4.887  1.00  0.00           H  
ATOM   3860  N   PHE A 339       8.659   3.638  -5.507  1.00  0.00           N  
ATOM   3861  CA  PHE A 339       9.496   2.713  -6.257  1.00  0.00           C  
ATOM   3862  C   PHE A 339       9.295   1.256  -5.864  1.00  0.00           C  
ATOM   3863  O   PHE A 339       9.624   0.358  -6.632  1.00  0.00           O  
ATOM   3864  CB  PHE A 339      10.963   3.099  -6.107  1.00  0.00           C  
ATOM   3865  CG  PHE A 339      11.377   4.166  -7.077  1.00  0.00           C  
ATOM   3866  CD1 PHE A 339      11.420   5.505  -6.721  1.00  0.00           C  
ATOM   3867  CD2 PHE A 339      11.715   3.820  -8.370  1.00  0.00           C  
ATOM   3868  CE1 PHE A 339      11.792   6.468  -7.638  1.00  0.00           C  
ATOM   3869  CE2 PHE A 339      12.088   4.776  -9.291  1.00  0.00           C  
ATOM   3870  CZ  PHE A 339      12.126   6.105  -8.925  1.00  0.00           C  
ATOM   3871  H   PHE A 339       9.092   4.183  -4.783  1.00  0.00           H  
ATOM   3872  HA  PHE A 339       9.238   2.810  -7.311  1.00  0.00           H  
ATOM   3873 1HB  PHE A 339      11.150   3.461  -5.097  1.00  0.00           H  
ATOM   3874 2HB  PHE A 339      11.589   2.226  -6.268  1.00  0.00           H  
ATOM   3875  HD1 PHE A 339      11.160   5.802  -5.713  1.00  0.00           H  
ATOM   3876  HD2 PHE A 339      11.680   2.773  -8.658  1.00  0.00           H  
ATOM   3877  HE1 PHE A 339      11.821   7.517  -7.344  1.00  0.00           H  
ATOM   3878  HE2 PHE A 339      12.349   4.484 -10.307  1.00  0.00           H  
ATOM   3879  HZ  PHE A 339      12.418   6.862  -9.649  1.00  0.00           H  
ATOM   3880  N   PHE A 340       8.715   1.016  -4.693  1.00  0.00           N  
ATOM   3881  CA  PHE A 340       8.241  -0.318  -4.346  1.00  0.00           C  
ATOM   3882  C   PHE A 340       7.068  -0.716  -5.226  1.00  0.00           C  
ATOM   3883  O   PHE A 340       7.056  -1.791  -5.825  1.00  0.00           O  
ATOM   3884  CB  PHE A 340       7.828  -0.373  -2.878  1.00  0.00           C  
ATOM   3885  CG  PHE A 340       7.111  -1.626  -2.462  1.00  0.00           C  
ATOM   3886  CD1 PHE A 340       7.796  -2.818  -2.285  1.00  0.00           C  
ATOM   3887  CD2 PHE A 340       5.742  -1.609  -2.239  1.00  0.00           C  
ATOM   3888  CE1 PHE A 340       7.129  -3.967  -1.903  1.00  0.00           C  
ATOM   3889  CE2 PHE A 340       5.072  -2.755  -1.858  1.00  0.00           C  
ATOM   3890  CZ  PHE A 340       5.767  -3.937  -1.691  1.00  0.00           C  
ATOM   3891  H   PHE A 340       8.556   1.773  -4.045  1.00  0.00           H  
ATOM   3892  HA  PHE A 340       9.052  -1.029  -4.511  1.00  0.00           H  
ATOM   3893 1HB  PHE A 340       8.722  -0.282  -2.282  1.00  0.00           H  
ATOM   3894 2HB  PHE A 340       7.192   0.467  -2.635  1.00  0.00           H  
ATOM   3895  HD1 PHE A 340       8.873  -2.843  -2.455  1.00  0.00           H  
ATOM   3896  HD2 PHE A 340       5.193  -0.677  -2.372  1.00  0.00           H  
ATOM   3897  HE1 PHE A 340       7.680  -4.897  -1.771  1.00  0.00           H  
ATOM   3898  HE2 PHE A 340       3.996  -2.728  -1.689  1.00  0.00           H  
ATOM   3899  HZ  PHE A 340       5.240  -4.843  -1.391  1.00  0.00           H  
ATOM   3900  N   ALA A 341       6.068   0.153  -5.277  1.00  0.00           N  
ATOM   3901  CA  ALA A 341       4.847  -0.118  -6.021  1.00  0.00           C  
ATOM   3902  C   ALA A 341       5.078  -0.109  -7.528  1.00  0.00           C  
ATOM   3903  O   ALA A 341       4.520  -0.937  -8.250  1.00  0.00           O  
ATOM   3904  CB  ALA A 341       3.789   0.904  -5.650  1.00  0.00           C  
ATOM   3905  H   ALA A 341       6.149   1.017  -4.762  1.00  0.00           H  
ATOM   3906  HA  ALA A 341       4.496  -1.113  -5.743  1.00  0.00           H  
ATOM   3907 1HB  ALA A 341       2.864   0.680  -6.183  1.00  0.00           H  
ATOM   3908 2HB  ALA A 341       3.607   0.866  -4.577  1.00  0.00           H  
ATOM   3909 3HB  ALA A 341       4.134   1.900  -5.925  1.00  0.00           H  
ATOM   3910  N   LEU A 342       5.877   0.848  -7.986  1.00  0.00           N  
ATOM   3911  CA  LEU A 342       6.146   1.085  -9.399  1.00  0.00           C  
ATOM   3912  C   LEU A 342       6.390  -0.163 -10.267  1.00  0.00           C  
ATOM   3913  O   LEU A 342       5.712  -0.306 -11.283  1.00  0.00           O  
ATOM   3914  CB  LEU A 342       7.320   2.065  -9.523  1.00  0.00           C  
ATOM   3915  CG  LEU A 342       7.856   2.280 -10.930  1.00  0.00           C  
ATOM   3916  CD1 LEU A 342       6.731   2.778 -11.822  1.00  0.00           C  
ATOM   3917  CD2 LEU A 342       8.990   3.281 -10.856  1.00  0.00           C  
ATOM   3918  H   LEU A 342       6.300   1.482  -7.327  1.00  0.00           H  
ATOM   3919  HA  LEU A 342       5.271   1.589  -9.809  1.00  0.00           H  
ATOM   3920 1HB  LEU A 342       6.979   3.035  -9.168  1.00  0.00           H  
ATOM   3921 2HB  LEU A 342       8.142   1.752  -8.885  1.00  0.00           H  
ATOM   3922  HG  LEU A 342       8.223   1.338 -11.337  1.00  0.00           H  
ATOM   3923 1HD1 LEU A 342       7.104   2.934 -12.833  1.00  0.00           H  
ATOM   3924 2HD1 LEU A 342       5.930   2.038 -11.844  1.00  0.00           H  
ATOM   3925 3HD1 LEU A 342       6.348   3.718 -11.428  1.00  0.00           H  
ATOM   3926 1HD2 LEU A 342       9.400   3.454 -11.848  1.00  0.00           H  
ATOM   3927 2HD2 LEU A 342       8.621   4.223 -10.448  1.00  0.00           H  
ATOM   3928 3HD2 LEU A 342       9.770   2.886 -10.208  1.00  0.00           H  
ATOM   3929  N   PRO A 343       7.306  -1.074  -9.897  1.00  0.00           N  
ATOM   3930  CA  PRO A 343       7.660  -2.247 -10.689  1.00  0.00           C  
ATOM   3931  C   PRO A 343       6.487  -3.193 -10.876  1.00  0.00           C  
ATOM   3932  O   PRO A 343       6.396  -3.880 -11.888  1.00  0.00           O  
ATOM   3933  CB  PRO A 343       8.835  -2.879  -9.915  1.00  0.00           C  
ATOM   3934  CG  PRO A 343       8.722  -2.342  -8.537  1.00  0.00           C  
ATOM   3935  CD  PRO A 343       8.209  -0.956  -8.758  1.00  0.00           C  
ATOM   3936  HA  PRO A 343       8.007  -1.906 -11.671  1.00  0.00           H  
ATOM   3937 1HB  PRO A 343       8.756  -3.977  -9.947  1.00  0.00           H  
ATOM   3938 2HB  PRO A 343       9.788  -2.613 -10.394  1.00  0.00           H  
ATOM   3939 1HG  PRO A 343       8.046  -2.965  -7.941  1.00  0.00           H  
ATOM   3940 2HG  PRO A 343       9.701  -2.356  -8.038  1.00  0.00           H  
ATOM   3941 1HD  PRO A 343       7.657  -0.624  -7.878  1.00  0.00           H  
ATOM   3942 2HD  PRO A 343       9.021  -0.266  -9.028  1.00  0.00           H  
ATOM   3943  N   ALA A 344       5.570  -3.208  -9.917  1.00  0.00           N  
ATOM   3944  CA  ALA A 344       4.370  -4.006 -10.082  1.00  0.00           C  
ATOM   3945  C   ALA A 344       3.532  -3.369 -11.174  1.00  0.00           C  
ATOM   3946  O   ALA A 344       2.982  -4.065 -12.027  1.00  0.00           O  
ATOM   3947  CB  ALA A 344       3.591  -4.107  -8.777  1.00  0.00           C  
ATOM   3948  H   ALA A 344       5.667  -2.621  -9.104  1.00  0.00           H  
ATOM   3949  HA  ALA A 344       4.656  -5.005 -10.405  1.00  0.00           H  
ATOM   3950 1HB  ALA A 344       2.701  -4.715  -8.933  1.00  0.00           H  
ATOM   3951 2HB  ALA A 344       4.219  -4.570  -8.016  1.00  0.00           H  
ATOM   3952 3HB  ALA A 344       3.297  -3.112  -8.449  1.00  0.00           H  
ATOM   3953  N   GLY A 345       3.486  -2.037 -11.163  1.00  0.00           N  
ATOM   3954  CA  GLY A 345       2.822  -1.269 -12.211  1.00  0.00           C  
ATOM   3955  C   GLY A 345       3.453  -1.536 -13.575  1.00  0.00           C  
ATOM   3956  O   GLY A 345       2.743  -1.750 -14.558  1.00  0.00           O  
ATOM   3957  H   GLY A 345       3.940  -1.547 -10.398  1.00  0.00           H  
ATOM   3958 1HA  GLY A 345       1.764  -1.532 -12.239  1.00  0.00           H  
ATOM   3959 2HA  GLY A 345       2.883  -0.207 -11.979  1.00  0.00           H  
ATOM   3960  N   ILE A 346       4.788  -1.541 -13.616  1.00  0.00           N  
ATOM   3961  CA  ILE A 346       5.532  -1.839 -14.830  1.00  0.00           C  
ATOM   3962  C   ILE A 346       5.143  -3.194 -15.387  1.00  0.00           C  
ATOM   3963  O   ILE A 346       4.849  -3.321 -16.577  1.00  0.00           O  
ATOM   3964  CB  ILE A 346       7.053  -1.811 -14.573  1.00  0.00           C  
ATOM   3965  CG1 ILE A 346       7.531  -0.400 -14.288  1.00  0.00           C  
ATOM   3966  CG2 ILE A 346       7.797  -2.362 -15.762  1.00  0.00           C  
ATOM   3967  CD1 ILE A 346       8.967  -0.319 -13.813  1.00  0.00           C  
ATOM   3968  H   ILE A 346       5.298  -1.326 -12.776  1.00  0.00           H  
ATOM   3969  HA  ILE A 346       5.295  -1.082 -15.579  1.00  0.00           H  
ATOM   3970  HB  ILE A 346       7.275  -2.415 -13.699  1.00  0.00           H  
ATOM   3971 1HG1 ILE A 346       7.437   0.175 -15.205  1.00  0.00           H  
ATOM   3972 2HG1 ILE A 346       6.889   0.053 -13.536  1.00  0.00           H  
ATOM   3973 1HG2 ILE A 346       8.867  -2.348 -15.560  1.00  0.00           H  
ATOM   3974 2HG2 ILE A 346       7.477  -3.385 -15.953  1.00  0.00           H  
ATOM   3975 3HG2 ILE A 346       7.583  -1.744 -16.633  1.00  0.00           H  
ATOM   3976 1HD1 ILE A 346       9.235   0.724 -13.646  1.00  0.00           H  
ATOM   3977 2HD1 ILE A 346       9.092  -0.872 -12.886  1.00  0.00           H  
ATOM   3978 3HD1 ILE A 346       9.624  -0.741 -14.573  1.00  0.00           H  
ATOM   3979  N   LEU A 347       5.129  -4.193 -14.513  1.00  0.00           N  
ATOM   3980  CA  LEU A 347       4.736  -5.537 -14.885  1.00  0.00           C  
ATOM   3981  C   LEU A 347       3.322  -5.599 -15.410  1.00  0.00           C  
ATOM   3982  O   LEU A 347       3.096  -6.182 -16.463  1.00  0.00           O  
ATOM   3983  CB  LEU A 347       4.869  -6.473 -13.691  1.00  0.00           C  
ATOM   3984  CG  LEU A 347       6.286  -6.925 -13.382  1.00  0.00           C  
ATOM   3985  CD1 LEU A 347       6.298  -7.703 -12.078  1.00  0.00           C  
ATOM   3986  CD2 LEU A 347       6.788  -7.769 -14.546  1.00  0.00           C  
ATOM   3987  H   LEU A 347       5.404  -4.018 -13.557  1.00  0.00           H  
ATOM   3988  HA  LEU A 347       5.405  -5.881 -15.672  1.00  0.00           H  
ATOM   3989 1HB  LEU A 347       4.482  -5.970 -12.806  1.00  0.00           H  
ATOM   3990 2HB  LEU A 347       4.270  -7.360 -13.869  1.00  0.00           H  
ATOM   3991  HG  LEU A 347       6.927  -6.059 -13.260  1.00  0.00           H  
ATOM   3992 1HD1 LEU A 347       7.316  -8.023 -11.854  1.00  0.00           H  
ATOM   3993 2HD1 LEU A 347       5.932  -7.068 -11.272  1.00  0.00           H  
ATOM   3994 3HD1 LEU A 347       5.656  -8.578 -12.171  1.00  0.00           H  
ATOM   3995 1HD2 LEU A 347       7.809  -8.094 -14.344  1.00  0.00           H  
ATOM   3996 2HD2 LEU A 347       6.147  -8.642 -14.668  1.00  0.00           H  
ATOM   3997 3HD2 LEU A 347       6.773  -7.176 -15.460  1.00  0.00           H  
ATOM   3998  N   GLY A 348       2.382  -5.001 -14.676  1.00  0.00           N  
ATOM   3999  CA  GLY A 348       0.969  -5.015 -15.041  1.00  0.00           C  
ATOM   4000  C   GLY A 348       0.751  -4.480 -16.442  1.00  0.00           C  
ATOM   4001  O   GLY A 348       0.035  -5.083 -17.242  1.00  0.00           O  
ATOM   4002  H   GLY A 348       2.648  -4.535 -13.823  1.00  0.00           H  
ATOM   4003 1HA  GLY A 348       0.580  -6.026 -14.969  1.00  0.00           H  
ATOM   4004 2HA  GLY A 348       0.407  -4.409 -14.330  1.00  0.00           H  
ATOM   4005  N   SER A 349       1.380  -3.351 -16.732  1.00  0.00           N  
ATOM   4006  CA  SER A 349       1.251  -2.719 -18.029  1.00  0.00           C  
ATOM   4007  C   SER A 349       2.008  -3.507 -19.094  1.00  0.00           C  
ATOM   4008  O   SER A 349       1.592  -3.550 -20.249  1.00  0.00           O  
ATOM   4009  CB  SER A 349       1.738  -1.296 -17.943  1.00  0.00           C  
ATOM   4010  OG  SER A 349       0.978  -0.577 -17.011  1.00  0.00           O  
ATOM   4011  H   SER A 349       1.952  -2.907 -16.028  1.00  0.00           H  
ATOM   4012  HA  SER A 349       0.197  -2.708 -18.303  1.00  0.00           H  
ATOM   4013 1HB  SER A 349       2.790  -1.277 -17.659  1.00  0.00           H  
ATOM   4014 2HB  SER A 349       1.646  -0.828 -18.921  1.00  0.00           H  
ATOM   4015  HG  SER A 349       0.062  -0.830 -17.158  1.00  0.00           H  
ATOM   4016  N   GLY A 350       3.079  -4.177 -18.695  1.00  0.00           N  
ATOM   4017  CA  GLY A 350       3.754  -5.095 -19.590  1.00  0.00           C  
ATOM   4018  C   GLY A 350       2.858  -6.274 -19.945  1.00  0.00           C  
ATOM   4019  O   GLY A 350       2.851  -6.725 -21.088  1.00  0.00           O  
ATOM   4020  H   GLY A 350       3.429  -4.069 -17.755  1.00  0.00           H  
ATOM   4021 1HA  GLY A 350       4.049  -4.570 -20.498  1.00  0.00           H  
ATOM   4022 2HA  GLY A 350       4.660  -5.454 -19.114  1.00  0.00           H  
ATOM   4023  N   PHE A 351       2.097  -6.763 -18.966  1.00  0.00           N  
ATOM   4024  CA  PHE A 351       1.177  -7.869 -19.180  1.00  0.00           C  
ATOM   4025  C   PHE A 351       0.063  -7.428 -20.117  1.00  0.00           C  
ATOM   4026  O   PHE A 351      -0.383  -8.206 -20.960  1.00  0.00           O  
ATOM   4027  CB  PHE A 351       0.614  -8.375 -17.844  1.00  0.00           C  
ATOM   4028  CG  PHE A 351       1.659  -8.997 -16.947  1.00  0.00           C  
ATOM   4029  CD1 PHE A 351       2.608  -9.862 -17.450  1.00  0.00           C  
ATOM   4030  CD2 PHE A 351       1.709  -8.712 -15.594  1.00  0.00           C  
ATOM   4031  CE1 PHE A 351       3.580 -10.408 -16.630  1.00  0.00           C  
ATOM   4032  CE2 PHE A 351       2.669  -9.266 -14.778  1.00  0.00           C  
ATOM   4033  CZ  PHE A 351       3.612 -10.113 -15.295  1.00  0.00           C  
ATOM   4034  H   PHE A 351       2.165  -6.360 -18.047  1.00  0.00           H  
ATOM   4035  HA  PHE A 351       1.718  -8.686 -19.656  1.00  0.00           H  
ATOM   4036 1HB  PHE A 351       0.147  -7.554 -17.304  1.00  0.00           H  
ATOM   4037 2HB  PHE A 351      -0.157  -9.122 -18.034  1.00  0.00           H  
ATOM   4038  HD1 PHE A 351       2.586 -10.107 -18.510  1.00  0.00           H  
ATOM   4039  HD2 PHE A 351       0.983  -8.034 -15.168  1.00  0.00           H  
ATOM   4040  HE1 PHE A 351       4.325 -11.078 -17.041  1.00  0.00           H  
ATOM   4041  HE2 PHE A 351       2.688  -9.024 -13.721  1.00  0.00           H  
ATOM   4042  HZ  PHE A 351       4.376 -10.547 -14.653  1.00  0.00           H  
ATOM   4043  N   ALA A 352      -0.331  -6.156 -20.016  1.00  0.00           N  
ATOM   4044  CA  ALA A 352      -1.228  -5.560 -20.996  1.00  0.00           C  
ATOM   4045  C   ALA A 352      -0.617  -5.651 -22.376  1.00  0.00           C  
ATOM   4046  O   ALA A 352      -1.274  -6.112 -23.303  1.00  0.00           O  
ATOM   4047  CB  ALA A 352      -1.547  -4.123 -20.633  1.00  0.00           C  
ATOM   4048  H   ALA A 352       0.017  -5.588 -19.256  1.00  0.00           H  
ATOM   4049  HA  ALA A 352      -2.150  -6.118 -21.019  1.00  0.00           H  
ATOM   4050 1HB  ALA A 352      -2.235  -3.705 -21.364  1.00  0.00           H  
ATOM   4051 2HB  ALA A 352      -2.013  -4.107 -19.649  1.00  0.00           H  
ATOM   4052 3HB  ALA A 352      -0.647  -3.526 -20.616  1.00  0.00           H  
ATOM   4053  N   LEU A 353       0.645  -5.263 -22.511  1.00  0.00           N  
ATOM   4054  CA  LEU A 353       1.309  -5.346 -23.802  1.00  0.00           C  
ATOM   4055  C   LEU A 353       1.393  -6.767 -24.323  1.00  0.00           C  
ATOM   4056  O   LEU A 353       1.348  -6.982 -25.530  1.00  0.00           O  
ATOM   4057  CB  LEU A 353       2.709  -4.769 -23.720  1.00  0.00           C  
ATOM   4058  CG  LEU A 353       2.771  -3.269 -23.505  1.00  0.00           C  
ATOM   4059  CD1 LEU A 353       4.221  -2.864 -23.409  1.00  0.00           C  
ATOM   4060  CD2 LEU A 353       2.066  -2.561 -24.652  1.00  0.00           C  
ATOM   4061  H   LEU A 353       1.139  -4.881 -21.716  1.00  0.00           H  
ATOM   4062  HA  LEU A 353       0.737  -4.755 -24.516  1.00  0.00           H  
ATOM   4063 1HB  LEU A 353       3.244  -5.244 -22.902  1.00  0.00           H  
ATOM   4064 2HB  LEU A 353       3.231  -4.993 -24.649  1.00  0.00           H  
ATOM   4065  HG  LEU A 353       2.283  -3.008 -22.567  1.00  0.00           H  
ATOM   4066 1HD1 LEU A 353       4.262  -1.793 -23.252  1.00  0.00           H  
ATOM   4067 2HD1 LEU A 353       4.695  -3.380 -22.575  1.00  0.00           H  
ATOM   4068 3HD1 LEU A 353       4.734  -3.118 -24.337  1.00  0.00           H  
ATOM   4069 1HD2 LEU A 353       2.114  -1.483 -24.497  1.00  0.00           H  
ATOM   4070 2HD2 LEU A 353       2.554  -2.815 -25.591  1.00  0.00           H  
ATOM   4071 3HD2 LEU A 353       1.024  -2.876 -24.687  1.00  0.00           H  
ATOM   4072  N   LYS A 354       1.486  -7.739 -23.425  1.00  0.00           N  
ATOM   4073  CA  LYS A 354       1.470  -9.130 -23.832  1.00  0.00           C  
ATOM   4074  C   LYS A 354       0.131  -9.496 -24.445  1.00  0.00           C  
ATOM   4075  O   LYS A 354       0.075 -10.172 -25.469  1.00  0.00           O  
ATOM   4076  CB  LYS A 354       1.779 -10.034 -22.654  1.00  0.00           C  
ATOM   4077  CG  LYS A 354       1.815 -11.500 -23.009  1.00  0.00           C  
ATOM   4078  CD  LYS A 354       2.788 -11.755 -24.150  1.00  0.00           C  
ATOM   4079  CE  LYS A 354       4.236 -11.619 -23.696  1.00  0.00           C  
ATOM   4080  NZ  LYS A 354       5.185 -11.940 -24.793  1.00  0.00           N  
ATOM   4081  H   LYS A 354       1.565  -7.510 -22.447  1.00  0.00           H  
ATOM   4082  HA  LYS A 354       2.237  -9.278 -24.593  1.00  0.00           H  
ATOM   4083 1HB  LYS A 354       2.747  -9.764 -22.250  1.00  0.00           H  
ATOM   4084 2HB  LYS A 354       1.039  -9.896 -21.868  1.00  0.00           H  
ATOM   4085 1HG  LYS A 354       2.123 -12.075 -22.135  1.00  0.00           H  
ATOM   4086 2HG  LYS A 354       0.821 -11.822 -23.302  1.00  0.00           H  
ATOM   4087 1HD  LYS A 354       2.630 -12.759 -24.541  1.00  0.00           H  
ATOM   4088 2HD  LYS A 354       2.601 -11.041 -24.950  1.00  0.00           H  
ATOM   4089 1HE  LYS A 354       4.414 -10.598 -23.361  1.00  0.00           H  
ATOM   4090 2HE  LYS A 354       4.416 -12.298 -22.868  1.00  0.00           H  
ATOM   4091 1HZ  LYS A 354       6.135 -11.851 -24.459  1.00  0.00           H  
ATOM   4092 2HZ  LYS A 354       5.030 -12.887 -25.105  1.00  0.00           H  
ATOM   4093 3HZ  LYS A 354       5.013 -11.302 -25.557  1.00  0.00           H  
ATOM   4094  N   VAL A 355      -0.948  -9.023 -23.843  1.00  0.00           N  
ATOM   4095  CA  VAL A 355      -2.263  -9.239 -24.411  1.00  0.00           C  
ATOM   4096  C   VAL A 355      -2.450  -8.469 -25.709  1.00  0.00           C  
ATOM   4097  O   VAL A 355      -3.073  -8.970 -26.638  1.00  0.00           O  
ATOM   4098  CB  VAL A 355      -3.351  -8.862 -23.414  1.00  0.00           C  
ATOM   4099  CG1 VAL A 355      -4.701  -8.901 -24.092  1.00  0.00           C  
ATOM   4100  CG2 VAL A 355      -3.317  -9.843 -22.265  1.00  0.00           C  
ATOM   4101  H   VAL A 355      -0.853  -8.505 -22.981  1.00  0.00           H  
ATOM   4102  HA  VAL A 355      -2.365 -10.298 -24.631  1.00  0.00           H  
ATOM   4103  HB  VAL A 355      -3.185  -7.849 -23.048  1.00  0.00           H  
ATOM   4104 1HG1 VAL A 355      -5.466  -8.636 -23.367  1.00  0.00           H  
ATOM   4105 2HG1 VAL A 355      -4.717  -8.192 -24.918  1.00  0.00           H  
ATOM   4106 3HG1 VAL A 355      -4.890  -9.906 -24.470  1.00  0.00           H  
ATOM   4107 1HG2 VAL A 355      -4.094  -9.590 -21.547  1.00  0.00           H  
ATOM   4108 2HG2 VAL A 355      -3.490 -10.851 -22.645  1.00  0.00           H  
ATOM   4109 3HG2 VAL A 355      -2.343  -9.799 -21.781  1.00  0.00           H  
ATOM   4110  N   GLN A 356      -1.887  -7.265 -25.778  1.00  0.00           N  
ATOM   4111  CA  GLN A 356      -1.901  -6.480 -26.999  1.00  0.00           C  
ATOM   4112  C   GLN A 356      -1.210  -7.258 -28.101  1.00  0.00           C  
ATOM   4113  O   GLN A 356      -1.723  -7.347 -29.212  1.00  0.00           O  
ATOM   4114  CB  GLN A 356      -1.215  -5.131 -26.791  1.00  0.00           C  
ATOM   4115  CG  GLN A 356      -1.282  -4.216 -27.995  1.00  0.00           C  
ATOM   4116  CD  GLN A 356      -0.518  -2.926 -27.781  1.00  0.00           C  
ATOM   4117  OE1 GLN A 356       0.713  -2.915 -27.700  1.00  0.00           O  
ATOM   4118  NE2 GLN A 356      -1.243  -1.818 -27.681  1.00  0.00           N  
ATOM   4119  H   GLN A 356      -1.420  -6.893 -24.970  1.00  0.00           H  
ATOM   4120  HA  GLN A 356      -2.935  -6.310 -27.297  1.00  0.00           H  
ATOM   4121 1HB  GLN A 356      -1.673  -4.614 -25.946  1.00  0.00           H  
ATOM   4122 2HB  GLN A 356      -0.166  -5.283 -26.553  1.00  0.00           H  
ATOM   4123 1HG  GLN A 356      -0.851  -4.729 -28.855  1.00  0.00           H  
ATOM   4124 2HG  GLN A 356      -2.325  -3.967 -28.192  1.00  0.00           H  
ATOM   4125 1HE2 GLN A 356      -0.789  -0.938 -27.537  1.00  0.00           H  
ATOM   4126 2HE2 GLN A 356      -2.243  -1.845 -27.745  1.00  0.00           H  
ATOM   4127  N   GLN A 357      -0.063  -7.842 -27.767  1.00  0.00           N  
ATOM   4128  CA  GLN A 357       0.692  -8.704 -28.653  1.00  0.00           C  
ATOM   4129  C   GLN A 357      -0.147  -9.878 -29.129  1.00  0.00           C  
ATOM   4130  O   GLN A 357      -0.143 -10.185 -30.314  1.00  0.00           O  
ATOM   4131  CB  GLN A 357       1.956  -9.198 -27.950  1.00  0.00           C  
ATOM   4132  CG  GLN A 357       2.848 -10.091 -28.778  1.00  0.00           C  
ATOM   4133  CD  GLN A 357       3.936 -10.701 -27.921  1.00  0.00           C  
ATOM   4134  OE1 GLN A 357       4.252 -10.172 -26.851  1.00  0.00           O  
ATOM   4135  NE2 GLN A 357       4.516 -11.806 -28.373  1.00  0.00           N  
ATOM   4136  H   GLN A 357       0.298  -7.689 -26.841  1.00  0.00           H  
ATOM   4137  HA  GLN A 357       0.987  -8.128 -29.528  1.00  0.00           H  
ATOM   4138 1HB  GLN A 357       2.548  -8.339 -27.634  1.00  0.00           H  
ATOM   4139 2HB  GLN A 357       1.693  -9.753 -27.058  1.00  0.00           H  
ATOM   4140 1HG  GLN A 357       2.251 -10.894 -29.208  1.00  0.00           H  
ATOM   4141 2HG  GLN A 357       3.315  -9.503 -29.569  1.00  0.00           H  
ATOM   4142 1HE2 GLN A 357       5.240 -12.245 -27.842  1.00  0.00           H  
ATOM   4143 2HE2 GLN A 357       4.229 -12.199 -29.248  1.00  0.00           H  
ATOM   4144  N   LYS A 358      -0.884 -10.512 -28.218  1.00  0.00           N  
ATOM   4145  CA  LYS A 358      -1.777 -11.611 -28.581  1.00  0.00           C  
ATOM   4146  C   LYS A 358      -2.810 -11.169 -29.611  1.00  0.00           C  
ATOM   4147  O   LYS A 358      -3.080 -11.883 -30.575  1.00  0.00           O  
ATOM   4148  CB  LYS A 358      -2.486 -12.152 -27.346  1.00  0.00           C  
ATOM   4149  CG  LYS A 358      -1.590 -12.906 -26.381  1.00  0.00           C  
ATOM   4150  CD  LYS A 358      -2.342 -13.240 -25.102  1.00  0.00           C  
ATOM   4151  CE  LYS A 358      -1.403 -13.768 -24.037  1.00  0.00           C  
ATOM   4152  NZ  LYS A 358      -2.006 -13.704 -22.681  1.00  0.00           N  
ATOM   4153  H   LYS A 358      -0.823 -10.229 -27.251  1.00  0.00           H  
ATOM   4154  HA  LYS A 358      -1.186 -12.407 -29.022  1.00  0.00           H  
ATOM   4155 1HB  LYS A 358      -2.956 -11.341 -26.798  1.00  0.00           H  
ATOM   4156 2HB  LYS A 358      -3.279 -12.834 -27.656  1.00  0.00           H  
ATOM   4157 1HG  LYS A 358      -1.258 -13.834 -26.846  1.00  0.00           H  
ATOM   4158 2HG  LYS A 358      -0.714 -12.310 -26.141  1.00  0.00           H  
ATOM   4159 1HD  LYS A 358      -2.850 -12.353 -24.725  1.00  0.00           H  
ATOM   4160 2HD  LYS A 358      -3.092 -14.001 -25.315  1.00  0.00           H  
ATOM   4161 1HE  LYS A 358      -1.162 -14.805 -24.264  1.00  0.00           H  
ATOM   4162 2HE  LYS A 358      -0.486 -13.186 -24.049  1.00  0.00           H  
ATOM   4163 1HZ  LYS A 358      -1.351 -14.069 -22.004  1.00  0.00           H  
ATOM   4164 2HZ  LYS A 358      -2.226 -12.743 -22.454  1.00  0.00           H  
ATOM   4165 3HZ  LYS A 358      -2.852 -14.255 -22.662  1.00  0.00           H  
ATOM   4166  N   GLN A 359      -3.364  -9.982 -29.413  1.00  0.00           N  
ATOM   4167  CA  GLN A 359      -4.318  -9.417 -30.348  1.00  0.00           C  
ATOM   4168  C   GLN A 359      -3.652  -9.147 -31.691  1.00  0.00           C  
ATOM   4169  O   GLN A 359      -4.236  -9.390 -32.742  1.00  0.00           O  
ATOM   4170  CB  GLN A 359      -4.924  -8.145 -29.761  1.00  0.00           C  
ATOM   4171  CG  GLN A 359      -6.019  -7.530 -30.599  1.00  0.00           C  
ATOM   4172  CD  GLN A 359      -7.198  -8.460 -30.792  1.00  0.00           C  
ATOM   4173  OE1 GLN A 359      -7.690  -9.074 -29.841  1.00  0.00           O  
ATOM   4174  NE2 GLN A 359      -7.661  -8.567 -32.032  1.00  0.00           N  
ATOM   4175  H   GLN A 359      -3.119  -9.456 -28.589  1.00  0.00           H  
ATOM   4176  HA  GLN A 359      -5.117 -10.141 -30.508  1.00  0.00           H  
ATOM   4177 1HB  GLN A 359      -5.337  -8.359 -28.775  1.00  0.00           H  
ATOM   4178 2HB  GLN A 359      -4.148  -7.393 -29.631  1.00  0.00           H  
ATOM   4179 1HG  GLN A 359      -6.374  -6.623 -30.109  1.00  0.00           H  
ATOM   4180 2HG  GLN A 359      -5.608  -7.290 -31.572  1.00  0.00           H  
ATOM   4181 1HE2 GLN A 359      -8.439  -9.166 -32.227  1.00  0.00           H  
ATOM   4182 2HE2 GLN A 359      -7.230  -8.049 -32.771  1.00  0.00           H  
ATOM   4183  N   ARG A 360      -2.406  -8.693 -31.649  1.00  0.00           N  
ATOM   4184  CA  ARG A 360      -1.629  -8.491 -32.854  1.00  0.00           C  
ATOM   4185  C   ARG A 360      -1.367  -9.817 -33.553  1.00  0.00           C  
ATOM   4186  O   ARG A 360      -1.429  -9.879 -34.772  1.00  0.00           O  
ATOM   4187  CB  ARG A 360      -0.321  -7.793 -32.531  1.00  0.00           C  
ATOM   4188  CG  ARG A 360      -0.461  -6.334 -32.132  1.00  0.00           C  
ATOM   4189  CD  ARG A 360       0.814  -5.792 -31.597  1.00  0.00           C  
ATOM   4190  NE  ARG A 360       0.725  -4.370 -31.311  1.00  0.00           N  
ATOM   4191  CZ  ARG A 360       1.688  -3.657 -30.694  1.00  0.00           C  
ATOM   4192  NH1 ARG A 360       2.792  -4.250 -30.297  1.00  0.00           N  
ATOM   4193  NH2 ARG A 360       1.525  -2.361 -30.488  1.00  0.00           N  
ATOM   4194  H   ARG A 360      -1.985  -8.483 -30.760  1.00  0.00           H  
ATOM   4195  HA  ARG A 360      -2.196  -7.854 -33.528  1.00  0.00           H  
ATOM   4196 1HB  ARG A 360       0.193  -8.306 -31.726  1.00  0.00           H  
ATOM   4197 2HB  ARG A 360       0.329  -7.826 -33.402  1.00  0.00           H  
ATOM   4198 1HG  ARG A 360      -0.739  -5.748 -33.007  1.00  0.00           H  
ATOM   4199 2HG  ARG A 360      -1.231  -6.229 -31.370  1.00  0.00           H  
ATOM   4200 1HD  ARG A 360       1.073  -6.308 -30.675  1.00  0.00           H  
ATOM   4201 2HD  ARG A 360       1.607  -5.942 -32.330  1.00  0.00           H  
ATOM   4202  HE  ARG A 360      -0.110  -3.881 -31.603  1.00  0.00           H  
ATOM   4203 1HH1 ARG A 360       2.918  -5.239 -30.453  1.00  0.00           H  
ATOM   4204 2HH1 ARG A 360       3.515  -3.716 -29.836  1.00  0.00           H  
ATOM   4205 1HH2 ARG A 360       0.676  -1.903 -30.795  1.00  0.00           H  
ATOM   4206 2HH2 ARG A 360       2.247  -1.828 -30.028  1.00  0.00           H  
ATOM   4207  N   GLN A 361      -1.123 -10.876 -32.785  1.00  0.00           N  
ATOM   4208  CA  GLN A 361      -0.935 -12.215 -33.335  1.00  0.00           C  
ATOM   4209  C   GLN A 361      -2.186 -12.676 -34.059  1.00  0.00           C  
ATOM   4210  O   GLN A 361      -2.102 -13.288 -35.123  1.00  0.00           O  
ATOM   4211  CB  GLN A 361      -0.563 -13.206 -32.231  1.00  0.00           C  
ATOM   4212  CG  GLN A 361       0.822 -13.006 -31.645  1.00  0.00           C  
ATOM   4213  CD  GLN A 361       0.991 -13.739 -30.329  1.00  0.00           C  
ATOM   4214  OE1 GLN A 361       0.083 -14.440 -29.875  1.00  0.00           O  
ATOM   4215  NE2 GLN A 361       2.150 -13.581 -29.705  1.00  0.00           N  
ATOM   4216  H   GLN A 361      -1.062 -10.753 -31.789  1.00  0.00           H  
ATOM   4217  HA  GLN A 361      -0.124 -12.186 -34.054  1.00  0.00           H  
ATOM   4218 1HB  GLN A 361      -1.281 -13.154 -31.418  1.00  0.00           H  
ATOM   4219 2HB  GLN A 361      -0.607 -14.218 -32.631  1.00  0.00           H  
ATOM   4220 1HG  GLN A 361       1.556 -13.400 -32.347  1.00  0.00           H  
ATOM   4221 2HG  GLN A 361       1.000 -11.946 -31.482  1.00  0.00           H  
ATOM   4222 1HE2 GLN A 361       2.315 -14.041 -28.832  1.00  0.00           H  
ATOM   4223 2HE2 GLN A 361       2.860 -13.002 -30.107  1.00  0.00           H  
ATOM   4224  N   LYS A 362      -3.351 -12.334 -33.512  1.00  0.00           N  
ATOM   4225  CA  LYS A 362      -4.604 -12.608 -34.197  1.00  0.00           C  
ATOM   4226  C   LYS A 362      -4.615 -11.905 -35.546  1.00  0.00           C  
ATOM   4227  O   LYS A 362      -4.948 -12.505 -36.564  1.00  0.00           O  
ATOM   4228  CB  LYS A 362      -5.796 -12.161 -33.360  1.00  0.00           C  
ATOM   4229  CG  LYS A 362      -5.980 -12.943 -32.075  1.00  0.00           C  
ATOM   4230  CD  LYS A 362      -7.106 -12.357 -31.247  1.00  0.00           C  
ATOM   4231  CE  LYS A 362      -7.171 -12.990 -29.870  1.00  0.00           C  
ATOM   4232  NZ  LYS A 362      -8.231 -12.373 -29.031  1.00  0.00           N  
ATOM   4233  H   LYS A 362      -3.362 -11.869 -32.614  1.00  0.00           H  
ATOM   4234  HA  LYS A 362      -4.681 -13.680 -34.373  1.00  0.00           H  
ATOM   4235 1HB  LYS A 362      -5.718 -11.109 -33.112  1.00  0.00           H  
ATOM   4236 2HB  LYS A 362      -6.706 -12.284 -33.947  1.00  0.00           H  
ATOM   4237 1HG  LYS A 362      -6.219 -13.981 -32.312  1.00  0.00           H  
ATOM   4238 2HG  LYS A 362      -5.061 -12.926 -31.495  1.00  0.00           H  
ATOM   4239 1HD  LYS A 362      -6.951 -11.287 -31.137  1.00  0.00           H  
ATOM   4240 2HD  LYS A 362      -8.056 -12.519 -31.756  1.00  0.00           H  
ATOM   4241 1HE  LYS A 362      -7.378 -14.055 -29.975  1.00  0.00           H  
ATOM   4242 2HE  LYS A 362      -6.210 -12.868 -29.370  1.00  0.00           H  
ATOM   4243 1HZ  LYS A 362      -8.247 -12.820 -28.125  1.00  0.00           H  
ATOM   4244 2HZ  LYS A 362      -8.043 -11.387 -28.917  1.00  0.00           H  
ATOM   4245 3HZ  LYS A 362      -9.129 -12.495 -29.481  1.00  0.00           H  
ATOM   4246  N   HIS A 363      -4.190 -10.643 -35.563  1.00  0.00           N  
ATOM   4247  CA  HIS A 363      -4.106  -9.885 -36.808  1.00  0.00           C  
ATOM   4248  C   HIS A 363      -3.121 -10.520 -37.782  1.00  0.00           C  
ATOM   4249  O   HIS A 363      -3.356 -10.538 -38.990  1.00  0.00           O  
ATOM   4250  CB  HIS A 363      -3.697  -8.441 -36.527  1.00  0.00           C  
ATOM   4251  CG  HIS A 363      -4.617  -7.774 -35.568  1.00  0.00           C  
ATOM   4252  ND1 HIS A 363      -4.288  -6.614 -34.902  1.00  0.00           N  
ATOM   4253  CD2 HIS A 363      -5.857  -8.114 -35.153  1.00  0.00           C  
ATOM   4254  CE1 HIS A 363      -5.291  -6.266 -34.118  1.00  0.00           C  
ATOM   4255  NE2 HIS A 363      -6.252  -7.166 -34.246  1.00  0.00           N  
ATOM   4256  H   HIS A 363      -3.942 -10.195 -34.690  1.00  0.00           H  
ATOM   4257  HA  HIS A 363      -5.083  -9.869 -37.291  1.00  0.00           H  
ATOM   4258 1HB  HIS A 363      -2.685  -8.397 -36.133  1.00  0.00           H  
ATOM   4259 2HB  HIS A 363      -3.707  -7.874 -37.458  1.00  0.00           H  
ATOM   4260  HD1 HIS A 363      -3.427  -6.112 -34.974  1.00  0.00           H  
ATOM   4261  HD2 HIS A 363      -6.519  -8.945 -35.397  1.00  0.00           H  
ATOM   4262  HE1 HIS A 363      -5.229  -5.370 -33.500  1.00  0.00           H  
ATOM   4263  N   PHE A 364      -2.033 -11.082 -37.252  1.00  0.00           N  
ATOM   4264  CA  PHE A 364      -1.005 -11.733 -38.056  1.00  0.00           C  
ATOM   4265  C   PHE A 364      -1.475 -13.043 -38.689  1.00  0.00           C  
ATOM   4266  O   PHE A 364      -0.795 -13.590 -39.556  1.00  0.00           O  
ATOM   4267  CB  PHE A 364       0.234 -12.011 -37.206  1.00  0.00           C  
ATOM   4268  CG  PHE A 364       0.875 -10.770 -36.661  1.00  0.00           C  
ATOM   4269  CD1 PHE A 364       0.575  -9.527 -37.195  1.00  0.00           C  
ATOM   4270  CD2 PHE A 364       1.772 -10.841 -35.606  1.00  0.00           C  
ATOM   4271  CE1 PHE A 364       1.153  -8.382 -36.683  1.00  0.00           C  
ATOM   4272  CE2 PHE A 364       2.352  -9.700 -35.093  1.00  0.00           C  
ATOM   4273  CZ  PHE A 364       2.042  -8.468 -35.633  1.00  0.00           C  
ATOM   4274  H   PHE A 364      -1.899 -11.030 -36.256  1.00  0.00           H  
ATOM   4275  HA  PHE A 364      -0.723 -11.052 -38.861  1.00  0.00           H  
ATOM   4276 1HB  PHE A 364      -0.027 -12.655 -36.369  1.00  0.00           H  
ATOM   4277 2HB  PHE A 364       0.973 -12.540 -37.805  1.00  0.00           H  
ATOM   4278  HD1 PHE A 364      -0.131  -9.459 -38.024  1.00  0.00           H  
ATOM   4279  HD2 PHE A 364       2.013 -11.814 -35.178  1.00  0.00           H  
ATOM   4280  HE1 PHE A 364       0.907  -7.410 -37.109  1.00  0.00           H  
ATOM   4281  HE2 PHE A 364       3.053  -9.770 -34.261  1.00  0.00           H  
ATOM   4282  HZ  PHE A 364       2.499  -7.566 -35.228  1.00  0.00           H  
ATOM   4283  N   ASN A 365      -2.650 -13.533 -38.291  1.00  0.00           N  
ATOM   4284  CA  ASN A 365      -3.214 -14.725 -38.890  1.00  0.00           C  
ATOM   4285  C   ASN A 365      -3.879 -14.379 -40.219  1.00  0.00           C  
ATOM   4286  O   ASN A 365      -4.148 -15.260 -41.035  1.00  0.00           O  
ATOM   4287  CB  ASN A 365      -4.201 -15.371 -37.945  1.00  0.00           C  
ATOM   4288  CG  ASN A 365      -3.546 -15.810 -36.668  1.00  0.00           C  
ATOM   4289  OD1 ASN A 365      -2.324 -15.987 -36.615  1.00  0.00           O  
ATOM   4290  ND2 ASN A 365      -4.332 -15.986 -35.639  1.00  0.00           N  
ATOM   4291  H   ASN A 365      -3.192 -13.072 -37.578  1.00  0.00           H  
ATOM   4292  HA  ASN A 365      -2.408 -15.430 -39.099  1.00  0.00           H  
ATOM   4293 1HB  ASN A 365      -5.005 -14.673 -37.716  1.00  0.00           H  
ATOM   4294 2HB  ASN A 365      -4.649 -16.239 -38.426  1.00  0.00           H  
ATOM   4295 1HD2 ASN A 365      -3.951 -16.279 -34.762  1.00  0.00           H  
ATOM   4296 2HD2 ASN A 365      -5.316 -15.830 -35.730  1.00  0.00           H  
ATOM   4297  N   ARG A 366      -4.118 -13.087 -40.441  1.00  0.00           N  
ATOM   4298  CA  ARG A 366      -4.659 -12.600 -41.664  1.00  0.00           C  
ATOM   4299  C   ARG A 366      -3.457 -12.173 -42.470  1.00  0.00           C  
ATOM   4300  O   ARG A 366      -2.455 -11.778 -41.868  1.00  0.00           O  
ATOM   4301  OXT ARG A 366      -3.333 -12.631 -43.601  1.00  0.00           O  
ATOM   4302  CB  ARG A 366      -5.590 -11.428 -41.420  1.00  0.00           C  
ATOM   4303  CG  ARG A 366      -6.222 -10.841 -42.667  1.00  0.00           C  
ATOM   4304  CD  ARG A 366      -7.136  -9.716 -42.338  1.00  0.00           C  
ATOM   4305  NE  ARG A 366      -7.688  -9.097 -43.532  1.00  0.00           N  
ATOM   4306  CZ  ARG A 366      -8.481  -8.008 -43.533  1.00  0.00           C  
ATOM   4307  NH1 ARG A 366      -8.812  -7.433 -42.398  1.00  0.00           N  
ATOM   4308  NH2 ARG A 366      -8.927  -7.516 -44.677  1.00  0.00           N  
ATOM   4309  H   ARG A 366      -3.890 -12.390 -39.757  1.00  0.00           H  
ATOM   4310  HA  ARG A 366      -5.189 -13.395 -42.188  1.00  0.00           H  
ATOM   4311 1HB  ARG A 366      -6.392 -11.729 -40.750  1.00  0.00           H  
ATOM   4312 2HB  ARG A 366      -5.044 -10.622 -40.936  1.00  0.00           H  
ATOM   4313 1HG  ARG A 366      -5.441 -10.463 -43.329  1.00  0.00           H  
ATOM   4314 2HG  ARG A 366      -6.795 -11.611 -43.184  1.00  0.00           H  
ATOM   4315 1HD  ARG A 366      -7.963 -10.086 -41.732  1.00  0.00           H  
ATOM   4316 2HD  ARG A 366      -6.591  -8.956 -41.780  1.00  0.00           H  
ATOM   4317  HE  ARG A 366      -7.454  -9.509 -44.426  1.00  0.00           H  
ATOM   4318 1HH1 ARG A 366      -8.472  -7.807 -41.525  1.00  0.00           H  
ATOM   4319 2HH1 ARG A 366      -9.407  -6.616 -42.401  1.00  0.00           H  
ATOM   4320 1HH2 ARG A 366      -8.672  -7.956 -45.550  1.00  0.00           H  
ATOM   4321 2HH2 ARG A 366      -9.521  -6.700 -44.677  1.00  0.00           H  
TER
ATOM   4322  N   VAL B 100      52.029   1.843 -28.137  1.00  0.00           N  
ATOM   4323  CA  VAL B 100      51.470   0.817 -27.267  1.00  0.00           C  
ATOM   4324  C   VAL B 100      50.034   0.501 -27.659  1.00  0.00           C  
ATOM   4325  O   VAL B 100      49.133   0.541 -26.826  1.00  0.00           O  
ATOM   4326  CB  VAL B 100      51.513   1.264 -25.794  1.00  0.00           C  
ATOM   4327  CG1 VAL B 100      52.945   1.535 -25.364  1.00  0.00           C  
ATOM   4328  CG2 VAL B 100      50.641   2.496 -25.612  1.00  0.00           C  
ATOM   4329 1H   VAL B 100      52.906   2.168 -27.756  1.00  0.00           H  
ATOM   4330 2H   VAL B 100      52.186   1.457 -29.057  1.00  0.00           H  
ATOM   4331 3H   VAL B 100      51.384   2.618 -28.203  1.00  0.00           H  
ATOM   4332  HA  VAL B 100      52.068  -0.089 -27.371  1.00  0.00           H  
ATOM   4333  HB  VAL B 100      51.144   0.457 -25.168  1.00  0.00           H  
ATOM   4334 1HG1 VAL B 100      52.961   1.831 -24.315  1.00  0.00           H  
ATOM   4335 2HG1 VAL B 100      53.541   0.633 -25.496  1.00  0.00           H  
ATOM   4336 3HG1 VAL B 100      53.362   2.338 -25.973  1.00  0.00           H  
ATOM   4337 1HG2 VAL B 100      50.659   2.804 -24.568  1.00  0.00           H  
ATOM   4338 2HG2 VAL B 100      51.020   3.306 -26.236  1.00  0.00           H  
ATOM   4339 3HG2 VAL B 100      49.616   2.264 -25.904  1.00  0.00           H  
ATOM   4340  N   LEU B 101      49.825   0.225 -28.940  1.00  0.00           N  
ATOM   4341  CA  LEU B 101      48.493  -0.048 -29.460  1.00  0.00           C  
ATOM   4342  C   LEU B 101      47.910  -1.329 -28.888  1.00  0.00           C  
ATOM   4343  O   LEU B 101      46.726  -1.383 -28.571  1.00  0.00           O  
ATOM   4344  CB  LEU B 101      48.524  -0.136 -30.979  1.00  0.00           C  
ATOM   4345  CG  LEU B 101      47.166  -0.406 -31.614  1.00  0.00           C  
ATOM   4346  CD1 LEU B 101      46.195   0.694 -31.208  1.00  0.00           C  
ATOM   4347  CD2 LEU B 101      47.312  -0.477 -33.125  1.00  0.00           C  
ATOM   4348  H   LEU B 101      50.612   0.209 -29.574  1.00  0.00           H  
ATOM   4349  HA  LEU B 101      47.841   0.777 -29.176  1.00  0.00           H  
ATOM   4350 1HB  LEU B 101      48.903   0.802 -31.381  1.00  0.00           H  
ATOM   4351 2HB  LEU B 101      49.200  -0.939 -31.274  1.00  0.00           H  
ATOM   4352  HG  LEU B 101      46.785  -1.349 -31.242  1.00  0.00           H  
ATOM   4353 1HD1 LEU B 101      45.217   0.497 -31.646  1.00  0.00           H  
ATOM   4354 2HD1 LEU B 101      46.108   0.718 -30.121  1.00  0.00           H  
ATOM   4355 3HD1 LEU B 101      46.565   1.655 -31.563  1.00  0.00           H  
ATOM   4356 1HD2 LEU B 101      46.339  -0.679 -33.574  1.00  0.00           H  
ATOM   4357 2HD2 LEU B 101      47.695   0.472 -33.499  1.00  0.00           H  
ATOM   4358 3HD2 LEU B 101      48.004  -1.279 -33.386  1.00  0.00           H  
ATOM   4359  N   ALA B 102      48.745  -2.354 -28.757  1.00  0.00           N  
ATOM   4360  CA  ALA B 102      48.328  -3.612 -28.158  1.00  0.00           C  
ATOM   4361  C   ALA B 102      47.877  -3.382 -26.724  1.00  0.00           C  
ATOM   4362  O   ALA B 102      46.841  -3.897 -26.305  1.00  0.00           O  
ATOM   4363  CB  ALA B 102      49.458  -4.623 -28.205  1.00  0.00           C  
ATOM   4364  H   ALA B 102      49.704  -2.248 -29.058  1.00  0.00           H  
ATOM   4365  HA  ALA B 102      47.481  -3.999 -28.722  1.00  0.00           H  
ATOM   4366 1HB  ALA B 102      49.124  -5.564 -27.768  1.00  0.00           H  
ATOM   4367 2HB  ALA B 102      49.756  -4.788 -29.240  1.00  0.00           H  
ATOM   4368 3HB  ALA B 102      50.309  -4.243 -27.639  1.00  0.00           H  
ATOM   4369  N   ARG B 103      48.643  -2.575 -25.991  1.00  0.00           N  
ATOM   4370  CA  ARG B 103      48.262  -2.177 -24.645  1.00  0.00           C  
ATOM   4371  C   ARG B 103      46.912  -1.514 -24.659  1.00  0.00           C  
ATOM   4372  O   ARG B 103      46.056  -1.848 -23.850  1.00  0.00           O  
ATOM   4373  CB  ARG B 103      49.258  -1.212 -24.041  1.00  0.00           C  
ATOM   4374  CG  ARG B 103      48.892  -0.725 -22.657  1.00  0.00           C  
ATOM   4375  CD  ARG B 103      49.739   0.413 -22.231  1.00  0.00           C  
ATOM   4376  NE  ARG B 103      51.129   0.027 -22.077  1.00  0.00           N  
ATOM   4377  CZ  ARG B 103      51.624  -0.614 -21.001  1.00  0.00           C  
ATOM   4378  NH1 ARG B 103      50.829  -0.938 -20.006  1.00  0.00           N  
ATOM   4379  NH2 ARG B 103      52.908  -0.920 -20.946  1.00  0.00           N  
ATOM   4380  H   ARG B 103      49.494  -2.205 -26.390  1.00  0.00           H  
ATOM   4381  HA  ARG B 103      48.210  -3.067 -24.018  1.00  0.00           H  
ATOM   4382 1HB  ARG B 103      50.241  -1.676 -23.990  1.00  0.00           H  
ATOM   4383 2HB  ARG B 103      49.337  -0.332 -24.664  1.00  0.00           H  
ATOM   4384 1HG  ARG B 103      47.849  -0.407 -22.640  1.00  0.00           H  
ATOM   4385 2HG  ARG B 103      49.040  -1.538 -21.948  1.00  0.00           H  
ATOM   4386 1HD  ARG B 103      49.687   1.203 -22.976  1.00  0.00           H  
ATOM   4387 2HD  ARG B 103      49.384   0.795 -21.276  1.00  0.00           H  
ATOM   4388  HE  ARG B 103      51.769   0.260 -22.824  1.00  0.00           H  
ATOM   4389 1HH1 ARG B 103      49.846  -0.706 -20.050  1.00  0.00           H  
ATOM   4390 2HH1 ARG B 103      51.197  -1.418 -19.199  1.00  0.00           H  
ATOM   4391 1HH2 ARG B 103      53.520  -0.672 -21.713  1.00  0.00           H  
ATOM   4392 2HH2 ARG B 103      53.279  -1.402 -20.141  1.00  0.00           H  
ATOM   4393  N   THR B 104      46.732  -0.578 -25.588  1.00  0.00           N  
ATOM   4394  CA  THR B 104      45.494   0.160 -25.748  1.00  0.00           C  
ATOM   4395  C   THR B 104      44.309  -0.765 -26.016  1.00  0.00           C  
ATOM   4396  O   THR B 104      43.212  -0.524 -25.518  1.00  0.00           O  
ATOM   4397  CB  THR B 104      45.633   1.198 -26.873  1.00  0.00           C  
ATOM   4398  OG1 THR B 104      46.725   2.076 -26.569  1.00  0.00           O  
ATOM   4399  CG2 THR B 104      44.364   2.010 -26.992  1.00  0.00           C  
ATOM   4400  H   THR B 104      47.499  -0.357 -26.204  1.00  0.00           H  
ATOM   4401  HA  THR B 104      45.294   0.695 -24.825  1.00  0.00           H  
ATOM   4402  HB  THR B 104      45.825   0.699 -27.817  1.00  0.00           H  
ATOM   4403  HG1 THR B 104      46.807   2.735 -27.262  1.00  0.00           H  
ATOM   4404 1HG2 THR B 104      44.475   2.747 -27.786  1.00  0.00           H  
ATOM   4405 2HG2 THR B 104      43.527   1.349 -27.222  1.00  0.00           H  
ATOM   4406 3HG2 THR B 104      44.179   2.518 -26.048  1.00  0.00           H  
ATOM   4407  N   HIS B 105      44.537  -1.840 -26.772  1.00  0.00           N  
ATOM   4408  CA  HIS B 105      43.503  -2.843 -26.982  1.00  0.00           C  
ATOM   4409  C   HIS B 105      43.105  -3.466 -25.657  1.00  0.00           C  
ATOM   4410  O   HIS B 105      41.918  -3.599 -25.354  1.00  0.00           O  
ATOM   4411  CB  HIS B 105      43.989  -3.943 -27.926  1.00  0.00           C  
ATOM   4412  CG  HIS B 105      44.272  -3.469 -29.310  1.00  0.00           C  
ATOM   4413  ND1 HIS B 105      45.104  -4.152 -30.170  1.00  0.00           N  
ATOM   4414  CD2 HIS B 105      43.830  -2.386 -29.986  1.00  0.00           C  
ATOM   4415  CE1 HIS B 105      45.158  -3.510 -31.323  1.00  0.00           C  
ATOM   4416  NE2 HIS B 105      44.394  -2.437 -31.237  1.00  0.00           N  
ATOM   4417  H   HIS B 105      45.441  -1.965 -27.196  1.00  0.00           H  
ATOM   4418  HA  HIS B 105      42.617  -2.380 -27.416  1.00  0.00           H  
ATOM   4419 1HB  HIS B 105      44.885  -4.410 -27.530  1.00  0.00           H  
ATOM   4420 2HB  HIS B 105      43.225  -4.720 -27.990  1.00  0.00           H  
ATOM   4421  HD1 HIS B 105      45.548  -5.029 -29.993  1.00  0.00           H  
ATOM   4422  HD2 HIS B 105      43.160  -1.568 -29.722  1.00  0.00           H  
ATOM   4423  HE1 HIS B 105      45.765  -3.892 -32.143  1.00  0.00           H  
ATOM   4424  N   VAL B 106      44.110  -3.812 -24.859  1.00  0.00           N  
ATOM   4425  CA  VAL B 106      43.878  -4.398 -23.552  1.00  0.00           C  
ATOM   4426  C   VAL B 106      43.237  -3.397 -22.606  1.00  0.00           C  
ATOM   4427  O   VAL B 106      42.405  -3.770 -21.786  1.00  0.00           O  
ATOM   4428  CB  VAL B 106      45.184  -4.919 -22.951  1.00  0.00           C  
ATOM   4429  CG1 VAL B 106      44.926  -5.430 -21.544  1.00  0.00           C  
ATOM   4430  CG2 VAL B 106      45.741  -6.021 -23.835  1.00  0.00           C  
ATOM   4431  H   VAL B 106      45.061  -3.681 -25.181  1.00  0.00           H  
ATOM   4432  HA  VAL B 106      43.201  -5.238 -23.671  1.00  0.00           H  
ATOM   4433  HB  VAL B 106      45.903  -4.104 -22.881  1.00  0.00           H  
ATOM   4434 1HG1 VAL B 106      45.860  -5.790 -21.111  1.00  0.00           H  
ATOM   4435 2HG1 VAL B 106      44.528  -4.624 -20.930  1.00  0.00           H  
ATOM   4436 3HG1 VAL B 106      44.207  -6.246 -21.582  1.00  0.00           H  
ATOM   4437 1HG2 VAL B 106      46.674  -6.390 -23.410  1.00  0.00           H  
ATOM   4438 2HG2 VAL B 106      45.021  -6.836 -23.892  1.00  0.00           H  
ATOM   4439 3HG2 VAL B 106      45.926  -5.630 -24.833  1.00  0.00           H  
ATOM   4440  N   GLN B 107      43.595  -2.121 -22.745  1.00  0.00           N  
ATOM   4441  CA  GLN B 107      42.958  -1.067 -21.984  1.00  0.00           C  
ATOM   4442  C   GLN B 107      41.477  -1.055 -22.277  1.00  0.00           C  
ATOM   4443  O   GLN B 107      40.681  -0.962 -21.358  1.00  0.00           O  
ATOM   4444  CB  GLN B 107      43.565   0.301 -22.297  1.00  0.00           C  
ATOM   4445  CG  GLN B 107      44.944   0.530 -21.735  1.00  0.00           C  
ATOM   4446  CD  GLN B 107      45.533   1.841 -22.185  1.00  0.00           C  
ATOM   4447  OE1 GLN B 107      44.962   2.535 -23.030  1.00  0.00           O  
ATOM   4448  NE2 GLN B 107      46.680   2.193 -21.623  1.00  0.00           N  
ATOM   4449  H   GLN B 107      44.305  -1.876 -23.410  1.00  0.00           H  
ATOM   4450  HA  GLN B 107      43.087  -1.271 -20.922  1.00  0.00           H  
ATOM   4451 1HB  GLN B 107      43.618   0.446 -23.370  1.00  0.00           H  
ATOM   4452 2HB  GLN B 107      42.920   1.082 -21.906  1.00  0.00           H  
ATOM   4453 1HG  GLN B 107      44.872   0.549 -20.652  1.00  0.00           H  
ATOM   4454 2HG  GLN B 107      45.604  -0.273 -22.054  1.00  0.00           H  
ATOM   4455 1HE2 GLN B 107      47.120   3.054 -21.880  1.00  0.00           H  
ATOM   4456 2HE2 GLN B 107      47.107   1.599 -20.942  1.00  0.00           H  
ATOM   4457  N   GLY B 108      41.111  -1.182 -23.553  1.00  0.00           N  
ATOM   4458  CA  GLY B 108      39.711  -1.261 -23.957  1.00  0.00           C  
ATOM   4459  C   GLY B 108      39.008  -2.436 -23.302  1.00  0.00           C  
ATOM   4460  O   GLY B 108      37.903  -2.290 -22.776  1.00  0.00           O  
ATOM   4461  H   GLY B 108      41.828  -1.218 -24.264  1.00  0.00           H  
ATOM   4462 1HA  GLY B 108      39.200  -0.342 -23.688  1.00  0.00           H  
ATOM   4463 2HA  GLY B 108      39.651  -1.356 -25.040  1.00  0.00           H  
ATOM   4464  N   ARG B 109      39.663  -3.596 -23.326  1.00  0.00           N  
ATOM   4465  CA  ARG B 109      39.124  -4.802 -22.714  1.00  0.00           C  
ATOM   4466  C   ARG B 109      38.810  -4.564 -21.248  1.00  0.00           C  
ATOM   4467  O   ARG B 109      37.708  -4.856 -20.784  1.00  0.00           O  
ATOM   4468  CB  ARG B 109      40.117  -5.948 -22.827  1.00  0.00           C  
ATOM   4469  CG  ARG B 109      40.379  -6.438 -24.237  1.00  0.00           C  
ATOM   4470  CD  ARG B 109      41.452  -7.462 -24.263  1.00  0.00           C  
ATOM   4471  NE  ARG B 109      41.901  -7.741 -25.615  1.00  0.00           N  
ATOM   4472  CZ  ARG B 109      42.974  -8.492 -25.925  1.00  0.00           C  
ATOM   4473  NH1 ARG B 109      43.697  -9.030 -24.967  1.00  0.00           N  
ATOM   4474  NH2 ARG B 109      43.300  -8.691 -27.191  1.00  0.00           N  
ATOM   4475  H   ARG B 109      40.557  -3.640 -23.796  1.00  0.00           H  
ATOM   4476  HA  ARG B 109      38.204  -5.076 -23.231  1.00  0.00           H  
ATOM   4477 1HB  ARG B 109      41.071  -5.656 -22.398  1.00  0.00           H  
ATOM   4478 2HB  ARG B 109      39.751  -6.798 -22.252  1.00  0.00           H  
ATOM   4479 1HG  ARG B 109      39.471  -6.885 -24.640  1.00  0.00           H  
ATOM   4480 2HG  ARG B 109      40.682  -5.604 -24.868  1.00  0.00           H  
ATOM   4481 1HD  ARG B 109      42.308  -7.124 -23.681  1.00  0.00           H  
ATOM   4482 2HD  ARG B 109      41.073  -8.390 -23.835  1.00  0.00           H  
ATOM   4483  HE  ARG B 109      41.368  -7.345 -26.378  1.00  0.00           H  
ATOM   4484 1HH1 ARG B 109      43.447  -8.879 -24.000  1.00  0.00           H  
ATOM   4485 2HH1 ARG B 109      44.500  -9.595 -25.199  1.00  0.00           H  
ATOM   4486 1HH2 ARG B 109      42.741  -8.279 -27.926  1.00  0.00           H  
ATOM   4487 2HH2 ARG B 109      44.102  -9.256 -27.422  1.00  0.00           H  
ATOM   4488  N   VAL B 110      39.798  -4.032 -20.537  1.00  0.00           N  
ATOM   4489  CA  VAL B 110      39.710  -3.755 -19.117  1.00  0.00           C  
ATOM   4490  C   VAL B 110      38.764  -2.613 -18.814  1.00  0.00           C  
ATOM   4491  O   VAL B 110      38.093  -2.612 -17.781  1.00  0.00           O  
ATOM   4492  CB  VAL B 110      41.097  -3.429 -18.560  1.00  0.00           C  
ATOM   4493  CG1 VAL B 110      40.976  -2.954 -17.128  1.00  0.00           C  
ATOM   4494  CG2 VAL B 110      41.971  -4.670 -18.638  1.00  0.00           C  
ATOM   4495  H   VAL B 110      40.665  -3.822 -21.006  1.00  0.00           H  
ATOM   4496  HA  VAL B 110      39.347  -4.652 -18.619  1.00  0.00           H  
ATOM   4497  HB  VAL B 110      41.542  -2.624 -19.145  1.00  0.00           H  
ATOM   4498 1HG1 VAL B 110      41.967  -2.717 -16.744  1.00  0.00           H  
ATOM   4499 2HG1 VAL B 110      40.348  -2.062 -17.090  1.00  0.00           H  
ATOM   4500 3HG1 VAL B 110      40.528  -3.739 -16.519  1.00  0.00           H  
ATOM   4501 1HG2 VAL B 110      42.961  -4.445 -18.247  1.00  0.00           H  
ATOM   4502 2HG2 VAL B 110      41.521  -5.468 -18.047  1.00  0.00           H  
ATOM   4503 3HG2 VAL B 110      42.056  -4.996 -19.675  1.00  0.00           H  
ATOM   4504  N   TYR B 111      38.720  -1.634 -19.709  1.00  0.00           N  
ATOM   4505  CA  TYR B 111      37.864  -0.482 -19.537  1.00  0.00           C  
ATOM   4506  C   TYR B 111      36.459  -0.951 -19.441  1.00  0.00           C  
ATOM   4507  O   TYR B 111      35.755  -0.571 -18.521  1.00  0.00           O  
ATOM   4508  CB  TYR B 111      38.001   0.517 -20.682  1.00  0.00           C  
ATOM   4509  CG  TYR B 111      37.096   1.720 -20.516  1.00  0.00           C  
ATOM   4510  CD1 TYR B 111      37.457   2.736 -19.645  1.00  0.00           C  
ATOM   4511  CD2 TYR B 111      35.902   1.804 -21.222  1.00  0.00           C  
ATOM   4512  CE1 TYR B 111      36.635   3.835 -19.477  1.00  0.00           C  
ATOM   4513  CE2 TYR B 111      35.075   2.903 -21.052  1.00  0.00           C  
ATOM   4514  CZ  TYR B 111      35.439   3.919 -20.183  1.00  0.00           C  
ATOM   4515  OH  TYR B 111      34.608   5.002 -19.986  1.00  0.00           O  
ATOM   4516  H   TYR B 111      39.295  -1.685 -20.529  1.00  0.00           H  
ATOM   4517  HA  TYR B 111      38.116   0.014 -18.600  1.00  0.00           H  
ATOM   4518 1HB  TYR B 111      39.029   0.871 -20.742  1.00  0.00           H  
ATOM   4519 2HB  TYR B 111      37.759   0.034 -21.628  1.00  0.00           H  
ATOM   4520  HD1 TYR B 111      38.392   2.667 -19.089  1.00  0.00           H  
ATOM   4521  HD2 TYR B 111      35.614   1.004 -21.904  1.00  0.00           H  
ATOM   4522  HE1 TYR B 111      36.920   4.628 -18.788  1.00  0.00           H  
ATOM   4523  HE2 TYR B 111      34.135   2.966 -21.600  1.00  0.00           H  
ATOM   4524  HH  TYR B 111      33.744   4.813 -20.362  1.00  0.00           H  
ATOM   4525  N   ASN B 112      36.064  -1.804 -20.377  1.00  0.00           N  
ATOM   4526  CA  ASN B 112      34.751  -2.407 -20.348  1.00  0.00           C  
ATOM   4527  C   ASN B 112      34.590  -3.302 -19.140  1.00  0.00           C  
ATOM   4528  O   ASN B 112      33.620  -3.182 -18.403  1.00  0.00           O  
ATOM   4529  CB  ASN B 112      34.499  -3.162 -21.620  1.00  0.00           C  
ATOM   4530  CG  ASN B 112      34.225  -2.213 -22.735  1.00  0.00           C  
ATOM   4531  OD1 ASN B 112      33.856  -1.063 -22.473  1.00  0.00           O  
ATOM   4532  ND2 ASN B 112      34.399  -2.650 -23.954  1.00  0.00           N  
ATOM   4533  H   ASN B 112      36.701  -2.047 -21.124  1.00  0.00           H  
ATOM   4534  HA  ASN B 112      34.009  -1.619 -20.272  1.00  0.00           H  
ATOM   4535 1HB  ASN B 112      35.368  -3.772 -21.870  1.00  0.00           H  
ATOM   4536 2HB  ASN B 112      33.645  -3.827 -21.496  1.00  0.00           H  
ATOM   4537 1HD2 ASN B 112      34.227  -2.043 -24.732  1.00  0.00           H  
ATOM   4538 2HD2 ASN B 112      34.702  -3.589 -24.111  1.00  0.00           H  
ATOM   4539  N   PHE B 113      35.562  -4.173 -18.911  1.00  0.00           N  
ATOM   4540  CA  PHE B 113      35.536  -5.094 -17.782  1.00  0.00           C  
ATOM   4541  C   PHE B 113      35.071  -4.413 -16.496  1.00  0.00           C  
ATOM   4542  O   PHE B 113      34.222  -4.946 -15.783  1.00  0.00           O  
ATOM   4543  CB  PHE B 113      36.926  -5.698 -17.586  1.00  0.00           C  
ATOM   4544  CG  PHE B 113      37.030  -6.742 -16.518  1.00  0.00           C  
ATOM   4545  CD1 PHE B 113      36.846  -8.086 -16.808  1.00  0.00           C  
ATOM   4546  CD2 PHE B 113      37.335  -6.380 -15.222  1.00  0.00           C  
ATOM   4547  CE1 PHE B 113      36.965  -9.043 -15.819  1.00  0.00           C  
ATOM   4548  CE2 PHE B 113      37.455  -7.331 -14.234  1.00  0.00           C  
ATOM   4549  CZ  PHE B 113      37.271  -8.666 -14.531  1.00  0.00           C  
ATOM   4550  H   PHE B 113      36.342  -4.227 -19.547  1.00  0.00           H  
ATOM   4551  HA  PHE B 113      34.836  -5.893 -18.013  1.00  0.00           H  
ATOM   4552 1HB  PHE B 113      37.260  -6.142 -18.523  1.00  0.00           H  
ATOM   4553 2HB  PHE B 113      37.624  -4.907 -17.337  1.00  0.00           H  
ATOM   4554  HD1 PHE B 113      36.609  -8.382 -17.830  1.00  0.00           H  
ATOM   4555  HD2 PHE B 113      37.488  -5.330 -14.988  1.00  0.00           H  
ATOM   4556  HE1 PHE B 113      36.820 -10.097 -16.060  1.00  0.00           H  
ATOM   4557  HE2 PHE B 113      37.704  -7.026 -13.220  1.00  0.00           H  
ATOM   4558  HZ  PHE B 113      37.368  -9.418 -13.751  1.00  0.00           H  
ATOM   4559  N   LEU B 114      35.615  -3.230 -16.229  1.00  0.00           N  
ATOM   4560  CA  LEU B 114      35.257  -2.449 -15.057  1.00  0.00           C  
ATOM   4561  C   LEU B 114      34.072  -1.513 -15.316  1.00  0.00           C  
ATOM   4562  O   LEU B 114      33.156  -1.415 -14.497  1.00  0.00           O  
ATOM   4563  CB  LEU B 114      36.480  -1.654 -14.607  1.00  0.00           C  
ATOM   4564  CG  LEU B 114      37.666  -2.533 -14.195  1.00  0.00           C  
ATOM   4565  CD1 LEU B 114      38.879  -1.679 -13.888  1.00  0.00           C  
ATOM   4566  CD2 LEU B 114      37.270  -3.345 -12.979  1.00  0.00           C  
ATOM   4567  H   LEU B 114      36.319  -2.867 -16.857  1.00  0.00           H  
ATOM   4568  HA  LEU B 114      34.988  -3.136 -14.264  1.00  0.00           H  
ATOM   4569 1HB  LEU B 114      36.804  -1.008 -15.422  1.00  0.00           H  
ATOM   4570 2HB  LEU B 114      36.206  -1.032 -13.756  1.00  0.00           H  
ATOM   4571  HG  LEU B 114      37.925  -3.200 -15.017  1.00  0.00           H  
ATOM   4572 1HD1 LEU B 114      39.712  -2.323 -13.606  1.00  0.00           H  
ATOM   4573 2HD1 LEU B 114      39.152  -1.096 -14.769  1.00  0.00           H  
ATOM   4574 3HD1 LEU B 114      38.644  -1.015 -13.064  1.00  0.00           H  
ATOM   4575 1HD2 LEU B 114      38.104  -3.984 -12.681  1.00  0.00           H  
ATOM   4576 2HD2 LEU B 114      37.018  -2.674 -12.158  1.00  0.00           H  
ATOM   4577 3HD2 LEU B 114      36.408  -3.965 -13.222  1.00  0.00           H  
ATOM   4578  N   GLU B 115      34.110  -0.818 -16.447  1.00  0.00           N  
ATOM   4579  CA  GLU B 115      33.107   0.181 -16.815  1.00  0.00           C  
ATOM   4580  C   GLU B 115      32.402  -0.198 -18.101  1.00  0.00           C  
ATOM   4581  O   GLU B 115      32.872   0.107 -19.196  1.00  0.00           O  
ATOM   4582  CB  GLU B 115      33.751   1.557 -16.957  1.00  0.00           C  
ATOM   4583  CG  GLU B 115      34.330   2.073 -15.658  1.00  0.00           C  
ATOM   4584  CD  GLU B 115      33.264   2.270 -14.622  1.00  0.00           C  
ATOM   4585  OE1 GLU B 115      32.199   2.717 -14.967  1.00  0.00           O  
ATOM   4586  OE2 GLU B 115      33.513   1.975 -13.480  1.00  0.00           O  
ATOM   4587  H   GLU B 115      34.870  -0.966 -17.079  1.00  0.00           H  
ATOM   4588  HA  GLU B 115      32.360   0.229 -16.022  1.00  0.00           H  
ATOM   4589 1HB  GLU B 115      34.549   1.522 -17.696  1.00  0.00           H  
ATOM   4590 2HB  GLU B 115      33.009   2.276 -17.307  1.00  0.00           H  
ATOM   4591 1HG  GLU B 115      35.066   1.364 -15.283  1.00  0.00           H  
ATOM   4592 2HG  GLU B 115      34.834   3.022 -15.842  1.00  0.00           H  
ATOM   4593  N   ARG B 116      31.276  -0.873 -17.925  1.00  0.00           N  
ATOM   4594  CA  ARG B 116      30.493  -1.579 -18.946  1.00  0.00           C  
ATOM   4595  C   ARG B 116      30.889  -3.040 -19.000  1.00  0.00           C  
ATOM   4596  O   ARG B 116      31.251  -3.538 -20.065  1.00  0.00           O  
ATOM   4597  CB  ARG B 116      30.680  -0.979 -20.339  1.00  0.00           C  
ATOM   4598  CG  ARG B 116      29.796  -1.556 -21.426  1.00  0.00           C  
ATOM   4599  CD  ARG B 116      29.744  -0.662 -22.611  1.00  0.00           C  
ATOM   4600  NE  ARG B 116      31.068  -0.378 -23.146  1.00  0.00           N  
ATOM   4601  CZ  ARG B 116      31.327   0.426 -24.193  1.00  0.00           C  
ATOM   4602  NH1 ARG B 116      30.354   1.029 -24.840  1.00  0.00           N  
ATOM   4603  NH2 ARG B 116      32.586   0.590 -24.551  1.00  0.00           N  
ATOM   4604  H   ARG B 116      30.956  -0.935 -16.972  1.00  0.00           H  
ATOM   4605  HA  ARG B 116      29.442  -1.510 -18.687  1.00  0.00           H  
ATOM   4606 1HB  ARG B 116      30.527   0.098 -20.315  1.00  0.00           H  
ATOM   4607 2HB  ARG B 116      31.697  -1.165 -20.681  1.00  0.00           H  
ATOM   4608 1HG  ARG B 116      30.182  -2.525 -21.740  1.00  0.00           H  
ATOM   4609 2HG  ARG B 116      28.781  -1.671 -21.058  1.00  0.00           H  
ATOM   4610 1HD  ARG B 116      29.155  -1.135 -23.397  1.00  0.00           H  
ATOM   4611 2HD  ARG B 116      29.280   0.283 -22.332  1.00  0.00           H  
ATOM   4612  HE  ARG B 116      31.871  -0.801 -22.703  1.00  0.00           H  
ATOM   4613 1HH1 ARG B 116      29.397   0.891 -24.553  1.00  0.00           H  
ATOM   4614 2HH1 ARG B 116      30.568   1.628 -25.623  1.00  0.00           H  
ATOM   4615 1HH2 ARG B 116      33.299   0.108 -24.022  1.00  0.00           H  
ATOM   4616 2HH2 ARG B 116      32.825   1.184 -25.330  1.00  0.00           H  
ATOM   4617  N   PRO B 117      30.841  -3.728 -17.842  1.00  0.00           N  
ATOM   4618  CA  PRO B 117      31.152  -5.148 -17.645  1.00  0.00           C  
ATOM   4619  C   PRO B 117      30.345  -6.085 -18.529  1.00  0.00           C  
ATOM   4620  O   PRO B 117      29.419  -6.745 -18.057  1.00  0.00           O  
ATOM   4621  CB  PRO B 117      30.779  -5.381 -16.185  1.00  0.00           C  
ATOM   4622  CG  PRO B 117      29.824  -4.293 -15.887  1.00  0.00           C  
ATOM   4623  CD  PRO B 117      30.371  -3.116 -16.628  1.00  0.00           C  
ATOM   4624  HA  PRO B 117      32.228  -5.308 -17.800  1.00  0.00           H  
ATOM   4625 1HB  PRO B 117      30.342  -6.382 -16.059  1.00  0.00           H  
ATOM   4626 2HB  PRO B 117      31.680  -5.339 -15.561  1.00  0.00           H  
ATOM   4627 1HG  PRO B 117      28.813  -4.573 -16.219  1.00  0.00           H  
ATOM   4628 2HG  PRO B 117      29.766  -4.123 -14.802  1.00  0.00           H  
ATOM   4629 1HD  PRO B 117      29.593  -2.373 -16.827  1.00  0.00           H  
ATOM   4630 2HD  PRO B 117      31.189  -2.695 -16.029  1.00  0.00           H  
ATOM   4631  N   THR B 118      30.721  -6.183 -19.792  1.00  0.00           N  
ATOM   4632  CA  THR B 118      30.089  -7.131 -20.683  1.00  0.00           C  
ATOM   4633  C   THR B 118      30.859  -8.437 -20.651  1.00  0.00           C  
ATOM   4634  O   THR B 118      31.975  -8.524 -21.166  1.00  0.00           O  
ATOM   4635  CB  THR B 118      30.018  -6.593 -22.121  1.00  0.00           C  
ATOM   4636  OG1 THR B 118      29.293  -5.351 -22.139  1.00  0.00           O  
ATOM   4637  CG2 THR B 118      29.320  -7.606 -23.007  1.00  0.00           C  
ATOM   4638  H   THR B 118      31.443  -5.572 -20.139  1.00  0.00           H  
ATOM   4639  HA  THR B 118      29.074  -7.325 -20.335  1.00  0.00           H  
ATOM   4640  HB  THR B 118      31.024  -6.420 -22.504  1.00  0.00           H  
ATOM   4641  HG1 THR B 118      28.717  -5.301 -21.375  1.00  0.00           H  
ATOM   4642 1HG2 THR B 118      29.265  -7.225 -24.027  1.00  0.00           H  
ATOM   4643 2HG2 THR B 118      29.877  -8.541 -22.998  1.00  0.00           H  
ATOM   4644 3HG2 THR B 118      28.314  -7.782 -22.631  1.00  0.00           H  
ATOM   4645  N   GLY B 119      30.268  -9.446 -20.030  1.00  0.00           N  
ATOM   4646  CA  GLY B 119      30.914 -10.742 -19.888  1.00  0.00           C  
ATOM   4647  C   GLY B 119      30.771 -11.252 -18.465  1.00  0.00           C  
ATOM   4648  O   GLY B 119      30.810 -10.473 -17.512  1.00  0.00           O  
ATOM   4649  H   GLY B 119      29.349  -9.309 -19.636  1.00  0.00           H  
ATOM   4650 1HA  GLY B 119      30.466 -11.451 -20.582  1.00  0.00           H  
ATOM   4651 2HA  GLY B 119      31.969 -10.658 -20.146  1.00  0.00           H  
ATOM   4652  N   TRP B 120      30.598 -12.564 -18.338  1.00  0.00           N  
ATOM   4653  CA  TRP B 120      30.393 -13.199 -17.045  1.00  0.00           C  
ATOM   4654  C   TRP B 120      31.600 -13.050 -16.136  1.00  0.00           C  
ATOM   4655  O   TRP B 120      31.450 -13.012 -14.921  1.00  0.00           O  
ATOM   4656  CB  TRP B 120      30.071 -14.684 -17.224  1.00  0.00           C  
ATOM   4657  CG  TRP B 120      31.216 -15.509 -17.734  1.00  0.00           C  
ATOM   4658  CD1 TRP B 120      31.519 -15.770 -19.036  1.00  0.00           C  
ATOM   4659  CD2 TRP B 120      32.215 -16.197 -16.942  1.00  0.00           C  
ATOM   4660  NE1 TRP B 120      32.633 -16.571 -19.109  1.00  0.00           N  
ATOM   4661  CE2 TRP B 120      33.070 -16.844 -17.840  1.00  0.00           C  
ATOM   4662  CE3 TRP B 120      32.451 -16.314 -15.568  1.00  0.00           C  
ATOM   4663  CZ2 TRP B 120      34.148 -17.602 -17.410  1.00  0.00           C  
ATOM   4664  CZ3 TRP B 120      33.532 -17.069 -15.136  1.00  0.00           C  
ATOM   4665  CH2 TRP B 120      34.359 -17.697 -16.033  1.00  0.00           C  
ATOM   4666  H   TRP B 120      30.594 -13.138 -19.168  1.00  0.00           H  
ATOM   4667  HA  TRP B 120      29.543 -12.721 -16.561  1.00  0.00           H  
ATOM   4668 1HB  TRP B 120      29.750 -15.101 -16.270  1.00  0.00           H  
ATOM   4669 2HB  TRP B 120      29.240 -14.791 -17.921  1.00  0.00           H  
ATOM   4670  HD1 TRP B 120      30.960 -15.400 -19.892  1.00  0.00           H  
ATOM   4671  HE1 TRP B 120      33.060 -16.906 -19.962  1.00  0.00           H  
ATOM   4672  HE3 TRP B 120      31.796 -15.817 -14.855  1.00  0.00           H  
ATOM   4673  HZ2 TRP B 120      34.815 -18.107 -18.106  1.00  0.00           H  
ATOM   4674  HZ3 TRP B 120      33.709 -17.153 -14.063  1.00  0.00           H  
ATOM   4675  HH2 TRP B 120      35.198 -18.284 -15.662  1.00  0.00           H  
ATOM   4676  N   LYS B 121      32.790 -12.954 -16.723  1.00  0.00           N  
ATOM   4677  CA  LYS B 121      34.009 -12.794 -15.953  1.00  0.00           C  
ATOM   4678  C   LYS B 121      33.985 -11.465 -15.235  1.00  0.00           C  
ATOM   4679  O   LYS B 121      34.215 -11.396 -14.026  1.00  0.00           O  
ATOM   4680  CB  LYS B 121      35.223 -12.882 -16.867  1.00  0.00           C  
ATOM   4681  CG  LYS B 121      35.427 -14.259 -17.462  1.00  0.00           C  
ATOM   4682  CD  LYS B 121      36.622 -14.308 -18.393  1.00  0.00           C  
ATOM   4683  CE  LYS B 121      36.753 -15.680 -19.035  1.00  0.00           C  
ATOM   4684  NZ  LYS B 121      37.878 -15.734 -20.005  1.00  0.00           N  
ATOM   4685  H   LYS B 121      32.849 -12.990 -17.730  1.00  0.00           H  
ATOM   4686  HA  LYS B 121      34.063 -13.586 -15.204  1.00  0.00           H  
ATOM   4687 1HB  LYS B 121      35.117 -12.171 -17.687  1.00  0.00           H  
ATOM   4688 2HB  LYS B 121      36.122 -12.615 -16.311  1.00  0.00           H  
ATOM   4689 1HG  LYS B 121      35.567 -14.985 -16.663  1.00  0.00           H  
ATOM   4690 2HG  LYS B 121      34.540 -14.529 -18.031  1.00  0.00           H  
ATOM   4691 1HD  LYS B 121      36.508 -13.557 -19.175  1.00  0.00           H  
ATOM   4692 2HD  LYS B 121      37.531 -14.090 -17.832  1.00  0.00           H  
ATOM   4693 1HE  LYS B 121      36.921 -16.424 -18.257  1.00  0.00           H  
ATOM   4694 2HE  LYS B 121      35.826 -15.922 -19.556  1.00  0.00           H  
ATOM   4695 1HZ  LYS B 121      37.931 -16.659 -20.409  1.00  0.00           H  
ATOM   4696 2HZ  LYS B 121      37.724 -15.056 -20.738  1.00  0.00           H  
ATOM   4697 3HZ  LYS B 121      38.743 -15.525 -19.529  1.00  0.00           H  
ATOM   4698  N   CYS B 122      33.665 -10.420 -15.998  1.00  0.00           N  
ATOM   4699  CA  CYS B 122      33.461  -9.084 -15.472  1.00  0.00           C  
ATOM   4700  C   CYS B 122      32.504  -9.142 -14.305  1.00  0.00           C  
ATOM   4701  O   CYS B 122      32.821  -8.668 -13.213  1.00  0.00           O  
ATOM   4702  CB  CYS B 122      32.889  -8.163 -16.545  1.00  0.00           C  
ATOM   4703  SG  CYS B 122      33.738  -8.247 -18.134  1.00  0.00           S  
ATOM   4704  H   CYS B 122      33.526 -10.573 -16.986  1.00  0.00           H  
ATOM   4705  HA  CYS B 122      34.410  -8.684 -15.126  1.00  0.00           H  
ATOM   4706 1HB  CYS B 122      31.836  -8.386 -16.707  1.00  0.00           H  
ATOM   4707 2HB  CYS B 122      32.951  -7.136 -16.191  1.00  0.00           H  
ATOM   4708  HG  CYS B 122      33.494  -9.534 -18.356  1.00  0.00           H  
ATOM   4709  N   PHE B 123      31.335  -9.736 -14.551  1.00  0.00           N  
ATOM   4710  CA  PHE B 123      30.299  -9.857 -13.542  1.00  0.00           C  
ATOM   4711  C   PHE B 123      30.799 -10.507 -12.280  1.00  0.00           C  
ATOM   4712  O   PHE B 123      30.588  -9.971 -11.203  1.00  0.00           O  
ATOM   4713  CB  PHE B 123      29.113 -10.665 -14.051  1.00  0.00           C  
ATOM   4714  CG  PHE B 123      28.178 -11.048 -12.937  1.00  0.00           C  
ATOM   4715  CD1 PHE B 123      27.383 -10.094 -12.319  1.00  0.00           C  
ATOM   4716  CD2 PHE B 123      28.099 -12.363 -12.494  1.00  0.00           C  
ATOM   4717  CE1 PHE B 123      26.529 -10.442 -11.288  1.00  0.00           C  
ATOM   4718  CE2 PHE B 123      27.249 -12.713 -11.464  1.00  0.00           C  
ATOM   4719  CZ  PHE B 123      26.462 -11.752 -10.862  1.00  0.00           C  
ATOM   4720  H   PHE B 123      31.157 -10.102 -15.476  1.00  0.00           H  
ATOM   4721  HA  PHE B 123      29.950  -8.856 -13.290  1.00  0.00           H  
ATOM   4722 1HB  PHE B 123      28.555 -10.084 -14.785  1.00  0.00           H  
ATOM   4723 2HB  PHE B 123      29.457 -11.573 -14.539  1.00  0.00           H  
ATOM   4724  HD1 PHE B 123      27.436  -9.058 -12.655  1.00  0.00           H  
ATOM   4725  HD2 PHE B 123      28.722 -13.121 -12.969  1.00  0.00           H  
ATOM   4726  HE1 PHE B 123      25.910  -9.683 -10.813  1.00  0.00           H  
ATOM   4727  HE2 PHE B 123      27.197 -13.748 -11.127  1.00  0.00           H  
ATOM   4728  HZ  PHE B 123      25.790 -12.028 -10.050  1.00  0.00           H  
ATOM   4729  N   VAL B 124      31.432 -11.667 -12.410  1.00  0.00           N  
ATOM   4730  CA  VAL B 124      31.920 -12.425 -11.269  1.00  0.00           C  
ATOM   4731  C   VAL B 124      32.903 -11.634 -10.435  1.00  0.00           C  
ATOM   4732  O   VAL B 124      32.816 -11.643  -9.212  1.00  0.00           O  
ATOM   4733  CB  VAL B 124      32.565 -13.738 -11.732  1.00  0.00           C  
ATOM   4734  CG1 VAL B 124      33.331 -14.375 -10.585  1.00  0.00           C  
ATOM   4735  CG2 VAL B 124      31.474 -14.687 -12.205  1.00  0.00           C  
ATOM   4736  H   VAL B 124      31.568 -12.047 -13.331  1.00  0.00           H  
ATOM   4737  HA  VAL B 124      31.065 -12.674 -10.639  1.00  0.00           H  
ATOM   4738  HB  VAL B 124      33.266 -13.534 -12.541  1.00  0.00           H  
ATOM   4739 1HG1 VAL B 124      33.786 -15.306 -10.924  1.00  0.00           H  
ATOM   4740 2HG1 VAL B 124      34.111 -13.695 -10.244  1.00  0.00           H  
ATOM   4741 3HG1 VAL B 124      32.647 -14.585  -9.762  1.00  0.00           H  
ATOM   4742 1HG2 VAL B 124      31.926 -15.621 -12.537  1.00  0.00           H  
ATOM   4743 2HG2 VAL B 124      30.789 -14.889 -11.381  1.00  0.00           H  
ATOM   4744 3HG2 VAL B 124      30.922 -14.240 -13.028  1.00  0.00           H  
ATOM   4745  N   TYR B 125      33.820 -10.934 -11.094  1.00  0.00           N  
ATOM   4746  CA  TYR B 125      34.748 -10.045 -10.409  1.00  0.00           C  
ATOM   4747  C   TYR B 125      33.994  -9.026  -9.574  1.00  0.00           C  
ATOM   4748  O   TYR B 125      34.248  -8.870  -8.376  1.00  0.00           O  
ATOM   4749  CB  TYR B 125      35.637  -9.350 -11.440  1.00  0.00           C  
ATOM   4750  CG  TYR B 125      36.410  -8.146 -10.943  1.00  0.00           C  
ATOM   4751  CD1 TYR B 125      37.686  -8.283 -10.417  1.00  0.00           C  
ATOM   4752  CD2 TYR B 125      35.842  -6.889 -11.041  1.00  0.00           C  
ATOM   4753  CE1 TYR B 125      38.386  -7.161 -10.007  1.00  0.00           C  
ATOM   4754  CE2 TYR B 125      36.533  -5.775 -10.625  1.00  0.00           C  
ATOM   4755  CZ  TYR B 125      37.801  -5.902 -10.119  1.00  0.00           C  
ATOM   4756  OH  TYR B 125      38.493  -4.779  -9.735  1.00  0.00           O  
ATOM   4757  H   TYR B 125      33.862 -11.000 -12.102  1.00  0.00           H  
ATOM   4758  HA  TYR B 125      35.371 -10.637  -9.738  1.00  0.00           H  
ATOM   4759 1HB  TYR B 125      36.359 -10.071 -11.824  1.00  0.00           H  
ATOM   4760 2HB  TYR B 125      35.030  -9.030 -12.283  1.00  0.00           H  
ATOM   4761  HD1 TYR B 125      38.144  -9.271 -10.341  1.00  0.00           H  
ATOM   4762  HD2 TYR B 125      34.845  -6.783 -11.460  1.00  0.00           H  
ATOM   4763  HE1 TYR B 125      39.394  -7.264  -9.605  1.00  0.00           H  
ATOM   4764  HE2 TYR B 125      36.083  -4.788 -10.710  1.00  0.00           H  
ATOM   4765  HH  TYR B 125      39.408  -5.010  -9.563  1.00  0.00           H  
ATOM   4766  N   HIS B 126      33.060  -8.342 -10.219  1.00  0.00           N  
ATOM   4767  CA  HIS B 126      32.276  -7.307  -9.586  1.00  0.00           C  
ATOM   4768  C   HIS B 126      31.418  -7.883  -8.478  1.00  0.00           C  
ATOM   4769  O   HIS B 126      31.268  -7.273  -7.422  1.00  0.00           O  
ATOM   4770  CB  HIS B 126      31.420  -6.609 -10.646  1.00  0.00           C  
ATOM   4771  CG  HIS B 126      32.228  -5.707 -11.518  1.00  0.00           C  
ATOM   4772  ND1 HIS B 126      33.024  -4.698 -11.018  1.00  0.00           N  
ATOM   4773  CD2 HIS B 126      32.386  -5.681 -12.858  1.00  0.00           C  
ATOM   4774  CE1 HIS B 126      33.640  -4.096 -12.021  1.00  0.00           C  
ATOM   4775  NE2 HIS B 126      33.272  -4.679 -13.143  1.00  0.00           N  
ATOM   4776  H   HIS B 126      32.904  -8.533 -11.198  1.00  0.00           H  
ATOM   4777  HA  HIS B 126      32.939  -6.565  -9.141  1.00  0.00           H  
ATOM   4778 1HB  HIS B 126      30.956  -7.361 -11.284  1.00  0.00           H  
ATOM   4779 2HB  HIS B 126      30.620  -6.038 -10.194  1.00  0.00           H  
ATOM   4780  HD2 HIS B 126      31.910  -6.345 -13.578  1.00  0.00           H  
ATOM   4781  HE1 HIS B 126      34.340  -3.267 -11.933  1.00  0.00           H  
ATOM   4782  HE2 HIS B 126      33.586  -4.454 -14.074  1.00  0.00           H  
ATOM   4783  N   PHE B 127      30.878  -9.065  -8.730  1.00  0.00           N  
ATOM   4784  CA  PHE B 127      30.006  -9.761  -7.815  1.00  0.00           C  
ATOM   4785  C   PHE B 127      30.757 -10.209  -6.590  1.00  0.00           C  
ATOM   4786  O   PHE B 127      30.248 -10.105  -5.483  1.00  0.00           O  
ATOM   4787  CB  PHE B 127      29.378 -10.960  -8.509  1.00  0.00           C  
ATOM   4788  CG  PHE B 127      28.304 -11.612  -7.706  1.00  0.00           C  
ATOM   4789  CD1 PHE B 127      27.392 -10.842  -7.003  1.00  0.00           C  
ATOM   4790  CD2 PHE B 127      28.187 -12.991  -7.666  1.00  0.00           C  
ATOM   4791  CE1 PHE B 127      26.386 -11.437  -6.269  1.00  0.00           C  
ATOM   4792  CE2 PHE B 127      27.180 -13.590  -6.936  1.00  0.00           C  
ATOM   4793  CZ  PHE B 127      26.279 -12.811  -6.235  1.00  0.00           C  
ATOM   4794  H   PHE B 127      31.065  -9.497  -9.612  1.00  0.00           H  
ATOM   4795  HA  PHE B 127      29.213  -9.081  -7.506  1.00  0.00           H  
ATOM   4796 1HB  PHE B 127      28.949 -10.648  -9.459  1.00  0.00           H  
ATOM   4797 2HB  PHE B 127      30.145 -11.704  -8.722  1.00  0.00           H  
ATOM   4798  HD1 PHE B 127      27.477  -9.756  -7.033  1.00  0.00           H  
ATOM   4799  HD2 PHE B 127      28.898 -13.604  -8.221  1.00  0.00           H  
ATOM   4800  HE1 PHE B 127      25.675 -10.821  -5.718  1.00  0.00           H  
ATOM   4801  HE2 PHE B 127      27.095 -14.676  -6.910  1.00  0.00           H  
ATOM   4802  HZ  PHE B 127      25.486 -13.282  -5.658  1.00  0.00           H  
ATOM   4803  N   ALA B 128      31.977 -10.685  -6.781  1.00  0.00           N  
ATOM   4804  CA  ALA B 128      32.828 -11.074  -5.672  1.00  0.00           C  
ATOM   4805  C   ALA B 128      33.023  -9.900  -4.734  1.00  0.00           C  
ATOM   4806  O   ALA B 128      32.867 -10.040  -3.522  1.00  0.00           O  
ATOM   4807  CB  ALA B 128      34.168 -11.576  -6.182  1.00  0.00           C  
ATOM   4808  H   ALA B 128      32.331 -10.777  -7.717  1.00  0.00           H  
ATOM   4809  HA  ALA B 128      32.331 -11.872  -5.122  1.00  0.00           H  
ATOM   4810 1HB  ALA B 128      34.787 -11.879  -5.338  1.00  0.00           H  
ATOM   4811 2HB  ALA B 128      34.009 -12.430  -6.842  1.00  0.00           H  
ATOM   4812 3HB  ALA B 128      34.670 -10.782  -6.732  1.00  0.00           H  
ATOM   4813  N   VAL B 129      33.343  -8.744  -5.303  1.00  0.00           N  
ATOM   4814  CA  VAL B 129      33.545  -7.547  -4.504  1.00  0.00           C  
ATOM   4815  C   VAL B 129      32.250  -7.110  -3.843  1.00  0.00           C  
ATOM   4816  O   VAL B 129      32.243  -6.740  -2.671  1.00  0.00           O  
ATOM   4817  CB  VAL B 129      34.079  -6.408  -5.365  1.00  0.00           C  
ATOM   4818  CG1 VAL B 129      34.172  -5.150  -4.519  1.00  0.00           C  
ATOM   4819  CG2 VAL B 129      35.430  -6.793  -5.942  1.00  0.00           C  
ATOM   4820  H   VAL B 129      33.469  -8.700  -6.308  1.00  0.00           H  
ATOM   4821  HA  VAL B 129      34.275  -7.767  -3.727  1.00  0.00           H  
ATOM   4822  HB  VAL B 129      33.380  -6.211  -6.177  1.00  0.00           H  
ATOM   4823 1HG1 VAL B 129      34.538  -4.329  -5.131  1.00  0.00           H  
ATOM   4824 2HG1 VAL B 129      33.186  -4.902  -4.128  1.00  0.00           H  
ATOM   4825 3HG1 VAL B 129      34.859  -5.319  -3.691  1.00  0.00           H  
ATOM   4826 1HG2 VAL B 129      35.799  -5.983  -6.565  1.00  0.00           H  
ATOM   4827 2HG2 VAL B 129      36.133  -6.981  -5.129  1.00  0.00           H  
ATOM   4828 3HG2 VAL B 129      35.327  -7.693  -6.543  1.00  0.00           H  
ATOM   4829  N   PHE B 130      31.160  -7.180  -4.603  1.00  0.00           N  
ATOM   4830  CA  PHE B 130      29.821  -6.866  -4.133  1.00  0.00           C  
ATOM   4831  C   PHE B 130      29.486  -7.694  -2.904  1.00  0.00           C  
ATOM   4832  O   PHE B 130      29.028  -7.155  -1.900  1.00  0.00           O  
ATOM   4833  CB  PHE B 130      28.823  -7.138  -5.262  1.00  0.00           C  
ATOM   4834  CG  PHE B 130      27.389  -6.800  -5.004  1.00  0.00           C  
ATOM   4835  CD1 PHE B 130      26.957  -5.484  -4.991  1.00  0.00           C  
ATOM   4836  CD2 PHE B 130      26.458  -7.806  -4.817  1.00  0.00           C  
ATOM   4837  CE1 PHE B 130      25.626  -5.180  -4.806  1.00  0.00           C  
ATOM   4838  CE2 PHE B 130      25.125  -7.506  -4.625  1.00  0.00           C  
ATOM   4839  CZ  PHE B 130      24.710  -6.191  -4.623  1.00  0.00           C  
ATOM   4840  H   PHE B 130      31.257  -7.470  -5.560  1.00  0.00           H  
ATOM   4841  HA  PHE B 130      29.780  -5.810  -3.864  1.00  0.00           H  
ATOM   4842 1HB  PHE B 130      29.138  -6.594  -6.150  1.00  0.00           H  
ATOM   4843 2HB  PHE B 130      28.860  -8.192  -5.514  1.00  0.00           H  
ATOM   4844  HD1 PHE B 130      27.677  -4.683  -5.143  1.00  0.00           H  
ATOM   4845  HD2 PHE B 130      26.787  -8.845  -4.830  1.00  0.00           H  
ATOM   4846  HE1 PHE B 130      25.300  -4.142  -4.808  1.00  0.00           H  
ATOM   4847  HE2 PHE B 130      24.399  -8.306  -4.483  1.00  0.00           H  
ATOM   4848  HZ  PHE B 130      23.657  -5.954  -4.479  1.00  0.00           H  
ATOM   4849  N   LEU B 131      29.746  -8.993  -2.992  1.00  0.00           N  
ATOM   4850  CA  LEU B 131      29.542  -9.934  -1.904  1.00  0.00           C  
ATOM   4851  C   LEU B 131      30.379  -9.580  -0.691  1.00  0.00           C  
ATOM   4852  O   LEU B 131      29.874  -9.586   0.431  1.00  0.00           O  
ATOM   4853  CB  LEU B 131      29.888 -11.349  -2.375  1.00  0.00           C  
ATOM   4854  CG  LEU B 131      28.913 -11.985  -3.373  1.00  0.00           C  
ATOM   4855  CD1 LEU B 131      29.562 -13.220  -3.980  1.00  0.00           C  
ATOM   4856  CD2 LEU B 131      27.627 -12.350  -2.653  1.00  0.00           C  
ATOM   4857  H   LEU B 131      30.104  -9.350  -3.859  1.00  0.00           H  
ATOM   4858  HA  LEU B 131      28.494  -9.905  -1.618  1.00  0.00           H  
ATOM   4859 1HB  LEU B 131      30.870 -11.333  -2.840  1.00  0.00           H  
ATOM   4860 2HB  LEU B 131      29.935 -12.000  -1.502  1.00  0.00           H  
ATOM   4861  HG  LEU B 131      28.686 -11.284  -4.173  1.00  0.00           H  
ATOM   4862 1HD1 LEU B 131      28.879 -13.680  -4.691  1.00  0.00           H  
ATOM   4863 2HD1 LEU B 131      30.479 -12.934  -4.493  1.00  0.00           H  
ATOM   4864 3HD1 LEU B 131      29.795 -13.932  -3.190  1.00  0.00           H  
ATOM   4865 1HD2 LEU B 131      26.932 -12.806  -3.360  1.00  0.00           H  
ATOM   4866 2HD2 LEU B 131      27.847 -13.058  -1.854  1.00  0.00           H  
ATOM   4867 3HD2 LEU B 131      27.180 -11.454  -2.232  1.00  0.00           H  
ATOM   4868  N   ILE B 132      31.647  -9.238  -0.913  1.00  0.00           N  
ATOM   4869  CA  ILE B 132      32.524  -8.810   0.173  1.00  0.00           C  
ATOM   4870  C   ILE B 132      31.941  -7.603   0.881  1.00  0.00           C  
ATOM   4871  O   ILE B 132      31.926  -7.534   2.107  1.00  0.00           O  
ATOM   4872  CB  ILE B 132      33.927  -8.470  -0.348  1.00  0.00           C  
ATOM   4873  CG1 ILE B 132      34.630  -9.740  -0.829  1.00  0.00           C  
ATOM   4874  CG2 ILE B 132      34.731  -7.798   0.751  1.00  0.00           C  
ATOM   4875  CD1 ILE B 132      35.864  -9.469  -1.656  1.00  0.00           C  
ATOM   4876  H   ILE B 132      32.015  -9.279  -1.853  1.00  0.00           H  
ATOM   4877  HA  ILE B 132      32.608  -9.623   0.893  1.00  0.00           H  
ATOM   4878  HB  ILE B 132      33.851  -7.797  -1.199  1.00  0.00           H  
ATOM   4879 1HG1 ILE B 132      34.923 -10.330   0.039  1.00  0.00           H  
ATOM   4880 2HG1 ILE B 132      33.935 -10.331  -1.422  1.00  0.00           H  
ATOM   4881 1HG2 ILE B 132      35.723  -7.550   0.378  1.00  0.00           H  
ATOM   4882 2HG2 ILE B 132      34.222  -6.888   1.066  1.00  0.00           H  
ATOM   4883 3HG2 ILE B 132      34.820  -8.476   1.600  1.00  0.00           H  
ATOM   4884 1HD1 ILE B 132      36.315 -10.414  -1.958  1.00  0.00           H  
ATOM   4885 2HD1 ILE B 132      35.594  -8.898  -2.544  1.00  0.00           H  
ATOM   4886 3HD1 ILE B 132      36.581  -8.900  -1.065  1.00  0.00           H  
ATOM   4887  N   VAL B 133      31.444  -6.664   0.097  1.00  0.00           N  
ATOM   4888  CA  VAL B 133      30.788  -5.491   0.618  1.00  0.00           C  
ATOM   4889  C   VAL B 133      29.515  -5.806   1.364  1.00  0.00           C  
ATOM   4890  O   VAL B 133      29.253  -5.196   2.392  1.00  0.00           O  
ATOM   4891  CB  VAL B 133      30.528  -4.517  -0.517  1.00  0.00           C  
ATOM   4892  CG1 VAL B 133      29.544  -3.445  -0.098  1.00  0.00           C  
ATOM   4893  CG2 VAL B 133      31.865  -3.909  -0.878  1.00  0.00           C  
ATOM   4894  H   VAL B 133      31.519  -6.770  -0.903  1.00  0.00           H  
ATOM   4895  HA  VAL B 133      31.475  -5.007   1.315  1.00  0.00           H  
ATOM   4896  HB  VAL B 133      30.111  -5.043  -1.374  1.00  0.00           H  
ATOM   4897 1HG1 VAL B 133      29.389  -2.753  -0.925  1.00  0.00           H  
ATOM   4898 2HG1 VAL B 133      28.596  -3.908   0.171  1.00  0.00           H  
ATOM   4899 3HG1 VAL B 133      29.938  -2.906   0.759  1.00  0.00           H  
ATOM   4900 1HG2 VAL B 133      31.732  -3.211  -1.684  1.00  0.00           H  
ATOM   4901 2HG2 VAL B 133      32.271  -3.386  -0.011  1.00  0.00           H  
ATOM   4902 3HG2 VAL B 133      32.555  -4.694  -1.185  1.00  0.00           H  
ATOM   4903  N   LEU B 134      28.746  -6.779   0.889  1.00  0.00           N  
ATOM   4904  CA  LEU B 134      27.570  -7.217   1.622  1.00  0.00           C  
ATOM   4905  C   LEU B 134      27.973  -7.737   2.988  1.00  0.00           C  
ATOM   4906  O   LEU B 134      27.318  -7.436   3.983  1.00  0.00           O  
ATOM   4907  CB  LEU B 134      26.822  -8.306   0.849  1.00  0.00           C  
ATOM   4908  CG  LEU B 134      26.099  -7.844  -0.417  1.00  0.00           C  
ATOM   4909  CD1 LEU B 134      25.561  -9.057  -1.156  1.00  0.00           C  
ATOM   4910  CD2 LEU B 134      24.979  -6.906  -0.031  1.00  0.00           C  
ATOM   4911  H   LEU B 134      28.981  -7.226   0.017  1.00  0.00           H  
ATOM   4912  HA  LEU B 134      26.905  -6.365   1.758  1.00  0.00           H  
ATOM   4913 1HB  LEU B 134      27.521  -9.086   0.564  1.00  0.00           H  
ATOM   4914 2HB  LEU B 134      26.076  -8.746   1.511  1.00  0.00           H  
ATOM   4915  HG  LEU B 134      26.791  -7.326  -1.074  1.00  0.00           H  
ATOM   4916 1HD1 LEU B 134      25.045  -8.734  -2.058  1.00  0.00           H  
ATOM   4917 2HD1 LEU B 134      26.384  -9.712  -1.425  1.00  0.00           H  
ATOM   4918 3HD1 LEU B 134      24.865  -9.594  -0.514  1.00  0.00           H  
ATOM   4919 1HD2 LEU B 134      24.463  -6.584  -0.931  1.00  0.00           H  
ATOM   4920 2HD2 LEU B 134      24.278  -7.427   0.624  1.00  0.00           H  
ATOM   4921 3HD2 LEU B 134      25.389  -6.041   0.490  1.00  0.00           H  
ATOM   4922  N   VAL B 135      29.073  -8.480   3.032  1.00  0.00           N  
ATOM   4923  CA  VAL B 135      29.631  -8.969   4.280  1.00  0.00           C  
ATOM   4924  C   VAL B 135      30.050  -7.819   5.192  1.00  0.00           C  
ATOM   4925  O   VAL B 135      29.773  -7.851   6.388  1.00  0.00           O  
ATOM   4926  CB  VAL B 135      30.816  -9.904   3.995  1.00  0.00           C  
ATOM   4927  CG1 VAL B 135      31.539 -10.230   5.276  1.00  0.00           C  
ATOM   4928  CG2 VAL B 135      30.301 -11.173   3.339  1.00  0.00           C  
ATOM   4929  H   VAL B 135      29.540  -8.711   2.168  1.00  0.00           H  
ATOM   4930  HA  VAL B 135      28.866  -9.547   4.792  1.00  0.00           H  
ATOM   4931  HB  VAL B 135      31.522  -9.414   3.335  1.00  0.00           H  
ATOM   4932 1HG1 VAL B 135      32.381 -10.890   5.061  1.00  0.00           H  
ATOM   4933 2HG1 VAL B 135      31.905  -9.309   5.724  1.00  0.00           H  
ATOM   4934 3HG1 VAL B 135      30.855 -10.727   5.963  1.00  0.00           H  
ATOM   4935 1HG2 VAL B 135      31.136 -11.839   3.129  1.00  0.00           H  
ATOM   4936 2HG2 VAL B 135      29.601 -11.670   4.012  1.00  0.00           H  
ATOM   4937 3HG2 VAL B 135      29.791 -10.928   2.410  1.00  0.00           H  
ATOM   4938  N   CYS B 136      30.670  -6.787   4.619  1.00  0.00           N
[truncated: 1,000,043 more chars]
