# Supplementary material for: Upgraded molecular models of the human KCNQ1 potassium channel
Source: PLoS One. 2019 Sep 13;14(9):e0220415. doi: 10.1371/journal.pone.0220415 (PMC6743773; doi:10.1371/journal.pone.0220415)
Supplement: S3 PDB — (PDB) [file pone.0220415.s017.pdb]

ATOM      1  N   VAL A 100     -13.116 -49.755 -23.412  1.00  0.00           N  
ATOM      2  CA  VAL A 100     -14.441 -49.411 -23.914  1.00  0.00           C  
ATOM      3  C   VAL A 100     -14.539 -47.925 -24.215  1.00  0.00           C  
ATOM      4  O   VAL A 100     -14.688 -47.118 -23.298  1.00  0.00           O  
ATOM      5  CB  VAL A 100     -15.522 -49.776 -22.886  1.00  0.00           C  
ATOM      6  CG1 VAL A 100     -16.884 -49.418 -23.425  1.00  0.00           C  
ATOM      7  CG2 VAL A 100     -15.446 -51.256 -22.558  1.00  0.00           C  
ATOM      8 1H   VAL A 100     -12.901 -50.711 -23.657  1.00  0.00           H  
ATOM      9 2H   VAL A 100     -12.429 -49.140 -23.823  1.00  0.00           H  
ATOM     10 3H   VAL A 100     -13.100 -49.654 -22.407  1.00  0.00           H  
ATOM     11  HA  VAL A 100     -14.621 -49.968 -24.834  1.00  0.00           H  
ATOM     12  HB  VAL A 100     -15.360 -49.198 -21.991  1.00  0.00           H  
ATOM     13 1HG1 VAL A 100     -17.646 -49.661 -22.687  1.00  0.00           H  
ATOM     14 2HG1 VAL A 100     -16.913 -48.361 -23.638  1.00  0.00           H  
ATOM     15 3HG1 VAL A 100     -17.074 -49.977 -24.339  1.00  0.00           H  
ATOM     16 1HG2 VAL A 100     -16.210 -51.501 -21.818  1.00  0.00           H  
ATOM     17 2HG2 VAL A 100     -15.615 -51.839 -23.463  1.00  0.00           H  
ATOM     18 3HG2 VAL A 100     -14.462 -51.489 -22.154  1.00  0.00           H  
ATOM     19  N   LEU A 101     -14.471 -47.579 -25.497  1.00  0.00           N  
ATOM     20  CA  LEU A 101     -14.539 -46.191 -25.937  1.00  0.00           C  
ATOM     21  C   LEU A 101     -15.701 -45.431 -25.325  1.00  0.00           C  
ATOM     22  O   LEU A 101     -15.565 -44.256 -25.003  1.00  0.00           O  
ATOM     23  CB  LEU A 101     -14.660 -46.107 -27.451  1.00  0.00           C  
ATOM     24  CG  LEU A 101     -14.694 -44.690 -27.987  1.00  0.00           C  
ATOM     25  CD1 LEU A 101     -13.377 -44.002 -27.665  1.00  0.00           C  
ATOM     26  CD2 LEU A 101     -14.947 -44.718 -29.483  1.00  0.00           C  
ATOM     27  H   LEU A 101     -14.357 -48.304 -26.190  1.00  0.00           H  
ATOM     28  HA  LEU A 101     -13.617 -45.696 -25.634  1.00  0.00           H  
ATOM     29 1HB  LEU A 101     -13.815 -46.622 -27.903  1.00  0.00           H  
ATOM     30 2HB  LEU A 101     -15.579 -46.606 -27.759  1.00  0.00           H  
ATOM     31  HG  LEU A 101     -15.489 -44.144 -27.493  1.00  0.00           H  
ATOM     32 1HD1 LEU A 101     -13.399 -42.978 -28.032  1.00  0.00           H  
ATOM     33 2HD1 LEU A 101     -13.226 -43.995 -26.593  1.00  0.00           H  
ATOM     34 3HD1 LEU A 101     -12.560 -44.540 -28.142  1.00  0.00           H  
ATOM     35 1HD2 LEU A 101     -14.978 -43.696 -29.865  1.00  0.00           H  
ATOM     36 2HD2 LEU A 101     -14.147 -45.266 -29.978  1.00  0.00           H  
ATOM     37 3HD2 LEU A 101     -15.900 -45.207 -29.680  1.00  0.00           H  
ATOM     38  N   ALA A 102     -16.852 -46.082 -25.210  1.00  0.00           N  
ATOM     39  CA  ALA A 102     -18.021 -45.423 -24.661  1.00  0.00           C  
ATOM     40  C   ALA A 102     -17.733 -44.941 -23.251  1.00  0.00           C  
ATOM     41  O   ALA A 102     -18.187 -43.869 -22.858  1.00  0.00           O  
ATOM     42  CB  ALA A 102     -19.212 -46.365 -24.662  1.00  0.00           C  
ATOM     43  H   ALA A 102     -16.911 -47.048 -25.499  1.00  0.00           H  
ATOM     44  HA  ALA A 102     -18.246 -44.553 -25.279  1.00  0.00           H  
ATOM     45 1HB  ALA A 102     -20.083 -45.848 -24.261  1.00  0.00           H  
ATOM     46 2HB  ALA A 102     -19.417 -46.690 -25.681  1.00  0.00           H  
ATOM     47 3HB  ALA A 102     -18.991 -47.231 -24.043  1.00  0.00           H  
ATOM     48  N   ARG A 103     -16.988 -45.738 -22.486  1.00  0.00           N  
ATOM     49  CA  ARG A 103     -16.681 -45.374 -21.122  1.00  0.00           C  
ATOM     50  C   ARG A 103     -15.681 -44.252 -21.159  1.00  0.00           C  
ATOM     51  O   ARG A 103     -15.702 -43.382 -20.299  1.00  0.00           O  
ATOM     52  CB  ARG A 103     -16.158 -46.553 -20.321  1.00  0.00           C  
ATOM     53  CG  ARG A 103     -17.209 -47.620 -20.031  1.00  0.00           C  
ATOM     54  CD  ARG A 103     -16.659 -48.774 -19.254  1.00  0.00           C  
ATOM     55  NE  ARG A 103     -17.670 -49.802 -19.021  1.00  0.00           N  
ATOM     56  CZ  ARG A 103     -17.428 -51.012 -18.470  1.00  0.00           C  
ATOM     57  NH1 ARG A 103     -16.207 -51.334 -18.103  1.00  0.00           N  
ATOM     58  NH2 ARG A 103     -18.416 -51.872 -18.302  1.00  0.00           N  
ATOM     59  H   ARG A 103     -16.599 -46.587 -22.864  1.00  0.00           H  
ATOM     60  HA  ARG A 103     -17.589 -45.012 -20.640  1.00  0.00           H  
ATOM     61 1HB  ARG A 103     -15.336 -47.024 -20.848  1.00  0.00           H  
ATOM     62 2HB  ARG A 103     -15.773 -46.198 -19.366  1.00  0.00           H  
ATOM     63 1HG  ARG A 103     -18.016 -47.176 -19.449  1.00  0.00           H  
ATOM     64 2HG  ARG A 103     -17.611 -47.992 -20.967  1.00  0.00           H  
ATOM     65 1HD  ARG A 103     -15.830 -49.226 -19.785  1.00  0.00           H  
ATOM     66 2HD  ARG A 103     -16.311 -48.418 -18.286  1.00  0.00           H  
ATOM     67  HE  ARG A 103     -18.622 -49.592 -19.290  1.00  0.00           H  
ATOM     68 1HH1 ARG A 103     -15.451 -50.677 -18.233  1.00  0.00           H  
ATOM     69 2HH1 ARG A 103     -16.025 -52.238 -17.691  1.00  0.00           H  
ATOM     70 1HH2 ARG A 103     -19.355 -51.624 -18.583  1.00  0.00           H  
ATOM     71 2HH2 ARG A 103     -18.235 -52.775 -17.890  1.00  0.00           H  
ATOM     72  N   THR A 104     -14.820 -44.261 -22.177  1.00  0.00           N  
ATOM     73  CA  THR A 104     -13.837 -43.203 -22.310  1.00  0.00           C  
ATOM     74  C   THR A 104     -14.585 -41.899 -22.511  1.00  0.00           C  
ATOM     75  O   THR A 104     -14.195 -40.878 -21.960  1.00  0.00           O  
ATOM     76  CB  THR A 104     -12.856 -43.427 -23.470  1.00  0.00           C  
ATOM     77  OG1 THR A 104     -12.135 -44.649 -23.261  1.00  0.00           O  
ATOM     78  CG2 THR A 104     -11.880 -42.279 -23.533  1.00  0.00           C  
ATOM     79  H   THR A 104     -14.839 -45.032 -22.836  1.00  0.00           H  
ATOM     80  HA  THR A 104     -13.265 -43.129 -21.386  1.00  0.00           H  
ATOM     81  HB  THR A 104     -13.387 -43.477 -24.395  1.00  0.00           H  
ATOM     82  HG1 THR A 104     -12.753 -45.385 -23.241  1.00  0.00           H  
ATOM     83 1HG2 THR A 104     -11.181 -42.436 -24.353  1.00  0.00           H  
ATOM     84 2HG2 THR A 104     -12.424 -41.346 -23.691  1.00  0.00           H  
ATOM     85 3HG2 THR A 104     -11.335 -42.227 -22.594  1.00  0.00           H  
ATOM     86  N   HIS A 105     -15.653 -41.939 -23.313  1.00  0.00           N  
ATOM     87  CA  HIS A 105     -16.444 -40.749 -23.584  1.00  0.00           C  
ATOM     88  C   HIS A 105     -17.081 -40.261 -22.295  1.00  0.00           C  
ATOM     89  O   HIS A 105     -17.123 -39.053 -22.037  1.00  0.00           O  
ATOM     90  CB  HIS A 105     -17.527 -41.037 -24.625  1.00  0.00           C  
ATOM     91  CG  HIS A 105     -16.998 -41.253 -25.998  1.00  0.00           C  
ATOM     92  ND1 HIS A 105     -17.764 -41.785 -27.014  1.00  0.00           N  
ATOM     93  CD2 HIS A 105     -15.779 -41.011 -26.530  1.00  0.00           C  
ATOM     94  CE1 HIS A 105     -17.041 -41.852 -28.116  1.00  0.00           C  
ATOM     95  NE2 HIS A 105     -15.833 -41.387 -27.848  1.00  0.00           N  
ATOM     96  H   HIS A 105     -15.904 -42.810 -23.754  1.00  0.00           H  
ATOM     97  HA  HIS A 105     -15.802 -39.955 -23.962  1.00  0.00           H  
ATOM     98 1HB  HIS A 105     -18.087 -41.916 -24.339  1.00  0.00           H  
ATOM     99 2HB  HIS A 105     -18.227 -40.203 -24.657  1.00  0.00           H  
ATOM    100  HD1 HIS A 105     -18.664 -42.209 -26.911  1.00  0.00           H  
ATOM    101  HD2 HIS A 105     -14.858 -40.601 -26.115  1.00  0.00           H  
ATOM    102  HE1 HIS A 105     -17.466 -42.246 -29.039  1.00  0.00           H  
ATOM    103  N   VAL A 106     -17.539 -41.206 -21.468  1.00  0.00           N  
ATOM    104  CA  VAL A 106     -18.127 -40.830 -20.197  1.00  0.00           C  
ATOM    105  C   VAL A 106     -17.071 -40.114 -19.390  1.00  0.00           C  
ATOM    106  O   VAL A 106     -17.335 -39.047 -18.846  1.00  0.00           O  
ATOM    107  CB  VAL A 106     -18.650 -42.051 -19.422  1.00  0.00           C  
ATOM    108  CG1 VAL A 106     -19.042 -41.636 -18.018  1.00  0.00           C  
ATOM    109  CG2 VAL A 106     -19.849 -42.632 -20.142  1.00  0.00           C  
ATOM    110  H   VAL A 106     -17.510 -42.181 -21.745  1.00  0.00           H  
ATOM    111  HA  VAL A 106     -18.957 -40.145 -20.377  1.00  0.00           H  
ATOM    112  HB  VAL A 106     -17.871 -42.794 -19.345  1.00  0.00           H  
ATOM    113 1HG1 VAL A 106     -19.406 -42.504 -17.469  1.00  0.00           H  
ATOM    114 2HG1 VAL A 106     -18.172 -41.224 -17.506  1.00  0.00           H  
ATOM    115 3HG1 VAL A 106     -19.825 -40.882 -18.067  1.00  0.00           H  
ATOM    116 1HG2 VAL A 106     -20.217 -43.498 -19.594  1.00  0.00           H  
ATOM    117 2HG2 VAL A 106     -20.633 -41.879 -20.203  1.00  0.00           H  
ATOM    118 3HG2 VAL A 106     -19.566 -42.931 -21.136  1.00  0.00           H  
ATOM    119  N   GLN A 107     -15.864 -40.686 -19.369  1.00  0.00           N  
ATOM    120  CA  GLN A 107     -14.742 -40.099 -18.668  1.00  0.00           C  
ATOM    121  C   GLN A 107     -14.439 -38.742 -19.264  1.00  0.00           C  
ATOM    122  O   GLN A 107     -14.023 -37.831 -18.565  1.00  0.00           O  
ATOM    123  CB  GLN A 107     -13.507 -40.995 -18.730  1.00  0.00           C  
ATOM    124  CG  GLN A 107     -13.580 -42.256 -17.905  1.00  0.00           C  
ATOM    125  CD  GLN A 107     -12.285 -43.035 -17.997  1.00  0.00           C  
ATOM    126  OE1 GLN A 107     -12.050 -43.994 -17.258  1.00  0.00           O  
ATOM    127  NE2 GLN A 107     -11.419 -42.619 -18.912  1.00  0.00           N  
ATOM    128  H   GLN A 107     -15.729 -41.563 -19.841  1.00  0.00           H  
ATOM    129  HA  GLN A 107     -15.015 -39.964 -17.626  1.00  0.00           H  
ATOM    130 1HB  GLN A 107     -13.345 -41.308 -19.741  1.00  0.00           H  
ATOM    131 2HB  GLN A 107     -12.632 -40.427 -18.432  1.00  0.00           H  
ATOM    132 1HG  GLN A 107     -13.759 -41.999 -16.864  1.00  0.00           H  
ATOM    133 2HG  GLN A 107     -14.382 -42.881 -18.272  1.00  0.00           H  
ATOM    134 1HE2 GLN A 107     -10.539 -43.088 -19.020  1.00  0.00           H  
ATOM    135 2HE2 GLN A 107     -11.642 -41.837 -19.490  1.00  0.00           H  
ATOM    136  N   GLY A 108     -14.661 -38.597 -20.565  1.00  0.00           N  
ATOM    137  CA  GLY A 108     -14.445 -37.327 -21.224  1.00  0.00           C  
ATOM    138  C   GLY A 108     -15.172 -36.270 -20.420  1.00  0.00           C  
ATOM    139  O   GLY A 108     -14.570 -35.296 -19.962  1.00  0.00           O  
ATOM    140  H   GLY A 108     -14.974 -39.382 -21.110  1.00  0.00           H  
ATOM    141 1HA  GLY A 108     -13.388 -37.094 -21.289  1.00  0.00           H  
ATOM    142 2HA  GLY A 108     -14.840 -37.367 -22.238  1.00  0.00           H  
ATOM    143  N   ARG A 109     -16.472 -36.495 -20.249  1.00  0.00           N  
ATOM    144  CA  ARG A 109     -17.333 -35.565 -19.538  1.00  0.00           C  
ATOM    145  C   ARG A 109     -17.018 -35.475 -18.042  1.00  0.00           C  
ATOM    146  O   ARG A 109     -17.060 -34.383 -17.477  1.00  0.00           O  
ATOM    147  CB  ARG A 109     -18.786 -35.963 -19.751  1.00  0.00           C  
ATOM    148  CG  ARG A 109     -19.286 -35.734 -21.185  1.00  0.00           C  
ATOM    149  CD  ARG A 109     -20.702 -36.180 -21.392  1.00  0.00           C  
ATOM    150  NE  ARG A 109     -21.157 -35.923 -22.771  1.00  0.00           N  
ATOM    151  CZ  ARG A 109     -22.363 -36.286 -23.276  1.00  0.00           C  
ATOM    152  NH1 ARG A 109     -23.229 -36.919 -22.517  1.00  0.00           N  
ATOM    153  NH2 ARG A 109     -22.667 -36.004 -24.531  1.00  0.00           N  
ATOM    154  H   ARG A 109     -16.865 -37.336 -20.661  1.00  0.00           H  
ATOM    155  HA  ARG A 109     -17.187 -34.575 -19.970  1.00  0.00           H  
ATOM    156 1HB  ARG A 109     -18.914 -37.020 -19.521  1.00  0.00           H  
ATOM    157 2HB  ARG A 109     -19.426 -35.397 -19.075  1.00  0.00           H  
ATOM    158 1HG  ARG A 109     -19.226 -34.671 -21.421  1.00  0.00           H  
ATOM    159 2HG  ARG A 109     -18.650 -36.293 -21.874  1.00  0.00           H  
ATOM    160 1HD  ARG A 109     -20.774 -37.252 -21.202  1.00  0.00           H  
ATOM    161 2HD  ARG A 109     -21.359 -35.644 -20.708  1.00  0.00           H  
ATOM    162  HE  ARG A 109     -20.520 -35.438 -23.388  1.00  0.00           H  
ATOM    163 1HH1 ARG A 109     -22.997 -37.135 -21.557  1.00  0.00           H  
ATOM    164 2HH1 ARG A 109     -24.127 -37.190 -22.892  1.00  0.00           H  
ATOM    165 1HH2 ARG A 109     -22.001 -35.517 -25.116  1.00  0.00           H  
ATOM    166 2HH2 ARG A 109     -23.564 -36.275 -24.906  1.00  0.00           H  
ATOM    167  N   VAL A 110     -16.688 -36.603 -17.409  1.00  0.00           N  
ATOM    168  CA  VAL A 110     -16.406 -36.593 -15.977  1.00  0.00           C  
ATOM    169  C   VAL A 110     -15.183 -35.764 -15.699  1.00  0.00           C  
ATOM    170  O   VAL A 110     -15.172 -34.949 -14.779  1.00  0.00           O  
ATOM    171  CB  VAL A 110     -16.176 -38.012 -15.431  1.00  0.00           C  
ATOM    172  CG1 VAL A 110     -15.685 -37.940 -14.012  1.00  0.00           C  
ATOM    173  CG2 VAL A 110     -17.472 -38.796 -15.486  1.00  0.00           C  
ATOM    174  H   VAL A 110     -16.666 -37.475 -17.916  1.00  0.00           H  
ATOM    175  HA  VAL A 110     -17.255 -36.149 -15.456  1.00  0.00           H  
ATOM    176  HB  VAL A 110     -15.415 -38.499 -16.022  1.00  0.00           H  
ATOM    177 1HG1 VAL A 110     -15.515 -38.947 -13.644  1.00  0.00           H  
ATOM    178 2HG1 VAL A 110     -14.753 -37.380 -13.984  1.00  0.00           H  
ATOM    179 3HG1 VAL A 110     -16.427 -37.442 -13.389  1.00  0.00           H  
ATOM    180 1HG2 VAL A 110     -17.303 -39.802 -15.104  1.00  0.00           H  
ATOM    181 2HG2 VAL A 110     -18.222 -38.296 -14.876  1.00  0.00           H  
ATOM    182 3HG2 VAL A 110     -17.824 -38.854 -16.502  1.00  0.00           H  
ATOM    183  N   TYR A 111     -14.154 -35.988 -16.497  1.00  0.00           N  
ATOM    184  CA  TYR A 111     -12.920 -35.264 -16.362  1.00  0.00           C  
ATOM    185  C   TYR A 111     -13.249 -33.801 -16.517  1.00  0.00           C  
ATOM    186  O   TYR A 111     -12.898 -33.006 -15.670  1.00  0.00           O  
ATOM    187  CB  TYR A 111     -11.893 -35.682 -17.416  1.00  0.00           C  
ATOM    188  CG  TYR A 111     -10.518 -35.038 -17.217  1.00  0.00           C  
ATOM    189  CD1 TYR A 111      -9.635 -35.633 -16.329  1.00  0.00           C  
ATOM    190  CD2 TYR A 111     -10.146 -33.870 -17.880  1.00  0.00           C  
ATOM    191  CE1 TYR A 111      -8.385 -35.093 -16.103  1.00  0.00           C  
ATOM    192  CE2 TYR A 111      -8.884 -33.316 -17.643  1.00  0.00           C  
ATOM    193  CZ  TYR A 111      -8.005 -33.934 -16.755  1.00  0.00           C  
ATOM    194  OH  TYR A 111      -6.749 -33.399 -16.503  1.00  0.00           O  
ATOM    195  H   TYR A 111     -14.230 -36.680 -17.213  1.00  0.00           H  
ATOM    196  HA  TYR A 111     -12.511 -35.422 -15.362  1.00  0.00           H  
ATOM    197 1HB  TYR A 111     -11.764 -36.761 -17.392  1.00  0.00           H  
ATOM    198 2HB  TYR A 111     -12.256 -35.418 -18.408  1.00  0.00           H  
ATOM    199  HD1 TYR A 111      -9.929 -36.540 -15.808  1.00  0.00           H  
ATOM    200  HD2 TYR A 111     -10.836 -33.388 -18.574  1.00  0.00           H  
ATOM    201  HE1 TYR A 111      -7.702 -35.578 -15.404  1.00  0.00           H  
ATOM    202  HE2 TYR A 111      -8.585 -32.401 -18.152  1.00  0.00           H  
ATOM    203  HH  TYR A 111      -6.725 -32.495 -16.815  1.00  0.00           H  
ATOM    204  N   ASN A 112     -13.948 -33.437 -17.596  1.00  0.00           N  
ATOM    205  CA  ASN A 112     -14.270 -32.031 -17.818  1.00  0.00           C  
ATOM    206  C   ASN A 112     -15.001 -31.411 -16.628  1.00  0.00           C  
ATOM    207  O   ASN A 112     -14.812 -30.239 -16.317  1.00  0.00           O  
ATOM    208  CB  ASN A 112     -15.106 -31.851 -19.064  1.00  0.00           C  
ATOM    209  CG  ASN A 112     -15.245 -30.390 -19.429  1.00  0.00           C  
ATOM    210  OD1 ASN A 112     -14.257 -29.749 -19.801  1.00  0.00           O  
ATOM    211  ND2 ASN A 112     -16.435 -29.857 -19.317  1.00  0.00           N  
ATOM    212  H   ASN A 112     -14.238 -34.123 -18.281  1.00  0.00           H  
ATOM    213  HA  ASN A 112     -13.337 -31.483 -17.949  1.00  0.00           H  
ATOM    214 1HB  ASN A 112     -14.647 -32.388 -19.894  1.00  0.00           H  
ATOM    215 2HB  ASN A 112     -16.097 -32.277 -18.905  1.00  0.00           H  
ATOM    216 1HD2 ASN A 112     -16.578 -28.892 -19.546  1.00  0.00           H  
ATOM    217 2HD2 ASN A 112     -17.205 -30.414 -19.006  1.00  0.00           H  
ATOM    218  N   PHE A 113     -15.837 -32.193 -15.965  1.00  0.00           N  
ATOM    219  CA  PHE A 113     -16.584 -31.686 -14.832  1.00  0.00           C  
ATOM    220  C   PHE A 113     -15.667 -31.396 -13.645  1.00  0.00           C  
ATOM    221  O   PHE A 113     -15.649 -30.281 -13.117  1.00  0.00           O  
ATOM    222  CB  PHE A 113     -17.653 -32.706 -14.437  1.00  0.00           C  
ATOM    223  CG  PHE A 113     -18.538 -32.291 -13.314  1.00  0.00           C  
ATOM    224  CD1 PHE A 113     -19.598 -31.444 -13.546  1.00  0.00           C  
ATOM    225  CD2 PHE A 113     -18.325 -32.749 -12.031  1.00  0.00           C  
ATOM    226  CE1 PHE A 113     -20.429 -31.062 -12.529  1.00  0.00           C  
ATOM    227  CE2 PHE A 113     -19.155 -32.372 -11.003  1.00  0.00           C  
ATOM    228  CZ  PHE A 113     -20.215 -31.523 -11.255  1.00  0.00           C  
ATOM    229  H   PHE A 113     -15.988 -33.144 -16.271  1.00  0.00           H  
ATOM    230  HA  PHE A 113     -17.064 -30.758 -15.124  1.00  0.00           H  
ATOM    231 1HB  PHE A 113     -18.280 -32.917 -15.301  1.00  0.00           H  
ATOM    232 2HB  PHE A 113     -17.179 -33.637 -14.153  1.00  0.00           H  
ATOM    233  HD1 PHE A 113     -19.777 -31.083 -14.553  1.00  0.00           H  
ATOM    234  HD2 PHE A 113     -17.497 -33.417 -11.841  1.00  0.00           H  
ATOM    235  HE1 PHE A 113     -21.254 -30.401 -12.740  1.00  0.00           H  
ATOM    236  HE2 PHE A 113     -18.978 -32.743  -9.995  1.00  0.00           H  
ATOM    237  HZ  PHE A 113     -20.879 -31.222 -10.447  1.00  0.00           H  
ATOM    238  N   LEU A 114     -14.921 -32.422 -13.251  1.00  0.00           N  
ATOM    239  CA  LEU A 114     -14.049 -32.413 -12.088  1.00  0.00           C  
ATOM    240  C   LEU A 114     -12.766 -31.609 -12.296  1.00  0.00           C  
ATOM    241  O   LEU A 114     -12.164 -31.117 -11.348  1.00  0.00           O  
ATOM    242  CB  LEU A 114     -13.709 -33.866 -11.739  1.00  0.00           C  
ATOM    243  CG  LEU A 114     -14.861 -34.724 -11.253  1.00  0.00           C  
ATOM    244  CD1 LEU A 114     -14.370 -36.145 -11.031  1.00  0.00           C  
ATOM    245  CD2 LEU A 114     -15.413 -34.132  -9.963  1.00  0.00           C  
ATOM    246  H   LEU A 114     -14.986 -33.278 -13.780  1.00  0.00           H  
ATOM    247  HA  LEU A 114     -14.596 -31.968 -11.257  1.00  0.00           H  
ATOM    248 1HB  LEU A 114     -13.283 -34.346 -12.623  1.00  0.00           H  
ATOM    249 2HB  LEU A 114     -12.995 -33.884 -10.981  1.00  0.00           H  
ATOM    250  HG  LEU A 114     -15.639 -34.751 -12.013  1.00  0.00           H  
ATOM    251 1HD1 LEU A 114     -15.197 -36.766 -10.693  1.00  0.00           H  
ATOM    252 2HD1 LEU A 114     -13.971 -36.545 -11.959  1.00  0.00           H  
ATOM    253 3HD1 LEU A 114     -13.590 -36.147 -10.278  1.00  0.00           H  
ATOM    254 1HD2 LEU A 114     -16.245 -34.738  -9.607  1.00  0.00           H  
ATOM    255 2HD2 LEU A 114     -14.630 -34.111  -9.204  1.00  0.00           H  
ATOM    256 3HD2 LEU A 114     -15.759 -33.117 -10.153  1.00  0.00           H  
ATOM    257  N   GLU A 115     -12.317 -31.553 -13.530  1.00  0.00           N  
ATOM    258  CA  GLU A 115     -11.086 -30.895 -13.941  1.00  0.00           C  
ATOM    259  C   GLU A 115     -11.423 -30.032 -15.129  1.00  0.00           C  
ATOM    260  O   GLU A 115     -12.257 -30.414 -15.935  1.00  0.00           O  
ATOM    261  CB  GLU A 115     -10.039 -31.928 -14.381  1.00  0.00           C  
ATOM    262  CG  GLU A 115      -9.566 -32.909 -13.327  1.00  0.00           C  
ATOM    263  CD  GLU A 115      -8.598 -32.350 -12.337  1.00  0.00           C  
ATOM    264  OE1 GLU A 115      -7.923 -31.377 -12.611  1.00  0.00           O  
ATOM    265  OE2 GLU A 115      -8.547 -32.903 -11.267  1.00  0.00           O  
ATOM    266  H   GLU A 115     -12.856 -31.994 -14.243  1.00  0.00           H  
ATOM    267  HA  GLU A 115     -10.706 -30.271 -13.133  1.00  0.00           H  
ATOM    268 1HB  GLU A 115     -10.446 -32.512 -15.197  1.00  0.00           H  
ATOM    269 2HB  GLU A 115      -9.187 -31.415 -14.766  1.00  0.00           H  
ATOM    270 1HG  GLU A 115     -10.434 -33.288 -12.795  1.00  0.00           H  
ATOM    271 2HG  GLU A 115      -9.102 -33.748 -13.814  1.00  0.00           H  
ATOM    272  N   ARG A 116     -10.770 -28.897 -15.275  1.00  0.00           N  
ATOM    273  CA  ARG A 116     -11.029 -28.052 -16.437  1.00  0.00           C  
ATOM    274  C   ARG A 116     -12.526 -27.802 -16.629  1.00  0.00           C  
ATOM    275  O   ARG A 116     -13.063 -28.176 -17.670  1.00  0.00           O  
ATOM    276  CB  ARG A 116     -10.518 -28.703 -17.719  1.00  0.00           C  
ATOM    277  CG  ARG A 116      -9.071 -29.006 -17.706  1.00  0.00           C  
ATOM    278  CD  ARG A 116      -8.560 -29.501 -18.979  1.00  0.00           C  
ATOM    279  NE  ARG A 116      -8.532 -28.457 -19.966  1.00  0.00           N  
ATOM    280  CZ  ARG A 116      -7.590 -27.488 -20.030  1.00  0.00           C  
ATOM    281  NH1 ARG A 116      -6.598 -27.434 -19.143  1.00  0.00           N  
ATOM    282  NH2 ARG A 116      -7.656 -26.579 -20.988  1.00  0.00           N  
ATOM    283  H   ARG A 116     -10.089 -28.614 -14.585  1.00  0.00           H  
ATOM    284  HA  ARG A 116     -10.515 -27.101 -16.301  1.00  0.00           H  
ATOM    285 1HB  ARG A 116     -11.050 -29.628 -17.921  1.00  0.00           H  
ATOM    286 2HB  ARG A 116     -10.705 -28.034 -18.558  1.00  0.00           H  
ATOM    287 1HG  ARG A 116      -8.532 -28.101 -17.477  1.00  0.00           H  
ATOM    288 2HG  ARG A 116      -8.887 -29.761 -16.950  1.00  0.00           H  
ATOM    289 1HD  ARG A 116      -7.550 -29.873 -18.847  1.00  0.00           H  
ATOM    290 2HD  ARG A 116      -9.199 -30.303 -19.344  1.00  0.00           H  
ATOM    291  HE  ARG A 116      -9.263 -28.450 -20.665  1.00  0.00           H  
ATOM    292 1HH1 ARG A 116      -6.514 -28.115 -18.387  1.00  0.00           H  
ATOM    293 2HH1 ARG A 116      -5.909 -26.699 -19.214  1.00  0.00           H  
ATOM    294 1HH2 ARG A 116      -8.405 -26.612 -21.665  1.00  0.00           H  
ATOM    295 2HH2 ARG A 116      -6.958 -25.853 -21.043  1.00  0.00           H  
ATOM    296  N   PRO A 117     -13.226 -27.191 -15.665  1.00  0.00           N  
ATOM    297  CA  PRO A 117     -14.648 -26.932 -15.722  1.00  0.00           C  
ATOM    298  C   PRO A 117     -14.950 -25.925 -16.812  1.00  0.00           C  
ATOM    299  O   PRO A 117     -14.216 -24.952 -16.986  1.00  0.00           O  
ATOM    300  CB  PRO A 117     -14.936 -26.376 -14.326  1.00  0.00           C  
ATOM    301  CG  PRO A 117     -13.612 -25.812 -13.846  1.00  0.00           C  
ATOM    302  CD  PRO A 117     -12.566 -26.723 -14.433  1.00  0.00           C  
ATOM    303  HA  PRO A 117     -15.193 -27.867 -15.897  1.00  0.00           H  
ATOM    304 1HB  PRO A 117     -15.743 -25.633 -14.372  1.00  0.00           H  
ATOM    305 2HB  PRO A 117     -15.284 -27.188 -13.691  1.00  0.00           H  
ATOM    306 1HG  PRO A 117     -13.495 -24.779 -14.182  1.00  0.00           H  
ATOM    307 2HG  PRO A 117     -13.585 -25.789 -12.748  1.00  0.00           H  
ATOM    308 1HD  PRO A 117     -11.654 -26.156 -14.648  1.00  0.00           H  
ATOM    309 2HD  PRO A 117     -12.394 -27.556 -13.735  1.00  0.00           H  
ATOM    310  N   THR A 118     -16.024 -26.167 -17.554  1.00  0.00           N  
ATOM    311  CA  THR A 118     -16.415 -25.260 -18.624  1.00  0.00           C  
ATOM    312  C   THR A 118     -17.875 -24.886 -18.508  1.00  0.00           C  
ATOM    313  O   THR A 118     -18.303 -23.840 -18.994  1.00  0.00           O  
ATOM    314  CB  THR A 118     -16.194 -25.900 -20.005  1.00  0.00           C  
ATOM    315  OG1 THR A 118     -17.051 -27.044 -20.144  1.00  0.00           O  
ATOM    316  CG2 THR A 118     -14.748 -26.334 -20.171  1.00  0.00           C  
ATOM    317  H   THR A 118     -16.584 -26.987 -17.368  1.00  0.00           H  
ATOM    318  HA  THR A 118     -15.822 -24.348 -18.553  1.00  0.00           H  
ATOM    319  HB  THR A 118     -16.441 -25.175 -20.780  1.00  0.00           H  
ATOM    320  HG1 THR A 118     -17.967 -26.771 -20.055  1.00  0.00           H  
ATOM    321 1HG2 THR A 118     -14.613 -26.782 -21.154  1.00  0.00           H  
ATOM    322 2HG2 THR A 118     -14.093 -25.470 -20.072  1.00  0.00           H  
ATOM    323 3HG2 THR A 118     -14.503 -27.062 -19.411  1.00  0.00           H  
ATOM    324  N   GLY A 119     -18.646 -25.766 -17.889  1.00  0.00           N  
ATOM    325  CA  GLY A 119     -20.080 -25.572 -17.799  1.00  0.00           C  
ATOM    326  C   GLY A 119     -20.407 -24.769 -16.564  1.00  0.00           C  
ATOM    327  O   GLY A 119     -19.604 -24.709 -15.636  1.00  0.00           O  
ATOM    328  H   GLY A 119     -18.231 -26.597 -17.493  1.00  0.00           H  
ATOM    329 1HA  GLY A 119     -20.442 -25.057 -18.687  1.00  0.00           H  
ATOM    330 2HA  GLY A 119     -20.578 -26.540 -17.753  1.00  0.00           H  
ATOM    331  N   TRP A 120     -21.597 -24.187 -16.534  1.00  0.00           N  
ATOM    332  CA  TRP A 120     -22.013 -23.434 -15.367  1.00  0.00           C  
ATOM    333  C   TRP A 120     -22.006 -24.334 -14.159  1.00  0.00           C  
ATOM    334  O   TRP A 120     -21.396 -24.004 -13.147  1.00  0.00           O  
ATOM    335  CB  TRP A 120     -23.408 -22.850 -15.579  1.00  0.00           C  
ATOM    336  CG  TRP A 120     -23.962 -22.139 -14.379  1.00  0.00           C  
ATOM    337  CD1 TRP A 120     -23.721 -20.851 -14.011  1.00  0.00           C  
ATOM    338  CD2 TRP A 120     -24.874 -22.676 -13.386  1.00  0.00           C  
ATOM    339  NE1 TRP A 120     -24.412 -20.550 -12.862  1.00  0.00           N  
ATOM    340  CE2 TRP A 120     -25.126 -21.653 -12.470  1.00  0.00           C  
ATOM    341  CE3 TRP A 120     -25.495 -23.922 -13.210  1.00  0.00           C  
ATOM    342  CZ2 TRP A 120     -25.969 -21.833 -11.382  1.00  0.00           C  
ATOM    343  CZ3 TRP A 120     -26.336 -24.103 -12.121  1.00  0.00           C  
ATOM    344  CH2 TRP A 120     -26.569 -23.084 -11.232  1.00  0.00           C  
ATOM    345  H   TRP A 120     -22.217 -24.270 -17.327  1.00  0.00           H  
ATOM    346  HA  TRP A 120     -21.309 -22.621 -15.199  1.00  0.00           H  
ATOM    347 1HB  TRP A 120     -23.383 -22.145 -16.410  1.00  0.00           H  
ATOM    348 2HB  TRP A 120     -24.099 -23.648 -15.851  1.00  0.00           H  
ATOM    349  HD1 TRP A 120     -23.075 -20.161 -14.549  1.00  0.00           H  
ATOM    350  HE1 TRP A 120     -24.402 -19.659 -12.387  1.00  0.00           H  
ATOM    351  HE3 TRP A 120     -25.318 -24.734 -13.912  1.00  0.00           H  
ATOM    352  HZ2 TRP A 120     -26.167 -21.036 -10.665  1.00  0.00           H  
ATOM    353  HZ3 TRP A 120     -26.810 -25.076 -11.992  1.00  0.00           H  
ATOM    354  HH2 TRP A 120     -27.237 -23.260 -10.388  1.00  0.00           H  
ATOM    355  N   LYS A 121     -22.654 -25.483 -14.291  1.00  0.00           N  
ATOM    356  CA  LYS A 121     -22.733 -26.434 -13.206  1.00  0.00           C  
ATOM    357  C   LYS A 121     -21.344 -26.817 -12.749  1.00  0.00           C  
ATOM    358  O   LYS A 121     -21.086 -26.893 -11.555  1.00  0.00           O  
ATOM    359  CB  LYS A 121     -23.490 -27.684 -13.624  1.00  0.00           C  
ATOM    360  CG  LYS A 121     -23.666 -28.676 -12.493  1.00  0.00           C  
ATOM    361  CD  LYS A 121     -24.399 -29.923 -12.949  1.00  0.00           C  
ATOM    362  CE  LYS A 121     -24.507 -30.940 -11.823  1.00  0.00           C  
ATOM    363  NZ  LYS A 121     -25.216 -32.173 -12.258  1.00  0.00           N  
ATOM    364  H   LYS A 121     -23.118 -25.690 -15.164  1.00  0.00           H  
ATOM    365  HA  LYS A 121     -23.249 -25.967 -12.366  1.00  0.00           H  
ATOM    366 1HB  LYS A 121     -24.478 -27.407 -13.994  1.00  0.00           H  
ATOM    367 2HB  LYS A 121     -22.957 -28.181 -14.436  1.00  0.00           H  
ATOM    368 1HG  LYS A 121     -22.699 -28.939 -12.080  1.00  0.00           H  
ATOM    369 2HG  LYS A 121     -24.249 -28.204 -11.703  1.00  0.00           H  
ATOM    370 1HD  LYS A 121     -25.402 -29.654 -13.286  1.00  0.00           H  
ATOM    371 2HD  LYS A 121     -23.862 -30.374 -13.784  1.00  0.00           H  
ATOM    372 1HE  LYS A 121     -23.507 -31.208 -11.488  1.00  0.00           H  
ATOM    373 2HE  LYS A 121     -25.052 -30.495 -10.991  1.00  0.00           H  
ATOM    374 1HZ  LYS A 121     -25.267 -32.822 -11.486  1.00  0.00           H  
ATOM    375 2HZ  LYS A 121     -26.150 -31.936 -12.561  1.00  0.00           H  
ATOM    376 3HZ  LYS A 121     -24.712 -32.599 -13.022  1.00  0.00           H  
ATOM    377  N   CYS A 122     -20.466 -27.089 -13.713  1.00  0.00           N  
ATOM    378  CA  CYS A 122     -19.103 -27.483 -13.404  1.00  0.00           C  
ATOM    379  C   CYS A 122     -18.490 -26.456 -12.468  1.00  0.00           C  
ATOM    380  O   CYS A 122     -17.948 -26.805 -11.417  1.00  0.00           O  
ATOM    381  CB  CYS A 122     -18.255 -27.569 -14.674  1.00  0.00           C  
ATOM    382  SG  CYS A 122     -18.855 -28.708 -15.919  1.00  0.00           S  
ATOM    383  H   CYS A 122     -20.751 -27.011 -14.679  1.00  0.00           H  
ATOM    384  HA  CYS A 122     -19.113 -28.453 -12.909  1.00  0.00           H  
ATOM    385 1HB  CYS A 122     -18.136 -26.592 -15.122  1.00  0.00           H  
ATOM    386 2HB  CYS A 122     -17.275 -27.915 -14.396  1.00  0.00           H  
ATOM    387  HG  CYS A 122     -18.746 -29.803 -15.168  1.00  0.00           H  
ATOM    388  N   PHE A 123     -18.610 -25.184 -12.841  1.00  0.00           N  
ATOM    389  CA  PHE A 123     -18.029 -24.117 -12.051  1.00  0.00           C  
ATOM    390  C   PHE A 123     -18.650 -24.074 -10.669  1.00  0.00           C  
ATOM    391  O   PHE A 123     -17.940 -23.864  -9.689  1.00  0.00           O  
ATOM    392  CB  PHE A 123     -18.222 -22.768 -12.742  1.00  0.00           C  
ATOM    393  CG  PHE A 123     -17.391 -22.588 -13.980  1.00  0.00           C  
ATOM    394  CD1 PHE A 123     -17.992 -22.275 -15.184  1.00  0.00           C  
ATOM    395  CD2 PHE A 123     -16.018 -22.739 -13.949  1.00  0.00           C  
ATOM    396  CE1 PHE A 123     -17.249 -22.116 -16.328  1.00  0.00           C  
ATOM    397  CE2 PHE A 123     -15.269 -22.578 -15.097  1.00  0.00           C  
ATOM    398  CZ  PHE A 123     -15.888 -22.267 -16.287  1.00  0.00           C  
ATOM    399  H   PHE A 123     -19.080 -24.963 -13.709  1.00  0.00           H  
ATOM    400  HA  PHE A 123     -16.960 -24.310 -11.943  1.00  0.00           H  
ATOM    401 1HB  PHE A 123     -19.266 -22.646 -13.017  1.00  0.00           H  
ATOM    402 2HB  PHE A 123     -17.974 -21.968 -12.047  1.00  0.00           H  
ATOM    403  HD1 PHE A 123     -19.071 -22.154 -15.220  1.00  0.00           H  
ATOM    404  HD2 PHE A 123     -15.528 -22.990 -13.007  1.00  0.00           H  
ATOM    405  HE1 PHE A 123     -17.743 -21.870 -17.267  1.00  0.00           H  
ATOM    406  HE2 PHE A 123     -14.188 -22.699 -15.066  1.00  0.00           H  
ATOM    407  HZ  PHE A 123     -15.297 -22.143 -17.193  1.00  0.00           H  
ATOM    408  N   VAL A 124     -19.962 -24.303 -10.594  1.00  0.00           N  
ATOM    409  CA  VAL A 124     -20.662 -24.281  -9.320  1.00  0.00           C  
ATOM    410  C   VAL A 124     -20.123 -25.366  -8.422  1.00  0.00           C  
ATOM    411  O   VAL A 124     -19.924 -25.145  -7.232  1.00  0.00           O  
ATOM    412  CB  VAL A 124     -22.177 -24.454  -9.506  1.00  0.00           C  
ATOM    413  CG1 VAL A 124     -22.842 -24.649  -8.158  1.00  0.00           C  
ATOM    414  CG2 VAL A 124     -22.742 -23.228 -10.173  1.00  0.00           C  
ATOM    415  H   VAL A 124     -20.486 -24.462 -11.442  1.00  0.00           H  
ATOM    416  HA  VAL A 124     -20.485 -23.316  -8.844  1.00  0.00           H  
ATOM    417  HB  VAL A 124     -22.373 -25.329 -10.110  1.00  0.00           H  
ATOM    418 1HG1 VAL A 124     -23.916 -24.773  -8.298  1.00  0.00           H  
ATOM    419 2HG1 VAL A 124     -22.433 -25.538  -7.676  1.00  0.00           H  
ATOM    420 3HG1 VAL A 124     -22.654 -23.778  -7.532  1.00  0.00           H  
ATOM    421 1HG2 VAL A 124     -23.804 -23.362 -10.297  1.00  0.00           H  
ATOM    422 2HG2 VAL A 124     -22.553 -22.355  -9.551  1.00  0.00           H  
ATOM    423 3HG2 VAL A 124     -22.284 -23.081 -11.135  1.00  0.00           H  
ATOM    424  N   TYR A 125     -19.895 -26.539  -8.993  1.00  0.00           N  
ATOM    425  CA  TYR A 125     -19.350 -27.639  -8.235  1.00  0.00           C  
ATOM    426  C   TYR A 125     -18.073 -27.191  -7.569  1.00  0.00           C  
ATOM    427  O   TYR A 125     -17.907 -27.381  -6.370  1.00  0.00           O  
ATOM    428  CB  TYR A 125     -19.112 -28.860  -9.118  1.00  0.00           C  
ATOM    429  CG  TYR A 125     -18.434 -30.004  -8.403  1.00  0.00           C  
ATOM    430  CD1 TYR A 125     -19.154 -30.842  -7.569  1.00  0.00           C  
ATOM    431  CD2 TYR A 125     -17.084 -30.216  -8.595  1.00  0.00           C  
ATOM    432  CE1 TYR A 125     -18.516 -31.890  -6.927  1.00  0.00           C  
ATOM    433  CE2 TYR A 125     -16.441 -31.257  -7.959  1.00  0.00           C  
ATOM    434  CZ  TYR A 125     -17.154 -32.095  -7.126  1.00  0.00           C  
ATOM    435  OH  TYR A 125     -16.522 -33.136  -6.492  1.00  0.00           O  
ATOM    436  H   TYR A 125     -20.103 -26.664  -9.968  1.00  0.00           H  
ATOM    437  HA  TYR A 125     -20.055 -27.908  -7.449  1.00  0.00           H  
ATOM    438 1HB  TYR A 125     -20.066 -29.209  -9.503  1.00  0.00           H  
ATOM    439 2HB  TYR A 125     -18.502 -28.597  -9.962  1.00  0.00           H  
ATOM    440  HD1 TYR A 125     -20.221 -30.677  -7.419  1.00  0.00           H  
ATOM    441  HD2 TYR A 125     -16.535 -29.558  -9.251  1.00  0.00           H  
ATOM    442  HE1 TYR A 125     -19.080 -32.551  -6.271  1.00  0.00           H  
ATOM    443  HE2 TYR A 125     -15.373 -31.418  -8.117  1.00  0.00           H  
ATOM    444  HH  TYR A 125     -15.605 -33.170  -6.773  1.00  0.00           H  
ATOM    445  N   HIS A 126     -17.184 -26.574  -8.338  1.00  0.00           N  
ATOM    446  CA  HIS A 126     -15.912 -26.160  -7.778  1.00  0.00           C  
ATOM    447  C   HIS A 126     -16.096 -25.032  -6.778  1.00  0.00           C  
ATOM    448  O   HIS A 126     -15.374 -24.964  -5.783  1.00  0.00           O  
ATOM    449  CB  HIS A 126     -14.947 -25.832  -8.902  1.00  0.00           C  
ATOM    450  CG  HIS A 126     -14.599 -27.092  -9.570  1.00  0.00           C  
ATOM    451  ND1 HIS A 126     -13.858 -28.068  -8.956  1.00  0.00           N  
ATOM    452  CD2 HIS A 126     -14.956 -27.585 -10.763  1.00  0.00           C  
ATOM    453  CE1 HIS A 126     -13.773 -29.108  -9.748  1.00  0.00           C  
ATOM    454  NE2 HIS A 126     -14.440 -28.845 -10.859  1.00  0.00           N  
ATOM    455  H   HIS A 126     -17.385 -26.437  -9.325  1.00  0.00           H  
ATOM    456  HA  HIS A 126     -15.479 -26.995  -7.234  1.00  0.00           H  
ATOM    457 1HB  HIS A 126     -15.415 -25.158  -9.623  1.00  0.00           H  
ATOM    458 2HB  HIS A 126     -14.046 -25.361  -8.516  1.00  0.00           H  
ATOM    459  HD2 HIS A 126     -15.565 -27.083 -11.492  1.00  0.00           H  
ATOM    460  HE1 HIS A 126     -13.268 -30.016  -9.507  1.00  0.00           H  
ATOM    461  HE2 HIS A 126     -14.595 -29.456 -11.659  1.00  0.00           H  
ATOM    462  N   PHE A 127     -17.083 -24.173  -6.996  1.00  0.00           N  
ATOM    463  CA  PHE A 127     -17.330 -23.136  -6.019  1.00  0.00           C  
ATOM    464  C   PHE A 127     -17.579 -23.831  -4.697  1.00  0.00           C  
ATOM    465  O   PHE A 127     -16.975 -23.484  -3.682  1.00  0.00           O  
ATOM    466  CB  PHE A 127     -18.531 -22.268  -6.376  1.00  0.00           C  
ATOM    467  CG  PHE A 127     -18.872 -21.311  -5.277  1.00  0.00           C  
ATOM    468  CD1 PHE A 127     -18.168 -20.131  -5.106  1.00  0.00           C  
ATOM    469  CD2 PHE A 127     -19.896 -21.609  -4.387  1.00  0.00           C  
ATOM    470  CE1 PHE A 127     -18.484 -19.265  -4.074  1.00  0.00           C  
ATOM    471  CE2 PHE A 127     -20.213 -20.749  -3.356  1.00  0.00           C  
ATOM    472  CZ  PHE A 127     -19.508 -19.574  -3.199  1.00  0.00           C  
ATOM    473  H   PHE A 127     -17.644 -24.230  -7.831  1.00  0.00           H  
ATOM    474  HA  PHE A 127     -16.443 -22.508  -5.924  1.00  0.00           H  
ATOM    475 1HB  PHE A 127     -18.324 -21.702  -7.281  1.00  0.00           H  
ATOM    476 2HB  PHE A 127     -19.396 -22.882  -6.562  1.00  0.00           H  
ATOM    477  HD1 PHE A 127     -17.358 -19.889  -5.796  1.00  0.00           H  
ATOM    478  HD2 PHE A 127     -20.452 -22.540  -4.510  1.00  0.00           H  
ATOM    479  HE1 PHE A 127     -17.924 -18.339  -3.950  1.00  0.00           H  
ATOM    480  HE2 PHE A 127     -21.020 -20.997  -2.667  1.00  0.00           H  
ATOM    481  HZ  PHE A 127     -19.756 -18.895  -2.385  1.00  0.00           H  
ATOM    482  N   ALA A 128     -18.477 -24.817  -4.738  1.00  0.00           N  
ATOM    483  CA  ALA A 128     -18.836 -25.579  -3.566  1.00  0.00           C  
ATOM    484  C   ALA A 128     -17.611 -26.268  -3.004  1.00  0.00           C  
ATOM    485  O   ALA A 128     -17.458 -26.324  -1.801  1.00  0.00           O  
ATOM    486  CB  ALA A 128     -19.919 -26.594  -3.882  1.00  0.00           C  
ATOM    487  H   ALA A 128     -18.926 -25.031  -5.613  1.00  0.00           H  
ATOM    488  HA  ALA A 128     -19.216 -24.888  -2.819  1.00  0.00           H  
ATOM    489 1HB  ALA A 128     -20.181 -27.133  -2.973  1.00  0.00           H  
ATOM    490 2HB  ALA A 128     -20.797 -26.075  -4.267  1.00  0.00           H  
ATOM    491 3HB  ALA A 128     -19.569 -27.297  -4.622  1.00  0.00           H  
ATOM    492  N   VAL A 129     -16.712 -26.761  -3.849  1.00  0.00           N  
ATOM    493  CA  VAL A 129     -15.533 -27.418  -3.302  1.00  0.00           C  
ATOM    494  C   VAL A 129     -14.801 -26.473  -2.372  1.00  0.00           C  
ATOM    495  O   VAL A 129     -14.495 -26.832  -1.233  1.00  0.00           O  
ATOM    496  CB  VAL A 129     -14.581 -27.883  -4.415  1.00  0.00           C  
ATOM    497  CG1 VAL A 129     -13.286 -28.301  -3.823  1.00  0.00           C  
ATOM    498  CG2 VAL A 129     -15.192 -29.066  -5.162  1.00  0.00           C  
ATOM    499  H   VAL A 129     -16.863 -26.719  -4.845  1.00  0.00           H  
ATOM    500  HA  VAL A 129     -15.850 -28.290  -2.730  1.00  0.00           H  
ATOM    501  HB  VAL A 129     -14.392 -27.073  -5.091  1.00  0.00           H  
ATOM    502 1HG1 VAL A 129     -12.625 -28.615  -4.625  1.00  0.00           H  
ATOM    503 2HG1 VAL A 129     -12.833 -27.469  -3.289  1.00  0.00           H  
ATOM    504 3HG1 VAL A 129     -13.454 -29.120  -3.133  1.00  0.00           H  
ATOM    505 1HG2 VAL A 129     -14.508 -29.390  -5.947  1.00  0.00           H  
ATOM    506 2HG2 VAL A 129     -15.360 -29.888  -4.466  1.00  0.00           H  
ATOM    507 3HG2 VAL A 129     -16.127 -28.781  -5.604  1.00  0.00           H  
ATOM    508  N   PHE A 130     -14.562 -25.254  -2.844  1.00  0.00           N  
ATOM    509  CA  PHE A 130     -13.888 -24.272  -2.016  1.00  0.00           C  
ATOM    510  C   PHE A 130     -14.658 -24.086  -0.729  1.00  0.00           C  
ATOM    511  O   PHE A 130     -14.080 -24.158   0.351  1.00  0.00           O  
ATOM    512  CB  PHE A 130     -13.764 -22.927  -2.724  1.00  0.00           C  
ATOM    513  CG  PHE A 130     -13.154 -21.850  -1.865  1.00  0.00           C  
ATOM    514  CD1 PHE A 130     -11.779 -21.769  -1.684  1.00  0.00           C  
ATOM    515  CD2 PHE A 130     -13.960 -20.914  -1.233  1.00  0.00           C  
ATOM    516  CE1 PHE A 130     -11.227 -20.772  -0.900  1.00  0.00           C  
ATOM    517  CE2 PHE A 130     -13.410 -19.923  -0.446  1.00  0.00           C  
ATOM    518  CZ  PHE A 130     -12.044 -19.851  -0.280  1.00  0.00           C  
ATOM    519  H   PHE A 130     -14.843 -25.024  -3.789  1.00  0.00           H  
ATOM    520  HA  PHE A 130     -12.890 -24.641  -1.774  1.00  0.00           H  
ATOM    521 1HB  PHE A 130     -13.158 -23.037  -3.605  1.00  0.00           H  
ATOM    522 2HB  PHE A 130     -14.741 -22.589  -3.044  1.00  0.00           H  
ATOM    523  HD1 PHE A 130     -11.133 -22.497  -2.166  1.00  0.00           H  
ATOM    524  HD2 PHE A 130     -15.043 -20.969  -1.363  1.00  0.00           H  
ATOM    525  HE1 PHE A 130     -10.145 -20.717  -0.770  1.00  0.00           H  
ATOM    526  HE2 PHE A 130     -14.054 -19.195   0.044  1.00  0.00           H  
ATOM    527  HZ  PHE A 130     -11.615 -19.066   0.337  1.00  0.00           H  
ATOM    528  N   LEU A 131     -15.961 -23.839  -0.870  1.00  0.00           N  
ATOM    529  CA  LEU A 131     -16.855 -23.593   0.247  1.00  0.00           C  
ATOM    530  C   LEU A 131     -16.805 -24.701   1.279  1.00  0.00           C  
ATOM    531  O   LEU A 131     -16.737 -24.433   2.469  1.00  0.00           O  
ATOM    532  CB  LEU A 131     -18.285 -23.428  -0.255  1.00  0.00           C  
ATOM    533  CG  LEU A 131     -19.328 -23.187   0.815  1.00  0.00           C  
ATOM    534  CD1 LEU A 131     -19.005 -21.897   1.547  1.00  0.00           C  
ATOM    535  CD2 LEU A 131     -20.695 -23.120   0.158  1.00  0.00           C  
ATOM    536  H   LEU A 131     -16.348 -23.812  -1.803  1.00  0.00           H  
ATOM    537  HA  LEU A 131     -16.548 -22.666   0.728  1.00  0.00           H  
ATOM    538 1HB  LEU A 131     -18.320 -22.604  -0.968  1.00  0.00           H  
ATOM    539 2HB  LEU A 131     -18.569 -24.330  -0.762  1.00  0.00           H  
ATOM    540  HG  LEU A 131     -19.310 -24.003   1.540  1.00  0.00           H  
ATOM    541 1HD1 LEU A 131     -19.751 -21.721   2.323  1.00  0.00           H  
ATOM    542 2HD1 LEU A 131     -18.019 -21.979   2.006  1.00  0.00           H  
ATOM    543 3HD1 LEU A 131     -19.010 -21.066   0.843  1.00  0.00           H  
ATOM    544 1HD2 LEU A 131     -21.457 -22.950   0.918  1.00  0.00           H  
ATOM    545 2HD2 LEU A 131     -20.710 -22.304  -0.563  1.00  0.00           H  
ATOM    546 3HD2 LEU A 131     -20.896 -24.062  -0.355  1.00  0.00           H  
ATOM    547  N   ILE A 132     -16.848 -25.940   0.824  1.00  0.00           N  
ATOM    548  CA  ILE A 132     -16.835 -27.083   1.710  1.00  0.00           C  
ATOM    549  C   ILE A 132     -15.596 -27.054   2.558  1.00  0.00           C  
ATOM    550  O   ILE A 132     -15.672 -27.240   3.771  1.00  0.00           O  
ATOM    551  CB  ILE A 132     -16.890 -28.400   0.912  1.00  0.00           C  
ATOM    552  CG1 ILE A 132     -18.265 -28.569   0.257  1.00  0.00           C  
ATOM    553  CG2 ILE A 132     -16.581 -29.570   1.811  1.00  0.00           C  
ATOM    554  CD1 ILE A 132     -18.299 -29.661  -0.793  1.00  0.00           C  
ATOM    555  H   ILE A 132     -16.903 -26.092  -0.159  1.00  0.00           H  
ATOM    556  HA  ILE A 132     -17.703 -27.030   2.366  1.00  0.00           H  
ATOM    557  HB  ILE A 132     -16.153 -28.364   0.112  1.00  0.00           H  
ATOM    558 1HG1 ILE A 132     -18.987 -28.822   1.031  1.00  0.00           H  
ATOM    559 2HG1 ILE A 132     -18.569 -27.636  -0.188  1.00  0.00           H  
ATOM    560 1HG2 ILE A 132     -16.609 -30.489   1.230  1.00  0.00           H  
ATOM    561 2HG2 ILE A 132     -15.590 -29.448   2.247  1.00  0.00           H  
ATOM    562 3HG2 ILE A 132     -17.324 -29.617   2.605  1.00  0.00           H  
ATOM    563 1HD1 ILE A 132     -19.304 -29.735  -1.209  1.00  0.00           H  
ATOM    564 2HD1 ILE A 132     -17.597 -29.421  -1.590  1.00  0.00           H  
ATOM    565 3HD1 ILE A 132     -18.022 -30.613  -0.341  1.00  0.00           H  
ATOM    566  N   VAL A 133     -14.460 -26.793   1.930  1.00  0.00           N  
ATOM    567  CA  VAL A 133     -13.241 -26.763   2.696  1.00  0.00           C  
ATOM    568  C   VAL A 133     -13.275 -25.592   3.648  1.00  0.00           C  
ATOM    569  O   VAL A 133     -12.856 -25.713   4.795  1.00  0.00           O  
ATOM    570  CB  VAL A 133     -12.013 -26.617   1.826  1.00  0.00           C  
ATOM    571  CG1 VAL A 133     -10.828 -26.499   2.761  1.00  0.00           C  
ATOM    572  CG2 VAL A 133     -11.914 -27.768   0.883  1.00  0.00           C  
ATOM    573  H   VAL A 133     -14.447 -26.647   0.925  1.00  0.00           H  
ATOM    574  HA  VAL A 133     -13.161 -27.686   3.269  1.00  0.00           H  
ATOM    575  HB  VAL A 133     -12.070 -25.692   1.254  1.00  0.00           H  
ATOM    576 1HG1 VAL A 133      -9.940 -26.375   2.210  1.00  0.00           H  
ATOM    577 2HG1 VAL A 133     -10.965 -25.645   3.417  1.00  0.00           H  
ATOM    578 3HG1 VAL A 133     -10.751 -27.404   3.365  1.00  0.00           H  
ATOM    579 1HG2 VAL A 133     -11.023 -27.659   0.267  1.00  0.00           H  
ATOM    580 2HG2 VAL A 133     -11.864 -28.677   1.446  1.00  0.00           H  
ATOM    581 3HG2 VAL A 133     -12.789 -27.795   0.249  1.00  0.00           H  
ATOM    582  N   LEU A 134     -13.752 -24.452   3.160  1.00  0.00           N  
ATOM    583  CA  LEU A 134     -13.833 -23.260   3.973  1.00  0.00           C  
ATOM    584  C   LEU A 134     -14.560 -23.608   5.254  1.00  0.00           C  
ATOM    585  O   LEU A 134     -14.082 -23.288   6.336  1.00  0.00           O  
ATOM    586  CB  LEU A 134     -14.539 -22.136   3.211  1.00  0.00           C  
ATOM    587  CG  LEU A 134     -14.652 -20.832   3.948  1.00  0.00           C  
ATOM    588  CD1 LEU A 134     -13.251 -20.290   4.209  1.00  0.00           C  
ATOM    589  CD2 LEU A 134     -15.478 -19.865   3.126  1.00  0.00           C  
ATOM    590  H   LEU A 134     -14.067 -24.411   2.206  1.00  0.00           H  
ATOM    591  HA  LEU A 134     -12.836 -22.932   4.232  1.00  0.00           H  
ATOM    592 1HB  LEU A 134     -14.005 -21.956   2.277  1.00  0.00           H  
ATOM    593 2HB  LEU A 134     -15.539 -22.442   2.976  1.00  0.00           H  
ATOM    594  HG  LEU A 134     -15.135 -20.996   4.905  1.00  0.00           H  
ATOM    595 1HD1 LEU A 134     -13.318 -19.348   4.752  1.00  0.00           H  
ATOM    596 2HD1 LEU A 134     -12.685 -21.011   4.804  1.00  0.00           H  
ATOM    597 3HD1 LEU A 134     -12.742 -20.127   3.258  1.00  0.00           H  
ATOM    598 1HD2 LEU A 134     -15.566 -18.917   3.656  1.00  0.00           H  
ATOM    599 2HD2 LEU A 134     -14.995 -19.701   2.167  1.00  0.00           H  
ATOM    600 3HD2 LEU A 134     -16.471 -20.284   2.963  1.00  0.00           H  
ATOM    601  N   VAL A 135     -15.685 -24.301   5.118  1.00  0.00           N  
ATOM    602  CA  VAL A 135     -16.483 -24.720   6.250  1.00  0.00           C  
ATOM    603  C   VAL A 135     -15.690 -25.635   7.158  1.00  0.00           C  
ATOM    604  O   VAL A 135     -15.749 -25.487   8.373  1.00  0.00           O  
ATOM    605  CB  VAL A 135     -17.772 -25.418   5.784  1.00  0.00           C  
ATOM    606  CG1 VAL A 135     -18.469 -26.051   6.973  1.00  0.00           C  
ATOM    607  CG2 VAL A 135     -18.694 -24.390   5.137  1.00  0.00           C  
ATOM    608  H   VAL A 135     -16.006 -24.525   4.193  1.00  0.00           H  
ATOM    609  HA  VAL A 135     -16.766 -23.836   6.817  1.00  0.00           H  
ATOM    610  HB  VAL A 135     -17.528 -26.199   5.074  1.00  0.00           H  
ATOM    611 1HG1 VAL A 135     -19.382 -26.546   6.644  1.00  0.00           H  
ATOM    612 2HG1 VAL A 135     -17.809 -26.785   7.440  1.00  0.00           H  
ATOM    613 3HG1 VAL A 135     -18.717 -25.275   7.693  1.00  0.00           H  
ATOM    614 1HG2 VAL A 135     -19.608 -24.880   4.805  1.00  0.00           H  
ATOM    615 2HG2 VAL A 135     -18.939 -23.617   5.865  1.00  0.00           H  
ATOM    616 3HG2 VAL A 135     -18.207 -23.933   4.290  1.00  0.00           H  
ATOM    617  N   CYS A 136     -14.941 -26.573   6.578  1.00  0.00           N  
ATOM    618  CA  CYS A 136     -14.154 -27.477   7.401  1.00  0.00           C  
ATOM    619  C   CYS A 136     -13.219 -26.685   8.288  1.00  0.00           C  
ATOM    620  O   CYS A 136     -13.086 -26.965   9.482  1.00  0.00           O  
ATOM    621  CB  CYS A 136     -13.286 -28.409   6.546  1.00  0.00           C  
ATOM    622  SG  CYS A 136     -14.175 -29.566   5.542  1.00  0.00           S  
ATOM    623  H   CYS A 136     -14.940 -26.675   5.572  1.00  0.00           H  
ATOM    624  HA  CYS A 136     -14.826 -28.050   8.024  1.00  0.00           H  
ATOM    625 1HB  CYS A 136     -12.635 -27.837   5.904  1.00  0.00           H  
ATOM    626 2HB  CYS A 136     -12.644 -28.986   7.204  1.00  0.00           H  
ATOM    627  HG  CYS A 136     -14.813 -30.162   6.549  1.00  0.00           H  
ATOM    628  N   LEU A 137     -12.590 -25.682   7.687  1.00  0.00           N  
ATOM    629  CA  LEU A 137     -11.620 -24.874   8.378  1.00  0.00           C  
ATOM    630  C   LEU A 137     -12.322 -24.097   9.477  1.00  0.00           C  
ATOM    631  O   LEU A 137     -11.833 -24.054  10.602  1.00  0.00           O  
ATOM    632  CB  LEU A 137     -10.897 -23.954   7.385  1.00  0.00           C  
ATOM    633  CG  LEU A 137      -9.759 -23.128   7.972  1.00  0.00           C  
ATOM    634  CD1 LEU A 137      -8.713 -24.093   8.543  1.00  0.00           C  
ATOM    635  CD2 LEU A 137      -9.146 -22.251   6.890  1.00  0.00           C  
ATOM    636  H   LEU A 137     -12.767 -25.511   6.711  1.00  0.00           H  
ATOM    637  HA  LEU A 137     -10.885 -25.524   8.835  1.00  0.00           H  
ATOM    638 1HB  LEU A 137     -10.489 -24.566   6.579  1.00  0.00           H  
ATOM    639 2HB  LEU A 137     -11.618 -23.263   6.956  1.00  0.00           H  
ATOM    640  HG  LEU A 137     -10.134 -22.500   8.784  1.00  0.00           H  
ATOM    641 1HD1 LEU A 137      -7.886 -23.536   8.972  1.00  0.00           H  
ATOM    642 2HD1 LEU A 137      -9.168 -24.710   9.313  1.00  0.00           H  
ATOM    643 3HD1 LEU A 137      -8.339 -24.733   7.744  1.00  0.00           H  
ATOM    644 1HD2 LEU A 137      -8.328 -21.672   7.316  1.00  0.00           H  
ATOM    645 2HD2 LEU A 137      -8.762 -22.880   6.088  1.00  0.00           H  
ATOM    646 3HD2 LEU A 137      -9.902 -21.573   6.491  1.00  0.00           H  
ATOM    647  N   ILE A 138     -13.484 -23.528   9.155  1.00  0.00           N  
ATOM    648  CA  ILE A 138     -14.256 -22.750  10.112  1.00  0.00           C  
ATOM    649  C   ILE A 138     -14.633 -23.596  11.302  1.00  0.00           C  
ATOM    650  O   ILE A 138     -14.542 -23.142  12.439  1.00  0.00           O  
ATOM    651  CB  ILE A 138     -15.521 -22.166   9.473  1.00  0.00           C  
ATOM    652  CG1 ILE A 138     -15.140 -21.078   8.465  1.00  0.00           C  
ATOM    653  CG2 ILE A 138     -16.433 -21.607  10.557  1.00  0.00           C  
ATOM    654  CD1 ILE A 138     -16.282 -20.654   7.573  1.00  0.00           C  
ATOM    655  H   ILE A 138     -13.826 -23.610   8.211  1.00  0.00           H  
ATOM    656  HA  ILE A 138     -13.641 -21.925  10.462  1.00  0.00           H  
ATOM    657  HB  ILE A 138     -16.047 -22.945   8.932  1.00  0.00           H  
ATOM    658 1HG1 ILE A 138     -14.795 -20.204   9.014  1.00  0.00           H  
ATOM    659 2HG1 ILE A 138     -14.325 -21.431   7.849  1.00  0.00           H  
ATOM    660 1HG2 ILE A 138     -17.335 -21.202  10.100  1.00  0.00           H  
ATOM    661 2HG2 ILE A 138     -16.707 -22.401  11.252  1.00  0.00           H  
ATOM    662 3HG2 ILE A 138     -15.913 -20.817  11.099  1.00  0.00           H  
ATOM    663 1HD1 ILE A 138     -15.940 -19.873   6.893  1.00  0.00           H  
ATOM    664 2HD1 ILE A 138     -16.631 -21.506   6.994  1.00  0.00           H  
ATOM    665 3HD1 ILE A 138     -17.097 -20.270   8.182  1.00  0.00           H  
ATOM    666  N   PHE A 139     -15.064 -24.822  11.053  1.00  0.00           N  
ATOM    667  CA  PHE A 139     -15.411 -25.679  12.158  1.00  0.00           C  
ATOM    668  C   PHE A 139     -14.187 -25.868  13.012  1.00  0.00           C  
ATOM    669  O   PHE A 139     -14.281 -25.887  14.235  1.00  0.00           O  
ATOM    670  CB  PHE A 139     -15.961 -27.015  11.692  1.00  0.00           C  
ATOM    671  CG  PHE A 139     -17.351 -26.912  11.180  1.00  0.00           C  
ATOM    672  CD1 PHE A 139     -17.950 -25.676  11.013  1.00  0.00           C  
ATOM    673  CD2 PHE A 139     -18.075 -28.043  10.892  1.00  0.00           C  
ATOM    674  CE1 PHE A 139     -19.245 -25.580  10.554  1.00  0.00           C  
ATOM    675  CE2 PHE A 139     -19.370 -27.960  10.431  1.00  0.00           C  
ATOM    676  CZ  PHE A 139     -19.959 -26.725  10.260  1.00  0.00           C  
ATOM    677  H   PHE A 139     -15.147 -25.152  10.108  1.00  0.00           H  
ATOM    678  HA  PHE A 139     -16.170 -25.186  12.759  1.00  0.00           H  
ATOM    679 1HB  PHE A 139     -15.334 -27.412  10.894  1.00  0.00           H  
ATOM    680 2HB  PHE A 139     -15.948 -27.729  12.515  1.00  0.00           H  
ATOM    681  HD1 PHE A 139     -17.387 -24.774  11.246  1.00  0.00           H  
ATOM    682  HD2 PHE A 139     -17.612 -29.015  11.038  1.00  0.00           H  
ATOM    683  HE1 PHE A 139     -19.705 -24.601  10.423  1.00  0.00           H  
ATOM    684  HE2 PHE A 139     -19.929 -28.869  10.206  1.00  0.00           H  
ATOM    685  HZ  PHE A 139     -20.983 -26.653   9.897  1.00  0.00           H  
ATOM    686  N   SER A 140     -13.028 -25.993  12.381  1.00  0.00           N  
ATOM    687  CA  SER A 140     -11.851 -26.163  13.185  1.00  0.00           C  
ATOM    688  C   SER A 140     -11.499 -24.885  13.926  1.00  0.00           C  
ATOM    689  O   SER A 140     -10.916 -24.942  15.011  1.00  0.00           O  
ATOM    690  CB  SER A 140     -10.729 -26.714  12.362  1.00  0.00           C  
ATOM    691  OG  SER A 140     -10.337 -25.852  11.357  1.00  0.00           O  
ATOM    692  H   SER A 140     -12.976 -26.009  11.369  1.00  0.00           H  
ATOM    693  HA  SER A 140     -12.085 -26.898  13.938  1.00  0.00           H  
ATOM    694 1HB  SER A 140      -9.917 -26.917  13.015  1.00  0.00           H  
ATOM    695 2HB  SER A 140     -11.041 -27.655  11.928  1.00  0.00           H  
ATOM    696  HG  SER A 140     -10.024 -26.429  10.649  1.00  0.00           H  
ATOM    697  N   VAL A 141     -11.915 -23.739  13.399  1.00  0.00           N  
ATOM    698  CA  VAL A 141     -11.664 -22.525  14.138  1.00  0.00           C  
ATOM    699  C   VAL A 141     -12.412 -22.679  15.441  1.00  0.00           C  
ATOM    700  O   VAL A 141     -11.845 -22.472  16.507  1.00  0.00           O  
ATOM    701  CB  VAL A 141     -12.159 -21.267  13.405  1.00  0.00           C  
ATOM    702  CG1 VAL A 141     -12.061 -20.122  14.312  1.00  0.00           C  
ATOM    703  CG2 VAL A 141     -11.336 -21.010  12.191  1.00  0.00           C  
ATOM    704  H   VAL A 141     -12.362 -23.717  12.495  1.00  0.00           H  
ATOM    705  HA  VAL A 141     -10.598 -22.432  14.343  1.00  0.00           H  
ATOM    706  HB  VAL A 141     -13.188 -21.383  13.136  1.00  0.00           H  
ATOM    707 1HG1 VAL A 141     -12.416 -19.225  13.806  1.00  0.00           H  
ATOM    708 2HG1 VAL A 141     -12.665 -20.311  15.190  1.00  0.00           H  
ATOM    709 3HG1 VAL A 141     -11.024 -19.995  14.603  1.00  0.00           H  
ATOM    710 1HG2 VAL A 141     -11.698 -20.114  11.694  1.00  0.00           H  
ATOM    711 2HG2 VAL A 141     -10.316 -20.863  12.498  1.00  0.00           H  
ATOM    712 3HG2 VAL A 141     -11.397 -21.844  11.512  1.00  0.00           H  
ATOM    713  N   LEU A 142     -13.663 -23.135  15.339  1.00  0.00           N  
ATOM    714  CA  LEU A 142     -14.510 -23.339  16.501  1.00  0.00           C  
ATOM    715  C   LEU A 142     -13.872 -24.380  17.424  1.00  0.00           C  
ATOM    716  O   LEU A 142     -13.977 -24.272  18.644  1.00  0.00           O  
ATOM    717  CB  LEU A 142     -15.908 -23.805  16.059  1.00  0.00           C  
ATOM    718  CG  LEU A 142     -16.740 -22.803  15.247  1.00  0.00           C  
ATOM    719  CD1 LEU A 142     -18.001 -23.494  14.745  1.00  0.00           C  
ATOM    720  CD2 LEU A 142     -17.103 -21.628  16.098  1.00  0.00           C  
ATOM    721  H   LEU A 142     -14.041 -23.301  14.416  1.00  0.00           H  
ATOM    722  HA  LEU A 142     -14.600 -22.402  17.044  1.00  0.00           H  
ATOM    723 1HB  LEU A 142     -15.829 -24.692  15.480  1.00  0.00           H  
ATOM    724 2HB  LEU A 142     -16.478 -24.041  16.948  1.00  0.00           H  
ATOM    725  HG  LEU A 142     -16.162 -22.466  14.386  1.00  0.00           H  
ATOM    726 1HD1 LEU A 142     -18.592 -22.791  14.158  1.00  0.00           H  
ATOM    727 2HD1 LEU A 142     -17.736 -24.343  14.127  1.00  0.00           H  
ATOM    728 3HD1 LEU A 142     -18.587 -23.838  15.598  1.00  0.00           H  
ATOM    729 1HD2 LEU A 142     -17.692 -20.920  15.515  1.00  0.00           H  
ATOM    730 2HD2 LEU A 142     -17.686 -21.973  16.935  1.00  0.00           H  
ATOM    731 3HD2 LEU A 142     -16.208 -21.147  16.450  1.00  0.00           H  
ATOM    732  N   SER A 143     -13.178 -25.376  16.844  1.00  0.00           N  
ATOM    733  CA  SER A 143     -12.529 -26.408  17.652  1.00  0.00           C  
ATOM    734  C   SER A 143     -11.408 -25.804  18.493  1.00  0.00           C  
ATOM    735  O   SER A 143     -11.029 -26.370  19.517  1.00  0.00           O  
ATOM    736  CB  SER A 143     -11.972 -27.526  16.798  1.00  0.00           C  
ATOM    737  OG  SER A 143     -10.847 -27.102  16.084  1.00  0.00           O  
ATOM    738  H   SER A 143     -13.144 -25.437  15.836  1.00  0.00           H  
ATOM    739  HA  SER A 143     -13.262 -26.840  18.321  1.00  0.00           H  
ATOM    740 1HB  SER A 143     -11.710 -28.374  17.426  1.00  0.00           H  
ATOM    741 2HB  SER A 143     -12.745 -27.858  16.106  1.00  0.00           H  
ATOM    742  HG  SER A 143     -11.106 -26.299  15.645  1.00  0.00           H  
ATOM    743  N   THR A 144     -10.884 -24.646  18.077  1.00  0.00           N  
ATOM    744  CA  THR A 144      -9.845 -23.986  18.854  1.00  0.00           C  
ATOM    745  C   THR A 144     -10.470 -22.974  19.799  1.00  0.00           C  
ATOM    746  O   THR A 144      -9.916 -22.688  20.861  1.00  0.00           O  
ATOM    747  CB  THR A 144      -8.787 -23.324  17.962  1.00  0.00           C  
ATOM    748  OG1 THR A 144      -9.384 -22.369  17.103  1.00  0.00           O  
ATOM    749  CG2 THR A 144      -8.095 -24.335  17.135  1.00  0.00           C  
ATOM    750  H   THR A 144     -11.196 -24.222  17.214  1.00  0.00           H  
ATOM    751  HA  THR A 144      -9.337 -24.735  19.461  1.00  0.00           H  
ATOM    752  HB  THR A 144      -8.056 -22.828  18.588  1.00  0.00           H  
ATOM    753  HG1 THR A 144      -9.723 -21.631  17.573  1.00  0.00           H  
ATOM    754 1HG2 THR A 144      -7.341 -23.849  16.515  1.00  0.00           H  
ATOM    755 2HG2 THR A 144      -7.617 -25.064  17.784  1.00  0.00           H  
ATOM    756 3HG2 THR A 144      -8.823 -24.828  16.502  1.00  0.00           H  
ATOM    757  N   ILE A 145     -11.644 -22.459  19.440  1.00  0.00           N  
ATOM    758  CA  ILE A 145     -12.308 -21.507  20.315  1.00  0.00           C  
ATOM    759  C   ILE A 145     -12.996 -22.314  21.394  1.00  0.00           C  
ATOM    760  O   ILE A 145     -13.948 -23.024  21.088  1.00  0.00           O  
ATOM    761  CB  ILE A 145     -13.383 -20.680  19.591  1.00  0.00           C  
ATOM    762  CG1 ILE A 145     -12.813 -19.870  18.474  1.00  0.00           C  
ATOM    763  CG2 ILE A 145     -14.034 -19.750  20.584  1.00  0.00           C  
ATOM    764  CD1 ILE A 145     -13.868 -19.251  17.605  1.00  0.00           C  
ATOM    765  H   ILE A 145     -12.048 -22.700  18.544  1.00  0.00           H  
ATOM    766  HA  ILE A 145     -11.573 -20.846  20.773  1.00  0.00           H  
ATOM    767  HB  ILE A 145     -14.120 -21.351  19.167  1.00  0.00           H  
ATOM    768 1HG1 ILE A 145     -12.204 -19.073  18.891  1.00  0.00           H  
ATOM    769 2HG1 ILE A 145     -12.194 -20.499  17.861  1.00  0.00           H  
ATOM    770 1HG2 ILE A 145     -14.807 -19.167  20.094  1.00  0.00           H  
ATOM    771 2HG2 ILE A 145     -14.469 -20.329  21.368  1.00  0.00           H  
ATOM    772 3HG2 ILE A 145     -13.285 -19.079  21.001  1.00  0.00           H  
ATOM    773 1HD1 ILE A 145     -13.403 -18.673  16.818  1.00  0.00           H  
ATOM    774 2HD1 ILE A 145     -14.467 -20.029  17.169  1.00  0.00           H  
ATOM    775 3HD1 ILE A 145     -14.499 -18.599  18.205  1.00  0.00           H  
ATOM    776  N   GLU A 146     -12.506 -22.210  22.629  1.00  0.00           N  
ATOM    777  CA  GLU A 146     -12.979 -23.014  23.759  1.00  0.00           C  
ATOM    778  C   GLU A 146     -14.461 -22.853  24.092  1.00  0.00           C  
ATOM    779  O   GLU A 146     -15.024 -23.649  24.843  1.00  0.00           O  
ATOM    780  CB  GLU A 146     -12.150 -22.680  24.999  1.00  0.00           C  
ATOM    781  CG  GLU A 146     -12.318 -21.248  25.512  1.00  0.00           C  
ATOM    782  CD  GLU A 146     -11.424 -20.263  24.808  1.00  0.00           C  
ATOM    783  OE1 GLU A 146     -10.907 -20.595  23.769  1.00  0.00           O  
ATOM    784  OE2 GLU A 146     -11.258 -19.177  25.313  1.00  0.00           O  
ATOM    785  H   GLU A 146     -11.742 -21.568  22.786  1.00  0.00           H  
ATOM    786  HA  GLU A 146     -12.811 -24.060  23.510  1.00  0.00           H  
ATOM    787 1HB  GLU A 146     -12.419 -23.359  25.808  1.00  0.00           H  
ATOM    788 2HB  GLU A 146     -11.094 -22.835  24.779  1.00  0.00           H  
ATOM    789 1HG  GLU A 146     -13.350 -20.933  25.392  1.00  0.00           H  
ATOM    790 2HG  GLU A 146     -12.090 -21.233  26.576  1.00  0.00           H  
ATOM    791  N   GLN A 147     -15.090 -21.837  23.524  1.00  0.00           N  
ATOM    792  CA  GLN A 147     -16.497 -21.564  23.739  1.00  0.00           C  
ATOM    793  C   GLN A 147     -17.354 -22.517  22.934  1.00  0.00           C  
ATOM    794  O   GLN A 147     -18.542 -22.684  23.209  1.00  0.00           O  
ATOM    795  CB  GLN A 147     -16.820 -20.136  23.314  1.00  0.00           C  
ATOM    796  CG  GLN A 147     -16.146 -19.077  24.140  1.00  0.00           C  
ATOM    797  CD  GLN A 147     -16.453 -17.685  23.631  1.00  0.00           C  
ATOM    798  OE1 GLN A 147     -16.730 -17.493  22.443  1.00  0.00           O  
ATOM    799  NE2 GLN A 147     -16.406 -16.704  24.524  1.00  0.00           N  
ATOM    800  H   GLN A 147     -14.565 -21.223  22.921  1.00  0.00           H  
ATOM    801  HA  GLN A 147     -16.726 -21.697  24.795  1.00  0.00           H  
ATOM    802 1HB  GLN A 147     -16.533 -19.990  22.284  1.00  0.00           H  
ATOM    803 2HB  GLN A 147     -17.897 -19.976  23.372  1.00  0.00           H  
ATOM    804 1HG  GLN A 147     -16.491 -19.154  25.170  1.00  0.00           H  
ATOM    805 2HG  GLN A 147     -15.065 -19.231  24.093  1.00  0.00           H  
ATOM    806 1HE2 GLN A 147     -16.599 -15.763  24.244  1.00  0.00           H  
ATOM    807 2HE2 GLN A 147     -16.177 -16.905  25.476  1.00  0.00           H  
ATOM    808  N   TYR A 148     -16.756 -23.101  21.905  1.00  0.00           N  
ATOM    809  CA  TYR A 148     -17.474 -23.957  20.987  1.00  0.00           C  
ATOM    810  C   TYR A 148     -16.853 -25.329  20.885  1.00  0.00           C  
ATOM    811  O   TYR A 148     -17.551 -26.278  20.535  1.00  0.00           O  
ATOM    812  CB  TYR A 148     -17.516 -23.295  19.622  1.00  0.00           C  
ATOM    813  CG  TYR A 148     -18.118 -21.934  19.688  1.00  0.00           C  
ATOM    814  CD1 TYR A 148     -17.305 -20.839  19.554  1.00  0.00           C  
ATOM    815  CD2 TYR A 148     -19.470 -21.774  19.908  1.00  0.00           C  
ATOM    816  CE1 TYR A 148     -17.822 -19.573  19.633  1.00  0.00           C  
ATOM    817  CE2 TYR A 148     -19.999 -20.504  19.990  1.00  0.00           C  
ATOM    818  CZ  TYR A 148     -19.175 -19.405  19.852  1.00  0.00           C  
ATOM    819  OH  TYR A 148     -19.700 -18.136  19.935  1.00  0.00           O  
ATOM    820  H   TYR A 148     -15.773 -22.951  21.746  1.00  0.00           H  
ATOM    821  HA  TYR A 148     -18.493 -24.084  21.352  1.00  0.00           H  
ATOM    822 1HB  TYR A 148     -16.501 -23.201  19.231  1.00  0.00           H  
ATOM    823 2HB  TYR A 148     -18.093 -23.902  18.926  1.00  0.00           H  
ATOM    824  HD1 TYR A 148     -16.254 -20.984  19.386  1.00  0.00           H  
ATOM    825  HD2 TYR A 148     -20.114 -22.646  20.021  1.00  0.00           H  
ATOM    826  HE1 TYR A 148     -17.168 -18.709  19.524  1.00  0.00           H  
ATOM    827  HE2 TYR A 148     -21.065 -20.368  20.166  1.00  0.00           H  
ATOM    828  HH  TYR A 148     -18.996 -17.494  19.821  1.00  0.00           H  
ATOM    829  N   ALA A 149     -15.551 -25.406  21.191  1.00  0.00           N  
ATOM    830  CA  ALA A 149     -14.719 -26.599  21.037  1.00  0.00           C  
ATOM    831  C   ALA A 149     -15.320 -27.827  21.682  1.00  0.00           C  
ATOM    832  O   ALA A 149     -15.168 -28.943  21.180  1.00  0.00           O  
ATOM    833  CB  ALA A 149     -13.349 -26.340  21.629  1.00  0.00           C  
ATOM    834  H   ALA A 149     -15.088 -24.561  21.490  1.00  0.00           H  
ATOM    835  HA  ALA A 149     -14.614 -26.799  19.987  1.00  0.00           H  
ATOM    836 1HB  ALA A 149     -12.719 -27.216  21.479  1.00  0.00           H  
ATOM    837 2HB  ALA A 149     -12.899 -25.478  21.140  1.00  0.00           H  
ATOM    838 3HB  ALA A 149     -13.450 -26.144  22.692  1.00  0.00           H  
ATOM    839  N   ALA A 150     -16.062 -27.624  22.764  1.00  0.00           N  
ATOM    840  CA  ALA A 150     -16.684 -28.717  23.495  1.00  0.00           C  
ATOM    841  C   ALA A 150     -17.479 -29.620  22.562  1.00  0.00           C  
ATOM    842  O   ALA A 150     -17.637 -30.812  22.825  1.00  0.00           O  
ATOM    843  CB  ALA A 150     -17.605 -28.161  24.566  1.00  0.00           C  
ATOM    844  H   ALA A 150     -16.172 -26.681  23.109  1.00  0.00           H  
ATOM    845  HA  ALA A 150     -15.896 -29.311  23.958  1.00  0.00           H  
ATOM    846 1HB  ALA A 150     -18.055 -28.981  25.122  1.00  0.00           H  
ATOM    847 2HB  ALA A 150     -17.032 -27.529  25.245  1.00  0.00           H  
ATOM    848 3HB  ALA A 150     -18.389 -27.568  24.093  1.00  0.00           H  
ATOM    849  N   LEU A 151     -18.002 -29.039  21.490  1.00  0.00           N  
ATOM    850  CA  LEU A 151     -18.807 -29.754  20.532  1.00  0.00           C  
ATOM    851  C   LEU A 151     -18.127 -29.764  19.173  1.00  0.00           C  
ATOM    852  O   LEU A 151     -18.219 -30.749  18.444  1.00  0.00           O  
ATOM    853  CB  LEU A 151     -20.173 -29.078  20.422  1.00  0.00           C  
ATOM    854  CG  LEU A 151     -20.989 -29.040  21.718  1.00  0.00           C  
ATOM    855  CD1 LEU A 151     -22.274 -28.263  21.481  1.00  0.00           C  
ATOM    856  CD2 LEU A 151     -21.286 -30.462  22.167  1.00  0.00           C  
ATOM    857  H   LEU A 151     -17.817 -28.063  21.317  1.00  0.00           H  
ATOM    858  HA  LEU A 151     -18.932 -30.782  20.867  1.00  0.00           H  
ATOM    859 1HB  LEU A 151     -20.023 -28.050  20.093  1.00  0.00           H  
ATOM    860 2HB  LEU A 151     -20.762 -29.599  19.667  1.00  0.00           H  
ATOM    861  HG  LEU A 151     -20.420 -28.526  22.494  1.00  0.00           H  
ATOM    862 1HD1 LEU A 151     -22.853 -28.226  22.404  1.00  0.00           H  
ATOM    863 2HD1 LEU A 151     -22.031 -27.248  21.165  1.00  0.00           H  
ATOM    864 3HD1 LEU A 151     -22.859 -28.755  20.705  1.00  0.00           H  
ATOM    865 1HD2 LEU A 151     -21.863 -30.437  23.092  1.00  0.00           H  
ATOM    866 2HD2 LEU A 151     -21.859 -30.976  21.396  1.00  0.00           H  
ATOM    867 3HD2 LEU A 151     -20.351 -30.993  22.339  1.00  0.00           H  
ATOM    868  N   ALA A 152     -17.476 -28.645  18.841  1.00  0.00           N  
ATOM    869  CA  ALA A 152     -16.877 -28.438  17.528  1.00  0.00           C  
ATOM    870  C   ALA A 152     -15.790 -29.451  17.233  1.00  0.00           C  
ATOM    871  O   ALA A 152     -15.633 -29.864  16.088  1.00  0.00           O  
ATOM    872  CB  ALA A 152     -16.331 -27.035  17.405  1.00  0.00           C  
ATOM    873  H   ALA A 152     -17.421 -27.898  19.515  1.00  0.00           H  
ATOM    874  HA  ALA A 152     -17.661 -28.562  16.786  1.00  0.00           H  
ATOM    875 1HB  ALA A 152     -15.926 -26.895  16.404  1.00  0.00           H  
ATOM    876 2HB  ALA A 152     -17.130 -26.316  17.581  1.00  0.00           H  
ATOM    877 3HB  ALA A 152     -15.564 -26.885  18.115  1.00  0.00           H  
ATOM    878  N   THR A 153     -15.026 -29.850  18.242  1.00  0.00           N  
ATOM    879  CA  THR A 153     -13.983 -30.822  17.985  1.00  0.00           C  
ATOM    880  C   THR A 153     -14.638 -32.108  17.492  1.00  0.00           C  
ATOM    881  O   THR A 153     -14.216 -32.689  16.490  1.00  0.00           O  
ATOM    882  CB  THR A 153     -13.151 -31.087  19.247  1.00  0.00           C  
ATOM    883  OG1 THR A 153     -12.516 -29.870  19.665  1.00  0.00           O  
ATOM    884  CG2 THR A 153     -12.092 -32.137  18.963  1.00  0.00           C  
ATOM    885  H   THR A 153     -15.154 -29.487  19.178  1.00  0.00           H  
ATOM    886  HA  THR A 153     -13.328 -30.445  17.199  1.00  0.00           H  
ATOM    887  HB  THR A 153     -13.807 -31.437  20.046  1.00  0.00           H  
ATOM    888  HG1 THR A 153     -13.186 -29.204  19.844  1.00  0.00           H  
ATOM    889 1HG2 THR A 153     -11.507 -32.317  19.865  1.00  0.00           H  
ATOM    890 2HG2 THR A 153     -12.573 -33.064  18.650  1.00  0.00           H  
ATOM    891 3HG2 THR A 153     -11.435 -31.783  18.169  1.00  0.00           H  
ATOM    892  N   GLY A 154     -15.681 -32.535  18.202  1.00  0.00           N  
ATOM    893  CA  GLY A 154     -16.416 -33.737  17.842  1.00  0.00           C  
ATOM    894  C   GLY A 154     -17.061 -33.556  16.480  1.00  0.00           C  
ATOM    895  O   GLY A 154     -17.152 -34.505  15.691  1.00  0.00           O  
ATOM    896  H   GLY A 154     -15.970 -32.008  19.013  1.00  0.00           H  
ATOM    897 1HA  GLY A 154     -15.738 -34.592  17.822  1.00  0.00           H  
ATOM    898 2HA  GLY A 154     -17.179 -33.939  18.593  1.00  0.00           H  
ATOM    899  N   THR A 155     -17.498 -32.323  16.205  1.00  0.00           N  
ATOM    900  CA  THR A 155     -18.138 -32.032  14.947  1.00  0.00           C  
ATOM    901  C   THR A 155     -17.170 -32.362  13.845  1.00  0.00           C  
ATOM    902  O   THR A 155     -17.535 -33.042  12.892  1.00  0.00           O  
ATOM    903  CB  THR A 155     -18.582 -30.568  14.821  1.00  0.00           C  
ATOM    904  OG1 THR A 155     -19.536 -30.263  15.847  1.00  0.00           O  
ATOM    905  CG2 THR A 155     -19.217 -30.342  13.460  1.00  0.00           C  
ATOM    906  H   THR A 155     -17.412 -31.593  16.894  1.00  0.00           H  
ATOM    907  HA  THR A 155     -19.011 -32.657  14.853  1.00  0.00           H  
ATOM    908  HB  THR A 155     -17.735 -29.916  14.909  1.00  0.00           H  
ATOM    909  HG1 THR A 155     -19.128 -30.385  16.708  1.00  0.00           H  
ATOM    910 1HG2 THR A 155     -19.530 -29.302  13.374  1.00  0.00           H  
ATOM    911 2HG2 THR A 155     -18.492 -30.572  12.679  1.00  0.00           H  
ATOM    912 3HG2 THR A 155     -20.084 -30.991  13.349  1.00  0.00           H  
ATOM    913  N   LEU A 156     -15.924 -31.914  14.010  1.00  0.00           N  
ATOM    914  CA  LEU A 156     -14.915 -32.161  13.007  1.00  0.00           C  
ATOM    915  C   LEU A 156     -14.710 -33.630  12.824  1.00  0.00           C  
ATOM    916  O   LEU A 156     -14.566 -34.104  11.708  1.00  0.00           O  
ATOM    917  CB  LEU A 156     -13.545 -31.634  13.419  1.00  0.00           C  
ATOM    918  CG  LEU A 156     -13.330 -30.191  13.486  1.00  0.00           C  
ATOM    919  CD1 LEU A 156     -11.936 -29.982  14.062  1.00  0.00           C  
ATOM    920  CD2 LEU A 156     -13.481 -29.626  12.111  1.00  0.00           C  
ATOM    921  H   LEU A 156     -15.699 -31.361  14.822  1.00  0.00           H  
ATOM    922  HA  LEU A 156     -15.229 -31.712  12.073  1.00  0.00           H  
ATOM    923 1HB  LEU A 156     -13.292 -32.038  14.382  1.00  0.00           H  
ATOM    924 2HB  LEU A 156     -12.818 -32.023  12.704  1.00  0.00           H  
ATOM    925  HG  LEU A 156     -14.048 -29.720  14.151  1.00  0.00           H  
ATOM    926 1HD1 LEU A 156     -11.712 -28.951  14.135  1.00  0.00           H  
ATOM    927 2HD1 LEU A 156     -11.887 -30.428  15.057  1.00  0.00           H  
ATOM    928 3HD1 LEU A 156     -11.202 -30.459  13.413  1.00  0.00           H  
ATOM    929 1HD2 LEU A 156     -13.307 -28.574  12.125  1.00  0.00           H  
ATOM    930 2HD2 LEU A 156     -12.767 -30.103  11.451  1.00  0.00           H  
ATOM    931 3HD2 LEU A 156     -14.491 -29.819  11.755  1.00  0.00           H  
ATOM    932  N   PHE A 157     -14.709 -34.372  13.914  1.00  0.00           N  
ATOM    933  CA  PHE A 157     -14.448 -35.780  13.757  1.00  0.00           C  
ATOM    934  C   PHE A 157     -15.406 -36.393  12.747  1.00  0.00           C  
ATOM    935  O   PHE A 157     -14.958 -36.924  11.731  1.00  0.00           O  
ATOM    936  CB  PHE A 157     -14.515 -36.506  15.097  1.00  0.00           C  
ATOM    937  CG  PHE A 157     -14.262 -37.986  14.988  1.00  0.00           C  
ATOM    938  CD1 PHE A 157     -12.969 -38.467  14.794  1.00  0.00           C  
ATOM    939  CD2 PHE A 157     -15.296 -38.898  15.097  1.00  0.00           C  
ATOM    940  CE1 PHE A 157     -12.724 -39.823  14.704  1.00  0.00           C  
ATOM    941  CE2 PHE A 157     -15.050 -40.255  15.015  1.00  0.00           C  
ATOM    942  CZ  PHE A 157     -13.758 -40.717  14.815  1.00  0.00           C  
ATOM    943  H   PHE A 157     -14.823 -33.951  14.831  1.00  0.00           H  
ATOM    944  HA  PHE A 157     -13.435 -35.898  13.367  1.00  0.00           H  
ATOM    945 1HB  PHE A 157     -13.783 -36.079  15.781  1.00  0.00           H  
ATOM    946 2HB  PHE A 157     -15.494 -36.366  15.540  1.00  0.00           H  
ATOM    947  HD1 PHE A 157     -12.143 -37.760  14.709  1.00  0.00           H  
ATOM    948  HD2 PHE A 157     -16.314 -38.535  15.254  1.00  0.00           H  
ATOM    949  HE1 PHE A 157     -11.712 -40.182  14.549  1.00  0.00           H  
ATOM    950  HE2 PHE A 157     -15.872 -40.965  15.103  1.00  0.00           H  
ATOM    951  HZ  PHE A 157     -13.563 -41.787  14.748  1.00  0.00           H  
ATOM    952  N   TRP A 158     -16.713 -36.317  13.009  1.00  0.00           N  
ATOM    953  CA  TRP A 158     -17.622 -36.963  12.064  1.00  0.00           C  
ATOM    954  C   TRP A 158     -17.676 -36.231  10.731  1.00  0.00           C  
ATOM    955  O   TRP A 158     -17.921 -36.853   9.694  1.00  0.00           O  
ATOM    956  CB  TRP A 158     -19.048 -37.092  12.600  1.00  0.00           C  
ATOM    957  CG  TRP A 158     -19.794 -35.815  12.655  1.00  0.00           C  
ATOM    958  CD1 TRP A 158     -19.929 -34.981  13.702  1.00  0.00           C  
ATOM    959  CD2 TRP A 158     -20.520 -35.208  11.559  1.00  0.00           C  
ATOM    960  NE1 TRP A 158     -20.690 -33.893  13.340  1.00  0.00           N  
ATOM    961  CE2 TRP A 158     -21.051 -34.017  12.034  1.00  0.00           C  
ATOM    962  CE3 TRP A 158     -20.748 -35.580  10.227  1.00  0.00           C  
ATOM    963  CZ2 TRP A 158     -21.799 -33.175  11.232  1.00  0.00           C  
ATOM    964  CZ3 TRP A 158     -21.497 -34.740   9.419  1.00  0.00           C  
ATOM    965  CH2 TRP A 158     -22.009 -33.567   9.908  1.00  0.00           C  
ATOM    966  H   TRP A 158     -17.039 -35.834  13.842  1.00  0.00           H  
ATOM    967  HA  TRP A 158     -17.247 -37.959  11.872  1.00  0.00           H  
ATOM    968 1HB  TRP A 158     -19.605 -37.788  11.974  1.00  0.00           H  
ATOM    969 2HB  TRP A 158     -19.015 -37.513  13.606  1.00  0.00           H  
ATOM    970  HD1 TRP A 158     -19.497 -35.141  14.687  1.00  0.00           H  
ATOM    971  HE1 TRP A 158     -20.936 -33.121  13.944  1.00  0.00           H  
ATOM    972  HE3 TRP A 158     -20.337 -36.510   9.835  1.00  0.00           H  
ATOM    973  HZ2 TRP A 158     -22.214 -32.239  11.604  1.00  0.00           H  
ATOM    974  HZ3 TRP A 158     -21.665 -35.035   8.382  1.00  0.00           H  
ATOM    975  HH2 TRP A 158     -22.593 -32.926   9.247  1.00  0.00           H  
ATOM    976  N   MET A 159     -17.432 -34.918  10.752  1.00  0.00           N  
ATOM    977  CA  MET A 159     -17.491 -34.129   9.540  1.00  0.00           C  
ATOM    978  C   MET A 159     -16.493 -34.665   8.575  1.00  0.00           C  
ATOM    979  O   MET A 159     -16.814 -34.925   7.423  1.00  0.00           O  
ATOM    980  CB  MET A 159     -17.175 -32.674   9.801  1.00  0.00           C  
ATOM    981  CG  MET A 159     -17.166 -31.870   8.548  1.00  0.00           C  
ATOM    982  SD  MET A 159     -16.467 -30.264   8.772  1.00  0.00           S  
ATOM    983  CE  MET A 159     -14.780 -30.763   8.999  1.00  0.00           C  
ATOM    984  H   MET A 159     -17.229 -34.450  11.618  1.00  0.00           H  
ATOM    985  HA  MET A 159     -18.480 -34.220   9.095  1.00  0.00           H  
ATOM    986 1HB  MET A 159     -17.910 -32.245  10.480  1.00  0.00           H  
ATOM    987 2HB  MET A 159     -16.202 -32.589  10.256  1.00  0.00           H  
ATOM    988 1HG  MET A 159     -16.575 -32.404   7.818  1.00  0.00           H  
ATOM    989 2HG  MET A 159     -18.179 -31.762   8.165  1.00  0.00           H  
ATOM    990 1HE  MET A 159     -14.152 -29.896   9.169  1.00  0.00           H  
ATOM    991 2HE  MET A 159     -14.720 -31.418   9.854  1.00  0.00           H  
ATOM    992 3HE  MET A 159     -14.438 -31.293   8.113  1.00  0.00           H  
ATOM    993  N   GLU A 160     -15.284 -34.818   9.081  1.00  0.00           N  
ATOM    994  CA  GLU A 160     -14.160 -35.304   8.337  1.00  0.00           C  
ATOM    995  C   GLU A 160     -14.402 -36.749   7.948  1.00  0.00           C  
ATOM    996  O   GLU A 160     -14.047 -37.158   6.856  1.00  0.00           O  
ATOM    997  CB  GLU A 160     -12.889 -35.134   9.171  1.00  0.00           C  
ATOM    998  CG  GLU A 160     -12.450 -33.661   9.374  1.00  0.00           C  
ATOM    999  CD  GLU A 160     -12.019 -33.004   8.085  1.00  0.00           C  
ATOM   1000  OE1 GLU A 160     -11.946 -33.712   7.129  1.00  0.00           O  
ATOM   1001  OE2 GLU A 160     -11.726 -31.817   8.036  1.00  0.00           O  
ATOM   1002  H   GLU A 160     -15.134 -34.566  10.039  1.00  0.00           H  
ATOM   1003  HA  GLU A 160     -14.064 -34.716   7.423  1.00  0.00           H  
ATOM   1004 1HB  GLU A 160     -13.043 -35.572  10.156  1.00  0.00           H  
ATOM   1005 2HB  GLU A 160     -12.066 -35.669   8.702  1.00  0.00           H  
ATOM   1006 1HG  GLU A 160     -13.287 -33.118   9.769  1.00  0.00           H  
ATOM   1007 2HG  GLU A 160     -11.668 -33.614  10.105  1.00  0.00           H  
ATOM   1008  N   ILE A 161     -15.076 -37.542   8.774  1.00  0.00           N  
ATOM   1009  CA  ILE A 161     -15.290 -38.892   8.275  1.00  0.00           C  
ATOM   1010  C   ILE A 161     -16.015 -38.786   6.947  1.00  0.00           C  
ATOM   1011  O   ILE A 161     -15.588 -39.352   5.939  1.00  0.00           O  
ATOM   1012  CB  ILE A 161     -16.128 -39.789   9.209  1.00  0.00           C  
ATOM   1013  CG1 ILE A 161     -15.381 -40.117  10.481  1.00  0.00           C  
ATOM   1014  CG2 ILE A 161     -16.503 -41.066   8.479  1.00  0.00           C  
ATOM   1015  CD1 ILE A 161     -16.239 -40.781  11.527  1.00  0.00           C  
ATOM   1016  H   ILE A 161     -15.370 -37.251   9.699  1.00  0.00           H  
ATOM   1017  HA  ILE A 161     -14.338 -39.369   8.100  1.00  0.00           H  
ATOM   1018  HB  ILE A 161     -17.037 -39.263   9.494  1.00  0.00           H  
ATOM   1019 1HG1 ILE A 161     -14.553 -40.780  10.245  1.00  0.00           H  
ATOM   1020 2HG1 ILE A 161     -14.989 -39.208  10.898  1.00  0.00           H  
ATOM   1021 1HG2 ILE A 161     -17.111 -41.692   9.130  1.00  0.00           H  
ATOM   1022 2HG2 ILE A 161     -17.068 -40.822   7.581  1.00  0.00           H  
ATOM   1023 3HG2 ILE A 161     -15.595 -41.602   8.201  1.00  0.00           H  
ATOM   1024 1HD1 ILE A 161     -15.638 -40.986  12.400  1.00  0.00           H  
ATOM   1025 2HD1 ILE A 161     -17.065 -40.139  11.801  1.00  0.00           H  
ATOM   1026 3HD1 ILE A 161     -16.630 -41.715  11.132  1.00  0.00           H  
ATOM   1027  N   VAL A 162     -17.073 -37.997   6.936  1.00  0.00           N  
ATOM   1028  CA  VAL A 162     -17.866 -37.840   5.740  1.00  0.00           C  
ATOM   1029  C   VAL A 162     -17.119 -37.173   4.591  1.00  0.00           C  
ATOM   1030  O   VAL A 162     -17.145 -37.678   3.471  1.00  0.00           O  
ATOM   1031  CB  VAL A 162     -19.127 -37.027   6.073  1.00  0.00           C  
ATOM   1032  CG1 VAL A 162     -19.884 -36.685   4.801  1.00  0.00           C  
ATOM   1033  CG2 VAL A 162     -19.995 -37.831   7.022  1.00  0.00           C  
ATOM   1034  H   VAL A 162     -17.355 -37.532   7.791  1.00  0.00           H  
ATOM   1035  HA  VAL A 162     -18.174 -38.834   5.413  1.00  0.00           H  
ATOM   1036  HB  VAL A 162     -18.841 -36.093   6.548  1.00  0.00           H  
ATOM   1037 1HG1 VAL A 162     -20.771 -36.103   5.053  1.00  0.00           H  
ATOM   1038 2HG1 VAL A 162     -19.246 -36.102   4.138  1.00  0.00           H  
ATOM   1039 3HG1 VAL A 162     -20.184 -37.604   4.300  1.00  0.00           H  
ATOM   1040 1HG2 VAL A 162     -20.886 -37.259   7.275  1.00  0.00           H  
ATOM   1041 2HG2 VAL A 162     -20.286 -38.766   6.543  1.00  0.00           H  
ATOM   1042 3HG2 VAL A 162     -19.435 -38.050   7.930  1.00  0.00           H  
ATOM   1043  N   LEU A 163     -16.468 -36.047   4.865  1.00  0.00           N  
ATOM   1044  CA  LEU A 163     -15.822 -35.292   3.808  1.00  0.00           C  
ATOM   1045  C   LEU A 163     -14.504 -35.854   3.346  1.00  0.00           C  
ATOM   1046  O   LEU A 163     -14.192 -35.778   2.164  1.00  0.00           O  
ATOM   1047  CB  LEU A 163     -15.672 -33.839   4.225  1.00  0.00           C  
ATOM   1048  CG  LEU A 163     -17.006 -33.116   4.364  1.00  0.00           C  
ATOM   1049  CD1 LEU A 163     -16.766 -31.718   4.821  1.00  0.00           C  
ATOM   1050  CD2 LEU A 163     -17.727 -33.147   3.021  1.00  0.00           C  
ATOM   1051  H   LEU A 163     -16.448 -35.698   5.804  1.00  0.00           H  
ATOM   1052  HA  LEU A 163     -16.495 -35.300   2.959  1.00  0.00           H  
ATOM   1053 1HB  LEU A 163     -15.160 -33.797   5.189  1.00  0.00           H  
ATOM   1054 2HB  LEU A 163     -15.069 -33.314   3.483  1.00  0.00           H  
ATOM   1055  HG  LEU A 163     -17.617 -33.617   5.117  1.00  0.00           H  
ATOM   1056 1HD1 LEU A 163     -17.715 -31.195   4.932  1.00  0.00           H  
ATOM   1057 2HD1 LEU A 163     -16.249 -31.732   5.763  1.00  0.00           H  
ATOM   1058 3HD1 LEU A 163     -16.156 -31.213   4.085  1.00  0.00           H  
ATOM   1059 1HD2 LEU A 163     -18.685 -32.636   3.109  1.00  0.00           H  
ATOM   1060 2HD2 LEU A 163     -17.117 -32.649   2.268  1.00  0.00           H  
ATOM   1061 3HD2 LEU A 163     -17.895 -34.183   2.721  1.00  0.00           H  
ATOM   1062  N   VAL A 164     -13.727 -36.434   4.237  1.00  0.00           N  
ATOM   1063  CA  VAL A 164     -12.470 -36.983   3.789  1.00  0.00           C  
ATOM   1064  C   VAL A 164     -12.801 -38.066   2.798  1.00  0.00           C  
ATOM   1065  O   VAL A 164     -12.200 -38.125   1.728  1.00  0.00           O  
ATOM   1066  CB  VAL A 164     -11.640 -37.565   4.932  1.00  0.00           C  
ATOM   1067  CG1 VAL A 164     -10.469 -38.279   4.362  1.00  0.00           C  
ATOM   1068  CG2 VAL A 164     -11.186 -36.464   5.833  1.00  0.00           C  
ATOM   1069  H   VAL A 164     -13.983 -36.490   5.201  1.00  0.00           H  
ATOM   1070  HA  VAL A 164     -11.891 -36.204   3.289  1.00  0.00           H  
ATOM   1071  HB  VAL A 164     -12.238 -38.285   5.491  1.00  0.00           H  
ATOM   1072 1HG1 VAL A 164      -9.870 -38.695   5.169  1.00  0.00           H  
ATOM   1073 2HG1 VAL A 164     -10.813 -39.075   3.708  1.00  0.00           H  
ATOM   1074 3HG1 VAL A 164      -9.871 -37.582   3.788  1.00  0.00           H  
ATOM   1075 1HG2 VAL A 164     -10.599 -36.884   6.647  1.00  0.00           H  
ATOM   1076 2HG2 VAL A 164     -10.582 -35.764   5.267  1.00  0.00           H  
ATOM   1077 3HG2 VAL A 164     -12.037 -35.950   6.233  1.00  0.00           H  
ATOM   1078  N   VAL A 165     -13.783 -38.903   3.149  1.00  0.00           N  
ATOM   1079  CA  VAL A 165     -14.214 -39.960   2.263  1.00  0.00           C  
ATOM   1080  C   VAL A 165     -14.777 -39.374   0.982  1.00  0.00           C  
ATOM   1081  O   VAL A 165     -14.481 -39.866  -0.102  1.00  0.00           O  
ATOM   1082  CB  VAL A 165     -15.243 -40.854   2.958  1.00  0.00           C  
ATOM   1083  CG1 VAL A 165     -15.853 -41.821   1.958  1.00  0.00           C  
ATOM   1084  CG2 VAL A 165     -14.541 -41.626   4.076  1.00  0.00           C  
ATOM   1085  H   VAL A 165     -14.249 -38.821   4.051  1.00  0.00           H  
ATOM   1086  HA  VAL A 165     -13.346 -40.571   2.009  1.00  0.00           H  
ATOM   1087  HB  VAL A 165     -16.042 -40.235   3.371  1.00  0.00           H  
ATOM   1088 1HG1 VAL A 165     -16.584 -42.453   2.462  1.00  0.00           H  
ATOM   1089 2HG1 VAL A 165     -16.346 -41.260   1.162  1.00  0.00           H  
ATOM   1090 3HG1 VAL A 165     -15.069 -42.444   1.529  1.00  0.00           H  
ATOM   1091 1HG2 VAL A 165     -15.261 -42.262   4.588  1.00  0.00           H  
ATOM   1092 2HG2 VAL A 165     -13.749 -42.242   3.649  1.00  0.00           H  
ATOM   1093 3HG2 VAL A 165     -14.102 -40.929   4.787  1.00  0.00           H  
ATOM   1094  N   PHE A 166     -15.575 -38.311   1.090  1.00  0.00           N  
ATOM   1095  CA  PHE A 166     -16.112 -37.686  -0.107  1.00  0.00           C  
ATOM   1096  C   PHE A 166     -14.997 -37.362  -1.075  1.00  0.00           C  
ATOM   1097  O   PHE A 166     -15.071 -37.732  -2.244  1.00  0.00           O  
ATOM   1098  CB  PHE A 166     -16.863 -36.398   0.222  1.00  0.00           C  
ATOM   1099  CG  PHE A 166     -17.264 -35.616  -0.993  1.00  0.00           C  
ATOM   1100  CD1 PHE A 166     -18.345 -35.984  -1.773  1.00  0.00           C  
ATOM   1101  CD2 PHE A 166     -16.533 -34.490  -1.358  1.00  0.00           C  
ATOM   1102  CE1 PHE A 166     -18.686 -35.245  -2.897  1.00  0.00           C  
ATOM   1103  CE2 PHE A 166     -16.869 -33.752  -2.473  1.00  0.00           C  
ATOM   1104  CZ  PHE A 166     -17.946 -34.129  -3.246  1.00  0.00           C  
ATOM   1105  H   PHE A 166     -15.830 -37.943   1.995  1.00  0.00           H  
ATOM   1106  HA  PHE A 166     -16.797 -38.385  -0.590  1.00  0.00           H  
ATOM   1107 1HB  PHE A 166     -17.756 -36.622   0.805  1.00  0.00           H  
ATOM   1108 2HB  PHE A 166     -16.237 -35.762   0.813  1.00  0.00           H  
ATOM   1109  HD1 PHE A 166     -18.926 -36.864  -1.497  1.00  0.00           H  
ATOM   1110  HD2 PHE A 166     -15.682 -34.194  -0.748  1.00  0.00           H  
ATOM   1111  HE1 PHE A 166     -19.538 -35.543  -3.505  1.00  0.00           H  
ATOM   1112  HE2 PHE A 166     -16.284 -32.872  -2.744  1.00  0.00           H  
ATOM   1113  HZ  PHE A 166     -18.213 -33.549  -4.127  1.00  0.00           H  
ATOM   1114  N   PHE A 167     -13.969 -36.684  -0.576  1.00  0.00           N  
ATOM   1115  CA  PHE A 167     -12.856 -36.265  -1.402  1.00  0.00           C  
ATOM   1116  C   PHE A 167     -12.018 -37.455  -1.836  1.00  0.00           C  
ATOM   1117  O   PHE A 167     -11.409 -37.427  -2.900  1.00  0.00           O  
ATOM   1118  CB  PHE A 167     -12.007 -35.229  -0.663  1.00  0.00           C  
ATOM   1119  CG  PHE A 167     -12.668 -33.864  -0.606  1.00  0.00           C  
ATOM   1120  CD1 PHE A 167     -13.102 -33.309   0.596  1.00  0.00           C  
ATOM   1121  CD2 PHE A 167     -12.870 -33.143  -1.773  1.00  0.00           C  
ATOM   1122  CE1 PHE A 167     -13.721 -32.066   0.624  1.00  0.00           C  
ATOM   1123  CE2 PHE A 167     -13.485 -31.905  -1.749  1.00  0.00           C  
ATOM   1124  CZ  PHE A 167     -13.912 -31.364  -0.550  1.00  0.00           C  
ATOM   1125  H   PHE A 167     -13.979 -36.430   0.397  1.00  0.00           H  
ATOM   1126  HA  PHE A 167     -13.259 -35.788  -2.293  1.00  0.00           H  
ATOM   1127 1HB  PHE A 167     -11.827 -35.567   0.359  1.00  0.00           H  
ATOM   1128 2HB  PHE A 167     -11.042 -35.126  -1.155  1.00  0.00           H  
ATOM   1129  HD1 PHE A 167     -12.949 -33.854   1.522  1.00  0.00           H  
ATOM   1130  HD2 PHE A 167     -12.538 -33.565  -2.721  1.00  0.00           H  
ATOM   1131  HE1 PHE A 167     -14.054 -31.644   1.573  1.00  0.00           H  
ATOM   1132  HE2 PHE A 167     -13.635 -31.360  -2.677  1.00  0.00           H  
ATOM   1133  HZ  PHE A 167     -14.397 -30.386  -0.532  1.00  0.00           H  
ATOM   1134  N   GLY A 168     -11.983 -38.500  -1.017  1.00  0.00           N  
ATOM   1135  CA  GLY A 168     -11.230 -39.688  -1.363  1.00  0.00           C  
ATOM   1136  C   GLY A 168     -11.834 -40.288  -2.609  1.00  0.00           C  
ATOM   1137  O   GLY A 168     -11.147 -40.491  -3.605  1.00  0.00           O  
ATOM   1138  H   GLY A 168     -12.470 -38.472  -0.138  1.00  0.00           H  
ATOM   1139 1HA  GLY A 168     -10.193 -39.425  -1.557  1.00  0.00           H  
ATOM   1140 2HA  GLY A 168     -11.258 -40.403  -0.542  1.00  0.00           H  
ATOM   1141  N   THR A 169     -13.130 -40.549  -2.533  1.00  0.00           N  
ATOM   1142  CA  THR A 169     -13.883 -41.125  -3.624  1.00  0.00           C  
ATOM   1143  C   THR A 169     -13.766 -40.235  -4.836  1.00  0.00           C  
ATOM   1144  O   THR A 169     -13.519 -40.717  -5.939  1.00  0.00           O  
ATOM   1145  CB  THR A 169     -15.361 -41.284  -3.241  1.00  0.00           C  
ATOM   1146  OG1 THR A 169     -15.472 -42.165  -2.114  1.00  0.00           O  
ATOM   1147  CG2 THR A 169     -16.144 -41.852  -4.411  1.00  0.00           C  
ATOM   1148  H   THR A 169     -13.609 -40.339  -1.677  1.00  0.00           H  
ATOM   1149  HA  THR A 169     -13.465 -42.102  -3.870  1.00  0.00           H  
ATOM   1150  HB  THR A 169     -15.771 -40.310  -2.969  1.00  0.00           H  
ATOM   1151  HG1 THR A 169     -14.996 -41.790  -1.368  1.00  0.00           H  
ATOM   1152 1HG2 THR A 169     -17.191 -41.959  -4.131  1.00  0.00           H  
ATOM   1153 2HG2 THR A 169     -16.063 -41.177  -5.265  1.00  0.00           H  
ATOM   1154 3HG2 THR A 169     -15.738 -42.826  -4.681  1.00  0.00           H  
ATOM   1155  N   GLU A 170     -13.933 -38.934  -4.620  1.00  0.00           N  
ATOM   1156  CA  GLU A 170     -13.844 -37.972  -5.690  1.00  0.00           C  
ATOM   1157  C   GLU A 170     -12.541 -38.195  -6.419  1.00  0.00           C  
ATOM   1158  O   GLU A 170     -12.538 -38.348  -7.634  1.00  0.00           O  
ATOM   1159  CB  GLU A 170     -13.885 -36.557  -5.127  1.00  0.00           C  
ATOM   1160  CG  GLU A 170     -13.863 -35.461  -6.136  1.00  0.00           C  
ATOM   1161  CD  GLU A 170     -13.704 -34.146  -5.469  1.00  0.00           C  
ATOM   1162  OE1 GLU A 170     -14.410 -33.867  -4.530  1.00  0.00           O  
ATOM   1163  OE2 GLU A 170     -12.856 -33.421  -5.899  1.00  0.00           O  
ATOM   1164  H   GLU A 170     -14.141 -38.597  -3.694  1.00  0.00           H  
ATOM   1165  HA  GLU A 170     -14.670 -38.125  -6.385  1.00  0.00           H  
ATOM   1166 1HB  GLU A 170     -14.776 -36.430  -4.512  1.00  0.00           H  
ATOM   1167 2HB  GLU A 170     -13.030 -36.403  -4.493  1.00  0.00           H  
ATOM   1168 1HG  GLU A 170     -13.036 -35.623  -6.822  1.00  0.00           H  
ATOM   1169 2HG  GLU A 170     -14.788 -35.472  -6.709  1.00  0.00           H  
ATOM   1170  N   TYR A 171     -11.445 -38.239  -5.662  1.00  0.00           N  
ATOM   1171  CA  TYR A 171     -10.134 -38.450  -6.233  1.00  0.00           C  
ATOM   1172  C   TYR A 171     -10.088 -39.711  -7.055  1.00  0.00           C  
ATOM   1173  O   TYR A 171      -9.566 -39.705  -8.160  1.00  0.00           O  
ATOM   1174  CB  TYR A 171      -9.028 -38.519  -5.199  1.00  0.00           C  
ATOM   1175  CG  TYR A 171      -7.749 -38.753  -5.910  1.00  0.00           C  
ATOM   1176  CD1 TYR A 171      -7.078 -37.686  -6.455  1.00  0.00           C  
ATOM   1177  CD2 TYR A 171      -7.276 -40.039  -6.084  1.00  0.00           C  
ATOM   1178  CE1 TYR A 171      -5.930 -37.892  -7.158  1.00  0.00           C  
ATOM   1179  CE2 TYR A 171      -6.121 -40.249  -6.797  1.00  0.00           C  
ATOM   1180  CZ  TYR A 171      -5.448 -39.183  -7.333  1.00  0.00           C  
ATOM   1181  OH  TYR A 171      -4.303 -39.400  -8.046  1.00  0.00           O  
ATOM   1182  H   TYR A 171     -11.522 -38.102  -4.670  1.00  0.00           H  
ATOM   1183  HA  TYR A 171      -9.917 -37.627  -6.900  1.00  0.00           H  
ATOM   1184 1HB  TYR A 171      -8.963 -37.584  -4.640  1.00  0.00           H  
ATOM   1185 2HB  TYR A 171      -9.192 -39.329  -4.502  1.00  0.00           H  
ATOM   1186  HD1 TYR A 171      -7.467 -36.676  -6.330  1.00  0.00           H  
ATOM   1187  HD2 TYR A 171      -7.819 -40.884  -5.663  1.00  0.00           H  
ATOM   1188  HE1 TYR A 171      -5.414 -37.044  -7.579  1.00  0.00           H  
ATOM   1189  HE2 TYR A 171      -5.744 -41.259  -6.939  1.00  0.00           H  
ATOM   1190  HH  TYR A 171      -3.988 -38.569  -8.401  1.00  0.00           H  
ATOM   1191  N   VAL A 172     -10.607 -40.802  -6.510  1.00  0.00           N  
ATOM   1192  CA  VAL A 172     -10.570 -42.059  -7.232  1.00  0.00           C  
ATOM   1193  C   VAL A 172     -11.210 -41.876  -8.597  1.00  0.00           C  
ATOM   1194  O   VAL A 172     -10.686 -42.354  -9.603  1.00  0.00           O  
ATOM   1195  CB  VAL A 172     -11.285 -43.158  -6.437  1.00  0.00           C  
ATOM   1196  CG1 VAL A 172     -11.437 -44.366  -7.284  1.00  0.00           C  
ATOM   1197  CG2 VAL A 172     -10.480 -43.482  -5.196  1.00  0.00           C  
ATOM   1198  H   VAL A 172     -11.013 -40.757  -5.586  1.00  0.00           H  
ATOM   1199  HA  VAL A 172      -9.528 -42.352  -7.372  1.00  0.00           H  
ATOM   1200  HB  VAL A 172     -12.274 -42.821  -6.158  1.00  0.00           H  
ATOM   1201 1HG1 VAL A 172     -11.953 -45.144  -6.722  1.00  0.00           H  
ATOM   1202 2HG1 VAL A 172     -12.019 -44.102  -8.162  1.00  0.00           H  
ATOM   1203 3HG1 VAL A 172     -10.456 -44.727  -7.590  1.00  0.00           H  
ATOM   1204 1HG2 VAL A 172     -10.987 -44.260  -4.628  1.00  0.00           H  
ATOM   1205 2HG2 VAL A 172      -9.490 -43.829  -5.488  1.00  0.00           H  
ATOM   1206 3HG2 VAL A 172     -10.382 -42.597  -4.584  1.00  0.00           H  
ATOM   1207  N   VAL A 173     -12.329 -41.168  -8.624  1.00  0.00           N  
ATOM   1208  CA  VAL A 173     -13.007 -40.896  -9.870  1.00  0.00           C  
ATOM   1209  C   VAL A 173     -12.138 -40.022 -10.765  1.00  0.00           C  
ATOM   1210  O   VAL A 173     -12.075 -40.262 -11.963  1.00  0.00           O  
ATOM   1211  CB  VAL A 173     -14.368 -40.237  -9.625  1.00  0.00           C  
ATOM   1212  CG1 VAL A 173     -14.964 -39.806 -10.943  1.00  0.00           C  
ATOM   1213  CG2 VAL A 173     -15.276 -41.224  -8.912  1.00  0.00           C  
ATOM   1214  H   VAL A 173     -12.716 -40.821  -7.759  1.00  0.00           H  
ATOM   1215  HA  VAL A 173     -13.177 -41.843 -10.381  1.00  0.00           H  
ATOM   1216  HB  VAL A 173     -14.243 -39.353  -9.019  1.00  0.00           H  
ATOM   1217 1HG1 VAL A 173     -15.929 -39.329 -10.771  1.00  0.00           H  
ATOM   1218 2HG1 VAL A 173     -14.291 -39.102 -11.429  1.00  0.00           H  
ATOM   1219 3HG1 VAL A 173     -15.099 -40.678 -11.583  1.00  0.00           H  
ATOM   1220 1HG2 VAL A 173     -16.245 -40.762  -8.731  1.00  0.00           H  
ATOM   1221 2HG2 VAL A 173     -15.405 -42.111  -9.534  1.00  0.00           H  
ATOM   1222 3HG2 VAL A 173     -14.829 -41.511  -7.964  1.00  0.00           H  
ATOM   1223  N   ARG A 174     -11.471 -39.014 -10.187  1.00  0.00           N  
ATOM   1224  CA  ARG A 174     -10.615 -38.119 -10.965  1.00  0.00           C  
ATOM   1225  C   ARG A 174      -9.536 -38.915 -11.664  1.00  0.00           C  
ATOM   1226  O   ARG A 174      -9.251 -38.706 -12.845  1.00  0.00           O  
ATOM   1227  CB  ARG A 174      -9.920 -37.104 -10.061  1.00  0.00           C  
ATOM   1228  CG  ARG A 174     -10.796 -36.074  -9.482  1.00  0.00           C  
ATOM   1229  CD  ARG A 174     -10.090 -35.126  -8.575  1.00  0.00           C  
ATOM   1230  NE  ARG A 174     -11.027 -34.173  -8.142  1.00  0.00           N  
ATOM   1231  CZ  ARG A 174     -11.378 -33.204  -8.909  1.00  0.00           C  
ATOM   1232  NH1 ARG A 174     -10.832 -33.071 -10.045  1.00  0.00           N  
ATOM   1233  NH2 ARG A 174     -12.289 -32.365  -8.576  1.00  0.00           N  
ATOM   1234  H   ARG A 174     -11.576 -38.859  -9.197  1.00  0.00           H  
ATOM   1235  HA  ARG A 174     -11.223 -37.600 -11.705  1.00  0.00           H  
ATOM   1236 1HB  ARG A 174      -9.391 -37.592  -9.264  1.00  0.00           H  
ATOM   1237 2HB  ARG A 174      -9.185 -36.575 -10.651  1.00  0.00           H  
ATOM   1238 1HG  ARG A 174     -11.223 -35.490 -10.295  1.00  0.00           H  
ATOM   1239 2HG  ARG A 174     -11.593 -36.539  -8.927  1.00  0.00           H  
ATOM   1240 1HD  ARG A 174      -9.681 -35.623  -7.709  1.00  0.00           H  
ATOM   1241 2HD  ARG A 174      -9.296 -34.611  -9.113  1.00  0.00           H  
ATOM   1242  HE  ARG A 174     -11.496 -34.239  -7.252  1.00  0.00           H  
ATOM   1243 1HH1 ARG A 174     -10.105 -33.673 -10.373  1.00  0.00           H  
ATOM   1244 2HH1 ARG A 174     -11.146 -32.322 -10.608  1.00  0.00           H  
ATOM   1245 1HH2 ARG A 174     -12.730 -32.476  -7.685  1.00  0.00           H  
ATOM   1246 2HH2 ARG A 174     -12.525 -31.653  -9.272  1.00  0.00           H  
ATOM   1247  N   LEU A 175      -8.970 -39.849 -10.917  1.00  0.00           N  
ATOM   1248  CA  LEU A 175      -7.913 -40.701 -11.389  1.00  0.00           C  
ATOM   1249  C   LEU A 175      -8.415 -41.489 -12.564  1.00  0.00           C  
ATOM   1250  O   LEU A 175      -7.772 -41.538 -13.606  1.00  0.00           O  
ATOM   1251  CB  LEU A 175      -7.457 -41.636 -10.269  1.00  0.00           C  
ATOM   1252  CG  LEU A 175      -6.381 -42.626 -10.636  1.00  0.00           C  
ATOM   1253  CD1 LEU A 175      -5.136 -41.871 -11.034  1.00  0.00           C  
ATOM   1254  CD2 LEU A 175      -6.120 -43.534  -9.452  1.00  0.00           C  
ATOM   1255  H   LEU A 175      -9.275 -39.950  -9.967  1.00  0.00           H  
ATOM   1256  HA  LEU A 175      -7.077 -40.088 -11.715  1.00  0.00           H  
ATOM   1257 1HB  LEU A 175      -7.087 -41.028  -9.449  1.00  0.00           H  
ATOM   1258 2HB  LEU A 175      -8.302 -42.200  -9.914  1.00  0.00           H  
ATOM   1259  HG  LEU A 175      -6.705 -43.227 -11.489  1.00  0.00           H  
ATOM   1260 1HD1 LEU A 175      -4.355 -42.580 -11.303  1.00  0.00           H  
ATOM   1261 2HD1 LEU A 175      -5.357 -41.230 -11.890  1.00  0.00           H  
ATOM   1262 3HD1 LEU A 175      -4.798 -41.257 -10.200  1.00  0.00           H  
ATOM   1263 1HD2 LEU A 175      -5.344 -44.254  -9.710  1.00  0.00           H  
ATOM   1264 2HD2 LEU A 175      -5.794 -42.937  -8.602  1.00  0.00           H  
ATOM   1265 3HD2 LEU A 175      -7.038 -44.065  -9.192  1.00  0.00           H  
ATOM   1266  N   TRP A 176      -9.579 -42.097 -12.402  1.00  0.00           N  
ATOM   1267  CA  TRP A 176     -10.117 -42.900 -13.473  1.00  0.00           C  
ATOM   1268  C   TRP A 176     -10.394 -42.063 -14.705  1.00  0.00           C  
ATOM   1269  O   TRP A 176     -10.027 -42.443 -15.817  1.00  0.00           O  
ATOM   1270  CB  TRP A 176     -11.416 -43.549 -13.026  1.00  0.00           C  
ATOM   1271  CG  TRP A 176     -11.224 -44.607 -12.017  1.00  0.00           C  
ATOM   1272  CD1 TRP A 176     -10.080 -45.300 -11.765  1.00  0.00           C  
ATOM   1273  CD2 TRP A 176     -12.217 -45.117 -11.104  1.00  0.00           C  
ATOM   1274  NE1 TRP A 176     -10.294 -46.211 -10.763  1.00  0.00           N  
ATOM   1275  CE2 TRP A 176     -11.600 -46.116 -10.349  1.00  0.00           C  
ATOM   1276  CE3 TRP A 176     -13.562 -44.811 -10.871  1.00  0.00           C  
ATOM   1277  CZ2 TRP A 176     -12.283 -46.826  -9.375  1.00  0.00           C  
ATOM   1278  CZ3 TRP A 176     -14.248 -45.516  -9.892  1.00  0.00           C  
ATOM   1279  CH2 TRP A 176     -13.626 -46.500  -9.164  1.00  0.00           C  
ATOM   1280  H   TRP A 176     -10.075 -42.030 -11.523  1.00  0.00           H  
ATOM   1281  HA  TRP A 176      -9.401 -43.672 -13.719  1.00  0.00           H  
ATOM   1282 1HB  TRP A 176     -12.075 -42.794 -12.605  1.00  0.00           H  
ATOM   1283 2HB  TRP A 176     -11.920 -43.981 -13.890  1.00  0.00           H  
ATOM   1284  HD1 TRP A 176      -9.135 -45.153 -12.286  1.00  0.00           H  
ATOM   1285  HE1 TRP A 176      -9.606 -46.850 -10.391  1.00  0.00           H  
ATOM   1286  HE3 TRP A 176     -14.062 -44.034 -11.448  1.00  0.00           H  
ATOM   1287  HZ2 TRP A 176     -11.806 -47.607  -8.784  1.00  0.00           H  
ATOM   1288  HZ3 TRP A 176     -15.295 -45.270  -9.717  1.00  0.00           H  
ATOM   1289  HH2 TRP A 176     -14.193 -47.035  -8.403  1.00  0.00           H  
ATOM   1290  N   SER A 177     -10.998 -40.896 -14.494  1.00  0.00           N  
ATOM   1291  CA  SER A 177     -11.398 -40.040 -15.591  1.00  0.00           C  
ATOM   1292  C   SER A 177     -10.215 -39.551 -16.386  1.00  0.00           C  
ATOM   1293  O   SER A 177     -10.327 -39.339 -17.589  1.00  0.00           O  
ATOM   1294  CB  SER A 177     -12.208 -38.877 -15.070  1.00  0.00           C  
ATOM   1295  OG  SER A 177     -11.423 -38.022 -14.293  1.00  0.00           O  
ATOM   1296  H   SER A 177     -11.233 -40.623 -13.559  1.00  0.00           H  
ATOM   1297  HA  SER A 177     -12.028 -40.617 -16.249  1.00  0.00           H  
ATOM   1298 1HB  SER A 177     -12.641 -38.335 -15.902  1.00  0.00           H  
ATOM   1299 2HB  SER A 177     -13.029 -39.259 -14.470  1.00  0.00           H  
ATOM   1300  HG  SER A 177     -11.080 -38.560 -13.577  1.00  0.00           H  
ATOM   1301  N   ALA A 178      -9.067 -39.440 -15.732  1.00  0.00           N  
ATOM   1302  CA  ALA A 178      -7.865 -38.960 -16.383  1.00  0.00           C  
ATOM   1303  C   ALA A 178      -7.524 -39.739 -17.639  1.00  0.00           C  
ATOM   1304  O   ALA A 178      -6.951 -39.170 -18.559  1.00  0.00           O  
ATOM   1305  CB  ALA A 178      -6.699 -39.028 -15.429  1.00  0.00           C  
ATOM   1306  H   ALA A 178      -9.042 -39.622 -14.736  1.00  0.00           H  
ATOM   1307  HA  ALA A 178      -8.029 -37.927 -16.673  1.00  0.00           H  
ATOM   1308 1HB  ALA A 178      -5.823 -38.633 -15.929  1.00  0.00           H  
ATOM   1309 2HB  ALA A 178      -6.921 -38.436 -14.542  1.00  0.00           H  
ATOM   1310 3HB  ALA A 178      -6.520 -40.052 -15.144  1.00  0.00           H  
ATOM   1311  N   GLY A 179      -7.872 -41.028 -17.689  1.00  0.00           N  
ATOM   1312  CA  GLY A 179      -7.527 -41.889 -18.821  1.00  0.00           C  
ATOM   1313  C   GLY A 179      -8.058 -41.413 -20.180  1.00  0.00           C  
ATOM   1314  O   GLY A 179      -7.621 -41.905 -21.222  1.00  0.00           O  
ATOM   1315  H   GLY A 179      -8.405 -41.433 -16.926  1.00  0.00           H  
ATOM   1316 1HA  GLY A 179      -6.441 -41.982 -18.872  1.00  0.00           H  
ATOM   1317 2HA  GLY A 179      -7.905 -42.891 -18.625  1.00  0.00           H  
ATOM   1318  N   CYS A 180      -8.983 -40.452 -20.179  1.00  0.00           N  
ATOM   1319  CA  CYS A 180      -9.546 -39.934 -21.421  1.00  0.00           C  
ATOM   1320  C   CYS A 180      -8.787 -38.750 -22.007  1.00  0.00           C  
ATOM   1321  O   CYS A 180      -9.008 -38.386 -23.162  1.00  0.00           O  
ATOM   1322  CB  CYS A 180     -10.961 -39.448 -21.179  1.00  0.00           C  
ATOM   1323  SG  CYS A 180     -10.997 -37.975 -20.153  1.00  0.00           S  
ATOM   1324  H   CYS A 180      -9.313 -40.074 -19.298  1.00  0.00           H  
ATOM   1325  HA  CYS A 180      -9.554 -40.739 -22.154  1.00  0.00           H  
ATOM   1326 1HB  CYS A 180     -11.450 -39.220 -22.127  1.00  0.00           H  
ATOM   1327 2HB  CYS A 180     -11.534 -40.220 -20.692  1.00  0.00           H  
ATOM   1328  HG  CYS A 180     -10.410 -38.528 -19.096  1.00  0.00           H  
ATOM   1329  N   ARG A 181      -7.933 -38.118 -21.214  1.00  0.00           N  
ATOM   1330  CA  ARG A 181      -7.247 -36.923 -21.689  1.00  0.00           C  
ATOM   1331  C   ARG A 181      -6.121 -37.302 -22.631  1.00  0.00           C  
ATOM   1332  O   ARG A 181      -5.385 -38.236 -22.363  1.00  0.00           O  
ATOM   1333  CB  ARG A 181      -6.723 -36.085 -20.535  1.00  0.00           C  
ATOM   1334  CG  ARG A 181      -6.092 -34.777 -20.958  1.00  0.00           C  
ATOM   1335  CD  ARG A 181      -5.728 -33.918 -19.832  1.00  0.00           C  
ATOM   1336  NE  ARG A 181      -5.102 -32.702 -20.298  1.00  0.00           N  
ATOM   1337  CZ  ARG A 181      -4.938 -31.586 -19.568  1.00  0.00           C  
ATOM   1338  NH1 ARG A 181      -5.362 -31.525 -18.332  1.00  0.00           N  
ATOM   1339  NH2 ARG A 181      -4.354 -30.531 -20.109  1.00  0.00           N  
ATOM   1340  H   ARG A 181      -7.748 -38.463 -20.283  1.00  0.00           H  
ATOM   1341  HA  ARG A 181      -7.962 -36.313 -22.241  1.00  0.00           H  
ATOM   1342 1HB  ARG A 181      -7.531 -35.870 -19.834  1.00  0.00           H  
ATOM   1343 2HB  ARG A 181      -5.979 -36.631 -20.012  1.00  0.00           H  
ATOM   1344 1HG  ARG A 181      -5.194 -34.968 -21.495  1.00  0.00           H  
ATOM   1345 2HG  ARG A 181      -6.785 -34.231 -21.597  1.00  0.00           H  
ATOM   1346 1HD  ARG A 181      -6.613 -33.651 -19.282  1.00  0.00           H  
ATOM   1347 2HD  ARG A 181      -5.029 -34.437 -19.181  1.00  0.00           H  
ATOM   1348  HE  ARG A 181      -4.759 -32.691 -21.250  1.00  0.00           H  
ATOM   1349 1HH1 ARG A 181      -5.819 -32.297 -17.885  1.00  0.00           H  
ATOM   1350 2HH1 ARG A 181      -5.268 -30.678 -17.803  1.00  0.00           H  
ATOM   1351 1HH2 ARG A 181      -4.028 -30.569 -21.065  1.00  0.00           H  
ATOM   1352 2HH2 ARG A 181      -4.233 -29.688 -19.567  1.00  0.00           H  
ATOM   1353  N   SER A 182      -5.962 -36.563 -23.722  1.00  0.00           N  
ATOM   1354  CA  SER A 182      -4.899 -36.849 -24.690  1.00  0.00           C  
ATOM   1355  C   SER A 182      -3.490 -36.871 -24.090  1.00  0.00           C  
ATOM   1356  O   SER A 182      -2.585 -37.488 -24.652  1.00  0.00           O  
ATOM   1357  CB  SER A 182      -4.932 -35.824 -25.796  1.00  0.00           C  
ATOM   1358  OG  SER A 182      -4.597 -34.553 -25.308  1.00  0.00           O  
ATOM   1359  H   SER A 182      -6.593 -35.793 -23.894  1.00  0.00           H  
ATOM   1360  HA  SER A 182      -5.095 -37.832 -25.119  1.00  0.00           H  
ATOM   1361 1HB  SER A 182      -4.232 -36.112 -26.579  1.00  0.00           H  
ATOM   1362 2HB  SER A 182      -5.927 -35.797 -26.236  1.00  0.00           H  
ATOM   1363  HG  SER A 182      -3.710 -34.633 -24.945  1.00  0.00           H  
ATOM   1364  N   LYS A 183      -3.301 -36.199 -22.962  1.00  0.00           N  
ATOM   1365  CA  LYS A 183      -2.008 -36.150 -22.302  1.00  0.00           C  
ATOM   1366  C   LYS A 183      -1.918 -37.269 -21.274  1.00  0.00           C  
ATOM   1367  O   LYS A 183      -0.831 -37.651 -20.847  1.00  0.00           O  
ATOM   1368  CB  LYS A 183      -1.796 -34.785 -21.649  1.00  0.00           C  
ATOM   1369  CG  LYS A 183      -1.701 -33.638 -22.659  1.00  0.00           C  
ATOM   1370  CD  LYS A 183      -1.429 -32.298 -21.984  1.00  0.00           C  
ATOM   1371  CE  LYS A 183      -1.336 -31.172 -23.006  1.00  0.00           C  
ATOM   1372  NZ  LYS A 183      -1.079 -29.855 -22.361  1.00  0.00           N  
ATOM   1373  H   LYS A 183      -4.079 -35.711 -22.553  1.00  0.00           H  
ATOM   1374  HA  LYS A 183      -1.226 -36.311 -23.043  1.00  0.00           H  
ATOM   1375 1HB  LYS A 183      -2.624 -34.575 -20.969  1.00  0.00           H  
ATOM   1376 2HB  LYS A 183      -0.880 -34.802 -21.057  1.00  0.00           H  
ATOM   1377 1HG  LYS A 183      -0.901 -33.848 -23.371  1.00  0.00           H  
ATOM   1378 2HG  LYS A 183      -2.640 -33.571 -23.209  1.00  0.00           H  
ATOM   1379 1HD  LYS A 183      -2.229 -32.078 -21.282  1.00  0.00           H  
ATOM   1380 2HD  LYS A 183      -0.491 -32.352 -21.432  1.00  0.00           H  
ATOM   1381 1HE  LYS A 183      -0.527 -31.387 -23.703  1.00  0.00           H  
ATOM   1382 2HE  LYS A 183      -2.274 -31.114 -23.559  1.00  0.00           H  
ATOM   1383 1HZ  LYS A 183      -1.025 -29.136 -23.068  1.00  0.00           H  
ATOM   1384 2HZ  LYS A 183      -1.831 -29.642 -21.720  1.00  0.00           H  
ATOM   1385 3HZ  LYS A 183      -0.206 -29.893 -21.854  1.00  0.00           H  
ATOM   1386  N   TYR A 184      -3.079 -37.760 -20.860  1.00  0.00           N  
ATOM   1387  CA  TYR A 184      -3.209 -38.812 -19.871  1.00  0.00           C  
ATOM   1388  C   TYR A 184      -4.009 -39.950 -20.485  1.00  0.00           C  
ATOM   1389  O   TYR A 184      -5.185 -40.115 -20.185  1.00  0.00           O  
ATOM   1390  CB  TYR A 184      -3.904 -38.321 -18.594  1.00  0.00           C  
ATOM   1391  CG  TYR A 184      -3.200 -37.234 -17.825  1.00  0.00           C  
ATOM   1392  CD1 TYR A 184      -3.952 -36.308 -17.118  1.00  0.00           C  
ATOM   1393  CD2 TYR A 184      -1.821 -37.172 -17.793  1.00  0.00           C  
ATOM   1394  CE1 TYR A 184      -3.323 -35.318 -16.391  1.00  0.00           C  
ATOM   1395  CE2 TYR A 184      -1.191 -36.185 -17.063  1.00  0.00           C  
ATOM   1396  CZ  TYR A 184      -1.938 -35.260 -16.362  1.00  0.00           C  
ATOM   1397  OH  TYR A 184      -1.312 -34.278 -15.627  1.00  0.00           O  
ATOM   1398  H   TYR A 184      -3.927 -37.423 -21.280  1.00  0.00           H  
ATOM   1399  HA  TYR A 184      -2.218 -39.185 -19.620  1.00  0.00           H  
ATOM   1400 1HB  TYR A 184      -4.869 -37.965 -18.838  1.00  0.00           H  
ATOM   1401 2HB  TYR A 184      -4.050 -39.162 -17.924  1.00  0.00           H  
ATOM   1402  HD1 TYR A 184      -5.044 -36.361 -17.137  1.00  0.00           H  
ATOM   1403  HD2 TYR A 184      -1.229 -37.904 -18.338  1.00  0.00           H  
ATOM   1404  HE1 TYR A 184      -3.914 -34.588 -15.838  1.00  0.00           H  
ATOM   1405  HE2 TYR A 184      -0.103 -36.138 -17.036  1.00  0.00           H  
ATOM   1406  HH  TYR A 184      -0.360 -34.381 -15.704  1.00  0.00           H  
ATOM   1407  N   VAL A 185      -3.391 -40.716 -21.369  1.00  0.00           N  
ATOM   1408  CA  VAL A 185      -4.132 -41.763 -22.053  1.00  0.00           C  
ATOM   1409  C   VAL A 185      -4.014 -43.133 -21.384  1.00  0.00           C  
ATOM   1410  O   VAL A 185      -2.913 -43.652 -21.175  1.00  0.00           O  
ATOM   1411  CB  VAL A 185      -3.661 -41.864 -23.510  1.00  0.00           C  
ATOM   1412  CG1 VAL A 185      -4.387 -42.991 -24.228  1.00  0.00           C  
ATOM   1413  CG2 VAL A 185      -3.916 -40.536 -24.187  1.00  0.00           C  
ATOM   1414  H   VAL A 185      -2.416 -40.562 -21.580  1.00  0.00           H  
ATOM   1415  HA  VAL A 185      -5.184 -41.478 -22.063  1.00  0.00           H  
ATOM   1416  HB  VAL A 185      -2.595 -42.087 -23.530  1.00  0.00           H  
ATOM   1417 1HG1 VAL A 185      -4.039 -43.050 -25.259  1.00  0.00           H  
ATOM   1418 2HG1 VAL A 185      -4.185 -43.937 -23.726  1.00  0.00           H  
ATOM   1419 3HG1 VAL A 185      -5.460 -42.797 -24.218  1.00  0.00           H  
ATOM   1420 1HG2 VAL A 185      -3.576 -40.574 -25.219  1.00  0.00           H  
ATOM   1421 2HG2 VAL A 185      -4.983 -40.313 -24.164  1.00  0.00           H  
ATOM   1422 3HG2 VAL A 185      -3.372 -39.761 -23.653  1.00  0.00           H  
ATOM   1423  N   GLY A 186      -5.168 -43.709 -21.061  1.00  0.00           N  
ATOM   1424  CA  GLY A 186      -5.243 -45.032 -20.455  1.00  0.00           C  
ATOM   1425  C   GLY A 186      -4.630 -45.064 -19.075  1.00  0.00           C  
ATOM   1426  O   GLY A 186      -4.381 -44.014 -18.487  1.00  0.00           O  
ATOM   1427  H   GLY A 186      -6.027 -43.203 -21.234  1.00  0.00           H  
ATOM   1428 1HA  GLY A 186      -6.286 -45.341 -20.394  1.00  0.00           H  
ATOM   1429 2HA  GLY A 186      -4.734 -45.751 -21.096  1.00  0.00           H  
ATOM   1430  N   LEU A 187      -4.389 -46.279 -18.580  1.00  0.00           N  
ATOM   1431  CA  LEU A 187      -3.842 -46.500 -17.249  1.00  0.00           C  
ATOM   1432  C   LEU A 187      -2.568 -45.720 -17.046  1.00  0.00           C  
ATOM   1433  O   LEU A 187      -2.397 -45.080 -16.014  1.00  0.00           O  
ATOM   1434  CB  LEU A 187      -3.569 -47.983 -17.007  1.00  0.00           C  
ATOM   1435  CG  LEU A 187      -2.972 -48.295 -15.641  1.00  0.00           C  
ATOM   1436  CD1 LEU A 187      -3.963 -47.874 -14.563  1.00  0.00           C  
ATOM   1437  CD2 LEU A 187      -2.663 -49.780 -15.552  1.00  0.00           C  
ATOM   1438  H   LEU A 187      -4.613 -47.083 -19.148  1.00  0.00           H  
ATOM   1439  HA  LEU A 187      -4.567 -46.157 -16.518  1.00  0.00           H  
ATOM   1440 1HB  LEU A 187      -4.507 -48.529 -17.097  1.00  0.00           H  
ATOM   1441 2HB  LEU A 187      -2.880 -48.345 -17.769  1.00  0.00           H  
ATOM   1442  HG  LEU A 187      -2.052 -47.724 -15.501  1.00  0.00           H  
ATOM   1443 1HD1 LEU A 187      -3.544 -48.084 -13.579  1.00  0.00           H  
ATOM   1444 2HD1 LEU A 187      -4.161 -46.805 -14.651  1.00  0.00           H  
ATOM   1445 3HD1 LEU A 187      -4.893 -48.427 -14.687  1.00  0.00           H  
ATOM   1446 1HD2 LEU A 187      -2.236 -50.005 -14.575  1.00  0.00           H  
ATOM   1447 2HD2 LEU A 187      -3.582 -50.351 -15.687  1.00  0.00           H  
ATOM   1448 3HD2 LEU A 187      -1.950 -50.050 -16.331  1.00  0.00           H  
ATOM   1449  N   TRP A 188      -1.666 -45.796 -18.016  1.00  0.00           N  
ATOM   1450  CA  TRP A 188      -0.423 -45.063 -17.912  1.00  0.00           C  
ATOM   1451  C   TRP A 188      -0.743 -43.618 -17.632  1.00  0.00           C  
ATOM   1452  O   TRP A 188      -0.190 -43.020 -16.716  1.00  0.00           O  
ATOM   1453  CB  TRP A 188       0.399 -45.167 -19.185  1.00  0.00           C  
ATOM   1454  CG  TRP A 188       1.640 -44.349 -19.116  1.00  0.00           C  
ATOM   1455  CD1 TRP A 188       1.885 -43.183 -19.771  1.00  0.00           C  
ATOM   1456  CD2 TRP A 188       2.814 -44.616 -18.318  1.00  0.00           C  
ATOM   1457  NE1 TRP A 188       3.132 -42.715 -19.449  1.00  0.00           N  
ATOM   1458  CE2 TRP A 188       3.713 -43.577 -18.558  1.00  0.00           C  
ATOM   1459  CE3 TRP A 188       3.169 -45.638 -17.429  1.00  0.00           C  
ATOM   1460  CZ2 TRP A 188       4.953 -43.525 -17.947  1.00  0.00           C  
ATOM   1461  CZ3 TRP A 188       4.412 -45.585 -16.814  1.00  0.00           C  
ATOM   1462  CH2 TRP A 188       5.281 -44.556 -17.069  1.00  0.00           C  
ATOM   1463  H   TRP A 188      -1.855 -46.354 -18.837  1.00  0.00           H  
ATOM   1464  HA  TRP A 188       0.157 -45.459 -17.079  1.00  0.00           H  
ATOM   1465 1HB  TRP A 188       0.673 -46.207 -19.362  1.00  0.00           H  
ATOM   1466 2HB  TRP A 188      -0.196 -44.830 -20.035  1.00  0.00           H  
ATOM   1467  HD1 TRP A 188       1.192 -42.694 -20.454  1.00  0.00           H  
ATOM   1468  HE1 TRP A 188       3.552 -41.869 -19.804  1.00  0.00           H  
ATOM   1469  HE3 TRP A 188       2.480 -46.458 -17.224  1.00  0.00           H  
ATOM   1470  HZ2 TRP A 188       5.657 -42.713 -18.133  1.00  0.00           H  
ATOM   1471  HZ3 TRP A 188       4.682 -46.384 -16.123  1.00  0.00           H  
ATOM   1472  HH2 TRP A 188       6.249 -44.545 -16.571  1.00  0.00           H  
ATOM   1473  N   GLY A 189      -1.639 -43.060 -18.428  1.00  0.00           N  
ATOM   1474  CA  GLY A 189      -2.042 -41.696 -18.244  1.00  0.00           C  
ATOM   1475  C   GLY A 189      -2.612 -41.445 -16.868  1.00  0.00           C  
ATOM   1476  O   GLY A 189      -2.361 -40.397 -16.282  1.00  0.00           O  
ATOM   1477  H   GLY A 189      -2.054 -43.579 -19.194  1.00  0.00           H  
ATOM   1478 1HA  GLY A 189      -1.206 -41.026 -18.442  1.00  0.00           H  
ATOM   1479 2HA  GLY A 189      -2.806 -41.501 -18.961  1.00  0.00           H  
ATOM   1480  N   ARG A 190      -3.379 -42.402 -16.352  1.00  0.00           N  
ATOM   1481  CA  ARG A 190      -3.973 -42.248 -15.038  1.00  0.00           C  
ATOM   1482  C   ARG A 190      -2.849 -42.126 -14.023  1.00  0.00           C  
ATOM   1483  O   ARG A 190      -2.942 -41.342 -13.085  1.00  0.00           O  
ATOM   1484  CB  ARG A 190      -4.887 -43.416 -14.710  1.00  0.00           C  
ATOM   1485  CG  ARG A 190      -6.144 -43.496 -15.566  1.00  0.00           C  
ATOM   1486  CD  ARG A 190      -7.032 -44.585 -15.123  1.00  0.00           C  
ATOM   1487  NE  ARG A 190      -8.244 -44.682 -15.945  1.00  0.00           N  
ATOM   1488  CZ  ARG A 190      -8.399 -45.521 -16.987  1.00  0.00           C  
ATOM   1489  NH1 ARG A 190      -7.423 -46.326 -17.324  1.00  0.00           N  
ATOM   1490  NH2 ARG A 190      -9.533 -45.549 -17.676  1.00  0.00           N  
ATOM   1491  H   ARG A 190      -3.565 -43.233 -16.893  1.00  0.00           H  
ATOM   1492  HA  ARG A 190      -4.558 -41.331 -15.018  1.00  0.00           H  
ATOM   1493 1HB  ARG A 190      -4.360 -44.347 -14.802  1.00  0.00           H  
ATOM   1494 2HB  ARG A 190      -5.214 -43.333 -13.678  1.00  0.00           H  
ATOM   1495 1HG  ARG A 190      -6.684 -42.561 -15.523  1.00  0.00           H  
ATOM   1496 2HG  ARG A 190      -5.871 -43.691 -16.589  1.00  0.00           H  
ATOM   1497 1HD  ARG A 190      -6.501 -45.532 -15.190  1.00  0.00           H  
ATOM   1498 2HD  ARG A 190      -7.321 -44.414 -14.090  1.00  0.00           H  
ATOM   1499  HE  ARG A 190      -9.019 -44.074 -15.712  1.00  0.00           H  
ATOM   1500 1HH1 ARG A 190      -6.556 -46.317 -16.806  1.00  0.00           H  
ATOM   1501 2HH1 ARG A 190      -7.537 -46.957 -18.104  1.00  0.00           H  
ATOM   1502 1HH2 ARG A 190     -10.318 -44.947 -17.436  1.00  0.00           H  
ATOM   1503 2HH2 ARG A 190      -9.627 -46.187 -18.451  1.00  0.00           H  
ATOM   1504  N   LEU A 191      -1.776 -42.885 -14.236  1.00  0.00           N  
ATOM   1505  CA  LEU A 191      -0.631 -42.820 -13.352  1.00  0.00           C  
ATOM   1506  C   LEU A 191      -0.064 -41.423 -13.421  1.00  0.00           C  
ATOM   1507  O   LEU A 191       0.212 -40.822 -12.390  1.00  0.00           O  
ATOM   1508  CB  LEU A 191       0.442 -43.847 -13.719  1.00  0.00           C  
ATOM   1509  CG  LEU A 191       1.694 -43.805 -12.861  1.00  0.00           C  
ATOM   1510  CD1 LEU A 191       1.328 -44.072 -11.413  1.00  0.00           C  
ATOM   1511  CD2 LEU A 191       2.674 -44.837 -13.379  1.00  0.00           C  
ATOM   1512  H   LEU A 191      -1.772 -43.527 -15.013  1.00  0.00           H  
ATOM   1513  HA  LEU A 191      -0.961 -43.008 -12.331  1.00  0.00           H  
ATOM   1514 1HB  LEU A 191       0.012 -44.846 -13.653  1.00  0.00           H  
ATOM   1515 2HB  LEU A 191       0.769 -43.686 -14.723  1.00  0.00           H  
ATOM   1516  HG  LEU A 191       2.145 -42.814 -12.919  1.00  0.00           H  
ATOM   1517 1HD1 LEU A 191       2.228 -44.035 -10.799  1.00  0.00           H  
ATOM   1518 2HD1 LEU A 191       0.625 -43.313 -11.071  1.00  0.00           H  
ATOM   1519 3HD1 LEU A 191       0.870 -45.057 -11.327  1.00  0.00           H  
ATOM   1520 1HD2 LEU A 191       3.579 -44.814 -12.774  1.00  0.00           H  
ATOM   1521 2HD2 LEU A 191       2.226 -45.828 -13.323  1.00  0.00           H  
ATOM   1522 3HD2 LEU A 191       2.922 -44.607 -14.414  1.00  0.00           H  
ATOM   1523  N   ARG A 192       0.094 -40.905 -14.637  1.00  0.00           N  
ATOM   1524  CA  ARG A 192       0.645 -39.573 -14.796  1.00  0.00           C  
ATOM   1525  C   ARG A 192      -0.226 -38.574 -14.053  1.00  0.00           C  
ATOM   1526  O   ARG A 192       0.288 -37.646 -13.425  1.00  0.00           O  
ATOM   1527  CB  ARG A 192       0.747 -39.196 -16.258  1.00  0.00           C  
ATOM   1528  CG  ARG A 192       1.783 -39.954 -17.042  1.00  0.00           C  
ATOM   1529  CD  ARG A 192       1.819 -39.497 -18.452  1.00  0.00           C  
ATOM   1530  NE  ARG A 192       2.248 -38.112 -18.553  1.00  0.00           N  
ATOM   1531  CZ  ARG A 192       2.276 -37.398 -19.694  1.00  0.00           C  
ATOM   1532  NH1 ARG A 192       1.908 -37.953 -20.826  1.00  0.00           N  
ATOM   1533  NH2 ARG A 192       2.675 -36.139 -19.674  1.00  0.00           N  
ATOM   1534  H   ARG A 192      -0.148 -41.456 -15.448  1.00  0.00           H  
ATOM   1535  HA  ARG A 192       1.638 -39.554 -14.365  1.00  0.00           H  
ATOM   1536 1HB  ARG A 192      -0.199 -39.352 -16.744  1.00  0.00           H  
ATOM   1537 2HB  ARG A 192       0.989 -38.141 -16.338  1.00  0.00           H  
ATOM   1538 1HG  ARG A 192       2.768 -39.800 -16.599  1.00  0.00           H  
ATOM   1539 2HG  ARG A 192       1.543 -41.018 -17.032  1.00  0.00           H  
ATOM   1540 1HD  ARG A 192       2.514 -40.103 -19.016  1.00  0.00           H  
ATOM   1541 2HD  ARG A 192       0.822 -39.581 -18.890  1.00  0.00           H  
ATOM   1542  HE  ARG A 192       2.539 -37.649 -17.702  1.00  0.00           H  
ATOM   1543 1HH1 ARG A 192       1.603 -38.916 -20.841  1.00  0.00           H  
ATOM   1544 2HH1 ARG A 192       1.929 -37.417 -21.681  1.00  0.00           H  
ATOM   1545 1HH2 ARG A 192       2.958 -35.712 -18.802  1.00  0.00           H  
ATOM   1546 2HH2 ARG A 192       2.698 -35.603 -20.529  1.00  0.00           H  
ATOM   1547  N   PHE A 193      -1.539 -38.775 -14.096  1.00  0.00           N  
ATOM   1548  CA  PHE A 193      -2.413 -37.893 -13.369  1.00  0.00           C  
ATOM   1549  C   PHE A 193      -2.017 -37.975 -11.918  1.00  0.00           C  
ATOM   1550  O   PHE A 193      -1.763 -36.963 -11.297  1.00  0.00           O  
ATOM   1551  CB  PHE A 193      -3.880 -38.240 -13.550  1.00  0.00           C  
ATOM   1552  CG  PHE A 193      -4.801 -37.376 -12.722  1.00  0.00           C  
ATOM   1553  CD1 PHE A 193      -5.141 -36.096 -13.136  1.00  0.00           C  
ATOM   1554  CD2 PHE A 193      -5.325 -37.841 -11.526  1.00  0.00           C  
ATOM   1555  CE1 PHE A 193      -5.980 -35.302 -12.382  1.00  0.00           C  
ATOM   1556  CE2 PHE A 193      -6.167 -37.052 -10.770  1.00  0.00           C  
ATOM   1557  CZ  PHE A 193      -6.493 -35.778 -11.198  1.00  0.00           C  
ATOM   1558  H   PHE A 193      -1.919 -39.530 -14.643  1.00  0.00           H  
ATOM   1559  HA  PHE A 193      -2.256 -36.870 -13.712  1.00  0.00           H  
ATOM   1560 1HB  PHE A 193      -4.130 -38.110 -14.589  1.00  0.00           H  
ATOM   1561 2HB  PHE A 193      -4.065 -39.263 -13.293  1.00  0.00           H  
ATOM   1562  HD1 PHE A 193      -4.740 -35.719 -14.064  1.00  0.00           H  
ATOM   1563  HD2 PHE A 193      -5.067 -38.842 -11.184  1.00  0.00           H  
ATOM   1564  HE1 PHE A 193      -6.236 -34.299 -12.725  1.00  0.00           H  
ATOM   1565  HE2 PHE A 193      -6.576 -37.430  -9.839  1.00  0.00           H  
ATOM   1566  HZ  PHE A 193      -7.158 -35.155 -10.600  1.00  0.00           H  
ATOM   1567  N   ALA A 194      -1.894 -39.187 -11.381  1.00  0.00           N  
ATOM   1568  CA  ALA A 194      -1.509 -39.326  -9.983  1.00  0.00           C  
ATOM   1569  C   ALA A 194      -0.188 -38.598  -9.716  1.00  0.00           C  
ATOM   1570  O   ALA A 194      -0.012 -38.019  -8.647  1.00  0.00           O  
ATOM   1571  CB  ALA A 194      -1.404 -40.793  -9.594  1.00  0.00           C  
ATOM   1572  H   ALA A 194      -2.097 -40.005 -11.935  1.00  0.00           H  
ATOM   1573  HA  ALA A 194      -2.276 -38.855  -9.377  1.00  0.00           H  
ATOM   1574 1HB  ALA A 194      -1.146 -40.865  -8.538  1.00  0.00           H  
ATOM   1575 2HB  ALA A 194      -2.360 -41.280  -9.767  1.00  0.00           H  
ATOM   1576 3HB  ALA A 194      -0.642 -41.284 -10.178  1.00  0.00           H  
ATOM   1577  N   ARG A 195       0.721 -38.596 -10.695  1.00  0.00           N  
ATOM   1578  CA  ARG A 195       2.010 -37.928 -10.547  1.00  0.00           C  
ATOM   1579  C   ARG A 195       1.844 -36.404 -10.501  1.00  0.00           C  
ATOM   1580  O   ARG A 195       2.669 -35.708  -9.910  1.00  0.00           O  
ATOM   1581  CB  ARG A 195       2.953 -38.308 -11.678  1.00  0.00           C  
ATOM   1582  CG  ARG A 195       3.431 -39.751 -11.660  1.00  0.00           C  
ATOM   1583  CD  ARG A 195       4.277 -40.053 -12.842  1.00  0.00           C  
ATOM   1584  NE  ARG A 195       4.738 -41.423 -12.855  1.00  0.00           N  
ATOM   1585  CZ  ARG A 195       5.287 -42.025 -13.925  1.00  0.00           C  
ATOM   1586  NH1 ARG A 195       5.411 -41.364 -15.054  1.00  0.00           N  
ATOM   1587  NH2 ARG A 195       5.696 -43.276 -13.843  1.00  0.00           N  
ATOM   1588  H   ARG A 195       0.524 -39.099 -11.545  1.00  0.00           H  
ATOM   1589  HA  ARG A 195       2.456 -38.251  -9.607  1.00  0.00           H  
ATOM   1590 1HB  ARG A 195       2.496 -38.123 -12.630  1.00  0.00           H  
ATOM   1591 2HB  ARG A 195       3.838 -37.677 -11.623  1.00  0.00           H  
ATOM   1592 1HG  ARG A 195       4.021 -39.927 -10.762  1.00  0.00           H  
ATOM   1593 2HG  ARG A 195       2.579 -40.422 -11.668  1.00  0.00           H  
ATOM   1594 1HD  ARG A 195       3.724 -39.880 -13.753  1.00  0.00           H  
ATOM   1595 2HD  ARG A 195       5.151 -39.403 -12.829  1.00  0.00           H  
ATOM   1596  HE  ARG A 195       4.655 -41.959 -12.001  1.00  0.00           H  
ATOM   1597 1HH1 ARG A 195       5.096 -40.406 -15.115  1.00  0.00           H  
ATOM   1598 2HH1 ARG A 195       5.822 -41.813 -15.859  1.00  0.00           H  
ATOM   1599 1HH2 ARG A 195       5.599 -43.784 -12.974  1.00  0.00           H  
ATOM   1600 2HH2 ARG A 195       6.106 -43.726 -14.647  1.00  0.00           H  
ATOM   1601  N   LYS A 196       0.793 -35.888 -11.137  1.00  0.00           N  
ATOM   1602  CA  LYS A 196       0.530 -34.452 -11.163  1.00  0.00           C  
ATOM   1603  C   LYS A 196       0.622 -33.934  -9.724  1.00  0.00           C  
ATOM   1604  O   LYS A 196      -0.088 -34.464  -8.872  1.00  0.00           O  
ATOM   1605  CB  LYS A 196      -0.883 -34.208 -11.699  1.00  0.00           C  
ATOM   1606  CG  LYS A 196      -1.332 -32.801 -11.890  1.00  0.00           C  
ATOM   1607  CD  LYS A 196      -2.783 -32.842 -12.386  1.00  0.00           C  
ATOM   1608  CE  LYS A 196      -3.377 -31.474 -12.612  1.00  0.00           C  
ATOM   1609  NZ  LYS A 196      -4.793 -31.569 -13.010  1.00  0.00           N  
ATOM   1610  H   LYS A 196       0.152 -36.499 -11.619  1.00  0.00           H  
ATOM   1611  HA  LYS A 196       1.248 -33.977 -11.817  1.00  0.00           H  
ATOM   1612 1HB  LYS A 196      -1.011 -34.737 -12.645  1.00  0.00           H  
ATOM   1613 2HB  LYS A 196      -1.590 -34.611 -11.007  1.00  0.00           H  
ATOM   1614 1HG  LYS A 196      -1.274 -32.262 -10.949  1.00  0.00           H  
ATOM   1615 2HG  LYS A 196      -0.703 -32.302 -12.625  1.00  0.00           H  
ATOM   1616 1HD  LYS A 196      -2.829 -33.407 -13.319  1.00  0.00           H  
ATOM   1617 2HD  LYS A 196      -3.392 -33.363 -11.644  1.00  0.00           H  
ATOM   1618 1HE  LYS A 196      -3.318 -30.905 -11.707  1.00  0.00           H  
ATOM   1619 2HE  LYS A 196      -2.821 -30.958 -13.395  1.00  0.00           H  
ATOM   1620 1HZ  LYS A 196      -5.168 -30.643 -13.151  1.00  0.00           H  
ATOM   1621 2HZ  LYS A 196      -4.868 -32.097 -13.869  1.00  0.00           H  
ATOM   1622 3HZ  LYS A 196      -5.318 -32.035 -12.282  1.00  0.00           H  
ATOM   1623  N   PRO A 197       1.463 -32.928  -9.423  1.00  0.00           N  
ATOM   1624  CA  PRO A 197       1.657 -32.342  -8.103  1.00  0.00           C  
ATOM   1625  C   PRO A 197       0.349 -32.100  -7.376  1.00  0.00           C  
ATOM   1626  O   PRO A 197       0.251 -32.325  -6.173  1.00  0.00           O  
ATOM   1627  CB  PRO A 197       2.359 -31.030  -8.453  1.00  0.00           C  
ATOM   1628  CG  PRO A 197       3.155 -31.367  -9.686  1.00  0.00           C  
ATOM   1629  CD  PRO A 197       2.265 -32.290 -10.482  1.00  0.00           C  
ATOM   1630  HA  PRO A 197       2.314 -32.987  -7.509  1.00  0.00           H  
ATOM   1631 1HB  PRO A 197       1.612 -30.239  -8.630  1.00  0.00           H  
ATOM   1632 2HB  PRO A 197       2.985 -30.700  -7.612  1.00  0.00           H  
ATOM   1633 1HG  PRO A 197       3.408 -30.450 -10.237  1.00  0.00           H  
ATOM   1634 2HG  PRO A 197       4.106 -31.841  -9.403  1.00  0.00           H  
ATOM   1635 1HD  PRO A 197       1.625 -31.730 -11.180  1.00  0.00           H  
ATOM   1636 2HD  PRO A 197       2.916 -33.022 -10.984  1.00  0.00           H  
ATOM   1637  N   ILE A 198      -0.650 -31.659  -8.119  1.00  0.00           N  
ATOM   1638  CA  ILE A 198      -1.951 -31.370  -7.563  1.00  0.00           C  
ATOM   1639  C   ILE A 198      -2.619 -32.643  -7.119  1.00  0.00           C  
ATOM   1640  O   ILE A 198      -3.166 -32.697  -6.023  1.00  0.00           O  
ATOM   1641  CB  ILE A 198      -2.790 -30.608  -8.583  1.00  0.00           C  
ATOM   1642  CG1 ILE A 198      -2.144 -29.245  -8.781  1.00  0.00           C  
ATOM   1643  CG2 ILE A 198      -4.230 -30.480  -8.120  1.00  0.00           C  
ATOM   1644  CD1 ILE A 198      -2.664 -28.483  -9.929  1.00  0.00           C  
ATOM   1645  H   ILE A 198      -0.495 -31.508  -9.106  1.00  0.00           H  
ATOM   1646  HA  ILE A 198      -1.821 -30.734  -6.689  1.00  0.00           H  
ATOM   1647  HB  ILE A 198      -2.764 -31.129  -9.525  1.00  0.00           H  
ATOM   1648 1HG1 ILE A 198      -2.301 -28.653  -7.880  1.00  0.00           H  
ATOM   1649 2HG1 ILE A 198      -1.070 -29.383  -8.922  1.00  0.00           H  
ATOM   1650 1HG2 ILE A 198      -4.807 -29.929  -8.866  1.00  0.00           H  
ATOM   1651 2HG2 ILE A 198      -4.660 -31.475  -7.992  1.00  0.00           H  
ATOM   1652 3HG2 ILE A 198      -4.263 -29.947  -7.169  1.00  0.00           H  
ATOM   1653 1HD1 ILE A 198      -2.142 -27.534  -9.979  1.00  0.00           H  
ATOM   1654 2HD1 ILE A 198      -2.494 -29.030 -10.847  1.00  0.00           H  
ATOM   1655 3HD1 ILE A 198      -3.732 -28.313  -9.795  1.00  0.00           H  
ATOM   1656  N   SER A 199      -2.568 -33.664  -7.971  1.00  0.00           N  
ATOM   1657  CA  SER A 199      -3.163 -34.949  -7.646  1.00  0.00           C  
ATOM   1658  C   SER A 199      -2.452 -35.558  -6.450  1.00  0.00           C  
ATOM   1659  O   SER A 199      -3.061 -36.268  -5.647  1.00  0.00           O  
ATOM   1660  CB  SER A 199      -3.032 -35.870  -8.821  1.00  0.00           C  
ATOM   1661  OG  SER A 199      -1.696 -36.154  -9.040  1.00  0.00           O  
ATOM   1662  H   SER A 199      -2.101 -33.545  -8.858  1.00  0.00           H  
ATOM   1663  HA  SER A 199      -4.212 -34.805  -7.403  1.00  0.00           H  
ATOM   1664 1HB  SER A 199      -3.563 -36.782  -8.646  1.00  0.00           H  
ATOM   1665 2HB  SER A 199      -3.462 -35.402  -9.705  1.00  0.00           H  
ATOM   1666  HG  SER A 199      -1.668 -36.701  -9.822  1.00  0.00           H  
ATOM   1667  N   ILE A 200      -1.163 -35.253  -6.320  1.00  0.00           N  
ATOM   1668  CA  ILE A 200      -0.413 -35.776  -5.204  1.00  0.00           C  
ATOM   1669  C   ILE A 200      -0.952 -35.148  -3.947  1.00  0.00           C  
ATOM   1670  O   ILE A 200      -1.232 -35.853  -2.987  1.00  0.00           O  
ATOM   1671  CB  ILE A 200       1.100 -35.537  -5.336  1.00  0.00           C  
ATOM   1672  CG1 ILE A 200       1.657 -36.360  -6.490  1.00  0.00           C  
ATOM   1673  CG2 ILE A 200       1.785 -35.888  -4.042  1.00  0.00           C  
ATOM   1674  CD1 ILE A 200       3.083 -36.030  -6.847  1.00  0.00           C  
ATOM   1675  H   ILE A 200      -0.708 -34.683  -7.017  1.00  0.00           H  
ATOM   1676  HA  ILE A 200      -0.577 -36.851  -5.144  1.00  0.00           H  
ATOM   1677  HB  ILE A 200       1.285 -34.496  -5.561  1.00  0.00           H  
ATOM   1678 1HG1 ILE A 200       1.600 -37.415  -6.230  1.00  0.00           H  
ATOM   1679 2HG1 ILE A 200       1.046 -36.185  -7.366  1.00  0.00           H  
ATOM   1680 1HG2 ILE A 200       2.855 -35.707  -4.132  1.00  0.00           H  
ATOM   1681 2HG2 ILE A 200       1.378 -35.270  -3.254  1.00  0.00           H  
ATOM   1682 3HG2 ILE A 200       1.612 -36.938  -3.809  1.00  0.00           H  
ATOM   1683 1HD1 ILE A 200       3.402 -36.660  -7.674  1.00  0.00           H  
ATOM   1684 2HD1 ILE A 200       3.160 -34.993  -7.136  1.00  0.00           H  
ATOM   1685 3HD1 ILE A 200       3.723 -36.214  -5.987  1.00  0.00           H  
ATOM   1686  N   ILE A 201      -1.141 -33.832  -3.979  1.00  0.00           N  
ATOM   1687  CA  ILE A 201      -1.675 -33.111  -2.838  1.00  0.00           C  
ATOM   1688  C   ILE A 201      -3.049 -33.633  -2.498  1.00  0.00           C  
ATOM   1689  O   ILE A 201      -3.366 -33.830  -1.328  1.00  0.00           O  
ATOM   1690  CB  ILE A 201      -1.744 -31.601  -3.106  1.00  0.00           C  
ATOM   1691  CG1 ILE A 201      -0.335 -31.030  -3.189  1.00  0.00           C  
ATOM   1692  CG2 ILE A 201      -2.548 -30.905  -1.997  1.00  0.00           C  
ATOM   1693  CD1 ILE A 201      -0.289 -29.628  -3.749  1.00  0.00           C  
ATOM   1694  H   ILE A 201      -0.877 -33.313  -4.806  1.00  0.00           H  
ATOM   1695  HA  ILE A 201      -1.027 -33.278  -1.983  1.00  0.00           H  
ATOM   1696  HB  ILE A 201      -2.226 -31.423  -4.062  1.00  0.00           H  
ATOM   1697 1HG1 ILE A 201       0.094 -31.015  -2.188  1.00  0.00           H  
ATOM   1698 2HG1 ILE A 201       0.273 -31.678  -3.808  1.00  0.00           H  
ATOM   1699 1HG2 ILE A 201      -2.598 -29.835  -2.198  1.00  0.00           H  
ATOM   1700 2HG2 ILE A 201      -3.558 -31.313  -1.965  1.00  0.00           H  
ATOM   1701 3HG2 ILE A 201      -2.061 -31.070  -1.034  1.00  0.00           H  
ATOM   1702 1HD1 ILE A 201       0.743 -29.281  -3.776  1.00  0.00           H  
ATOM   1703 2HD1 ILE A 201      -0.698 -29.628  -4.761  1.00  0.00           H  
ATOM   1704 3HD1 ILE A 201      -0.879 -28.965  -3.119  1.00  0.00           H  
ATOM   1705  N   ASP A 202      -3.872 -33.866  -3.520  1.00  0.00           N  
ATOM   1706  CA  ASP A 202      -5.209 -34.370  -3.281  1.00  0.00           C  
ATOM   1707  C   ASP A 202      -5.084 -35.559  -2.339  1.00  0.00           C  
ATOM   1708  O   ASP A 202      -5.719 -35.594  -1.284  1.00  0.00           O  
ATOM   1709  CB  ASP A 202      -5.875 -34.828  -4.588  1.00  0.00           C  
ATOM   1710  CG  ASP A 202      -6.166 -33.698  -5.592  1.00  0.00           C  
ATOM   1711  OD1 ASP A 202      -6.079 -32.557  -5.226  1.00  0.00           O  
ATOM   1712  OD2 ASP A 202      -6.472 -34.007  -6.726  1.00  0.00           O  
ATOM   1713  H   ASP A 202      -3.573 -33.678  -4.462  1.00  0.00           H  
ATOM   1714  HA  ASP A 202      -5.812 -33.596  -2.804  1.00  0.00           H  
ATOM   1715 1HB  ASP A 202      -5.267 -35.568  -5.070  1.00  0.00           H  
ATOM   1716 2HB  ASP A 202      -6.822 -35.309  -4.346  1.00  0.00           H  
ATOM   1717  N   LEU A 203      -4.217 -36.500  -2.719  1.00  0.00           N  
ATOM   1718  CA  LEU A 203      -3.979 -37.701  -1.937  1.00  0.00           C  
ATOM   1719  C   LEU A 203      -3.332 -37.431  -0.591  1.00  0.00           C  
ATOM   1720  O   LEU A 203      -3.695 -38.045   0.403  1.00  0.00           O  
ATOM   1721  CB  LEU A 203      -3.102 -38.660  -2.739  1.00  0.00           C  
ATOM   1722  CG  LEU A 203      -3.777 -39.309  -3.917  1.00  0.00           C  
ATOM   1723  CD1 LEU A 203      -2.741 -40.041  -4.759  1.00  0.00           C  
ATOM   1724  CD2 LEU A 203      -4.822 -40.274  -3.373  1.00  0.00           C  
ATOM   1725  H   LEU A 203      -3.731 -36.389  -3.603  1.00  0.00           H  
ATOM   1726  HA  LEU A 203      -4.940 -38.179  -1.756  1.00  0.00           H  
ATOM   1727 1HB  LEU A 203      -2.239 -38.122  -3.113  1.00  0.00           H  
ATOM   1728 2HB  LEU A 203      -2.753 -39.450  -2.074  1.00  0.00           H  
ATOM   1729  HG  LEU A 203      -4.256 -38.554  -4.542  1.00  0.00           H  
ATOM   1730 1HD1 LEU A 203      -3.231 -40.519  -5.607  1.00  0.00           H  
ATOM   1731 2HD1 LEU A 203      -2.002 -39.325  -5.125  1.00  0.00           H  
ATOM   1732 3HD1 LEU A 203      -2.248 -40.797  -4.153  1.00  0.00           H  
ATOM   1733 1HD2 LEU A 203      -5.325 -40.771  -4.185  1.00  0.00           H  
ATOM   1734 2HD2 LEU A 203      -4.332 -41.020  -2.748  1.00  0.00           H  
ATOM   1735 3HD2 LEU A 203      -5.550 -39.722  -2.778  1.00  0.00           H  
ATOM   1736  N   ILE A 204      -2.398 -36.494  -0.521  1.00  0.00           N  
ATOM   1737  CA  ILE A 204      -1.754 -36.259   0.761  1.00  0.00           C  
ATOM   1738  C   ILE A 204      -2.784 -35.841   1.772  1.00  0.00           C  
ATOM   1739  O   ILE A 204      -2.833 -36.365   2.880  1.00  0.00           O  
ATOM   1740  CB  ILE A 204      -0.664 -35.176   0.683  1.00  0.00           C  
ATOM   1741  CG1 ILE A 204       0.530 -35.676  -0.126  1.00  0.00           C  
ATOM   1742  CG2 ILE A 204      -0.234 -34.768   2.089  1.00  0.00           C  
ATOM   1743  CD1 ILE A 204       1.514 -34.584  -0.483  1.00  0.00           C  
ATOM   1744  H   ILE A 204      -2.112 -35.989  -1.341  1.00  0.00           H  
ATOM   1745  HA  ILE A 204      -1.298 -37.187   1.100  1.00  0.00           H  
ATOM   1746  HB  ILE A 204      -1.063 -34.305   0.169  1.00  0.00           H  
ATOM   1747 1HG1 ILE A 204       1.054 -36.430   0.457  1.00  0.00           H  
ATOM   1748 2HG1 ILE A 204       0.176 -36.137  -1.035  1.00  0.00           H  
ATOM   1749 1HG2 ILE A 204       0.525 -33.989   2.024  1.00  0.00           H  
ATOM   1750 2HG2 ILE A 204      -1.094 -34.387   2.641  1.00  0.00           H  
ATOM   1751 3HG2 ILE A 204       0.176 -35.632   2.610  1.00  0.00           H  
ATOM   1752 1HD1 ILE A 204       2.341 -35.010  -1.048  1.00  0.00           H  
ATOM   1753 2HD1 ILE A 204       1.020 -33.825  -1.086  1.00  0.00           H  
ATOM   1754 3HD1 ILE A 204       1.897 -34.128   0.427  1.00  0.00           H  
ATOM   1755  N   VAL A 205      -3.637 -34.924   1.376  1.00  0.00           N  
ATOM   1756  CA  VAL A 205      -4.656 -34.440   2.268  1.00  0.00           C  
ATOM   1757  C   VAL A 205      -5.626 -35.532   2.661  1.00  0.00           C  
ATOM   1758  O   VAL A 205      -5.892 -35.722   3.846  1.00  0.00           O  
ATOM   1759  CB  VAL A 205      -5.414 -33.292   1.610  1.00  0.00           C  
ATOM   1760  CG1 VAL A 205      -6.596 -32.917   2.447  1.00  0.00           C  
ATOM   1761  CG2 VAL A 205      -4.485 -32.123   1.455  1.00  0.00           C  
ATOM   1762  H   VAL A 205      -3.559 -34.542   0.448  1.00  0.00           H  
ATOM   1763  HA  VAL A 205      -4.173 -34.065   3.168  1.00  0.00           H  
ATOM   1764  HB  VAL A 205      -5.779 -33.609   0.632  1.00  0.00           H  
ATOM   1765 1HG1 VAL A 205      -7.110 -32.117   1.959  1.00  0.00           H  
ATOM   1766 2HG1 VAL A 205      -7.267 -33.768   2.553  1.00  0.00           H  
ATOM   1767 3HG1 VAL A 205      -6.264 -32.594   3.431  1.00  0.00           H  
ATOM   1768 1HG2 VAL A 205      -5.009 -31.295   0.984  1.00  0.00           H  
ATOM   1769 2HG2 VAL A 205      -4.138 -31.827   2.440  1.00  0.00           H  
ATOM   1770 3HG2 VAL A 205      -3.632 -32.407   0.841  1.00  0.00           H  
ATOM   1771  N   VAL A 206      -6.140 -36.265   1.677  1.00  0.00           N  
ATOM   1772  CA  VAL A 206      -7.112 -37.294   1.991  1.00  0.00           C  
ATOM   1773  C   VAL A 206      -6.541 -38.382   2.864  1.00  0.00           C  
ATOM   1774  O   VAL A 206      -7.102 -38.681   3.914  1.00  0.00           O  
ATOM   1775  CB  VAL A 206      -7.663 -37.939   0.713  1.00  0.00           C  
ATOM   1776  CG1 VAL A 206      -8.499 -39.159   1.079  1.00  0.00           C  
ATOM   1777  CG2 VAL A 206      -8.527 -36.930  -0.037  1.00  0.00           C  
ATOM   1778  H   VAL A 206      -5.883 -36.094   0.714  1.00  0.00           H  
ATOM   1779  HA  VAL A 206      -7.940 -36.824   2.520  1.00  0.00           H  
ATOM   1780  HB  VAL A 206      -6.829 -38.263   0.086  1.00  0.00           H  
ATOM   1781 1HG1 VAL A 206      -8.869 -39.621   0.186  1.00  0.00           H  
ATOM   1782 2HG1 VAL A 206      -7.889 -39.880   1.620  1.00  0.00           H  
ATOM   1783 3HG1 VAL A 206      -9.333 -38.855   1.702  1.00  0.00           H  
ATOM   1784 1HG2 VAL A 206      -8.916 -37.385  -0.945  1.00  0.00           H  
ATOM   1785 2HG2 VAL A 206      -9.358 -36.624   0.601  1.00  0.00           H  
ATOM   1786 3HG2 VAL A 206      -7.937 -36.059  -0.296  1.00  0.00           H  
ATOM   1787  N   VAL A 207      -5.423 -38.947   2.443  1.00  0.00           N  
ATOM   1788  CA  VAL A 207      -4.819 -40.047   3.158  1.00  0.00           C  
ATOM   1789  C   VAL A 207      -4.393 -39.639   4.543  1.00  0.00           C  
ATOM   1790  O   VAL A 207      -4.701 -40.338   5.505  1.00  0.00           O  
ATOM   1791  CB  VAL A 207      -3.603 -40.576   2.387  1.00  0.00           C  
ATOM   1792  CG1 VAL A 207      -2.858 -41.599   3.232  1.00  0.00           C  
ATOM   1793  CG2 VAL A 207      -4.074 -41.193   1.071  1.00  0.00           C  
ATOM   1794  H   VAL A 207      -4.994 -38.629   1.594  1.00  0.00           H  
ATOM   1795  HA  VAL A 207      -5.555 -40.846   3.243  1.00  0.00           H  
ATOM   1796  HB  VAL A 207      -2.918 -39.752   2.184  1.00  0.00           H  
ATOM   1797 1HG1 VAL A 207      -1.990 -41.963   2.683  1.00  0.00           H  
ATOM   1798 2HG1 VAL A 207      -2.528 -41.135   4.163  1.00  0.00           H  
ATOM   1799 3HG1 VAL A 207      -3.521 -42.433   3.459  1.00  0.00           H  
ATOM   1800 1HG2 VAL A 207      -3.215 -41.561   0.513  1.00  0.00           H  
ATOM   1801 2HG2 VAL A 207      -4.754 -42.018   1.281  1.00  0.00           H  
ATOM   1802 3HG2 VAL A 207      -4.596 -40.441   0.478  1.00  0.00           H  
ATOM   1803  N   ALA A 208      -3.702 -38.512   4.656  1.00  0.00           N  
ATOM   1804  CA  ALA A 208      -3.260 -38.078   5.960  1.00  0.00           C  
ATOM   1805  C   ALA A 208      -4.459 -37.877   6.850  1.00  0.00           C  
ATOM   1806  O   ALA A 208      -4.413 -38.224   8.023  1.00  0.00           O  
ATOM   1807  CB  ALA A 208      -2.447 -36.805   5.859  1.00  0.00           C  
ATOM   1808  H   ALA A 208      -3.472 -37.950   3.851  1.00  0.00           H  
ATOM   1809  HA  ALA A 208      -2.643 -38.865   6.394  1.00  0.00           H  
ATOM   1810 1HB  ALA A 208      -2.115 -36.507   6.849  1.00  0.00           H  
ATOM   1811 2HB  ALA A 208      -1.581 -36.975   5.222  1.00  0.00           H  
ATOM   1812 3HB  ALA A 208      -3.066 -36.027   5.428  1.00  0.00           H  
ATOM   1813  N   SER A 209      -5.536 -37.325   6.300  1.00  0.00           N  
ATOM   1814  CA  SER A 209      -6.709 -37.103   7.108  1.00  0.00           C  
ATOM   1815  C   SER A 209      -7.376 -38.424   7.472  1.00  0.00           C  
ATOM   1816  O   SER A 209      -7.968 -38.524   8.539  1.00  0.00           O  
ATOM   1817  CB  SER A 209      -7.637 -36.154   6.405  1.00  0.00           C  
ATOM   1818  OG  SER A 209      -8.057 -36.685   5.202  1.00  0.00           O  
ATOM   1819  H   SER A 209      -5.545 -37.035   5.334  1.00  0.00           H  
ATOM   1820  HA  SER A 209      -6.393 -36.623   8.034  1.00  0.00           H  
ATOM   1821 1HB  SER A 209      -8.491 -35.947   7.041  1.00  0.00           H  
ATOM   1822 2HB  SER A 209      -7.128 -35.207   6.229  1.00  0.00           H  
ATOM   1823  HG  SER A 209      -7.263 -36.818   4.680  1.00  0.00           H  
ATOM   1824  N   MET A 210      -7.246 -39.454   6.622  1.00  0.00           N  
ATOM   1825  CA  MET A 210      -7.819 -40.745   6.986  1.00  0.00           C  
ATOM   1826  C   MET A 210      -7.062 -41.244   8.198  1.00  0.00           C  
ATOM   1827  O   MET A 210      -7.649 -41.808   9.125  1.00  0.00           O  
ATOM   1828  CB  MET A 210      -7.742 -41.765   5.846  1.00  0.00           C  
ATOM   1829  CG  MET A 210      -8.695 -41.541   4.675  1.00  0.00           C  
ATOM   1830  SD  MET A 210     -10.442 -41.611   5.165  1.00  0.00           S  
ATOM   1831  CE  MET A 210     -10.619 -43.322   5.638  1.00  0.00           C  
ATOM   1832  H   MET A 210      -6.780 -39.336   5.736  1.00  0.00           H  
ATOM   1833  HA  MET A 210      -8.858 -40.605   7.272  1.00  0.00           H  
ATOM   1834 1HB  MET A 210      -6.737 -41.781   5.443  1.00  0.00           H  
ATOM   1835 2HB  MET A 210      -7.943 -42.759   6.245  1.00  0.00           H  
ATOM   1836 1HG  MET A 210      -8.511 -40.585   4.226  1.00  0.00           H  
ATOM   1837 2HG  MET A 210      -8.519 -42.303   3.918  1.00  0.00           H  
ATOM   1838 1HE  MET A 210     -11.645 -43.504   5.960  1.00  0.00           H  
ATOM   1839 2HE  MET A 210     -10.385 -43.962   4.786  1.00  0.00           H  
ATOM   1840 3HE  MET A 210      -9.936 -43.545   6.459  1.00  0.00           H  
ATOM   1841  N   VAL A 211      -5.756 -40.989   8.200  1.00  0.00           N  
ATOM   1842  CA  VAL A 211      -4.942 -41.399   9.315  1.00  0.00           C  
ATOM   1843  C   VAL A 211      -5.429 -40.636  10.519  1.00  0.00           C  
ATOM   1844  O   VAL A 211      -5.625 -41.230  11.567  1.00  0.00           O  
ATOM   1845  CB  VAL A 211      -3.443 -41.151   9.069  1.00  0.00           C  
ATOM   1846  CG1 VAL A 211      -2.668 -41.414  10.344  1.00  0.00           C  
ATOM   1847  CG2 VAL A 211      -2.961 -42.059   7.952  1.00  0.00           C  
ATOM   1848  H   VAL A 211      -5.331 -40.537   7.403  1.00  0.00           H  
ATOM   1849  HA  VAL A 211      -5.090 -42.464   9.493  1.00  0.00           H  
ATOM   1850  HB  VAL A 211      -3.281 -40.129   8.799  1.00  0.00           H  
ATOM   1851 1HG1 VAL A 211      -1.608 -41.233  10.170  1.00  0.00           H  
ATOM   1852 2HG1 VAL A 211      -3.026 -40.748  11.128  1.00  0.00           H  
ATOM   1853 3HG1 VAL A 211      -2.814 -42.449  10.652  1.00  0.00           H  
ATOM   1854 1HG2 VAL A 211      -1.901 -41.884   7.775  1.00  0.00           H  
ATOM   1855 2HG2 VAL A 211      -3.115 -43.099   8.239  1.00  0.00           H  
ATOM   1856 3HG2 VAL A 211      -3.516 -41.852   7.046  1.00  0.00           H  
ATOM   1857  N   VAL A 212      -5.687 -39.340  10.354  1.00  0.00           N  
ATOM   1858  CA  VAL A 212      -6.184 -38.555  11.465  1.00  0.00           C  
ATOM   1859  C   VAL A 212      -7.461 -39.136  12.018  1.00  0.00           C  
ATOM   1860  O   VAL A 212      -7.671 -39.102  13.220  1.00  0.00           O  
ATOM   1861  CB  VAL A 212      -6.440 -37.091  11.122  1.00  0.00           C  
ATOM   1862  CG1 VAL A 212      -7.181 -36.489  12.293  1.00  0.00           C  
ATOM   1863  CG2 VAL A 212      -5.119 -36.369  10.893  1.00  0.00           C  
ATOM   1864  H   VAL A 212      -5.503 -38.898   9.467  1.00  0.00           H  
ATOM   1865  HA  VAL A 212      -5.429 -38.571  12.245  1.00  0.00           H  
ATOM   1866  HB  VAL A 212      -7.062 -37.011  10.249  1.00  0.00           H  
ATOM   1867 1HG1 VAL A 212      -7.395 -35.456  12.127  1.00  0.00           H  
ATOM   1868 2HG1 VAL A 212      -8.118 -37.022  12.446  1.00  0.00           H  
ATOM   1869 3HG1 VAL A 212      -6.569 -36.595  13.163  1.00  0.00           H  
ATOM   1870 1HG2 VAL A 212      -5.308 -35.323  10.671  1.00  0.00           H  
ATOM   1871 2HG2 VAL A 212      -4.504 -36.444  11.790  1.00  0.00           H  
ATOM   1872 3HG2 VAL A 212      -4.596 -36.820  10.060  1.00  0.00           H  
ATOM   1873  N   LEU A 213      -8.339 -39.633  11.166  1.00  0.00           N  
ATOM   1874  CA  LEU A 213      -9.559 -40.199  11.698  1.00  0.00           C  
ATOM   1875  C   LEU A 213      -9.200 -41.366  12.611  1.00  0.00           C  
ATOM   1876  O   LEU A 213      -9.775 -41.511  13.690  1.00  0.00           O  
ATOM   1877  CB  LEU A 213     -10.461 -40.650  10.556  1.00  0.00           C  
ATOM   1878  CG  LEU A 213     -11.021 -39.521   9.714  1.00  0.00           C  
ATOM   1879  CD1 LEU A 213     -11.734 -40.102   8.524  1.00  0.00           C  
ATOM   1880  CD2 LEU A 213     -11.934 -38.673  10.575  1.00  0.00           C  
ATOM   1881  H   LEU A 213      -8.164 -39.611  10.172  1.00  0.00           H  
ATOM   1882  HA  LEU A 213     -10.075 -39.441  12.288  1.00  0.00           H  
ATOM   1883 1HB  LEU A 213      -9.912 -41.313   9.905  1.00  0.00           H  
ATOM   1884 2HB  LEU A 213     -11.303 -41.200  10.976  1.00  0.00           H  
ATOM   1885  HG  LEU A 213     -10.217 -38.906   9.343  1.00  0.00           H  
ATOM   1886 1HD1 LEU A 213     -12.118 -39.292   7.906  1.00  0.00           H  
ATOM   1887 2HD1 LEU A 213     -11.042 -40.694   7.945  1.00  0.00           H  
ATOM   1888 3HD1 LEU A 213     -12.552 -40.732   8.858  1.00  0.00           H  
ATOM   1889 1HD2 LEU A 213     -12.341 -37.865   9.983  1.00  0.00           H  
ATOM   1890 2HD2 LEU A 213     -12.735 -39.283  10.954  1.00  0.00           H  
ATOM   1891 3HD2 LEU A 213     -11.371 -38.262  11.413  1.00  0.00           H  
ATOM   1892  N   CYS A 214      -8.208 -42.158  12.198  1.00  0.00           N  
ATOM   1893  CA  CYS A 214      -7.776 -43.291  13.006  1.00  0.00           C  
ATOM   1894  C   CYS A 214      -7.191 -42.764  14.313  1.00  0.00           C  
ATOM   1895  O   CYS A 214      -7.411 -43.322  15.384  1.00  0.00           O  
ATOM   1896  CB  CYS A 214      -6.733 -44.125  12.262  1.00  0.00           C  
ATOM   1897  SG  CYS A 214      -7.384 -44.965  10.811  1.00  0.00           S  
ATOM   1898  H   CYS A 214      -7.784 -41.992  11.291  1.00  0.00           H  
ATOM   1899  HA  CYS A 214      -8.638 -43.917  13.231  1.00  0.00           H  
ATOM   1900 1HB  CYS A 214      -5.899 -43.522  11.957  1.00  0.00           H  
ATOM   1901 2HB  CYS A 214      -6.344 -44.885  12.938  1.00  0.00           H  
ATOM   1902  HG  CYS A 214      -7.713 -43.857  10.148  1.00  0.00           H  
ATOM   1903  N   VAL A 215      -6.480 -41.650  14.228  1.00  0.00           N  
ATOM   1904  CA  VAL A 215      -5.887 -41.038  15.401  1.00  0.00           C  
ATOM   1905  C   VAL A 215      -7.017 -40.668  16.364  1.00  0.00           C  
ATOM   1906  O   VAL A 215      -6.937 -40.936  17.565  1.00  0.00           O  
ATOM   1907  CB  VAL A 215      -5.083 -39.791  14.980  1.00  0.00           C  
ATOM   1908  CG1 VAL A 215      -4.665 -39.067  16.102  1.00  0.00           C  
ATOM   1909  CG2 VAL A 215      -3.862 -40.190  14.184  1.00  0.00           C  
ATOM   1910  H   VAL A 215      -6.325 -41.234  13.325  1.00  0.00           H  
ATOM   1911  HA  VAL A 215      -5.222 -41.756  15.885  1.00  0.00           H  
ATOM   1912  HB  VAL A 215      -5.711 -39.154  14.421  1.00  0.00           H  
ATOM   1913 1HG1 VAL A 215      -4.151 -38.188  15.764  1.00  0.00           H  
ATOM   1914 2HG1 VAL A 215      -5.522 -38.791  16.686  1.00  0.00           H  
ATOM   1915 3HG1 VAL A 215      -4.002 -39.689  16.672  1.00  0.00           H  
ATOM   1916 1HG2 VAL A 215      -3.314 -39.295  13.891  1.00  0.00           H  
ATOM   1917 2HG2 VAL A 215      -3.224 -40.824  14.797  1.00  0.00           H  
ATOM   1918 3HG2 VAL A 215      -4.151 -40.730  13.311  1.00  0.00           H  
ATOM   1919  N   GLY A 216      -8.074 -40.076  15.799  1.00  0.00           N  
ATOM   1920  CA  GLY A 216      -9.265 -39.655  16.515  1.00  0.00           C  
ATOM   1921  C   GLY A 216      -9.940 -40.810  17.221  1.00  0.00           C  
ATOM   1922  O   GLY A 216     -10.466 -40.645  18.322  1.00  0.00           O  
ATOM   1923  H   GLY A 216      -8.039 -39.897  14.815  1.00  0.00           H  
ATOM   1924 1HA  GLY A 216      -9.003 -38.898  17.239  1.00  0.00           H  
ATOM   1925 2HA  GLY A 216      -9.958 -39.195  15.814  1.00  0.00           H  
ATOM   1926  N   SER A 217      -9.898 -41.997  16.612  1.00  0.00           N  
ATOM   1927  CA  SER A 217     -10.530 -43.167  17.212  1.00  0.00           C  
ATOM   1928  C   SER A 217      -9.848 -43.587  18.518  1.00  0.00           C  
ATOM   1929  O   SER A 217     -10.367 -44.441  19.237  1.00  0.00           O  
ATOM   1930  CB  SER A 217     -10.552 -44.345  16.250  1.00  0.00           C  
ATOM   1931  OG  SER A 217      -9.282 -44.898  16.060  1.00  0.00           O  
ATOM   1932  H   SER A 217      -9.473 -42.069  15.696  1.00  0.00           H  
ATOM   1933  HA  SER A 217     -11.563 -42.908  17.445  1.00  0.00           H  
ATOM   1934 1HB  SER A 217     -11.228 -45.109  16.631  1.00  0.00           H  
ATOM   1935 2HB  SER A 217     -10.946 -44.012  15.290  1.00  0.00           H  
ATOM   1936  HG  SER A 217      -8.742 -44.215  15.698  1.00  0.00           H  
ATOM   1937  N   LYS A 218      -8.688 -42.999  18.828  1.00  0.00           N  
ATOM   1938  CA  LYS A 218      -7.975 -43.330  20.047  1.00  0.00           C  
ATOM   1939  C   LYS A 218      -8.214 -42.237  21.075  1.00  0.00           C  
ATOM   1940  O   LYS A 218      -8.564 -42.514  22.222  1.00  0.00           O  
ATOM   1941  CB  LYS A 218      -6.484 -43.459  19.757  1.00  0.00           C  
ATOM   1942  CG  LYS A 218      -6.163 -44.500  18.705  1.00  0.00           C  
ATOM   1943  CD  LYS A 218      -6.615 -45.884  19.135  1.00  0.00           C  
ATOM   1944  CE  LYS A 218      -6.244 -46.931  18.098  1.00  0.00           C  
ATOM   1945  NZ  LYS A 218      -6.692 -48.294  18.501  1.00  0.00           N  
ATOM   1946  H   LYS A 218      -8.283 -42.299  18.225  1.00  0.00           H  
ATOM   1947  HA  LYS A 218      -8.355 -44.270  20.447  1.00  0.00           H  
ATOM   1948 1HB  LYS A 218      -6.087 -42.502  19.422  1.00  0.00           H  
ATOM   1949 2HB  LYS A 218      -5.956 -43.726  20.673  1.00  0.00           H  
ATOM   1950 1HG  LYS A 218      -6.671 -44.235  17.775  1.00  0.00           H  
ATOM   1951 2HG  LYS A 218      -5.091 -44.513  18.520  1.00  0.00           H  
ATOM   1952 1HD  LYS A 218      -6.149 -46.142  20.087  1.00  0.00           H  
ATOM   1953 2HD  LYS A 218      -7.698 -45.887  19.267  1.00  0.00           H  
ATOM   1954 1HE  LYS A 218      -6.713 -46.670  17.148  1.00  0.00           H  
ATOM   1955 2HE  LYS A 218      -5.162 -46.938  17.968  1.00  0.00           H  
ATOM   1956 1HZ  LYS A 218      -6.429 -48.960  17.788  1.00  0.00           H  
ATOM   1957 2HZ  LYS A 218      -6.254 -48.548  19.375  1.00  0.00           H  
ATOM   1958 3HZ  LYS A 218      -7.695 -48.301  18.612  1.00  0.00           H  
ATOM   1959  N   GLY A 219      -8.014 -40.989  20.658  1.00  0.00           N  
ATOM   1960  CA  GLY A 219      -8.205 -39.840  21.549  1.00  0.00           C  
ATOM   1961  C   GLY A 219      -7.045 -39.580  22.525  1.00  0.00           C  
ATOM   1962  O   GLY A 219      -7.085 -38.614  23.287  1.00  0.00           O  
ATOM   1963  H   GLY A 219      -7.729 -40.840  19.692  1.00  0.00           H  
ATOM   1964 1HA  GLY A 219      -8.358 -38.949  20.938  1.00  0.00           H  
ATOM   1965 2HA  GLY A 219      -9.123 -39.983  22.116  1.00  0.00           H  
ATOM   1966  N   GLN A 220      -6.031 -40.442  22.508  1.00  0.00           N  
ATOM   1967  CA  GLN A 220      -4.864 -40.325  23.386  1.00  0.00           C  
ATOM   1968  C   GLN A 220      -4.307 -38.917  23.282  1.00  0.00           C  
ATOM   1969  O   GLN A 220      -4.414 -38.321  22.229  1.00  0.00           O  
ATOM   1970  CB  GLN A 220      -3.793 -41.350  22.993  1.00  0.00           C  
ATOM   1971  CG  GLN A 220      -2.563 -41.363  23.879  1.00  0.00           C  
ATOM   1972  CD  GLN A 220      -1.563 -42.413  23.453  1.00  0.00           C  
ATOM   1973  OE1 GLN A 220      -1.709 -43.040  22.400  1.00  0.00           O  
ATOM   1974  NE2 GLN A 220      -0.533 -42.611  24.267  1.00  0.00           N  
ATOM   1975  H   GLN A 220      -6.065 -41.213  21.856  1.00  0.00           H  
ATOM   1976  HA  GLN A 220      -5.172 -40.500  24.416  1.00  0.00           H  
ATOM   1977 1HB  GLN A 220      -4.229 -42.349  22.998  1.00  0.00           H  
ATOM   1978 2HB  GLN A 220      -3.454 -41.153  21.989  1.00  0.00           H  
ATOM   1979 1HG  GLN A 220      -2.070 -40.407  23.817  1.00  0.00           H  
ATOM   1980 2HG  GLN A 220      -2.864 -41.564  24.906  1.00  0.00           H  
ATOM   1981 1HE2 GLN A 220       0.164 -43.292  24.038  1.00  0.00           H  
ATOM   1982 2HE2 GLN A 220      -0.452 -42.079  25.110  1.00  0.00           H  
ATOM   1983  N   VAL A 221      -3.769 -38.360  24.359  1.00  0.00           N  
ATOM   1984  CA  VAL A 221      -3.213 -37.006  24.284  1.00  0.00           C  
ATOM   1985  C   VAL A 221      -2.188 -36.881  23.160  1.00  0.00           C  
ATOM   1986  O   VAL A 221      -2.195 -35.904  22.409  1.00  0.00           O  
ATOM   1987  CB  VAL A 221      -2.551 -36.623  25.606  1.00  0.00           C  
ATOM   1988  CG1 VAL A 221      -1.790 -35.316  25.446  1.00  0.00           C  
ATOM   1989  CG2 VAL A 221      -3.617 -36.498  26.678  1.00  0.00           C  
ATOM   1990  H   VAL A 221      -3.719 -38.879  25.224  1.00  0.00           H  
ATOM   1991  HA  VAL A 221      -4.029 -36.311  24.090  1.00  0.00           H  
ATOM   1992  HB  VAL A 221      -1.834 -37.395  25.888  1.00  0.00           H  
ATOM   1993 1HG1 VAL A 221      -1.314 -35.053  26.390  1.00  0.00           H  
ATOM   1994 2HG1 VAL A 221      -1.028 -35.428  24.675  1.00  0.00           H  
ATOM   1995 3HG1 VAL A 221      -2.484 -34.526  25.157  1.00  0.00           H  
ATOM   1996 1HG2 VAL A 221      -3.151 -36.233  27.626  1.00  0.00           H  
ATOM   1997 2HG2 VAL A 221      -4.329 -35.723  26.393  1.00  0.00           H  
ATOM   1998 3HG2 VAL A 221      -4.139 -37.450  26.782  1.00  0.00           H  
ATOM   1999  N   PHE A 222      -1.309 -37.869  23.048  1.00  0.00           N  
ATOM   2000  CA  PHE A 222      -0.331 -37.886  21.975  1.00  0.00           C  
ATOM   2001  C   PHE A 222      -1.096 -37.790  20.669  1.00  0.00           C  
ATOM   2002  O   PHE A 222      -0.801 -36.951  19.810  1.00  0.00           O  
ATOM   2003  CB  PHE A 222       0.480 -39.181  22.023  1.00  0.00           C  
ATOM   2004  CG  PHE A 222       1.466 -39.347  20.902  1.00  0.00           C  
ATOM   2005  CD1 PHE A 222       2.697 -38.708  20.936  1.00  0.00           C  
ATOM   2006  CD2 PHE A 222       1.165 -40.151  19.812  1.00  0.00           C  
ATOM   2007  CE1 PHE A 222       3.609 -38.871  19.905  1.00  0.00           C  
ATOM   2008  CE2 PHE A 222       2.072 -40.316  18.779  1.00  0.00           C  
ATOM   2009  CZ  PHE A 222       3.299 -39.676  18.826  1.00  0.00           C  
ATOM   2010  H   PHE A 222      -1.336 -38.633  23.707  1.00  0.00           H  
ATOM   2011  HA  PHE A 222       0.330 -37.024  22.069  1.00  0.00           H  
ATOM   2012 1HB  PHE A 222       1.025 -39.230  22.964  1.00  0.00           H  
ATOM   2013 2HB  PHE A 222      -0.201 -40.031  22.001  1.00  0.00           H  
ATOM   2014  HD1 PHE A 222       2.945 -38.074  21.788  1.00  0.00           H  
ATOM   2015  HD2 PHE A 222       0.199 -40.657  19.776  1.00  0.00           H  
ATOM   2016  HE1 PHE A 222       4.573 -38.364  19.946  1.00  0.00           H  
ATOM   2017  HE2 PHE A 222       1.822 -40.951  17.930  1.00  0.00           H  
ATOM   2018  HZ  PHE A 222       4.014 -39.805  18.015  1.00  0.00           H  
ATOM   2019  N   ALA A 223      -2.095 -38.659  20.553  1.00  0.00           N  
ATOM   2020  CA  ALA A 223      -2.947 -38.715  19.391  1.00  0.00           C  
ATOM   2021  C   ALA A 223      -3.633 -37.371  19.187  1.00  0.00           C  
ATOM   2022  O   ALA A 223      -3.808 -36.966  18.053  1.00  0.00           O  
ATOM   2023  CB  ALA A 223      -3.972 -39.844  19.534  1.00  0.00           C  
ATOM   2024  H   ALA A 223      -2.263 -39.308  21.309  1.00  0.00           H  
ATOM   2025  HA  ALA A 223      -2.324 -38.909  18.518  1.00  0.00           H  
ATOM   2026 1HB  ALA A 223      -4.603 -39.907  18.683  1.00  0.00           H  
ATOM   2027 2HB  ALA A 223      -3.448 -40.789  19.656  1.00  0.00           H  
ATOM   2028 3HB  ALA A 223      -4.591 -39.681  20.371  1.00  0.00           H  
ATOM   2029  N   THR A 224      -3.989 -36.674  20.271  1.00  0.00           N  
ATOM   2030  CA  THR A 224      -4.694 -35.407  20.173  1.00  0.00           C  
ATOM   2031  C   THR A 224      -3.856 -34.406  19.438  1.00  0.00           C  
ATOM   2032  O   THR A 224      -4.365 -33.690  18.585  1.00  0.00           O  
ATOM   2033  CB  THR A 224      -5.118 -34.846  21.540  1.00  0.00           C  
ATOM   2034  OG1 THR A 224      -6.015 -35.767  22.178  1.00  0.00           O  
ATOM   2035  CG2 THR A 224      -5.814 -33.515  21.342  1.00  0.00           C  
ATOM   2036  H   THR A 224      -3.794 -37.044  21.180  1.00  0.00           H  
ATOM   2037  HA  THR A 224      -5.584 -35.558  19.591  1.00  0.00           H  
ATOM   2038  HB  THR A 224      -4.255 -34.694  22.166  1.00  0.00           H  
ATOM   2039  HG1 THR A 224      -5.569 -36.609  22.307  1.00  0.00           H  
ATOM   2040 1HG2 THR A 224      -6.119 -33.114  22.308  1.00  0.00           H  
ATOM   2041 2HG2 THR A 224      -5.129 -32.819  20.859  1.00  0.00           H  
ATOM   2042 3HG2 THR A 224      -6.692 -33.655  20.713  1.00  0.00           H  
ATOM   2043  N   SER A 225      -2.572 -34.360  19.748  1.00  0.00           N  
ATOM   2044  CA  SER A 225      -1.721 -33.432  19.032  1.00  0.00           C  
ATOM   2045  C   SER A 225      -1.848 -33.765  17.550  1.00  0.00           C  
ATOM   2046  O   SER A 225      -2.071 -32.882  16.715  1.00  0.00           O  
ATOM   2047  CB  SER A 225      -0.285 -33.553  19.492  1.00  0.00           C  
ATOM   2048  OG  SER A 225       0.537 -32.658  18.795  1.00  0.00           O  
ATOM   2049  H   SER A 225      -2.210 -34.956  20.484  1.00  0.00           H  
ATOM   2050  HA  SER A 225      -2.073 -32.413  19.197  1.00  0.00           H  
ATOM   2051 1HB  SER A 225      -0.227 -33.351  20.561  1.00  0.00           H  
ATOM   2052 2HB  SER A 225       0.065 -34.570  19.332  1.00  0.00           H  
ATOM   2053  HG  SER A 225       0.455 -32.890  17.868  1.00  0.00           H  
ATOM   2054  N   ALA A 226      -1.726 -35.053  17.237  1.00  0.00           N  
ATOM   2055  CA  ALA A 226      -1.846 -35.503  15.861  1.00  0.00           C  
ATOM   2056  C   ALA A 226      -3.247 -35.178  15.302  1.00  0.00           C  
ATOM   2057  O   ALA A 226      -3.381 -34.909  14.108  1.00  0.00           O  
ATOM   2058  CB  ALA A 226      -1.512 -36.987  15.766  1.00  0.00           C  
ATOM   2059  H   ALA A 226      -1.537 -35.729  17.976  1.00  0.00           H  
ATOM   2060  HA  ALA A 226      -1.124 -34.952  15.259  1.00  0.00           H  
ATOM   2061 1HB  ALA A 226      -1.574 -37.309  14.727  1.00  0.00           H  
ATOM   2062 2HB  ALA A 226      -0.500 -37.148  16.137  1.00  0.00           H  
ATOM   2063 3HB  ALA A 226      -2.184 -37.560  16.356  1.00  0.00           H  
ATOM   2064  N   ILE A 227      -4.291 -35.185  16.151  1.00  0.00           N  
ATOM   2065  CA  ILE A 227      -5.629 -34.887  15.653  1.00  0.00           C  
ATOM   2066  C   ILE A 227      -5.658 -33.462  15.172  1.00  0.00           C  
ATOM   2067  O   ILE A 227      -6.135 -33.175  14.078  1.00  0.00           O  
ATOM   2068  CB  ILE A 227      -6.769 -35.010  16.704  1.00  0.00           C  
ATOM   2069  CG1 ILE A 227      -6.987 -36.433  17.163  1.00  0.00           C  
ATOM   2070  CG2 ILE A 227      -8.054 -34.468  16.102  1.00  0.00           C  
ATOM   2071  CD1 ILE A 227      -7.947 -36.550  18.351  1.00  0.00           C  
ATOM   2072  H   ILE A 227      -4.157 -35.413  17.120  1.00  0.00           H  
ATOM   2073  HA  ILE A 227      -5.844 -35.541  14.824  1.00  0.00           H  
ATOM   2074  HB  ILE A 227      -6.521 -34.420  17.577  1.00  0.00           H  
ATOM   2075 1HG1 ILE A 227      -7.361 -37.036  16.334  1.00  0.00           H  
ATOM   2076 2HG1 ILE A 227      -6.059 -36.821  17.473  1.00  0.00           H  
ATOM   2077 1HG2 ILE A 227      -8.853 -34.526  16.840  1.00  0.00           H  
ATOM   2078 2HG2 ILE A 227      -7.912 -33.430  15.805  1.00  0.00           H  
ATOM   2079 3HG2 ILE A 227      -8.322 -35.062  15.227  1.00  0.00           H  
ATOM   2080 1HD1 ILE A 227      -8.028 -37.588  18.654  1.00  0.00           H  
ATOM   2081 2HD1 ILE A 227      -7.598 -35.976  19.190  1.00  0.00           H  
ATOM   2082 3HD1 ILE A 227      -8.925 -36.177  18.058  1.00  0.00           H  
ATOM   2083  N   ARG A 228      -5.115 -32.580  16.005  1.00  0.00           N  
ATOM   2084  CA  ARG A 228      -5.096 -31.152  15.767  1.00  0.00           C  
ATOM   2085  C   ARG A 228      -4.425 -30.815  14.452  1.00  0.00           C  
ATOM   2086  O   ARG A 228      -4.866 -29.905  13.754  1.00  0.00           O  
ATOM   2087  CB  ARG A 228      -4.392 -30.467  16.926  1.00  0.00           C  
ATOM   2088  CG  ARG A 228      -5.191 -30.465  18.223  1.00  0.00           C  
ATOM   2089  CD  ARG A 228      -4.422 -29.890  19.347  1.00  0.00           C  
ATOM   2090  NE  ARG A 228      -5.189 -29.893  20.582  1.00  0.00           N  
ATOM   2091  CZ  ARG A 228      -4.687 -29.606  21.800  1.00  0.00           C  
ATOM   2092  NH1 ARG A 228      -3.417 -29.297  21.931  1.00  0.00           N  
ATOM   2093  NH2 ARG A 228      -5.472 -29.639  22.863  1.00  0.00           N  
ATOM   2094  H   ARG A 228      -4.731 -32.924  16.869  1.00  0.00           H  
ATOM   2095  HA  ARG A 228      -6.125 -30.795  15.727  1.00  0.00           H  
ATOM   2096 1HB  ARG A 228      -3.463 -30.966  17.134  1.00  0.00           H  
ATOM   2097 2HB  ARG A 228      -4.147 -29.445  16.664  1.00  0.00           H  
ATOM   2098 1HG  ARG A 228      -6.091 -29.873  18.092  1.00  0.00           H  
ATOM   2099 2HG  ARG A 228      -5.473 -31.481  18.480  1.00  0.00           H  
ATOM   2100 1HD  ARG A 228      -3.521 -30.479  19.507  1.00  0.00           H  
ATOM   2101 2HD  ARG A 228      -4.151 -28.861  19.115  1.00  0.00           H  
ATOM   2102  HE  ARG A 228      -6.173 -30.128  20.525  1.00  0.00           H  
ATOM   2103 1HH1 ARG A 228      -2.818 -29.270  21.120  1.00  0.00           H  
ATOM   2104 2HH1 ARG A 228      -3.043 -29.083  22.844  1.00  0.00           H  
ATOM   2105 1HH2 ARG A 228      -6.450 -29.879  22.764  1.00  0.00           H  
ATOM   2106 2HH2 ARG A 228      -5.097 -29.425  23.776  1.00  0.00           H  
ATOM   2107  N   GLY A 229      -3.388 -31.573  14.096  1.00  0.00           N  
ATOM   2108  CA  GLY A 229      -2.659 -31.354  12.846  1.00  0.00           C  
ATOM   2109  C   GLY A 229      -3.558 -31.320  11.594  1.00  0.00           C  
ATOM   2110  O   GLY A 229      -3.160 -30.772  10.560  1.00  0.00           O  
ATOM   2111  H   GLY A 229      -3.064 -32.287  14.744  1.00  0.00           H  
ATOM   2112 1HA  GLY A 229      -2.110 -30.415  12.917  1.00  0.00           H  
ATOM   2113 2HA  GLY A 229      -1.915 -32.141  12.731  1.00  0.00           H  
ATOM   2114  N   ILE A 230      -4.763 -31.890  11.685  1.00  0.00           N  
ATOM   2115  CA  ILE A 230      -5.679 -31.912  10.557  1.00  0.00           C  
ATOM   2116  C   ILE A 230      -6.041 -30.531  10.080  1.00  0.00           C  
ATOM   2117  O   ILE A 230      -6.444 -30.371   8.937  1.00  0.00           O  
ATOM   2118  CB  ILE A 230      -6.973 -32.669  10.876  1.00  0.00           C  
ATOM   2119  CG1 ILE A 230      -7.700 -33.006   9.557  1.00  0.00           C  
ATOM   2120  CG2 ILE A 230      -7.902 -31.825  11.769  1.00  0.00           C  
ATOM   2121  CD1 ILE A 230      -8.792 -34.011   9.704  1.00  0.00           C  
ATOM   2122  H   ILE A 230      -5.063 -32.312  12.554  1.00  0.00           H  
ATOM   2123  HA  ILE A 230      -5.187 -32.422   9.739  1.00  0.00           H  
ATOM   2124  HB  ILE A 230      -6.723 -33.576  11.375  1.00  0.00           H  
ATOM   2125 1HG1 ILE A 230      -8.134 -32.089   9.162  1.00  0.00           H  
ATOM   2126 2HG1 ILE A 230      -6.994 -33.387   8.840  1.00  0.00           H  
ATOM   2127 1HG2 ILE A 230      -8.807 -32.392  11.986  1.00  0.00           H  
ATOM   2128 2HG2 ILE A 230      -7.402 -31.577  12.701  1.00  0.00           H  
ATOM   2129 3HG2 ILE A 230      -8.177 -30.905  11.255  1.00  0.00           H  
ATOM   2130 1HD1 ILE A 230      -9.266 -34.180   8.736  1.00  0.00           H  
ATOM   2131 2HD1 ILE A 230      -8.385 -34.944  10.069  1.00  0.00           H  
ATOM   2132 3HD1 ILE A 230      -9.515 -33.632  10.408  1.00  0.00           H  
ATOM   2133  N   ARG A 231      -5.918 -29.541  10.950  1.00  0.00           N  
ATOM   2134  CA  ARG A 231      -6.252 -28.189  10.572  1.00  0.00           C  
ATOM   2135  C   ARG A 231      -5.373 -27.774   9.413  1.00  0.00           C  
ATOM   2136  O   ARG A 231      -5.802 -27.028   8.536  1.00  0.00           O  
ATOM   2137  CB  ARG A 231      -6.100 -27.266  11.757  1.00  0.00           C  
ATOM   2138  CG  ARG A 231      -7.107 -27.577  12.840  1.00  0.00           C  
ATOM   2139  CD  ARG A 231      -7.198 -26.530  13.891  1.00  0.00           C  
ATOM   2140  NE  ARG A 231      -7.932 -27.012  15.069  1.00  0.00           N  
ATOM   2141  CZ  ARG A 231      -7.359 -27.530  16.147  1.00  0.00           C  
ATOM   2142  NH1 ARG A 231      -6.062 -27.644  16.230  1.00  0.00           N  
ATOM   2143  NH2 ARG A 231      -8.150 -27.907  17.113  1.00  0.00           N  
ATOM   2144  H   ARG A 231      -5.571 -29.724  11.881  1.00  0.00           H  
ATOM   2145  HA  ARG A 231      -7.288 -28.165  10.248  1.00  0.00           H  
ATOM   2146 1HB  ARG A 231      -5.102 -27.367  12.179  1.00  0.00           H  
ATOM   2147 2HB  ARG A 231      -6.234 -26.228  11.445  1.00  0.00           H  
ATOM   2148 1HG  ARG A 231      -8.056 -27.707  12.359  1.00  0.00           H  
ATOM   2149 2HG  ARG A 231      -6.840 -28.508  13.324  1.00  0.00           H  
ATOM   2150 1HD  ARG A 231      -6.197 -26.241  14.208  1.00  0.00           H  
ATOM   2151 2HD  ARG A 231      -7.721 -25.657  13.497  1.00  0.00           H  
ATOM   2152  HE  ARG A 231      -8.950 -26.960  15.124  1.00  0.00           H  
ATOM   2153 1HH1 ARG A 231      -5.478 -27.338  15.464  1.00  0.00           H  
ATOM   2154 2HH1 ARG A 231      -5.641 -28.036  17.059  1.00  0.00           H  
ATOM   2155 1HH2 ARG A 231      -9.133 -27.760  16.963  1.00  0.00           H  
ATOM   2156 2HH2 ARG A 231      -7.783 -28.306  17.965  1.00  0.00           H  
ATOM   2157  N   PHE A 232      -4.142 -28.269   9.412  1.00  0.00           N  
ATOM   2158  CA  PHE A 232      -3.220 -27.953   8.359  1.00  0.00           C  
ATOM   2159  C   PHE A 232      -3.682 -28.668   7.131  1.00  0.00           C  
ATOM   2160  O   PHE A 232      -3.656 -28.108   6.042  1.00  0.00           O  
ATOM   2161  CB  PHE A 232      -1.800 -28.356   8.682  1.00  0.00           C  
ATOM   2162  CG  PHE A 232      -0.878 -27.915   7.616  1.00  0.00           C  
ATOM   2163  CD1 PHE A 232      -0.742 -26.568   7.350  1.00  0.00           C  
ATOM   2164  CD2 PHE A 232      -0.135 -28.817   6.884  1.00  0.00           C  
ATOM   2165  CE1 PHE A 232       0.101 -26.127   6.374  1.00  0.00           C  
ATOM   2166  CE2 PHE A 232       0.726 -28.374   5.901  1.00  0.00           C  
ATOM   2167  CZ  PHE A 232       0.840 -27.027   5.644  1.00  0.00           C  
ATOM   2168  H   PHE A 232      -3.851 -28.911  10.134  1.00  0.00           H  
ATOM   2169  HA  PHE A 232      -3.246 -26.882   8.169  1.00  0.00           H  
ATOM   2170 1HB  PHE A 232      -1.489 -27.933   9.613  1.00  0.00           H  
ATOM   2171 2HB  PHE A 232      -1.732 -29.439   8.767  1.00  0.00           H  
ATOM   2172  HD1 PHE A 232      -1.328 -25.853   7.925  1.00  0.00           H  
ATOM   2173  HD2 PHE A 232      -0.232 -29.884   7.089  1.00  0.00           H  
ATOM   2174  HE1 PHE A 232       0.187 -25.063   6.179  1.00  0.00           H  
ATOM   2175  HE2 PHE A 232       1.313 -29.087   5.326  1.00  0.00           H  
ATOM   2176  HZ  PHE A 232       1.515 -26.674   4.866  1.00  0.00           H  
ATOM   2177  N   LEU A 233      -4.101 -29.914   7.314  1.00  0.00           N  
ATOM   2178  CA  LEU A 233      -4.535 -30.695   6.171  1.00  0.00           C  
ATOM   2179  C   LEU A 233      -5.723 -30.005   5.507  1.00  0.00           C  
ATOM   2180  O   LEU A 233      -5.830 -30.028   4.287  1.00  0.00           O  
ATOM   2181  CB  LEU A 233      -4.905 -32.118   6.588  1.00  0.00           C  
ATOM   2182  CG  LEU A 233      -3.738 -32.959   7.097  1.00  0.00           C  
ATOM   2183  CD1 LEU A 233      -4.253 -34.294   7.570  1.00  0.00           C  
ATOM   2184  CD2 LEU A 233      -2.718 -33.119   5.994  1.00  0.00           C  
ATOM   2185  H   LEU A 233      -4.073 -30.312   8.255  1.00  0.00           H  
ATOM   2186  HA  LEU A 233      -3.721 -30.742   5.450  1.00  0.00           H  
ATOM   2187 1HB  LEU A 233      -5.656 -32.080   7.355  1.00  0.00           H  
ATOM   2188 2HB  LEU A 233      -5.328 -32.633   5.726  1.00  0.00           H  
ATOM   2189  HG  LEU A 233      -3.273 -32.458   7.949  1.00  0.00           H  
ATOM   2190 1HD1 LEU A 233      -3.429 -34.893   7.944  1.00  0.00           H  
ATOM   2191 2HD1 LEU A 233      -4.973 -34.169   8.355  1.00  0.00           H  
ATOM   2192 3HD1 LEU A 233      -4.719 -34.794   6.734  1.00  0.00           H  
ATOM   2193 1HD2 LEU A 233      -1.879 -33.714   6.356  1.00  0.00           H  
ATOM   2194 2HD2 LEU A 233      -3.173 -33.617   5.147  1.00  0.00           H  
ATOM   2195 3HD2 LEU A 233      -2.364 -32.141   5.694  1.00  0.00           H  
ATOM   2196  N   GLN A 234      -6.593 -29.376   6.309  1.00  0.00           N  
ATOM   2197  CA  GLN A 234      -7.757 -28.667   5.788  1.00  0.00           C  
ATOM   2198  C   GLN A 234      -7.268 -27.493   4.958  1.00  0.00           C  
ATOM   2199  O   GLN A 234      -7.784 -27.222   3.874  1.00  0.00           O  
ATOM   2200  CB  GLN A 234      -8.639 -28.155   6.933  1.00  0.00           C  
ATOM   2201  CG  GLN A 234      -9.371 -29.228   7.726  1.00  0.00           C  
ATOM   2202  CD  GLN A 234     -10.021 -28.633   8.960  1.00  0.00           C  
ATOM   2203  OE1 GLN A 234      -9.589 -27.545   9.377  1.00  0.00           O  
ATOM   2204  NE2 GLN A 234     -11.013 -29.320   9.535  1.00  0.00           N  
ATOM   2205  H   GLN A 234      -6.452 -29.414   7.304  1.00  0.00           H  
ATOM   2206  HA  GLN A 234      -8.332 -29.336   5.148  1.00  0.00           H  
ATOM   2207 1HB  GLN A 234      -8.039 -27.584   7.629  1.00  0.00           H  
ATOM   2208 2HB  GLN A 234      -9.393 -27.475   6.529  1.00  0.00           H  
ATOM   2209 1HG  GLN A 234     -10.152 -29.660   7.099  1.00  0.00           H  
ATOM   2210 2HG  GLN A 234      -8.678 -29.996   8.031  1.00  0.00           H  
ATOM   2211 1HE2 GLN A 234     -11.463 -28.958  10.353  1.00  0.00           H  
ATOM   2212 2HE2 GLN A 234     -11.312 -30.205   9.144  1.00  0.00           H  
ATOM   2213  N   ILE A 235      -6.245 -26.818   5.461  1.00  0.00           N  
ATOM   2214  CA  ILE A 235      -5.689 -25.687   4.749  1.00  0.00           C  
ATOM   2215  C   ILE A 235      -5.120 -26.156   3.426  1.00  0.00           C  
ATOM   2216  O   ILE A 235      -5.302 -25.511   2.398  1.00  0.00           O  
ATOM   2217  CB  ILE A 235      -4.640 -24.970   5.588  1.00  0.00           C  
ATOM   2218  CG1 ILE A 235      -5.330 -24.323   6.757  1.00  0.00           C  
ATOM   2219  CG2 ILE A 235      -3.920 -23.961   4.742  1.00  0.00           C  
ATOM   2220  CD1 ILE A 235      -4.398 -23.827   7.780  1.00  0.00           C  
ATOM   2221  H   ILE A 235      -5.874 -27.065   6.372  1.00  0.00           H  
ATOM   2222  HA  ILE A 235      -6.492 -24.980   4.541  1.00  0.00           H  
ATOM   2223  HB  ILE A 235      -3.925 -25.679   5.979  1.00  0.00           H  
ATOM   2224 1HG1 ILE A 235      -5.929 -23.505   6.400  1.00  0.00           H  
ATOM   2225 2HG1 ILE A 235      -5.992 -25.040   7.210  1.00  0.00           H  
ATOM   2226 1HG2 ILE A 235      -3.169 -23.444   5.341  1.00  0.00           H  
ATOM   2227 2HG2 ILE A 235      -3.443 -24.479   3.925  1.00  0.00           H  
ATOM   2228 3HG2 ILE A 235      -4.628 -23.240   4.346  1.00  0.00           H  
ATOM   2229 1HD1 ILE A 235      -4.961 -23.370   8.596  1.00  0.00           H  
ATOM   2230 2HD1 ILE A 235      -3.806 -24.651   8.166  1.00  0.00           H  
ATOM   2231 3HD1 ILE A 235      -3.742 -23.089   7.328  1.00  0.00           H  
ATOM   2232  N   LEU A 236      -4.425 -27.285   3.438  1.00  0.00           N  
ATOM   2233  CA  LEU A 236      -3.906 -27.807   2.195  1.00  0.00           C  
ATOM   2234  C   LEU A 236      -5.075 -28.156   1.296  1.00  0.00           C  
ATOM   2235  O   LEU A 236      -5.011 -27.965   0.092  1.00  0.00           O  
ATOM   2236  CB  LEU A 236      -3.052 -29.048   2.420  1.00  0.00           C  
ATOM   2237  CG  LEU A 236      -1.729 -28.854   3.102  1.00  0.00           C  
ATOM   2238  CD1 LEU A 236      -1.118 -30.224   3.340  1.00  0.00           C  
ATOM   2239  CD2 LEU A 236      -0.840 -27.989   2.231  1.00  0.00           C  
ATOM   2240  H   LEU A 236      -4.271 -27.776   4.302  1.00  0.00           H  
ATOM   2241  HA  LEU A 236      -3.305 -27.039   1.710  1.00  0.00           H  
ATOM   2242 1HB  LEU A 236      -3.618 -29.726   3.039  1.00  0.00           H  
ATOM   2243 2HB  LEU A 236      -2.869 -29.526   1.458  1.00  0.00           H  
ATOM   2244  HG  LEU A 236      -1.874 -28.369   4.068  1.00  0.00           H  
ATOM   2245 1HD1 LEU A 236      -0.162 -30.124   3.834  1.00  0.00           H  
ATOM   2246 2HD1 LEU A 236      -1.785 -30.807   3.959  1.00  0.00           H  
ATOM   2247 3HD1 LEU A 236      -0.978 -30.729   2.384  1.00  0.00           H  
ATOM   2248 1HD2 LEU A 236       0.124 -27.848   2.718  1.00  0.00           H  
ATOM   2249 2HD2 LEU A 236      -0.693 -28.473   1.266  1.00  0.00           H  
ATOM   2250 3HD2 LEU A 236      -1.315 -27.023   2.083  1.00  0.00           H  
ATOM   2251  N   ARG A 237      -6.156 -28.657   1.886  1.00  0.00           N  
ATOM   2252  CA  ARG A 237      -7.332 -29.043   1.128  1.00  0.00           C  
ATOM   2253  C   ARG A 237      -7.857 -27.829   0.371  1.00  0.00           C  
ATOM   2254  O   ARG A 237      -8.373 -27.956  -0.726  1.00  0.00           O  
ATOM   2255  CB  ARG A 237      -8.403 -29.613   2.034  1.00  0.00           C  
ATOM   2256  CG  ARG A 237      -9.467 -30.400   1.337  1.00  0.00           C  
ATOM   2257  CD  ARG A 237     -10.429 -30.947   2.312  1.00  0.00           C  
ATOM   2258  NE  ARG A 237      -9.779 -31.797   3.273  1.00  0.00           N  
ATOM   2259  CZ  ARG A 237     -10.389 -32.367   4.317  1.00  0.00           C  
ATOM   2260  NH1 ARG A 237     -11.659 -32.217   4.535  1.00  0.00           N  
ATOM   2261  NH2 ARG A 237      -9.736 -33.103   5.169  1.00  0.00           N  
ATOM   2262  H   ARG A 237      -6.157 -28.806   2.880  1.00  0.00           H  
ATOM   2263  HA  ARG A 237      -7.047 -29.807   0.404  1.00  0.00           H  
ATOM   2264 1HB  ARG A 237      -7.963 -30.218   2.815  1.00  0.00           H  
ATOM   2265 2HB  ARG A 237      -8.927 -28.807   2.513  1.00  0.00           H  
ATOM   2266 1HG  ARG A 237      -9.981 -29.781   0.619  1.00  0.00           H  
ATOM   2267 2HG  ARG A 237      -9.010 -31.238   0.811  1.00  0.00           H  
ATOM   2268 1HD  ARG A 237     -10.906 -30.136   2.859  1.00  0.00           H  
ATOM   2269 2HD  ARG A 237     -11.176 -31.526   1.796  1.00  0.00           H  
ATOM   2270  HE  ARG A 237      -8.788 -31.955   3.165  1.00  0.00           H  
ATOM   2271 1HH1 ARG A 237     -12.236 -31.661   3.919  1.00  0.00           H  
ATOM   2272 2HH1 ARG A 237     -12.030 -32.685   5.344  1.00  0.00           H  
ATOM   2273 1HH2 ARG A 237      -8.744 -33.270   5.069  1.00  0.00           H  
ATOM   2274 2HH2 ARG A 237     -10.277 -33.484   5.925  1.00  0.00           H  
ATOM   2275  N   MET A 238      -7.700 -26.641   0.958  1.00  0.00           N  
ATOM   2276  CA  MET A 238      -8.150 -25.371   0.370  1.00  0.00           C  
ATOM   2277  C   MET A 238      -7.581 -25.153  -1.038  1.00  0.00           C  
ATOM   2278  O   MET A 238      -8.132 -24.371  -1.823  1.00  0.00           O  
ATOM   2279  CB  MET A 238      -7.711 -24.205   1.245  1.00  0.00           C  
ATOM   2280  CG  MET A 238      -8.462 -22.921   1.025  1.00  0.00           C  
ATOM   2281  SD  MET A 238     -10.168 -23.061   1.569  1.00  0.00           S  
ATOM   2282  CE  MET A 238      -9.821 -22.976   3.327  1.00  0.00           C  
ATOM   2283  H   MET A 238      -7.292 -26.624   1.885  1.00  0.00           H  
ATOM   2284  HA  MET A 238      -9.236 -25.386   0.286  1.00  0.00           H  
ATOM   2285 1HB  MET A 238      -7.804 -24.480   2.296  1.00  0.00           H  
ATOM   2286 2HB  MET A 238      -6.664 -23.987   1.050  1.00  0.00           H  
ATOM   2287 1HG  MET A 238      -7.981 -22.120   1.583  1.00  0.00           H  
ATOM   2288 2HG  MET A 238      -8.454 -22.659  -0.034  1.00  0.00           H  
ATOM   2289 1HE  MET A 238     -10.733 -23.051   3.886  1.00  0.00           H  
ATOM   2290 2HE  MET A 238      -9.161 -23.798   3.608  1.00  0.00           H  
ATOM   2291 3HE  MET A 238      -9.334 -22.028   3.557  1.00  0.00           H  
ATOM   2292  N   LEU A 239      -6.448 -25.805  -1.312  1.00  0.00           N  
ATOM   2293  CA  LEU A 239      -5.729 -25.717  -2.567  1.00  0.00           C  
ATOM   2294  C   LEU A 239      -6.472 -26.480  -3.652  1.00  0.00           C  
ATOM   2295  O   LEU A 239      -6.391 -26.140  -4.830  1.00  0.00           O  
ATOM   2296  CB  LEU A 239      -4.349 -26.374  -2.417  1.00  0.00           C  
ATOM   2297  CG  LEU A 239      -3.394 -25.718  -1.424  1.00  0.00           C  
ATOM   2298  CD1 LEU A 239      -2.144 -26.580  -1.266  1.00  0.00           C  
ATOM   2299  CD2 LEU A 239      -3.058 -24.374  -1.921  1.00  0.00           C  
ATOM   2300  H   LEU A 239      -6.065 -26.432  -0.621  1.00  0.00           H  
ATOM   2301  HA  LEU A 239      -5.618 -24.675  -2.845  1.00  0.00           H  
ATOM   2302 1HB  LEU A 239      -4.474 -27.414  -2.155  1.00  0.00           H  
ATOM   2303 2HB  LEU A 239      -3.859 -26.341  -3.389  1.00  0.00           H  
ATOM   2304  HG  LEU A 239      -3.876 -25.630  -0.447  1.00  0.00           H  
ATOM   2305 1HD1 LEU A 239      -1.465 -26.111  -0.556  1.00  0.00           H  
ATOM   2306 2HD1 LEU A 239      -2.426 -27.567  -0.896  1.00  0.00           H  
ATOM   2307 3HD1 LEU A 239      -1.648 -26.682  -2.229  1.00  0.00           H  
ATOM   2308 1HD2 LEU A 239      -2.385 -23.882  -1.223  1.00  0.00           H  
ATOM   2309 2HD2 LEU A 239      -2.579 -24.450  -2.896  1.00  0.00           H  
ATOM   2310 3HD2 LEU A 239      -3.980 -23.812  -2.009  1.00  0.00           H  
ATOM   2311  N   HIS A 240      -7.155 -27.545  -3.227  1.00  0.00           N  
ATOM   2312  CA  HIS A 240      -7.822 -28.508  -4.092  1.00  0.00           C  
ATOM   2313  C   HIS A 240      -8.709 -27.871  -5.138  1.00  0.00           C  
ATOM   2314  O   HIS A 240      -8.620 -28.224  -6.305  1.00  0.00           O  
ATOM   2315  CB  HIS A 240      -8.618 -29.513  -3.241  1.00  0.00           C  
ATOM   2316  CG  HIS A 240      -9.349 -30.568  -4.000  1.00  0.00           C  
ATOM   2317  ND1 HIS A 240      -8.710 -31.555  -4.701  1.00  0.00           N  
ATOM   2318  CD2 HIS A 240     -10.665 -30.816  -4.120  1.00  0.00           C  
ATOM   2319  CE1 HIS A 240      -9.609 -32.354  -5.247  1.00  0.00           C  
ATOM   2320  NE2 HIS A 240     -10.803 -31.922  -4.908  1.00  0.00           N  
ATOM   2321  H   HIS A 240      -7.219 -27.707  -2.239  1.00  0.00           H  
ATOM   2322  HA  HIS A 240      -7.061 -29.074  -4.623  1.00  0.00           H  
ATOM   2323 1HB  HIS A 240      -7.950 -30.000  -2.528  1.00  0.00           H  
ATOM   2324 2HB  HIS A 240      -9.369 -28.974  -2.672  1.00  0.00           H  
ATOM   2325  HD2 HIS A 240     -11.455 -30.254  -3.672  1.00  0.00           H  
ATOM   2326  HE1 HIS A 240      -9.396 -33.225  -5.867  1.00  0.00           H  
ATOM   2327  HE2 HIS A 240     -11.673 -32.347  -5.180  1.00  0.00           H  
ATOM   2328  N   VAL A 241      -9.547 -26.929  -4.753  1.00  0.00           N  
ATOM   2329  CA  VAL A 241     -10.442 -26.322  -5.730  1.00  0.00           C  
ATOM   2330  C   VAL A 241      -9.729 -25.809  -6.987  1.00  0.00           C  
ATOM   2331  O   VAL A 241     -10.348 -25.704  -8.047  1.00  0.00           O  
ATOM   2332  CB  VAL A 241     -11.243 -25.180  -5.098  1.00  0.00           C  
ATOM   2333  CG1 VAL A 241     -10.343 -24.015  -4.766  1.00  0.00           C  
ATOM   2334  CG2 VAL A 241     -12.314 -24.763  -6.073  1.00  0.00           C  
ATOM   2335  H   VAL A 241      -9.583 -26.644  -3.785  1.00  0.00           H  
ATOM   2336  HA  VAL A 241     -11.155 -27.087  -6.041  1.00  0.00           H  
ATOM   2337  HB  VAL A 241     -11.696 -25.525  -4.170  1.00  0.00           H  
ATOM   2338 1HG1 VAL A 241     -10.928 -23.222  -4.319  1.00  0.00           H  
ATOM   2339 2HG1 VAL A 241      -9.579 -24.343  -4.064  1.00  0.00           H  
ATOM   2340 3HG1 VAL A 241      -9.871 -23.635  -5.666  1.00  0.00           H  
ATOM   2341 1HG2 VAL A 241     -12.911 -23.964  -5.654  1.00  0.00           H  
ATOM   2342 2HG2 VAL A 241     -11.850 -24.420  -6.997  1.00  0.00           H  
ATOM   2343 3HG2 VAL A 241     -12.948 -25.619  -6.285  1.00  0.00           H  
ATOM   2344  N   ASP A 242      -8.435 -25.482  -6.881  1.00  0.00           N  
ATOM   2345  CA  ASP A 242      -7.677 -24.954  -8.006  1.00  0.00           C  
ATOM   2346  C   ASP A 242      -7.265 -26.030  -8.982  1.00  0.00           C  
ATOM   2347  O   ASP A 242      -6.087 -26.379  -9.078  1.00  0.00           O  
ATOM   2348  CB  ASP A 242      -6.423 -24.249  -7.527  1.00  0.00           C  
ATOM   2349  CG  ASP A 242      -5.728 -23.478  -8.623  1.00  0.00           C  
ATOM   2350  OD1 ASP A 242      -6.338 -23.196  -9.628  1.00  0.00           O  
ATOM   2351  OD2 ASP A 242      -4.581 -23.166  -8.448  1.00  0.00           O  
ATOM   2352  H   ASP A 242      -7.949 -25.623  -6.007  1.00  0.00           H  
ATOM   2353  HA  ASP A 242      -8.303 -24.236  -8.534  1.00  0.00           H  
ATOM   2354 1HB  ASP A 242      -6.681 -23.575  -6.732  1.00  0.00           H  
ATOM   2355 2HB  ASP A 242      -5.725 -24.981  -7.123  1.00  0.00           H  
ATOM   2356  N   ARG A 243      -8.233 -26.548  -9.706  1.00  0.00           N  
ATOM   2357  CA  ARG A 243      -7.947 -27.621 -10.620  1.00  0.00           C  
ATOM   2358  C   ARG A 243      -6.970 -27.139 -11.645  1.00  0.00           C  
ATOM   2359  O   ARG A 243      -6.944 -25.950 -11.978  1.00  0.00           O  
ATOM   2360  CB  ARG A 243      -9.210 -28.119 -11.268  1.00  0.00           C  
ATOM   2361  CG  ARG A 243     -10.154 -28.704 -10.298  1.00  0.00           C  
ATOM   2362  CD  ARG A 243      -9.624 -29.981  -9.768  1.00  0.00           C  
ATOM   2363  NE  ARG A 243      -8.790 -29.844  -8.588  1.00  0.00           N  
ATOM   2364  CZ  ARG A 243      -7.943 -30.784  -8.078  1.00  0.00           C  
ATOM   2365  NH1 ARG A 243      -7.717 -31.951  -8.629  1.00  0.00           N  
ATOM   2366  NH2 ARG A 243      -7.351 -30.490  -6.964  1.00  0.00           N  
ATOM   2367  H   ARG A 243      -9.174 -26.205  -9.578  1.00  0.00           H  
ATOM   2368  HA  ARG A 243      -7.493 -28.444 -10.068  1.00  0.00           H  
ATOM   2369 1HB  ARG A 243      -9.714 -27.303 -11.784  1.00  0.00           H  
ATOM   2370 2HB  ARG A 243      -8.970 -28.883 -12.009  1.00  0.00           H  
ATOM   2371 1HG  ARG A 243     -10.306 -28.019  -9.464  1.00  0.00           H  
ATOM   2372 2HG  ARG A 243     -11.098 -28.890 -10.794  1.00  0.00           H  
ATOM   2373 1HD  ARG A 243     -10.459 -30.572  -9.497  1.00  0.00           H  
ATOM   2374 2HD  ARG A 243      -9.055 -30.466 -10.523  1.00  0.00           H  
ATOM   2375  HE  ARG A 243      -8.879 -29.013  -8.031  1.00  0.00           H  
ATOM   2376 1HH1 ARG A 243      -8.134 -32.204  -9.499  1.00  0.00           H  
ATOM   2377 2HH1 ARG A 243      -7.111 -32.608  -8.149  1.00  0.00           H  
ATOM   2378 1HH2 ARG A 243      -7.559 -29.609  -6.564  1.00  0.00           H  
ATOM   2379 2HH2 ARG A 243      -6.744 -31.144  -6.502  1.00  0.00           H  
ATOM   2380  N   GLN A 244      -6.143 -28.062 -12.117  1.00  0.00           N  
ATOM   2381  CA  GLN A 244      -5.143 -27.799 -13.140  1.00  0.00           C  
ATOM   2382  C   GLN A 244      -4.080 -26.788 -12.703  1.00  0.00           C  
ATOM   2383  O   GLN A 244      -3.151 -26.533 -13.460  1.00  0.00           O  
ATOM   2384  CB  GLN A 244      -5.836 -27.263 -14.395  1.00  0.00           C  
ATOM   2385  CG  GLN A 244      -6.938 -28.151 -14.945  1.00  0.00           C  
ATOM   2386  CD  GLN A 244      -6.454 -29.384 -15.697  1.00  0.00           C  
ATOM   2387  OE1 GLN A 244      -5.804 -29.246 -16.741  1.00  0.00           O  
ATOM   2388  NE2 GLN A 244      -6.806 -30.580 -15.207  1.00  0.00           N  
ATOM   2389  H   GLN A 244      -6.228 -29.005 -11.764  1.00  0.00           H  
ATOM   2390  HA  GLN A 244      -4.638 -28.732 -13.376  1.00  0.00           H  
ATOM   2391 1HB  GLN A 244      -6.239 -26.272 -14.227  1.00  0.00           H  
ATOM   2392 2HB  GLN A 244      -5.093 -27.163 -15.185  1.00  0.00           H  
ATOM   2393 1HG  GLN A 244      -7.561 -28.496 -14.121  1.00  0.00           H  
ATOM   2394 2HG  GLN A 244      -7.533 -27.545 -15.611  1.00  0.00           H  
ATOM   2395 1HE2 GLN A 244      -6.578 -31.440 -15.685  1.00  0.00           H  
ATOM   2396 2HE2 GLN A 244      -7.341 -30.656 -14.360  1.00  0.00           H  
ATOM   2397  N   GLY A 245      -4.222 -26.200 -11.504  1.00  0.00           N  
ATOM   2398  CA  GLY A 245      -3.310 -25.184 -11.008  1.00  0.00           C  
ATOM   2399  C   GLY A 245      -3.591 -23.843 -11.655  1.00  0.00           C  
ATOM   2400  O   GLY A 245      -2.838 -22.889 -11.465  1.00  0.00           O  
ATOM   2401  H   GLY A 245      -4.989 -26.456 -10.895  1.00  0.00           H  
ATOM   2402 1HA  GLY A 245      -3.424 -25.103  -9.929  1.00  0.00           H  
ATOM   2403 2HA  GLY A 245      -2.283 -25.482 -11.210  1.00  0.00           H  
ATOM   2404  N   GLY A 246      -4.691 -23.783 -12.400  1.00  0.00           N  
ATOM   2405  CA  GLY A 246      -5.087 -22.611 -13.166  1.00  0.00           C  
ATOM   2406  C   GLY A 246      -4.746 -21.279 -12.525  1.00  0.00           C  
ATOM   2407  O   GLY A 246      -4.128 -20.432 -13.168  1.00  0.00           O  
ATOM   2408  H   GLY A 246      -5.289 -24.602 -12.448  1.00  0.00           H  
ATOM   2409 1HA  GLY A 246      -4.615 -22.662 -14.147  1.00  0.00           H  
ATOM   2410 2HA  GLY A 246      -6.161 -22.656 -13.340  1.00  0.00           H  
ATOM   2411  N   THR A 247      -5.134 -21.088 -11.273  1.00  0.00           N  
ATOM   2412  CA  THR A 247      -4.910 -19.794 -10.650  1.00  0.00           C  
ATOM   2413  C   THR A 247      -3.423 -19.418 -10.650  1.00  0.00           C  
ATOM   2414  O   THR A 247      -2.981 -18.643 -11.503  1.00  0.00           O  
ATOM   2415  CB  THR A 247      -5.501 -19.732  -9.214  1.00  0.00           C  
ATOM   2416  OG1 THR A 247      -4.881 -20.728  -8.409  1.00  0.00           O  
ATOM   2417  CG2 THR A 247      -7.005 -19.942  -9.252  1.00  0.00           C  
ATOM   2418  H   THR A 247      -5.601 -21.831 -10.765  1.00  0.00           H  
ATOM   2419  HA  THR A 247      -5.441 -19.056 -11.249  1.00  0.00           H  
ATOM   2420  HB  THR A 247      -5.293 -18.755  -8.777  1.00  0.00           H  
ATOM   2421  HG1 THR A 247      -5.240 -20.691  -7.521  1.00  0.00           H  
ATOM   2422 1HG2 THR A 247      -7.408 -19.891  -8.246  1.00  0.00           H  
ATOM   2423 2HG2 THR A 247      -7.460 -19.162  -9.862  1.00  0.00           H  
ATOM   2424 3HG2 THR A 247      -7.230 -20.910  -9.681  1.00  0.00           H  
ATOM   2425  N   TRP A 248      -2.659 -19.978  -9.723  1.00  0.00           N  
ATOM   2426  CA  TRP A 248      -1.244 -19.666  -9.632  1.00  0.00           C  
ATOM   2427  C   TRP A 248      -0.502 -19.790 -10.956  1.00  0.00           C  
ATOM   2428  O   TRP A 248       0.496 -19.104 -11.140  1.00  0.00           O  
ATOM   2429  CB  TRP A 248      -0.559 -20.515  -8.566  1.00  0.00           C  
ATOM   2430  CG  TRP A 248      -0.554 -21.970  -8.842  1.00  0.00           C  
ATOM   2431  CD1 TRP A 248      -1.475 -22.860  -8.411  1.00  0.00           C  
ATOM   2432  CD2 TRP A 248       0.414 -22.730  -9.601  1.00  0.00           C  
ATOM   2433  NE1 TRP A 248      -1.154 -24.117  -8.840  1.00  0.00           N  
ATOM   2434  CE2 TRP A 248      -0.004 -24.058  -9.573  1.00  0.00           C  
ATOM   2435  CE3 TRP A 248       1.584 -22.394 -10.290  1.00  0.00           C  
ATOM   2436  CZ2 TRP A 248       0.700 -25.063 -10.206  1.00  0.00           C  
ATOM   2437  CZ3 TRP A 248       2.294 -23.403 -10.927  1.00  0.00           C  
ATOM   2438  CH2 TRP A 248       1.863 -24.703 -10.883  1.00  0.00           C  
ATOM   2439  H   TRP A 248      -3.114 -20.578  -9.065  1.00  0.00           H  
ATOM   2440  HA  TRP A 248      -1.162 -18.631  -9.314  1.00  0.00           H  
ATOM   2441 1HB  TRP A 248       0.475 -20.188  -8.460  1.00  0.00           H  
ATOM   2442 2HB  TRP A 248      -1.043 -20.355  -7.612  1.00  0.00           H  
ATOM   2443  HD1 TRP A 248      -2.340 -22.607  -7.806  1.00  0.00           H  
ATOM   2444  HE1 TRP A 248      -1.684 -24.956  -8.649  1.00  0.00           H  
ATOM   2445  HE3 TRP A 248       1.929 -21.361 -10.327  1.00  0.00           H  
ATOM   2446  HZ2 TRP A 248       0.372 -26.103 -10.186  1.00  0.00           H  
ATOM   2447  HZ3 TRP A 248       3.203 -23.135 -11.464  1.00  0.00           H  
ATOM   2448  HH2 TRP A 248       2.442 -25.471 -11.396  1.00  0.00           H  
ATOM   2449  N   ARG A 249      -0.962 -20.639 -11.879  1.00  0.00           N  
ATOM   2450  CA  ARG A 249      -0.254 -20.758 -13.141  1.00  0.00           C  
ATOM   2451  C   ARG A 249      -0.373 -19.467 -13.925  1.00  0.00           C  
ATOM   2452  O   ARG A 249       0.596 -19.036 -14.548  1.00  0.00           O  
ATOM   2453  CB  ARG A 249      -0.766 -21.920 -13.963  1.00  0.00           C  
ATOM   2454  CG  ARG A 249      -0.372 -23.269 -13.431  1.00  0.00           C  
ATOM   2455  CD  ARG A 249      -0.878 -24.350 -14.266  1.00  0.00           C  
ATOM   2456  NE  ARG A 249      -0.677 -25.639 -13.647  1.00  0.00           N  
ATOM   2457  CZ  ARG A 249       0.460 -26.362 -13.674  1.00  0.00           C  
ATOM   2458  NH1 ARG A 249       1.523 -25.901 -14.293  1.00  0.00           N  
ATOM   2459  NH2 ARG A 249       0.499 -27.538 -13.070  1.00  0.00           N  
ATOM   2460  H   ARG A 249      -1.776 -21.212 -11.707  1.00  0.00           H  
ATOM   2461  HA  ARG A 249       0.802 -20.933 -12.931  1.00  0.00           H  
ATOM   2462 1HB  ARG A 249      -1.854 -21.886 -14.000  1.00  0.00           H  
ATOM   2463 2HB  ARG A 249      -0.398 -21.839 -14.984  1.00  0.00           H  
ATOM   2464 1HG  ARG A 249       0.712 -23.336 -13.439  1.00  0.00           H  
ATOM   2465 2HG  ARG A 249      -0.721 -23.403 -12.425  1.00  0.00           H  
ATOM   2466 1HD  ARG A 249      -1.949 -24.212 -14.423  1.00  0.00           H  
ATOM   2467 2HD  ARG A 249      -0.365 -24.346 -15.225  1.00  0.00           H  
ATOM   2468  HE  ARG A 249      -1.471 -26.031 -13.176  1.00  0.00           H  
ATOM   2469 1HH1 ARG A 249       1.489 -25.002 -14.752  1.00  0.00           H  
ATOM   2470 2HH1 ARG A 249       2.373 -26.445 -14.310  1.00  0.00           H  
ATOM   2471 1HH2 ARG A 249      -0.321 -27.889 -12.593  1.00  0.00           H  
ATOM   2472 2HH2 ARG A 249       1.347 -28.085 -13.085  1.00  0.00           H  
ATOM   2473  N   LEU A 250      -1.553 -18.843 -13.884  1.00  0.00           N  
ATOM   2474  CA  LEU A 250      -1.740 -17.595 -14.601  1.00  0.00           C  
ATOM   2475  C   LEU A 250      -0.861 -16.550 -13.960  1.00  0.00           C  
ATOM   2476  O   LEU A 250      -0.270 -15.708 -14.647  1.00  0.00           O  
ATOM   2477  CB  LEU A 250      -3.204 -17.143 -14.558  1.00  0.00           C  
ATOM   2478  CG  LEU A 250      -4.192 -17.986 -15.357  1.00  0.00           C  
ATOM   2479  CD1 LEU A 250      -5.602 -17.515 -15.045  1.00  0.00           C  
ATOM   2480  CD2 LEU A 250      -3.887 -17.851 -16.829  1.00  0.00           C  
ATOM   2481  H   LEU A 250      -2.324 -19.232 -13.355  1.00  0.00           H  
ATOM   2482  HA  LEU A 250      -1.430 -17.725 -15.637  1.00  0.00           H  
ATOM   2483 1HB  LEU A 250      -3.534 -17.153 -13.529  1.00  0.00           H  
ATOM   2484 2HB  LEU A 250      -3.264 -16.118 -14.926  1.00  0.00           H  
ATOM   2485  HG  LEU A 250      -4.105 -19.021 -15.079  1.00  0.00           H  
ATOM   2486 1HD1 LEU A 250      -6.322 -18.109 -15.608  1.00  0.00           H  
ATOM   2487 2HD1 LEU A 250      -5.794 -17.630 -13.978  1.00  0.00           H  
ATOM   2488 3HD1 LEU A 250      -5.700 -16.466 -15.323  1.00  0.00           H  
ATOM   2489 1HD2 LEU A 250      -4.593 -18.451 -17.404  1.00  0.00           H  
ATOM   2490 2HD2 LEU A 250      -3.979 -16.813 -17.117  1.00  0.00           H  
ATOM   2491 3HD2 LEU A 250      -2.872 -18.196 -17.025  1.00  0.00           H  
ATOM   2492  N   LEU A 251      -0.750 -16.623 -12.631  1.00  0.00           N  
ATOM   2493  CA  LEU A 251       0.065 -15.627 -11.979  1.00  0.00           C  
ATOM   2494  C   LEU A 251       1.482 -15.816 -12.453  1.00  0.00           C  
ATOM   2495  O   LEU A 251       2.158 -14.844 -12.775  1.00  0.00           O  
ATOM   2496  CB  LEU A 251       0.061 -15.763 -10.452  1.00  0.00           C  
ATOM   2497  CG  LEU A 251      -1.243 -15.512  -9.735  1.00  0.00           C  
ATOM   2498  CD1 LEU A 251      -1.034 -15.736  -8.280  1.00  0.00           C  
ATOM   2499  CD2 LEU A 251      -1.738 -14.126  -9.995  1.00  0.00           C  
ATOM   2500  H   LEU A 251      -1.258 -17.334 -12.111  1.00  0.00           H  
ATOM   2501  HA  LEU A 251      -0.277 -14.644 -12.268  1.00  0.00           H  
ATOM   2502 1HB  LEU A 251       0.385 -16.763 -10.193  1.00  0.00           H  
ATOM   2503 2HB  LEU A 251       0.791 -15.061 -10.050  1.00  0.00           H  
ATOM   2504  HG  LEU A 251      -1.974 -16.232 -10.076  1.00  0.00           H  
ATOM   2505 1HD1 LEU A 251      -1.974 -15.574  -7.761  1.00  0.00           H  
ATOM   2506 2HD1 LEU A 251      -0.683 -16.746  -8.107  1.00  0.00           H  
ATOM   2507 3HD1 LEU A 251      -0.299 -15.036  -7.919  1.00  0.00           H  
ATOM   2508 1HD2 LEU A 251      -2.671 -13.972  -9.470  1.00  0.00           H  
ATOM   2509 2HD2 LEU A 251      -1.004 -13.399  -9.646  1.00  0.00           H  
ATOM   2510 3HD2 LEU A 251      -1.902 -14.009 -11.057  1.00  0.00           H  
ATOM   2511  N   GLY A 252       1.887 -17.084 -12.540  1.00  0.00           N  
ATOM   2512  CA  GLY A 252       3.213 -17.486 -12.950  1.00  0.00           C  
ATOM   2513  C   GLY A 252       3.524 -17.012 -14.348  1.00  0.00           C  
ATOM   2514  O   GLY A 252       4.650 -16.631 -14.635  1.00  0.00           O  
ATOM   2515  H   GLY A 252       1.250 -17.809 -12.262  1.00  0.00           H  
ATOM   2516 1HA  GLY A 252       3.946 -17.087 -12.251  1.00  0.00           H  
ATOM   2517 2HA  GLY A 252       3.286 -18.572 -12.907  1.00  0.00           H  
ATOM   2518  N   SER A 253       2.526 -17.009 -15.224  1.00  0.00           N  
ATOM   2519  CA  SER A 253       2.777 -16.572 -16.584  1.00  0.00           C  
ATOM   2520  C   SER A 253       3.290 -15.144 -16.557  1.00  0.00           C  
ATOM   2521  O   SER A 253       4.288 -14.816 -17.203  1.00  0.00           O  
ATOM   2522  CB  SER A 253       1.499 -16.648 -17.399  1.00  0.00           C  
ATOM   2523  OG  SER A 253       1.064 -17.974 -17.530  1.00  0.00           O  
ATOM   2524  H   SER A 253       1.614 -17.351 -14.957  1.00  0.00           H  
ATOM   2525  HA  SER A 253       3.538 -17.212 -17.032  1.00  0.00           H  
ATOM   2526 1HB  SER A 253       0.724 -16.054 -16.925  1.00  0.00           H  
ATOM   2527 2HB  SER A 253       1.675 -16.223 -18.384  1.00  0.00           H  
ATOM   2528  HG  SER A 253       0.882 -18.283 -16.639  1.00  0.00           H  
ATOM   2529  N   VAL A 254       2.619 -14.314 -15.768  1.00  0.00           N  
ATOM   2530  CA  VAL A 254       2.995 -12.917 -15.664  1.00  0.00           C  
ATOM   2531  C   VAL A 254       4.312 -12.744 -14.906  1.00  0.00           C  
ATOM   2532  O   VAL A 254       5.189 -11.996 -15.342  1.00  0.00           O  
ATOM   2533  CB  VAL A 254       1.825 -12.126 -15.071  1.00  0.00           C  
ATOM   2534  CG1 VAL A 254       2.189 -10.721 -14.781  1.00  0.00           C  
ATOM   2535  CG2 VAL A 254       0.743 -12.143 -16.090  1.00  0.00           C  
ATOM   2536  H   VAL A 254       1.805 -14.665 -15.264  1.00  0.00           H  
ATOM   2537  HA  VAL A 254       3.133 -12.537 -16.673  1.00  0.00           H  
ATOM   2538  HB  VAL A 254       1.497 -12.591 -14.143  1.00  0.00           H  
ATOM   2539 1HG1 VAL A 254       1.326 -10.187 -14.380  1.00  0.00           H  
ATOM   2540 2HG1 VAL A 254       2.983 -10.712 -14.061  1.00  0.00           H  
ATOM   2541 3HG1 VAL A 254       2.511 -10.242 -15.700  1.00  0.00           H  
ATOM   2542 1HG2 VAL A 254      -0.098 -11.597 -15.736  1.00  0.00           H  
ATOM   2543 2HG2 VAL A 254       1.104 -11.676 -17.007  1.00  0.00           H  
ATOM   2544 3HG2 VAL A 254       0.456 -13.176 -16.295  1.00  0.00           H  
ATOM   2545  N   VAL A 255       4.474 -13.466 -13.804  1.00  0.00           N  
ATOM   2546  CA  VAL A 255       5.700 -13.357 -13.033  1.00  0.00           C  
ATOM   2547  C   VAL A 255       6.883 -13.681 -13.910  1.00  0.00           C  
ATOM   2548  O   VAL A 255       7.877 -12.963 -13.918  1.00  0.00           O  
ATOM   2549  CB  VAL A 255       5.694 -14.331 -11.841  1.00  0.00           C  
ATOM   2550  CG1 VAL A 255       7.076 -14.375 -11.204  1.00  0.00           C  
ATOM   2551  CG2 VAL A 255       4.679 -13.889 -10.801  1.00  0.00           C  
ATOM   2552  H   VAL A 255       3.739 -14.077 -13.490  1.00  0.00           H  
ATOM   2553  HA  VAL A 255       5.797 -12.337 -12.672  1.00  0.00           H  
ATOM   2554  HB  VAL A 255       5.450 -15.324 -12.201  1.00  0.00           H  
ATOM   2555 1HG1 VAL A 255       7.069 -15.076 -10.371  1.00  0.00           H  
ATOM   2556 2HG1 VAL A 255       7.810 -14.697 -11.943  1.00  0.00           H  
ATOM   2557 3HG1 VAL A 255       7.340 -13.385 -10.842  1.00  0.00           H  
ATOM   2558 1HG2 VAL A 255       4.683 -14.594  -9.971  1.00  0.00           H  
ATOM   2559 2HG2 VAL A 255       4.944 -12.908 -10.434  1.00  0.00           H  
ATOM   2560 3HG2 VAL A 255       3.693 -13.852 -11.232  1.00  0.00           H  
ATOM   2561  N   PHE A 256       6.754 -14.758 -14.667  1.00  0.00           N  
ATOM   2562  CA  PHE A 256       7.793 -15.206 -15.561  1.00  0.00           C  
ATOM   2563  C   PHE A 256       8.207 -14.124 -16.528  1.00  0.00           C  
ATOM   2564  O   PHE A 256       9.378 -13.772 -16.588  1.00  0.00           O  
ATOM   2565  CB  PHE A 256       7.329 -16.430 -16.346  1.00  0.00           C  
ATOM   2566  CG  PHE A 256       8.306 -16.888 -17.377  1.00  0.00           C  
ATOM   2567  CD1 PHE A 256       9.415 -17.638 -17.028  1.00  0.00           C  
ATOM   2568  CD2 PHE A 256       8.117 -16.565 -18.711  1.00  0.00           C  
ATOM   2569  CE1 PHE A 256      10.311 -18.058 -17.992  1.00  0.00           C  
ATOM   2570  CE2 PHE A 256       9.010 -16.978 -19.674  1.00  0.00           C  
ATOM   2571  CZ  PHE A 256      10.111 -17.728 -19.313  1.00  0.00           C  
ATOM   2572  H   PHE A 256       5.913 -15.299 -14.609  1.00  0.00           H  
ATOM   2573  HA  PHE A 256       8.663 -15.482 -14.963  1.00  0.00           H  
ATOM   2574 1HB  PHE A 256       7.146 -17.254 -15.660  1.00  0.00           H  
ATOM   2575 2HB  PHE A 256       6.391 -16.208 -16.844  1.00  0.00           H  
ATOM   2576  HD1 PHE A 256       9.576 -17.899 -15.981  1.00  0.00           H  
ATOM   2577  HD2 PHE A 256       7.247 -15.975 -18.994  1.00  0.00           H  
ATOM   2578  HE1 PHE A 256      11.179 -18.650 -17.708  1.00  0.00           H  
ATOM   2579  HE2 PHE A 256       8.848 -16.715 -20.719  1.00  0.00           H  
ATOM   2580  HZ  PHE A 256      10.819 -18.058 -20.071  1.00  0.00           H  
ATOM   2581  N   ILE A 257       7.261 -13.539 -17.255  1.00  0.00           N  
ATOM   2582  CA  ILE A 257       7.696 -12.558 -18.241  1.00  0.00           C  
ATOM   2583  C   ILE A 257       8.322 -11.316 -17.617  1.00  0.00           C  
ATOM   2584  O   ILE A 257       9.147 -10.669 -18.263  1.00  0.00           O  
ATOM   2585  CB  ILE A 257       6.549 -12.149 -19.183  1.00  0.00           C  
ATOM   2586  CG1 ILE A 257       5.449 -11.467 -18.419  1.00  0.00           C  
ATOM   2587  CG2 ILE A 257       6.017 -13.379 -19.892  1.00  0.00           C  
ATOM   2588  CD1 ILE A 257       4.392 -10.846 -19.281  1.00  0.00           C  
ATOM   2589  H   ILE A 257       6.285 -13.815 -17.173  1.00  0.00           H  
ATOM   2590  HA  ILE A 257       8.459 -13.029 -18.859  1.00  0.00           H  
ATOM   2591  HB  ILE A 257       6.923 -11.437 -19.913  1.00  0.00           H  
ATOM   2592 1HG1 ILE A 257       4.991 -12.195 -17.787  1.00  0.00           H  
ATOM   2593 2HG1 ILE A 257       5.867 -10.688 -17.812  1.00  0.00           H  
ATOM   2594 1HG2 ILE A 257       5.214 -13.091 -20.569  1.00  0.00           H  
ATOM   2595 2HG2 ILE A 257       6.820 -13.847 -20.458  1.00  0.00           H  
ATOM   2596 3HG2 ILE A 257       5.638 -14.082 -19.161  1.00  0.00           H  
ATOM   2597 1HD1 ILE A 257       3.635 -10.382 -18.645  1.00  0.00           H  
ATOM   2598 2HD1 ILE A 257       4.846 -10.086 -19.921  1.00  0.00           H  
ATOM   2599 3HD1 ILE A 257       3.928 -11.612 -19.898  1.00  0.00           H  
ATOM   2600  N   HIS A 258       7.999 -11.024 -16.354  1.00  0.00           N  
ATOM   2601  CA  HIS A 258       8.570  -9.854 -15.703  1.00  0.00           C  
ATOM   2602  C   HIS A 258       9.598 -10.227 -14.656  1.00  0.00           C  
ATOM   2603  O   HIS A 258      10.041  -9.349 -13.924  1.00  0.00           O  
ATOM   2604  CB  HIS A 258       7.498  -9.050 -14.949  1.00  0.00           C  
ATOM   2605  CG  HIS A 258       6.362  -8.568 -15.746  1.00  0.00           C  
ATOM   2606  ND1 HIS A 258       6.462  -7.620 -16.713  1.00  0.00           N  
ATOM   2607  CD2 HIS A 258       5.086  -8.906 -15.687  1.00  0.00           C  
ATOM   2608  CE1 HIS A 258       5.278  -7.420 -17.246  1.00  0.00           C  
ATOM   2609  NE2 HIS A 258       4.429  -8.191 -16.638  1.00  0.00           N  
ATOM   2610  H   HIS A 258       7.300 -11.577 -15.867  1.00  0.00           H  
ATOM   2611  HA  HIS A 258       9.057  -9.221 -16.437  1.00  0.00           H  
ATOM   2612 1HB  HIS A 258       7.090  -9.673 -14.162  1.00  0.00           H  
ATOM   2613 2HB  HIS A 258       7.966  -8.189 -14.474  1.00  0.00           H  
ATOM   2614  HD2 HIS A 258       4.675  -9.620 -15.010  1.00  0.00           H  
ATOM   2615  HE1 HIS A 258       5.042  -6.730 -18.054  1.00  0.00           H  
ATOM   2616  HE2 HIS A 258       3.443  -8.251 -16.832  1.00  0.00           H  
ATOM   2617  N   ARG A 259       9.961 -11.508 -14.556  1.00  0.00           N  
ATOM   2618  CA  ARG A 259      10.849 -11.943 -13.481  1.00  0.00           C  
ATOM   2619  C   ARG A 259      12.154 -11.174 -13.412  1.00  0.00           C  
ATOM   2620  O   ARG A 259      12.693 -10.963 -12.334  1.00  0.00           O  
ATOM   2621  CB  ARG A 259      11.167 -13.422 -13.624  1.00  0.00           C  
ATOM   2622  CG  ARG A 259      12.015 -13.781 -14.829  1.00  0.00           C  
ATOM   2623  CD  ARG A 259      12.133 -15.243 -14.995  1.00  0.00           C  
ATOM   2624  NE  ARG A 259      12.931 -15.589 -16.155  1.00  0.00           N  
ATOM   2625  CZ  ARG A 259      13.333 -16.835 -16.460  1.00  0.00           C  
ATOM   2626  NH1 ARG A 259      13.009 -17.839 -15.675  1.00  0.00           N  
ATOM   2627  NH2 ARG A 259      14.052 -17.051 -17.547  1.00  0.00           N  
ATOM   2628  H   ARG A 259       9.620 -12.195 -15.216  1.00  0.00           H  
ATOM   2629  HA  ARG A 259      10.325 -11.807 -12.539  1.00  0.00           H  
ATOM   2630 1HB  ARG A 259      11.694 -13.764 -12.736  1.00  0.00           H  
ATOM   2631 2HB  ARG A 259      10.243 -13.990 -13.692  1.00  0.00           H  
ATOM   2632 1HG  ARG A 259      11.606 -13.343 -15.731  1.00  0.00           H  
ATOM   2633 2HG  ARG A 259      13.024 -13.402 -14.675  1.00  0.00           H  
ATOM   2634 1HD  ARG A 259      12.605 -15.675 -14.114  1.00  0.00           H  
ATOM   2635 2HD  ARG A 259      11.141 -15.675 -15.125  1.00  0.00           H  
ATOM   2636  HE  ARG A 259      13.199 -14.841 -16.781  1.00  0.00           H  
ATOM   2637 1HH1 ARG A 259      12.459 -17.673 -14.844  1.00  0.00           H  
ATOM   2638 2HH1 ARG A 259      13.309 -18.775 -15.903  1.00  0.00           H  
ATOM   2639 1HH2 ARG A 259      14.302 -16.278 -18.149  1.00  0.00           H  
ATOM   2640 2HH2 ARG A 259      14.352 -17.986 -17.776  1.00  0.00           H  
ATOM   2641  N   GLN A 260      12.650 -10.695 -14.538  1.00  0.00           N  
ATOM   2642  CA  GLN A 260      13.901  -9.965 -14.490  1.00  0.00           C  
ATOM   2643  C   GLN A 260      13.720  -8.731 -13.624  1.00  0.00           C  
ATOM   2644  O   GLN A 260      14.491  -8.490 -12.695  1.00  0.00           O  
ATOM   2645  CB  GLN A 260      14.364  -9.618 -15.906  1.00  0.00           C  
ATOM   2646  CG  GLN A 260      15.640  -8.818 -15.968  1.00  0.00           C  
ATOM   2647  CD  GLN A 260      16.133  -8.616 -17.394  1.00  0.00           C  
ATOM   2648  OE1 GLN A 260      17.175  -9.160 -17.770  1.00  0.00           O  
ATOM   2649  NE2 GLN A 260      15.397  -7.855 -18.195  1.00  0.00           N  
ATOM   2650  H   GLN A 260      12.181 -10.856 -15.418  1.00  0.00           H  
ATOM   2651  HA  GLN A 260      14.656 -10.596 -14.023  1.00  0.00           H  
ATOM   2652 1HB  GLN A 260      14.522 -10.539 -16.466  1.00  0.00           H  
ATOM   2653 2HB  GLN A 260      13.592  -9.066 -16.418  1.00  0.00           H  
ATOM   2654 1HG  GLN A 260      15.445  -7.840 -15.532  1.00  0.00           H  
ATOM   2655 2HG  GLN A 260      16.414  -9.332 -15.402  1.00  0.00           H  
ATOM   2656 1HE2 GLN A 260      15.686  -7.703 -19.141  1.00  0.00           H  
ATOM   2657 2HE2 GLN A 260      14.551  -7.432 -17.866  1.00  0.00           H  
ATOM   2658  N   GLU A 261      12.672  -7.985 -13.935  1.00  0.00           N  
ATOM   2659  CA  GLU A 261      12.310  -6.749 -13.267  1.00  0.00           C  
ATOM   2660  C   GLU A 261      11.828  -6.967 -11.837  1.00  0.00           C  
ATOM   2661  O   GLU A 261      12.117  -6.163 -10.948  1.00  0.00           O  
ATOM   2662  CB  GLU A 261      11.259  -6.049 -14.127  1.00  0.00           C  
ATOM   2663  CG  GLU A 261      11.843  -5.505 -15.439  1.00  0.00           C  
ATOM   2664  CD  GLU A 261      12.202  -6.563 -16.452  1.00  0.00           C  
ATOM   2665  OE1 GLU A 261      11.598  -7.604 -16.461  1.00  0.00           O  
ATOM   2666  OE2 GLU A 261      13.088  -6.318 -17.236  1.00  0.00           O  
ATOM   2667  H   GLU A 261      12.094  -8.290 -14.705  1.00  0.00           H  
ATOM   2668  HA  GLU A 261      13.196  -6.115 -13.227  1.00  0.00           H  
ATOM   2669 1HB  GLU A 261      10.455  -6.744 -14.373  1.00  0.00           H  
ATOM   2670 2HB  GLU A 261      10.823  -5.221 -13.572  1.00  0.00           H  
ATOM   2671 1HG  GLU A 261      11.099  -4.851 -15.891  1.00  0.00           H  
ATOM   2672 2HG  GLU A 261      12.728  -4.909 -15.216  1.00  0.00           H  
ATOM   2673  N   LEU A 262      11.081  -8.039 -11.618  1.00  0.00           N  
ATOM   2674  CA  LEU A 262      10.536  -8.306 -10.301  1.00  0.00           C  
ATOM   2675  C   LEU A 262      11.650  -8.657  -9.345  1.00  0.00           C  
ATOM   2676  O   LEU A 262      11.721  -8.105  -8.253  1.00  0.00           O  
ATOM   2677  CB  LEU A 262       9.550  -9.462 -10.386  1.00  0.00           C  
ATOM   2678  CG  LEU A 262       8.286  -9.162 -11.148  1.00  0.00           C  
ATOM   2679  CD1 LEU A 262       7.540 -10.432 -11.387  1.00  0.00           C  
ATOM   2680  CD2 LEU A 262       7.445  -8.205 -10.364  1.00  0.00           C  
ATOM   2681  H   LEU A 262      10.874  -8.665 -12.378  1.00  0.00           H  
ATOM   2682  HA  LEU A 262      10.029  -7.412  -9.938  1.00  0.00           H  
ATOM   2683 1HB  LEU A 262      10.042 -10.299 -10.865  1.00  0.00           H  
ATOM   2684 2HB  LEU A 262       9.270  -9.759  -9.375  1.00  0.00           H  
ATOM   2685  HG  LEU A 262       8.534  -8.718 -12.101  1.00  0.00           H  
ATOM   2686 1HD1 LEU A 262       6.649 -10.204 -11.944  1.00  0.00           H  
ATOM   2687 2HD1 LEU A 262       8.155 -11.117 -11.960  1.00  0.00           H  
ATOM   2688 3HD1 LEU A 262       7.275 -10.890 -10.436  1.00  0.00           H  
ATOM   2689 1HD2 LEU A 262       6.541  -7.991 -10.924  1.00  0.00           H  
ATOM   2690 2HD2 LEU A 262       7.183  -8.644  -9.403  1.00  0.00           H  
ATOM   2691 3HD2 LEU A 262       7.999  -7.291 -10.203  1.00  0.00           H  
ATOM   2692  N   ILE A 263      12.540  -9.540  -9.789  1.00  0.00           N  
ATOM   2693  CA  ILE A 263      13.654  -9.976  -8.972  1.00  0.00           C  
ATOM   2694  C   ILE A 263      14.534  -8.788  -8.694  1.00  0.00           C  
ATOM   2695  O   ILE A 263      14.937  -8.562  -7.555  1.00  0.00           O  
ATOM   2696  CB  ILE A 263      14.451 -11.084  -9.671  1.00  0.00           C  
ATOM   2697  CG1 ILE A 263      13.593 -12.357  -9.757  1.00  0.00           C  
ATOM   2698  CG2 ILE A 263      15.739 -11.354  -8.912  1.00  0.00           C  
ATOM   2699  CD1 ILE A 263      14.161 -13.413 -10.683  1.00  0.00           C  
ATOM   2700  H   ILE A 263      12.432  -9.948 -10.702  1.00  0.00           H  
ATOM   2701  HA  ILE A 263      13.276 -10.356  -8.026  1.00  0.00           H  
ATOM   2702  HB  ILE A 263      14.692 -10.774 -10.688  1.00  0.00           H  
ATOM   2703 1HG1 ILE A 263      13.504 -12.786  -8.761  1.00  0.00           H  
ATOM   2704 2HG1 ILE A 263      12.594 -12.089 -10.103  1.00  0.00           H  
ATOM   2705 1HG2 ILE A 263      16.302 -12.138  -9.417  1.00  0.00           H  
ATOM   2706 2HG2 ILE A 263      16.338 -10.444  -8.875  1.00  0.00           H  
ATOM   2707 3HG2 ILE A 263      15.502 -11.672  -7.897  1.00  0.00           H  
ATOM   2708 1HD1 ILE A 263      13.503 -14.282 -10.690  1.00  0.00           H  
ATOM   2709 2HD1 ILE A 263      14.240 -13.011 -11.694  1.00  0.00           H  
ATOM   2710 3HD1 ILE A 263      15.148 -13.709 -10.334  1.00  0.00           H  
ATOM   2711  N   THR A 264      14.812  -8.015  -9.739  1.00  0.00           N  
ATOM   2712  CA  THR A 264      15.607  -6.819  -9.601  1.00  0.00           C  
ATOM   2713  C   THR A 264      15.129  -6.002  -8.425  1.00  0.00           C  
ATOM   2714  O   THR A 264      15.900  -5.693  -7.510  1.00  0.00           O  
ATOM   2715  CB  THR A 264      15.508  -5.975 -10.876  1.00  0.00           C  
ATOM   2716  OG1 THR A 264      16.084  -6.687 -11.975  1.00  0.00           O  
ATOM   2717  CG2 THR A 264      16.145  -4.694 -10.684  1.00  0.00           C  
ATOM   2718  H   THR A 264      14.473  -8.253 -10.661  1.00  0.00           H  
ATOM   2719  HA  THR A 264      16.646  -7.101  -9.428  1.00  0.00           H  
ATOM   2720  HB  THR A 264      14.479  -5.795 -11.101  1.00  0.00           H  
ATOM   2721  HG1 THR A 264      15.623  -7.520 -12.092  1.00  0.00           H  
ATOM   2722 1HG2 THR A 264      16.057  -4.093 -11.583  1.00  0.00           H  
ATOM   2723 2HG2 THR A 264      15.676  -4.188  -9.861  1.00  0.00           H  
ATOM   2724 3HG2 THR A 264      17.141  -4.855 -10.455  1.00  0.00           H  
ATOM   2725  N   THR A 265      13.845  -5.678  -8.453  1.00  0.00           N  
ATOM   2726  CA  THR A 265      13.256  -4.864  -7.426  1.00  0.00           C  
ATOM   2727  C   THR A 265      13.342  -5.493  -6.060  1.00  0.00           C  
ATOM   2728  O   THR A 265      13.676  -4.809  -5.101  1.00  0.00           O  
ATOM   2729  CB  THR A 265      11.795  -4.560  -7.731  1.00  0.00           C  
ATOM   2730  OG1 THR A 265      11.697  -3.805  -8.947  1.00  0.00           O  
ATOM   2731  CG2 THR A 265      11.246  -3.783  -6.604  1.00  0.00           C  
ATOM   2732  H   THR A 265      13.269  -5.976  -9.232  1.00  0.00           H  
ATOM   2733  HA  THR A 265      13.801  -3.921  -7.386  1.00  0.00           H  
ATOM   2734  HB  THR A 265      11.229  -5.485  -7.849  1.00  0.00           H  
ATOM   2735  HG1 THR A 265      10.776  -3.595  -9.120  1.00  0.00           H  
ATOM   2736 1HG2 THR A 265      10.235  -3.548  -6.822  1.00  0.00           H  
ATOM   2737 2HG2 THR A 265      11.305  -4.363  -5.683  1.00  0.00           H  
ATOM   2738 3HG2 THR A 265      11.818  -2.872  -6.486  1.00  0.00           H  
ATOM   2739  N   LEU A 266      13.033  -6.782  -5.971  1.00  0.00           N  
ATOM   2740  CA  LEU A 266      13.024  -7.454  -4.685  1.00  0.00           C  
ATOM   2741  C   LEU A 266      14.395  -7.429  -4.041  1.00  0.00           C  
ATOM   2742  O   LEU A 266      14.505  -7.206  -2.838  1.00  0.00           O  
ATOM   2743  CB  LEU A 266      12.537  -8.888  -4.877  1.00  0.00           C  
ATOM   2744  CG  LEU A 266      11.048  -9.019  -5.225  1.00  0.00           C  
ATOM   2745  CD1 LEU A 266      10.746 -10.456  -5.617  1.00  0.00           C  
ATOM   2746  CD2 LEU A 266      10.219  -8.598  -4.026  1.00  0.00           C  
ATOM   2747  H   LEU A 266      12.769  -7.295  -6.797  1.00  0.00           H  
ATOM   2748  HA  LEU A 266      12.329  -6.932  -4.030  1.00  0.00           H  
ATOM   2749 1HB  LEU A 266      13.108  -9.347  -5.680  1.00  0.00           H  
ATOM   2750 2HB  LEU A 266      12.719  -9.447  -3.959  1.00  0.00           H  
ATOM   2751  HG  LEU A 266      10.805  -8.377  -6.058  1.00  0.00           H  
ATOM   2752 1HD1 LEU A 266       9.690 -10.549  -5.868  1.00  0.00           H  
ATOM   2753 2HD1 LEU A 266      11.350 -10.729  -6.484  1.00  0.00           H  
ATOM   2754 3HD1 LEU A 266      10.982 -11.119  -4.786  1.00  0.00           H  
ATOM   2755 1HD2 LEU A 266       9.159  -8.685  -4.268  1.00  0.00           H  
ATOM   2756 2HD2 LEU A 266      10.452  -9.241  -3.177  1.00  0.00           H  
ATOM   2757 3HD2 LEU A 266      10.449  -7.562  -3.772  1.00  0.00           H  
ATOM   2758  N   TYR A 267      15.435  -7.625  -4.839  1.00  0.00           N  
ATOM   2759  CA  TYR A 267      16.793  -7.595  -4.327  1.00  0.00           C  
ATOM   2760  C   TYR A 267      17.076  -6.243  -3.720  1.00  0.00           C  
ATOM   2761  O   TYR A 267      17.568  -6.145  -2.598  1.00  0.00           O  
ATOM   2762  CB  TYR A 267      17.805  -7.932  -5.422  1.00  0.00           C  
ATOM   2763  CG  TYR A 267      19.265  -7.735  -5.005  1.00  0.00           C  
ATOM   2764  CD1 TYR A 267      19.924  -8.644  -4.171  1.00  0.00           C  
ATOM   2765  CD2 TYR A 267      19.946  -6.646  -5.492  1.00  0.00           C  
ATOM   2766  CE1 TYR A 267      21.266  -8.434  -3.838  1.00  0.00           C  
ATOM   2767  CE2 TYR A 267      21.265  -6.442  -5.174  1.00  0.00           C  
ATOM   2768  CZ  TYR A 267      21.936  -7.327  -4.352  1.00  0.00           C  
ATOM   2769  OH  TYR A 267      23.276  -7.096  -4.066  1.00  0.00           O  
ATOM   2770  H   TYR A 267      15.279  -7.814  -5.815  1.00  0.00           H  
ATOM   2771  HA  TYR A 267      16.885  -8.338  -3.533  1.00  0.00           H  
ATOM   2772 1HB  TYR A 267      17.673  -8.967  -5.734  1.00  0.00           H  
ATOM   2773 2HB  TYR A 267      17.615  -7.305  -6.294  1.00  0.00           H  
ATOM   2774  HD1 TYR A 267      19.395  -9.515  -3.782  1.00  0.00           H  
ATOM   2775  HD2 TYR A 267      19.433  -5.944  -6.145  1.00  0.00           H  
ATOM   2776  HE1 TYR A 267      21.786  -9.135  -3.191  1.00  0.00           H  
ATOM   2777  HE2 TYR A 267      21.788  -5.574  -5.579  1.00  0.00           H  
ATOM   2778  HH  TYR A 267      23.562  -7.559  -3.265  1.00  0.00           H  
ATOM   2779  N   ILE A 268      16.770  -5.199  -4.473  1.00  0.00           N  
ATOM   2780  CA  ILE A 268      17.048  -3.863  -3.999  1.00  0.00           C  
ATOM   2781  C   ILE A 268      16.217  -3.519  -2.766  1.00  0.00           C  
ATOM   2782  O   ILE A 268      16.735  -2.909  -1.831  1.00  0.00           O  
ATOM   2783  CB  ILE A 268      16.834  -2.854  -5.130  1.00  0.00           C  
ATOM   2784  CG1 ILE A 268      17.865  -3.148  -6.255  1.00  0.00           C  
ATOM   2785  CG2 ILE A 268      16.977  -1.445  -4.608  1.00  0.00           C  
ATOM   2786  CD1 ILE A 268      19.284  -3.045  -5.798  1.00  0.00           C  
ATOM   2787  H   ILE A 268      16.363  -5.335  -5.394  1.00  0.00           H  
ATOM   2788  HA  ILE A 268      18.094  -3.817  -3.714  1.00  0.00           H  
ATOM   2789  HB  ILE A 268      15.835  -2.989  -5.551  1.00  0.00           H  
ATOM   2790 1HG1 ILE A 268      17.702  -4.150  -6.636  1.00  0.00           H  
ATOM   2791 2HG1 ILE A 268      17.740  -2.450  -7.056  1.00  0.00           H  
ATOM   2792 1HG2 ILE A 268      16.821  -0.737  -5.420  1.00  0.00           H  
ATOM   2793 2HG2 ILE A 268      16.238  -1.276  -3.831  1.00  0.00           H  
ATOM   2794 3HG2 ILE A 268      17.976  -1.311  -4.195  1.00  0.00           H  
ATOM   2795 1HD1 ILE A 268      19.950  -3.260  -6.627  1.00  0.00           H  
ATOM   2796 2HD1 ILE A 268      19.479  -2.039  -5.429  1.00  0.00           H  
ATOM   2797 3HD1 ILE A 268      19.450  -3.760  -5.011  1.00  0.00           H  
ATOM   2798  N   GLY A 269      14.949  -3.921  -2.755  1.00  0.00           N  
ATOM   2799  CA  GLY A 269      14.075  -3.658  -1.622  1.00  0.00           C  
ATOM   2800  C   GLY A 269      14.634  -4.329  -0.385  1.00  0.00           C  
ATOM   2801  O   GLY A 269      14.647  -3.731   0.691  1.00  0.00           O  
ATOM   2802  H   GLY A 269      14.576  -4.409  -3.548  1.00  0.00           H  
ATOM   2803 1HA  GLY A 269      14.001  -2.585  -1.456  1.00  0.00           H  
ATOM   2804 2HA  GLY A 269      13.075  -4.033  -1.833  1.00  0.00           H  
ATOM   2805  N   PHE A 270      15.104  -5.566  -0.561  1.00  0.00           N  
ATOM   2806  CA  PHE A 270      15.697  -6.343   0.510  1.00  0.00           C  
ATOM   2807  C   PHE A 270      16.833  -5.568   1.111  1.00  0.00           C  
ATOM   2808  O   PHE A 270      16.888  -5.397   2.325  1.00  0.00           O  
ATOM   2809  CB  PHE A 270      16.193  -7.700   0.008  1.00  0.00           C  
ATOM   2810  CG  PHE A 270      16.980  -8.467   1.031  1.00  0.00           C  
ATOM   2811  CD1 PHE A 270      16.352  -9.162   2.052  1.00  0.00           C  
ATOM   2812  CD2 PHE A 270      18.369  -8.494   0.966  1.00  0.00           C  
ATOM   2813  CE1 PHE A 270      17.094  -9.867   2.986  1.00  0.00           C  
ATOM   2814  CE2 PHE A 270      19.104  -9.196   1.895  1.00  0.00           C  
ATOM   2815  CZ  PHE A 270      18.471  -9.883   2.905  1.00  0.00           C  
ATOM   2816  H   PHE A 270      15.038  -5.992  -1.469  1.00  0.00           H  
ATOM   2817  HA  PHE A 270      14.945  -6.507   1.284  1.00  0.00           H  
ATOM   2818 1HB  PHE A 270      15.343  -8.308  -0.296  1.00  0.00           H  
ATOM   2819 2HB  PHE A 270      16.815  -7.571  -0.855  1.00  0.00           H  
ATOM   2820  HD1 PHE A 270      15.264  -9.148   2.116  1.00  0.00           H  
ATOM   2821  HD2 PHE A 270      18.878  -7.951   0.166  1.00  0.00           H  
ATOM   2822  HE1 PHE A 270      16.590 -10.409   3.785  1.00  0.00           H  
ATOM   2823  HE2 PHE A 270      20.183  -9.209   1.832  1.00  0.00           H  
ATOM   2824  HZ  PHE A 270      19.057 -10.435   3.637  1.00  0.00           H  
ATOM   2825  N   LEU A 271      17.724  -5.074   0.259  1.00  0.00           N  
ATOM   2826  CA  LEU A 271      18.851  -4.331   0.770  1.00  0.00           C  
ATOM   2827  C   LEU A 271      18.335  -3.166   1.579  1.00  0.00           C  
ATOM   2828  O   LEU A 271      18.831  -2.913   2.672  1.00  0.00           O  
ATOM   2829  CB  LEU A 271      19.691  -3.787  -0.380  1.00  0.00           C  
ATOM   2830  CG  LEU A 271      20.456  -4.782  -1.202  1.00  0.00           C  
ATOM   2831  CD1 LEU A 271      21.012  -4.046  -2.370  1.00  0.00           C  
ATOM   2832  CD2 LEU A 271      21.560  -5.407  -0.367  1.00  0.00           C  
ATOM   2833  H   LEU A 271      17.630  -5.246  -0.733  1.00  0.00           H  
ATOM   2834  HA  LEU A 271      19.453  -4.977   1.409  1.00  0.00           H  
ATOM   2835 1HB  LEU A 271      19.044  -3.245  -1.054  1.00  0.00           H  
ATOM   2836 2HB  LEU A 271      20.407  -3.085   0.028  1.00  0.00           H  
ATOM   2837  HG  LEU A 271      19.796  -5.564  -1.566  1.00  0.00           H  
ATOM   2838 1HD1 LEU A 271      21.579  -4.721  -2.996  1.00  0.00           H  
ATOM   2839 2HD1 LEU A 271      20.206  -3.618  -2.933  1.00  0.00           H  
ATOM   2840 3HD1 LEU A 271      21.649  -3.255  -2.016  1.00  0.00           H  
ATOM   2841 1HD2 LEU A 271      22.122  -6.116  -0.981  1.00  0.00           H  
ATOM   2842 2HD2 LEU A 271      22.234  -4.631  -0.004  1.00  0.00           H  
ATOM   2843 3HD2 LEU A 271      21.120  -5.930   0.482  1.00  0.00           H  
ATOM   2844  N   GLY A 272      17.302  -2.500   1.068  1.00  0.00           N  
ATOM   2845  CA  GLY A 272      16.697  -1.376   1.756  1.00  0.00           C  
ATOM   2846  C   GLY A 272      16.381  -1.777   3.183  1.00  0.00           C  
ATOM   2847  O   GLY A 272      16.789  -1.102   4.125  1.00  0.00           O  
ATOM   2848  H   GLY A 272      16.946  -2.761   0.159  1.00  0.00           H  
ATOM   2849 1HA  GLY A 272      17.380  -0.527   1.750  1.00  0.00           H  
ATOM   2850 2HA  GLY A 272      15.788  -1.076   1.238  1.00  0.00           H  
ATOM   2851  N   LEU A 273      15.653  -2.882   3.325  1.00  0.00           N  
ATOM   2852  CA  LEU A 273      15.250  -3.395   4.624  1.00  0.00           C  
ATOM   2853  C   LEU A 273      16.450  -3.530   5.534  1.00  0.00           C  
ATOM   2854  O   LEU A 273      16.423  -3.080   6.678  1.00  0.00           O  
ATOM   2855  CB  LEU A 273      14.606  -4.786   4.485  1.00  0.00           C  
ATOM   2856  CG  LEU A 273      13.963  -5.365   5.766  1.00  0.00           C  
ATOM   2857  CD1 LEU A 273      12.930  -6.399   5.370  1.00  0.00           C  
ATOM   2858  CD2 LEU A 273      15.027  -5.985   6.665  1.00  0.00           C  
ATOM   2859  H   LEU A 273      15.362  -3.372   2.492  1.00  0.00           H  
ATOM   2860  HA  LEU A 273      14.544  -2.699   5.075  1.00  0.00           H  
ATOM   2861 1HB  LEU A 273      13.859  -4.759   3.696  1.00  0.00           H  
ATOM   2862 2HB  LEU A 273      15.372  -5.490   4.194  1.00  0.00           H  
ATOM   2863  HG  LEU A 273      13.459  -4.572   6.302  1.00  0.00           H  
ATOM   2864 1HD1 LEU A 273      12.468  -6.800   6.263  1.00  0.00           H  
ATOM   2865 2HD1 LEU A 273      12.170  -5.938   4.742  1.00  0.00           H  
ATOM   2866 3HD1 LEU A 273      13.415  -7.204   4.821  1.00  0.00           H  
ATOM   2867 1HD2 LEU A 273      14.554  -6.388   7.565  1.00  0.00           H  
ATOM   2868 2HD2 LEU A 273      15.528  -6.788   6.129  1.00  0.00           H  
ATOM   2869 3HD2 LEU A 273      15.753  -5.229   6.954  1.00  0.00           H  
ATOM   2870  N   ILE A 274      17.495  -4.162   5.010  1.00  0.00           N  
ATOM   2871  CA  ILE A 274      18.679  -4.460   5.787  1.00  0.00           C  
ATOM   2872  C   ILE A 274      19.421  -3.210   6.229  1.00  0.00           C  
ATOM   2873  O   ILE A 274      19.861  -3.134   7.373  1.00  0.00           O  
ATOM   2874  CB  ILE A 274      19.624  -5.359   4.976  1.00  0.00           C  
ATOM   2875  CG1 ILE A 274      18.958  -6.688   4.671  1.00  0.00           C  
ATOM   2876  CG2 ILE A 274      20.863  -5.594   5.747  1.00  0.00           C  
ATOM   2877  CD1 ILE A 274      18.585  -7.454   5.891  1.00  0.00           C  
ATOM   2878  H   ILE A 274      17.440  -4.481   4.052  1.00  0.00           H  
ATOM   2879  HA  ILE A 274      18.373  -5.000   6.682  1.00  0.00           H  
ATOM   2880  HB  ILE A 274      19.868  -4.879   4.031  1.00  0.00           H  
ATOM   2881 1HG1 ILE A 274      18.061  -6.515   4.102  1.00  0.00           H  
ATOM   2882 2HG1 ILE A 274      19.638  -7.293   4.075  1.00  0.00           H  
ATOM   2883 1HG2 ILE A 274      21.532  -6.228   5.166  1.00  0.00           H  
ATOM   2884 2HG2 ILE A 274      21.339  -4.641   5.950  1.00  0.00           H  
ATOM   2885 3HG2 ILE A 274      20.622  -6.086   6.686  1.00  0.00           H  
ATOM   2886 1HD1 ILE A 274      18.111  -8.392   5.608  1.00  0.00           H  
ATOM   2887 2HD1 ILE A 274      19.476  -7.662   6.479  1.00  0.00           H  
ATOM   2888 3HD1 ILE A 274      17.895  -6.862   6.477  1.00  0.00           H  
ATOM   2889  N   PHE A 275      19.548  -2.230   5.337  1.00  0.00           N  
ATOM   2890  CA  PHE A 275      20.259  -1.011   5.685  1.00  0.00           C  
ATOM   2891  C   PHE A 275      19.463  -0.193   6.670  1.00  0.00           C  
ATOM   2892  O   PHE A 275      20.026   0.367   7.610  1.00  0.00           O  
ATOM   2893  CB  PHE A 275      20.542  -0.147   4.449  1.00  0.00           C  
ATOM   2894  CG  PHE A 275      21.715  -0.596   3.597  1.00  0.00           C  
ATOM   2895  CD1 PHE A 275      21.531  -1.239   2.383  1.00  0.00           C  
ATOM   2896  CD2 PHE A 275      23.013  -0.356   4.018  1.00  0.00           C  
ATOM   2897  CE1 PHE A 275      22.611  -1.637   1.615  1.00  0.00           C  
ATOM   2898  CE2 PHE A 275      24.097  -0.747   3.250  1.00  0.00           C  
ATOM   2899  CZ  PHE A 275      23.893  -1.391   2.047  1.00  0.00           C  
ATOM   2900  H   PHE A 275      19.169  -2.343   4.415  1.00  0.00           H  
ATOM   2901  HA  PHE A 275      21.208  -1.282   6.151  1.00  0.00           H  
ATOM   2902 1HB  PHE A 275      19.653  -0.132   3.817  1.00  0.00           H  
ATOM   2903 2HB  PHE A 275      20.728   0.880   4.767  1.00  0.00           H  
ATOM   2904  HD1 PHE A 275      20.530  -1.424   2.031  1.00  0.00           H  
ATOM   2905  HD2 PHE A 275      23.171   0.148   4.967  1.00  0.00           H  
ATOM   2906  HE1 PHE A 275      22.447  -2.141   0.667  1.00  0.00           H  
ATOM   2907  HE2 PHE A 275      25.111  -0.552   3.596  1.00  0.00           H  
ATOM   2908  HZ  PHE A 275      24.741  -1.704   1.442  1.00  0.00           H  
ATOM   2909  N   SER A 276      18.152  -0.133   6.476  1.00  0.00           N  
ATOM   2910  CA  SER A 276      17.349   0.665   7.371  1.00  0.00           C  
ATOM   2911  C   SER A 276      17.472   0.066   8.745  1.00  0.00           C  
ATOM   2912  O   SER A 276      17.758   0.769   9.708  1.00  0.00           O  
ATOM   2913  CB  SER A 276      15.887   0.707   6.966  1.00  0.00           C  
ATOM   2914  OG  SER A 276      15.198   1.552   7.846  1.00  0.00           O  
ATOM   2915  H   SER A 276      17.719  -0.611   5.705  1.00  0.00           H  
ATOM   2916  HA  SER A 276      17.746   1.681   7.401  1.00  0.00           H  
ATOM   2917 1HB  SER A 276      15.780   1.052   5.948  1.00  0.00           H  
ATOM   2918 2HB  SER A 276      15.465  -0.297   7.011  1.00  0.00           H  
ATOM   2919  HG  SER A 276      14.310   1.676   7.516  1.00  0.00           H  
ATOM   2920  N   SER A 277      17.285  -1.249   8.821  1.00  0.00           N  
ATOM   2921  CA  SER A 277      17.337  -1.942  10.086  1.00  0.00           C  
ATOM   2922  C   SER A 277      18.673  -1.721  10.749  1.00  0.00           C  
ATOM   2923  O   SER A 277      18.725  -1.441  11.941  1.00  0.00           O  
ATOM   2924  CB  SER A 277      17.107  -3.427   9.866  1.00  0.00           C  
ATOM   2925  OG  SER A 277      15.804  -3.673   9.416  1.00  0.00           O  
ATOM   2926  H   SER A 277      17.075  -1.780   7.991  1.00  0.00           H  
ATOM   2927  HA  SER A 277      16.559  -1.548  10.739  1.00  0.00           H  
ATOM   2928 1HB  SER A 277      17.818  -3.797   9.130  1.00  0.00           H  
ATOM   2929 2HB  SER A 277      17.287  -3.970  10.787  1.00  0.00           H  
ATOM   2930  HG  SER A 277      15.220  -3.362  10.111  1.00  0.00           H  
ATOM   2931  N   TYR A 278      19.751  -1.824   9.979  1.00  0.00           N  
ATOM   2932  CA  TYR A 278      21.074  -1.664  10.543  1.00  0.00           C  
ATOM   2933  C   TYR A 278      21.299  -0.323  11.158  1.00  0.00           C  
ATOM   2934  O   TYR A 278      21.751  -0.241  12.293  1.00  0.00           O  
ATOM   2935  CB  TYR A 278      22.157  -1.888   9.521  1.00  0.00           C  
ATOM   2936  CG  TYR A 278      23.504  -1.651  10.155  1.00  0.00           C  
ATOM   2937  CD1 TYR A 278      24.080  -2.644  10.935  1.00  0.00           C  
ATOM   2938  CD2 TYR A 278      24.140  -0.429  10.005  1.00  0.00           C  
ATOM   2939  CE1 TYR A 278      25.290  -2.416  11.558  1.00  0.00           C  
ATOM   2940  CE2 TYR A 278      25.345  -0.198  10.630  1.00  0.00           C  
ATOM   2941  CZ  TYR A 278      25.919  -1.186  11.408  1.00  0.00           C  
ATOM   2942  OH  TYR A 278      27.122  -0.956  12.035  1.00  0.00           O  
ATOM   2943  H   TYR A 278      19.662  -2.055   9.002  1.00  0.00           H  
ATOM   2944  HA  TYR A 278      21.206  -2.387  11.340  1.00  0.00           H  
ATOM   2945 1HB  TYR A 278      22.097  -2.899   9.176  1.00  0.00           H  
ATOM   2946 2HB  TYR A 278      22.036  -1.218   8.670  1.00  0.00           H  
ATOM   2947  HD1 TYR A 278      23.574  -3.603  11.059  1.00  0.00           H  
ATOM   2948  HD2 TYR A 278      23.684   0.350   9.399  1.00  0.00           H  
ATOM   2949  HE1 TYR A 278      25.743  -3.194  12.171  1.00  0.00           H  
ATOM   2950  HE2 TYR A 278      25.842   0.765  10.514  1.00  0.00           H  
ATOM   2951  HH  TYR A 278      27.387  -1.744  12.517  1.00  0.00           H  
ATOM   2952  N   PHE A 279      21.034   0.725  10.404  1.00  0.00           N  
ATOM   2953  CA  PHE A 279      21.317   2.043  10.909  1.00  0.00           C  
ATOM   2954  C   PHE A 279      20.399   2.369  12.078  1.00  0.00           C  
ATOM   2955  O   PHE A 279      20.829   2.990  13.052  1.00  0.00           O  
ATOM   2956  CB  PHE A 279      21.211   3.062   9.778  1.00  0.00           C  
ATOM   2957  CG  PHE A 279      22.344   3.030   8.821  1.00  0.00           C  
ATOM   2958  CD1 PHE A 279      22.137   2.713   7.491  1.00  0.00           C  
ATOM   2959  CD2 PHE A 279      23.627   3.326   9.244  1.00  0.00           C  
ATOM   2960  CE1 PHE A 279      23.183   2.700   6.601  1.00  0.00           C  
ATOM   2961  CE2 PHE A 279      24.680   3.311   8.356  1.00  0.00           C  
ATOM   2962  CZ  PHE A 279      24.454   3.003   7.032  1.00  0.00           C  
ATOM   2963  H   PHE A 279      20.653   0.604   9.477  1.00  0.00           H  
ATOM   2964  HA  PHE A 279      22.345   2.056  11.276  1.00  0.00           H  
ATOM   2965 1HB  PHE A 279      20.299   2.874   9.214  1.00  0.00           H  
ATOM   2966 2HB  PHE A 279      21.160   4.056  10.180  1.00  0.00           H  
ATOM   2967  HD1 PHE A 279      21.132   2.483   7.148  1.00  0.00           H  
ATOM   2968  HD2 PHE A 279      23.800   3.574  10.293  1.00  0.00           H  
ATOM   2969  HE1 PHE A 279      23.004   2.455   5.555  1.00  0.00           H  
ATOM   2970  HE2 PHE A 279      25.688   3.548   8.697  1.00  0.00           H  
ATOM   2971  HZ  PHE A 279      25.281   2.998   6.329  1.00  0.00           H  
ATOM   2972  N   VAL A 280      19.147   1.922  12.010  1.00  0.00           N  
ATOM   2973  CA  VAL A 280      18.241   2.200  13.104  1.00  0.00           C  
ATOM   2974  C   VAL A 280      18.763   1.526  14.341  1.00  0.00           C  
ATOM   2975  O   VAL A 280      18.823   2.156  15.381  1.00  0.00           O  
ATOM   2976  CB  VAL A 280      16.799   1.762  12.791  1.00  0.00           C  
ATOM   2977  CG1 VAL A 280      15.934   1.841  14.039  1.00  0.00           C  
ATOM   2978  CG2 VAL A 280      16.227   2.702  11.764  1.00  0.00           C  
ATOM   2979  H   VAL A 280      18.815   1.414  11.206  1.00  0.00           H  
ATOM   2980  HA  VAL A 280      18.228   3.277  13.279  1.00  0.00           H  
ATOM   2981  HB  VAL A 280      16.793   0.733  12.425  1.00  0.00           H  
ATOM   2982 1HG1 VAL A 280      14.913   1.539  13.796  1.00  0.00           H  
ATOM   2983 2HG1 VAL A 280      16.335   1.174  14.802  1.00  0.00           H  
ATOM   2984 3HG1 VAL A 280      15.928   2.865  14.414  1.00  0.00           H  
ATOM   2985 1HG2 VAL A 280      15.223   2.427  11.545  1.00  0.00           H  
ATOM   2986 2HG2 VAL A 280      16.240   3.715  12.158  1.00  0.00           H  
ATOM   2987 3HG2 VAL A 280      16.812   2.660  10.869  1.00  0.00           H  
ATOM   2988  N   TYR A 281      19.172   0.269  14.208  1.00  0.00           N  
ATOM   2989  CA  TYR A 281      19.728  -0.510  15.301  1.00  0.00           C  
ATOM   2990  C   TYR A 281      20.930   0.198  15.874  1.00  0.00           C  
ATOM   2991  O   TYR A 281      21.050   0.394  17.075  1.00  0.00           O  
ATOM   2992  CB  TYR A 281      20.115  -1.898  14.799  1.00  0.00           C  
ATOM   2993  CG  TYR A 281      20.729  -2.800  15.826  1.00  0.00           C  
ATOM   2994  CD1 TYR A 281      19.928  -3.380  16.779  1.00  0.00           C  
ATOM   2995  CD2 TYR A 281      22.085  -3.084  15.791  1.00  0.00           C  
ATOM   2996  CE1 TYR A 281      20.462  -4.224  17.707  1.00  0.00           C  
ATOM   2997  CE2 TYR A 281      22.628  -3.951  16.725  1.00  0.00           C  
ATOM   2998  CZ  TYR A 281      21.819  -4.522  17.684  1.00  0.00           C  
ATOM   2999  OH  TYR A 281      22.361  -5.396  18.613  1.00  0.00           O  
ATOM   3000  H   TYR A 281      19.086  -0.181  13.314  1.00  0.00           H  
ATOM   3001  HA  TYR A 281      18.979  -0.601  16.089  1.00  0.00           H  
ATOM   3002 1HB  TYR A 281      19.265  -2.375  14.392  1.00  0.00           H  
ATOM   3003 2HB  TYR A 281      20.826  -1.799  13.990  1.00  0.00           H  
ATOM   3004  HD1 TYR A 281      18.865  -3.164  16.795  1.00  0.00           H  
ATOM   3005  HD2 TYR A 281      22.719  -2.632  15.027  1.00  0.00           H  
ATOM   3006  HE1 TYR A 281      19.815  -4.661  18.446  1.00  0.00           H  
ATOM   3007  HE2 TYR A 281      23.693  -4.184  16.700  1.00  0.00           H  
ATOM   3008  HH  TYR A 281      21.695  -5.652  19.261  1.00  0.00           H  
ATOM   3009  N   LEU A 282      21.834   0.608  15.005  1.00  0.00           N  
ATOM   3010  CA  LEU A 282      23.034   1.290  15.439  1.00  0.00           C  
ATOM   3011  C   LEU A 282      22.657   2.391  16.433  1.00  0.00           C  
ATOM   3012  O   LEU A 282      23.281   2.535  17.484  1.00  0.00           O  
ATOM   3013  CB  LEU A 282      23.751   1.867  14.211  1.00  0.00           C  
ATOM   3014  CG  LEU A 282      25.059   2.580  14.448  1.00  0.00           C  
ATOM   3015  CD1 LEU A 282      26.076   1.593  14.995  1.00  0.00           C  
ATOM   3016  CD2 LEU A 282      25.529   3.182  13.132  1.00  0.00           C  
ATOM   3017  H   LEU A 282      21.701   0.434  14.025  1.00  0.00           H  
ATOM   3018  HA  LEU A 282      23.686   0.574  15.935  1.00  0.00           H  
ATOM   3019 1HB  LEU A 282      23.936   1.056  13.506  1.00  0.00           H  
ATOM   3020 2HB  LEU A 282      23.099   2.578  13.736  1.00  0.00           H  
ATOM   3021  HG  LEU A 282      24.921   3.372  15.185  1.00  0.00           H  
ATOM   3022 1HD1 LEU A 282      27.023   2.103  15.171  1.00  0.00           H  
ATOM   3023 2HD1 LEU A 282      25.712   1.178  15.929  1.00  0.00           H  
ATOM   3024 3HD1 LEU A 282      26.225   0.788  14.275  1.00  0.00           H  
ATOM   3025 1HD2 LEU A 282      26.474   3.703  13.284  1.00  0.00           H  
ATOM   3026 2HD2 LEU A 282      25.666   2.388  12.398  1.00  0.00           H  
ATOM   3027 3HD2 LEU A 282      24.780   3.886  12.767  1.00  0.00           H  
ATOM   3028  N   ALA A 283      21.616   3.154  16.102  1.00  0.00           N  
ATOM   3029  CA  ALA A 283      21.152   4.239  16.959  1.00  0.00           C  
ATOM   3030  C   ALA A 283      20.329   3.765  18.175  1.00  0.00           C  
ATOM   3031  O   ALA A 283      20.504   4.268  19.284  1.00  0.00           O  
ATOM   3032  CB  ALA A 283      20.306   5.192  16.130  1.00  0.00           C  
ATOM   3033  H   ALA A 283      21.158   2.997  15.210  1.00  0.00           H  
ATOM   3034  HA  ALA A 283      22.029   4.766  17.334  1.00  0.00           H  
ATOM   3035 1HB  ALA A 283      19.989   6.028  16.750  1.00  0.00           H  
ATOM   3036 2HB  ALA A 283      20.895   5.562  15.292  1.00  0.00           H  
ATOM   3037 3HB  ALA A 283      19.428   4.673  15.750  1.00  0.00           H  
ATOM   3038  N   GLU A 284      19.408   2.832  17.946  1.00  0.00           N  
ATOM   3039  CA  GLU A 284      18.458   2.373  18.956  1.00  0.00           C  
ATOM   3040  C   GLU A 284      19.010   1.442  20.010  1.00  0.00           C  
ATOM   3041  O   GLU A 284      18.530   1.437  21.136  1.00  0.00           O  
ATOM   3042  CB  GLU A 284      17.269   1.705  18.295  1.00  0.00           C  
ATOM   3043  CG  GLU A 284      16.388   2.640  17.507  1.00  0.00           C  
ATOM   3044  CD  GLU A 284      15.805   3.717  18.344  1.00  0.00           C  
ATOM   3045  OE1 GLU A 284      16.028   3.734  19.529  1.00  0.00           O  
ATOM   3046  OE2 GLU A 284      15.120   4.525  17.801  1.00  0.00           O  
ATOM   3047  H   GLU A 284      19.341   2.441  17.030  1.00  0.00           H  
ATOM   3048  HA  GLU A 284      18.089   3.257  19.475  1.00  0.00           H  
ATOM   3049 1HB  GLU A 284      17.613   0.914  17.627  1.00  0.00           H  
ATOM   3050 2HB  GLU A 284      16.659   1.250  19.063  1.00  0.00           H  
ATOM   3051 1HG  GLU A 284      16.971   3.106  16.722  1.00  0.00           H  
ATOM   3052 2HG  GLU A 284      15.587   2.072  17.042  1.00  0.00           H  
ATOM   3053  N   LYS A 285      19.992   0.633  19.659  1.00  0.00           N  
ATOM   3054  CA  LYS A 285      20.578  -0.315  20.600  1.00  0.00           C  
ATOM   3055  C   LYS A 285      21.153   0.391  21.829  1.00  0.00           C  
ATOM   3056  O   LYS A 285      21.318  -0.218  22.887  1.00  0.00           O  
ATOM   3057  CB  LYS A 285      21.674  -1.118  19.905  1.00  0.00           C  
ATOM   3058  CG  LYS A 285      22.935  -0.308  19.620  1.00  0.00           C  
ATOM   3059  CD  LYS A 285      23.960  -1.104  18.853  1.00  0.00           C  
ATOM   3060  CE  LYS A 285      25.231  -0.288  18.579  1.00  0.00           C  
ATOM   3061  NZ  LYS A 285      26.004   0.046  19.833  1.00  0.00           N  
ATOM   3062  H   LYS A 285      20.335   0.654  18.720  1.00  0.00           H  
ATOM   3063  HA  LYS A 285      19.801  -0.987  20.942  1.00  0.00           H  
ATOM   3064 1HB  LYS A 285      21.948  -1.976  20.517  1.00  0.00           H  
ATOM   3065 2HB  LYS A 285      21.299  -1.500  18.956  1.00  0.00           H  
ATOM   3066 1HG  LYS A 285      22.682   0.595  19.073  1.00  0.00           H  
ATOM   3067 2HG  LYS A 285      23.378  -0.027  20.562  1.00  0.00           H  
ATOM   3068 1HD  LYS A 285      24.219  -2.006  19.408  1.00  0.00           H  
ATOM   3069 2HD  LYS A 285      23.531  -1.395  17.898  1.00  0.00           H  
ATOM   3070 1HE  LYS A 285      25.871  -0.866  17.914  1.00  0.00           H  
ATOM   3071 2HE  LYS A 285      24.957   0.637  18.088  1.00  0.00           H  
ATOM   3072 1HZ  LYS A 285      26.829   0.570  19.578  1.00  0.00           H  
ATOM   3073 2HZ  LYS A 285      25.441   0.611  20.472  1.00  0.00           H  
ATOM   3074 3HZ  LYS A 285      26.279  -0.809  20.295  1.00  0.00           H  
ATOM   3075  N   ASP A 286      21.452   1.679  21.678  1.00  0.00           N  
ATOM   3076  CA  ASP A 286      22.027   2.500  22.728  1.00  0.00           C  
ATOM   3077  C   ASP A 286      20.938   3.189  23.553  1.00  0.00           C  
ATOM   3078  O   ASP A 286      21.226   3.856  24.546  1.00  0.00           O  
ATOM   3079  CB  ASP A 286      22.945   3.545  22.097  1.00  0.00           C  
ATOM   3080  CG  ASP A 286      24.128   2.907  21.376  1.00  0.00           C  
ATOM   3081  OD1 ASP A 286      24.470   1.795  21.710  1.00  0.00           O  
ATOM   3082  OD2 ASP A 286      24.674   3.534  20.499  1.00  0.00           O  
ATOM   3083  H   ASP A 286      21.281   2.108  20.780  1.00  0.00           H  
ATOM   3084  HA  ASP A 286      22.612   1.862  23.391  1.00  0.00           H  
ATOM   3085 1HB  ASP A 286      22.380   4.144  21.383  1.00  0.00           H  
ATOM   3086 2HB  ASP A 286      23.322   4.217  22.869  1.00  0.00           H  
ATOM   3087  N   ALA A 287      19.694   3.047  23.108  1.00  0.00           N  
ATOM   3088  CA  ALA A 287      18.533   3.673  23.720  1.00  0.00           C  
ATOM   3089  C   ALA A 287      17.642   2.630  24.375  1.00  0.00           C  
ATOM   3090  O   ALA A 287      17.750   1.437  24.091  1.00  0.00           O  
ATOM   3091  CB  ALA A 287      17.749   4.449  22.677  1.00  0.00           C  
ATOM   3092  H   ALA A 287      19.525   2.470  22.307  1.00  0.00           H  
ATOM   3093  HA  ALA A 287      18.878   4.358  24.493  1.00  0.00           H  
ATOM   3094 1HB  ALA A 287      16.893   4.934  23.145  1.00  0.00           H  
ATOM   3095 2HB  ALA A 287      18.398   5.203  22.233  1.00  0.00           H  
ATOM   3096 3HB  ALA A 287      17.400   3.770  21.903  1.00  0.00           H  
ATOM   3097  N   VAL A 288      16.761   3.095  25.254  1.00  0.00           N  
ATOM   3098  CA  VAL A 288      15.822   2.228  25.953  1.00  0.00           C  
ATOM   3099  C   VAL A 288      14.390   2.762  25.816  1.00  0.00           C  
ATOM   3100  O   VAL A 288      14.156   3.960  25.975  1.00  0.00           O  
ATOM   3101  CB  VAL A 288      16.213   2.157  27.451  1.00  0.00           C  
ATOM   3102  CG1 VAL A 288      15.270   1.243  28.215  1.00  0.00           C  
ATOM   3103  CG2 VAL A 288      17.664   1.692  27.592  1.00  0.00           C  
ATOM   3104  H   VAL A 288      16.737   4.088  25.439  1.00  0.00           H  
ATOM   3105  HA  VAL A 288      15.868   1.228  25.518  1.00  0.00           H  
ATOM   3106  HB  VAL A 288      16.113   3.151  27.885  1.00  0.00           H  
ATOM   3107 1HG1 VAL A 288      15.551   1.229  29.267  1.00  0.00           H  
ATOM   3108 2HG1 VAL A 288      14.259   1.596  28.128  1.00  0.00           H  
ATOM   3109 3HG1 VAL A 288      15.334   0.240  27.818  1.00  0.00           H  
ATOM   3110 1HG2 VAL A 288      17.932   1.668  28.646  1.00  0.00           H  
ATOM   3111 2HG2 VAL A 288      17.784   0.707  27.171  1.00  0.00           H  
ATOM   3112 3HG2 VAL A 288      18.324   2.384  27.073  1.00  0.00           H  
ATOM   3113  N   ASN A 289      13.442   1.874  25.512  1.00  0.00           N  
ATOM   3114  CA  ASN A 289      12.021   2.234  25.413  1.00  0.00           C  
ATOM   3115  C   ASN A 289      11.597   2.975  26.668  1.00  0.00           C  
ATOM   3116  O   ASN A 289      12.143   2.742  27.742  1.00  0.00           O  
ATOM   3117  CB  ASN A 289      11.123   1.017  25.214  1.00  0.00           C  
ATOM   3118  CG  ASN A 289       9.657   1.375  24.933  1.00  0.00           C  
ATOM   3119  OD1 ASN A 289       8.908   1.627  25.872  1.00  0.00           O  
ATOM   3120  ND2 ASN A 289       9.217   1.383  23.703  1.00  0.00           N  
ATOM   3121  H   ASN A 289      13.705   0.908  25.388  1.00  0.00           H  
ATOM   3122  HA  ASN A 289      11.886   2.914  24.574  1.00  0.00           H  
ATOM   3123 1HB  ASN A 289      11.513   0.397  24.419  1.00  0.00           H  
ATOM   3124 2HB  ASN A 289      11.126   0.427  26.123  1.00  0.00           H  
ATOM   3125 1HD2 ASN A 289       8.258   1.609  23.532  1.00  0.00           H  
ATOM   3126 2HD2 ASN A 289       9.788   1.159  22.923  1.00  0.00           H  
ATOM   3127  N   GLU A 290      10.632   3.876  26.535  1.00  0.00           N  
ATOM   3128  CA  GLU A 290      10.124   4.650  27.666  1.00  0.00           C  
ATOM   3129  C   GLU A 290       9.704   3.753  28.842  1.00  0.00           C  
ATOM   3130  O   GLU A 290       9.786   4.156  30.002  1.00  0.00           O  
ATOM   3131  CB  GLU A 290       8.915   5.478  27.216  1.00  0.00           C  
ATOM   3132  CG  GLU A 290       9.230   6.619  26.243  1.00  0.00           C  
ATOM   3133  CD  GLU A 290       7.979   7.353  25.776  1.00  0.00           C  
ATOM   3134  OE1 GLU A 290       6.906   6.932  26.142  1.00  0.00           O  
ATOM   3135  OE2 GLU A 290       8.105   8.320  25.059  1.00  0.00           O  
ATOM   3136  H   GLU A 290      10.229   4.025  25.621  1.00  0.00           H  
ATOM   3137  HA  GLU A 290      10.914   5.319  28.010  1.00  0.00           H  
ATOM   3138 1HB  GLU A 290       8.192   4.820  26.732  1.00  0.00           H  
ATOM   3139 2HB  GLU A 290       8.427   5.910  28.090  1.00  0.00           H  
ATOM   3140 1HG  GLU A 290       9.896   7.329  26.731  1.00  0.00           H  
ATOM   3141 2HG  GLU A 290       9.750   6.208  25.377  1.00  0.00           H  
ATOM   3142  N   SER A 291       9.246   2.544  28.526  1.00  0.00           N  
ATOM   3143  CA  SER A 291       8.773   1.554  29.485  1.00  0.00           C  
ATOM   3144  C   SER A 291       9.878   0.907  30.306  1.00  0.00           C  
ATOM   3145  O   SER A 291       9.605   0.223  31.292  1.00  0.00           O  
ATOM   3146  CB  SER A 291       8.083   0.455  28.729  1.00  0.00           C  
ATOM   3147  OG  SER A 291       9.011  -0.191  27.908  1.00  0.00           O  
ATOM   3148  H   SER A 291       9.222   2.282  27.554  1.00  0.00           H  
ATOM   3149  HA  SER A 291       8.072   2.041  30.165  1.00  0.00           H  
ATOM   3150 1HB  SER A 291       7.653  -0.259  29.429  1.00  0.00           H  
ATOM   3151 2HB  SER A 291       7.274   0.863  28.126  1.00  0.00           H  
ATOM   3152  HG  SER A 291       9.187   0.436  27.199  1.00  0.00           H  
ATOM   3153  N   GLY A 292      11.118   1.089  29.880  1.00  0.00           N  
ATOM   3154  CA  GLY A 292      12.256   0.459  30.522  1.00  0.00           C  
ATOM   3155  C   GLY A 292      12.719  -0.729  29.689  1.00  0.00           C  
ATOM   3156  O   GLY A 292      13.809  -1.258  29.904  1.00  0.00           O  
ATOM   3157  H   GLY A 292      11.291   1.677  29.082  1.00  0.00           H  
ATOM   3158 1HA  GLY A 292      13.066   1.181  30.622  1.00  0.00           H  
ATOM   3159 2HA  GLY A 292      11.984   0.130  31.524  1.00  0.00           H  
ATOM   3160  N   ARG A 293      11.895  -1.139  28.724  1.00  0.00           N  
ATOM   3161  CA  ARG A 293      12.249  -2.255  27.857  1.00  0.00           C  
ATOM   3162  C   ARG A 293      13.204  -1.776  26.784  1.00  0.00           C  
ATOM   3163  O   ARG A 293      13.283  -0.582  26.534  1.00  0.00           O  
ATOM   3164  CB  ARG A 293      11.022  -2.831  27.171  1.00  0.00           C  
ATOM   3165  CG  ARG A 293       9.984  -3.460  28.077  1.00  0.00           C  
ATOM   3166  CD  ARG A 293       8.811  -3.915  27.280  1.00  0.00           C  
ATOM   3167  NE  ARG A 293       8.135  -2.789  26.666  1.00  0.00           N  
ATOM   3168  CZ  ARG A 293       7.203  -2.870  25.693  1.00  0.00           C  
ATOM   3169  NH1 ARG A 293       6.819  -4.037  25.215  1.00  0.00           N  
ATOM   3170  NH2 ARG A 293       6.669  -1.760  25.211  1.00  0.00           N  
ATOM   3171  H   ARG A 293      10.996  -0.683  28.578  1.00  0.00           H  
ATOM   3172  HA  ARG A 293      12.736  -3.030  28.450  1.00  0.00           H  
ATOM   3173 1HB  ARG A 293      10.527  -2.043  26.605  1.00  0.00           H  
ATOM   3174 2HB  ARG A 293      11.334  -3.593  26.456  1.00  0.00           H  
ATOM   3175 1HG  ARG A 293      10.415  -4.320  28.588  1.00  0.00           H  
ATOM   3176 2HG  ARG A 293       9.647  -2.727  28.813  1.00  0.00           H  
ATOM   3177 1HD  ARG A 293       9.139  -4.591  26.491  1.00  0.00           H  
ATOM   3178 2HD  ARG A 293       8.101  -4.429  27.928  1.00  0.00           H  
ATOM   3179  HE  ARG A 293       8.390  -1.869  26.997  1.00  0.00           H  
ATOM   3180 1HH1 ARG A 293       7.205  -4.902  25.575  1.00  0.00           H  
ATOM   3181 2HH1 ARG A 293       6.121  -4.073  24.486  1.00  0.00           H  
ATOM   3182 1HH2 ARG A 293       6.959  -0.861  25.572  1.00  0.00           H  
ATOM   3183 2HH2 ARG A 293       5.972  -1.810  24.483  1.00  0.00           H  
ATOM   3184  N   VAL A 294      13.923  -2.695  26.162  1.00  0.00           N  
ATOM   3185  CA  VAL A 294      14.778  -2.337  25.040  1.00  0.00           C  
ATOM   3186  C   VAL A 294      14.256  -3.012  23.791  1.00  0.00           C  
ATOM   3187  O   VAL A 294      14.383  -4.226  23.635  1.00  0.00           O  
ATOM   3188  CB  VAL A 294      16.231  -2.764  25.284  1.00  0.00           C  
ATOM   3189  CG1 VAL A 294      17.087  -2.375  24.086  1.00  0.00           C  
ATOM   3190  CG2 VAL A 294      16.737  -2.103  26.531  1.00  0.00           C  
ATOM   3191  H   VAL A 294      13.844  -3.663  26.440  1.00  0.00           H  
ATOM   3192  HA  VAL A 294      14.748  -1.256  24.896  1.00  0.00           H  
ATOM   3193  HB  VAL A 294      16.278  -3.847  25.393  1.00  0.00           H  
ATOM   3194 1HG1 VAL A 294      18.118  -2.686  24.252  1.00  0.00           H  
ATOM   3195 2HG1 VAL A 294      16.700  -2.867  23.200  1.00  0.00           H  
ATOM   3196 3HG1 VAL A 294      17.052  -1.294  23.947  1.00  0.00           H  
ATOM   3197 1HG2 VAL A 294      17.768  -2.398  26.714  1.00  0.00           H  
ATOM   3198 2HG2 VAL A 294      16.682  -1.037  26.392  1.00  0.00           H  
ATOM   3199 3HG2 VAL A 294      16.119  -2.394  27.381  1.00  0.00           H  
ATOM   3200  N   GLU A 295      13.644  -2.232  22.912  1.00  0.00           N  
ATOM   3201  CA  GLU A 295      13.030  -2.804  21.725  1.00  0.00           C  
ATOM   3202  C   GLU A 295      14.056  -3.400  20.791  1.00  0.00           C  
ATOM   3203  O   GLU A 295      13.841  -4.454  20.199  1.00  0.00           O  
ATOM   3204  CB  GLU A 295      12.303  -1.737  20.935  1.00  0.00           C  
ATOM   3205  CG  GLU A 295      11.116  -1.150  21.540  1.00  0.00           C  
ATOM   3206  CD  GLU A 295      10.574  -0.181  20.609  1.00  0.00           C  
ATOM   3207  OE1 GLU A 295      10.869  -0.349  19.458  1.00  0.00           O  
ATOM   3208  OE2 GLU A 295       9.948   0.755  21.031  1.00  0.00           O  
ATOM   3209  H   GLU A 295      13.586  -1.238  23.078  1.00  0.00           H  
ATOM   3210  HA  GLU A 295      12.334  -3.585  22.031  1.00  0.00           H  
ATOM   3211 1HB  GLU A 295      12.981  -0.912  20.771  1.00  0.00           H  
ATOM   3212 2HB  GLU A 295      12.026  -2.125  19.959  1.00  0.00           H  
ATOM   3213 1HG  GLU A 295      10.374  -1.924  21.739  1.00  0.00           H  
ATOM   3214 2HG  GLU A 295      11.379  -0.670  22.469  1.00  0.00           H  
ATOM   3215  N   PHE A 296      15.181  -2.718  20.670  1.00  0.00           N  
ATOM   3216  CA  PHE A 296      16.220  -3.124  19.748  1.00  0.00           C  
ATOM   3217  C   PHE A 296      17.433  -3.598  20.512  1.00  0.00           C  
ATOM   3218  O   PHE A 296      18.301  -2.805  20.860  1.00  0.00           O  
ATOM   3219  CB  PHE A 296      16.592  -1.949  18.845  1.00  0.00           C  
ATOM   3220  CG  PHE A 296      15.444  -1.457  17.978  1.00  0.00           C  
ATOM   3221  CD1 PHE A 296      14.546  -0.516  18.463  1.00  0.00           C  
ATOM   3222  CD2 PHE A 296      15.264  -1.925  16.696  1.00  0.00           C  
ATOM   3223  CE1 PHE A 296      13.494  -0.059  17.689  1.00  0.00           C  
ATOM   3224  CE2 PHE A 296      14.211  -1.469  15.915  1.00  0.00           C  
ATOM   3225  CZ  PHE A 296      13.325  -0.534  16.418  1.00  0.00           C  
ATOM   3226  H   PHE A 296      15.305  -1.875  21.211  1.00  0.00           H  
ATOM   3227  HA  PHE A 296      15.853  -3.943  19.135  1.00  0.00           H  
ATOM   3228 1HB  PHE A 296      16.938  -1.120  19.460  1.00  0.00           H  
ATOM   3229 2HB  PHE A 296      17.410  -2.230  18.197  1.00  0.00           H  
ATOM   3230  HD1 PHE A 296      14.681  -0.135  19.473  1.00  0.00           H  
ATOM   3231  HD2 PHE A 296      15.960  -2.661  16.302  1.00  0.00           H  
ATOM   3232  HE1 PHE A 296      12.804   0.679  18.092  1.00  0.00           H  
ATOM   3233  HE2 PHE A 296      14.083  -1.844  14.904  1.00  0.00           H  
ATOM   3234  HZ  PHE A 296      12.496  -0.175  15.804  1.00  0.00           H  
ATOM   3235  N   GLY A 297      17.473  -4.884  20.822  1.00  0.00           N  
ATOM   3236  CA  GLY A 297      18.553  -5.424  21.622  1.00  0.00           C  
ATOM   3237  C   GLY A 297      19.471  -6.119  20.656  1.00  0.00           C  
ATOM   3238  O   GLY A 297      20.679  -5.880  20.638  1.00  0.00           O  
ATOM   3239  H   GLY A 297      16.765  -5.532  20.496  1.00  0.00           H  
ATOM   3240 1HA  GLY A 297      19.078  -4.628  22.149  1.00  0.00           H  
ATOM   3241 2HA  GLY A 297      18.164  -6.128  22.357  1.00  0.00           H  
ATOM   3242  N   SER A 298      18.859  -6.992  19.871  1.00  0.00           N  
ATOM   3243  CA  SER A 298      19.533  -7.790  18.859  1.00  0.00           C  
ATOM   3244  C   SER A 298      19.255  -7.277  17.473  1.00  0.00           C  
ATOM   3245  O   SER A 298      18.219  -6.663  17.230  1.00  0.00           O  
ATOM   3246  CB  SER A 298      19.129  -9.232  18.923  1.00  0.00           C  
ATOM   3247  OG  SER A 298      19.640  -9.910  17.812  1.00  0.00           O  
ATOM   3248  H   SER A 298      17.848  -7.084  19.966  1.00  0.00           H  
ATOM   3249  HA  SER A 298      20.604  -7.727  19.033  1.00  0.00           H  
ATOM   3250 1HB  SER A 298      19.519  -9.676  19.836  1.00  0.00           H  
ATOM   3251 2HB  SER A 298      18.043  -9.317  18.945  1.00  0.00           H  
ATOM   3252  HG  SER A 298      20.502  -9.585  17.664  1.00  0.00           H  
ATOM   3253  N   TYR A 299      20.168  -7.537  16.552  1.00  0.00           N  
ATOM   3254  CA  TYR A 299      19.939  -7.152  15.183  1.00  0.00           C  
ATOM   3255  C   TYR A 299      18.678  -7.837  14.682  1.00  0.00           C  
ATOM   3256  O   TYR A 299      18.049  -7.342  13.758  1.00  0.00           O  
ATOM   3257  CB  TYR A 299      21.172  -7.395  14.309  1.00  0.00           C  
ATOM   3258  CG  TYR A 299      20.976  -6.823  12.928  1.00  0.00           C  
ATOM   3259  CD1 TYR A 299      20.481  -5.556  12.833  1.00  0.00           C  
ATOM   3260  CD2 TYR A 299      21.314  -7.519  11.772  1.00  0.00           C  
ATOM   3261  CE1 TYR A 299      20.272  -4.984  11.621  1.00  0.00           C  
ATOM   3262  CE2 TYR A 299      21.116  -6.925  10.535  1.00  0.00           C  
ATOM   3263  CZ  TYR A 299      20.587  -5.658  10.462  1.00  0.00           C  
ATOM   3264  OH  TYR A 299      20.373  -5.057   9.239  1.00  0.00           O  
ATOM   3265  H   TYR A 299      20.988  -8.065  16.781  1.00  0.00           H  
ATOM   3266  HA  TYR A 299      19.744  -6.081  15.160  1.00  0.00           H  
ATOM   3267 1HB  TYR A 299      22.048  -6.927  14.760  1.00  0.00           H  
ATOM   3268 2HB  TYR A 299      21.364  -8.462  14.224  1.00  0.00           H  
ATOM   3269  HD1 TYR A 299      20.228  -5.007  13.738  1.00  0.00           H  
ATOM   3270  HD2 TYR A 299      21.732  -8.512  11.829  1.00  0.00           H  
ATOM   3271  HE1 TYR A 299      19.855  -4.005  11.582  1.00  0.00           H  
ATOM   3272  HE2 TYR A 299      21.372  -7.460   9.624  1.00  0.00           H  
ATOM   3273  HH  TYR A 299      20.655  -5.650   8.540  1.00  0.00           H  
ATOM   3274  N   ALA A 300      18.328  -8.982  15.281  1.00  0.00           N  
ATOM   3275  CA  ALA A 300      17.132  -9.724  14.924  1.00  0.00           C  
ATOM   3276  C   ALA A 300      15.904  -8.861  15.146  1.00  0.00           C  
ATOM   3277  O   ALA A 300      14.922  -8.969  14.414  1.00  0.00           O  
ATOM   3278  CB  ALA A 300      17.007 -10.981  15.773  1.00  0.00           C  
ATOM   3279  H   ALA A 300      18.883  -9.326  16.054  1.00  0.00           H  
ATOM   3280  HA  ALA A 300      17.191  -9.988  13.869  1.00  0.00           H  
ATOM   3281 1HB  ALA A 300      16.107 -11.523  15.488  1.00  0.00           H  
ATOM   3282 2HB  ALA A 300      17.856 -11.608  15.630  1.00  0.00           H  
ATOM   3283 3HB  ALA A 300      16.944 -10.700  16.823  1.00  0.00           H  
ATOM   3284  N   ASP A 301      15.958  -8.032  16.192  1.00  0.00           N  
ATOM   3285  CA  ASP A 301      14.854  -7.178  16.574  1.00  0.00           C  
ATOM   3286  C   ASP A 301      14.703  -6.148  15.489  1.00  0.00           C  
ATOM   3287  O   ASP A 301      13.595  -5.855  15.044  1.00  0.00           O  
ATOM   3288  CB  ASP A 301      15.160  -6.486  17.912  1.00  0.00           C  
ATOM   3289  CG  ASP A 301      15.188  -7.456  19.097  1.00  0.00           C  
ATOM   3290  OD1 ASP A 301      14.578  -8.491  18.970  1.00  0.00           O  
ATOM   3291  OD2 ASP A 301      15.872  -7.209  20.083  1.00  0.00           O  
ATOM   3292  H   ASP A 301      16.806  -7.961  16.728  1.00  0.00           H  
ATOM   3293  HA  ASP A 301      13.938  -7.764  16.646  1.00  0.00           H  
ATOM   3294 1HB  ASP A 301      16.087  -5.946  17.862  1.00  0.00           H  
ATOM   3295 2HB  ASP A 301      14.382  -5.750  18.100  1.00  0.00           H  
ATOM   3296  N   ALA A 302      15.847  -5.622  15.063  1.00  0.00           N  
ATOM   3297  CA  ALA A 302      15.870  -4.607  14.028  1.00  0.00           C  
ATOM   3298  C   ALA A 302      15.407  -5.178  12.706  1.00  0.00           C  
ATOM   3299  O   ALA A 302      14.721  -4.499  11.949  1.00  0.00           O  
ATOM   3300  CB  ALA A 302      17.249  -4.032  13.902  1.00  0.00           C  
ATOM   3301  H   ALA A 302      16.713  -5.926  15.505  1.00  0.00           H  
ATOM   3302  HA  ALA A 302      15.179  -3.819  14.310  1.00  0.00           H  
ATOM   3303 1HB  ALA A 302      17.251  -3.251  13.148  1.00  0.00           H  
ATOM   3304 2HB  ALA A 302      17.531  -3.621  14.860  1.00  0.00           H  
ATOM   3305 3HB  ALA A 302      17.931  -4.806  13.623  1.00  0.00           H  
ATOM   3306  N   LEU A 303      15.799  -6.412  12.413  1.00  0.00           N  
ATOM   3307  CA  LEU A 303      15.404  -7.024  11.165  1.00  0.00           C  
ATOM   3308  C   LEU A 303      13.908  -7.211  11.155  1.00  0.00           C  
ATOM   3309  O   LEU A 303      13.266  -6.901  10.156  1.00  0.00           O  
ATOM   3310  CB  LEU A 303      16.150  -8.339  10.953  1.00  0.00           C  
ATOM   3311  CG  LEU A 303      17.618  -8.183  10.620  1.00  0.00           C  
ATOM   3312  CD1 LEU A 303      18.289  -9.536  10.643  1.00  0.00           C  
ATOM   3313  CD2 LEU A 303      17.724  -7.540   9.252  1.00  0.00           C  
ATOM   3314  H   LEU A 303      16.380  -6.925  13.054  1.00  0.00           H  
ATOM   3315  HA  LEU A 303      15.665  -6.348  10.350  1.00  0.00           H  
ATOM   3316 1HB  LEU A 303      16.076  -8.932  11.862  1.00  0.00           H  
ATOM   3317 2HB  LEU A 303      15.674  -8.887  10.140  1.00  0.00           H  
ATOM   3318  HG  LEU A 303      18.102  -7.549  11.347  1.00  0.00           H  
ATOM   3319 1HD1 LEU A 303      19.343  -9.424  10.397  1.00  0.00           H  
ATOM   3320 2HD1 LEU A 303      18.193  -9.968  11.639  1.00  0.00           H  
ATOM   3321 3HD1 LEU A 303      17.816 -10.191   9.915  1.00  0.00           H  
ATOM   3322 1HD2 LEU A 303      18.766  -7.417   8.981  1.00  0.00           H  
ATOM   3323 2HD2 LEU A 303      17.234  -8.176   8.518  1.00  0.00           H  
ATOM   3324 3HD2 LEU A 303      17.238  -6.563   9.267  1.00  0.00           H  
ATOM   3325  N   TRP A 304      13.352  -7.660  12.283  1.00  0.00           N  
ATOM   3326  CA  TRP A 304      11.918  -7.835  12.389  1.00  0.00           C  
ATOM   3327  C   TRP A 304      11.240  -6.516  12.169  1.00  0.00           C  
ATOM   3328  O   TRP A 304      10.255  -6.438  11.441  1.00  0.00           O  
ATOM   3329  CB  TRP A 304      11.513  -8.408  13.732  1.00  0.00           C  
ATOM   3330  CG  TRP A 304      10.039  -8.358  13.938  1.00  0.00           C  
ATOM   3331  CD1 TRP A 304       9.402  -7.687  14.926  1.00  0.00           C  
ATOM   3332  CD2 TRP A 304       8.997  -8.958  13.131  1.00  0.00           C  
ATOM   3333  NE1 TRP A 304       8.052  -7.848  14.811  1.00  0.00           N  
ATOM   3334  CE2 TRP A 304       7.783  -8.619  13.726  1.00  0.00           C  
ATOM   3335  CE3 TRP A 304       8.995  -9.743  11.971  1.00  0.00           C  
ATOM   3336  CZ2 TRP A 304       6.568  -9.045  13.215  1.00  0.00           C  
ATOM   3337  CZ3 TRP A 304       7.774 -10.164  11.455  1.00  0.00           C  
ATOM   3338  CH2 TRP A 304       6.592  -9.826  12.065  1.00  0.00           C  
ATOM   3339  H   TRP A 304      13.935  -7.908  13.068  1.00  0.00           H  
ATOM   3340  HA  TRP A 304      11.590  -8.521  11.609  1.00  0.00           H  
ATOM   3341 1HB  TRP A 304      11.841  -9.445  13.803  1.00  0.00           H  
ATOM   3342 2HB  TRP A 304      11.996  -7.853  14.533  1.00  0.00           H  
ATOM   3343  HD1 TRP A 304       9.895  -7.113  15.704  1.00  0.00           H  
ATOM   3344  HE1 TRP A 304       7.372  -7.457  15.430  1.00  0.00           H  
ATOM   3345  HE3 TRP A 304       9.929 -10.020  11.484  1.00  0.00           H  
ATOM   3346  HZ2 TRP A 304       5.619  -8.781  13.685  1.00  0.00           H  
ATOM   3347  HZ3 TRP A 304       7.779 -10.773  10.553  1.00  0.00           H  
ATOM   3348  HH2 TRP A 304       5.652 -10.175  11.635  1.00  0.00           H  
ATOM   3349  N   TRP A 305      11.786  -5.477  12.780  1.00  0.00           N  
ATOM   3350  CA  TRP A 305      11.234  -4.164  12.596  1.00  0.00           C  
ATOM   3351  C   TRP A 305      11.198  -3.868  11.120  1.00  0.00           C  
ATOM   3352  O   TRP A 305      10.176  -3.427  10.618  1.00  0.00           O  
ATOM   3353  CB  TRP A 305      12.048  -3.120  13.346  1.00  0.00           C  
ATOM   3354  CG  TRP A 305      11.681  -1.751  12.982  1.00  0.00           C  
ATOM   3355  CD1 TRP A 305      10.658  -1.027  13.459  1.00  0.00           C  
ATOM   3356  CD2 TRP A 305      12.370  -0.905  12.047  1.00  0.00           C  
ATOM   3357  NE1 TRP A 305      10.645   0.202  12.884  1.00  0.00           N  
ATOM   3358  CE2 TRP A 305      11.687   0.299  12.021  1.00  0.00           C  
ATOM   3359  CE3 TRP A 305      13.498  -1.073  11.240  1.00  0.00           C  
ATOM   3360  CZ2 TRP A 305      12.083   1.345  11.220  1.00  0.00           C  
ATOM   3361  CZ3 TRP A 305      13.890  -0.029  10.436  1.00  0.00           C  
ATOM   3362  CH2 TRP A 305      13.197   1.148  10.428  1.00  0.00           C  
ATOM   3363  H   TRP A 305      12.581  -5.598  13.388  1.00  0.00           H  
ATOM   3364  HA  TRP A 305      10.213  -4.151  12.978  1.00  0.00           H  
ATOM   3365 1HB  TRP A 305      11.916  -3.251  14.414  1.00  0.00           H  
ATOM   3366 2HB  TRP A 305      13.089  -3.247  13.140  1.00  0.00           H  
ATOM   3367  HD1 TRP A 305       9.953  -1.375  14.178  1.00  0.00           H  
ATOM   3368  HE1 TRP A 305       9.971   0.930  13.072  1.00  0.00           H  
ATOM   3369  HE3 TRP A 305      14.054  -2.010  11.246  1.00  0.00           H  
ATOM   3370  HZ2 TRP A 305      11.549   2.295  11.197  1.00  0.00           H  
ATOM   3371  HZ3 TRP A 305      14.766  -0.162   9.811  1.00  0.00           H  
ATOM   3372  HH2 TRP A 305      13.539   1.955   9.788  1.00  0.00           H  
ATOM   3373  N   GLY A 306      12.305  -4.133  10.430  1.00  0.00           N  
ATOM   3374  CA  GLY A 306      12.383  -3.914   9.001  1.00  0.00           C  
ATOM   3375  C   GLY A 306      11.315  -4.718   8.273  1.00  0.00           C  
ATOM   3376  O   GLY A 306      10.724  -4.241   7.321  1.00  0.00           O  
ATOM   3377  H   GLY A 306      13.116  -4.481  10.913  1.00  0.00           H  
ATOM   3378 1HA  GLY A 306      12.270  -2.853   8.785  1.00  0.00           H  
ATOM   3379 2HA  GLY A 306      13.368  -4.209   8.650  1.00  0.00           H  
ATOM   3380  N   VAL A 307      11.023  -5.930   8.726  1.00  0.00           N  
ATOM   3381  CA  VAL A 307      10.003  -6.701   8.031  1.00  0.00           C  
ATOM   3382  C   VAL A 307       8.677  -5.984   8.131  1.00  0.00           C  
ATOM   3383  O   VAL A 307       7.994  -5.783   7.136  1.00  0.00           O  
ATOM   3384  CB  VAL A 307       9.856  -8.119   8.617  1.00  0.00           C  
ATOM   3385  CG1 VAL A 307       8.642  -8.815   7.998  1.00  0.00           C  
ATOM   3386  CG2 VAL A 307      11.111  -8.919   8.341  1.00  0.00           C  
ATOM   3387  H   VAL A 307      11.526  -6.320   9.508  1.00  0.00           H  
ATOM   3388  HA  VAL A 307      10.272  -6.782   6.979  1.00  0.00           H  
ATOM   3389  HB  VAL A 307       9.691  -8.052   9.680  1.00  0.00           H  
ATOM   3390 1HG1 VAL A 307       8.538  -9.813   8.422  1.00  0.00           H  
ATOM   3391 2HG1 VAL A 307       7.741  -8.238   8.208  1.00  0.00           H  
ATOM   3392 3HG1 VAL A 307       8.777  -8.896   6.918  1.00  0.00           H  
ATOM   3393 1HG2 VAL A 307      11.004  -9.916   8.764  1.00  0.00           H  
ATOM   3394 2HG2 VAL A 307      11.266  -8.993   7.265  1.00  0.00           H  
ATOM   3395 3HG2 VAL A 307      11.961  -8.430   8.791  1.00  0.00           H  
ATOM   3396  N   VAL A 308       8.339  -5.553   9.329  1.00  0.00           N  
ATOM   3397  CA  VAL A 308       7.079  -4.875   9.562  1.00  0.00           C  
ATOM   3398  C   VAL A 308       7.021  -3.578   8.768  1.00  0.00           C  
ATOM   3399  O   VAL A 308       6.046  -3.284   8.081  1.00  0.00           O  
ATOM   3400  CB  VAL A 308       6.961  -4.585  11.069  1.00  0.00           C  
ATOM   3401  CG1 VAL A 308       5.772  -3.726  11.364  1.00  0.00           C  
ATOM   3402  CG2 VAL A 308       6.884  -5.886  11.796  1.00  0.00           C  
ATOM   3403  H   VAL A 308       8.961  -5.730  10.105  1.00  0.00           H  
ATOM   3404  HA  VAL A 308       6.263  -5.526   9.249  1.00  0.00           H  
ATOM   3405  HB  VAL A 308       7.841  -4.039  11.397  1.00  0.00           H  
ATOM   3406 1HG1 VAL A 308       5.719  -3.527  12.436  1.00  0.00           H  
ATOM   3407 2HG1 VAL A 308       5.864  -2.785  10.825  1.00  0.00           H  
ATOM   3408 3HG1 VAL A 308       4.873  -4.242  11.053  1.00  0.00           H  
ATOM   3409 1HG2 VAL A 308       6.823  -5.703  12.869  1.00  0.00           H  
ATOM   3410 2HG2 VAL A 308       6.007  -6.429  11.465  1.00  0.00           H  
ATOM   3411 3HG2 VAL A 308       7.769  -6.473  11.579  1.00  0.00           H  
ATOM   3412  N   THR A 309       8.094  -2.819   8.866  1.00  0.00           N  
ATOM   3413  CA  THR A 309       8.242  -1.515   8.261  1.00  0.00           C  
ATOM   3414  C   THR A 309       8.161  -1.555   6.752  1.00  0.00           C  
ATOM   3415  O   THR A 309       7.408  -0.802   6.143  1.00  0.00           O  
ATOM   3416  CB  THR A 309       9.597  -0.955   8.683  1.00  0.00           C  
ATOM   3417  OG1 THR A 309       9.625  -0.833  10.108  1.00  0.00           O  
ATOM   3418  CG2 THR A 309       9.840   0.357   8.075  1.00  0.00           C  
ATOM   3419  H   THR A 309       8.856  -3.152   9.422  1.00  0.00           H  
ATOM   3420  HA  THR A 309       7.446  -0.868   8.632  1.00  0.00           H  
ATOM   3421  HB  THR A 309      10.373  -1.642   8.374  1.00  0.00           H  
ATOM   3422  HG1 THR A 309       9.286  -0.011  10.346  1.00  0.00           H  
ATOM   3423 1HG2 THR A 309      10.803   0.711   8.404  1.00  0.00           H  
ATOM   3424 2HG2 THR A 309       9.828   0.263   6.989  1.00  0.00           H  
ATOM   3425 3HG2 THR A 309       9.074   1.048   8.386  1.00  0.00           H  
ATOM   3426  N   VAL A 310       8.934  -2.442   6.152  1.00  0.00           N  
ATOM   3427  CA  VAL A 310       8.978  -2.580   4.711  1.00  0.00           C  
ATOM   3428  C   VAL A 310       7.644  -3.087   4.218  1.00  0.00           C  
ATOM   3429  O   VAL A 310       7.048  -2.511   3.305  1.00  0.00           O  
ATOM   3430  CB  VAL A 310      10.142  -3.480   4.324  1.00  0.00           C  
ATOM   3431  CG1 VAL A 310      10.120  -3.793   2.869  1.00  0.00           C  
ATOM   3432  CG2 VAL A 310      11.392  -2.745   4.677  1.00  0.00           C  
ATOM   3433  H   VAL A 310       9.526  -3.029   6.704  1.00  0.00           H  
ATOM   3434  HA  VAL A 310       9.165  -1.603   4.274  1.00  0.00           H  
ATOM   3435  HB  VAL A 310      10.081  -4.423   4.868  1.00  0.00           H  
ATOM   3436 1HG1 VAL A 310      10.971  -4.426   2.618  1.00  0.00           H  
ATOM   3437 2HG1 VAL A 310       9.196  -4.316   2.635  1.00  0.00           H  
ATOM   3438 3HG1 VAL A 310      10.177  -2.864   2.302  1.00  0.00           H  
ATOM   3439 1HG2 VAL A 310      12.238  -3.337   4.418  1.00  0.00           H  
ATOM   3440 2HG2 VAL A 310      11.408  -1.826   4.129  1.00  0.00           H  
ATOM   3441 3HG2 VAL A 310      11.416  -2.521   5.739  1.00  0.00           H  
ATOM   3442  N   THR A 311       7.112  -4.112   4.886  1.00  0.00           N  
ATOM   3443  CA  THR A 311       5.803  -4.614   4.517  1.00  0.00           C  
ATOM   3444  C   THR A 311       4.789  -3.518   4.743  1.00  0.00           C  
ATOM   3445  O   THR A 311       3.729  -3.512   4.123  1.00  0.00           O  
ATOM   3446  CB  THR A 311       5.427  -5.876   5.296  1.00  0.00           C  
ATOM   3447  OG1 THR A 311       5.539  -5.608   6.693  1.00  0.00           O  
ATOM   3448  CG2 THR A 311       6.286  -7.052   4.899  1.00  0.00           C  
ATOM   3449  H   THR A 311       7.609  -4.559   5.640  1.00  0.00           H  
ATOM   3450  HA  THR A 311       5.810  -4.857   3.462  1.00  0.00           H  
ATOM   3451  HB  THR A 311       4.395  -6.118   5.082  1.00  0.00           H  
ATOM   3452  HG1 THR A 311       6.441  -5.354   6.898  1.00  0.00           H  
ATOM   3453 1HG2 THR A 311       5.974  -7.926   5.471  1.00  0.00           H  
ATOM   3454 2HG2 THR A 311       6.157  -7.249   3.839  1.00  0.00           H  
ATOM   3455 3HG2 THR A 311       7.330  -6.847   5.093  1.00  0.00           H  
ATOM   3456  N   THR A 312       5.155  -2.568   5.610  1.00  0.00           N  
ATOM   3457  CA  THR A 312       4.366  -1.403   5.919  1.00  0.00           C  
ATOM   3458  C   THR A 312       3.118  -1.764   6.665  1.00  0.00           C  
ATOM   3459  O   THR A 312       2.071  -1.138   6.504  1.00  0.00           O  
ATOM   3460  CB  THR A 312       4.060  -0.667   4.614  1.00  0.00           C  
ATOM   3461  OG1 THR A 312       5.252  -0.603   3.818  1.00  0.00           O  
ATOM   3462  CG2 THR A 312       3.589   0.694   4.877  1.00  0.00           C  
ATOM   3463  H   THR A 312       6.022  -2.675   6.111  1.00  0.00           H  
ATOM   3464  HA  THR A 312       4.951  -0.745   6.560  1.00  0.00           H  
ATOM   3465  HB  THR A 312       3.284  -1.186   4.066  1.00  0.00           H  
ATOM   3466  HG1 THR A 312       5.708  -1.460   3.731  1.00  0.00           H  
ATOM   3467 1HG2 THR A 312       3.377   1.192   3.935  1.00  0.00           H  
ATOM   3468 2HG2 THR A 312       2.696   0.625   5.463  1.00  0.00           H  
ATOM   3469 3HG2 THR A 312       4.346   1.249   5.418  1.00  0.00           H  
ATOM   3470  N   ILE A 313       3.260  -2.750   7.531  1.00  0.00           N  
ATOM   3471  CA  ILE A 313       2.179  -3.175   8.374  1.00  0.00           C  
ATOM   3472  C   ILE A 313       2.092  -2.174   9.499  1.00  0.00           C  
ATOM   3473  O   ILE A 313       1.105  -1.461   9.625  1.00  0.00           O  
ATOM   3474  CB  ILE A 313       2.440  -4.590   8.904  1.00  0.00           C  
ATOM   3475  CG1 ILE A 313       2.462  -5.583   7.780  1.00  0.00           C  
ATOM   3476  CG2 ILE A 313       1.392  -4.971   9.864  1.00  0.00           C  
ATOM   3477  CD1 ILE A 313       3.014  -6.918   8.219  1.00  0.00           C  
ATOM   3478  H   ILE A 313       4.158  -3.199   7.621  1.00  0.00           H  
ATOM   3479  HA  ILE A 313       1.245  -3.161   7.817  1.00  0.00           H  
ATOM   3480  HB  ILE A 313       3.409  -4.630   9.385  1.00  0.00           H  
ATOM   3481 1HG1 ILE A 313       1.448  -5.736   7.412  1.00  0.00           H  
ATOM   3482 2HG1 ILE A 313       3.064  -5.190   6.970  1.00  0.00           H  
ATOM   3483 1HG2 ILE A 313       1.589  -5.957  10.208  1.00  0.00           H  
ATOM   3484 2HG2 ILE A 313       1.406  -4.287  10.699  1.00  0.00           H  
ATOM   3485 3HG2 ILE A 313       0.416  -4.946   9.375  1.00  0.00           H  
ATOM   3486 1HD1 ILE A 313       3.017  -7.614   7.388  1.00  0.00           H  
ATOM   3487 2HD1 ILE A 313       4.034  -6.788   8.582  1.00  0.00           H  
ATOM   3488 3HD1 ILE A 313       2.397  -7.311   9.018  1.00  0.00           H  
ATOM   3489  N   GLY A 314       3.158  -2.076  10.277  1.00  0.00           N  
ATOM   3490  CA  GLY A 314       3.205  -1.117  11.364  1.00  0.00           C  
ATOM   3491  C   GLY A 314       2.495  -1.586  12.605  1.00  0.00           C  
ATOM   3492  O   GLY A 314       1.683  -0.856  13.165  1.00  0.00           O  
ATOM   3493  H   GLY A 314       3.947  -2.684  10.115  1.00  0.00           H  
ATOM   3494 1HA  GLY A 314       4.246  -0.904  11.609  1.00  0.00           H  
ATOM   3495 2HA  GLY A 314       2.763  -0.188  11.049  1.00  0.00           H  
ATOM   3496  N   TYR A 315       2.797  -2.793  13.053  1.00  0.00           N  
ATOM   3497  CA  TYR A 315       2.157  -3.297  14.256  1.00  0.00           C  
ATOM   3498  C   TYR A 315       2.440  -2.331  15.399  1.00  0.00           C  
ATOM   3499  O   TYR A 315       1.576  -2.054  16.227  1.00  0.00           O  
ATOM   3500  CB  TYR A 315       2.719  -4.660  14.627  1.00  0.00           C  
ATOM   3501  CG  TYR A 315       2.401  -5.782  13.678  1.00  0.00           C  
ATOM   3502  CD1 TYR A 315       3.452  -6.372  13.024  1.00  0.00           C  
ATOM   3503  CD2 TYR A 315       1.102  -6.248  13.481  1.00  0.00           C  
ATOM   3504  CE1 TYR A 315       3.249  -7.422  12.178  1.00  0.00           C  
ATOM   3505  CE2 TYR A 315       0.891  -7.319  12.617  1.00  0.00           C  
ATOM   3506  CZ  TYR A 315       1.979  -7.902  11.971  1.00  0.00           C  
ATOM   3507  OH  TYR A 315       1.824  -8.954  11.112  1.00  0.00           O  
ATOM   3508  H   TYR A 315       3.469  -3.363  12.560  1.00  0.00           H  
ATOM   3509  HA  TYR A 315       1.080  -3.355  14.100  1.00  0.00           H  
ATOM   3510 1HB  TYR A 315       3.807  -4.586  14.705  1.00  0.00           H  
ATOM   3511 2HB  TYR A 315       2.351  -4.938  15.612  1.00  0.00           H  
ATOM   3512  HD1 TYR A 315       4.455  -6.000  13.196  1.00  0.00           H  
ATOM   3513  HD2 TYR A 315       0.262  -5.788  13.998  1.00  0.00           H  
ATOM   3514  HE1 TYR A 315       4.093  -7.883  11.669  1.00  0.00           H  
ATOM   3515  HE2 TYR A 315      -0.118  -7.701  12.450  1.00  0.00           H  
ATOM   3516  HH  TYR A 315       0.921  -9.126  10.955  1.00  0.00           H  
ATOM   3517  N   GLY A 316       3.662  -1.807  15.427  1.00  0.00           N  
ATOM   3518  CA  GLY A 316       4.075  -0.876  16.461  1.00  0.00           C  
ATOM   3519  C   GLY A 316       4.915  -1.520  17.541  1.00  0.00           C  
ATOM   3520  O   GLY A 316       5.541  -0.811  18.329  1.00  0.00           O  
ATOM   3521  H   GLY A 316       4.325  -2.070  14.712  1.00  0.00           H  
ATOM   3522 1HA  GLY A 316       4.634  -0.059  16.009  1.00  0.00           H  
ATOM   3523 2HA  GLY A 316       3.192  -0.441  16.920  1.00  0.00           H  
ATOM   3524  N   ASP A 317       4.933  -2.857  17.592  1.00  0.00           N  
ATOM   3525  CA  ASP A 317       5.731  -3.542  18.606  1.00  0.00           C  
ATOM   3526  C   ASP A 317       7.120  -2.916  18.653  1.00  0.00           C  
ATOM   3527  O   ASP A 317       7.607  -2.522  19.713  1.00  0.00           O  
ATOM   3528  CB  ASP A 317       5.770  -5.063  18.363  1.00  0.00           C  
ATOM   3529  CG  ASP A 317       6.270  -5.550  16.983  1.00  0.00           C  
ATOM   3530  OD1 ASP A 317       6.573  -4.764  16.113  1.00  0.00           O  
ATOM   3531  OD2 ASP A 317       6.359  -6.741  16.847  1.00  0.00           O  
ATOM   3532  H   ASP A 317       4.398  -3.394  16.925  1.00  0.00           H  
ATOM   3533  HA  ASP A 317       5.263  -3.383  19.577  1.00  0.00           H  
ATOM   3534 1HB  ASP A 317       6.406  -5.520  19.121  1.00  0.00           H  
ATOM   3535 2HB  ASP A 317       4.768  -5.465  18.511  1.00  0.00           H  
ATOM   3536  N   LYS A 318       7.719  -2.785  17.481  1.00  0.00           N  
ATOM   3537  CA  LYS A 318       9.014  -2.163  17.335  1.00  0.00           C  
ATOM   3538  C   LYS A 318       8.811  -0.851  16.589  1.00  0.00           C  
ATOM   3539  O   LYS A 318       8.096  -0.803  15.587  1.00  0.00           O  
ATOM   3540  CB  LYS A 318       9.973  -3.076  16.575  1.00  0.00           C  
ATOM   3541  CG  LYS A 318      10.120  -4.469  17.164  1.00  0.00           C  
ATOM   3542  CD  LYS A 318      10.722  -4.448  18.548  1.00  0.00           C  
ATOM   3543  CE  LYS A 318      10.884  -5.856  19.086  1.00  0.00           C  
ATOM   3544  NZ  LYS A 318      11.391  -5.842  20.467  1.00  0.00           N  
ATOM   3545  H   LYS A 318       7.250  -3.177  16.686  1.00  0.00           H  
ATOM   3546  HA  LYS A 318       9.424  -1.945  18.319  1.00  0.00           H  
ATOM   3547 1HB  LYS A 318       9.625  -3.195  15.551  1.00  0.00           H  
ATOM   3548 2HB  LYS A 318      10.961  -2.616  16.542  1.00  0.00           H  
ATOM   3549 1HG  LYS A 318       9.146  -4.953  17.207  1.00  0.00           H  
ATOM   3550 2HG  LYS A 318      10.768  -5.056  16.512  1.00  0.00           H  
ATOM   3551 1HD  LYS A 318      11.704  -3.976  18.500  1.00  0.00           H  
ATOM   3552 2HD  LYS A 318      10.091  -3.871  19.223  1.00  0.00           H  
ATOM   3553 1HE  LYS A 318       9.922  -6.367  19.063  1.00  0.00           H  
ATOM   3554 2HE  LYS A 318      11.592  -6.400  18.456  1.00  0.00           H  
ATOM   3555 1HZ  LYS A 318      11.506  -6.786  20.805  1.00  0.00           H  
ATOM   3556 2HZ  LYS A 318      12.280  -5.368  20.446  1.00  0.00           H  
ATOM   3557 3HZ  LYS A 318      10.749  -5.343  21.066  1.00  0.00           H  
ATOM   3558  N   VAL A 319       9.427   0.206  17.085  1.00  0.00           N  
ATOM   3559  CA  VAL A 319       9.349   1.521  16.486  1.00  0.00           C  
ATOM   3560  C   VAL A 319      10.469   2.396  17.050  1.00  0.00           C  
ATOM   3561  O   VAL A 319      10.716   2.333  18.254  1.00  0.00           O  
ATOM   3562  CB  VAL A 319       7.966   2.123  16.799  1.00  0.00           C  
ATOM   3563  CG1 VAL A 319       7.782   2.219  18.269  1.00  0.00           C  
ATOM   3564  CG2 VAL A 319       7.848   3.488  16.216  1.00  0.00           C  
ATOM   3565  H   VAL A 319       9.977   0.100  17.920  1.00  0.00           H  
ATOM   3566  HA  VAL A 319       9.436   1.408  15.410  1.00  0.00           H  
ATOM   3567  HB  VAL A 319       7.193   1.475  16.394  1.00  0.00           H  
ATOM   3568 1HG1 VAL A 319       6.803   2.639  18.491  1.00  0.00           H  
ATOM   3569 2HG1 VAL A 319       7.864   1.227  18.717  1.00  0.00           H  
ATOM   3570 3HG1 VAL A 319       8.555   2.863  18.658  1.00  0.00           H  
ATOM   3571 1HG2 VAL A 319       6.869   3.876  16.443  1.00  0.00           H  
ATOM   3572 2HG2 VAL A 319       8.602   4.141  16.636  1.00  0.00           H  
ATOM   3573 3HG2 VAL A 319       7.977   3.438  15.160  1.00  0.00           H  
ATOM   3574  N   PRO A 320      11.167   3.206  16.238  1.00  0.00           N  
ATOM   3575  CA  PRO A 320      12.180   4.127  16.688  1.00  0.00           C  
ATOM   3576  C   PRO A 320      11.670   4.981  17.840  1.00  0.00           C  
ATOM   3577  O   PRO A 320      10.498   5.354  17.895  1.00  0.00           O  
ATOM   3578  CB  PRO A 320      12.457   4.943  15.424  1.00  0.00           C  
ATOM   3579  CG  PRO A 320      12.192   3.976  14.301  1.00  0.00           C  
ATOM   3580  CD  PRO A 320      11.011   3.158  14.773  1.00  0.00           C  
ATOM   3581  HA  PRO A 320      13.062   3.550  16.992  1.00  0.00           H  
ATOM   3582 1HB  PRO A 320      11.787   5.789  15.393  1.00  0.00           H  
ATOM   3583 2HB  PRO A 320      13.482   5.331  15.443  1.00  0.00           H  
ATOM   3584 1HG  PRO A 320      11.984   4.526  13.370  1.00  0.00           H  
ATOM   3585 2HG  PRO A 320      13.084   3.361  14.111  1.00  0.00           H  
ATOM   3586 1HD  PRO A 320      10.074   3.600  14.435  1.00  0.00           H  
ATOM   3587 2HD  PRO A 320      11.158   2.156  14.421  1.00  0.00           H  
ATOM   3588  N   GLN A 321      12.564   5.243  18.776  1.00  0.00           N  
ATOM   3589  CA  GLN A 321      12.295   6.032  19.961  1.00  0.00           C  
ATOM   3590  C   GLN A 321      13.274   7.173  19.958  1.00  0.00           C  
ATOM   3591  O   GLN A 321      13.042   8.225  20.554  1.00  0.00           O  
ATOM   3592  CB  GLN A 321      12.462   5.210  21.248  1.00  0.00           C  
ATOM   3593  CG  GLN A 321      11.523   4.022  21.405  1.00  0.00           C  
ATOM   3594  CD  GLN A 321      10.078   4.455  21.468  1.00  0.00           C  
ATOM   3595  OE1 GLN A 321       9.771   5.568  21.905  1.00  0.00           O  
ATOM   3596  NE2 GLN A 321       9.175   3.573  21.070  1.00  0.00           N  
ATOM   3597  H   GLN A 321      13.503   4.922  18.616  1.00  0.00           H  
ATOM   3598  HA  GLN A 321      11.284   6.438  19.911  1.00  0.00           H  
ATOM   3599 1HB  GLN A 321      13.484   4.829  21.296  1.00  0.00           H  
ATOM   3600 2HB  GLN A 321      12.320   5.860  22.111  1.00  0.00           H  
ATOM   3601 1HG  GLN A 321      11.644   3.356  20.550  1.00  0.00           H  
ATOM   3602 2HG  GLN A 321      11.764   3.492  22.322  1.00  0.00           H  
ATOM   3603 1HE2 GLN A 321       8.202   3.805  21.104  1.00  0.00           H  
ATOM   3604 2HE2 GLN A 321       9.459   2.654  20.772  1.00  0.00           H  
ATOM   3605  N   THR A 322      14.392   6.933  19.289  1.00  0.00           N  
ATOM   3606  CA  THR A 322      15.483   7.874  19.247  1.00  0.00           C  
ATOM   3607  C   THR A 322      15.288   8.682  17.986  1.00  0.00           C  
ATOM   3608  O   THR A 322      15.089   8.099  16.920  1.00  0.00           O  
ATOM   3609  CB  THR A 322      16.832   7.127  19.219  1.00  0.00           C  
ATOM   3610  OG1 THR A 322      16.925   6.287  20.373  1.00  0.00           O  
ATOM   3611  CG2 THR A 322      17.984   8.105  19.254  1.00  0.00           C  
ATOM   3612  H   THR A 322      14.512   6.054  18.801  1.00  0.00           H  
ATOM   3613  HA  THR A 322      15.439   8.538  20.110  1.00  0.00           H  
ATOM   3614  HB  THR A 322      16.903   6.520  18.314  1.00  0.00           H  
ATOM   3615  HG1 THR A 322      16.472   5.449  20.198  1.00  0.00           H  
ATOM   3616 1HG2 THR A 322      18.925   7.555  19.242  1.00  0.00           H  
ATOM   3617 2HG2 THR A 322      17.939   8.746  18.403  1.00  0.00           H  
ATOM   3618 3HG2 THR A 322      17.923   8.705  20.159  1.00  0.00           H  
ATOM   3619  N   TRP A 323      15.333  10.009  18.100  1.00  0.00           N  
ATOM   3620  CA  TRP A 323      15.127  10.869  16.940  1.00  0.00           C  
ATOM   3621  C   TRP A 323      16.053  10.493  15.798  1.00  0.00           C  
ATOM   3622  O   TRP A 323      15.701  10.654  14.634  1.00  0.00           O  
ATOM   3623  CB  TRP A 323      15.318  12.340  17.304  1.00  0.00           C  
ATOM   3624  CG  TRP A 323      16.722  12.725  17.619  1.00  0.00           C  
ATOM   3625  CD1 TRP A 323      17.321  12.735  18.841  1.00  0.00           C  
ATOM   3626  CD2 TRP A 323      17.721  13.180  16.677  1.00  0.00           C  
ATOM   3627  NE1 TRP A 323      18.620  13.164  18.726  1.00  0.00           N  
ATOM   3628  CE2 TRP A 323      18.880  13.441  17.407  1.00  0.00           C  
ATOM   3629  CE3 TRP A 323      17.722  13.378  15.290  1.00  0.00           C  
ATOM   3630  CZ2 TRP A 323      20.039  13.900  16.801  1.00  0.00           C  
ATOM   3631  CZ3 TRP A 323      18.881  13.832  14.681  1.00  0.00           C  
ATOM   3632  CH2 TRP A 323      20.011  14.088  15.417  1.00  0.00           C  
ATOM   3633  H   TRP A 323      15.506  10.425  19.004  1.00  0.00           H  
ATOM   3634  HA  TRP A 323      14.107  10.741  16.599  1.00  0.00           H  
ATOM   3635 1HB  TRP A 323      14.973  12.961  16.477  1.00  0.00           H  
ATOM   3636 2HB  TRP A 323      14.699  12.578  18.168  1.00  0.00           H  
ATOM   3637  HD1 TRP A 323      16.838  12.447  19.773  1.00  0.00           H  
ATOM   3638  HE1 TRP A 323      19.277  13.261  19.486  1.00  0.00           H  
ATOM   3639  HE3 TRP A 323      16.827  13.176  14.702  1.00  0.00           H  
ATOM   3640  HZ2 TRP A 323      20.947  14.106  17.368  1.00  0.00           H  
ATOM   3641  HZ3 TRP A 323      18.871  13.981  13.601  1.00  0.00           H  
ATOM   3642  HH2 TRP A 323      20.906  14.444  14.907  1.00  0.00           H  
ATOM   3643  N   VAL A 324      17.223   9.974  16.133  1.00  0.00           N  
ATOM   3644  CA  VAL A 324      18.178   9.589  15.130  1.00  0.00           C  
ATOM   3645  C   VAL A 324      17.562   8.453  14.341  1.00  0.00           C  
ATOM   3646  O   VAL A 324      17.457   8.541  13.122  1.00  0.00           O  
ATOM   3647  CB  VAL A 324      19.489   9.130  15.786  1.00  0.00           C  
ATOM   3648  CG1 VAL A 324      20.409   8.586  14.752  1.00  0.00           C  
ATOM   3649  CG2 VAL A 324      20.118  10.275  16.516  1.00  0.00           C  
ATOM   3650  H   VAL A 324      17.453   9.863  17.108  1.00  0.00           H  
ATOM   3651  HA  VAL A 324      18.370  10.432  14.466  1.00  0.00           H  
ATOM   3652  HB  VAL A 324      19.275   8.329  16.485  1.00  0.00           H  
ATOM   3653 1HG1 VAL A 324      21.329   8.242  15.222  1.00  0.00           H  
ATOM   3654 2HG1 VAL A 324      19.922   7.765  14.269  1.00  0.00           H  
ATOM   3655 3HG1 VAL A 324      20.639   9.360  14.021  1.00  0.00           H  
ATOM   3656 1HG2 VAL A 324      21.040   9.945  16.990  1.00  0.00           H  
ATOM   3657 2HG2 VAL A 324      20.336  11.074  15.812  1.00  0.00           H  
ATOM   3658 3HG2 VAL A 324      19.428  10.632  17.275  1.00  0.00           H  
ATOM   3659  N   GLY A 325      17.106   7.421  15.058  1.00  0.00           N  
ATOM   3660  CA  GLY A 325      16.473   6.255  14.452  1.00  0.00           C  
ATOM   3661  C   GLY A 325      15.287   6.668  13.597  1.00  0.00           C  
ATOM   3662  O   GLY A 325      15.038   6.078  12.545  1.00  0.00           O  
ATOM   3663  H   GLY A 325      17.220   7.442  16.061  1.00  0.00           H  
ATOM   3664 1HA  GLY A 325      17.190   5.707  13.850  1.00  0.00           H  
ATOM   3665 2HA  GLY A 325      16.138   5.579  15.239  1.00  0.00           H  
ATOM   3666  N   LYS A 326      14.569   7.695  14.044  1.00  0.00           N  
ATOM   3667  CA  LYS A 326      13.409   8.167  13.317  1.00  0.00           C  
ATOM   3668  C   LYS A 326      13.832   8.744  11.978  1.00  0.00           C  
ATOM   3669  O   LYS A 326      13.223   8.437  10.949  1.00  0.00           O  
ATOM   3670  CB  LYS A 326      12.654   9.196  14.164  1.00  0.00           C  
ATOM   3671  CG  LYS A 326      11.957   8.577  15.369  1.00  0.00           C  
ATOM   3672  CD  LYS A 326      11.242   9.581  16.242  1.00  0.00           C  
ATOM   3673  CE  LYS A 326      10.566   8.875  17.406  1.00  0.00           C  
ATOM   3674  NZ  LYS A 326       9.861   9.826  18.301  1.00  0.00           N  
ATOM   3675  H   LYS A 326      14.820   8.127  14.923  1.00  0.00           H  
ATOM   3676  HA  LYS A 326      12.750   7.320  13.125  1.00  0.00           H  
ATOM   3677 1HB  LYS A 326      13.338   9.945  14.523  1.00  0.00           H  
ATOM   3678 2HB  LYS A 326      11.917   9.706  13.560  1.00  0.00           H  
ATOM   3679 1HG  LYS A 326      11.218   7.878  15.009  1.00  0.00           H  
ATOM   3680 2HG  LYS A 326      12.680   8.035  15.973  1.00  0.00           H  
ATOM   3681 1HD  LYS A 326      11.947  10.295  16.641  1.00  0.00           H  
ATOM   3682 2HD  LYS A 326      10.508  10.120  15.668  1.00  0.00           H  
ATOM   3683 1HE  LYS A 326       9.848   8.153  17.018  1.00  0.00           H  
ATOM   3684 2HE  LYS A 326      11.322   8.342  17.982  1.00  0.00           H  
ATOM   3685 1HZ  LYS A 326       9.429   9.318  19.060  1.00  0.00           H  
ATOM   3686 2HZ  LYS A 326      10.523  10.491  18.675  1.00  0.00           H  
ATOM   3687 3HZ  LYS A 326       9.150  10.317  17.777  1.00  0.00           H  
ATOM   3688  N   THR A 327      14.909   9.529  11.977  1.00  0.00           N  
ATOM   3689  CA  THR A 327      15.356  10.122  10.732  1.00  0.00           C  
ATOM   3690  C   THR A 327      15.934   9.059   9.826  1.00  0.00           C  
ATOM   3691  O   THR A 327      15.776   9.128   8.610  1.00  0.00           O  
ATOM   3692  CB  THR A 327      16.410  11.212  10.976  1.00  0.00           C  
ATOM   3693  OG1 THR A 327      17.514  10.649  11.696  1.00  0.00           O  
ATOM   3694  CG2 THR A 327      15.817  12.376  11.754  1.00  0.00           C  
ATOM   3695  H   THR A 327      15.376   9.752  12.846  1.00  0.00           H  
ATOM   3696  HA  THR A 327      14.499  10.571  10.233  1.00  0.00           H  
ATOM   3697  HB  THR A 327      16.772  11.577  10.016  1.00  0.00           H  
ATOM   3698  HG1 THR A 327      17.204  10.303  12.537  1.00  0.00           H  
ATOM   3699 1HG2 THR A 327      16.582  13.136  11.911  1.00  0.00           H  
ATOM   3700 2HG2 THR A 327      14.990  12.803  11.189  1.00  0.00           H  
ATOM   3701 3HG2 THR A 327      15.453  12.035  12.706  1.00  0.00           H  
ATOM   3702  N   ILE A 328      16.542   8.048  10.420  1.00  0.00           N  
ATOM   3703  CA  ILE A 328      17.127   6.986   9.642  1.00  0.00           C  
ATOM   3704  C   ILE A 328      16.048   6.267   8.875  1.00  0.00           C  
ATOM   3705  O   ILE A 328      16.200   6.015   7.683  1.00  0.00           O  
ATOM   3706  CB  ILE A 328      17.913   6.036  10.533  1.00  0.00           C  
ATOM   3707  CG1 ILE A 328      19.159   6.747  11.059  1.00  0.00           C  
ATOM   3708  CG2 ILE A 328      18.273   4.828   9.788  1.00  0.00           C  
ATOM   3709  CD1 ILE A 328      19.853   6.024  12.162  1.00  0.00           C  
ATOM   3710  H   ILE A 328      16.641   8.040  11.424  1.00  0.00           H  
ATOM   3711  HA  ILE A 328      17.819   7.423   8.923  1.00  0.00           H  
ATOM   3712  HB  ILE A 328      17.304   5.763  11.381  1.00  0.00           H  
ATOM   3713 1HG1 ILE A 328      19.863   6.852  10.234  1.00  0.00           H  
ATOM   3714 2HG1 ILE A 328      18.891   7.735  11.398  1.00  0.00           H  
ATOM   3715 1HG2 ILE A 328      18.801   4.174  10.448  1.00  0.00           H  
ATOM   3716 2HG2 ILE A 328      17.379   4.333   9.421  1.00  0.00           H  
ATOM   3717 3HG2 ILE A 328      18.904   5.102   8.959  1.00  0.00           H  
ATOM   3718 1HD1 ILE A 328      20.739   6.578  12.461  1.00  0.00           H  
ATOM   3719 2HD1 ILE A 328      19.197   5.913  13.007  1.00  0.00           H  
ATOM   3720 3HD1 ILE A 328      20.141   5.067  11.819  1.00  0.00           H  
ATOM   3721  N   ALA A 329      14.948   5.960   9.548  1.00  0.00           N  
ATOM   3722  CA  ALA A 329      13.856   5.303   8.868  1.00  0.00           C  
ATOM   3723  C   ALA A 329      13.389   6.193   7.720  1.00  0.00           C  
ATOM   3724  O   ALA A 329      13.210   5.730   6.591  1.00  0.00           O  
ATOM   3725  CB  ALA A 329      12.728   5.019   9.845  1.00  0.00           C  
ATOM   3726  H   ALA A 329      14.880   6.168  10.534  1.00  0.00           H  
ATOM   3727  HA  ALA A 329      14.219   4.364   8.447  1.00  0.00           H  
ATOM   3728 1HB  ALA A 329      11.910   4.517   9.329  1.00  0.00           H  
ATOM   3729 2HB  ALA A 329      13.097   4.381  10.649  1.00  0.00           H  
ATOM   3730 3HB  ALA A 329      12.373   5.954  10.264  1.00  0.00           H  
ATOM   3731  N   SER A 330      13.288   7.502   7.975  1.00  0.00           N  
ATOM   3732  CA  SER A 330      12.856   8.397   6.912  1.00  0.00           C  
ATOM   3733  C   SER A 330      13.846   8.359   5.742  1.00  0.00           C  
ATOM   3734  O   SER A 330      13.472   8.582   4.592  1.00  0.00           O  
ATOM   3735  CB  SER A 330      12.722   9.817   7.418  1.00  0.00           C  
ATOM   3736  OG  SER A 330      13.969  10.368   7.697  1.00  0.00           O  
ATOM   3737  H   SER A 330      13.452   7.862   8.909  1.00  0.00           H  
ATOM   3738  HA  SER A 330      11.881   8.072   6.569  1.00  0.00           H  
ATOM   3739 1HB  SER A 330      12.207  10.424   6.676  1.00  0.00           H  
ATOM   3740 2HB  SER A 330      12.116   9.818   8.323  1.00  0.00           H  
ATOM   3741  HG  SER A 330      14.371   9.784   8.335  1.00  0.00           H  
ATOM   3742  N   CYS A 331      15.107   8.043   6.037  1.00  0.00           N  
ATOM   3743  CA  CYS A 331      16.141   7.991   5.017  1.00  0.00           C  
ATOM   3744  C   CYS A 331      16.182   6.667   4.256  1.00  0.00           C  
ATOM   3745  O   CYS A 331      16.576   6.644   3.091  1.00  0.00           O  
ATOM   3746  CB  CYS A 331      17.513   8.234   5.644  1.00  0.00           C  
ATOM   3747  SG  CYS A 331      17.727   9.888   6.317  1.00  0.00           S  
ATOM   3748  H   CYS A 331      15.365   7.891   7.002  1.00  0.00           H  
ATOM   3749  HA  CYS A 331      15.946   8.789   4.300  1.00  0.00           H  
ATOM   3750 1HB  CYS A 331      17.688   7.525   6.440  1.00  0.00           H  
ATOM   3751 2HB  CYS A 331      18.285   8.071   4.894  1.00  0.00           H  
ATOM   3752  HG  CYS A 331      16.766   9.787   7.235  1.00  0.00           H  
ATOM   3753  N   PHE A 332      15.809   5.564   4.907  1.00  0.00           N  
ATOM   3754  CA  PHE A 332      15.923   4.261   4.253  1.00  0.00           C  
ATOM   3755  C   PHE A 332      14.622   3.476   4.140  1.00  0.00           C  
ATOM   3756  O   PHE A 332      14.389   2.838   3.112  1.00  0.00           O  
ATOM   3757  CB  PHE A 332      16.949   3.414   4.991  1.00  0.00           C  
ATOM   3758  CG  PHE A 332      18.321   3.981   4.990  1.00  0.00           C  
ATOM   3759  CD1 PHE A 332      19.138   3.882   3.880  1.00  0.00           C  
ATOM   3760  CD2 PHE A 332      18.792   4.623   6.099  1.00  0.00           C  
ATOM   3761  CE1 PHE A 332      20.410   4.421   3.895  1.00  0.00           C  
ATOM   3762  CE2 PHE A 332      20.055   5.168   6.130  1.00  0.00           C  
ATOM   3763  CZ  PHE A 332      20.869   5.068   5.024  1.00  0.00           C  
ATOM   3764  H   PHE A 332      15.497   5.628   5.865  1.00  0.00           H  
ATOM   3765  HA  PHE A 332      16.289   4.423   3.240  1.00  0.00           H  
ATOM   3766 1HB  PHE A 332      16.635   3.313   6.025  1.00  0.00           H  
ATOM   3767 2HB  PHE A 332      16.994   2.420   4.549  1.00  0.00           H  
ATOM   3768  HD1 PHE A 332      18.769   3.371   2.990  1.00  0.00           H  
ATOM   3769  HD2 PHE A 332      18.146   4.696   6.957  1.00  0.00           H  
ATOM   3770  HE1 PHE A 332      21.050   4.336   3.018  1.00  0.00           H  
ATOM   3771  HE2 PHE A 332      20.409   5.677   7.027  1.00  0.00           H  
ATOM   3772  HZ  PHE A 332      21.871   5.494   5.042  1.00  0.00           H  
ATOM   3773  N   SER A 333      13.801   3.490   5.190  1.00  0.00           N  
ATOM   3774  CA  SER A 333      12.581   2.694   5.196  1.00  0.00           C  
ATOM   3775  C   SER A 333      11.657   3.184   4.122  1.00  0.00           C  
ATOM   3776  O   SER A 333      11.039   2.401   3.415  1.00  0.00           O  
ATOM   3777  CB  SER A 333      11.866   2.785   6.516  1.00  0.00           C  
ATOM   3778  OG  SER A 333      12.585   2.182   7.540  1.00  0.00           O  
ATOM   3779  H   SER A 333      14.012   4.060   5.991  1.00  0.00           H  
ATOM   3780  HA  SER A 333      12.836   1.653   4.993  1.00  0.00           H  
ATOM   3781 1HB  SER A 333      11.681   3.820   6.763  1.00  0.00           H  
ATOM   3782 2HB  SER A 333      10.899   2.314   6.417  1.00  0.00           H  
ATOM   3783  HG  SER A 333      12.072   2.320   8.339  1.00  0.00           H  
ATOM   3784  N   VAL A 334      11.596   4.494   3.984  1.00  0.00           N  
ATOM   3785  CA  VAL A 334      10.735   5.113   2.989  1.00  0.00           C  
ATOM   3786  C   VAL A 334      10.922   4.467   1.628  1.00  0.00           C  
ATOM   3787  O   VAL A 334       9.953   4.138   0.937  1.00  0.00           O  
ATOM   3788  CB  VAL A 334      11.087   6.605   2.898  1.00  0.00           C  
ATOM   3789  CG1 VAL A 334      10.414   7.258   1.720  1.00  0.00           C  
ATOM   3790  CG2 VAL A 334      10.665   7.261   4.158  1.00  0.00           C  
ATOM   3791  H   VAL A 334      12.140   5.067   4.625  1.00  0.00           H  
ATOM   3792  HA  VAL A 334       9.696   4.995   3.301  1.00  0.00           H  
ATOM   3793  HB  VAL A 334      12.165   6.707   2.770  1.00  0.00           H  
ATOM   3794 1HG1 VAL A 334      10.690   8.311   1.683  1.00  0.00           H  
ATOM   3795 2HG1 VAL A 334      10.728   6.769   0.797  1.00  0.00           H  
ATOM   3796 3HG1 VAL A 334       9.349   7.171   1.833  1.00  0.00           H  
ATOM   3797 1HG2 VAL A 334      10.924   8.317   4.133  1.00  0.00           H  
ATOM   3798 2HG2 VAL A 334       9.601   7.161   4.278  1.00  0.00           H  
ATOM   3799 3HG2 VAL A 334      11.170   6.771   4.980  1.00  0.00           H  
ATOM   3800  N   PHE A 335      12.177   4.279   1.264  1.00  0.00           N  
ATOM   3801  CA  PHE A 335      12.528   3.748  -0.029  1.00  0.00           C  
ATOM   3802  C   PHE A 335      12.326   2.254  -0.069  1.00  0.00           C  
ATOM   3803  O   PHE A 335      11.848   1.724  -1.070  1.00  0.00           O  
ATOM   3804  CB  PHE A 335      13.973   4.109  -0.294  1.00  0.00           C  
ATOM   3805  CG  PHE A 335      14.129   5.580  -0.368  1.00  0.00           C  
ATOM   3806  CD1 PHE A 335      14.421   6.287   0.786  1.00  0.00           C  
ATOM   3807  CD2 PHE A 335      13.972   6.269  -1.554  1.00  0.00           C  
ATOM   3808  CE1 PHE A 335      14.553   7.657   0.762  1.00  0.00           C  
ATOM   3809  CE2 PHE A 335      14.107   7.645  -1.586  1.00  0.00           C  
ATOM   3810  CZ  PHE A 335      14.398   8.340  -0.424  1.00  0.00           C  
ATOM   3811  H   PHE A 335      12.915   4.546   1.900  1.00  0.00           H  
ATOM   3812  HA  PHE A 335      11.889   4.209  -0.783  1.00  0.00           H  
ATOM   3813 1HB  PHE A 335      14.610   3.728   0.504  1.00  0.00           H  
ATOM   3814 2HB  PHE A 335      14.304   3.671  -1.235  1.00  0.00           H  
ATOM   3815  HD1 PHE A 335      14.537   5.743   1.724  1.00  0.00           H  
ATOM   3816  HD2 PHE A 335      13.738   5.719  -2.466  1.00  0.00           H  
ATOM   3817  HE1 PHE A 335      14.779   8.199   1.682  1.00  0.00           H  
ATOM   3818  HE2 PHE A 335      13.981   8.184  -2.525  1.00  0.00           H  
ATOM   3819  HZ  PHE A 335      14.501   9.423  -0.448  1.00  0.00           H  
ATOM   3820  N   ALA A 336      12.660   1.576   1.026  1.00  0.00           N  
ATOM   3821  CA  ALA A 336      12.517   0.133   1.068  1.00  0.00           C  
ATOM   3822  C   ALA A 336      11.061  -0.214   0.810  1.00  0.00           C  
ATOM   3823  O   ALA A 336      10.758  -1.155   0.080  1.00  0.00           O  
ATOM   3824  CB  ALA A 336      12.993  -0.399   2.402  1.00  0.00           C  
ATOM   3825  H   ALA A 336      13.048   2.059   1.825  1.00  0.00           H  
ATOM   3826  HA  ALA A 336      13.122  -0.303   0.275  1.00  0.00           H  
ATOM   3827 1HB  ALA A 336      12.897  -1.483   2.411  1.00  0.00           H  
ATOM   3828 2HB  ALA A 336      14.032  -0.126   2.551  1.00  0.00           H  
ATOM   3829 3HB  ALA A 336      12.393   0.035   3.195  1.00  0.00           H  
ATOM   3830  N   ILE A 337      10.175   0.585   1.396  1.00  0.00           N  
ATOM   3831  CA  ILE A 337       8.745   0.428   1.250  1.00  0.00           C  
ATOM   3832  C   ILE A 337       8.328   0.683  -0.173  1.00  0.00           C  
ATOM   3833  O   ILE A 337       7.534  -0.070  -0.735  1.00  0.00           O  
ATOM   3834  CB  ILE A 337       7.975   1.372   2.165  1.00  0.00           C  
ATOM   3835  CG1 ILE A 337       8.177   0.972   3.598  1.00  0.00           C  
ATOM   3836  CG2 ILE A 337       6.519   1.331   1.773  1.00  0.00           C  
ATOM   3837  CD1 ILE A 337       7.698   1.997   4.573  1.00  0.00           C  
ATOM   3838  H   ILE A 337      10.512   1.324   1.985  1.00  0.00           H  
ATOM   3839  HA  ILE A 337       8.482  -0.595   1.512  1.00  0.00           H  
ATOM   3840  HB  ILE A 337       8.356   2.383   2.063  1.00  0.00           H  
ATOM   3841 1HG1 ILE A 337       7.643   0.059   3.774  1.00  0.00           H  
ATOM   3842 2HG1 ILE A 337       9.231   0.788   3.773  1.00  0.00           H  
ATOM   3843 1HG2 ILE A 337       5.946   1.994   2.421  1.00  0.00           H  
ATOM   3844 2HG2 ILE A 337       6.412   1.650   0.738  1.00  0.00           H  
ATOM   3845 3HG2 ILE A 337       6.154   0.323   1.864  1.00  0.00           H  
ATOM   3846 1HD1 ILE A 337       7.872   1.637   5.579  1.00  0.00           H  
ATOM   3847 2HD1 ILE A 337       8.243   2.931   4.421  1.00  0.00           H  
ATOM   3848 3HD1 ILE A 337       6.633   2.167   4.426  1.00  0.00           H  
ATOM   3849  N   SER A 338       8.862   1.741  -0.775  1.00  0.00           N  
ATOM   3850  CA  SER A 338       8.497   2.012  -2.150  1.00  0.00           C  
ATOM   3851  C   SER A 338       8.788   0.767  -2.980  1.00  0.00           C  
ATOM   3852  O   SER A 338       7.960   0.358  -3.796  1.00  0.00           O  
ATOM   3853  CB  SER A 338       9.271   3.202  -2.677  1.00  0.00           C  
ATOM   3854  OG  SER A 338       8.925   4.370  -1.980  1.00  0.00           O  
ATOM   3855  H   SER A 338       9.484   2.371  -0.277  1.00  0.00           H  
ATOM   3856  HA  SER A 338       7.428   2.223  -2.201  1.00  0.00           H  
ATOM   3857 1HB  SER A 338      10.336   3.022  -2.586  1.00  0.00           H  
ATOM   3858 2HB  SER A 338       9.053   3.332  -3.737  1.00  0.00           H  
ATOM   3859  HG  SER A 338       9.161   4.211  -1.062  1.00  0.00           H  
ATOM   3860  N   PHE A 339       9.944   0.142  -2.724  1.00  0.00           N  
ATOM   3861  CA  PHE A 339      10.330  -1.049  -3.459  1.00  0.00           C  
ATOM   3862  C   PHE A 339       9.432  -2.213  -3.076  1.00  0.00           C  
ATOM   3863  O   PHE A 339       9.159  -3.072  -3.900  1.00  0.00           O  
ATOM   3864  CB  PHE A 339      11.789  -1.417  -3.194  1.00  0.00           C  
ATOM   3865  CG  PHE A 339      12.758  -0.447  -3.773  1.00  0.00           C  
ATOM   3866  CD1 PHE A 339      13.662   0.211  -2.961  1.00  0.00           C  
ATOM   3867  CD2 PHE A 339      12.750  -0.161  -5.121  1.00  0.00           C  
ATOM   3868  CE1 PHE A 339      14.543   1.131  -3.483  1.00  0.00           C  
ATOM   3869  CE2 PHE A 339      13.625   0.758  -5.651  1.00  0.00           C  
ATOM   3870  CZ  PHE A 339      14.527   1.406  -4.832  1.00  0.00           C  
ATOM   3871  H   PHE A 339      10.574   0.529  -2.037  1.00  0.00           H  
ATOM   3872  HA  PHE A 339      10.210  -0.856  -4.524  1.00  0.00           H  
ATOM   3873 1HB  PHE A 339      11.961  -1.469  -2.127  1.00  0.00           H  
ATOM   3874 2HB  PHE A 339      11.999  -2.401  -3.613  1.00  0.00           H  
ATOM   3875  HD1 PHE A 339      13.672  -0.004  -1.898  1.00  0.00           H  
ATOM   3876  HD2 PHE A 339      12.037  -0.665  -5.764  1.00  0.00           H  
ATOM   3877  HE1 PHE A 339      15.249   1.640  -2.827  1.00  0.00           H  
ATOM   3878  HE2 PHE A 339      13.603   0.978  -6.717  1.00  0.00           H  
ATOM   3879  HZ  PHE A 339      15.220   2.134  -5.250  1.00  0.00           H  
ATOM   3880  N   PHE A 340       8.973  -2.252  -1.829  1.00  0.00           N  
ATOM   3881  CA  PHE A 340       8.091  -3.328  -1.402  1.00  0.00           C  
ATOM   3882  C   PHE A 340       6.821  -3.350  -2.231  1.00  0.00           C  
ATOM   3883  O   PHE A 340       6.393  -4.402  -2.705  1.00  0.00           O  
ATOM   3884  CB  PHE A 340       7.710  -3.206   0.068  1.00  0.00           C  
ATOM   3885  CG  PHE A 340       6.701  -4.221   0.458  1.00  0.00           C  
ATOM   3886  CD1 PHE A 340       7.063  -5.533   0.674  1.00  0.00           C  
ATOM   3887  CD2 PHE A 340       5.368  -3.867   0.592  1.00  0.00           C  
ATOM   3888  CE1 PHE A 340       6.116  -6.474   1.008  1.00  0.00           C  
ATOM   3889  CE2 PHE A 340       4.422  -4.808   0.929  1.00  0.00           C  
ATOM   3890  CZ  PHE A 340       4.803  -6.121   1.135  1.00  0.00           C  
ATOM   3891  H   PHE A 340       9.256  -1.548  -1.164  1.00  0.00           H  
ATOM   3892  HA  PHE A 340       8.608  -4.276  -1.545  1.00  0.00           H  
ATOM   3893 1HB  PHE A 340       8.580  -3.326   0.669  1.00  0.00           H  
ATOM   3894 2HB  PHE A 340       7.296  -2.236   0.275  1.00  0.00           H  
ATOM   3895  HD1 PHE A 340       8.109  -5.822   0.570  1.00  0.00           H  
ATOM   3896  HD2 PHE A 340       5.072  -2.830   0.423  1.00  0.00           H  
ATOM   3897  HE1 PHE A 340       6.407  -7.495   1.168  1.00  0.00           H  
ATOM   3898  HE2 PHE A 340       3.379  -4.516   1.029  1.00  0.00           H  
ATOM   3899  HZ  PHE A 340       4.072  -6.874   1.398  1.00  0.00           H  
ATOM   3900  N   ALA A 341       6.195  -2.189  -2.351  1.00  0.00           N  
ATOM   3901  CA  ALA A 341       4.949  -2.041  -3.085  1.00  0.00           C  
ATOM   3902  C   ALA A 341       5.140  -2.262  -4.584  1.00  0.00           C  
ATOM   3903  O   ALA A 341       4.297  -2.878  -5.245  1.00  0.00           O  
ATOM   3904  CB  ALA A 341       4.379  -0.653  -2.835  1.00  0.00           C  
ATOM   3905  H   ALA A 341       6.610  -1.379  -1.914  1.00  0.00           H  
ATOM   3906  HA  ALA A 341       4.247  -2.792  -2.722  1.00  0.00           H  
ATOM   3907 1HB  ALA A 341       3.433  -0.546  -3.362  1.00  0.00           H  
ATOM   3908 2HB  ALA A 341       4.222  -0.515  -1.766  1.00  0.00           H  
ATOM   3909 3HB  ALA A 341       5.085   0.096  -3.197  1.00  0.00           H  
ATOM   3910  N   LEU A 342       6.265  -1.775  -5.097  1.00  0.00           N  
ATOM   3911  CA  LEU A 342       6.576  -1.805  -6.514  1.00  0.00           C  
ATOM   3912  C   LEU A 342       6.280  -3.088  -7.320  1.00  0.00           C  
ATOM   3913  O   LEU A 342       5.571  -2.956  -8.313  1.00  0.00           O  
ATOM   3914  CB  LEU A 342       8.020  -1.340  -6.692  1.00  0.00           C  
ATOM   3915  CG  LEU A 342       8.570  -1.394  -8.081  1.00  0.00           C  
ATOM   3916  CD1 LEU A 342       7.704  -0.616  -8.962  1.00  0.00           C  
ATOM   3917  CD2 LEU A 342       9.951  -0.762  -8.080  1.00  0.00           C  
ATOM   3918  H   LEU A 342       6.917  -1.294  -4.490  1.00  0.00           H  
ATOM   3919  HA  LEU A 342       5.967  -1.027  -6.970  1.00  0.00           H  
ATOM   3920 1HB  LEU A 342       8.082  -0.303  -6.368  1.00  0.00           H  
ATOM   3921 2HB  LEU A 342       8.663  -1.917  -6.060  1.00  0.00           H  
ATOM   3922  HG  LEU A 342       8.618  -2.426  -8.429  1.00  0.00           H  
ATOM   3923 1HD1 LEU A 342       8.104  -0.633  -9.970  1.00  0.00           H  
ATOM   3924 2HD1 LEU A 342       6.702  -1.044  -8.958  1.00  0.00           H  
ATOM   3925 3HD1 LEU A 342       7.667   0.397  -8.595  1.00  0.00           H  
ATOM   3926 1HD2 LEU A 342      10.362  -0.782  -9.073  1.00  0.00           H  
ATOM   3927 2HD2 LEU A 342       9.874   0.270  -7.738  1.00  0.00           H  
ATOM   3928 3HD2 LEU A 342      10.597  -1.292  -7.428  1.00  0.00           H  
ATOM   3929  N   PRO A 343       6.743  -4.309  -6.959  1.00  0.00           N  
ATOM   3930  CA  PRO A 343       6.534  -5.519  -7.724  1.00  0.00           C  
ATOM   3931  C   PRO A 343       5.072  -5.894  -7.779  1.00  0.00           C  
ATOM   3932  O   PRO A 343       4.655  -6.621  -8.678  1.00  0.00           O  
ATOM   3933  CB  PRO A 343       7.374  -6.553  -6.969  1.00  0.00           C  
ATOM   3934  CG  PRO A 343       7.472  -6.007  -5.586  1.00  0.00           C  
ATOM   3935  CD  PRO A 343       7.505  -4.523  -5.762  1.00  0.00           C  
ATOM   3936  HA  PRO A 343       6.916  -5.371  -8.732  1.00  0.00           H  
ATOM   3937 1HB  PRO A 343       6.883  -7.536  -7.008  1.00  0.00           H  
ATOM   3938 2HB  PRO A 343       8.358  -6.664  -7.455  1.00  0.00           H  
ATOM   3939 1HG  PRO A 343       6.617  -6.339  -4.979  1.00  0.00           H  
ATOM   3940 2HG  PRO A 343       8.378  -6.383  -5.093  1.00  0.00           H  
ATOM   3941 1HD  PRO A 343       7.059  -4.097  -4.930  1.00  0.00           H  
ATOM   3942 2HD  PRO A 343       8.500  -4.210  -5.897  1.00  0.00           H  
ATOM   3943  N   ALA A 344       4.280  -5.404  -6.826  1.00  0.00           N  
ATOM   3944  CA  ALA A 344       2.870  -5.712  -6.867  1.00  0.00           C  
ATOM   3945  C   ALA A 344       2.355  -4.925  -8.040  1.00  0.00           C  
ATOM   3946  O   ALA A 344       1.573  -5.425  -8.839  1.00  0.00           O  
ATOM   3947  CB  ALA A 344       2.159  -5.360  -5.568  1.00  0.00           C  
ATOM   3948  H   ALA A 344       4.632  -4.778  -6.114  1.00  0.00           H  
ATOM   3949  HA  ALA A 344       2.739  -6.775  -7.074  1.00  0.00           H  
ATOM   3950 1HB  ALA A 344       1.100  -5.593  -5.662  1.00  0.00           H  
ATOM   3951 2HB  ALA A 344       2.585  -5.943  -4.750  1.00  0.00           H  
ATOM   3952 3HB  ALA A 344       2.274  -4.306  -5.357  1.00  0.00           H  
ATOM   3953  N   GLY A 345       2.847  -3.687  -8.135  1.00  0.00           N  
ATOM   3954  CA  GLY A 345       2.482  -2.780  -9.213  1.00  0.00           C  
ATOM   3955  C   GLY A 345       2.985  -3.300 -10.556  1.00  0.00           C  
ATOM   3956  O   GLY A 345       2.295  -3.177 -11.571  1.00  0.00           O  
ATOM   3957  H   GLY A 345       3.478  -3.367  -7.402  1.00  0.00           H  
ATOM   3958 1HA  GLY A 345       1.398  -2.667  -9.245  1.00  0.00           H  
ATOM   3959 2HA  GLY A 345       2.907  -1.795  -9.018  1.00  0.00           H  
ATOM   3960  N   ILE A 346       4.182  -3.903 -10.562  1.00  0.00           N  
ATOM   3961  CA  ILE A 346       4.735  -4.384 -11.817  1.00  0.00           C  
ATOM   3962  C   ILE A 346       3.817  -5.456 -12.338  1.00  0.00           C  
ATOM   3963  O   ILE A 346       3.396  -5.413 -13.495  1.00  0.00           O  
ATOM   3964  CB  ILE A 346       6.160  -4.977 -11.676  1.00  0.00           C  
ATOM   3965  CG1 ILE A 346       7.170  -3.891 -11.295  1.00  0.00           C  
ATOM   3966  CG2 ILE A 346       6.578  -5.649 -12.993  1.00  0.00           C  
ATOM   3967  CD1 ILE A 346       8.577  -4.394 -10.927  1.00  0.00           C  
ATOM   3968  H   ILE A 346       4.710  -3.980  -9.707  1.00  0.00           H  
ATOM   3969  HA  ILE A 346       4.757  -3.574 -12.537  1.00  0.00           H  
ATOM   3970  HB  ILE A 346       6.156  -5.705 -10.886  1.00  0.00           H  
ATOM   3971 1HG1 ILE A 346       7.244  -3.216 -12.096  1.00  0.00           H  
ATOM   3972 2HG1 ILE A 346       6.785  -3.356 -10.439  1.00  0.00           H  
ATOM   3973 1HG2 ILE A 346       7.576  -6.078 -12.884  1.00  0.00           H  
ATOM   3974 2HG2 ILE A 346       5.871  -6.440 -13.242  1.00  0.00           H  
ATOM   3975 3HG2 ILE A 346       6.588  -4.907 -13.794  1.00  0.00           H  
ATOM   3976 1HD1 ILE A 346       9.208  -3.543 -10.672  1.00  0.00           H  
ATOM   3977 2HD1 ILE A 346       8.545  -5.063 -10.087  1.00  0.00           H  
ATOM   3978 3HD1 ILE A 346       9.008  -4.917 -11.780  1.00  0.00           H  
ATOM   3979  N   LEU A 347       3.480  -6.390 -11.458  1.00  0.00           N  
ATOM   3980  CA  LEU A 347       2.600  -7.475 -11.813  1.00  0.00           C  
ATOM   3981  C   LEU A 347       1.231  -6.975 -12.195  1.00  0.00           C  
ATOM   3982  O   LEU A 347       0.661  -7.455 -13.167  1.00  0.00           O  
ATOM   3983  CB  LEU A 347       2.458  -8.425 -10.631  1.00  0.00           C  
ATOM   3984  CG  LEU A 347       3.631  -9.262 -10.299  1.00  0.00           C  
ATOM   3985  CD1 LEU A 347       3.372  -9.986  -8.993  1.00  0.00           C  
ATOM   3986  CD2 LEU A 347       3.847 -10.227 -11.415  1.00  0.00           C  
ATOM   3987  H   LEU A 347       3.862  -6.359 -10.523  1.00  0.00           H  
ATOM   3988  HA  LEU A 347       3.026  -8.007 -12.664  1.00  0.00           H  
ATOM   3989 1HB  LEU A 347       2.259  -7.828  -9.757  1.00  0.00           H  
ATOM   3990 2HB  LEU A 347       1.625  -9.073 -10.803  1.00  0.00           H  
ATOM   3991  HG  LEU A 347       4.506  -8.647 -10.175  1.00  0.00           H  
ATOM   3992 1HD1 LEU A 347       4.233 -10.608  -8.744  1.00  0.00           H  
ATOM   3993 2HD1 LEU A 347       3.210  -9.253  -8.199  1.00  0.00           H  
ATOM   3994 3HD1 LEU A 347       2.487 -10.613  -9.095  1.00  0.00           H  
ATOM   3995 1HD2 LEU A 347       4.686 -10.844 -11.183  1.00  0.00           H  
ATOM   3996 2HD2 LEU A 347       2.962 -10.852 -11.541  1.00  0.00           H  
ATOM   3997 3HD2 LEU A 347       4.042  -9.674 -12.332  1.00  0.00           H  
ATOM   3998  N   GLY A 348       0.726  -5.993 -11.450  1.00  0.00           N  
ATOM   3999  CA  GLY A 348      -0.598  -5.449 -11.676  1.00  0.00           C  
ATOM   4000  C   GLY A 348      -0.743  -5.075 -13.119  1.00  0.00           C  
ATOM   4001  O   GLY A 348      -1.625  -5.571 -13.823  1.00  0.00           O  
ATOM   4002  H   GLY A 348       1.254  -5.637 -10.673  1.00  0.00           H  
ATOM   4003 1HA  GLY A 348      -1.341  -6.185 -11.406  1.00  0.00           H  
ATOM   4004 2HA  GLY A 348      -0.751  -4.576 -11.044  1.00  0.00           H  
ATOM   4005  N   SER A 349       0.152  -4.209 -13.550  1.00  0.00           N  
ATOM   4006  CA  SER A 349       0.154  -3.721 -14.904  1.00  0.00           C  
ATOM   4007  C   SER A 349       0.336  -4.887 -15.844  1.00  0.00           C  
ATOM   4008  O   SER A 349      -0.304  -4.945 -16.888  1.00  0.00           O  
ATOM   4009  CB  SER A 349       1.232  -2.696 -15.034  1.00  0.00           C  
ATOM   4010  OG  SER A 349       0.929  -1.631 -14.206  1.00  0.00           O  
ATOM   4011  H   SER A 349       0.851  -3.865 -12.903  1.00  0.00           H  
ATOM   4012  HA  SER A 349      -0.808  -3.264 -15.118  1.00  0.00           H  
ATOM   4013 1HB  SER A 349       2.173  -3.122 -14.729  1.00  0.00           H  
ATOM   4014 2HB  SER A 349       1.314  -2.362 -16.067  1.00  0.00           H  
ATOM   4015  HG  SER A 349       0.012  -1.435 -14.347  1.00  0.00           H  
ATOM   4016  N   GLY A 350       1.194  -5.824 -15.455  1.00  0.00           N  
ATOM   4017  CA  GLY A 350       1.430  -7.015 -16.235  1.00  0.00           C  
ATOM   4018  C   GLY A 350       0.115  -7.661 -16.627  1.00  0.00           C  
ATOM   4019  O   GLY A 350      -0.102  -7.948 -17.800  1.00  0.00           O  
ATOM   4020  H   GLY A 350       1.718  -5.708 -14.599  1.00  0.00           H  
ATOM   4021 1HA  GLY A 350       2.005  -6.765 -17.127  1.00  0.00           H  
ATOM   4022 2HA  GLY A 350       2.011  -7.715 -15.641  1.00  0.00           H  
ATOM   4023  N   PHE A 351      -0.753  -7.880 -15.638  1.00  0.00           N  
ATOM   4024  CA  PHE A 351      -2.035  -8.523 -15.873  1.00  0.00           C  
ATOM   4025  C   PHE A 351      -2.942  -7.625 -16.677  1.00  0.00           C  
ATOM   4026  O   PHE A 351      -3.736  -8.102 -17.475  1.00  0.00           O  
ATOM   4027  CB  PHE A 351      -2.731  -8.838 -14.564  1.00  0.00           C  
ATOM   4028  CG  PHE A 351      -2.080  -9.904 -13.786  1.00  0.00           C  
ATOM   4029  CD1 PHE A 351      -1.346  -9.578 -12.689  1.00  0.00           C  
ATOM   4030  CD2 PHE A 351      -2.175 -11.227 -14.147  1.00  0.00           C  
ATOM   4031  CE1 PHE A 351      -0.699 -10.525 -11.972  1.00  0.00           C  
ATOM   4032  CE2 PHE A 351      -1.527 -12.192 -13.419  1.00  0.00           C  
ATOM   4033  CZ  PHE A 351      -0.776 -11.819 -12.327  1.00  0.00           C  
ATOM   4034  H   PHE A 351      -0.493  -7.610 -14.703  1.00  0.00           H  
ATOM   4035  HA  PHE A 351      -1.865  -9.447 -16.417  1.00  0.00           H  
ATOM   4036 1HB  PHE A 351      -2.736  -7.951 -13.984  1.00  0.00           H  
ATOM   4037 2HB  PHE A 351      -3.765  -9.118 -14.750  1.00  0.00           H  
ATOM   4038  HD1 PHE A 351      -1.277  -8.539 -12.394  1.00  0.00           H  
ATOM   4039  HD2 PHE A 351      -2.751 -11.503 -15.018  1.00  0.00           H  
ATOM   4040  HE1 PHE A 351      -0.116 -10.246 -11.117  1.00  0.00           H  
ATOM   4041  HE2 PHE A 351      -1.594 -13.241 -13.711  1.00  0.00           H  
ATOM   4042  HZ  PHE A 351      -0.239 -12.551 -11.746  1.00  0.00           H  
ATOM   4043  N   ALA A 352      -2.839  -6.319 -16.485  1.00  0.00           N  
ATOM   4044  CA  ALA A 352      -3.705  -5.457 -17.261  1.00  0.00           C  
ATOM   4045  C   ALA A 352      -3.381  -5.634 -18.737  1.00  0.00           C  
ATOM   4046  O   ALA A 352      -4.283  -5.701 -19.572  1.00  0.00           O  
ATOM   4047  CB  ALA A 352      -3.561  -4.021 -16.827  1.00  0.00           C  
ATOM   4048  H   ALA A 352      -2.200  -5.940 -15.796  1.00  0.00           H  
ATOM   4049  HA  ALA A 352      -4.728  -5.776 -17.098  1.00  0.00           H  
ATOM   4050 1HB  ALA A 352      -4.235  -3.393 -17.400  1.00  0.00           H  
ATOM   4051 2HB  ALA A 352      -3.818  -3.964 -15.774  1.00  0.00           H  
ATOM   4052 3HB  ALA A 352      -2.541  -3.689 -16.978  1.00  0.00           H  
ATOM   4053  N   LEU A 353      -2.086  -5.730 -19.039  1.00  0.00           N  
ATOM   4054  CA  LEU A 353      -1.615  -5.907 -20.400  1.00  0.00           C  
ATOM   4055  C   LEU A 353      -1.968  -7.312 -20.868  1.00  0.00           C  
ATOM   4056  O   LEU A 353      -2.297  -7.519 -22.033  1.00  0.00           O  
ATOM   4057  CB  LEU A 353      -0.099  -5.670 -20.471  1.00  0.00           C  
ATOM   4058  CG  LEU A 353       0.371  -4.225 -20.206  1.00  0.00           C  
ATOM   4059  CD1 LEU A 353       1.906  -4.191 -20.159  1.00  0.00           C  
ATOM   4060  CD2 LEU A 353      -0.171  -3.310 -21.304  1.00  0.00           C  
ATOM   4061  H   LEU A 353      -1.409  -5.657 -18.297  1.00  0.00           H  
ATOM   4062  HA  LEU A 353      -2.120  -5.188 -21.044  1.00  0.00           H  
ATOM   4063 1HB  LEU A 353       0.387  -6.311 -19.739  1.00  0.00           H  
ATOM   4064 2HB  LEU A 353       0.250  -5.957 -21.462  1.00  0.00           H  
ATOM   4065  HG  LEU A 353      -0.005  -3.890 -19.240  1.00  0.00           H  
ATOM   4066 1HD1 LEU A 353       2.246  -3.173 -19.959  1.00  0.00           H  
ATOM   4067 2HD1 LEU A 353       2.256  -4.851 -19.367  1.00  0.00           H  
ATOM   4068 3HD1 LEU A 353       2.310  -4.524 -21.114  1.00  0.00           H  
ATOM   4069 1HD2 LEU A 353       0.154  -2.284 -21.119  1.00  0.00           H  
ATOM   4070 2HD2 LEU A 353       0.205  -3.639 -22.274  1.00  0.00           H  
ATOM   4071 3HD2 LEU A 353      -1.262  -3.349 -21.307  1.00  0.00           H  
ATOM   4072  N   LYS A 354      -1.910  -8.274 -19.945  1.00  0.00           N  
ATOM   4073  CA  LYS A 354      -2.240  -9.652 -20.260  1.00  0.00           C  
ATOM   4074  C   LYS A 354      -3.630  -9.668 -20.837  1.00  0.00           C  
ATOM   4075  O   LYS A 354      -3.855 -10.242 -21.894  1.00  0.00           O  
ATOM   4076  CB  LYS A 354      -2.198 -10.523 -19.008  1.00  0.00           C  
ATOM   4077  CG  LYS A 354      -2.515 -11.976 -19.205  1.00  0.00           C  
ATOM   4078  CD  LYS A 354      -2.518 -12.663 -17.859  1.00  0.00           C  
ATOM   4079  CE  LYS A 354      -2.750 -14.144 -17.954  1.00  0.00           C  
ATOM   4080  NZ  LYS A 354      -4.070 -14.435 -18.534  1.00  0.00           N  
ATOM   4081  H   LYS A 354      -1.608  -8.053 -19.010  1.00  0.00           H  
ATOM   4082  HA  LYS A 354      -1.545 -10.032 -21.009  1.00  0.00           H  
ATOM   4083 1HB  LYS A 354      -1.218 -10.445 -18.536  1.00  0.00           H  
ATOM   4084 2HB  LYS A 354      -2.928 -10.175 -18.306  1.00  0.00           H  
ATOM   4085 1HG  LYS A 354      -3.499 -12.081 -19.669  1.00  0.00           H  
ATOM   4086 2HG  LYS A 354      -1.769 -12.437 -19.850  1.00  0.00           H  
ATOM   4087 1HD  LYS A 354      -1.584 -12.489 -17.376  1.00  0.00           H  
ATOM   4088 2HD  LYS A 354      -3.298 -12.230 -17.252  1.00  0.00           H  
ATOM   4089 1HE  LYS A 354      -1.977 -14.603 -18.568  1.00  0.00           H  
ATOM   4090 2HE  LYS A 354      -2.703 -14.570 -16.950  1.00  0.00           H  
ATOM   4091 1HZ  LYS A 354      -4.211 -15.434 -18.575  1.00  0.00           H  
ATOM   4092 2HZ  LYS A 354      -4.796 -14.011 -17.972  1.00  0.00           H  
ATOM   4093 3HZ  LYS A 354      -4.113 -14.052 -19.467  1.00  0.00           H  
ATOM   4094  N   VAL A 355      -4.541  -9.017 -20.120  1.00  0.00           N  
ATOM   4095  CA  VAL A 355      -5.938  -8.909 -20.484  1.00  0.00           C  
ATOM   4096  C   VAL A 355      -6.131  -8.176 -21.783  1.00  0.00           C  
ATOM   4097  O   VAL A 355      -6.927  -8.590 -22.621  1.00  0.00           O  
ATOM   4098  CB  VAL A 355      -6.714  -8.257 -19.357  1.00  0.00           C  
ATOM   4099  CG1 VAL A 355      -8.150  -7.905 -19.809  1.00  0.00           C  
ATOM   4100  CG2 VAL A 355      -6.714  -9.252 -18.215  1.00  0.00           C  
ATOM   4101  H   VAL A 355      -4.244  -8.587 -19.260  1.00  0.00           H  
ATOM   4102  HA  VAL A 355      -6.320  -9.914 -20.587  1.00  0.00           H  
ATOM   4103  HB  VAL A 355      -6.222  -7.342 -19.053  1.00  0.00           H  
ATOM   4104 1HG1 VAL A 355      -8.698  -7.452 -18.990  1.00  0.00           H  
ATOM   4105 2HG1 VAL A 355      -8.106  -7.201 -20.639  1.00  0.00           H  
ATOM   4106 3HG1 VAL A 355      -8.672  -8.787 -20.126  1.00  0.00           H  
ATOM   4107 1HG2 VAL A 355      -7.230  -8.874 -17.369  1.00  0.00           H  
ATOM   4108 2HG2 VAL A 355      -7.194 -10.157 -18.541  1.00  0.00           H  
ATOM   4109 3HG2 VAL A 355      -5.695  -9.480 -17.930  1.00  0.00           H  
ATOM   4110  N   GLN A 356      -5.407  -7.084 -21.972  1.00  0.00           N  
ATOM   4111  CA  GLN A 356      -5.511  -6.394 -23.239  1.00  0.00           C  
ATOM   4112  C   GLN A 356      -5.343  -7.412 -24.351  1.00  0.00           C  
ATOM   4113  O   GLN A 356      -6.188  -7.528 -25.239  1.00  0.00           O  
ATOM   4114  CB  GLN A 356      -4.420  -5.332 -23.353  1.00  0.00           C  
ATOM   4115  CG  GLN A 356      -4.335  -4.662 -24.688  1.00  0.00           C  
ATOM   4116  CD  GLN A 356      -3.166  -3.719 -24.740  1.00  0.00           C  
ATOM   4117  OE1 GLN A 356      -3.210  -2.618 -24.183  1.00  0.00           O  
ATOM   4118  NE2 GLN A 356      -2.088  -4.153 -25.395  1.00  0.00           N  
ATOM   4119  H   GLN A 356      -4.794  -6.735 -21.248  1.00  0.00           H  
ATOM   4120  HA  GLN A 356      -6.496  -5.936 -23.324  1.00  0.00           H  
ATOM   4121 1HB  GLN A 356      -4.576  -4.568 -22.592  1.00  0.00           H  
ATOM   4122 2HB  GLN A 356      -3.457  -5.772 -23.169  1.00  0.00           H  
ATOM   4123 1HG  GLN A 356      -4.202  -5.422 -25.462  1.00  0.00           H  
ATOM   4124 2HG  GLN A 356      -5.249  -4.097 -24.867  1.00  0.00           H  
ATOM   4125 1HE2 GLN A 356      -1.275  -3.572 -25.454  1.00  0.00           H  
ATOM   4126 2HE2 GLN A 356      -2.079  -5.067 -25.828  1.00  0.00           H  
ATOM   4127  N   GLN A 357      -4.261  -8.169 -24.252  1.00  0.00           N  
ATOM   4128  CA  GLN A 357      -3.904  -9.155 -25.243  1.00  0.00           C  
ATOM   4129  C   GLN A 357      -4.856 -10.352 -25.231  1.00  0.00           C  
ATOM   4130  O   GLN A 357      -5.101 -10.948 -26.276  1.00  0.00           O  
ATOM   4131  CB  GLN A 357      -2.454  -9.563 -25.005  1.00  0.00           C  
ATOM   4132  CG  GLN A 357      -1.475  -8.404 -25.218  1.00  0.00           C  
ATOM   4133  CD  GLN A 357      -1.525  -7.870 -26.630  1.00  0.00           C  
ATOM   4134  OE1 GLN A 357      -1.792  -6.687 -26.903  1.00  0.00           O  
ATOM   4135  NE2 GLN A 357      -1.263  -8.764 -27.576  1.00  0.00           N  
ATOM   4136  H   GLN A 357      -3.636  -8.023 -23.471  1.00  0.00           H  
ATOM   4137  HA  GLN A 357      -3.970  -8.688 -26.223  1.00  0.00           H  
ATOM   4138 1HB  GLN A 357      -2.335  -9.922 -23.984  1.00  0.00           H  
ATOM   4139 2HB  GLN A 357      -2.185 -10.375 -25.678  1.00  0.00           H  
ATOM   4140 1HG  GLN A 357      -1.742  -7.589 -24.546  1.00  0.00           H  
ATOM   4141 2HG  GLN A 357      -0.462  -8.745 -25.010  1.00  0.00           H  
ATOM   4142 1HE2 GLN A 357      -1.277  -8.492 -28.540  1.00  0.00           H  
ATOM   4143 2HE2 GLN A 357      -1.052  -9.709 -27.327  1.00  0.00           H  
ATOM   4144  N   LYS A 358      -5.389 -10.692 -24.054  1.00  0.00           N  
ATOM   4145  CA  LYS A 358      -6.320 -11.804 -23.904  1.00  0.00           C  
ATOM   4146  C   LYS A 358      -7.482 -11.561 -24.827  1.00  0.00           C  
ATOM   4147  O   LYS A 358      -7.841 -12.411 -25.640  1.00  0.00           O  
ATOM   4148  CB  LYS A 358      -6.810 -11.902 -22.450  1.00  0.00           C  
ATOM   4149  CG  LYS A 358      -7.808 -13.008 -22.137  1.00  0.00           C  
ATOM   4150  CD  LYS A 358      -8.202 -13.009 -20.619  1.00  0.00           C  
ATOM   4151  CE  LYS A 358      -9.000 -11.754 -20.241  1.00  0.00           C  
ATOM   4152  NZ  LYS A 358      -9.497 -11.735 -18.766  1.00  0.00           N  
ATOM   4153  H   LYS A 358      -5.135 -10.172 -23.233  1.00  0.00           H  
ATOM   4154  HA  LYS A 358      -5.828 -12.732 -24.197  1.00  0.00           H  
ATOM   4155 1HB  LYS A 358      -5.959 -12.005 -21.777  1.00  0.00           H  
ATOM   4156 2HB  LYS A 358      -7.323 -10.991 -22.201  1.00  0.00           H  
ATOM   4157 1HG  LYS A 358      -8.702 -12.841 -22.732  1.00  0.00           H  
ATOM   4158 2HG  LYS A 358      -7.388 -13.977 -22.403  1.00  0.00           H  
ATOM   4159 1HD  LYS A 358      -8.812 -13.887 -20.407  1.00  0.00           H  
ATOM   4160 2HD  LYS A 358      -7.300 -13.051 -20.005  1.00  0.00           H  
ATOM   4161 1HE  LYS A 358      -8.365 -10.916 -20.410  1.00  0.00           H  
ATOM   4162 2HE  LYS A 358      -9.863 -11.675 -20.902  1.00  0.00           H  
ATOM   4163 1HZ  LYS A 358      -9.995 -10.861 -18.606  1.00  0.00           H  
ATOM   4164 2HZ  LYS A 358     -10.119 -12.518 -18.616  1.00  0.00           H  
ATOM   4165 3HZ  LYS A 358      -8.744 -11.780 -18.073  1.00  0.00           H  
ATOM   4166  N   GLN A 359      -8.041 -10.371 -24.692  1.00  0.00           N  
ATOM   4167  CA  GLN A 359      -9.177  -9.953 -25.469  1.00  0.00           C  
ATOM   4168  C   GLN A 359      -8.834  -9.894 -26.936  1.00  0.00           C  
ATOM   4169  O   GLN A 359      -9.641 -10.306 -27.760  1.00  0.00           O  
ATOM   4170  CB  GLN A 359      -9.663  -8.603 -24.975  1.00  0.00           C  
ATOM   4171  CG  GLN A 359     -10.298  -8.670 -23.613  1.00  0.00           C  
ATOM   4172  CD  GLN A 359     -10.686  -7.320 -23.108  1.00  0.00           C  
ATOM   4173  OE1 GLN A 359      -9.890  -6.377 -23.128  1.00  0.00           O  
ATOM   4174  NE2 GLN A 359     -11.924  -7.200 -22.661  1.00  0.00           N  
ATOM   4175  H   GLN A 359      -7.666  -9.741 -24.001  1.00  0.00           H  
ATOM   4176  HA  GLN A 359      -9.973 -10.683 -25.338  1.00  0.00           H  
ATOM   4177 1HB  GLN A 359      -8.825  -7.909 -24.926  1.00  0.00           H  
ATOM   4178 2HB  GLN A 359     -10.390  -8.196 -25.677  1.00  0.00           H  
ATOM   4179 1HG  GLN A 359     -11.193  -9.289 -23.669  1.00  0.00           H  
ATOM   4180 2HG  GLN A 359      -9.585  -9.108 -22.910  1.00  0.00           H  
ATOM   4181 1HE2 GLN A 359     -12.248  -6.320 -22.314  1.00  0.00           H  
ATOM   4182 2HE2 GLN A 359     -12.538  -7.990 -22.668  1.00  0.00           H  
ATOM   4183  N   ARG A 360      -7.632  -9.423 -27.271  1.00  0.00           N  
ATOM   4184  CA  ARG A 360      -7.277  -9.357 -28.677  1.00  0.00           C  
ATOM   4185  C   ARG A 360      -7.268 -10.757 -29.267  1.00  0.00           C  
ATOM   4186  O   ARG A 360      -7.701 -10.949 -30.400  1.00  0.00           O  
ATOM   4187  CB  ARG A 360      -5.925  -8.699 -28.880  1.00  0.00           C  
ATOM   4188  CG  ARG A 360      -5.896  -7.213 -28.584  1.00  0.00           C  
ATOM   4189  CD  ARG A 360      -4.548  -6.642 -28.779  1.00  0.00           C  
ATOM   4190  NE  ARG A 360      -4.186  -6.581 -30.187  1.00  0.00           N  
ATOM   4191  CZ  ARG A 360      -2.942  -6.356 -30.667  1.00  0.00           C  
ATOM   4192  NH1 ARG A 360      -1.921  -6.181 -29.851  1.00  0.00           N  
ATOM   4193  NH2 ARG A 360      -2.748  -6.309 -31.973  1.00  0.00           N  
ATOM   4194  H   ARG A 360      -6.996  -9.068 -26.564  1.00  0.00           H  
ATOM   4195  HA  ARG A 360      -8.029  -8.767 -29.199  1.00  0.00           H  
ATOM   4196 1HB  ARG A 360      -5.188  -9.179 -28.246  1.00  0.00           H  
ATOM   4197 2HB  ARG A 360      -5.607  -8.838 -29.912  1.00  0.00           H  
ATOM   4198 1HG  ARG A 360      -6.580  -6.702 -29.261  1.00  0.00           H  
ATOM   4199 2HG  ARG A 360      -6.203  -7.030 -27.571  1.00  0.00           H  
ATOM   4200 1HD  ARG A 360      -4.499  -5.637 -28.361  1.00  0.00           H  
ATOM   4201 2HD  ARG A 360      -3.836  -7.278 -28.280  1.00  0.00           H  
ATOM   4202  HE  ARG A 360      -4.928  -6.707 -30.862  1.00  0.00           H  
ATOM   4203 1HH1 ARG A 360      -2.042  -6.228 -28.845  1.00  0.00           H  
ATOM   4204 2HH1 ARG A 360      -1.000  -6.015 -30.231  1.00  0.00           H  
ATOM   4205 1HH2 ARG A 360      -3.525  -6.442 -32.605  1.00  0.00           H  
ATOM   4206 2HH2 ARG A 360      -1.822  -6.142 -32.340  1.00  0.00           H  
ATOM   4207  N   GLN A 361      -6.794 -11.734 -28.492  1.00  0.00           N  
ATOM   4208  CA  GLN A 361      -6.763 -13.102 -28.973  1.00  0.00           C  
ATOM   4209  C   GLN A 361      -8.176 -13.603 -29.153  1.00  0.00           C  
ATOM   4210  O   GLN A 361      -8.453 -14.317 -30.109  1.00  0.00           O  
ATOM   4211  CB  GLN A 361      -5.999 -14.018 -28.021  1.00  0.00           C  
ATOM   4212  CG  GLN A 361      -5.868 -15.454 -28.532  1.00  0.00           C  
ATOM   4213  CD  GLN A 361      -5.070 -15.554 -29.822  1.00  0.00           C  
ATOM   4214  OE1 GLN A 361      -3.941 -15.057 -29.890  1.00  0.00           O  
ATOM   4215  NE2 GLN A 361      -5.630 -16.199 -30.849  1.00  0.00           N  
ATOM   4216  H   GLN A 361      -6.431 -11.519 -27.577  1.00  0.00           H  
ATOM   4217  HA  GLN A 361      -6.272 -13.121 -29.945  1.00  0.00           H  
ATOM   4218 1HB  GLN A 361      -5.000 -13.618 -27.851  1.00  0.00           H  
ATOM   4219 2HB  GLN A 361      -6.506 -14.052 -27.061  1.00  0.00           H  
ATOM   4220 1HG  GLN A 361      -5.371 -16.055 -27.773  1.00  0.00           H  
ATOM   4221 2HG  GLN A 361      -6.866 -15.843 -28.721  1.00  0.00           H  
ATOM   4222 1HE2 GLN A 361      -5.129 -16.286 -31.711  1.00  0.00           H  
ATOM   4223 2HE2 GLN A 361      -6.550 -16.604 -30.777  1.00  0.00           H  
ATOM   4224  N   LYS A 362      -9.072 -13.211 -28.248  1.00  0.00           N  
ATOM   4225  CA  LYS A 362     -10.453 -13.638 -28.356  1.00  0.00           C  
ATOM   4226  C   LYS A 362     -11.065 -13.055 -29.611  1.00  0.00           C  
ATOM   4227  O   LYS A 362     -11.851 -13.717 -30.278  1.00  0.00           O  
ATOM   4228  CB  LYS A 362     -11.260 -13.225 -27.127  1.00  0.00           C  
ATOM   4229  CG  LYS A 362     -10.918 -14.003 -25.869  1.00  0.00           C  
ATOM   4230  CD  LYS A 362     -11.721 -13.517 -24.672  1.00  0.00           C  
ATOM   4231  CE  LYS A 362     -11.410 -14.346 -23.432  1.00  0.00           C  
ATOM   4232  NZ  LYS A 362     -12.118 -13.835 -22.228  1.00  0.00           N  
ATOM   4233  H   LYS A 362      -8.779 -12.644 -27.463  1.00  0.00           H  
ATOM   4234  HA  LYS A 362     -10.480 -14.724 -28.443  1.00  0.00           H  
ATOM   4235 1HB  LYS A 362     -11.107 -12.172 -26.923  1.00  0.00           H  
ATOM   4236 2HB  LYS A 362     -12.324 -13.365 -27.329  1.00  0.00           H  
ATOM   4237 1HG  LYS A 362     -11.134 -15.059 -26.033  1.00  0.00           H  
ATOM   4238 2HG  LYS A 362      -9.860 -13.902 -25.653  1.00  0.00           H  
ATOM   4239 1HD  LYS A 362     -11.476 -12.472 -24.469  1.00  0.00           H  
ATOM   4240 2HD  LYS A 362     -12.787 -13.588 -24.892  1.00  0.00           H  
ATOM   4241 1HE  LYS A 362     -11.717 -15.376 -23.611  1.00  0.00           H  
ATOM   4242 2HE  LYS A 362     -10.342 -14.329 -23.250  1.00  0.00           H  
ATOM   4243 1HZ  LYS A 362     -11.888 -14.413 -21.432  1.00  0.00           H  
ATOM   4244 2HZ  LYS A 362     -11.832 -12.883 -22.046  1.00  0.00           H  
ATOM   4245 3HZ  LYS A 362     -13.115 -13.862 -22.387  1.00  0.00           H  
ATOM   4246  N   HIS A 363     -10.683 -11.827 -29.942  1.00  0.00           N  
ATOM   4247  CA  HIS A 363     -11.221 -11.162 -31.109  1.00  0.00           C  
ATOM   4248  C   HIS A 363     -10.715 -11.885 -32.334  1.00  0.00           C  
ATOM   4249  O   HIS A 363     -11.433 -12.071 -33.309  1.00  0.00           O  
ATOM   4250  CB  HIS A 363     -10.780  -9.702 -31.128  1.00  0.00           C  
ATOM   4251  CG  HIS A 363     -11.327  -8.928 -29.988  1.00  0.00           C  
ATOM   4252  ND1 HIS A 363     -10.826  -7.702 -29.614  1.00  0.00           N  
ATOM   4253  CD2 HIS A 363     -12.313  -9.218 -29.110  1.00  0.00           C  
ATOM   4254  CE1 HIS A 363     -11.486  -7.266 -28.558  1.00  0.00           C  
ATOM   4255  NE2 HIS A 363     -12.394  -8.168 -28.233  1.00  0.00           N  
ATOM   4256  H   HIS A 363     -10.039 -11.331 -29.347  1.00  0.00           H  
ATOM   4257  HA  HIS A 363     -12.307 -11.211 -31.106  1.00  0.00           H  
ATOM   4258 1HB  HIS A 363      -9.701  -9.640 -31.096  1.00  0.00           H  
ATOM   4259 2HB  HIS A 363     -11.104  -9.233 -32.050  1.00  0.00           H  
ATOM   4260  HD2 HIS A 363     -12.923 -10.119 -29.097  1.00  0.00           H  
ATOM   4261  HE1 HIS A 363     -11.309  -6.325 -28.040  1.00  0.00           H  
ATOM   4262  HE2 HIS A 363     -13.043  -8.102 -27.461  1.00  0.00           H  
ATOM   4263  N   PHE A 364      -9.460 -12.303 -32.293  1.00  0.00           N  
ATOM   4264  CA  PHE A 364      -8.911 -13.024 -33.417  1.00  0.00           C  
ATOM   4265  C   PHE A 364      -9.729 -14.284 -33.615  1.00  0.00           C  
ATOM   4266  O   PHE A 364     -10.228 -14.557 -34.701  1.00  0.00           O  
ATOM   4267  CB  PHE A 364      -7.445 -13.383 -33.184  1.00  0.00           C  
ATOM   4268  CG  PHE A 364      -6.855 -14.192 -34.294  1.00  0.00           C  
ATOM   4269  CD1 PHE A 364      -6.432 -13.584 -35.466  1.00  0.00           C  
ATOM   4270  CD2 PHE A 364      -6.728 -15.564 -34.175  1.00  0.00           C  
ATOM   4271  CE1 PHE A 364      -5.890 -14.334 -36.494  1.00  0.00           C  
ATOM   4272  CE2 PHE A 364      -6.188 -16.318 -35.197  1.00  0.00           C  
ATOM   4273  CZ  PHE A 364      -5.767 -15.701 -36.360  1.00  0.00           C  
ATOM   4274  H   PHE A 364      -8.882 -12.105 -31.490  1.00  0.00           H  
ATOM   4275  HA  PHE A 364      -8.994 -12.409 -34.314  1.00  0.00           H  
ATOM   4276 1HB  PHE A 364      -6.859 -12.473 -33.068  1.00  0.00           H  
ATOM   4277 2HB  PHE A 364      -7.345 -13.951 -32.269  1.00  0.00           H  
ATOM   4278  HD1 PHE A 364      -6.531 -12.504 -35.571  1.00  0.00           H  
ATOM   4279  HD2 PHE A 364      -7.062 -16.050 -33.261  1.00  0.00           H  
ATOM   4280  HE1 PHE A 364      -5.561 -13.844 -37.410  1.00  0.00           H  
ATOM   4281  HE2 PHE A 364      -6.095 -17.398 -35.088  1.00  0.00           H  
ATOM   4282  HZ  PHE A 364      -5.342 -16.294 -37.169  1.00  0.00           H  
ATOM   4283  N   ASN A 365      -9.895 -15.029 -32.530  1.00  0.00           N  
ATOM   4284  CA  ASN A 365     -10.595 -16.297 -32.543  1.00  0.00           C  
ATOM   4285  C   ASN A 365     -12.023 -16.134 -33.056  1.00  0.00           C  
ATOM   4286  O   ASN A 365     -12.536 -16.984 -33.783  1.00  0.00           O  
ATOM   4287  CB  ASN A 365     -10.625 -16.860 -31.134  1.00  0.00           C  
ATOM   4288  CG  ASN A 365      -9.263 -17.253 -30.626  1.00  0.00           C  
ATOM   4289  OD1 ASN A 365      -8.302 -17.395 -31.387  1.00  0.00           O  
ATOM   4290  ND2 ASN A 365      -9.164 -17.427 -29.334  1.00  0.00           N  
ATOM   4291  H   ASN A 365      -9.483 -14.722 -31.665  1.00  0.00           H  
ATOM   4292  HA  ASN A 365     -10.072 -16.982 -33.211  1.00  0.00           H  
ATOM   4293 1HB  ASN A 365     -11.049 -16.125 -30.458  1.00  0.00           H  
ATOM   4294 2HB  ASN A 365     -11.274 -17.734 -31.109  1.00  0.00           H  
ATOM   4295 1HD2 ASN A 365      -8.286 -17.686 -28.929  1.00  0.00           H  
ATOM   4296 2HD2 ASN A 365      -9.965 -17.300 -28.750  1.00  0.00           H  
ATOM   4297  N   ARG A 366     -12.651 -15.026 -32.677  1.00  0.00           N  
ATOM   4298  CA  ARG A 366     -14.029 -14.725 -33.023  1.00  0.00           C  
ATOM   4299  C   ARG A 366     -14.161 -13.850 -34.261  1.00  0.00           C  
ATOM   4300  O   ARG A 366     -15.267 -13.438 -34.613  1.00  0.00           O  
ATOM   4301  CB  ARG A 366     -14.690 -14.025 -31.854  1.00  0.00           C  
ATOM   4302  CG  ARG A 366     -14.831 -14.857 -30.597  1.00  0.00           C  
ATOM   4303  CD  ARG A 366     -15.404 -14.055 -29.490  1.00  0.00           C  
ATOM   4304  NE  ARG A 366     -15.557 -14.827 -28.271  1.00  0.00           N  
ATOM   4305  CZ  ARG A 366     -16.120 -14.359 -27.138  1.00  0.00           C  
ATOM   4306  NH1 ARG A 366     -16.575 -13.127 -27.092  1.00  0.00           N  
ATOM   4307  NH2 ARG A 366     -16.214 -15.139 -26.075  1.00  0.00           N  
ATOM   4308  H   ARG A 366     -12.168 -14.376 -32.078  1.00  0.00           H  
ATOM   4309  HA  ARG A 366     -14.547 -15.665 -33.208  1.00  0.00           H  
ATOM   4310 1HB  ARG A 366     -14.101 -13.149 -31.595  1.00  0.00           H  
ATOM   4311 2HB  ARG A 366     -15.682 -13.684 -32.144  1.00  0.00           H  
ATOM   4312 1HG  ARG A 366     -15.499 -15.694 -30.793  1.00  0.00           H  
ATOM   4313 2HG  ARG A 366     -13.858 -15.238 -30.289  1.00  0.00           H  
ATOM   4314 1HD  ARG A 366     -14.742 -13.213 -29.278  1.00  0.00           H  
ATOM   4315 2HD  ARG A 366     -16.385 -13.682 -29.781  1.00  0.00           H  
ATOM   4316  HE  ARG A 366     -15.218 -15.780 -28.270  1.00  0.00           H  
ATOM   4317 1HH1 ARG A 366     -16.503 -12.531 -27.905  1.00  0.00           H  
ATOM   4318 2HH1 ARG A 366     -16.996 -12.775 -26.245  1.00  0.00           H  
ATOM   4319 1HH2 ARG A 366     -15.862 -16.086 -26.111  1.00  0.00           H  
ATOM   4320 2HH2 ARG A 366     -16.634 -14.788 -25.228  1.00  0.00           H  
TER
ATOM   4372  N   VAL B 100      49.755 -13.116 -23.413  1.00  0.00           N  
ATOM   4373  CA  VAL B 100      49.410 -14.441 -23.916  1.00  0.00           C  
ATOM   4374  C   VAL B 100      47.924 -14.539 -24.216  1.00  0.00           C  
ATOM   4375  O   VAL B 100      47.118 -14.688 -23.299  1.00  0.00           O  
ATOM   4376  CB  VAL B 100      49.776 -15.521 -22.887  1.00  0.00           C  
ATOM   4377  CG1 VAL B 100      49.417 -16.884 -23.427  1.00  0.00           C  
ATOM   4378  CG2 VAL B 100      51.255 -15.446 -22.560  1.00  0.00           C  
ATOM   4379 1H   VAL B 100      50.711 -12.900 -23.658  1.00  0.00           H  
ATOM   4380 2H   VAL B 100      49.139 -12.429 -23.825  1.00  0.00           H  
ATOM   4381 3H   VAL B 100      49.653 -13.100 -22.409  1.00  0.00           H  
ATOM   4382  HA  VAL B 100      49.967 -14.621 -24.835  1.00  0.00           H  
ATOM   4383  HB  VAL B 100      49.197 -15.360 -21.993  1.00  0.00           H  
ATOM   4384 1HG1 VAL B 100      49.661 -17.646 -22.688  1.00  0.00           H  
ATOM   4385 2HG1 VAL B 100      48.360 -16.912 -23.639  1.00  0.00           H  
ATOM   4386 3HG1 VAL B 100      49.977 -17.074 -24.341  1.00  0.00           H  
ATOM   4387 1HG2 VAL B 100      51.500 -16.210 -21.819  1.00  0.00           H  
ATOM   4388 2HG2 VAL B 100      51.838 -15.615 -23.464  1.00  0.00           H  
ATOM   4389 3HG2 VAL B 100      51.489 -14.462 -22.155  1.00  0.00           H  
ATOM   4390  N   LEU B 101      47.578 -14.470 -25.498  1.00  0.00           N  
ATOM   4391  CA  LEU B 101      46.190 -14.539 -25.938  1.00  0.00           C  
ATOM   4392  C   LEU B 101      45.431 -15.701 -25.326  1.00  0.00           C  
ATOM   4393  O   LEU B 101      44.255 -15.565 -25.005  1.00  0.00           O  
ATOM   4394  CB  LEU B 101      46.106 -14.660 -27.453  1.00  0.00           C  
ATOM   4395  CG  LEU B 101      44.690 -14.694 -27.988  1.00  0.00           C  
ATOM   4396  CD1 LEU B 101      44.001 -13.376 -27.666  1.00  0.00           C  
ATOM   4397  CD2 LEU B 101      44.717 -14.947 -29.484  1.00  0.00           C  
ATOM   4398  H   LEU B 101      48.303 -14.357 -26.192  1.00  0.00           H  
ATOM   4399  HA  LEU B 101      45.696 -13.617 -25.636  1.00  0.00           H  
ATOM   4400 1HB  LEU B 101      46.621 -13.815 -27.905  1.00  0.00           H  
ATOM   4401 2HB  LEU B 101      46.605 -15.579 -27.760  1.00  0.00           H  
ATOM   4402  HG  LEU B 101      44.144 -15.488 -27.494  1.00  0.00           H  
ATOM   4403 1HD1 LEU B 101      42.977 -13.399 -28.034  1.00  0.00           H  
ATOM   4404 2HD1 LEU B 101      43.995 -13.226 -26.594  1.00  0.00           H  
ATOM   4405 3HD1 LEU B 101      44.539 -12.559 -28.143  1.00  0.00           H  
ATOM   4406 1HD2 LEU B 101      43.696 -14.978 -29.866  1.00  0.00           H  
ATOM   4407 2HD2 LEU B 101      45.265 -14.147 -29.980  1.00  0.00           H  
ATOM   4408 3HD2 LEU B 101      45.206 -15.900 -29.681  1.00  0.00           H  
ATOM   4409  N   ALA B 102      46.081 -16.851 -25.212  1.00  0.00           N  
ATOM   4410  CA  ALA B 102      45.422 -18.021 -24.663  1.00  0.00           C  
ATOM   4411  C   ALA B 102      44.941 -17.733 -23.252  1.00  0.00           C  
ATOM   4412  O   ALA B 102      43.869 -18.187 -22.860  1.00  0.00           O  
ATOM   4413  CB  ALA B 102      46.365 -19.212 -24.663  1.00  0.00           C  
ATOM   4414  H   ALA B 102      47.047 -16.910 -25.500  1.00  0.00           H  
ATOM   4415  HA  ALA B 102      44.552 -18.245 -25.280  1.00  0.00           H  
ATOM   4416 1HB  ALA B 102      45.847 -20.082 -24.263  1.00  0.00           H  
ATOM   4417 2HB  ALA B 102      46.689 -19.417 -25.682  1.00  0.00           H  
ATOM   4418 3HB  ALA B 102      47.230 -18.991 -24.045  1.00  0.00           H  
ATOM   4419  N   ARG B 103      45.738 -16.988 -22.487  1.00  0.00           N  
ATOM   4420  CA  ARG B 103      45.373 -16.681 -21.123  1.00  0.00           C  
ATOM   4421  C   ARG B 103      44.251 -15.680 -21.161  1.00  0.00           C  
ATOM   4422  O   ARG B 103      43.382 -15.702 -20.301  1.00  0.00           O  
ATOM   4423  CB  ARG B 103      46.553 -16.158 -20.322  1.00  0.00           C  
ATOM   4424  CG  ARG B 103      47.620 -17.209 -20.032  1.00  0.00           C  
ATOM   4425  CD  ARG B 103      48.773 -16.659 -19.255  1.00  0.00           C  
ATOM   4426  NE  ARG B 103      49.802 -17.670 -19.023  1.00  0.00           N  
ATOM   4427  CZ  ARG B 103      51.012 -17.427 -18.472  1.00  0.00           C  
ATOM   4428  NH1 ARG B 103      51.333 -16.207 -18.104  1.00  0.00           N  
ATOM   4429  NH2 ARG B 103      51.871 -18.416 -18.303  1.00  0.00           N  
ATOM   4430  H   ARG B 103      46.586 -16.598 -22.865  1.00  0.00           H  
ATOM   4431  HA  ARG B 103      45.011 -17.589 -20.641  1.00  0.00           H  
ATOM   4432 1HB  ARG B 103      47.023 -15.336 -20.849  1.00  0.00           H  
ATOM   4433 2HB  ARG B 103      46.198 -15.773 -19.367  1.00  0.00           H  
ATOM   4434 1HG  ARG B 103      47.175 -18.016 -19.450  1.00  0.00           H  
ATOM   4435 2HG  ARG B 103      47.991 -17.611 -20.969  1.00  0.00           H  
ATOM   4436 1HD  ARG B 103      49.226 -15.830 -19.786  1.00  0.00           H  
ATOM   4437 2HD  ARG B 103      48.417 -16.311 -18.287  1.00  0.00           H  
ATOM   4438  HE  ARG B 103      49.592 -18.622 -19.292  1.00  0.00           H  
ATOM   4439 1HH1 ARG B 103      50.677 -15.451 -18.234  1.00  0.00           H  
ATOM   4440 2HH1 ARG B 103      52.237 -16.025 -17.692  1.00  0.00           H  
ATOM   4441 1HH2 ARG B 103      51.624 -19.355 -18.585  1.00  0.00           H  
ATOM   4442 2HH2 ARG B 103      52.774 -18.235 -17.892  1.00  0.00           H  
ATOM   4443  N   THR B 104      44.261 -14.820 -22.178  1.00  0.00           N  
ATOM   4444  CA  THR B 104      43.202 -13.836 -22.311  1.00  0.00           C  
ATOM   4445  C   THR B 104      41.899 -14.585 -22.512  1.00  0.00           C  
ATOM   4446  O   THR B 104      40.878 -14.194 -21.961  1.00  0.00           O  
ATOM   4447  CB  THR B 104      43.426 -12.855 -23.471  1.00  0.00           C  
ATOM   4448  OG1 THR B 104      44.648 -12.134 -23.263  1.00  0.00           O  
ATOM   4449  CG2 THR B 104      42.278 -11.879 -23.534  1.00  0.00           C  
ATOM   4450  H   THR B 104      45.031 -14.839 -22.837  1.00  0.00           H  
ATOM   4451  HA  THR B 104      43.129 -13.265 -21.387  1.00  0.00           H  
ATOM   4452  HB  THR B 104      43.476 -13.387 -24.397  1.00  0.00           H  
ATOM   4453  HG1 THR B 104      45.384 -12.752 -23.243  1.00  0.00           H  
ATOM   4454 1HG2 THR B 104      42.435 -11.181 -24.354  1.00  0.00           H  
ATOM   4455 2HG2 THR B 104      41.346 -12.424 -23.692  1.00  0.00           H  
ATOM   4456 3HG2 THR B 104      42.226 -11.335 -22.595  1.00  0.00           H  
ATOM   4457  N   HIS B 105      41.938 -15.653 -23.315  1.00  0.00           N  
ATOM   4458  CA  HIS B 105      40.749 -16.443 -23.585  1.00  0.00           C  
ATOM   4459  C   HIS B 105      40.261 -17.081 -22.296  1.00  0.00           C  
ATOM   4460  O   HIS B 105      39.052 -17.123 -22.038  1.00  0.00           O  
ATOM   4461  CB  HIS B 105      41.036 -17.527 -24.626  1.00  0.00           C  
ATOM   4462  CG  HIS B 105      41.253 -16.998 -25.999  1.00  0.00           C  
ATOM   4463  ND1 HIS B 105      41.785 -17.764 -27.016  1.00  0.00           N  
ATOM   4464  CD2 HIS B 105      41.011 -15.779 -26.531  1.00  0.00           C  
ATOM   4465  CE1 HIS B 105      41.851 -17.040 -28.117  1.00  0.00           C  
ATOM   4466  NE2 HIS B 105      41.386 -15.833 -27.849  1.00  0.00           N  
ATOM   4467  H   HIS B 105      42.810 -15.904 -23.755  1.00  0.00           H  
ATOM   4468  HA  HIS B 105      39.954 -15.802 -23.963  1.00  0.00           H  
ATOM   4469 1HB  HIS B 105      41.915 -18.087 -24.340  1.00  0.00           H  
ATOM   4470 2HB  HIS B 105      40.203 -18.226 -24.658  1.00  0.00           H  
ATOM   4471  HD1 HIS B 105      42.208 -18.664 -26.912  1.00  0.00           H  
ATOM   4472  HD2 HIS B 105      40.601 -14.858 -26.117  1.00  0.00           H  
ATOM   4473  HE1 HIS B 105      42.245 -17.466 -29.040  1.00  0.00           H  
ATOM   4474  N   VAL B 106      41.205 -17.539 -21.469  1.00  0.00           N  
ATOM   4475  CA  VAL B 106      40.829 -18.127 -20.199  1.00  0.00           C  
ATOM   4476  C   VAL B 106      40.114 -17.070 -19.391  1.00  0.00           C  
ATOM   4477  O   VAL B 106      39.046 -17.334 -18.848  1.00  0.00           O  
ATOM   4478  CB  VAL B 106      42.051 -18.649 -19.424  1.00  0.00           C  
ATOM   4479  CG1 VAL B 106      41.636 -19.041 -18.019  1.00  0.00           C  
ATOM   4480  CG2 VAL B 106      42.631 -19.848 -20.144  1.00  0.00           C  
ATOM   4481  H   VAL B 106      42.180 -17.510 -21.746  1.00  0.00           H  
ATOM   4482  HA  VAL B 106      40.144 -18.956 -20.378  1.00  0.00           H  
ATOM   4483  HB  VAL B 106      42.794 -17.871 -19.347  1.00  0.00           H  
ATOM   4484 1HG1 VAL B 106      42.504 -19.406 -17.470  1.00  0.00           H  
ATOM   4485 2HG1 VAL B 106      41.223 -18.171 -17.507  1.00  0.00           H  
ATOM   4486 3HG1 VAL B 106      40.881 -19.825 -18.068  1.00  0.00           H  
ATOM   4487 1HG2 VAL B 106      43.497 -20.217 -19.596  1.00  0.00           H  
ATOM   4488 2HG2 VAL B 106      41.878 -20.633 -20.205  1.00  0.00           H  
ATOM   4489 3HG2 VAL B 106      42.931 -19.566 -21.137  1.00  0.00           H  
ATOM   4490  N   GLN B 107      40.685 -15.863 -19.371  1.00  0.00           N  
ATOM   4491  CA  GLN B 107      40.098 -14.742 -18.669  1.00  0.00           C  
ATOM   4492  C   GLN B 107      38.742 -14.438 -19.265  1.00  0.00           C  
ATOM   4493  O   GLN B 107      37.831 -14.022 -18.566  1.00  0.00           O  
ATOM   4494  CB  GLN B 107      40.995 -13.506 -18.731  1.00  0.00           C  
ATOM   4495  CG  GLN B 107      42.255 -13.580 -17.906  1.00  0.00           C  
ATOM   4496  CD  GLN B 107      43.035 -12.285 -17.998  1.00  0.00           C  
ATOM   4497  OE1 GLN B 107      43.994 -12.050 -17.259  1.00  0.00           O  
ATOM   4498  NE2 GLN B 107      42.619 -11.419 -18.913  1.00  0.00           N  
ATOM   4499  H   GLN B 107      41.562 -15.729 -19.842  1.00  0.00           H  
ATOM   4500  HA  GLN B 107      39.963 -15.015 -17.627  1.00  0.00           H  
ATOM   4501 1HB  GLN B 107      41.308 -13.344 -19.742  1.00  0.00           H  
ATOM   4502 2HB  GLN B 107      40.427 -12.632 -18.433  1.00  0.00           H  
ATOM   4503 1HG  GLN B 107      41.998 -13.759 -16.865  1.00  0.00           H  
ATOM   4504 2HG  GLN B 107      42.880 -14.382 -18.273  1.00  0.00           H  
ATOM   4505 1HE2 GLN B 107      43.087 -10.538 -19.021  1.00  0.00           H  
ATOM   4506 2HE2 GLN B 107      41.836 -11.642 -19.491  1.00  0.00           H  
ATOM   4507  N   GLY B 108      38.596 -14.660 -20.566  1.00  0.00           N  
ATOM   4508  CA  GLY B 108      37.327 -14.444 -21.225  1.00  0.00           C  
ATOM   4509  C   GLY B 108      36.270 -15.172 -20.421  1.00  0.00           C  
ATOM   4510  O   GLY B 108      35.296 -14.570 -19.963  1.00  0.00           O  
ATOM   4511  H   GLY B 108      39.381 -14.974 -21.111  1.00  0.00           H  
ATOM   4512 1HA  GLY B 108      37.094 -13.388 -21.290  1.00  0.00           H  
ATOM   4513 2HA  GLY B 108      37.366 -14.840 -22.239  1.00  0.00           H  
ATOM   4514  N   ARG B 109      36.494 -16.472 -20.250  1.00  0.00           N  
ATOM   4515  CA  ARG B 109      35.564 -17.333 -19.539  1.00  0.00           C  
ATOM   4516  C   ARG B 109      35.475 -17.018 -18.043  1.00  0.00           C  
ATOM   4517  O   ARG B 109      34.382 -17.059 -17.478  1.00  0.00           O  
ATOM   4518  CB  ARG B 109      35.962 -18.786 -19.752  1.00  0.00           C  
ATOM   4519  CG  ARG B 109      35.733 -19.286 -21.186  1.00  0.00           C  
ATOM   4520  CD  ARG B 109      36.180 -20.702 -21.393  1.00  0.00           C  
ATOM   4521  NE  ARG B 109      35.923 -21.157 -22.772  1.00  0.00           N  
ATOM   4522  CZ  ARG B 109      36.286 -22.363 -23.277  1.00  0.00           C  
ATOM   4523  NH1 ARG B 109      36.919 -23.229 -22.518  1.00  0.00           N  
ATOM   4524  NH2 ARG B 109      36.004 -22.667 -24.532  1.00  0.00           N  
ATOM   4525  H   ARG B 109      37.336 -16.864 -20.662  1.00  0.00           H  
ATOM   4526  HA  ARG B 109      34.574 -17.187 -19.971  1.00  0.00           H  
ATOM   4527 1HB  ARG B 109      37.019 -18.914 -19.522  1.00  0.00           H  
ATOM   4528 2HB  ARG B 109      35.397 -19.426 -19.076  1.00  0.00           H  
ATOM   4529 1HG  ARG B 109      34.671 -19.225 -21.422  1.00  0.00           H  
ATOM   4530 2HG  ARG B 109      36.293 -18.650 -21.875  1.00  0.00           H  
ATOM   4531 1HD  ARG B 109      37.251 -20.774 -21.203  1.00  0.00           H  
ATOM   4532 2HD  ARG B 109      35.644 -21.359 -20.710  1.00  0.00           H  
ATOM   4533  HE  ARG B 109      35.438 -20.520 -23.390  1.00  0.00           H  
ATOM   4534 1HH1 ARG B 109      37.134 -22.997 -21.558  1.00  0.00           H  
ATOM   4535 2HH1 ARG B 109      37.190 -24.126 -22.893  1.00  0.00           H  
ATOM   4536 1HH2 ARG B 109      35.517 -22.001 -25.117  1.00  0.00           H  
ATOM   4537 2HH2 ARG B 109      36.275 -23.564 -24.907  1.00  0.00           H  
ATOM   4538  N   VAL B 110      36.603 -16.688 -17.410  1.00  0.00           N  
ATOM   4539  CA  VAL B 110      36.592 -16.406 -15.978  1.00  0.00           C  
ATOM   4540  C   VAL B 110      35.764 -15.183 -15.700  1.00  0.00           C  
ATOM   4541  O   VAL B 110      34.948 -15.172 -14.780  1.00  0.00           O  
ATOM   4542  CB  VAL B 110      38.011 -16.176 -15.432  1.00  0.00           C  
ATOM   4543  CG1 VAL B 110      37.939 -15.685 -14.013  1.00  0.00           C  
ATOM   4544  CG2 VAL B 110      38.796 -17.472 -15.487  1.00  0.00           C  
ATOM   4545  H   VAL B 110      37.474 -16.666 -17.917  1.00  0.00           H  
ATOM   4546  HA  VAL B 110      36.148 -17.255 -15.457  1.00  0.00           H  
ATOM   4547  HB  VAL B 110      38.499 -15.415 -16.023  1.00  0.00           H  
ATOM   4548 1HG1 VAL B 110      38.946 -15.514 -13.645  1.00  0.00           H  
ATOM   4549 2HG1 VAL B 110      37.380 -14.753 -13.985  1.00  0.00           H  
ATOM   4550 3HG1 VAL B 110      37.442 -16.427 -13.390  1.00  0.00           H  
ATOM   4551 1HG2 VAL B 110      39.802 -17.303 -15.106  1.00  0.00           H  
ATOM   4552 2HG2 VAL B 110      38.296 -18.222 -14.877  1.00  0.00           H  
ATOM   4553 3HG2 VAL B 110      38.854 -17.824 -16.503  1.00  0.00           H  
ATOM   4554  N   TYR B 111      35.987 -14.154 -16.498  1.00  0.00           N  
ATOM   4555  CA  TYR B 111      35.264 -12.920 -16.363  1.00  0.00           C  
ATOM   4556  C   TYR B 111      33.801 -13.248 -16.518  1.00  0.00           C  
ATOM   4557  O   TYR B 111      33.006 -12.898 -15.671  1.00  0.00           O  
ATOM   4558  CB  TYR B 111      35.682 -11.892 -17.417  1.00  0.00           C  
ATOM   4559  CG  TYR B 111      35.038 -10.518 -17.218  1.00  0.00           C  
ATOM   4560  CD1 TYR B 111      35.633  -9.634 -16.330  1.00  0.00           C  
ATOM   4561  CD2 TYR B 111      33.870 -10.146 -17.881  1.00  0.00           C  
ATOM   4562  CE1 TYR B 111      35.092  -8.385 -16.104  1.00  0.00           C  
ATOM   4563  CE2 TYR B 111      33.315  -8.884 -17.644  1.00  0.00           C  
ATOM   4564  CZ  TYR B 111      33.933  -8.005 -16.756  1.00  0.00           C  
ATOM   4565  OH  TYR B 111      33.398  -6.749 -16.504  1.00  0.00           O  
ATOM   4566  H   TYR B 111      36.680 -14.230 -17.214  1.00  0.00           H  
ATOM   4567  HA  TYR B 111      35.422 -12.511 -15.363  1.00  0.00           H  
ATOM   4568 1HB  TYR B 111      36.760 -11.764 -17.393  1.00  0.00           H  
ATOM   4569 2HB  TYR B 111      35.417 -12.255 -18.409  1.00  0.00           H  
ATOM   4570  HD1 TYR B 111      36.540  -9.928 -15.809  1.00  0.00           H  
ATOM   4571  HD2 TYR B 111      33.388 -10.836 -18.575  1.00  0.00           H  
ATOM   4572  HE1 TYR B 111      35.577  -7.701 -15.405  1.00  0.00           H  
ATOM   4573  HE2 TYR B 111      32.400  -8.584 -18.153  1.00  0.00           H  
ATOM   4574  HH  TYR B 111      32.494  -6.725 -16.815  1.00  0.00           H  
ATOM   4575  N   ASN B 112      33.436 -13.948 -17.597  1.00  0.00           N  
ATOM   4576  CA  ASN B 112      32.030 -14.270 -17.819  1.00  0.00           C  
ATOM   4577  C   ASN B 112      31.411 -15.000 -16.629  1.00  0.00           C  
ATOM   4578  O   ASN B 112      30.239 -14.812 -16.318  1.00  0.00           O  
ATOM   4579  CB  ASN B 112      31.851 -15.106 -19.065  1.00  0.00           C  
ATOM   4580  CG  ASN B 112      30.389 -15.245 -19.430  1.00  0.00           C  
ATOM   4581  OD1 ASN B 112      29.748 -14.256 -19.802  1.00  0.00           O  
ATOM   4582  ND2 ASN B 112      29.857 -16.435 -19.318  1.00  0.00           N  
ATOM   4583  H   ASN B 112      34.123 -14.237 -18.282  1.00  0.00           H  
ATOM   4584  HA  ASN B 112      31.482 -13.337 -17.950  1.00  0.00           H  
ATOM   4585 1HB  ASN B 112      32.387 -14.647 -19.895  1.00  0.00           H  
ATOM   4586 2HB  ASN B 112      32.276 -16.097 -18.906  1.00  0.00           H  
ATOM   4587 1HD2 ASN B 112      28.892 -16.577 -19.547  1.00  0.00           H  
ATOM   4588 2HD2 ASN B 112      30.413 -17.204 -19.007  1.00  0.00           H  
ATOM   4589  N   PHE B 113      32.193 -15.837 -15.966  1.00  0.00           N  
ATOM   4590  CA  PHE B 113      31.685 -16.583 -14.833  1.00  0.00           C  
ATOM   4591  C   PHE B 113      31.395 -15.667 -13.646  1.00  0.00           C  
ATOM   4592  O   PHE B 113      30.280 -15.649 -13.118  1.00  0.00           O  
ATOM   4593  CB  PHE B 113      32.706 -17.653 -14.438  1.00  0.00           C  
ATOM   4594  CG  PHE B 113      32.290 -18.538 -13.315  1.00  0.00           C  
ATOM   4595  CD1 PHE B 113      31.444 -19.598 -13.547  1.00  0.00           C  
ATOM   4596  CD2 PHE B 113      32.749 -18.325 -12.032  1.00  0.00           C  
ATOM   4597  CE1 PHE B 113      31.062 -20.429 -12.530  1.00  0.00           C  
ATOM   4598  CE2 PHE B 113      32.371 -19.155 -11.004  1.00  0.00           C  
ATOM   4599  CZ  PHE B 113      31.523 -20.215 -11.256  1.00  0.00           C  
ATOM   4600  H   PHE B 113      33.144 -15.988 -16.272  1.00  0.00           H  
ATOM   4601  HA  PHE B 113      30.758 -17.064 -15.124  1.00  0.00           H  
ATOM   4602 1HB  PHE B 113      32.917 -18.280 -15.302  1.00  0.00           H  
ATOM   4603 2HB  PHE B 113      33.636 -17.179 -14.154  1.00  0.00           H  
ATOM   4604  HD1 PHE B 113      31.083 -19.777 -14.554  1.00  0.00           H  
ATOM   4605  HD2 PHE B 113      33.417 -17.496 -11.842  1.00  0.00           H  
ATOM   4606  HE1 PHE B 113      30.400 -21.254 -12.741  1.00  0.00           H  
ATOM   4607  HE2 PHE B 113      32.742 -18.978  -9.996  1.00  0.00           H  
ATOM   4608  HZ  PHE B 113      31.222 -20.878 -10.448  1.00  0.00           H  
ATOM   4609  N   LEU B 114      32.421 -14.921 -13.252  1.00  0.00           N  
ATOM   4610  CA  LEU B 114      32.412 -14.048 -12.089  1.00  0.00           C  
ATOM   4611  C   LEU B 114      31.609 -12.766 -12.297  1.00  0.00           C  
ATOM   4612  O   LEU B 114      31.117 -12.164 -11.349  1.00  0.00           O  
ATOM   4613  CB  LEU B 114      33.866 -13.708 -11.740  1.00  0.00           C  
ATOM   4614  CG  LEU B 114      34.723 -14.861 -11.254  1.00  0.00           C  
ATOM   4615  CD1 LEU B 114      36.145 -14.369 -11.032  1.00  0.00           C  
ATOM   4616  CD2 LEU B 114      34.131 -15.413  -9.964  1.00  0.00           C  
ATOM   4617  H   LEU B 114      33.278 -14.985 -13.781  1.00  0.00           H  
ATOM   4618  HA  LEU B 114      31.968 -14.596 -11.258  1.00  0.00           H  
ATOM   4619 1HB  LEU B 114      34.345 -13.283 -12.624  1.00  0.00           H  
ATOM   4620 2HB  LEU B 114      33.884 -12.995 -10.982  1.00  0.00           H  
ATOM   4621  HG  LEU B 114      34.751 -15.639 -12.014  1.00  0.00           H  
ATOM   4622 1HD1 LEU B 114      36.766 -15.196 -10.694  1.00  0.00           H  
ATOM   4623 2HD1 LEU B 114      36.545 -13.971 -11.961  1.00  0.00           H  
ATOM   4624 3HD1 LEU B 114      36.147 -13.590 -10.279  1.00  0.00           H  
ATOM   4625 1HD2 LEU B 114      34.738 -16.245  -9.608  1.00  0.00           H  
ATOM   4626 2HD2 LEU B 114      34.111 -14.629  -9.205  1.00  0.00           H  
ATOM   4627 3HD2 LEU B 114      33.117 -15.759 -10.154  1.00  0.00           H  
ATOM   4628  N   GLU B 115      31.553 -12.317 -13.531  1.00  0.00           N  
ATOM   4629  CA  GLU B 115      30.895 -11.085 -13.942  1.00  0.00           C  
ATOM   4630  C   GLU B 115      30.031 -11.423 -15.130  1.00  0.00           C  
ATOM   4631  O   GLU B 115      30.414 -12.256 -15.936  1.00  0.00           O  
ATOM   4632  CB  GLU B 115      31.927 -10.039 -14.382  1.00  0.00           C  
ATOM   4633  CG  GLU B 115      32.908  -9.566 -13.328  1.00  0.00           C  
ATOM   4634  CD  GLU B 115      32.350  -8.598 -12.338  1.00  0.00           C  
ATOM   4635  OE1 GLU B 115      31.377  -7.923 -12.612  1.00  0.00           O  
ATOM   4636  OE2 GLU B 115      32.903  -8.547 -11.268  1.00  0.00           O  
ATOM   4637  H   GLU B 115      31.994 -12.855 -14.244  1.00  0.00           H  
ATOM   4638  HA  GLU B 115      30.270 -10.706 -13.134  1.00  0.00           H  
ATOM   4639 1HB  GLU B 115      32.512 -10.446 -15.198  1.00  0.00           H  
ATOM   4640 2HB  GLU B 115      31.415  -9.187 -14.767  1.00  0.00           H  
ATOM   4641 1HG  GLU B 115      33.288 -10.434 -12.795  1.00  0.00           H  
ATOM   4642 2HG  GLU B 115      33.748  -9.102 -13.814  1.00  0.00           H  
ATOM   4643  N   ARG B 116      28.897 -10.770 -15.276  1.00  0.00           N  
ATOM   4644  CA  ARG B 116      28.052 -11.029 -16.438  1.00  0.00           C  
ATOM   4645  C   ARG B 116      27.802 -12.526 -16.630  1.00  0.00           C  
ATOM   4646  O   ARG B 116      28.175 -13.063 -17.671  1.00  0.00           O  
ATOM   4647  CB  ARG B 116      28.702 -10.518 -17.720  1.00  0.00           C  
ATOM   4648  CG  ARG B 116      29.006  -9.071 -17.706  1.00  0.00           C  
ATOM   4649  CD  ARG B 116      29.500  -8.560 -18.980  1.00  0.00           C  
ATOM   4650  NE  ARG B 116      28.457  -8.532 -19.967  1.00  0.00           N  
ATOM   4651  CZ  ARG B 116      27.488  -7.590 -20.030  1.00  0.00           C  
ATOM   4652  NH1 ARG B 116      27.433  -6.598 -19.144  1.00  0.00           N  
ATOM   4653  NH2 ARG B 116      26.579  -7.656 -20.988  1.00  0.00           N  
ATOM   4654  H   ARG B 116      28.614 -10.089 -14.586  1.00  0.00           H  
ATOM   4655  HA  ARG B 116      27.101 -10.515 -16.302  1.00  0.00           H  
ATOM   4656 1HB  ARG B 116      29.628 -11.050 -17.922  1.00  0.00           H  
ATOM   4657 2HB  ARG B 116      28.034 -10.705 -18.558  1.00  0.00           H  
ATOM   4658 1HG  ARG B 116      28.101  -8.532 -17.478  1.00  0.00           H  
ATOM   4659 2HG  ARG B 116      29.761  -8.887 -16.951  1.00  0.00           H  
ATOM   4660 1HD  ARG B 116      29.872  -7.550 -18.848  1.00  0.00           H  
ATOM   4661 2HD  ARG B 116      30.303  -9.199 -19.345  1.00  0.00           H  
ATOM   4662  HE  ARG B 116      28.450  -9.263 -20.666  1.00  0.00           H  
ATOM   4663 1HH1 ARG B 116      28.114  -6.514 -18.388  1.00  0.00           H  
ATOM   4664 2HH1 ARG B 116      26.698  -5.909 -19.215  1.00  0.00           H  
ATOM   4665 1HH2 ARG B 116      26.612  -8.405 -21.666  1.00  0.00           H  
ATOM   4666 2HH2 ARG B 116      25.852  -6.958 -21.044  1.00  0.00           H  
ATOM   4667  N   PRO B 117      27.190 -13.226 -15.666  1.00  0.00           N  
ATOM   4668  CA  PRO B 117      26.932 -14.648 -15.723  1.00  0.00           C  
ATOM   4669  C   PRO B 117      25.925 -14.950 -16.813  1.00  0.00           C  
ATOM   4670  O   PRO B 117      24.952 -14.216 -16.987  1.00  0.00           O  
ATOM   4671  CB  PRO B 117      26.376 -14.936 -14.327  1.00  0.00           C  
ATOM   4672  CG  PRO B 117      25.811 -13.612 -13.846  1.00  0.00           C  
ATOM   4673  CD  PRO B 117      26.722 -12.566 -14.434  1.00  0.00           C  
ATOM   4674  HA  PRO B 117      27.867 -15.193 -15.898  1.00  0.00           H  
ATOM   4675 1HB  PRO B 117      25.632 -15.743 -14.373  1.00  0.00           H  
ATOM   4676 2HB  PRO B 117      27.187 -15.284 -13.692  1.00  0.00           H  
ATOM   4677 1HG  PRO B 117      24.778 -13.495 -14.183  1.00  0.00           H  
ATOM   4678 2HG  PRO B 117      25.789 -13.585 -12.748  1.00  0.00           H  
ATOM   4679 1HD  PRO B 117      26.156 -11.654 -14.649  1.00  0.00           H  
ATOM   4680 2HD  PRO B 117      27.556 -12.394 -13.736  1.00  0.00           H  
ATOM   4681  N   THR B 118      26.166 -16.024 -17.555  1.00  0.00           N  
ATOM   4682  CA  THR B 118      25.260 -16.415 -18.625  1.00  0.00           C  
ATOM   4683  C   THR B 118      24.886 -17.875 -18.509  1.00  0.00           C  
ATOM   4684  O   THR B 118      23.840 -18.302 -18.995  1.00  0.00           O  
ATOM   4685  CB  THR B 118      25.899 -16.193 -20.006  1.00  0.00           C  
ATOM   4686  OG1 THR B 118      27.044 -17.050 -20.145  1.00  0.00           O  
ATOM   4687  CG2 THR B 118      26.333 -14.748 -20.172  1.00  0.00           C  
ATOM   4688  H   THR B 118      26.987 -16.583 -17.369  1.00  0.00           H  
ATOM   4689  HA  THR B 118      24.348 -15.822 -18.554  1.00  0.00           H  
ATOM   4690  HB  THR B 118      25.175 -16.440 -20.780  1.00  0.00           H  
ATOM   4691  HG1 THR B 118      26.771 -17.967 -20.056  1.00  0.00           H  
ATOM   4692 1HG2 THR B 118      26.782 -14.613 -21.155  1.00  0.00           H  
ATOM   4693 2HG2 THR B 118      25.469 -14.093 -20.073  1.00  0.00           H  
ATOM   4694 3HG2 THR B 118      27.061 -14.503 -19.412  1.00  0.00           H  
ATOM   4695  N   GLY B 119      25.765 -18.646 -17.890  1.00  0.00           N  
ATOM   4696  CA  GLY B 119      25.572 -20.079 -17.800  1.00  0.00           C  
ATOM   4697  C   GLY B 119      24.769 -20.407 -16.564  1.00  0.00           C  
ATOM   4698  O   GLY B 119      24.709 -19.604 -15.636  1.00  0.00           O  
ATOM   4699  H   GLY B 119      26.596 -18.231 -17.493  1.00  0.00           H  
ATOM   4700 1HA  GLY B 119      25.056 -20.442 -18.688  1.00  0.00           H  
ATOM   4701 2HA  GLY B 119      26.539 -20.578 -17.754  1.00  0.00           H  
ATOM   4702  N   TRP B 120      24.187 -21.597 -16.535  1.00  0.00           N  
ATOM   4703  CA  TRP B 120      23.434 -22.013 -15.368  1.00  0.00           C  
ATOM   4704  C   TRP B 120      24.334 -22.006 -14.160  1.00  0.00           C  
ATOM   4705  O   TRP B 120      24.003 -21.396 -13.148  1.00  0.00           O  
ATOM   4706  CB  TRP B 120      22.849 -23.408 -15.580  1.00  0.00           C  
ATOM   4707  CG  TRP B 120      22.139 -23.962 -14.380  1.00  0.00           C  
ATOM   4708  CD1 TRP B 120      20.851 -23.721 -14.012  1.00  0.00           C  
ATOM   4709  CD2 TRP B 120      22.676 -24.874 -13.386  1.00  0.00           C  
ATOM   4710  NE1 TRP B 120      20.549 -24.412 -12.863  1.00  0.00           N  
ATOM   4711  CE2 TRP B 120      21.653 -25.126 -12.470  1.00  0.00           C  
ATOM   4712  CE3 TRP B 120      23.921 -25.494 -13.210  1.00  0.00           C  
ATOM   4713  CZ2 TRP B 120      21.832 -25.969 -11.383  1.00  0.00           C  
ATOM   4714  CZ3 TRP B 120      24.102 -26.336 -12.122  1.00  0.00           C  
ATOM   4715  CH2 TRP B 120      23.084 -26.569 -11.233  1.00  0.00           C  
ATOM   4716  H   TRP B 120      24.269 -22.217 -17.328  1.00  0.00           H  
ATOM   4717  HA  TRP B 120      22.621 -21.309 -15.200  1.00  0.00           H  
ATOM   4718 1HB  TRP B 120      22.145 -23.383 -16.411  1.00  0.00           H  
ATOM   4719 2HB  TRP B 120      23.648 -24.099 -15.852  1.00  0.00           H  
ATOM   4720  HD1 TRP B 120      20.161 -23.074 -14.550  1.00  0.00           H  
ATOM   4721  HE1 TRP B 120      19.659 -24.402 -12.388  1.00  0.00           H  
ATOM   4722  HE3 TRP B 120      24.733 -25.318 -13.913  1.00  0.00           H  
ATOM   4723  HZ2 TRP B 120      21.036 -26.167 -10.666  1.00  0.00           H  
ATOM   4724  HZ3 TRP B 120      25.075 -26.810 -11.993  1.00  0.00           H  
ATOM   4725  HH2 TRP B 120      23.260 -27.237 -10.389  1.00  0.00           H  
ATOM   4726  N   LYS B 121      25.483 -22.654 -14.292  1.00  0.00           N  
ATOM   4727  CA  LYS B 121      26.434 -22.733 -13.207  1.00  0.00           C  
ATOM   4728  C   LYS B 121      26.816 -21.344 -12.750  1.00  0.00           C  
ATOM   4729  O   LYS B 121      26.892 -21.085 -11.556  1.00  0.00           O  
ATOM   4730  CB  LYS B 121      27.683 -23.490 -13.625  1.00  0.00           C  
ATOM   4731  CG  LYS B 121      28.676 -23.665 -12.494  1.00  0.00           C  
ATOM   4732  CD  LYS B 121      29.922 -24.399 -12.950  1.00  0.00           C  
ATOM   4733  CE  LYS B 121      30.940 -24.507 -11.824  1.00  0.00           C  
ATOM   4734  NZ  LYS B 121      32.173 -25.216 -12.259  1.00  0.00           N  
ATOM   4735  H   LYS B 121      25.689 -23.118 -15.165  1.00  0.00           H  
ATOM   4736  HA  LYS B 121      25.967 -23.249 -12.367  1.00  0.00           H  
ATOM   4737 1HB  LYS B 121      27.407 -24.477 -13.995  1.00  0.00           H  
ATOM   4738 2HB  LYS B 121      28.180 -22.957 -14.437  1.00  0.00           H  
ATOM   4739 1HG  LYS B 121      28.938 -22.699 -12.081  1.00  0.00           H  
ATOM   4740 2HG  LYS B 121      28.204 -24.249 -11.704  1.00  0.00           H  
ATOM   4741 1HD  LYS B 121      29.654 -25.402 -13.287  1.00  0.00           H  
ATOM   4742 2HD  LYS B 121      30.374 -23.862 -13.785  1.00  0.00           H  
ATOM   4743 1HE  LYS B 121      31.208 -23.507 -11.489  1.00  0.00           H  
ATOM   4744 2HE  LYS B 121      30.495 -25.051 -10.992  1.00  0.00           H  
ATOM   4745 1HZ  LYS B 121      32.822 -25.267 -11.487  1.00  0.00           H  
ATOM   4746 2HZ  LYS B 121      31.936 -26.150 -12.562  1.00  0.00           H  
ATOM   4747 3HZ  LYS B 121      32.599 -24.712 -13.024  1.00  0.00           H  
ATOM   4748  N   CYS B 122      27.089 -20.466 -13.713  1.00  0.00           N  
ATOM   4749  CA  CYS B 122      27.483 -19.102 -13.405  1.00  0.00           C  
ATOM   4750  C   CYS B 122      26.456 -18.490 -12.469  1.00  0.00           C  
ATOM   4751  O   CYS B 122      26.805 -17.948 -11.418  1.00  0.00           O  
ATOM   4752  CB  CYS B 122      27.568 -18.255 -14.674  1.00  0.00           C  
ATOM   4753  SG  CYS B 122      28.708 -18.855 -15.920  1.00  0.00           S  
ATOM   4754  H   CYS B 122      27.011 -20.751 -14.679  1.00  0.00           H  
ATOM   4755  HA  CYS B 122      28.453 -19.113 -12.909  1.00  0.00           H  
ATOM   4756 1HB  CYS B 122      26.592 -18.136 -15.123  1.00  0.00           H  
ATOM   4757 2HB  CYS B 122      27.915 -17.275 -14.397  1.00  0.00           H  
ATOM   4758  HG  CYS B 122      29.803 -18.746 -15.169  1.00  0.00           H  
ATOM   4759  N   PHE B 123      25.183 -18.610 -12.842  1.00  0.00           N  
ATOM   4760  CA  PHE B 123      24.117 -18.028 -12.052  1.00  0.00           C  
ATOM   4761  C   PHE B 123      24.074 -18.650 -10.670  1.00  0.00           C  
ATOM   4762  O   PHE B 123      23.864 -17.939  -9.690  1.00  0.00           O  
ATOM   4763  CB  PHE B 123      22.767 -18.222 -12.743  1.00  0.00           C  
ATOM   4764  CG  PHE B 123      22.587 -17.391 -13.980  1.00  0.00           C  
ATOM   4765  CD1 PHE B 123      22.274 -17.991 -15.185  1.00  0.00           C  
ATOM   4766  CD2 PHE B 123      22.739 -16.018 -13.950  1.00  0.00           C  
ATOM   4767  CE1 PHE B 123      22.116 -17.248 -16.328  1.00  0.00           C  
ATOM   4768  CE2 PHE B 123      22.577 -15.269 -15.098  1.00  0.00           C  
ATOM   4769  CZ  PHE B 123      22.266 -15.888 -16.287  1.00  0.00           C  
ATOM   4770  H   PHE B 123      24.962 -19.079 -13.710  1.00  0.00           H  
ATOM   4771  HA  PHE B 123      24.310 -16.960 -11.944  1.00  0.00           H  
ATOM   4772 1HB  PHE B 123      22.645 -19.265 -13.018  1.00  0.00           H  
ATOM   4773 2HB  PHE B 123      21.968 -17.974 -12.048  1.00  0.00           H  
ATOM   4774  HD1 PHE B 123      22.154 -19.070 -15.221  1.00  0.00           H  
ATOM   4775  HD2 PHE B 123      22.990 -15.528 -13.008  1.00  0.00           H  
ATOM   4776  HE1 PHE B 123      21.870 -17.742 -17.268  1.00  0.00           H  
ATOM   4777  HE2 PHE B 123      22.698 -14.188 -15.067  1.00  0.00           H  
ATOM   4778  HZ  PHE B 123      22.143 -15.297 -17.194  1.00  0.00           H  
ATOM   4779  N   VAL B 124      24.303 -19.962 -10.595  1.00  0.00           N  
ATOM   4780  CA  VAL B 124      24.281 -20.662  -9.321  1.00  0.00           C  
ATOM   4781  C   VAL B 124      25.366 -20.123  -8.422  1.00  0.00           C  
ATOM   4782  O   VAL B 124      25.144 -19.923  -7.233  1.00  0.00           O  
ATOM   4783  CB  VAL B 124      24.454 -22.177  -9.507  1.00  0.00           C  
ATOM   4784  CG1 VAL B 124      24.649 -22.842  -8.159  1.00  0.00           C  
ATOM   4785  CG2 VAL B 124      23.228 -22.742 -10.173  1.00  0.00           C  
ATOM   4786  H   VAL B 124      24.461 -20.486 -11.443  1.00  0.00           H  
ATOM   4787  HA  VAL B 124      23.316 -20.484  -8.845  1.00  0.00           H  
ATOM   4788  HB  VAL B 124      25.329 -22.373 -10.111  1.00  0.00           H  
ATOM   4789 1HG1 VAL B 124      24.773 -23.916  -8.299  1.00  0.00           H  
ATOM   4790 2HG1 VAL B 124      25.538 -22.433  -7.677  1.00  0.00           H  
ATOM   4791 3HG1 VAL B 124      23.778 -22.654  -7.533  1.00  0.00           H  
ATOM   4792 1HG2 VAL B 124      23.362 -23.804 -10.297  1.00  0.00           H  
ATOM   4793 2HG2 VAL B 124      22.355 -22.553  -9.552  1.00  0.00           H  
ATOM   4794 3HG2 VAL B 124      23.081 -22.284 -11.136  1.00  0.00           H  
ATOM   4795  N   TYR B 125      26.538 -19.895  -8.994  1.00  0.00           N  
ATOM   4796  CA  TYR B 125      27.639 -19.350  -8.236  1.00  0.00           C  
ATOM   4797  C   TYR B 125      27.190 -18.072  -7.569  1.00  0.00           C  
ATOM   4798  O   TYR B 125      27.381 -17.907  -6.371  1.00  0.00           O  
ATOM   4799  CB  TYR B 125      28.860 -19.112  -9.119  1.00  0.00           C  
ATOM   4800  CG  TYR B 125      30.004 -18.434  -8.404  1.00  0.00           C  
ATOM   4801  CD1 TYR B 125      30.842 -19.154  -7.570  1.00  0.00           C  
ATOM   4802  CD2 TYR B 125      30.216 -17.084  -8.596  1.00  0.00           C  
ATOM   4803  CE1 TYR B 125      31.890 -18.516  -6.928  1.00  0.00           C  
ATOM   4804  CE2 TYR B 125      31.257 -16.441  -7.960  1.00  0.00           C  
ATOM   4805  CZ  TYR B 125      32.095 -17.153  -7.127  1.00  0.00           C  
ATOM   4806  OH  TYR B 125      33.136 -16.522  -6.493  1.00  0.00           O  
ATOM   4807  H   TYR B 125      26.664 -20.102  -9.969  1.00  0.00           H  
ATOM   4808  HA  TYR B 125      27.908 -20.055  -7.450  1.00  0.00           H  
ATOM   4809 1HB  TYR B 125      29.209 -20.066  -9.504  1.00  0.00           H  
ATOM   4810 2HB  TYR B 125      28.597 -18.501  -9.963  1.00  0.00           H  
ATOM   4811  HD1 TYR B 125      30.677 -20.221  -7.420  1.00  0.00           H  
ATOM   4812  HD2 TYR B 125      29.558 -16.535  -9.252  1.00  0.00           H  
ATOM   4813  HE1 TYR B 125      32.551 -19.080  -6.272  1.00  0.00           H  
ATOM   4814  HE2 TYR B 125      31.418 -15.373  -8.118  1.00  0.00           H  
ATOM   4815  HH  TYR B 125      33.170 -15.605  -6.774  1.00  0.00           H  
ATOM   4816  N   HIS B 126      26.574 -17.184  -8.339  1.00  0.00           N  
ATOM   4817  CA  HIS B 126      26.160 -15.911  -7.779  1.00  0.00           C  
ATOM   4818  C   HIS B 126      25.032 -16.096  -6.779  1.00  0.00           C  
ATOM   4819  O   HIS B 126      24.964 -15.373  -5.784  1.00  0.00           O  
ATOM   4820  CB  HIS B 126      25.832 -14.946  -8.903  1.00  0.00           C  
ATOM   4821  CG  HIS B 126      27.092 -14.599  -9.570  1.00  0.00           C  
ATOM   4822  ND1 HIS B 126      28.068 -13.858  -8.957  1.00  0.00           N  
ATOM   4823  CD2 HIS B 126      27.585 -14.956 -10.764  1.00  0.00           C  
ATOM   4824  CE1 HIS B 126      29.108 -13.773  -9.749  1.00  0.00           C  
ATOM   4825  NE2 HIS B 126      28.845 -14.440 -10.860  1.00  0.00           N  
ATOM   4826  H   HIS B 126      26.437 -17.385  -9.326  1.00  0.00           H  
ATOM   4827  HA  HIS B 126      26.995 -15.479  -7.235  1.00  0.00           H  
ATOM   4828 1HB  HIS B 126      25.158 -15.415  -9.624  1.00  0.00           H  
ATOM   4829 2HB  HIS B 126      25.361 -14.046  -8.517  1.00  0.00           H  
ATOM   4830  HD2 HIS B 126      27.083 -15.565 -11.493  1.00  0.00           H  
ATOM   4831  HE1 HIS B 126      30.016 -13.268  -9.508  1.00  0.00           H  
ATOM   4832  HE2 HIS B 126      29.455 -14.595 -11.660  1.00  0.00           H  
ATOM   4833  N   PHE B 127      24.173 -17.083  -6.997  1.00  0.00           N  
ATOM   4834  CA  PHE B 127      23.136 -17.330  -6.019  1.00  0.00           C  
ATOM   4835  C   PHE B 127      23.830 -17.579  -4.698  1.00  0.00           C  
ATOM   4836  O   PHE B 127      23.484 -16.975  -3.683  1.00  0.00           O  
ATOM   4837  CB  PHE B 127      22.267 -18.531  -6.377  1.00  0.00           C  
ATOM   4838  CG  PHE B 127      21.311 -18.872  -5.277  1.00  0.00           C  
ATOM   4839  CD1 PHE B 127      20.131 -18.168  -5.107  1.00  0.00           C  
ATOM   4840  CD2 PHE B 127      21.609 -19.896  -4.388  1.00  0.00           C  
ATOM   4841  CE1 PHE B 127      19.265 -18.484  -4.074  1.00  0.00           C  
ATOM   4842  CE2 PHE B 127      20.749 -20.213  -3.357  1.00  0.00           C  
ATOM   4843  CZ  PHE B 127      19.574 -19.508  -3.200  1.00  0.00           C  
ATOM   4844  H   PHE B 127      24.230 -17.644  -7.832  1.00  0.00           H  
ATOM   4845  HA  PHE B 127      22.507 -16.443  -5.925  1.00  0.00           H  
ATOM   4846 1HB  PHE B 127      21.702 -18.324  -7.282  1.00  0.00           H  
ATOM   4847 2HB  PHE B 127      22.882 -19.396  -6.563  1.00  0.00           H  
ATOM   4848  HD1 PHE B 127      19.889 -17.358  -5.796  1.00  0.00           H  
ATOM   4849  HD2 PHE B 127      22.540 -20.452  -4.511  1.00  0.00           H  
ATOM   4850  HE1 PHE B 127      18.339 -17.924  -3.950  1.00  0.00           H  
ATOM   4851  HE2 PHE B 127      20.997 -21.020  -2.668  1.00  0.00           H  
ATOM   4852  HZ  PHE B 127      18.895 -19.756  -2.385  1.00  0.00           H  
ATOM   4853  N   ALA B 128      24.817 -18.476  -4.739  1.00  0.00           N  
ATOM   4854  CA  ALA B 128      25.579 -18.836  -3.567  1.00  0.00           C  
ATOM   4855  C   ALA B 128      26.267 -17.611  -3.005  1.00  0.00           C  
ATOM   4856  O   ALA B 128      26.324 -17.458  -1.802  1.00  0.00           O  
ATOM   4857  CB  ALA B 128      26.594 -19.919  -3.883  1.00  0.00           C  
ATOM   4858  H   ALA B 128      25.031 -18.926  -5.614  1.00  0.00           H  
ATOM   4859  HA  ALA B 128      24.888 -19.216  -2.820  1.00  0.00           H  
ATOM   4860 1HB  ALA B 128      27.133 -20.181  -2.973  1.00  0.00           H  
ATOM   4861 2HB  ALA B 128      26.075 -20.796  -4.268  1.00  0.00           H  
ATOM   4862 3HB  ALA B 128      27.297 -19.568  -4.623  1.00  0.00           H  
ATOM   4863  N   VAL B 129      26.761 -16.712  -3.850  1.00  0.00           N  
ATOM   4864  CA  VAL B 129      27.418 -15.532  -3.303  1.00  0.00           C  
ATOM   4865  C   VAL B 129      26.473 -14.801  -2.373  1.00  0.00           C  
ATOM   4866  O   VAL B 129      26.832 -14.495  -1.233  1.00  0.00           O  
ATOM   4867  CB  VAL B 129      27.883 -14.581  -4.416  1.00  0.00           C  
ATOM   4868  CG1 VAL B 129      28.301 -13.286  -3.823  1.00  0.00           C  
ATOM   4869  CG2 VAL B 129      29.066 -15.192  -5.163  1.00  0.00           C  
ATOM   4870  H   VAL B 129      26.719 -16.863  -4.846  1.00  0.00           H  
ATOM   4871  HA  VAL B 129      28.290 -15.850  -2.731  1.00  0.00           H  
ATOM   4872  HB  VAL B 129      27.073 -14.392  -5.092  1.00  0.00           H  
ATOM   4873 1HG1 VAL B 129      28.615 -12.625  -4.626  1.00  0.00           H  
ATOM   4874 2HG1 VAL B 129      27.469 -12.833  -3.290  1.00  0.00           H  
ATOM   4875 3HG1 VAL B 129      29.120 -13.454  -3.134  1.00  0.00           H  
ATOM   4876 1HG2 VAL B 129      29.390 -14.507  -5.948  1.00  0.00           H  
ATOM   4877 2HG2 VAL B 129      29.888 -15.360  -4.467  1.00  0.00           H  
ATOM   4878 3HG2 VAL B 129      28.781 -16.127  -5.605  1.00  0.00           H  
ATOM   4879  N   PHE B 130      25.254 -14.562  -2.845  1.00  0.00           N  
ATOM   4880  CA  PHE B 130      24.272 -13.888  -2.017  1.00  0.00           C  
ATOM   4881  C   PHE B 130      24.086 -14.658  -0.729  1.00  0.00           C  
ATOM   4882  O   PHE B 130      24.158 -14.080   0.350  1.00  0.00           O  
ATOM   4883  CB  PHE B 130      22.927 -13.764  -2.725  1.00  0.00           C  
ATOM   4884  CG  PHE B 130      21.850 -13.154  -1.866  1.00  0.00           C  
ATOM   4885  CD1 PHE B 130      21.769 -11.779  -1.685  1.00  0.00           C  
ATOM   4886  CD2 PHE B 130      20.914 -13.960  -1.233  1.00  0.00           C  
ATOM   4887  CE1 PHE B 130      20.772 -11.227  -0.900  1.00  0.00           C  
ATOM   4888  CE2 PHE B 130      19.923 -13.410  -0.446  1.00  0.00           C  
ATOM   4889  CZ  PHE B 130      19.851 -12.044  -0.281  1.00  0.00           C  
ATOM   4890  H   PHE B 130      25.024 -14.843  -3.790  1.00  0.00           H  
ATOM   4891  HA  PHE B 130      24.641 -12.889  -1.774  1.00  0.00           H  
ATOM   4892 1HB  PHE B 130      23.037 -13.158  -3.605  1.00  0.00           H  
ATOM   4893 2HB  PHE B 130      22.589 -14.741  -3.044  1.00  0.00           H  
ATOM   4894  HD1 PHE B 130      22.497 -11.133  -2.167  1.00  0.00           H  
ATOM   4895  HD2 PHE B 130      20.969 -15.043  -1.364  1.00  0.00           H  
ATOM   4896  HE1 PHE B 130      20.717 -10.145  -0.771  1.00  0.00           H  
ATOM   4897  HE2 PHE B 130      19.195 -14.054   0.043  1.00  0.00           H  
ATOM   4898  HZ  PHE B 130      19.066 -11.615   0.336  1.00  0.00           H  
ATOM   4899  N   LEU B 131      23.839 -15.961  -0.871  1.00  0.00           N  
ATOM   4900  CA  LEU B 131      23.593 -16.855   0.246  1.00  0.00           C  
ATOM   4901  C   LEU B 131      24.701 -16.805   1.279  1.00  0.00           C  
ATOM   4902  O   LEU B 131      24.433 -16.737   2.468  1.00  0.00           O  
ATOM   4903  CB  LEU B 131      23.429 -18.285  -0.256  1.00  0.00           C  
ATOM   4904  CG  LEU B 131      23.187 -19.328   0.814  1.00  0.00           C  
ATOM   4905  CD1 LEU B 131      21.897 -19.005   1.547  1.00  0.00           C  
ATOM   4906  CD2 LEU B 131      23.120 -20.695   0.157  1.00  0.00           C  
ATOM   4907  H   LEU B 131      23.812 -16.348  -1.804  1.00  0.00           H  
ATOM   4908  HA  LEU B 131      22.666 -16.548   0.728  1.00  0.00           H  
ATOM   4909 1HB  LEU B 131      22.604 -18.320  -0.969  1.00  0.00           H  
ATOM   4910 2HB  LEU B 131      24.330 -18.569  -0.763  1.00  0.00           H  
ATOM   4911  HG  LEU B 131      24.003 -19.310   1.539  1.00  0.00           H  
ATOM   4912 1HD1 LEU B 131      21.721 -19.751   2.322  1.00  0.00           H  
ATOM   4913 2HD1 LEU B 131      21.980 -18.019   2.005  1.00  0.00           H  
ATOM   4914 3HD1 LEU B 131      21.066 -19.010   0.842  1.00  0.00           H  
ATOM   4915 1HD2 LEU B 131      22.950 -21.457   0.917  1.00  0.00           H  
ATOM   4916 2HD2 LEU B 131      22.304 -20.710  -0.564  1.00  0.00           H  
ATOM   4917 3HD2 LEU B 131      24.062 -20.896  -0.356  1.00  0.00           H  
ATOM   4918  N   ILE B 132      25.940 -16.848   0.824  1.00  0.00           N  
ATOM   4919  CA  ILE B 132      27.083 -16.835   1.709  1.00  0.00           C  
ATOM   4920  C   ILE B 132      27.054 -15.596   2.557  1.00  0.00           C  
ATOM   4921  O   ILE B 132      27.241 -15.672   3.770  1.00  0.00           O  
ATOM   4922  CB  ILE B 132      28.401 -16.890   0.911  1.00  0.00           C  
ATOM   4923  CG1 ILE B 132      28.569 -18.265   0.256  1.00  0.00           C  
ATOM   4924  CG2 ILE B 132      29.570 -16.581   1.810  1.00  0.00           C  
ATOM   4925  CD1 ILE B 132      29.661 -18.299  -0.794  1.00  0.00           C  
ATOM   4926  H   ILE B 132      26.092 -16.903  -0.160  1.00  0.00           H  
ATOM   4927  HA  ILE B 132      27.030 -17.703   2.365  1.00  0.00           H  
ATOM   4928  HB  ILE B 132      28.364 -16.153   0.111  1.00  0.00           H  
ATOM   4929 1HG1 ILE B 132      28.822 -18.987   1.030  1.00  0.00           H  
ATOM   4930 2HG1 ILE B 132      27.636 -18.569  -0.189  1.00  0.00           H  
ATOM   4931 1HG2 ILE B 132      30.490 -16.609   1.229  1.00  0.00           H  
ATOM   4932 2HG2 ILE B 132      29.448 -15.590   2.246  1.00  0.00           H  
ATOM   4933 3HG2 ILE B 132      29.618 -17.324   2.605  1.00  0.00           H  
ATOM   4934 1HD1 ILE B 132      29.735 -19.304  -1.209  1.00  0.00           H  
ATOM   4935 2HD1 ILE B 132      29.421 -17.597  -1.591  1.00  0.00           H  
ATOM   4936 3HD1 ILE B 132      30.613 -18.022  -0.342  1.00  0.00           H  
ATOM   4937  N   VAL B 133      26.793 -14.460   1.929  1.00  0.00           N  
ATOM   4938  CA  VAL B 133      26.763 -13.241   2.695  1.00  0.00           C  
ATOM   4939  C   VAL B 133      25.593 -13.275   3.648  1.00  0.00           C  
ATOM   4940  O   VAL B 133      25.713 -12.856   4.794  1.00  0.00           O  
ATOM   4941  CB  VAL B 133      26.617 -12.013   1.825  1.00  0.00           C  
ATOM   4942  CG1 VAL B 133      26.499 -10.828   2.761  1.00  0.00           C  
ATOM   4943  CG2 VAL B 133      27.768 -11.914   0.882  1.00  0.00           C  
ATOM   4944  H   VAL B 133      26.647 -14.447   0.924  1.00  0.00           H  
ATOM   4945  HA  VAL B 133      27.687 -13.161   3.268  1.00  0.00           H  
ATOM   4946  HB  VAL B 133      25.692 -12.070   1.253  1.00  0.00           H  
ATOM   4947 1HG1 VAL B 133      26.375  -9.940   2.209  1.00  0.00           H  
ATOM   4948 2HG1 VAL B 133      25.645 -10.965   3.416  1.00  0.00           H  
ATOM   4949 3HG1 VAL B 133      27.404 -10.751   3.364  1.00  0.00           H  
ATOM   4950 1HG2 VAL B 133      27.659 -11.023   0.266  1.00  0.00           H  
ATOM   4951 2HG2 VAL B 133      28.678 -11.864   1.445  1.00  0.00           H  
ATOM   4952 3HG2 VAL B 133      27.795 -12.789   0.248  1.00  0.00           H  
ATOM   4953  N   LEU B 134      24.452 -13.752   3.159  1.00  0.00           N  
ATOM   4954  CA  LEU B 134      23.261 -13.833   3.972  1.00  0.00           C  
ATOM   4955  C   LEU B 134      23.608 -14.560   5.253  1.00  0.00           C  
ATOM   4956  O   LEU B 134      23.288 -14.082   6.335  1.00  0.00           O  
ATOM   4957  CB  LEU B 134      22.136 -14.539   3.210  1.00  0.00           C  
ATOM   4958  CG  LEU B 134      20.832 -14.652   3.948  1.00  0.00           C  
ATOM   4959  CD1 LEU B 134      20.291 -13.251   4.208  1.00  0.00           C  
ATOM   4960  CD2 LEU B 134      19.865 -15.478   3.125  1.00  0.00           C  
ATOM   4961  H   LEU B 134      24.411 -14.067   2.206  1.00  0.00           H  
ATOM   4962  HA  LEU B 134      22.932 -12.836   4.231  1.00  0.00           H  
ATOM   4963 1HB  LEU B 134      21.956 -14.005   2.277  1.00  0.00           H  
ATOM   4964 2HB  LEU B 134      22.442 -15.539   2.975  1.00  0.00           H  
ATOM   4965  HG  LEU B 134      20.997 -15.135   4.904  1.00  0.00           H  
ATOM   4966 1HD1 LEU B 134      19.348 -13.318   4.751  1.00  0.00           H  
ATOM   4967 2HD1 LEU B 134      21.011 -12.685   4.803  1.00  0.00           H  
ATOM   4968 3HD1 LEU B 134      20.127 -12.742   3.257  1.00  0.00           H  
ATOM   4969 1HD2 LEU B 134      18.918 -15.566   3.656  1.00  0.00           H  
ATOM   4970 2HD2 LEU B 134      19.701 -14.995   2.167  1.00  0.00           H  
ATOM   4971 3HD2 LEU B 134      20.284 -16.471   2.963  1.00  0.00           H  
ATOM   4972  N   VAL B 135      24.301 -15.685   5.117  1.00  0.00           N  
ATOM   4973  CA  VAL B 135      24.720 -16.483   6.249  1.00  0.00           C  
ATOM   4974  C   VAL B 135      25.635 -15.690   7.157  1.00  0.00           C  
ATOM   4975  O   VAL B 135      25.487 -15.749   8.372  1.00  0.00           O  
ATOM   4976  CB  VAL B 135      25.418 -17.772   5.783  1.00  0.00           C  
ATOM   4977  CG1 VAL B 135      26.051 -18.469   6.972  1.00  0.00           C  
ATOM   4978  CG2 VAL B 135      24.390 -18.694   5.136  1.00  0.00           C  
ATOM   4979  H   VAL B 135      24.525 -16.006   4.192  1.00  0.00           H  
ATOM   4980  HA  VAL B 135      23.836 -16.766   6.817  1.00  0.00           H  
ATOM   4981  HB  VAL B 135      26.199 -17.528   5.073  1.00  0.00           H  
ATOM   4982 1HG1 VAL B 135      26.546 -19.382   6.643  1.00  0.00           H  
ATOM   4983 2HG1 VAL B 135      26.785 -17.809   7.440  1.00  0.00           H  
ATOM   4984 3HG1 VAL B 135      25.275 -18.717   7.692  1.00  0.00           H  
ATOM   4985 1HG2 VAL B 135      24.880 -19.608   4.804  1.00  0.00           H  
ATOM   4986 2HG2 VAL B 135      23.618 -18.939   5.865  1.00  0.00           H  
ATOM   4987 3HG2 VAL B 135      23.933 -18.207   4.289  1.00  0.00           H  
ATOM   4988  N   CYS B 136      26.574 -14.941   6.577  1.00  0.00           N  
ATOM   4989  CA  CYS B 136      27.477 -14.154   7.400  1.00  0.00           C
[truncated: 999,719 more chars]
