# Supplementary material for: Upgraded molecular models of the human KCNQ1 potassium channel
Source: PLoS One. 2019 Sep 13;14(9):e0220415. doi: 10.1371/journal.pone.0220415 (PMC6743773; doi:10.1371/journal.pone.0220415)
Supplement: S1 Input Files and Scripts — In addition, it contains a list of the used software resources and detailed method descriptions. (TAR.GZ) [file pone.0220415.s023.tar.gz]

Archive with 48 entries (43 files):
- S1_Input_Files_and_Scripts
- S1_Input_Files_and_Scripts/md_inputs
- S1_Input_Files_and_Scripts/md_inputs/ac_ions.rsts
- S1_Input_Files_and_Scripts/md_inputs/ao_ions.rsts
- S1_Input_Files_and_Scripts/md_inputs/kcnq1_ac_amber.inpcrd
- S1_Input_Files_and_Scripts/md_inputs/kcnq1_ac_amber.pdb
- S1_Input_Files_and_Scripts/md_inputs/kcnq1_ac_amber.prmtop
- S1_Input_Files_and_Scripts/md_inputs/kcnq1_ac_amber_protein.prmtop
- S1_Input_Files_and_Scripts/md_inputs/kcnq1_ao_amber.inpcrd
- S1_Input_Files_and_Scripts/md_inputs/kcnq1_ao_amber.pdb
- S1_Input_Files_and_Scripts/md_inputs/kcnq1_ao_amber.prmtop
- S1_Input_Files_and_Scripts/md_inputs/kcnq1_ao_amber_protein.prmtop
- S1_Input_Files_and_Scripts/md_inputs/kcnq1_rc_amber.inpcrd
- S1_Input_Files_and_Scripts/md_inputs/kcnq1_rc_amber.pdb
- S1_Input_Files_and_Scripts/md_inputs/kcnq1_rc_amber.prmtop
- S1_Input_Files_and_Scripts/md_inputs/kcnq1_rc_amber_protein.prmtop
- S1_Input_Files_and_Scripts/md_inputs/pip2.frcmod
- S1_Input_Files_and_Scripts/md_inputs/pip2.lib
- S1_Input_Files_and_Scripts/md_inputs/rc_ions.rsts
- S1_Input_Files_and_Scripts/md_scripts
- S1_Input_Files_and_Scripts/md_scripts/leap.in
- S1_Input_Files_and_Scripts/md_scripts/runheat.sb
- S1_Input_Files_and_Scripts/md_scripts/runhold.sb
- S1_Input_Files_and_Scripts/md_scripts/runmin.sb
- S1_Input_Files_and_Scripts/md_scripts/runprod.sb
- S1_Input_Files_and_Scripts/README.txt
- S1_Input_Files_and_Scripts/rosetta_inputs
- S1_Input_Files_and_Scripts/rosetta_inputs/C122Y.resfile
- S1_Input_Files_and_Scripts/rosetta_inputs/min_soft1.wts_patch
- S1_Input_Files_and_Scripts/rosetta_inputs/min_soft2.wts_patch
- S1_Input_Files_and_Scripts/rosetta_inputs/Q1_open.fasta
- S1_Input_Files_and_Scripts/rosetta_inputs/Q1_open.psipred_ss2
- S1_Input_Files_and_Scripts/rosetta_inputs/Q1_open.symm
- S1_Input_Files_and_Scripts/rosetta_inputs/Q1_open_A.span
- S1_Input_Files_and_Scripts/rosetta_inputs/Q1_open_frags.200.3mers
- S1_Input_Files_and_Scripts/rosetta_inputs/Q1_open_frags.200.9mers
- S1_Input_Files_and_Scripts/rosetta_inputs/stage1_membrane.wts
- S1_Input_Files_and_Scripts/rosetta_inputs/stage2_membrane.wts
- S1_Input_Files_and_Scripts/rosetta_inputs/stage3_rlx_membrane.wts
- S1_Input_Files_and_Scripts/rosetta_scripts
- S1_Input_Files_and_Scripts/rosetta_scripts/flexddG.mut.xml
- S1_Input_Files_and_Scripts/rosetta_scripts/flexddG.options
- S1_Input_Files_and_Scripts/rosetta_scripts/flexddG.wt.xml
- S1_Input_Files_and_Scripts/rosetta_scripts/relax.options
- S1_Input_Files_and_Scripts/rosetta_scripts/rosettacm.options
- S1_Input_Files_and_Scripts/rosetta_scripts/rosettacm.xml
- S1_Input_Files_and_Scripts/S1_software_resources_and_method_details.docx
- S1_Input_Files_and_Scripts/S1_software_resources_and_method_details.pdf
