# Supplementary material for: Upgraded molecular models of the human KCNQ1 potassium channel
Source: PLoS One. 2019 Sep 13;14(9):e0220415. doi: 10.1371/journal.pone.0220415 (PMC6743773; doi:10.1371/journal.pone.0220415)
Supplement: S1 Input Files and Scripts — In addition, it contains a list of the used software resources and detailed method descriptions. (TAR.GZ) [file pone.0220415.s023.tar.gz › S1_Input_Files_and_Scripts/md_inputs/ao_ions.rsts]

# T213 OG1
 &rst
  ixpk= 0, nxpk= 0, iat= 3466, 94237, r1=2.26, r2=2.76, r3=2.96, r4=3.46, rk2=20.0, rk3=20.0, ir6=0, ialtd=0,
 &end
#
# T213 O
 &rst
  ixpk= 0, nxpk= 0, iat= 3469, 94237, r1=2.49, r2=2.99, r3=3.19, r4=3.69, rk2=20.0, rk3=20.0, ir6=0, ialtd=0,
 &end
 &rst
  ixpk= 0, nxpk= 0, iat= 3469, 94236, r1=2.06, r2=2.56, r3=2.76, r4=3.26, rk2=20.0, rk3=20.0, ir6=0, ialtd=0,
 &end
#
# I214 O
 &rst
  ixpk= 0, nxpk= 0, iat= 3488, 94236, r1=2.39, r2=2.89, r3=3.09, r4=3.59, rk2=20.0, rk3=20.0, ir6=0, ialtd=0,
 &end
 &rst
  ixpk= 0, nxpk= 0, iat= 3488, 94235, r1=2.16, r2=2.66, r3=2.86, r4=3.36, rk2=20.0, rk3=20.0, ir6=0, ialtd=0,
 &end
#
# G215 O
 &rst
  ixpk= 0, nxpk= 0, iat= 3495, 94235, r1=2.22, r2=2.72, r3=2.92, r4=3.42, rk2=20.0, rk3=20.0, ir6=0, ialtd=0,
 &end
 &rst
  ixpk= 0, nxpk= 0, iat= 3495, 94234, r1=2.65, r2=3.15, r3=3.35, r4=3.85, rk2=20.0, rk3=20.0, ir6=0, ialtd=0,
 &end
#
# Y216 O
 &rst
  ixpk= 0, nxpk= 0, iat= 3516, 94234, r1=2.04, r2=2.54, r3=2.74, r4=3.24, rk2=20.0, rk3=20.0, ir6=0, ialtd=0,
 &end
#
#############################################################################################################
#
# T484 OG1
 &rst
  ixpk= 0, nxpk= 0, iat= 7839, 94237, r1=2.26, r2=2.76, r3=2.96, r4=3.46, rk2=20.0, rk3=20.0, ir6=0, ialtd=0,
 &end
#
# T484 O
 &rst
  ixpk= 0, nxpk= 0, iat= 7842, 94237, r1=2.49, r2=2.99, r3=3.19, r4=3.69, rk2=20.0, rk3=20.0, ir6=0, ialtd=0,
 &end
 &rst
  ixpk= 0, nxpk= 0, iat= 7842, 94236, r1=2.06, r2=2.56, r3=2.76, r4=3.26, rk2=20.0, rk3=20.0, ir6=0, ialtd=0,
 &end
#
# I485 O
 &rst
  ixpk= 0, nxpk= 0, iat= 7861, 94236, r1=2.39, r2=2.89, r3=3.09, r4=3.59, rk2=20.0, rk3=20.0, ir6=0, ialtd=0,
 &end
 &rst
  ixpk= 0, nxpk= 0, iat= 7861, 94235, r1=2.16, r2=2.66, r3=2.86, r4=3.36, rk2=20.0, rk3=20.0, ir6=0, ialtd=0,
 &end
#
# G486 O
 &rst
  ixpk= 0, nxpk= 0, iat= 7868, 94235, r1=2.22, r2=2.72, r3=2.92, r4=3.42, rk2=20.0, rk3=20.0, ir6=0, ialtd=0,
 &end
 &rst
  ixpk= 0, nxpk= 0, iat= 7868, 94234, r1=2.65, r2=3.15, r3=3.35, r4=3.85, rk2=20.0, rk3=20.0, ir6=0, ialtd=0,
 &end
#
# Y487 O
 &rst
  ixpk= 0, nxpk= 0, iat= 7889, 94234, r1=2.04, r2=2.54, r3=2.74, r4=3.24, rk2=20.0, rk3=20.0, ir6=0, ialtd=0,
 &end
#
#############################################################################################################
#
# T755 OG1
 &rst
  ixpk= 0, nxpk= 0, iat= 12212, 94237, r1=2.26, r2=2.76, r3=2.96, r4=3.46, rk2=20.0, rk3=20.0, ir6=0, ialtd=0,
 &end
#
# T755 O
 &rst
  ixpk= 0, nxpk= 0, iat= 12215, 94237, r1=2.49, r2=2.99, r3=3.19, r4=3.69, rk2=20.0, rk3=20.0, ir6=0, ialtd=0,
 &end
 &rst
  ixpk= 0, nxpk= 0, iat= 12215, 94236, r1=2.06, r2=2.56, r3=2.76, r4=3.26, rk2=20.0, rk3=20.0, ir6=0, ialtd=0,
 &end
#
# I756 O
 &rst
  ixpk= 0, nxpk= 0, iat= 12234, 94236, r1=2.39, r2=2.89, r3=3.09, r4=3.59, rk2=20.0, rk3=20.0, ir6=0, ialtd=0,
 &end
 &rst
  ixpk= 0, nxpk= 0, iat= 12234, 94235, r1=2.16, r2=2.66, r3=2.86, r4=3.36, rk2=20.0, rk3=20.0, ir6=0, ialtd=0,
 &end
#
# G757 O
 &rst
  ixpk= 0, nxpk= 0, iat= 12241, 94235, r1=2.22, r2=2.72, r3=2.92, r4=3.42, rk2=20.0, rk3=20.0, ir6=0, ialtd=0,
 &end
 &rst
  ixpk= 0, nxpk= 0, iat= 12241, 94234, r1=2.65, r2=3.15, r3=3.35, r4=3.85, rk2=20.0, rk3=20.0, ir6=0, ialtd=0,
 &end
#
# Y758 O
 &rst
  ixpk= 0, nxpk= 0, iat= 12262, 94234, r1=2.04, r2=2.54, r3=2.74, r4=3.24, rk2=20.0, rk3=20.0, ir6=0, ialtd=0,
 &end
#
#############################################################################################################
#
# T1026 OG1
 &rst
  ixpk= 0, nxpk= 0, iat= 16585, 94237, r1=2.26, r2=2.76, r3=2.96, r4=3.46, rk2=20.0, rk3=20.0, ir6=0, ialtd=0,
 &end
#
# T1026 O
 &rst
  ixpk= 0, nxpk= 0, iat= 16588, 94237, r1=2.49, r2=2.99, r3=3.19, r4=3.69, rk2=20.0, rk3=20.0, ir6=0, ialtd=0,
 &end
 &rst
  ixpk= 0, nxpk= 0, iat= 16588, 94236, r1=2.06, r2=2.56, r3=2.76, r4=3.26, rk2=20.0, rk3=20.0, ir6=0, ialtd=0,
 &end
#
# I1027 O
 &rst
  ixpk= 0, nxpk= 0, iat= 16607, 94236, r1=2.39, r2=2.89, r3=3.09, r4=3.59, rk2=20.0, rk3=20.0, ir6=0, ialtd=0,
 &end
 &rst
  ixpk= 0, nxpk= 0, iat= 16607, 94235, r1=2.16, r2=2.66, r3=2.86, r4=3.36, rk2=20.0, rk3=20.0, ir6=0, ialtd=0,
 &end
#
# G1028 O
 &rst
  ixpk= 0, nxpk= 0, iat= 16614, 94235, r1=2.22, r2=2.72, r3=2.92, r4=3.42, rk2=20.0, rk3=20.0, ir6=0, ialtd=0,
 &end
 &rst
  ixpk= 0, nxpk= 0, iat= 16614, 94234, r1=2.65, r2=3.15, r3=3.35, r4=3.85, rk2=20.0, rk3=20.0, ir6=0, ialtd=0,
 &end
#
# Y1029 O
 &rst
  ixpk= 0, nxpk= 0, iat= 16635, 94234, r1=2.04, r2=2.54, r3=2.74, r4=3.24, rk2=20.0, rk3=20.0, ir6=0, ialtd=0,
 &end
#
