# Supplementary material for: Upgraded molecular models of the human KCNQ1 potassium channel
Source: PLoS One. 2019 Sep 13;14(9):e0220415. doi: 10.1371/journal.pone.0220415 (PMC6743773; doi:10.1371/journal.pone.0220415)
Supplement: S1 Input Files and Scripts — In addition, it contains a list of the used software resources and detailed method descriptions. (TAR.GZ) [file pone.0220415.s023.tar.gz › S1_Input_Files_and_Scripts/md_inputs/kcnq1_ac_amber.inpcrd]

default_name
240029
  69.8234995  26.4679978  29.3745006  70.0534995  25.6129978  29.2845006
  70.3874995  26.9769978  28.9105006  69.8574995  26.6959978  30.2345006
  68.4674995  26.6619978  28.8735006  68.3834995  26.1449978  28.0575006
  67.4344995  26.1779978  29.9015006  67.5274995  26.6939978  30.7175006
  66.0404995  26.3819978  29.3625006  65.3924995  26.0749978  30.0155006
  65.8974995  27.3249978  29.1845006  65.9344995  25.8779978  28.5405006
  67.6754995  24.7159978  30.2285006  67.0194995  24.4169978  30.8775006
  67.5944995  24.1859978  29.4205006  68.5664995  24.6089978  30.5965006
  68.2044995  28.1269978  28.5725006  67.9664995  28.9129978  29.4895006
  68.2334995  28.4789978  27.2905006  68.3834995  27.9259978  26.6495006
  68.0104995  29.8509978  26.8505006  68.7854995  30.3509978  27.1505006
  67.8804995  29.9209978  25.3365006  68.6754995  29.5369978  24.9345006
  67.1294995  29.3729978  25.0595006  67.6884995  31.3259978  24.8005006
  66.9184995  31.7419978  25.2195006  68.9204995  32.1559978  25.1225006
  68.8024995  33.0559978  24.7815006  69.0464995  32.1889978  26.0835006
  69.6994995  31.7529978  24.7085006  67.4394995  31.2699978  23.3055006
  67.3164995  32.1689978  22.9635006  68.1994995  30.8579978  22.8655006
  66.6424995  30.7459978  23.1295006  66.7714995  30.4759978  27.4635006
  66.7754995  31.6589978  27.7855006  65.6994995  29.7009978  27.5785006
  65.6694995  28.8739978  27.3445006  64.4644995  30.2249978  28.1275006
  64.1654995  30.9619978  27.5715006  63.3864995  29.1559978  28.1265006
  62.5674995  29.5219978  28.4965006  63.2254995  28.8589978  27.2175006
  63.6764995  28.4029978  28.6655006  64.6974995  30.7359978  29.5375006
  64.1264995  31.7509978  29.9305006  65.5264995  30.0269978  30.3025006
  65.9394995  29.3179978  30.0445006  65.7914995  30.4229978  31.6665006
  64.9544995  30.6179978  32.1155006  66.4434995  29.3089978  32.4665006
  67.2194995  28.9869978  31.9825006  66.7644995  29.6719978  33.3075006
  65.5174995  28.1319978  32.7565006  64.7454995  28.4469978  33.2515006
  65.1884995  27.7689978  31.9195006  66.1934995  27.0459978  33.5335006
  66.9804995  26.7459978  33.0525006  66.4984995  27.3979978  34.3845006
  65.3034995  25.9119978  33.7665006  64.4794995  25.9989978  33.5365006
  65.6794995  24.7359978  34.3175006  66.9284995  24.5529978  34.6835006
  67.5054995  25.1809978  34.5725006  67.1684995  23.8049978  35.0345006
  64.7934995  23.7709978  34.4855006  63.9764995  23.8899978  34.2445006
  65.0334995  23.0229978  34.8365006  66.6604995  31.6489978  31.6295006
  66.5424995  32.5119978  32.4895006  67.5164995  31.7369978  30.6115006
  67.6104995  31.1409978  29.9985006  68.3754995  32.8979978  30.4785006
  68.9094995  32.9739978  31.2845006  69.3744995  32.7849978  29.3175006
  68.8884995  32.6769978  28.4855006  70.2164995  34.0349978  29.2545006
  70.8474995  33.9639978  28.5215006  69.6434995  34.8049978  29.1135006
  70.7004995  34.1409978  30.0885006  70.2274995  31.6509978  29.5265006
  70.7724995  31.5889978  28.8905006  67.4864995  34.1099978  30.2775006
  67.7594995  35.1679978  30.8285006  66.4294995  33.9519978  29.4755006
  66.2648946  33.0651499  29.0210721  65.5104995  35.0459978  29.2055006
  66.0654261  35.9037064  28.8253800  64.4664995  34.6389978  28.1645006
  64.0223501  33.6804334  28.4328006  63.6852390  35.3966933  28.1042539
  65.0154995  34.4839978  26.7915006  64.3134995  33.8689978  25.7755006
  65.0394995  33.8839978  24.6725006  64.6586605  33.4481301  23.7488773
  66.1874995  34.4809978  24.9405006  66.9406039  34.6372798  24.2858942
  66.1994995  34.8599978  26.2585006  67.0719530  35.3657071  26.6722447
  64.8234995  35.4589978  30.4945006  64.6464995  36.6549978  30.7525006
  64.4734995  34.4689978  31.3215006  64.5894995  33.6319978  31.1635006
  63.8474995  34.7769978  32.5925006  63.0254995  35.2659978  32.4315006
  63.4644995  33.5049978  33.3675006  64.2334995  32.9149978  33.4195006
  63.0284995  33.8729978  34.7715006  62.7874995  33.0689978  35.2575006
  63.7564995  34.3209978  35.2295006  62.2614995  34.4649978  34.7275006
  62.3374995  32.7939978  32.6475006  62.0964995  31.9919978  33.1365006
  61.5674995  33.3819978  32.5905006  62.6254995  32.5529978  31.7535006
  64.8174995  35.6059978  33.3995006  64.4354995  36.6369978  33.9435006
  66.0804995  35.1719978  33.4195006  66.3444995  34.4559978  33.0235006
  67.1304995  35.8809978  34.1205006  66.8834995  35.9509978  35.0555006
  68.4574995  35.1279978  34.0585006  68.6404995  34.9009978  33.1335006
  69.1644995  35.7249978  34.3495006  68.5254995  33.8669978  34.8835006
  68.3194995  34.0699978  35.8095006  67.8554995  33.2369978  34.5755006
  69.8994995  33.2379978  34.7905006  70.2404995  32.3109978  35.5295006
  70.7134995  33.7479978  33.8755006  70.4464995  34.3939978  33.3745006
  71.5084995  33.4319978  33.7825006  67.2794995  37.2629978  33.5255006
  67.5914995  38.2149978  34.2245006  67.0424995  37.3829978  32.2245006
  66.8374995  36.7269978  31.7085006  67.1154995  38.6689978  31.5655006
  68.0344995  38.9749978  31.5145006  66.7864995  38.6049978  30.6555006
  66.2744995  39.6379978  32.3695006  66.7644995  40.6729978  32.8275006
  65.0084995  39.2699978  32.5405006  64.6834995  38.5309978  32.2445006
  64.0484995  40.0969978  33.2525006  64.1124995  40.9939978  32.8885006
  62.6494995  39.5399978  33.0395006  62.6484995  38.5959978  33.2645006
  62.0384995  39.9789978  33.6525006  62.1264995  39.7119978  31.6055006
  62.0914995  40.6569978  31.3915006  62.7534995  39.3039978  30.9875006
  60.7694995  39.1099978  31.3985006  60.8034995  38.1599978  31.5925006
  60.1414995  39.5049978  32.0235006  60.2884995  39.3149978  30.0195006
  60.7804995  39.7849978  29.4945006  59.1304995  38.8199978  29.5145006
  58.3404995  38.0939978  30.2745006  58.5574995  37.9329978  31.0905006
  57.6064995  37.7799978  29.9555006  58.7964995  39.0659978  28.2605006
  59.3134995  39.5399978  27.7635006  58.0624995  38.7519978  27.9415006
  64.3524995  40.2219978  34.7485006  64.1884995  41.3019978  35.3135006
  64.8064995  39.1379978  35.3805006  64.9574995  38.3799978  35.0025006
  65.0854995  39.1789978  36.8125006  64.2734995  39.4699978  37.2565006
  65.4724995  37.7939978  37.3585006  66.1854995  37.4249978  36.8145006
  65.9524995  37.9199978  38.7775006  66.1944995  37.0439978  39.1165006
  66.7274995  38.5029978  38.8065006  65.2454995  38.2939978  39.3265006
  64.2724995  36.8699978  37.3035006  64.5194995  35.9979978  37.6485006
  63.5544995  37.2389978  37.8425006  63.9734995  36.7809978  36.3845006
  66.2084995  40.1389978  37.0905006  66.1284995  40.9499978  38.0105006
  67.2554995  40.0319978  36.2925006  67.3164995  39.4559978  35.6565006
  68.4014995  40.8889978  36.4275006  68.8164995  40.7449978  37.2925006
  69.4684995  40.5879978  35.3735006  69.6724995  39.6399978  35.3915006
  69.1084995  40.7839978  34.4945006  70.7624995  41.3819978  35.5725006
  71.7064995  40.8889978  36.4595006  71.5414995  40.0919978  36.9085006
  72.8884995  41.5649978  36.6855006  73.5174995  41.2179978  37.2765006
  73.1374995  42.7589978  36.0335006  74.3254995  43.4309978  36.2855006
  74.9664995  42.9999978  35.9555006  72.1944995  43.2749978  35.1465006
  72.3584995  44.0799978  34.7115006  71.0024995  42.5839978  34.9095006
  70.3744995  42.9239978  34.3135006  67.9114995  42.3059978  36.2725006
  68.1714995  43.1349978  37.1195006  67.1754995  42.5899978  35.1935006
  66.9474995  42.0199978  34.5915006  66.6984995  43.9509978  34.9725006
  67.4894995  44.5009978  34.8615006  65.8474995  44.0369978  33.7265006
  66.3054995  43.6029978  32.9895006  65.0164995  43.5559978  33.8665006
  65.5464995  45.4729978  33.3615006  66.4564995  46.2209978  32.9895006
  64.3044995  45.8699978  33.4745006  64.0934995  46.6819978  33.2865006
  63.6984995  45.3189978  33.7365006  65.9034995  44.4849978  36.1625006
  65.9604995  45.6709978  36.4735006  65.1594995  43.6149978  36.8255006
  65.1034995  42.7779978  36.6345006  64.3614995  44.0349978  37.9585006
  63.8494995  44.8189978  37.7035006  63.4124995  42.9019978  38.3535006
  62.8844995  42.6559978  37.5775006  63.9414995  42.1249978  38.5945006
  62.4874995  43.2149978  39.4775006  61.3394995  43.9389978  39.2455006
  61.1524995  44.2379978  38.3845006  60.4704995  44.2249978  40.2625006
  59.6984995  44.7139978  40.0895006  60.7354995  43.7909978  41.5365006
  60.1444995  43.9839978  42.2275006  61.8834995  43.0659978  41.7885006
  62.0694995  42.7699978  42.6505006  62.7504995  42.7839978  40.7595006
  63.5234995  42.2969978  40.9305006  65.2404995  44.4249978  39.1455006
  65.1334995  45.5349978  39.6735006  66.0964995  43.4889978  39.5395006
  66.1914995  42.7449978  39.1175006  66.9614995  43.5949978  40.7025006
  66.4424995  43.9769978  41.4275006  67.4624995  42.1889978  41.0505006
  67.8904995  41.8139978  40.2645006  68.1454995  42.2689978  41.7345006
  66.4134995  41.2079978  41.5365006  65.7114995  41.1109978  40.8745006
  67.0594995  39.8499978  41.7585006  66.3904995  39.2199978  42.0695006
  67.4394995  39.5319978  40.9245006  67.7614995  39.9299978  42.4235006
  65.7984995  41.7339978  42.8275006  65.1264995  41.1099978  43.1435006
  66.4904995  41.8309978  43.5005006  65.3864995  42.5959978  42.6615006
  68.1474995  44.5369978  40.4945006  68.6904995  45.0929978  41.4425006
  68.5864995  44.6429978  39.2605006  68.2084995  44.2379978  38.6035006
  69.7364995  45.4349978  38.8485006  70.0384995  45.9869978  39.5865006
  70.8924995  44.5249978  38.4085006  70.5844995  43.9809978  37.6665006
  71.6074995  45.0859978  38.0705006  71.4724995  43.6029978  39.4625006
  70.7424995  43.1799978  39.9405006  71.9674995  42.8969978  39.0185006
  72.3714995  44.2659978  40.4525006  72.9334995  45.3089978  40.1785006
  72.4844995  43.7219978  41.5225006  69.3054995  46.2549978  37.6615006
  68.5184995  45.7819978  36.8555006  69.8274995  47.4559978  37.5155006
  70.3794995  47.8219978  38.0645006  69.4754995  48.2669978  36.3535006
  69.8424995  49.1489978  36.5225006  70.0554995  47.6769978  35.0715006
  69.6594995  46.8049978  34.9195006  69.7994995  48.2389978  34.3235006
  71.5274995  47.5379978  35.0835006  71.9214995  48.3899978  35.3275006
  71.7774995  46.9019978  35.7715006  72.0904995  47.1029978  33.8105006
  73.0184995  46.8479978  33.9335006  71.6194995  46.3149978  33.4975006
  72.0014995  48.1439978  32.8235006  71.3794995  48.0839978  32.2335006
  72.8294995  49.2119978  32.7595006  73.8094995  49.3759978  33.6465006
  73.9234995  48.7979978  34.2725006  74.3274995  50.0599978  33.5925006
  72.6614995  50.1079978  31.8025006  72.0294995  50.0089978  31.2275006
  73.1834995  50.7899978  31.7555006  67.9594995  48.3479978  36.1615006
  67.4674995  47.9169978  35.1205006  67.1964995  48.8769978  37.1265006
  67.7994995  49.4159978  38.3585006  68.5694995  49.9759978  38.1715006
  68.0994995  48.7119978  38.9545006  66.6584995  50.2039978  38.9455006
  66.6774995  51.1259978  38.6455006  66.7034995  50.2199978  39.9145006
  65.4054995  49.4959978  38.4655006  64.6494995  50.1029978  38.4355006
  65.1634995  48.7689978  39.0605006  65.7534995  48.9759978  37.0695006
  65.2994995  48.1449978  36.8575006  65.3414995  49.9429978  35.9795006
  65.9614995  50.9919978  35.8055006  64.3004995  49.5819978  35.2375006
  63.8654995  48.8469978  35.3375006  63.8104995  50.4399978  34.1675006
  64.2724995  51.2889978  34.2535006  64.1014995  49.8289978  32.7865006
  63.8204995  50.4589978  32.1045006  65.5864995  49.5589978  32.6205006
  65.7494995  49.1749978  31.7455006  66.0784995  50.3909978  32.7045006
  65.8814995  48.9389978  33.3055006  63.3774995  48.5969978  32.6475006
  63.5344995  48.2629978  31.8925006  62.3184995  50.6489978  34.2845006
  61.7754995  51.6409978  33.7985006  61.6504995  49.6879978  34.9035006
  62.0184995  49.0069978  35.2785006  60.2034995  49.7209978  34.9935006
  59.8304995  50.1419978  34.2035006  59.8514995  48.8179978  35.0265006
  59.7894995  50.4819978  36.2285006  60.5804995  50.6309978  37.1565006
  58.5414995  50.9279978  36.2595006  57.9734995  50.8349978  35.6205006
  58.0444995  51.6289978  37.4265006  58.5794995  52.4259978  37.5685006
  56.5934995  52.0539978  37.2145006  56.5534995  52.6729978  36.4685006
  56.0714995  51.2749978  36.9655006  55.9634995  52.6979978  38.4145006
  56.0594995  54.0049978  38.7835006  56.5424995  54.6539978  38.3245006
  55.3394995  54.2269978  39.9325006  55.2684995  54.9809978  40.3395006
  54.7524995  53.0509978  40.3245006  53.9354995  52.7779978  41.4125006
  53.7014995  53.4429978  42.0185006  53.4784995  51.4679978  41.5625006
  52.9274995  51.2589978  42.2815006  53.8234995  50.4809978  40.6735006
  53.5064995  49.6159978  40.8025006  54.6394995  50.7549978  39.5835006
  54.8654995  50.0839978  38.9805006  55.1174995  52.0629978  39.4085006
  58.1524995  50.7359978  38.6345006  58.7214995  51.1309978  39.6465006
  57.6364995  49.5209978  38.5025006  57.2634995  49.2319978  37.7835006
  57.6644995  48.5669978  39.5865006  57.1404995  48.9319978  40.3165006
  57.0514995  47.2409978  39.1685006  56.1554995  47.3969978  38.8305006
  57.5694995  46.8669978  38.4385006  56.9874995  46.2349978  40.2995006
  57.8784995  46.0869978  40.6525006  56.4524995  46.5949978  41.0235006
  56.3984995  44.9139978  39.8435006  55.4894995  45.0519978  39.5335006
  56.9064995  44.5729978  39.0905006  56.4044995  43.8909978  40.9695006
  57.3134995  43.7599978  41.2825006  55.8924995  44.2319978  41.7195006
  55.8374995  42.5869978  40.5345006  55.8554995  42.0129978  41.2145006
  54.9964995  42.7029978  40.2675006  56.3204995  42.2629978  39.8605006
  59.0874995  48.3419978  40.0435006  59.3524995  48.2949978  41.2375006
  59.9904995  48.1699978  39.0795006  59.8084995  48.1899978  38.2395006
  61.3884995  47.9299978  39.3885006  61.4674995  47.0589978  39.8075006
  62.2404995  47.9399978  38.1175006  62.1984995  48.8259978  37.7245006
  63.1654995  47.7829978  38.3645006  61.7714995  46.7409978  36.8725006
  62.5014995  46.8399978  35.9255006  61.8834995  49.0189978  40.3245006
  62.4614995  48.7329978  41.3745006  61.6224995  50.2699978  39.9515006
  61.1814995  50.4829978  39.2445006  62.0804995  51.3949978  40.7415006
  63.0444995  51.3249978  40.8285006  61.7384995  52.7139978  40.0505006
  60.7964995  52.7109978  39.8175006  61.8734995  53.4409978  40.6785006
  62.5434995  52.9859978  38.8125006  61.9114995  53.2299978  37.6085006
  60.9824995  53.2309978  37.5725006  62.6314995  53.4709978  36.4645006
  62.1894995  53.6329978  35.6625006  64.0004995  53.4729978  36.5055006
  64.4894995  53.6359978  35.7315006  64.6504995  53.2329978  37.6955006
  65.5804995  53.2349978  37.7255006  63.9244995  52.9889978  38.8435006
  64.3684995  52.8249978  39.6445006  61.4584995  51.3679978  42.1235006
  62.1414995  51.6559978  43.1035006  60.1804995  50.9939978  42.1985006
  59.7034995  50.7699978  41.5195006  59.4824995  50.9369978  43.4725006
  59.5354995  51.8139978  43.8825006  57.9964995  50.5959978  43.2875006
  57.9154995  49.8029978  42.7345006  57.3574995  50.3279978  44.6355006
  56.4194995  50.1129978  44.5125006  57.8054995  49.5819978  45.0635006
  57.4374995  51.1169978  45.1945006  57.2984995  51.7519978  42.6205006
  56.3594995  51.5389978  42.5025006  57.3824995  52.5439978  43.1735006
  57.7024995  51.9189978  41.7545006  60.1394995  49.9189978  44.3705006
  60.3134995  50.1609978  45.5605006  60.4974995  48.7789978  43.7995006
  60.3624995  48.5879978  42.9715006  61.1614995  47.7469978  44.5575006
  60.5554995  47.4119978  45.2365006  61.5344995  46.5599978  43.6735006
  60.7234995  46.1599978  43.3235006  62.0434995  46.8809978  42.9125006
  62.3364995  45.4989978  44.3885006  61.7144995  44.5859978  45.2225006
  60.7944995  44.6239978  45.3515006  62.4654995  43.6149978  45.8645006
  62.0514995  42.9999978  46.4265006  63.8414995  43.5639978  45.6645006
  64.5864995  42.5999978  46.2985006  65.0774995  42.2119978  45.7385006
  64.4564995  44.4759978  44.8315006  65.3764995  44.4409978  44.6985006
  63.7014995  45.4389978  44.1965006  64.1154995  46.0529978  43.6345006
  62.3804995  48.3339978  45.2225006  62.5674995  48.1639978  46.4215006
  63.1954995  49.0469978  44.4535006  63.0434917  49.1334909  43.4587584
  64.4134995  49.5999978  45.0135006  64.9272176  48.8506272  45.6156936
  65.3354995  50.0339978  43.8895006  64.7539746  50.5852349  43.1505380
  66.2170284  50.6136616  44.1633559  65.8214995  48.8209978  43.2215006
  66.6674995  47.9339978  43.8345006  66.8674995  46.9099978  43.0425006
  67.5184265  46.0916964  43.3503575  66.1754995  47.0969978  41.9315006
  66.1283710  46.4734209  41.1383861  65.5214995  48.2909978  42.0285006
  64.8951931  48.6376984  41.2065272  64.1044995  50.7009978  46.0135006
  64.8144995  50.8489978  47.0085006  63.0274995  51.4439978  45.7965006
  62.5094995  51.3849978  45.1125006  62.6664995  52.4469978  46.7735006
  63.3604995  53.1239978  46.8095006  61.3764995  53.1749978  46.4165006
  61.5084995  53.6879978  45.6035006  60.6794995  52.5259978  46.2315006
  60.9304995  54.0879978  47.5165006  61.4984995  55.3389978  47.6875006
  62.1614995  55.6269978  47.1035006  61.0884995  56.1639978  48.7195006
  61.4754995  57.0029978  48.8245006  60.1054995  55.7429978  49.5945006
  59.8294995  56.2979978  50.2875006  59.5354995  54.4969978  49.4375006
  58.8744995  54.2099978  50.0255006  59.9464995  53.6769978  48.4065006
  59.5594995  52.8369978  48.3065006  62.4974995  51.7279978  48.0955006
  63.0584995  52.1399978  49.1105006  61.7144995  50.6479978  48.0545006
  61.3294995  50.3649978  47.3395006  61.4434995  49.8499978  49.2265006
  61.0244995  50.4179978  49.8925006  60.4804995  48.7209978  48.9105006
  60.3154995  48.2019978  49.7135006  59.6434995  49.0899978  48.5875006
  60.8654995  48.1479978  48.2285006  62.7374995  49.3019978  49.7885006
  62.8964995  49.2639978  50.9905006  63.6864995  48.9129978  48.9425006
  63.6344995  48.9399978  48.0845006  64.9314995  48.3919978  49.4895006
  64.7234995  47.5819978  49.9815006  65.9294995  48.0359978  48.3765006
  65.9904995  48.7819978  47.7595006  67.2624995  47.7649978  48.9675006
  67.8894995  47.5409978  48.2625006  67.5744995  48.5539978  49.4385006
  67.1964995  47.0229978  49.5885006  65.4534995  46.7919978  47.6295006
  66.0874995  46.5729978  46.9285006  65.3864995  46.0479978  48.2485006
  64.5834995  46.9639978  47.2355006  65.5534995  49.4119978  50.4195006
  65.8974995  49.0899978  51.5585006  65.6544995  50.6509978  49.9475006
  65.4064995  50.8979978  49.1615006  66.2154995  51.7019978  50.7755006
  67.1404995  51.4759978  50.9585006  66.1874995  53.0519978  50.0675006
  66.7354995  53.0019978  49.2685006  65.2804995  53.2389978  49.7785006
  66.6744995  54.1899978  50.9275006  68.0314995  54.4239978  51.1075006
  68.6524995  53.8669978  50.6965006  68.4684995  55.4769978  51.8915006
  69.3794995  55.6289978  51.9995006  67.5544995  56.2999978  52.5125006
  67.8474995  57.0049978  53.0425006  66.2044995  56.0759978  52.3465006
  65.5864995  56.6309978  52.7655006  65.7684995  55.0299978  51.5595006
  64.8564995  54.8859978  51.4515006  65.4294995  51.7999978  52.0625006
  66.0114995  51.7929978  53.1425006  64.1064995  51.8999978  51.9225006
  63.7144995  51.8839978  51.1575006  63.1914995  52.0449978  53.0395006
  63.3964995  52.8899978  53.4695006  61.7514995  52.0489978  52.5375006
  61.6454995  52.7829978  51.9125006  61.5964995  51.2299978  52.0415006
  60.6884995  52.1719978  53.6075006  60.7684995  51.4529978  54.2535006
  60.8654995  53.4899978  54.3405006  60.1854995  53.5719978  55.0275006
  61.7444995  53.5169978  54.7505006  60.7804995  54.2239978  53.7125006
  59.3224995  52.0859978  52.9515006  58.6324995  52.1639978  53.6285006
  59.2264995  52.8059978  52.3085006  59.2344995  51.2329978  52.4975006
  63.3644995  50.9489978  54.0715006  63.4024995  51.2229978  55.2615006
  63.4604995  49.7129978  53.6155006  63.4454995  49.5089978  52.7805006
  63.6014995  48.5779978  54.5015006  62.8174995  48.5349978  55.0705006
  63.6934995  47.2639978  53.7035006  64.3554995  47.3719978  53.0025006
  64.1314995  46.1349978  54.6025006  64.1854995  45.3139978  54.0885006
  65.0024995  46.3389978  54.9775006  63.4884995  46.0249978  55.3205006
  62.3454995  46.9419978  53.0485006  61.7164995  46.6699978  53.7345006
  61.9904995  47.7479978  52.6415006  62.4334995  45.8539978  51.9985006
  61.5534995  45.6959978  51.6215006  63.0404995  46.1309978  51.2945006
  62.7624995  45.0369978  52.4055006  64.8294995  48.7449978  55.3495006
  64.7744995  48.5519978  56.5625006  65.9284995  49.1319978  54.7215006
  65.9914995  49.2979978  53.8795006  67.1374995  49.2979978  55.4875006
  67.2894995  48.4649978  55.9605006  68.3404995  49.5799978  54.6165006
  68.2144995  50.3609978  54.0555006  69.5054995  49.8289978  55.5515006
  70.3034995  50.0149978  55.0325006  69.3064995  50.5879978  56.1215006
  69.6534995  49.0429978  56.1005006  68.5674995  48.4469978  53.6735006
  69.3404995  48.6369978  53.1195006  68.7234995  47.6329978  54.1775006
  67.7864995  48.3329978  53.1095006  66.9724995  50.4569978  56.4395006
  67.4024995  50.3839978  57.5865006  66.3714995  51.5369978  55.9515006
  66.0804995  51.6029978  55.1445006  66.1574995  52.7119978  56.7645006
  67.0054995  53.1309978  56.9795006  65.3304995  53.7509978  56.0035006
  65.7854995  53.9589978  55.1725006  64.4774995  53.3539978  55.7675006
  65.0724995  55.0339978  56.7405006  64.6454995  54.8609978  57.5935006
  66.4044995  55.7289978  57.0015006  66.2484995  56.5599978  57.4775006
  66.9714995  55.1519978  57.5365006  66.8414995  55.9179978  56.1565006
  64.1434995  55.9029978  55.9185006  63.9744995  56.7329978  56.3905006
  64.5554995  56.0969978  55.0615006  63.3054995  55.4359978  55.7755006
  65.4744995  52.2849978  58.0455006  65.9144995  52.6559978  59.1275006
  64.4334995  51.4709978  57.9105006  64.1414995  51.1969978  57.1495006
  63.6874995  50.9649978  59.0425006  63.3554995  51.7259978  59.5445006
  62.4844995  50.1279978  58.5765006  62.7794995  49.4659978  57.9315006
  61.8634995  49.4209978  59.7655006  61.1054995  48.8939978  59.4685006
  62.5214995  48.8379978  60.1755006  61.5664995  50.0779978  60.4135006
  61.4534995  51.0459978  57.9295006  60.6924995  50.5209978  57.6345006
  61.1584995  51.7069978  58.5745006  61.8524995  51.4939978  57.1675006
  64.5784995  50.1439978  59.9495006  64.5034995  50.2849978  61.1645006
  65.4274995  49.2959978  59.3695006  65.5044995  49.1789978  58.5205006
  66.3104995  48.4849978  60.1925006  65.7474995  47.8939978  60.7165006
  67.2764995  47.6559978  59.3365006  67.7714995  48.2579978  58.7595006
  67.9214995  47.2319978  59.9235006  66.5224995  46.4069978  58.3325006
  65.7814995  46.9219978  57.5415006  67.1514995  49.3769978  61.0795006
  67.3144995  49.1129978  62.2735006  67.6644995  50.4439978  60.4785006
  67.5104995  50.6529978  59.6585006  68.5384995  51.3549978  61.1695006
  69.2744995  50.8749978  61.5795006  69.1534995  52.3499978  60.1765006
  69.5644995  51.8509978  59.4535006  68.4394995  52.8779978  59.7865006
  70.1924995  53.2979978  60.7635006  69.8014995  53.8369978  61.4685006
  71.3394995  52.4549978  61.3335006  72.0134995  53.0399978  61.7135006
  70.9964995  51.8669978  62.0245006  71.7344995  51.9239978  60.6245006
  70.7034995  54.2379978  59.6815006  71.3644995  54.8389978  60.0605006
  71.1084995  53.7209978  58.9685006  69.9634995  54.7549978  59.3255006
  67.7534995  52.0479978  62.2685006  68.2354995  52.1449978  63.3935006
  66.5354995  52.4839978  61.9465006  66.1844995  52.3879978  61.1675006
  65.6814995  53.1709978  62.9045006  66.1564995  53.9639978  63.1985006
  64.3594995  53.6099978  62.2655006  63.9634995  52.8609978  61.7925006
  63.3904995  54.0639978  63.3495006  62.5554995  54.3409978  62.9415006
  63.2234995  53.3309978  63.9625006  63.7754995  54.8099978  63.8365006
  64.6164995  54.7339978  61.2575006  64.8574995  55.5409978  61.7385006
  65.3774995  54.4949978  60.7055006  63.4334995  55.0279978  60.3655006
  63.6594995  55.7459978  59.7535006  63.2034995  54.2329978  59.8595006
  62.6764995  55.2949978  60.9095006  65.4014995  52.2879978  64.0935006
  65.4414995  52.7489978  65.2315006  65.1104995  51.0209978  63.8445006
  65.0544995  50.6679978  63.0625006  64.8614995  50.1309978  64.9495006
  64.1134995  50.4689978  65.4665006  64.4634995  48.7419978  64.4835006
  65.0724995  48.4519978  63.7865006  64.5574995  48.1179978  65.2205006
  63.0714995  48.6889978  63.9715006  62.3374995  49.8509978  63.8055006
  62.7244995  50.6729978  64.0055006  61.0404995  49.8009978  63.3465006
  60.5564995  50.5869978  63.2345006  60.4584995  48.5839978  63.0525006
  59.5834995  48.5479978  62.7405006  61.1814995  47.4219978  63.2235006
  60.7944995  46.5989978  63.0285006  62.4774995  47.4839978  63.6835006
  62.9594995  46.6969978  63.8015006  66.0994995  50.0799978  65.8035006
  66.0084995  50.0499978  67.0265006  67.2644995  50.0849978  65.1725006
  67.3794995  50.1089978  64.3205006  68.4534995  50.0469978  65.9755006
  68.3494995  49.3729978  66.6655006  69.6294995  49.6249978  65.1525006
  70.4034995  49.5239978  65.7285006  69.4514995  48.7549978  64.7615006
  69.9224995  50.5259978  64.1475006  69.3434995  51.1339978  64.1385006
  68.6604995  51.3559978  66.7175006  69.2464995  51.3649978  67.8025006
  68.1194995  52.4489978  66.1905006  67.7014995  52.4929978  65.4405006
  68.2334995  53.6829978  66.9295006  69.1684995  53.9099978  67.0505006
  67.6004995  54.8779978  66.1965006  66.7004995  54.6419978  65.9215006
  67.5704995  56.0269978  67.1045006  67.1724995  56.7869978  66.6515006
  67.0434995  55.8059978  67.8885006  68.4754995  56.2489978  67.3755006
  68.3894995  55.2259978  64.9825006  67.9764995  55.9799978  64.5335006
  69.2944995  55.4599978  65.2405006  68.4114995  54.4649978  64.3815006
  67.5074995  53.4459978  68.2325006  68.0484995  53.7149978  69.2985006
  66.3154995  52.8539978  68.1305006  65.9634995  52.6159978  67.3825006
  65.4964995  52.5559978  69.2935006  65.3134995  53.3779978  69.7755006
  64.1594995  51.9369978  68.8515006  64.3514995  51.1459978  68.3235006
  63.6854995  51.6409978  69.6445006  63.2204995  52.8399978  68.0395006
  63.7014995  53.2109978  67.2835006  62.0444995  52.0129978  67.5375006
  61.4474995  52.5779978  67.0235006  62.3714995  51.2929978  66.9755006
  61.5644995  51.6399978  68.2935006  62.7284995  53.9669978  68.8905006
  62.1364995  54.5319978  68.3695006  62.2464995  53.6099978  69.6525006
  63.4834995  54.4909978  69.2015006  66.2464995  51.5929978  70.2155006
  66.1304995  51.6879978  71.4355006  67.0474995  50.6799978  69.6355006
  67.1584995  50.6019978  68.7865006  67.8074995  49.7269978  70.4435006
  67.1744995  49.2799978  71.0265006  68.4864995  48.6789978  69.5885006
  68.8054995  47.9559978  70.1505006  67.8444995  48.2959978  68.9705006
  69.5564995  49.2259978  68.8745006  69.4074995  50.0389978  68.7255006
  68.8544995  50.4529978  71.2835006  69.2944995  49.9319978  72.3075006
  69.2464995  51.6619978  70.8685006  68.9704995  52.0439978  70.1495006
  70.2054995  52.4339978  71.6455006  70.7374995  51.8109978  72.1655006
  71.1824995  53.2099978  70.7525006  71.7694995  53.7179978  71.3335006
  71.9824995  52.2819978  69.9255006  72.5934995  52.7889978  69.3685006
  72.4884995  51.6879978  70.5025006  71.3914995  51.7579978  69.3625006
  70.4824995  54.0919978  69.8945006  69.6584995  54.0379978  70.0485006
  69.4714995  53.3689978  72.5905006  69.9894995  53.7149978  73.6525006
  68.2464995  53.7499978  72.2315006  67.8514995  53.5199978  71.5035006
  67.4804995  54.6219978  73.1065006  68.0704995  55.3119978  73.4485006
  66.3204995  55.3239978  72.3835006  65.7484995  54.6379978  72.0045006
  65.5694995  56.1749978  73.3765006  64.8344995  56.6229978  72.9285006
  65.2214995  55.6129978  74.0865006  66.1694995  56.8369978  73.7545006
  66.7954995  56.1929978  71.2665006  67.2744995  56.9519978  71.6345006
  67.4264995  55.6959978  70.7225006  65.6784995  56.6899978  70.3975006
  66.0414995  57.2469978  69.6915006  65.2124995  55.9349978  70.0065006
  65.0584995  57.2099978  70.9325006  66.8874995  53.7429978  74.1855006
  66.0204995  52.9309978  73.8795006  67.3634995  53.9009978  75.4205006
  67.9264995  54.5169978  75.6295006  66.9834995  53.0489978  76.5505006
  67.1974995  52.1439978  76.2765006  67.7694995  53.4729978  77.7905006
  67.5994995  52.8339978  78.5005006  68.7174995  53.4269978  77.5895006
  67.4434995  54.8769978  78.3045006  66.4944995  55.0439978  78.1935006
  67.6294995  54.9189978  79.2555006  68.2214995  55.9559978  77.6005006
  68.7724995  55.6839978  76.5605006  68.2654995  57.0539978  78.1055006
  65.4924995  53.0429978  76.8845006  65.0214995  52.1889978  77.6355006
  64.7534995  53.9829978  76.3165006  65.0744995  54.5809978  75.7875006
  63.3254995  54.0969978  76.5315006  63.1504995  53.9589978  77.4755006
  62.8444995  55.4799978  76.1075006  63.0864995  55.6249978  75.1795006
  61.8754995  55.5029978  76.1545006  63.3964995  56.6069978  76.9335006
  63.1184995  56.4969978  77.8565006  64.3654995  56.5709978  76.9225006
  62.9354995  57.9569978  76.4245006  62.6384995  58.1169978  75.2365006
  62.8734995  58.9369978  77.3175006  63.0884995  58.7869978  78.1365006
  62.6184995  59.7219978  77.0775006  62.5794995  53.0539978  75.7265006
  61.4174995  52.7559978  76.0015006  63.2394995  52.5409978  74.6975006
  64.0594995  52.7249978  74.5145006  62.6204995  51.6099978  73.7795006
  61.7394995  51.3879978  74.1185006  62.5044995  52.2639978  72.4145006
  63.3914995  52.4249978  72.0565006  62.0564995  51.6589978  71.8025006
  61.7544995  53.5489978  72.4805006  62.4404995  54.7279978  72.3465006
  63.3584995  54.7129978  72.1995006  61.7854995  55.9279978  72.4265006
  62.2544995  56.7249978  72.3345006  60.4224995  55.9439978  72.6455006
  59.7584995  57.1469978  72.7285006  58.9404995  57.0069978  72.8615006
  59.7254995  54.7599978  72.7835006  58.8074995  54.7739978  72.9315006
  60.3934995  53.5569978  72.7015006  59.9294995  52.7559978  72.7945006
  63.3914995  50.3159978  73.6775006  62.8034995  49.2949978  73.3265006
  64.6934995  50.3849978  73.9825006  65.0524995  51.0999978  74.2975006
  65.6534995  49.2919978  73.8285006  65.7364995  49.1199978  72.8775006
  66.9864995  49.7029978  74.4205006  67.6234995  48.9779978  74.3185006
  67.3164995  50.4899978  73.9595006  66.8744995  49.9039978  75.3625006
  65.1934995  48.0049978  74.4735006  65.4694995  46.9129978  73.9715006
  64.4334995  48.1239978  75.5555006  64.1904995  48.8799978  75.8865006
  63.9374995  46.9679978  76.2865006  64.6954995  46.5239978  76.6975006
  62.9604995  47.4169978  77.3575006  62.6324995  46.6429978  77.8415006
  63.4084995  48.0169978  77.9735006  62.2144995  47.8779978  76.9425006
  63.2484995  45.9819978  75.3535006  63.2244995  44.7799978  75.6165006
  62.6634995  46.5009978  74.2815006  62.6774995  47.3399978  74.0935006
  61.9434995  45.7009978  73.3235006  61.9364995  44.7779978  73.6205006
  60.5104995  46.2199978  73.2135006  60.5374995  47.1389978  72.9035006
  60.0464995  45.7049978  72.5355006  59.6954995  46.1659978  74.5105006
  60.1454995  46.6639978  75.2105006  58.3314995  46.7949978  74.2735006
  57.8134995  46.7619978  75.0925006  58.4444995  47.7189978  73.9995006
  57.8654995  46.3059978  73.5775006  59.5594995  44.7199978  74.9585006
  59.0444995  44.6819978  75.7795006  59.1074995  44.2089978  74.2695006
  60.4404995  44.3449978  75.1135006  62.6194995  45.7669978  71.9645006
  62.6384995  44.7779978  71.2355006  63.1414995  46.9519978  71.6325006
  63.1714995  47.6219978  72.1705006  63.7134995  47.2249978  70.3195006
  63.0284995  47.0229978  69.6625006  64.0994995  48.6799978  70.1965006
  64.4774995  48.8419978  69.3175006  63.3134995  49.2349978  70.3165006
  64.7564995  48.8989978  70.8755006  64.9074995  46.3389978  70.0245006
  65.1084995  45.9469978  68.8785006  65.7114995  46.0279978  71.0325006
  65.6154995  46.2899978  71.8455006  66.8554995  45.1779978  70.7755006
  67.4184995  45.5869978  70.1005006  67.7124995  45.0079978  72.0375006
  67.1674995  44.6219978  72.7405006  68.8824995  44.0829978  71.7525006
  69.4174995  43.9819978  72.5545006  68.5494995  43.2149978  71.4745006
  69.4284995  44.4599978  71.0455006  68.2074995  46.2879978  72.4555006
  67.6194995  46.6819978  72.9085006  66.3484995  43.8269978  70.2825006
  66.8324995  43.2969978  69.2805006  65.3594995  43.2869978  70.9925006
  65.0184995  43.6519978  71.6925006  64.7634995  42.0099978  70.6325006
  65.4434995  41.3189978  70.6175006  64.1094995  41.7489978  71.2995006
  64.1024995  42.1179978  69.2705006  64.1174995  41.1649978  68.4815006
  63.5304995  43.2949978  68.9955006  63.5254995  43.9689978  69.5295006
  62.8614995  43.5129978  67.7385006  62.1204995  42.8889978  67.6815006
  62.2564995  44.9179978  67.6125006  62.9604995  45.5779978  67.7085006
  61.6004995  45.0719978  66.2515006  61.2194995  45.9609978  66.1745006
  62.2644995  44.9439978  65.5555006  60.8984995  44.4099978  66.1535006
  61.2744995  45.1139978  68.6385006  61.6374995  45.0359978  69.3925006
  63.8594995  43.2929978  66.6355006  63.5734995  42.5769978  65.6825006
  65.0484995  43.8769978  66.8005006  65.2684995  44.3489978  67.4855006
  66.0784995  43.7449978  65.7975006  65.7114995  44.1499978  64.9965006
  67.3804995  44.4209978  66.2095006  67.6234995  44.0789978  67.0845006
  68.0684995  44.1319978  65.5905006  67.4334995  45.8789978  66.2765006
  66.7444995  46.2599978  66.8425006  68.7954995  46.2419978  66.8525006
  68.8734995  47.2069978  66.9145006  68.8874995  45.8529978  67.7365006
  69.4934995  45.8979978  66.2735006  67.2204995  46.4239978  64.9015006
  67.2524995  47.3929978  64.9285006  67.9154995  46.0939978  64.3115006
  66.3544995  46.1389978  64.5705006  66.4454995  42.3079978  65.6145006
  66.6414995  41.8529978  64.4975006  66.5304995  41.5699978  66.7035006
  66.3604995  41.8289978  67.5055006  66.9464995  40.1999978  66.5465006
  67.8544995  40.1969978  66.2055006  66.9614995  39.4709978  67.8865006
  67.5654995  39.9299978  68.4905006  66.0764995  39.5169978  68.2815006
  67.3774995  38.0289978  67.7775006  68.7164995  37.6949978  67.5825006
  69.3524995  38.3699978  67.5125006  69.1114995  36.3749978  67.4925006
  70.0074995  36.1659978  67.3565006  68.1834995  35.3709978  67.6035006
  68.4494995  34.4819978  67.5445006  66.8484995  35.6859978  67.8035006
  66.2184995  35.0069978  67.8815006  66.4524995  37.0069978  67.8865006
  65.5544995  37.2109978  68.0175006  66.0624995  39.4839978  65.5365006
  66.5674995  39.0069978  64.5205006  64.7554995  39.4139978  65.7985006
  64.3524995  39.7649978  66.4725006  63.9244995  38.6709978  64.8535006
  64.3884995  37.8289978  64.7245006  62.5214995  38.3829978  65.3905006
  62.1054995  37.7069978  64.8325006  62.5974995  38.0079978  66.2815006
  61.6374995  39.5689978  65.4455006  61.4104995  40.3819978  66.4925006
  61.7904995  40.2849978  67.3355006  60.5324995  41.3789978  66.1315006
  60.2474995  42.0049978  66.6485006  60.1874995  41.2149978  64.8255006
  59.3504995  41.9689978  64.0235006  58.9154995  42.7219978  64.3525006
  59.1844995  41.5559978  62.6995006  58.6274995  42.0439978  62.1375006
  59.8244995  40.4469978  62.2105006  59.6944995  40.1949978  61.3245006
  60.6624995  39.6959978  63.0175006  61.0934995  38.9439978  62.6815006
  60.8484995  40.0909978  64.3495006  63.7884995  39.3919978  63.5215006
  63.6144995  38.7469978  62.4845006  63.8844995  40.7239978  63.5425006
  64.0344995  41.1879978  64.2515006  63.7374995  41.5019978  62.3305006
  62.8474995  41.3459978  61.9765006  63.8894995  42.9829978  62.5915006
  63.1974995  43.2749978  63.2065006  64.7414995  43.1479978  63.0245006
  63.8074995  43.7829978  61.3385006  64.3584995  43.3669978  60.6575006
  62.8944995  43.7709978  61.0105006  64.3234995  45.4569978  61.5635006
  66.0554995  45.1499978  61.7895006  66.5174995  45.9909978  61.9325006
  66.1844995  44.5759978  62.5605006  66.4134995  44.7149978  60.9995006
  64.7884995  41.0809978  61.3655006  64.4984995  40.7869978  60.2135006
  66.0074995  41.0639978  61.8705006  66.1744995  41.2699978  62.6885006
  67.1784995  40.7059978  61.1265006  67.2354995  41.2239978  60.3085006
  68.4224995  41.0169978  61.9605006  68.3294995  40.5969978  62.8295006
  69.1944995  40.6149978  61.5325006  68.6944995  42.5299978  62.1635006
  67.9094995  42.9479978  62.5495006  69.4174995  42.6429978  62.7995006
  69.0494995  43.2309978  60.8745006  69.2004995  42.5359978  59.9185006
  69.2074995  44.4429978  60.8255006  67.0994995  39.2429978  60.7375006
  67.4974995  38.8769978  59.6455006  66.5184995  38.3799978  61.5635006
  66.1844995  38.5389978  62.3395006  66.4564995  37.0149978  61.0645006
  67.3704995  36.6999978  60.9915006  65.7234995  36.0299978  61.9985006
  64.8714995  36.4209978  62.2475006  65.4934995  34.7189978  61.2675006
  65.0324995  34.0979978  61.8535006  64.9534995  34.8789978  60.4775006
  66.3474995  34.3409978  61.0035006  66.5024995  35.7869978  63.2695006
  67.3094995  35.2929978  63.0565006  66.7814995  36.6399978  63.6375006
  65.7244995  35.0309978  64.3155006  66.2764995  34.9069978  65.1035006
  64.9294995  35.5329978  64.5535006  65.4654995  34.1649978  63.9635006
  65.7234995  37.0389978  59.7365006  66.2104995  36.5249978  58.7285006
  64.5844995  37.7049978  59.7255006  64.2614995  38.1249978  60.4025006
  63.7784995  37.7729978  58.5295006  63.6514995  36.8599978  58.2255006
  62.4344995  38.4399978  58.8635006  62.5904995  39.2959978  59.2925006
  61.6434995  38.6959978  57.5915006  60.7984995  39.1169978  57.8145006
  62.1504995  39.2809978  57.0065006  61.4754995  37.8539978  57.1395006
  61.6614995  37.5439978  59.8125006  60.8114995  37.9579978  60.0285006
  61.5044995  36.6849978  59.3905006  62.1734995  37.4149978  60.6265006
  64.4454995  38.5189978  57.3805006  64.4764995  38.0149978  56.2605006
  64.9674995  39.7109978  57.6545006  65.0064995  40.0559978  58.4415006
  65.5244995  40.5329978  56.5975006  64.9504995  40.3989978  55.8275006
  65.5114995  41.9939978  57.0155006  65.9774995  42.0869978  57.8615006
  66.0034995  42.5159978  56.3625006  64.1054995  42.5639978  57.1545006
  63.5994995  42.0649978  57.8145006  64.1874995  43.9799978  57.6115006
  63.2924995  44.3439978  57.7005006  64.6384995  44.0179978  58.4695006
  64.6854995  44.5009978  56.9625006  63.3914995  42.4529978  55.8115006
  62.4944995  42.8139978  55.8905006  63.8824995  42.9529978  55.1415006
  63.3424995  41.5209978  55.5475006  66.8974995  40.1219978  56.1355006
  67.1984995  40.2329978  54.9535006  67.7344995  39.6319978  57.0265006
  67.5724995  39.5279978  57.8645006  69.0444995  39.2269978  56.5785006
  69.4994995  39.9889978  56.1865006  69.9344995  38.7409978  57.7205006
  69.4714995  38.0619978  58.2365006  71.1774995  38.1629978  57.1505006
  71.7494995  37.8519978  57.8695006  70.9524995  37.4179978  56.5715006
  71.6444995  38.8409978  56.6375006  70.2624995  39.8859978  58.6215006
  70.8274995  39.5759978  59.3465006  70.7294995  40.5709978  58.1175006
  69.4434995  40.2559978  58.9865006  68.8364995  38.1139978  55.5865006
  69.4394995  38.1229978  54.5165006  67.9534995  37.1729978  55.9375006
  67.5294995  37.1619978  56.6855006  67.6434995  36.0739978  55.0515006
  68.4664995  35.6139978  54.8225006  66.7204995  35.0709978  55.7465006
  65.9524995  35.5319978  56.1185006  66.2224995  34.0419978  54.7465006
  65.6384995  33.4109978  55.1955006  65.7324995  34.4889978  54.0395006
  66.9784995  33.5679978  54.3655006  67.5044995  34.3819978  56.8645006
  66.9314995  33.7419978  57.3155006  68.2694995  33.9199978  56.4865006
  67.8104995  35.0459978  57.5015006  67.0184995  36.5939978  53.7705006
  67.3674995  36.1379978  52.6865006  66.1064995  37.5609978  53.8795006
  65.8314995  37.8969978  54.6225006  65.5024995  38.1229978  52.6825006
  64.9574995  37.4269978  52.2815006  64.6124995  39.3189978  53.0115006
  63.8474995  39.0129978  53.5245006  65.1054995  39.9349978  53.5765006
  64.1264995  40.0509978  51.7975006  63.0934995  39.5649978  51.0175006
  62.6784995  38.7649978  51.2475006  62.6714995  40.2619978  49.8935006
  61.9764995  39.9269978  49.3735006  63.2824995  41.4529978  49.5445006
  63.0004995  41.9189978  48.7905006  64.3114995  41.9479978  50.3175006
  64.7234995  42.7489978  50.0875006  64.7274995  41.2519978  51.4325006
  65.4214995  41.5909978  51.9495006  66.5744995  38.5689978  51.7145006
  66.5424995  38.1939978  50.5455006  67.5204995  39.3579978  52.2135006
  67.5624995  39.5919978  53.0405006  68.5794995  39.8989978  51.3875006
  68.1814995  40.2709978  50.5845006  69.3074995  41.0229978  52.1265006
  69.5104995  40.7329978  53.0295006  70.1544995  41.1979978  51.6875006
  68.4984995  42.3049978  52.1835006  68.0054995  42.8079978  53.3855006
  68.1834995  42.3569978  54.1795006  67.2514995  43.9739978  53.4145006
  66.9274995  44.2989978  54.2235006  66.9834995  44.6509978  52.2405006
  66.4794995  45.4329978  52.2565006  67.4674995  44.1609978  51.0415006
  67.2874995  44.6139978  50.2495006  68.2174995  42.9999978  51.0165006
  68.5384995  42.6799978  50.2045006  69.5454995  38.8099978  50.9525006
  70.1474995  38.9059978  49.8885006  69.6964995  37.7749978  51.7715006
  69.2974995  37.6919978  52.5285006  70.5774995  36.6789978  51.4255006
  71.4784995  37.0049978  51.2755006  70.6244995  36.0409978  52.1545006
  70.0444995  36.0149978  50.1795006  70.7494995  35.8899978  49.1835006
  68.7854995  35.6109978  50.2555006  68.2994995  35.7139978  50.9575006
  68.1014995  34.9549978  49.1645006  68.5594995  34.1229978  48.9655006
  66.6504995  34.6319978  49.5475006  66.1924995  35.4549978  49.7785006
  65.9354995  33.9799978  48.3775006  65.0204995  33.7799978  48.6285006
  65.9374995  34.5849978  47.6195006  66.3914995  33.1579978  48.1365006
  66.6384995  33.7439978  50.6745006  66.7904995  34.1799978  51.3765006
  68.1174995  35.8519978  47.9525006  68.4174995  35.4009978  46.8495006
  67.8064995  37.1269978  48.1685006  67.6024995  37.4469978  48.9405006
  67.7874995  38.0929978  47.0995006  67.0564995  37.8999978  46.4925006
  67.5884995  39.4939978  47.6625006  66.7814995  39.4969978  48.1995006
  68.3274995  39.6929978  48.2585006  67.4884995  40.5859978  46.6535006
  68.2284995  40.5259978  46.0295006  66.6734995  40.4839978  46.1375006
  67.4994995  41.9099978  47.3205006  66.7674995  42.1089978  48.2595006
  68.2614995  42.7259978  46.8905006  69.1074995  38.0169978  46.3695006
  69.1274995  37.8649978  45.1545006  70.2014995  38.0949978  47.1265006
  70.1874995  38.1859978  47.9815006  71.5274995  38.0319978  46.5555006
  71.5944995  38.8209978  45.9955006  72.6344995  38.0869978  47.5895006
  72.5834995  38.9119978  48.0975006  72.5434995  37.3579978  48.2225006
  73.9314995  37.9969978  46.8775006  74.4794995  39.1319978  46.3325006
  74.0564995  39.9529978  46.4435006  75.6424995  39.0559978  45.6295006
  76.0194995  39.8249978  45.2675006  76.2654995  37.8269978  45.4545006
  77.4274995  37.7389978  44.7415006  77.6844995  36.9399978  44.7215006
  75.7164995  36.6919978  45.9905006  76.1354995  35.8699978  45.8715006
  74.5454995  36.7719978  46.7035006  74.1674995  36.0039978  47.0675006
  71.7144995  36.7839978  45.7335006  72.2314995  36.8489978  44.6275006
  71.3204995  35.6419978  46.2775006  70.9534995  35.5679978  47.0515006
  71.4974995  34.3969978  45.5555006  72.4454995  34.2279978  45.4365006
  70.9094995  33.2249978  46.3505006  69.9994995  33.4309978  46.6165006
  70.8934995  32.0079978  45.5035006  70.5214995  31.2679978  46.0075006
  70.3494995  32.1679978  44.7165006  71.7984995  31.7909978  45.2315006
  71.7454995  32.9929978  47.5915006  71.3764995  32.2519978  48.0965006
  72.6574995  32.7849978  47.3335006  71.7394995  33.7929978  48.1405006
  70.8404995  34.5079978  44.1905006  71.4144995  34.0909978  43.1845006
  69.6494995  35.0859978  44.1645006  69.2344995  35.3719978  44.8615006
  68.9444995  35.2809978  42.9185006  68.8824995  34.4239978  42.4685006
  67.5184995  35.7839978  43.1635006  67.5324995  36.5769978  43.7215006
  66.8784995  36.1459978  41.8455006  65.9754995  36.4639978  42.0005006
  67.3974995  36.8429978  41.4145006  66.8504995  35.3629978  41.2735006
  66.7274995  34.7019978  43.8765006  65.8224995  35.0139978  44.0355006
  66.7024995  33.9039978  43.3265006  67.1514995  34.4959978  44.7245006
  69.7104995  36.2469978  42.0235006  69.7994995  36.0159978  40.8255006
  70.2614995  37.3229978  42.6015006  70.2104995  37.4969978  43.4425006
  71.0114995  38.3079978  41.8235006  70.3984995  38.7009978  41.1825006
  71.5894995  39.3939978  42.7275006  72.0744995  38.9679978  43.4515006
  72.2344995  39.9089978  42.2185006  70.6034995  40.3199978  43.3065006
  70.1354995  40.7719978  42.5875006  69.9414995  39.8089978  43.7985006
  71.1994995  41.3409978  44.2135006  71.6304995  40.9139978  44.9705006
  71.8814995  41.8519978  43.7495006  70.1624995  42.1829978  44.6475006
  69.8304995  42.0789978  45.4335006  69.7054995  43.1069978  43.8805006
  70.2324995  43.2999978  42.7445006  70.8934995  42.8129978  42.4895006
  69.9284995  43.9179978  42.2285006  68.7064995  43.8389978  44.2135006
  68.3194995  43.7189978  44.9725006  68.4234995  44.4499978  43.6785006
  72.1724995  37.6379978  41.1245006  72.4324995  37.8769978  39.9435006
  72.8394995  36.7729978  41.8705006  72.6284995  36.5939978  42.6845006
  73.9854995  36.0439978  41.3985006  74.6814995  36.6609978  41.1245006
  74.5424995  35.1659978  42.5185006  74.8004995  35.7389978  43.2575006
  73.8304995  34.5909978  42.8405006  75.7224995  34.3019978  42.1505006
  75.5064995  33.7259978  41.4005006  76.8754995  35.1909978  41.7525006
  77.6394995  34.6429978  41.5135006  76.6174995  35.7339978  40.9915006
  77.1114995  35.7679978  42.4955006  76.0834995  33.4289978  43.3345006
  76.8424995  32.8699978  43.1055006  76.3124995  33.9899978  44.0925006
  75.3264995  32.8679978  43.5655006  73.5734995  35.2049978  40.2235006
  74.2184995  35.2279978  39.1815006  72.4854995  34.4709978  40.3855006
  72.0004995  34.4569978  41.0955006  72.0394995  33.6129978  39.3145006
  72.7694995  33.0149978  39.0925006  70.8214995  32.8229978  39.7615006
  70.1624995  33.4349978  40.1255006  70.4174995  32.3979978  38.9885006
  71.1304995  31.7929978  40.7705006  72.3454995  31.2319978  41.0225006
  73.1344995  31.4479978  40.5805006  72.2344995  30.3019978  42.0235006
  72.8784995  29.8279978  42.3395006  70.9254995  30.2509978  42.4385006
  70.3264995  29.4689978  43.4125006  70.8174995  28.8519978  43.9065006
  68.9554995  29.6429978  43.6235006  68.5264995  29.1319978  44.2715006
  68.2274995  30.5509978  42.8955006  67.3174995  30.6459978  43.0605006
  68.8304995  31.3289978  41.9165006  68.3324995  31.9409978  41.4245006
  70.2014995  31.1749978  41.6835006  71.6704995  34.4139978  38.0825006
  72.0774995  34.0779978  36.9705006  70.9404995  35.5059978  38.2945006
  70.7214995  35.7939978  39.0745006  70.4474995  36.3119978  37.1975006
  69.9604995  35.7269978  36.5965006  69.5124995  37.3779978  37.7185006
  69.0804995  37.8249978  36.9735006  68.8114995  36.9659978  38.2475006
  70.1974995  38.3149978  38.4955006  70.8554995  37.9459978  38.8655006
  71.5684995  36.9309978  36.4025006  71.4324995  37.1289978  35.1995006
  72.6964995  37.1689978  37.0555006  72.8194995  36.9809978  37.8855006
  73.8374995  37.7799978  36.4045006  73.5634995  38.6729978  36.1425006
  75.0034995  37.8429978  37.3585006  75.7624995  38.2529978  36.9155006
  74.7584995  38.3709978  38.1345006  75.2404995  36.9459978  37.6405006
  74.2624995  37.0439978  35.1485006  74.7684995  37.6739978  34.2285006
  74.0614995  35.7249978  35.0985006  73.6674995  35.2799978  35.7205006
  74.4994995  34.9079978  33.9665006  75.4674995  34.9439978  33.9145006
  74.2584995  33.9839978  34.1385006  73.9184995  35.3219978  32.6075006
  74.4074995  34.8819978  31.5655006  72.8924995  36.1729978  32.6085006
  72.5394995  36.4999978  33.3215006  72.2744995  36.6259978  31.3665006
  72.4054995  35.8959978  30.7405006  70.8144995  36.9499978  31.6095006
  70.3684995  37.0889978  30.7595006  70.3824995  36.1939978  32.0365006
  70.6144995  38.4099978  32.6355006  70.8004995  38.1199978  33.7855006
  72.8964995  37.8869978  30.7815006  72.6364995  38.2239978  29.6265006
  73.6744995  38.6099978  31.5735006  73.8944995  38.3929978  32.3755006
  74.2234995  39.8739978  31.0995006  73.5234995  40.3399978  30.6155006
  74.6504995  40.7649978  32.2535006  73.9034995  40.8689978  32.8625006
  75.3584995  40.3219978  32.7465006  75.1314995  42.1359978  31.8305006
  75.9404995  42.0399978  31.3045006  74.4654995  42.5419978  31.2545006
  75.3974995  43.0299978  32.9565006  74.5864995  43.1559978  33.4735006
  76.0514995  42.6259978  33.5485006  75.8834995  44.3079978  32.4905006
  76.1704995  44.3509978  31.6815006  75.9224995  45.4349978  33.2205006
  75.4944995  45.4489978  34.4565006  75.1834995  44.7299978  34.8115006
  75.5244995  46.1769978  34.9135006  76.3844995  46.5489978  32.6795006
  76.6584995  46.5499978  31.8645006  76.4114995  47.2729978  33.1425006
  75.3844995  39.6239978  30.1565006  76.2194995  38.7779978  30.4245006
  75.4594995  40.3759978  29.0655006  74.8914995  40.9889978  28.8635006
  76.5474995  40.2109978  28.0975006  76.4694995  39.3029978  27.7655006
  76.3994995  41.2259978  26.9915006  77.0424995  41.0419978  26.2895006
  75.5174995  41.1519978  26.5945006  76.5914995  42.5259978  27.4805006
  76.5074995  43.0769978  26.8525006  77.9504995  40.3459978  28.6975006
  78.9184995  39.8339978  28.1355006  78.0634995  41.0349978  29.8255006
  77.3994995  41.4029978  30.2285006  79.3424995  41.2279978  30.4855006
  80.0544995  41.1809978  29.8275006  79.4014995  42.6079978  31.1385006
  78.6544995  42.7009978  31.7505006  80.2114995  42.6739978  31.6675006
  79.3674995  43.7579978  30.1285006  80.0914995  43.6489978  29.4915006
  78.5384995  43.7199978  29.6255006  79.4884995  45.1199978  30.8035006
  78.7644995  45.2339978  31.4385006  80.3164995  45.1609978  31.3065006
  79.4544995  46.2499978  29.7825006  80.1814995  46.1359978  29.1505006
  78.6284995  46.2019978  29.2755006  79.5634995  47.5869978  30.4275006
  79.5404995  48.2209978  29.8035006  78.8844995  47.7009978  30.9915006
  80.3314995  47.6389978  30.8745006  79.5574995  40.1249978  31.5135006
  80.6804995  39.8669978  31.9395006  78.4584995  39.5079978  31.9275006
  77.6754995  39.7029978  31.6295006  78.4474995  38.4479978  32.9155006
  79.3634995  38.2519978  33.1685006  77.7014995  38.8579978  34.1935006
  76.7874995  39.0769978  33.9555006  77.6644995  38.0889978  34.7835006
  78.2804995  40.0169978  34.9625006  77.4294995  40.8529978  35.6695006
  76.5114995  40.7029978  35.6535006  77.9444995  41.9069978  36.3965006
  77.3744995  42.4729978  36.8655006  79.3144995  42.1189978  36.4255006
  79.8264995  43.1649978  37.1605006  80.6634995  43.1739978  37.0895006
  80.1594995  41.2829978  35.7245006  81.0774995  41.4279978  35.7445006
  79.6434995  40.2319978  34.9945006  80.2144995  39.6679978  34.5235006
  77.7784995  37.2279978  32.3015006  76.6284995  36.9319978  32.6025006
  78.4784995  36.5359978  31.4175006  79.2954995  36.6939978  31.2015006
  77.8584995  35.4129978  30.7335006  76.9004995  35.5599978  30.7775006
  78.3374995  35.3649978  29.2765006  79.3024995  35.2699978  29.2475006
  77.7424995  34.1639978  28.5585006  78.0544995  34.1479978  27.6405006
  78.0184995  33.3489978  29.0075006  76.7744995  34.2269978  28.5695006
  77.9364995  36.6559978  28.5995006  78.2324995  36.6429978  27.6755006
  76.9714995  36.7509978  28.6285006  78.3484995  37.4039978  29.0595006
  78.1294995  34.0639978  31.4025006  79.2814995  33.6709978  31.6115006
  77.0464995  33.3629978  31.7255006  76.2434995  33.6439978  31.5975006
  77.1204995  32.0399978  32.3315006  76.2294995  31.6609978  32.3855006
  77.6444995  31.4539978  31.7625006  77.7334995  32.0759978  33.7115006
  77.8634995  33.1469978  34.2995006  78.1084995  30.8949978  34.2055006
  78.0374995  30.1569978  33.7695006  78.6764995  30.7369978  35.5365006
  77.9824995  30.9709978  36.1725006  79.1134995  29.2929978  35.7785006
  78.3424995  28.7119978  35.6805006  79.7494995  29.0389978  35.0915006
  79.7424995  29.0499978  37.1445006  80.5094995  29.6289978  37.2735006
  78.7104995  29.3569978  38.2225006  79.1014995  29.2049978  39.0975006
  78.4314995  30.2829978  38.1495006  77.9404995  28.7779978  38.1075006
  80.2154995  27.6089978  37.2325006  80.6164995  27.4519978  38.1015006
  79.4604995  27.0119978  37.1135006  80.8724995  27.4409978  36.5385006
  79.8554995  31.6539978  35.7395006  79.9544995  32.3089978  36.7715006
  80.7604995  31.6789978  34.7695006  80.7234995  31.2059978  34.0525006
  81.9134995  32.5469978  34.8735006  82.4794995  32.2269978  35.5935006
  82.7424995  32.5349978  33.6005006  83.0784995  31.6389978  33.4425006
  82.1774995  32.7629978  32.8455006  83.8844995  33.4869978  33.6695006
  83.9974995  34.6729978  33.0145006  83.3614995  35.0229978  32.4325006
  85.1844995  35.2769978  33.3365006  85.4614995  36.0309978  33.0295006
  85.8584995  34.4849978  34.2265006  87.0844995  34.6749978  34.8375006
  87.5954995  35.4339978  34.6685006  87.5254995  33.6869978  35.7155006
  88.3474995  33.7899978  36.1385006  86.7774995  32.5669978  35.9705006
  87.0984995  31.9259978  36.5635006  85.5474995  32.3759978  35.3555006
  85.0434995  31.6139978  35.5305006  85.0804995  33.3519978  34.4665006
  81.4344995  33.9469978  35.1535006  81.9174995  34.6029978  36.0695006
  80.4814995  34.4009978  34.3575006  80.1434995  33.9569978  33.7025006
  79.9294995  35.7119978  34.5425006  80.6234995  36.3749978  34.4005006
  79.2454995  35.8699978  33.8735006  79.3344995  35.8969978  35.9185006
  79.4674995  36.9669978  36.5045006  78.6794995  34.8609978  36.4345006
  78.5774995  34.1039978  36.0385006  78.0724995  34.9469978  37.7485006
  77.4364995  35.6789978  37.7705006  77.2944995  33.6839978  38.0765006
  77.8834995  32.9199978  37.9745006  77.0284995  33.7149978  39.0085006
  76.0544995  33.4649978  37.2205006  75.4874995  34.2509978  37.2635006
  76.3154995  33.3539978  36.2925006  75.2934995  32.2829978  37.6635006
  75.8654995  31.4999978  37.6275006  75.0294995  32.3989978  38.5895006
  74.0994995  32.0519978  36.8415006  73.3874995  32.4919978  37.0395006
  74.0394995  31.2009978  35.7995006  75.0984995  30.5099978  35.4625006
  75.8294995  30.5999978  35.9065006  75.0634995  29.9659978  34.7975006
  72.9154995  31.0459978  35.1105006  72.2134995  31.4919978  35.3275006
  72.8894995  30.4989978  34.4475006  79.1754995  35.1939978  38.7635006
  78.9964995  35.9619978  39.7015006  80.3264995  34.5589978  38.5495006
  80.4664995  34.0149978  37.8985006  81.4574995  34.7519978  39.4335006
  81.1944995  34.5109978  40.3355006  82.6384995  33.8509978  39.0665006
  82.3524995  32.9259978  39.1265006  82.8764995  34.0139978  38.1405006
  83.8784995  34.0319978  39.9245006  84.1934995  34.9479978  39.8785006
  83.5444995  33.7259978  41.3725006  84.3374995  33.8419978  41.9195006
  82.8494995  34.3299978  41.6795006  83.2324995  32.8109978  41.4465006
  84.9674995  33.1159978  39.4055006  85.7654995  33.2229978  39.9465006
  84.6664995  32.1949978  39.4535006  85.1694995  33.3419978  38.4845006
  81.8654995  36.2029978  39.3645006  82.0724995  36.8309978  40.3955006
  81.9644995  36.7359978  38.1485006  81.8074995  36.3149978  37.4155006
  82.3624995  38.1209978  37.9905006  83.2514995  38.2329978  38.3625006
  82.4214995  38.5069978  36.5285006  81.5764995  38.2729978  36.1125006
  82.5114995  39.4709978  36.4665006  83.5354995  37.8699978  35.7435006
  84.3884995  38.0899978  36.1495006  83.4464995  36.9049978  35.7745006
  83.5204995  38.3279978  34.3335006  84.1824995  37.8339978  33.8245006
  82.6564995  38.1339978  33.9385006  83.7924995  39.7519978  34.2335006
  84.0024995  40.1699978  34.9555006  83.7394995  40.4649978  33.0925006
  83.4354995  39.8729978  31.9605006  83.2704995  39.0289978  31.9475006
  83.4014995  40.3289978  31.2325006  83.9954995  41.7609978  33.1125006
  84.1954995  42.1479978  33.8535006  83.9614995  42.2169978  32.3845006
  81.3854995  39.0159978  38.7335006  81.7934995  39.9959978  39.3615006
  80.1034995  38.6699978  38.6905006  79.7864995  38.0009978  38.2535006
  79.1364995  39.4489978  39.4185006  79.1314995  40.3569978  39.0775006
  77.7174995  38.9399978  39.2375006  77.4734995  39.0049978  38.3005006
  77.6844995  37.9999978  39.4755006  76.7064995  39.6959978  40.0655006
  76.2254995  40.9299978  39.6515006  76.5304995  41.2949978  38.8525006
  75.3024995  41.6249978  40.4065006  74.9894995  42.4509978  40.1145006
  74.8464995  41.0949978  41.5905006  74.2264995  41.5619978  42.1025006
  75.3124995  39.8649978  42.0175006  75.0014995  39.5019978  42.8155006
  76.2374995  39.1749978  41.2615006  76.5504995  38.3509978  41.5575006
  79.5394995  39.4109978  40.8685006  79.6794995  40.4449978  41.4905006
  79.7974995  38.2199978  41.4055006  79.7484995  37.4709978  40.9865006
  80.1954995  38.1249978  42.8035006  79.4644995  38.4519978  43.3505006
  80.4644995  36.6789978  43.1925006  80.7274995  36.6379978  44.1255006
  79.6604995  36.1529978  43.0605006  81.1774995  36.3219978  42.6405006
  81.4274995  38.9959978  43.0705006  81.5374995  39.5909978  44.1395006
  82.3304995  39.0999978  42.0915006  82.2584995  38.7069978  41.3305006
  83.5364995  39.9069978  42.2395006  83.9504995  39.6559978  43.0805006
  84.5154995  39.6349978  41.1075006  84.0524995  39.7519978  40.2625006
  85.2194995  40.3019978  41.1395006  85.1524995  38.2549978  41.1255006
  85.6724995  38.1469978  41.9375006  84.4594995  37.5769978  41.1395006
  86.0264995  38.0489978  39.9435006  85.5044995  38.1679978  39.1345006
  86.7204995  38.7269978  39.9355006  86.6374995  36.7389978  39.9305006
  86.6074995  36.2739978  40.6535006  87.2494995  36.2019978  38.8595006
  87.2994995  36.8729978  37.7305006  86.9414995  37.6529978  37.6775006
  87.6904995  36.5319978  37.0445006  87.7954995  35.0049978  38.9415006
  87.7604995  34.5659978  39.6805006  88.1864995  34.6629978  38.2565006
  83.2014995  41.4029978  42.2855006  83.9434995  42.1869978  42.8765006
  82.0994995  41.7989978  41.6495006  81.5774995  41.2659978  41.2215006
  81.6774995  43.1959978  41.6245006  82.2624995  43.7199978  41.0555006
  80.2464995  43.2809978  41.0885006  80.2234995  42.8229978  40.2335006
  79.6744995  42.7829978  41.6935006  79.6424995  44.6289978  40.8975006
  79.6494995  45.1269978  41.7305006  80.1554995  45.1439978  40.2545006
  78.2054995  44.4269978  40.4025006  78.2234995  43.9229978  39.5735006
  77.7194995  43.8919978  41.0495006  77.4624995  45.7199978  40.1765006
  77.4794995  46.2519978  40.9875006  77.9094995  46.2369978  39.4885006
  76.0654995  45.4669978  39.7785006  75.5764995  46.1949978  39.9295006
  76.0354995  45.2639978  38.9125006  75.7394995  44.7879978  40.2525006
  81.7114995  43.7209978  43.0635006  81.0654995  43.1149978  43.9155006
  82.4344995  44.8149978  43.3645006  83.1604995  45.5389978  42.3055006
  82.5564995  45.9589978  41.6735006  83.7404995  44.9519978  41.7965006
  83.9424995  46.5549978  43.1015006  84.0724995  47.3729978  42.5965006
  84.8234995  46.2199978  43.3305006  83.1134995  46.8009978  44.3345006
  82.4004995  47.4359978  44.1635006  83.6494995  47.1639978  45.0575006
  82.5624995  45.4189978  44.6845006  83.1204995  44.9079978  45.2915006
  81.2354995  45.5129978  45.4115006  81.1634995  45.2779978  46.6145006
  80.1934995  45.8399978  44.6685006  80.2374995  45.9859978  43.8225006
  78.8684995  45.9819978  45.2255006  78.9014995  46.5529978  46.0085006
  77.9494995  46.6449978  44.2055006  77.9764995  46.1649978  43.3635006
  76.5044995  46.6119978  44.6685006  75.9414995  47.0389978  44.0035006
  76.2234995  45.6909978  44.7865006  76.4234995  47.0849978  45.5115006
  78.4394995  48.0719978  44.0075006  78.2554995  48.5799978  44.8135006
  79.4024995  48.0579978  43.8945006  77.8374995  48.7709978  42.8595006
  78.1994995  49.6689978  42.8015006  78.0404995  48.2879978  42.0435006
  76.8754995  48.8169978  42.9765006  78.3474995  44.6419978  45.6695006
  77.8094995  44.5269978  46.7655006  78.5114995  43.6329978  44.8165006
  78.8814995  43.7099978  44.0435006  78.0634995  42.2899978  45.1415006
  77.1174995  42.3119978  45.3555006  78.2964995  41.3889978  43.9665006
  77.8994995  40.5189978  44.1305006  77.8664995  41.7539978  43.1775006
  79.6554995  41.2559978  43.7475006  80.0124995  42.0159978  43.7335006
  78.8384995  41.7639978  46.3375006  78.3124995  40.9899978  47.1405006
  80.0854995  42.2109978  46.4675006  80.4714995  42.7569978  45.9275006
  80.8894995  41.7739978  47.5835006  80.8884995  40.8039978  47.6085006
  82.3664995  42.1809978  47.4505006  82.4254995  43.1299978  47.2605006
  83.0864995  41.9079978  48.7445006  84.0174995  42.1659978  48.6575006
  82.6754995  42.4199978  49.4585006  83.0314995  40.9619978  48.9525006
  83.0114995  41.4249978  46.2965006  83.0604995  40.4839978  46.5255006
  82.4404995  41.4969978  45.5155006  84.3914995  41.9129978  45.9395006
  84.7394995  41.3889978  45.2005006  84.3474995  42.8469978  45.6805006
  84.9774995  41.8179978  46.7065006  80.2844995  42.3379978  48.8405006
  80.0844995  41.6059978  49.8005006  79.9494995  43.6249978  48.8085006
  80.0704995  44.1359978  48.1275006  79.3384995  44.2819978  49.9495006
  79.9494995  44.2069978  50.6985006  79.1014995  45.7739978  49.6825006
  78.6374995  45.8789978  48.8375006  78.2244995  46.3759978  50.7915006
  78.0804995  47.3189978  50.6145006  77.3704995  45.9169978  50.8135006
  78.6684995  46.2729978  51.6475006  80.4374995  46.4989978  49.5985006
  80.8304995  46.5419978  50.4845006  81.0434995  45.9829978  49.0435006
  80.3264995  47.8979978  49.0395006  81.2064995  48.3059978  49.0115006
  79.9584995  47.8599978  48.1425006  79.7434995  48.4269978  49.6055006
  78.0314995  43.6089978  50.2895006  77.7384995  43.3779978  51.4595006
  77.2394995  43.2859978  49.2685006  77.4224995  43.4349978  48.4415006
  75.9664995  42.6359978  49.5075006  75.3424995  43.2729978  49.8885006
  75.3554995  42.1069978  48.2005006  75.9974995  41.5179978  47.7735006
  74.5774995  41.5699978  48.4155006  74.9404995  43.1969978  47.1965006
  74.8994995  44.3409978  47.5625006  74.6704995  42.8559978  46.0625006
  76.2244995  41.4679978  50.4485006  75.5974995  41.3619978  51.5045006
  77.1904995  40.6299978  50.0685006  77.6474995  40.7279978  49.3465006
  77.5614995  39.4629978  50.8505006  76.7414995  38.9779978  51.0335006
  78.5394995  38.6079978  50.0485006  79.2584995  39.1759978  49.7315006
  78.9364995  37.9519978  50.6425006  77.9414995  37.8879978  48.8705006
  77.4424995  38.4969978  48.3035006  79.0524995  37.2759978  48.0275006
  78.6654995  36.8119978  47.2685006  79.6424995  37.9779978  47.7105006
  79.5584995  36.6479978  48.5655006  77.0104995  36.8119978  49.4145006
  76.6084995  36.3289978  48.6765006  77.5164995  36.1949978  49.9665006
  76.3134995  37.2259978  49.9475006  78.1744995  39.8029978  52.1965006
  77.8824995  39.1519978  53.1905006  78.9984995  40.8389978  52.2665006
  79.2084995  41.3579978  51.6135006  79.6124995  41.1439978  53.5485006
  80.1284995  40.3659978  53.8115006  80.5744995  42.3419978  53.4705006
  80.1274995  43.0759978  53.0205006  80.9564995  42.7949978  54.8765006
  81.5624995  43.5499978  54.8195006  80.1574995  43.0579978  55.3605006
  81.3924995  42.0659978  55.3445006  81.8164995  41.9779978  52.6605006
  82.3504995  41.3459978  53.1665006  81.5424995  41.5299978  51.8455006
  82.6724995  43.1729978  52.3035006  83.4424995  42.8789978  51.7915006
  82.1524995  43.7969978  51.7735006  82.9724995  43.6099978  53.1155006
  78.5424995  41.4439978  54.5595006  78.5524995  40.9179978  55.6675006
  77.5914995  42.2599978  54.1635006  77.5464995  42.6119978  53.3805006
  76.5254995  42.6269978  55.0565006  76.9264995  42.9849978  55.8635006
  75.6434995  43.6829978  54.3985006  75.3544995  43.3759978  53.5245006
  74.4274995  43.9239978  55.2355006  73.8704995  44.5959978  54.8125006
  73.9264995  43.0979978  55.3235006  74.6954995  44.2339978  56.1145006
  76.4364995  44.9489978  54.2435006  75.8844995  45.6279978  53.8255006
  76.7244995  45.2589978  55.1165006  77.2134995  44.7779978  53.6885006
  75.6834995  41.4339978  55.4495006  75.4404995  41.2149978  56.6345006
  75.2544995  40.6479978  54.4655006  75.4414995  40.7519978  53.6325006
  74.4034995  39.5169978  54.7785006  73.6464995  39.8809978  55.2635006
  73.9274995  38.8149978  53.5005006  74.6904995  38.6249978  52.9325006
  73.2334995  37.5089978  53.8665006  72.9324995  37.0649978  53.0585006
  73.8554995  36.9329978  54.3385006  72.4704995  37.6959978  54.4355006
  72.9564995  39.7209978  52.7515006  72.6564995  39.2759978  51.9435006
  72.1924995  39.9139978  53.3165006  73.4024995  40.5499978  52.5165006
  75.0924995  38.4989978  55.6515006  74.5684995  38.1389978  56.7015006
  76.2664995  38.0629978  55.2305006  76.6634995  38.3529978  54.5255006
  76.9894995  37.0369978  55.9455006  76.4034995  36.2679978  56.0245006
  78.2564995  36.6469978  55.1735006  78.7804995  37.4389978  54.9775006
  79.1114995  35.7129978  56.0185006  79.9104995  35.4699978  55.5255006
  79.3634995  36.1599978  56.8415006  78.6054995  34.9119978  56.2285006
  77.8574995  35.9819978  53.8575006  78.6554995  35.7329978  53.3655006
  77.3314995  35.1879978  54.0425006  77.3314995  36.6019978  53.3285006
  77.3674995  37.4899978  57.3305006  77.1394995  36.7599978  58.2915006
  77.9284995  38.6869978  57.4435006  78.0864995  39.2229978  56.7895006
  78.3194995  39.1669978  58.7475006  78.9644995  38.5519978  59.1315006
  78.9854995  40.5229978  58.6465006  79.2394995  40.8259978  59.5325006
  79.7764995  40.4539978  58.0895006  78.3674995  41.1589978  58.2525006
  77.1054995  39.2329978  59.6375006  77.1904995  38.8929978  60.8105006
  75.9734995  39.6609978  59.0875006  75.8814995  39.8979978  58.2655006
  74.7834995  39.7509978  59.8955006  74.9924995  40.1909978  60.7345006
  73.7554995  40.5899978  59.1935006  72.9724995  40.6879978  59.7565006
  74.1084995  41.4809978  59.0395006  73.3964995  40.0159978  57.9905006
  73.9814995  39.4589978  57.7605006  74.2684995  38.3629978  60.2595006
  73.6914995  38.1979978  61.3265006  74.5124995  37.3549978  59.4095006
  74.9064995  37.4289978  58.6485006  74.0874995  36.0079978  59.7735006
  73.1374995  36.0129978  59.9675006  74.2774995  35.0029978  58.6335006
  75.1794995  35.0979978  58.2905006  74.2064995  34.1079978  59.0015006
  73.3044995  35.1189978  57.4625006  73.3914995  35.9979978  57.0615006
  73.5454995  34.4719978  56.7815006  71.5764995  34.8539978  57.9525006
  71.5924995  33.1339978  58.4255006  70.7044995  32.8689978  58.7125006
  71.8614995  32.5919978  57.6675006  72.2194995  33.0039978  59.1535006
  74.8954995  35.5959978  60.9855006  74.3754995  34.9699978  61.9125006
  76.1644995  35.9949978  60.9875006  76.5374995  36.4439978  60.3565006
  77.0194995  35.6789978  62.1015006  77.0414995  34.7189978  62.2365006
  78.4814995  36.0919978  61.8555006  78.5204995  37.0249978  61.5925006
  79.2814995  35.9169978  63.1305006  80.2024995  36.1779978  62.9735006
  78.9034995  36.4729978  63.8295006  79.2514995  34.9879978  63.4065006
  79.0614995  35.2439978  60.7385006  79.9834995  35.5019978  60.5815006
  79.0264995  34.3079978  60.9915006  78.5454995  35.3789978  59.9285006
  76.4504995  36.3819978  63.3065006  76.3224995  35.7699978  64.3535006
  76.0494995  37.6409978  63.1415006  76.1054995  38.0819978  62.4055006
  75.4684995  38.3659978  64.2525006  76.1774995  38.4109978  64.9125006
  75.0504995  39.7919978  63.9095006  74.5224995  39.8169978  63.0965006
  74.2474995  40.3069978  65.0815006  73.9604995  41.2159978  64.9025006
  73.4694995  39.7429978  65.2135006  74.7964995  40.2929978  65.8815006
  76.2824995  40.6569978  63.6805006  76.0074995  41.5609978  63.4635006
  76.8234995  40.6689978  64.4855006  76.8024995  40.2929978  62.9475006
  74.2644995  37.6459978  64.8055006  74.0524995  37.6559978  66.0075006
  73.4474995  37.0539978  63.9535006  73.5344995  37.0439978  63.0975006
  72.2974995  36.3549978  64.4855006  71.7424995  36.9619978  64.9995006
  71.4514995  35.8059978  63.3435006  72.0154995  35.2659978  62.7685006
  70.7754995  35.2159978  63.7115006  70.7694995  36.8659978  62.5025006
  71.4094995  37.5139978  62.1695006  70.1254995  36.2089978  61.3125006
  69.6864995  36.8819978  60.7695006  70.8034995  35.7599978  60.7845006
  69.4704995  35.5609978  61.6155006  69.7674995  37.6069978  63.3635006
  69.3254995  38.2879978  62.8325006  69.1064995  36.9819978  63.7015006
  70.2274995  38.0259978  64.1085006  72.7854995  35.2349978  65.3985006
  72.2304995  35.0269978  66.4775006  73.8594995  34.5589978  64.9855006
  74.2744995  34.7099978  64.2475006  74.4154995  33.4809978  65.7925006
  73.7224995  32.8269978  65.9755006  75.5444995  32.7689978  65.0485006
  76.2064995  33.4239978  64.7785006  75.9844995  32.1539978  65.6565006
  74.9914995  31.8619978  63.5975006  75.9324995  31.3359978  63.0715006
  74.9384995  34.0699978  67.0995006  74.7814995  33.4909978  68.1705006
  75.5204995  35.2569978  67.0155006  75.6234995  35.6909978  66.2805006
  76.0414995  35.9309978  68.1885006  76.7164995  35.3909978  68.6295006
  76.7014995  37.2599978  67.7675006  76.0614995  37.7439978  67.2225006
  77.0354995  38.0259978  68.8895006  77.4484995  38.8559978  68.6035006
  76.2334995  38.2229978  69.3975006  77.6564995  37.5309978  69.4465006
  77.9584995  36.9999978  66.9705006  78.3604995  37.8449978  66.7145006
  78.5854995  36.4949978  67.5115006  77.7374995  36.4929978  66.1735006
  74.8774995  36.1719978  69.1515006  74.9874995  35.9139978  70.3525006
  73.7604995  36.6419978  68.5865006  73.7044995  36.8059978  67.7445006
  72.5304995  36.9279978  69.3025006  72.6904995  37.6309978  69.9515006
  71.8654995  37.2629978  68.6805006  71.9884995  35.7039978  70.0085006
  71.4474995  35.8099978  71.1095006  72.1624995  34.5299978  69.3995006
  72.5624995  34.4289978  68.6445006  71.6654995  33.2959978  69.9995006
  70.7294995  33.4519978  70.2015006  71.7754995  32.1229978  69.0375006
  71.2564995  31.3779978  69.3785006  71.3884995  32.3709978  68.1835006
  73.0984995  31.7159978  68.8465006  73.5994995  32.3899978  68.8295006
  72.3904995  32.9549978  71.3055006  71.9704995  32.0479978  72.0245006
  73.4774995  33.6689978  71.6155006  73.7934995  34.3019978  71.1265006
  74.2234995  33.4189978  72.8345006  73.9974995  32.5419978  73.1815006
  75.7194995  33.4569978  72.5435006  75.9624995  34.3499978  72.2525006
  76.2064995  33.2839978  73.3645006  76.1544995  32.4589978  71.4915006
  75.6974995  32.6469978  70.6565006  77.1044995  32.5579978  71.3235006
  75.8594995  31.0329978  71.9215006  76.2884995  30.8539978  72.7725006
  74.9054995  30.9239978  72.0565006  76.3454995  30.0339978  70.8845006
  75.9214995  30.2209978  70.0325006  77.3014995  30.1409978  70.7555006
  76.0524995  28.6299978  71.2865006  76.3494995  28.0729978  70.6585006
  76.4584995  28.4509978  72.0575006  75.1734995  28.5259978  71.3835006
  73.8644995  34.4779978  73.8625006  73.5474995  34.1639978  75.0095006
  73.9234995  35.7409978  73.4455006  74.1464995  35.9729978  72.6475006
  73.6054995  36.8609978  74.3365006  73.3824995  37.6349978  73.7955006
  72.8134995  36.6349978  74.8485006  74.7294995  37.2489978  75.3125006
  74.5814995  38.2039978  76.0745006  75.8334995  36.5059978  75.2955006
  75.9404995  35.8359978  74.7675006  76.9804995  36.7519978  76.1735006
  76.7364995  36.5449978  77.0895006  78.1584995  35.8529978  75.7795006
  77.8604995  34.9299978  75.7895006  78.4144995  36.0589978  74.8665006
  79.3824995  35.9769978  76.6655006  79.7034995  36.8919978  76.6445006
  79.1354995  35.7839978  77.5835006  80.4934995  35.0459978  76.2395006
  80.4184995  34.4069978  75.1855006  81.5394995  34.9639978  77.0525006
  81.5564995  35.4239978  77.7785006  82.1994995  34.4509978  76.8535006
  77.3764995  38.2139978  76.0695006  77.2034995  38.7939978  75.0165006
  77.8494995  38.8269978  77.1465006  77.9464995  38.4589978  77.9175006
  78.2504995  40.2349978  77.0715006  77.4494995  40.7509978  76.8885006
  78.8654995  40.6889978  78.3935006  79.5704995  40.0769978  78.6565006
  79.4754995  42.0729978  78.2335006  79.8644995  42.3549978  79.0765006
  80.1654995  42.0459978  77.5525006  78.7864995  42.7019978  77.9695006
  77.7924995  40.6939978  79.4655006  78.1774995  40.9819978  80.3075006
  77.0824995  41.3039978  79.2105006  77.4304995  39.7999978  79.5645006
  79.2544995  40.4729978  75.9475006  79.1384995  41.4439978  75.1965006
  80.2384995  39.5899978  75.8345006  80.3584995  38.9289978  76.3715006
  81.2124995  39.6819978  74.7615006  81.7474995  40.4869978  74.8485006
  82.1624995  38.4859978  74.8095006  82.6424995  38.5029978  75.6525006
  81.6374995  37.6709978  74.7985006  83.1604995  38.4309978  73.6885006
  84.3124995  39.2039978  73.7215006  84.4654995  39.7689978  74.4435006
  85.2374995  39.1439978  72.6905006  86.0064995  39.6659978  72.7255006
  85.0184995  38.3089978  71.6115006  85.6394995  38.2659978  70.9205006
  83.8704995  37.5359978  71.5645006  83.7174995  36.9749978  70.8395006
  82.9514995  37.5989978  72.5975006  82.1834995  37.0759978  72.5605006
  80.4404995  39.6919978  73.4555006  80.6404995  40.5589978  72.5965006
  79.5454995  38.7169978  73.3395006  79.4134995  38.1209978  73.9445006
  78.7044995  38.5669978  72.1775006  79.2624995  38.4409978  71.3945006
  77.8114995  37.3299978  72.3205006  77.2524995  37.2419978  71.5325006
  78.3654995  36.5389978  72.4135006  77.2504995  37.4249978  73.1065006
  77.8724995  39.8259978  71.9745006  77.6534995  40.2089978  70.8405006
  77.4414995  40.4789978  73.0585006  77.6314995  40.2459978  73.8645006
  76.5994995  41.6589978  72.9605006  75.8074995  41.3979978  72.4655006
  76.1154995  42.1689978  74.3285006  76.8804995  42.3799978  74.8865006
  75.2754995  43.4139978  74.1305006  74.9684995  43.7379978  74.9915006
  75.8094995  44.0989978  73.6995006  74.5094995  43.2029978  73.5735006
  75.3274995  41.1529978  74.9665006  75.7894995  40.4579978  75.0615006
  77.3204995  42.7469978  72.2255006  76.7344995  43.4019978  71.3735006
  78.5904995  42.9359978  72.5355006  79.0294995  42.5029978  73.1355006
  79.3324995  43.9539978  71.8195006  78.9604995  44.8339978  71.9895006
  80.7734995  43.9939978  72.2795006  80.8084995  44.1769978  73.2315006
  81.1854995  43.1269978  72.1415006  81.4904995  44.9749978  71.5825006
  82.2864995  44.9839978  71.8505006  79.2434995  43.6089978  70.3375006
  78.9234995  44.4619978  69.5025006  79.5084995  42.3429978  70.0245006
  79.7294995  41.7389978  70.5955006  79.4394995  41.8819978  68.6485006
  80.0214995  42.4279978  68.0975006  79.9364995  40.4449978  68.5535006
  79.8874995  40.1459978  67.6325006  80.8564995  40.3999978  68.8585006
  79.3834995  39.8739978  69.1085006  78.0104995  42.0489978  68.0895006
  77.8474995  42.3009978  66.8955006  76.9744995  41.9249978  68.9385006
  77.0434995  41.7609978  69.7795006  75.6114995  42.0719978  68.4415006
  75.5214995  41.3989978  67.7495006  74.4924995  41.8219978  69.4925006
  74.6954995  42.3609978  70.2725006  73.1544995  42.2179978  68.8905006
  72.4494995  42.0649978  69.5395006  73.1734995  43.1569978  68.6495006
  72.9854995  41.6839978  68.0985006  74.4344995  40.3839978  69.9515006
  74.1474995  39.8269978  69.2115006  75.3274995  40.0939978  70.1955006
  73.4934995  40.1599978  71.1395006  73.5004995  39.2219978  71.3855006
  73.7904995  40.6939978  71.8935006  72.5924995  40.4229978  70.8935006
  75.4234995  43.4849978  67.9605006  74.9164995  43.7169978  66.8665006
  75.8644995  44.4219978  68.7935006  76.2644995  44.2379978  69.5325006
  75.7234995  45.8429978  68.5555006  74.7794995  46.0589978  68.4955006
  76.3474995  46.6019978  69.7145006  77.2414995  46.2589978  69.8695006
  76.4404995  47.5349978  69.4655006  75.5534995  46.5149978  71.0115006
  74.6854995  46.9289978  70.8865006  75.3944995  45.5829978  71.2305006
  76.2534995  47.1719978  72.1355006  77.1224995  46.7599978  72.2605006
  76.4104995  48.1039978  71.9185006  75.4914995  47.0829978  73.3715006
  74.6834995  46.7919978  73.3215006  75.9584995  47.4239978  74.5895006
  77.1864995  47.8729978  74.7195006  77.6914995  47.9489978  74.0275006
  77.4844995  48.0909978  75.4965006  75.1824995  47.3039978  75.6525006
  74.3794995  47.0079978  75.5675006  75.4804995  47.5219978  76.4295006
  76.3524995  46.2529978  67.2405006  75.8124995  47.1079978  66.5425006
  77.4674995  45.6159978  66.8845006  77.8384995  45.0009978  67.3575006
  78.1674995  45.9149978  65.6345006  78.5564995  46.8019978  65.6965006
  78.9014995  45.2899978  65.5285006  77.2704995  45.8489978  64.3825006
  77.6044995  46.4379978  63.3485006  76.1364995  45.1479978  64.4735006
  75.8794995  44.7379978  65.1845006  75.2284995  45.0239978  63.3455006
  75.7564995  44.6169978  62.6405006  74.0264995  44.1269978  63.6645006
  74.3424995  43.3439978  64.1415006  73.0094995  44.8619978  64.5585006
  72.2594995  44.2759978  64.7465006  73.4354995  45.1179978  65.3915006
  72.6914995  45.6559978  64.1015006  73.3414995  43.7109978  62.3455006
  72.8804995  44.4799978  61.9745006  74.0234995  43.4529978  61.7055006
  72.3684995  42.5899978  62.4925006  71.9794995  42.3839978  61.6285006
  72.8264995  41.8069978  62.8355006  71.6664995  42.8499978  63.1095006
  74.7144995  46.3559978  62.8695006  74.2954995  46.4699978  61.7265006
  74.7264995  47.3529978  63.7395006  75.0094995  47.2909978  64.5495006
  74.2434995  48.6589978  63.3615006  73.3174995  48.6069978  63.0765006
  74.2914995  49.5929978  64.5465006  75.1924995  49.6139978  64.9065006
  74.0804995  50.4939978  64.2575006  73.3254995  49.1719978  65.6295006
  72.4704995  48.9589978  65.2235006  73.6524995  48.3589978  66.0445006
  73.1184995  50.2019978  66.6815006  73.9744995  50.5739978  66.9445006
  72.5904995  50.9319978  66.3215006  72.4434995  49.6409978  67.8595006
  71.5844995  49.6029978  67.8495006  73.0704995  49.1899978  68.9365006
  74.3724995  49.2209978  69.0195006  74.8374995  49.5379978  68.3685006
  74.7654995  48.9249978  69.7245006  72.3264995  48.7269978  69.9025006
  71.4704995  48.7239978  69.8225006  72.6924995  48.4239978  70.6195006
  75.0704995  49.1699978  62.2025006  74.5604995  49.8639978  61.3255006
  76.3484995  48.8159978  62.2015006  76.7174995  48.3319978  62.8085006
  77.2294995  49.2329978  61.1485006  77.1344995  50.1899978  61.0235006
  78.6854995  48.9909978  61.4705006  78.9074995  49.4079978  62.3175006
  78.8454995  48.0399978  61.5725006  79.5524995  49.5319978  60.4045006
  79.5374995  50.8859978  60.1385006  78.9814995  51.4429978  60.6325006
  80.3254995  51.4189978  59.1625006  80.2984995  52.3329978  58.9905006
  81.1604995  50.6069978  58.4325006  81.6984995  50.9699978  57.7665006
  81.1974995  49.2549978  58.6895006  81.7654995  48.7039978  58.2015006
  80.3914995  48.7189978  59.6725006  80.4144995  47.8049978  59.8425006
  76.8494995  48.4709978  59.9205006  76.8124995  49.0309978  58.8315006
  76.5724995  47.1859978  60.1025006  76.5784995  46.7819978  60.8615006
  76.2284995  46.3619978  58.9595006  76.9614995  46.3839978  58.3255006
  76.0194995  44.9059978  59.3765006  75.3424995  44.8749978  60.0705006
  75.6714995  44.4119978  58.6175006  77.2734995  44.2009978  59.8855006
  77.6534995  44.6859978  60.6345006  76.9104995  42.8159978  60.3585006
  77.7064995  42.3659978  60.6825006  76.2604995  42.8789978  61.0755006
  76.5314995  42.3109978  59.6225006  78.3044995  44.1559978  58.7815006
  79.1024995  43.7079978  59.1025006  77.9454995  43.6709978  58.0225006
  78.5284995  45.0599978  58.5105006  74.9704995  46.9149978  58.2965006
  74.8664995  46.8799978  57.0765006  74.0354995  47.4429978  59.0985006
  74.1054995  47.4759978  59.9555006  72.7994995  48.0169978  58.5775006
  72.3394995  47.3569978  58.0345006  71.8664995  48.4269978  59.7235006
  72.3604995  48.9949978  60.3345006  71.1464995  48.9629978  59.3575006
  71.2594995  47.2789978  60.5155006  70.6354995  46.7889978  59.9575006
  71.9554995  46.6559978  60.7765006  70.5464995  47.7979978  61.7505006
  70.8544995  48.9269978  62.1675006  69.6374995  47.0039978  62.3255006
  69.4674995  46.2309978  61.9885006  69.2224995  47.2659978  63.0315006
  73.1544995  49.2389978  57.7475006  72.6114995  49.4499978  56.6645006
  74.0954995  50.0239978  58.2505006  74.4964995  49.8869978  58.9995006
  74.5224995  51.2099978  57.5385006  73.7504995  51.7709978  57.3625006
  75.4844995  52.0389978  58.3775006  76.2114995  51.4909978  58.7115006
  76.0874995  53.1219978  57.5315006  76.7004995  53.6489978  58.0685006
  76.5684995  52.7229978  56.7895006  75.3834995  53.6949978  57.1885006
  74.7264995  52.6049978  59.5475006  74.1054995  53.2779978  59.2275006
  74.1974995  51.9009978  59.9535006  75.5974995  53.2019978  60.5705006
  75.0544995  53.5479978  61.2965006  76.2034995  52.5269978  60.9145006
  76.1104995  53.9259978  60.1775006  75.1394995  50.8069978  56.2155006
  74.8864995  51.4279978  55.1875006  75.9564995  49.7629978  56.2275006
  76.1844995  49.3199978  56.9285006  76.5304995  49.3019978  54.9845006
  77.0144995  50.0359978  54.5755006  77.5174995  48.1639978  55.2085006
  77.0724995  47.4779978  55.7315006  77.7264995  47.7719978  54.3465006
  78.8104995  48.5049978  55.8905006  78.6554995  48.9409978  56.7435006
  79.5704995  47.2119978  56.1285006  80.4124995  47.4079978  56.5695006
  79.0414995  46.6239978  56.6895006  79.7444995  46.7779978  55.2785006
  79.5974995  49.4639978  55.0195006  80.4344995  49.6869978  55.4575006
  79.7814995  49.0469978  54.1635006  79.0804995  50.2729978  54.8795006
  75.4074995  48.8249978  54.0855006  75.4494995  49.0219978  52.8815006
  74.3894995  48.2069978  54.6755006  74.3344995  48.0759978  55.5235006
  73.2634995  47.6919978  53.9175006  73.5844995  47.0289978  53.2865006
  72.2624995  47.0059978  54.8235006  72.7474995  46.4879978  55.4845006
  71.7634995  47.6849978  55.3045006  71.2934995  46.1049978  54.1265006
  70.7694995  46.6159978  53.4895006  71.7754995  45.4309978  53.6215006
  70.3984995  45.4539978  55.1015006  69.8744995  46.1279978  55.5615006
  69.7734995  44.8779978  54.6345006  71.1394995  44.6809978  56.0625006
  71.9914995  44.6229978  55.9575006  70.5974995  44.0469978  57.1065006
  69.3184995  44.0539978  57.3245006  68.7934995  44.4749978  56.7895006
  68.9954995  43.6379978  58.0045006  71.3284995  43.3879978  57.9585006
  72.1814995  43.3529978  57.8565006  70.9584995  42.9869978  58.6235006
  72.6054995  48.8399978  53.1605006  72.1074995  48.6559978  52.0645006
  72.6294995  50.0379978  53.7485006  72.9954995  50.1739978  54.5145006
  72.0404995  51.2499978  53.1605006  71.0844995  51.0979978  53.1035006
  72.3464995  52.4569978  54.0355006  72.2804995  52.1889978  54.9655006
  73.2654995  52.7249978  53.8815006  71.4564995  53.6489978  53.8155006
  71.8104995  54.4129978  54.2965006  71.4534995  53.8829978  52.8745006
  69.7774995  53.3199978  54.3605006  70.1124995  53.4429978  56.1185006
  69.2934995  53.2899978  56.6155006  70.7724995  52.7779978  56.3695006
  70.4524995  54.3279978  56.3225006  72.5814995  51.5299978  51.7525006
  71.9464995  52.2459978  50.9675006  73.7794995  51.0089978  51.4785006
  74.2144995  50.5309978  52.0455006  74.4844995  51.1769978  50.2225006
  74.4614995  52.1169978  49.9855006  75.9284995  50.6779978  50.3725006
  75.9024995  49.7459978  50.6385006  76.3544995  50.7129978  49.5015006
  76.8044995  51.4359978  51.3655006  76.3824995  51.4689978  52.2385006
  78.1434995  50.7189978  51.5235006  78.6974995  51.2029978  52.1555006
  77.9914995  49.8189978  51.8515006  78.5924995  50.6789978  50.6645006
  76.9884995  52.8089978  50.8685006  77.5444995  53.3059978  51.4885006
  77.4174995  52.7839978  49.9995006  76.1244995  53.2429978  50.7895006
  73.8304995  50.3359978  49.1375006  73.8734995  50.6829978  47.9595006
  73.2714995  49.2009978  49.5625006  73.3030684  49.0260873  50.5567385
  72.7154995  48.1699978  48.6975006  73.5078590  47.7077560  48.1087748
  72.0364995  47.0819978  49.5485006  72.8105608  46.6506166  50.1831962
  71.2463477  47.4992990  50.1726960  71.4284995  45.9519978  48.7895006
  72.1734995  45.0429978  48.0885006  71.3684995  44.1479978  47.5425006
  71.7674824  43.3392924  46.9302041  70.1344995  44.4439978  47.8815006
  69.3042733  43.9371093  47.6096764  70.1484995  45.5589978  48.6695006
  69.2149437  45.9571825  49.0670228  71.7624995  48.7039978  47.6525006
  71.8904995  48.3629978  46.4855006  70.8244995  49.5459978  48.0375006
  70.7204995  49.8359978  48.8405006  69.8674995  50.0499978  47.0605006
  69.3544995  49.2769978  46.7775006  68.9444995  51.0949978  47.6935006
  68.5774995  50.7519978  48.5235006  69.7084995  52.3529978  48.0255006
  69.1074995  53.0009978  48.4245006  70.4194995  52.1439978  48.6515006
  70.0904995  52.7239978  47.2145006  67.8334995  51.3899978  46.7185006
  67.2354995  52.0509978  47.0995006  68.2094995  51.7329978  45.8925006
  67.3394995  50.5759978  46.5345006  70.5184995  50.6389978  45.8035006
  69.8914995  50.6749978  44.7435006  71.7684995  51.1089978  45.9095006
  72.2294995  51.0809978  46.6345006  72.4624995  51.7179978  44.7845006
  71.8054995  52.2709978  44.3325006  73.6294995  52.5589978  45.2635006
  73.3314995  53.1369978  45.9835006  74.3124995  51.9769978  45.6305006
  74.2334995  53.4029978  44.1675006  73.5964995  53.6149978  43.1625006
  75.3394995  53.8409978  44.3425006  72.9914995  50.6949978  43.8085006
  74.2014995  50.4799978  43.7115006  72.0874995  50.0719978  43.0845006
  71.2424995  50.2319978  43.1085006  72.4914995  49.0379978  42.1695006
  72.9624995  48.3419978  42.6535006  71.2914995  48.4019978  41.5225006
  70.7804995  49.0829978  41.0585006  71.5884995  47.7649978  40.8535006
  70.4184995  47.7159978  42.4925006  70.1994995  48.3169978  43.2215006
  69.5824995  47.4699978  42.0665006  71.0884995  46.5059978  43.0215006
  70.4134995  45.8419978  43.2315006  71.6484995  46.1299978  42.3245006
  71.9014995  46.7349978  44.2015006  71.7734995  47.4739978  44.6215006
  72.8484995  45.8949978  44.7115006  73.2034995  44.7609978  44.1605006
  72.8324995  44.5039978  43.4285006  73.8074995  44.2739978  44.5305006
  73.4044995  46.2529978  45.8255006  73.1714995  46.9879978  46.2055006
  74.0064995  45.7549978  46.1845006  73.4074995  49.6259978  41.1445006
  73.3004995  50.8109978  40.8125006  74.3324995  48.8019978  40.6725006
  74.4184995  47.9909978  40.9445006  75.2964995  49.1749978  39.6495006
  75.8394995  48.3889978  39.4785006  74.5484995  49.6299978  38.3945006
  74.0784995  50.4549978  38.5945006  75.1974995  49.8339978  37.7035006
  73.5524995  48.6249978  37.8445006  73.0244995  48.2769978  38.5805006
  72.9414995  49.0879978  37.2505006  74.1704995  47.4539978  37.0925006
  74.8004995  47.6639978  36.0485006  73.9544995  46.2259978  37.5825006
  73.5104995  46.1259978  38.3125006  74.2594995  45.5379978  37.1675006
  76.2404995  50.2979978  40.0865006  77.1344995  50.6549978  39.3295006
  76.0334995  50.8659978  41.2855006  75.4204995  50.6069978  41.8305006
  76.8264995  51.9779978  41.7815006  76.7304995  52.0439978  42.7445006
  77.7654995  51.8169978  41.6005006  76.3974995  53.2789978  41.1345006
  77.0394995  54.3109978  41.3245006  75.2974995  53.2159978  40.3905006
  74.8244995  52.5009978  40.3165006  74.7734995  54.3369978  39.6245006
  75.1994995  54.3429978  38.7535006  73.8254995  54.1939978  39.4755006
  74.9634995  55.6979978  40.2655006  75.4824995  56.6089978  39.6225006
  74.5564995  55.8449978  41.5175006  74.2394995  55.2169978  42.0125006
  74.6354995  57.1549978  42.1405006  74.0934995  57.7539978  41.6035006
  74.0414995  57.1509978  43.5775006  74.1164995  58.0389978  43.9595006
  72.5704995  56.7739978  43.5395006  72.2124995  56.7749978  44.4415006
  72.0854995  57.4169978  42.9985006  72.4724995  55.8889978  43.1545006
  74.7684995  56.2299978  44.3815006  75.0804995  55.6199978  43.8965006
  76.0704995  57.6949978  42.1405006  76.4234995  58.5149978  41.2875006
  76.8924995  57.2239978  43.0675006  76.6744995  56.6329978  43.6535006
  78.2644995  57.6919978  43.1585006  78.2024995  58.6259978  43.4145006
  79.0394995  56.9239978  44.2245006  79.9164995  57.3259978  44.3215006
  78.5844995  57.0269978  45.0745006  79.2074995  55.4789978  43.9475006
  78.3914995  54.4919978  44.3785006  77.6274995  54.6199978  44.8935006
  78.8504995  53.2779978  43.9495006  78.4824995  52.5179978  44.1145006
  79.9864995  53.4659978  43.2165006  80.7984995  52.5459978  42.5825006
  80.6074995  51.6359978  42.6065006  81.9134995  53.0329978  41.9055006
  82.4794995  52.4349978  41.4735006  82.1964995  54.3729978  41.8615006
  82.9464995  54.6679978  41.3975006  81.3784995  55.2969978  42.4995006
  81.5744995  56.2059978  42.4695006  80.2534995  54.8319978  43.1885006
  79.0154995  57.6519978  41.8345006  79.9304995  58.4449978  41.6505006
  78.6524995  56.7569978  40.9115006  78.0154995  56.1849978  40.9965006
  79.3694995  56.7179978  39.6485006  80.3164995  56.6519978  39.8455006
  78.9894995  55.5059978  38.8265006  78.0224995  55.4469978  38.7825006
  79.3074995  55.6299978  37.9185006  79.5324995  54.2089978  39.3585006
  80.4994995  54.2599978  39.4095006  79.2074995  54.0689978  40.2615006
  79.1494995  53.0789978  38.5235006  78.1944995  53.1079978  38.3565006
  79.5904995  53.1479978  37.6625006  79.4934995  51.8199978  39.1425006
  78.8684995  51.4099978  39.5675006  80.7044995  51.2289978  39.1145006
  81.7094995  51.8049978  38.4955006  81.5964995  52.5629978  38.1055006
  82.4804995  51.4239978  38.4805006  80.8744995  50.0639978  39.7185006
  80.2154995  49.6899978  40.1245006  81.6444995  49.6809978  39.7045006
  79.1064995  57.9869978  38.8655006  80.0214995  58.5239978  38.2425006
  77.8644995  58.4759978  38.9065006  77.2114995  58.1199978  39.3375006
  77.5394995  59.6949978  38.1895006  77.7914995  59.5959978  37.2585006
  76.0334995  59.9809978  38.2335006  75.7464995  59.9599978  39.1595006
  75.8844995  60.8829978  37.9105006  75.1454995  59.0329978  37.4345006
  75.3264995  58.1109978  37.6765006  73.6924995  59.3439978  37.7465006
  73.1184995  58.7459978  37.2425006  73.5324995  59.2229978  38.6955006
  73.4974995  60.2619978  37.5005006  75.4334995  59.2009978  35.9625006
  74.8704995  58.5989978  35.4515006  75.2504995  60.1159978  35.6995006
  76.3654995  58.9959978  35.7895006  78.2954995  60.8319978  38.8305006
  78.7894995  61.7349978  38.1435006  78.4144995  60.7709978  40.1595006
  78.1134995  60.1469978  40.6685006  79.1134995  61.8519978  40.8115006
  78.6574995  62.6789978  40.5905006  79.1254995  61.7159978  42.3385006
  79.5194995  60.8579978  42.5595006  79.7144995  62.3989978  42.6955006
  77.8014995  61.8199978  43.0565006  77.1984995  61.1359978  42.7265006
  78.0344995  61.6199978  44.5115006  77.1914995  61.6839978  44.9865006
  78.4224995  60.7429978  44.6595006  78.6424995  62.3019978  44.8385006
  77.1544995  63.1419978  42.7965006  76.3074995  63.1859978  43.2665006
  77.7344995  63.8539978  43.1095006  77.0004995  63.2459978  41.8445006
  80.5424995  61.8219978  40.3375006  81.1054995  62.8639978  40.0155006
  81.0864995  60.6079978  40.2505006  80.6504995  59.8899978  40.4375006
  82.4494995  60.3559978  39.8395006  83.0604995  60.7859978  40.4575006
  82.6304995  59.4039978  39.8785006  82.7054995  60.8619978  38.4415006
  83.7814995  61.3669978  38.1545006  81.7124995  60.7539978  37.5665006
  80.9364995  60.4249978  37.7355006  81.9134995  61.2159978  36.2065006
  82.6364995  60.7159978  35.7965006  80.6514995  60.9979978  35.3915006
  79.9054995  61.4469978  35.8185006  80.7574995  61.3949978  34.5135006
  80.3674995  59.6319978  35.2605006  80.2414995  59.2979978  36.0205006
  82.2634995  62.6929978  36.2335006  83.2184995  63.1299978  35.5875006
  81.5044995  63.4429978  37.0225006  80.8594995  63.1409978  37.5045006
  81.7214995  64.8729978  37.1265006  81.8554995  65.2539978  36.2445006
  80.4704995  65.5279978  37.7205006  80.2474995  65.0959978  38.5605006
  80.6754995  66.9649978  38.0105006  79.8624995  67.3389978  38.3835006
  81.3994995  67.0669978  38.6475006  80.8994995  67.4319978  37.1905006
  79.3974995  65.3909978  36.7015006  78.5804995  65.7939978  37.0355006
  79.6674995  65.8379978  35.8845006  79.2424995  64.4509978  36.5185006
  83.0114995  65.1919978  37.8845006  83.7994995  66.0329978  37.4485006
  83.2534995  64.4919978  38.9865006  82.7384995  63.8789978  39.3005006
  84.4594995  64.7369978  39.7575006  84.4204995  65.6469978  40.0915006
  84.5624995  63.7679978  40.9495006  84.4224995  62.8639978  40.6265006
  85.9414995  63.8789978  41.5855006  86.0024995  63.2669978  42.3355006
  86.6194995  63.6539978  40.9295006  86.0824995  64.7869978  41.8965006
  83.5044995  64.0939978  41.9895006  83.5804995  63.4769978  42.7335006
  83.6324995  65.0009978  42.3085006  82.6234995  64.0129978  41.5915006
  85.6714995  64.5469978  38.8795006  86.5784995  65.3719978  38.8715006
  85.6634995  63.4629978  38.1225006  85.0194995  62.8929978  38.1165006
  86.7454995  63.1339978  37.2285006  87.5334995  62.9899978  37.7755006
  86.4204995  61.8659978  36.4435006  86.3344995  61.1249978  37.0635006
  85.5594995  61.9749978  36.0105006  87.4424995  61.5199978  35.4125006
  88.6284995  60.8979978  35.7605006  88.7964995  60.6909978  36.6515006
  89.5654995  60.5809978  34.7965006  90.3574995  60.1599978  35.0405006
  89.3294995  60.8869978  33.4755006  89.9624995  60.6749978  32.8275006
  88.1514995  61.5089978  33.1145006  87.9884995  61.7169978  32.2225006
  87.2184995  61.8199978  34.0785006  86.4254995  62.2379978  33.8305006
  87.0354995  64.2549978  36.2615006  88.1604995  64.7359978  36.2015006
  86.0304995  64.7309978  35.5345006  85.2054995  64.4939978  35.5875006
  86.3524995  65.7549978  34.5495006  87.0884995  65.3909978  34.0325006
  85.1674995  66.0329978  33.6075006  85.4354995  66.6939978  32.9505006
  84.7754995  64.7519978  32.8985006  84.0284995  64.9259978  32.3045006
  85.5284995  64.4239978  32.3825006  84.5174995  64.0849978  33.5535006
  83.9984995  66.5879978  34.3715006  83.6554995  65.8989978  34.9625006
  84.3084995  67.3149978  34.9335006  82.8784995  67.0869978  33.5095006
  82.1644995  67.4279978  34.0715006  83.2044995  67.7969978  32.9345006
  82.5404995  66.3589978  32.9645006  86.8364995  67.0589978  35.1735006
  87.5834995  67.7939978  34.5275006  86.4834995  67.3129978  36.4365006
  85.9409807  66.6523725  36.9744103  86.9204995  68.5389978  37.0875006
  87.3001114  69.2309377  36.3356939  85.7654995  69.2179978  37.8415006
  85.4184453  68.5673749  38.6442100  86.1443722  70.1476384  38.2661463
  84.5824995  69.5709978  37.0455006  84.5754995  70.5239978  36.0785006
  83.3764995  70.5909978  35.5455006  83.1600395  71.2865326  34.7346520
  82.6194995  69.7299978  36.1535006  81.6439720  69.5549864  35.9590343
  83.3514995  69.0919978  37.1045006  82.8836729  68.3382444  37.7378215
  87.9834995  68.2829978  38.1345006  88.3254995  69.2049978  38.8665006
  88.4874995  67.0509978  38.2335006  88.3054995  66.4039978  37.6965006
  89.4184995  66.7169978  39.3085006  88.9174995  66.8379978  40.1305006
  89.8994995  65.2829978  39.1655006  90.3884995  65.0379978  39.9665006
  89.1254995  64.6999978  39.1165006  90.7824995  65.0209978  37.9595006
  90.3494995  65.3609978  37.1605006  91.6174995  65.5049978  38.0575006
  91.0624995  63.5819978  37.7935006  91.5034995  63.2439978  38.5885006
  90.2264995  63.0979978  37.7055006  91.8934995  63.3269978  36.6335006
  92.0524995  63.9849978  36.1035006  92.4324995  62.1339978  36.3285006
  92.2224995  61.0999978  37.1135006  91.7404995  61.1879978  37.8205006
  92.5664995  60.3359978  36.9195006  93.1704995  61.9999978  35.2415006
  93.3064995  62.6759978  34.7285006  93.5154995  61.2359978  35.0475006
  90.6294995  67.6269978  39.3775006  91.1414995  67.8969978  40.4555006
  91.0684995  68.1589978  38.2515006  90.7224995  68.0379978  37.4735006
  92.2304995  69.0239978  38.2995006  92.9824995  68.5569978  38.6965006
  92.6514995  69.4209978  36.8835006  92.8654995  68.6169978  36.3845006
  91.8974995  69.8389978  36.4395006  93.8304995  70.3579978  36.8215006
  93.5914995  71.2009978  37.2365006  94.5634995  69.9859978  37.3365006
  94.2974995  70.6139978  35.3955006  95.3934995  70.1899978  35.0185006
  93.4804995  71.2879978  34.5945006  92.7234995  71.5689978  34.8905006
  93.7084995  71.4429978  33.7795006  91.9124995  70.2299978  39.1655006
  92.6524995  70.5549978  40.0945006  90.7884995  70.8539978  38.8545006
  90.2734995  70.5849978  38.2205006  90.2904995  72.0419978  39.5235006
  91.0094995  72.6869978  39.6125006  89.1674995  72.6199978  38.6635006
  88.5254995  71.9209978  38.4625006  88.6954995  73.3019978  39.1675006
  89.6874995  73.2259978  37.3515006  88.9814995  73.7589978  36.9535006
  90.4184995  73.8299978  37.5555006  90.1614995  72.2149978  36.3385006
  89.6774995  71.1129978  36.3295006  91.0144995  72.5579978  35.5545006
  89.8364995  71.7709978  40.9535006  90.0334995  72.6019978  41.8425006
  89.2134995  70.6219978  41.1725006  89.0784995  70.0199978  40.5735006
  88.7014995  70.2959978  42.4895006  88.1594995  71.0319978  42.8135006
  87.8514995  69.0369978  42.4045006  88.3754995  68.3359978  41.9865006
  87.6464995  68.7389978  43.3045006  86.5614995  69.1939978  41.6425006
  86.7344995  69.6189978  40.7875006  85.9614995  67.8489978  41.4035006
  85.1304995  67.9479978  40.9125006  86.5784995  67.3059978  40.8875006
  85.7844995  67.4169978  42.2545006  85.6194995  70.0509978  42.4265006
  84.7884995  70.1519978  41.9355006  85.4394995  69.6339978  43.2835006
  86.0184995  70.9239978  42.5695006  89.8484995  70.0709978  43.4455006
  89.8574995  70.6279978  44.5375006  90.8314995  69.2929978  43.0005006
  90.8424995  68.9329978  42.2195006  91.9874995  68.9839978  43.8175006
  91.6954995  68.5819978  44.6505006  92.9024995  67.9719978  43.1185006
  93.0984995  68.2789978  42.2195006  94.2134995  67.8479978  43.8765006
  94.7864995  67.2059978  43.4285006  94.6544995  68.7109978  43.9035006
  94.0374995  67.5469978  44.7815006  92.1924995  66.6119978  43.0315006
  92.1404995  66.2259978  43.9195006  91.2814995  66.7509978  42.7285006
  92.8744995  65.6259978  42.1055006  92.3774995  64.7929978  42.0965006
  92.9054995  65.9929978  41.2085006  93.7774995  65.4599978  42.4175006
  92.7294995  70.2629978  44.0955006  93.1044995  70.5329978  45.2345006
  92.9184995  71.0629978  43.0505006  92.6684995  70.8749978  42.2495006
  93.5754995  72.3399978  43.1885006  94.5214995  72.1839978  43.3355006
  93.3824995  73.1679978  41.9135006  92.4354995  73.2279978  41.7115006
  93.8724995  74.5119978  42.1055006  93.7434995  75.0229978  41.2915006
  93.3864995  74.9329978  42.8315006  94.8174995  74.4839978  42.3235006
  94.0344995  72.5249978  40.8145006  93.4614995  72.1429978  40.3335006
  93.0094995  73.0979978  44.3645006  93.7414995  73.4909978  45.2795006
  91.6974995  73.2769978  44.3375006  91.1814995  72.9689978  43.7215006
  91.0214995  74.0199978  45.3645006  91.4414995  74.8939978  45.3735006
  89.5354995  74.1589978  45.0595006  89.1294995  73.2849978  44.9465006
  88.9034995  74.8689978  46.1875006  87.9544995  74.9699978  46.0155006
  89.0314995  74.3599978  47.0035006  89.3084995  75.7449978  46.2865006
  89.3534995  74.8979978  43.8435006  89.4944995  74.3949978  43.1855006
  91.1774995  73.4039978  46.7305006  91.4324995  74.1209978  47.6895006
  91.0144995  72.0889978  46.8195006  90.8654995  71.5709978  46.1495006
  91.0804995  71.4199978  48.1055006  90.4294995  71.8179978  48.7035006
  90.7564995  69.9399978  47.9125006  91.3204995  69.5869978  47.2065006
  90.9864995  69.4629978  48.7245006  89.2914995  69.6439978  47.5655006
  89.0064995  70.1909978  46.8175006  89.1514995  68.1819978  47.1725006
  88.2254995  67.9929978  46.9525006  89.7104995  67.9989978  46.4015006
  89.4284995  67.6199978  47.9125006  88.4204995  69.9689978  48.7645006
  87.4924995  69.7839978  48.5505006  88.6924995  69.4239978  49.5195006
  88.5184995  70.9069978  48.9915006  92.4404995  71.5969978  48.7485006
  92.5244995  71.8309978  49.9515006  93.4954995  71.5189978  47.9505006
  93.4514995  71.3609978  47.1065006  94.8414995  71.6999978  48.4625006
  95.0044995  71.0369978  49.1515006  95.8844995  71.4779978  47.3675006
  95.8614995  70.5469978  47.0955006  95.6414995  72.0059978  46.5905006
  97.3134995  71.8369978  47.7835006  98.0704995  71.0069978  48.6175006
  97.7034995  70.2189978  48.9495006  99.3804995  71.3659978  48.9505006
  99.8864995  70.8229978  49.5115006  99.9224995  72.5409978  48.4365006
 101.2284995  72.9199978  48.7225006 101.4764995  72.5549978  49.4375006
  99.1564995  73.3449978  47.6145006  99.5174995  74.1309978  47.2735006
  97.8684995  72.9959978  47.2965006  97.3654995  73.5499978  46.7445006
  94.9724995  73.0749978  49.0695006  95.4504995  73.2269978  50.1915006
  94.5514995  74.0789978  48.3165006  94.1944995  73.9939978  47.5385006
  94.6784995  75.4369978  48.7905006  95.5974995  75.5829978  49.0645006
  94.3524995  76.4159978  47.6605006  93.4704995  76.2319978  47.3005006
  94.3374995  77.8319978  48.1825006  94.1294995  78.4419978  47.4575006
  93.6644995  77.9139978  48.8765006  95.2084995  78.0509978  48.5495006
  95.4104995  76.2389978  46.5345006  95.3544995  75.3359978  46.1855006
  95.1984995  76.8399978  45.8025006  96.8084995  76.4999978  46.9915006
  97.4204995  76.3749978  46.2495006  96.8784995  77.4109978  47.3165006
  97.0364995  75.8839978  47.7055006  93.8144995  75.6859978  50.0245006
  94.2614995  76.3499978  50.9595006  92.5994995  75.1449978  50.0355006
  92.2764995  74.6759978  49.3905006  91.7014995  75.3089978  51.1685006
  91.5184995  76.2499978  51.3145006  90.8514995  74.8799978  50.9845006
  92.3324995  74.7039978  52.4055006  92.2784995  75.2999978  53.4815006
  92.9374995  73.5269978  52.2285006  92.9634995  73.1179978  51.4725006
  93.6134995  72.8209978  53.2995006  92.9574995  72.5799978  53.9715006
  94.2584995  71.5279978  52.7975006  93.5604995  70.9139978  52.5205006
  94.7914995  71.7249978  52.0115006  95.1254995  70.8539978  53.8205006
  94.5794995  70.0929978  54.8415006  93.6564995  69.9959978  54.9005006
  95.3954995  69.4749978  55.7745006  95.0194995  68.9669978  56.4565006
  96.7664995  69.6129978  55.6935006  97.3154995  69.1979978  56.3195006
  97.3184995  70.3659978  54.6835006  98.2424995  70.4599978  54.6275006
  96.5094995  70.9819978  53.7545006  96.8924995  71.4889978  53.0755006
  94.6564995  73.7179978  53.9005006  94.6924995  73.8939978  55.1145006
  95.4864995  74.3089978  53.0485006  95.4634995  74.2229978  52.1935006
  96.5234995  75.1729978  53.5595006  97.1314995  74.6509978  54.1065006
  97.2974995  75.8069978  52.4095006  96.6584995  76.2309978  51.8155006
  97.8554995  76.5109978  52.7755006  98.1684995  74.9039978  51.5875006
  97.6804995  74.1219978  51.2845006  98.6384995  75.6979978  50.4195006
  99.2074995  75.1459978  49.8605006  97.8744995  75.9989978  49.9035006
  99.1404995  76.4669978  50.7315006  99.3354995  74.4059978  52.4215006
  99.8934995  73.8229978  51.8825006  99.8604995  75.1619978  52.7285006
  98.9994995  73.9139978  53.1875006  95.8804995  76.2729978  54.3685006
  96.3454995  76.5789978  55.4615006  94.7794995  76.8189978  53.8585006
  94.4364995  76.5879978  53.1045006  94.0534995  77.8689978  54.5465006
  94.5674995  78.6919978  54.5385006  93.2174995  78.0519978  54.0895006
  93.7844995  77.4349978  55.9735006  94.1144995  78.1509978  56.9155006
  93.1844995  76.2549978  56.1155006  92.9644995  75.7529978  55.4525006
  92.8414995  75.6999978  57.4145006  92.1364995  76.2519978  57.7885006
  92.3564995  74.2459978  57.2755006  91.6754995  74.2149978  56.5855006
  93.0984995  73.7039978  56.9655006  91.7824995  73.5989978  58.5565006
  91.2754995  74.2589978  59.0555006  90.8714995  72.4559978  58.1605006
  90.5054995  72.0419978  58.9575006  90.1474995  72.7949978  57.6105006
  91.3774995  71.7979978  57.6585006  92.9094995  73.1009978  59.4545006
  92.5334995  72.6979978  60.2525006  93.4364995  72.4409978  58.9775006
  93.4764995  73.8469978  59.7055006  94.0484995  75.6999978  58.3245006
  93.9724995  76.1439978  59.4685006  95.1574995  75.1889978  57.7995006
  95.2244995  74.9299978  56.9825006  96.3674995  75.0239978  58.5765006
  96.1244995  74.5339978  59.3775006  97.4074995  74.2369978  57.7655006
  97.5694995  74.7019978  56.9295006  98.6644995  74.1409978  58.5355006
  99.3214995  73.6439978  58.0225006  99.0024995  75.0319978  58.7155006
  98.4964995  73.6839978  59.3745006  96.8934995  72.8419978  57.4605006
  96.0844995  72.9109978  56.9305006  97.5484995  72.3739978  56.9185006
  96.6084995  72.0389978  58.6805006  96.2844995  71.1619978  58.4225006
  97.4204995  71.9429978  59.2015006  95.9334995  72.4879978  59.2135006
  96.9654995  76.3489978  59.0185006  97.3944995  76.4739978  60.1625006
  96.9824995  77.3379978  58.1265006  96.6724995  77.2799978  57.3265006
  97.5524995  78.6279978  58.4745006  98.4204995  78.4529978  58.8705006
  97.7374995  79.5189978  57.2395006  96.9444995  79.4459978  56.6855006
  97.7964995  80.4419978  57.5315006  98.9534995  79.2039978  56.3865006
  98.8414995  78.5439978  55.1725006  98.0024995  78.2809978  54.8695006
  99.9594995  78.2699978  54.4045006  99.8674995  77.8229978  53.5945006
 101.2054995  78.6569978  54.8365006 101.9564995  78.4729978  54.3205006
 101.3364995  79.3199978  56.0395006 102.1774995  79.5869978  56.3345006
 100.2164995  79.5869978  56.8075006 100.3134995  80.0309978  57.6195006
  96.6704995  79.3519978  59.4605006  97.1674995  79.9709978  60.4005006
  95.3614995  79.2649978  59.2665006  94.9804995  78.8159978  58.6405006
  94.4744995  79.9689978  60.1615006  94.6924995  80.9139978  60.1345006
  93.0164995  79.8469978  59.7575006  92.8934995  80.1559978  58.8465006
  92.7384995  78.9179978  59.7815006  92.2374995  80.6099978  60.6375006
  91.8524995  80.1009978  61.1845006  94.6634995  79.3869978  61.5355006
  94.8694995  80.1169978  62.4985006  94.6244995  78.0589978  61.6115006
  94.5224995  77.5399978  60.9335006  94.7544995  77.3759978  62.8765006
  94.0244995  77.6459978  63.4555006  94.6914995  75.8749978  62.6565006
  95.3634995  75.6109978  62.0085006  94.9004995  75.4149978  63.4845006
  93.4234995  75.4849978  62.2065006  92.9774995  75.1829978  62.8515006
  96.0574995  77.7449978  63.5395006  96.0774995  78.0289978  64.7315006
  97.1394995  77.7629978  62.7685006  97.1394995  77.6009978  61.9235006
  98.4364995  78.0699978  63.3325006  98.5584995  77.4039978  64.0265006
  99.5374995  77.9679978  62.3105006  99.5884995  77.0629978  61.9645006
  99.3474995  78.5489978  61.5575006 100.8494995  78.3539978  62.9445006
 101.5334995  77.4309978  63.7235006 101.1984995  76.5689978  63.8255006
 102.7104995  77.7929978  64.3465006 103.1744995  77.1749978  64.8645006
 103.1984995  79.0849978  64.1965006 104.3684995  79.4479978  64.8235006
 104.5444995  80.2499978  64.6465006 102.5174995  80.0029978  63.4195006
 102.8504995  80.8659978  63.3185006 101.3454995  79.6389978  62.7945006
 100.8864995  80.2559978  62.2715006  98.5104995  79.4269978  63.9475006
  98.9504995  79.5589978  65.0825006  98.1304995  80.4389978  63.1945006
  97.7994995  80.3719978  62.4035006  98.2644995  81.7799978  63.6995006
  99.1634995  81.9159978  64.0375006  98.0454995  82.7809978  62.5685006
  97.2434995  82.5339978  62.0825006  97.8854995  83.6569978  62.9525006
  99.1744995  82.8759978  61.6115006  99.0034995  82.5379978  60.2815006
  98.1744995  82.2369978  59.9865006 100.0444995  82.6419978  59.3915006
  99.9184995  82.4129978  58.4985006 101.2734995  83.0849978  59.8215006
 101.9764995  83.1609978  59.2175006 101.4644995  83.4159978  61.1455006
 102.2974995  83.7069978  61.4385006 100.4164995  83.3139978  62.0345006
 100.5454995  83.5419978  62.9265006  97.3154995  82.0019978  64.8685006
  97.6744995  82.6669978  65.8425006  96.1214995  81.4179978  64.8005006
  95.8424995  80.9319978  64.1485006  95.1904995  81.5929978  65.8945006
  95.0454995  82.5419978  66.0345006  93.8064995  80.9959978  65.5825006
  93.9194995  80.0889978  65.2575006  92.9384995  80.9779978  66.8305006
  92.0714995  80.5989978  66.6165006  93.3664995  80.4389978  67.5145006
  92.8234995  81.8839978  67.1575006  93.1324995  81.8669978  64.5555006
  92.2574995  81.5039978  64.3475006  93.0344995  82.7659978  64.9075006
  93.6714995  81.8929978  63.7495006  95.7844995  80.9809978  67.1315006
  95.7744995  81.6139978  68.1715006  96.3314995  79.7779978  66.9985006
  96.3404995  79.3459978  66.2545006  96.9714995  79.0649978  68.0915006
  96.3214995  78.8949978  68.7905006  97.5104995  77.7289978  67.5885006
  96.7714995  77.2119978  67.2325006  98.1194995  77.8979978  66.8525006
  98.2214995  76.9009978  68.6155006  97.4904995  76.2349978  69.5685006
  96.5644995  76.3159978  69.5805006  98.1154995  75.4559978  70.4965006
  97.6154995  75.0199978  71.1485006  99.4974995  75.3109978  70.4725006
 100.1334995  74.5029978  71.4015006  99.5984995  74.3139978  72.0215006
 100.2374995  75.9689978  69.5135006 101.1624995  75.8749978  69.4935006
  99.6014995  76.7699978  68.5805006 100.0974995  77.2179978  67.9335006
  98.0864995  79.9029978  68.6645006  98.1844995  80.1109978  69.8655006
  98.9394995  80.4109978  67.7945006  98.8884995  80.2959978  66.9435006
 100.0554995  81.2229978  68.2285006 100.7224995  80.6769978  68.6735006
 100.7034995  81.8769978  67.0005006 100.9454995  81.1739978  66.3775006
 100.0334995  82.4249978  66.5635006 101.9234995  82.7309978  67.2375006
 101.7354995  83.4269978  67.8865006 103.0444995  81.8639978  67.7845006
 103.8314995  82.4109978  67.9385006 102.7634995  81.4609978  68.6205006
 103.2564995  81.1659978  67.1445006 102.3234995  83.3819978  65.9215006
 103.1084995  83.9349978  66.0595006 102.5244995  82.6939978  65.2675006
 101.5934995  83.9319978  65.5975006  99.5584995  82.2749978  69.2235006
 100.1624995  82.4879978  70.2745006  98.4384995  82.9169978  68.8925006
  97.9984995  82.7699978  68.1685006  97.8564995  83.9429978  69.7495006
  98.5944995  84.4629978  70.1025006  96.9094995  84.7959978  68.9215006
  96.5164995  85.4819978  69.4835006  97.4004995  85.2139978  68.1965006
  96.2064995  84.2369978  68.5555006  97.0914995  83.3799978  70.9655006
  97.2094995  83.8989978  72.0745006  96.2804995  82.3499978  70.7365006
  96.2324995  81.9509978  69.9755006  95.3884995  81.7879978  71.7465006
  95.0484995  82.5659978  72.2155006  94.2804995  80.9909978  71.0855006
  94.6784995  80.3329978  70.4935006  93.7964995  80.5009978  71.7695006
  93.3004995  81.8219978  70.2985006  93.7694995  82.2749978  69.5805006
  92.6454995  81.2379978  69.8855006  92.6014995  82.8269978  71.1355006
  92.8214995  82.8689978  72.3205006  91.8304995  83.5539978  70.5925006
  96.0404995  80.9239978  72.8005006  95.5644995  80.8649978  73.9265006
  97.1064995  80.2299978  72.4495006  97.4544995  80.2499978  71.6635006
  97.7954995  79.3529978  73.3905006  97.1624995  78.6829978  73.6935006
  98.9734995  78.6779978  72.6945006  99.2894995  77.9459978  73.2465006
  98.6674995  78.2919978  71.8585006 100.1364995  79.6229978  72.4095006
  99.8144995  80.3859978  71.9045006 100.4864995  79.9639978  73.2475006
 101.2434995  78.9469978  71.6425006 101.5614995  78.1799978  72.1435006
 100.8954995  78.6119978  70.8015006 102.4154995  79.8999978  71.3685006
 103.0404995  79.4689978  70.7645006 102.0824995  80.6909978  70.9155006
 103.1464995  80.3179978  72.6225006 103.8474995  80.8199978  72.4045006
 102.5974995  80.7859978  73.1445006 103.4254995  79.5939978  73.0595006
  98.2884995  80.1189978  74.6195006  98.5204995  79.5319978  75.6765006
  98.4414995  81.4319978  74.4685006  98.2634995  81.8419978  73.7335006
  98.9214995  82.3119978  75.5185006  99.4894995  81.8019978  76.1165006
  99.7164995  83.4529978  74.8875006  99.1514995  83.9319978  74.2605006
  99.9754995  84.0849978  75.5765006 100.9634995  82.9509978  74.1655006
 101.4274995  81.8839978  74.4995006 101.4354995  83.6349978  73.2885006
  97.7624995  82.8749978  76.3435006  97.9744995  83.5699978  77.3365006
  96.5414995  82.5949978  75.8985006  96.4004995  82.0979978  75.2105006
  95.3184995  83.0869978  76.5115006  95.5564995  83.7299978  77.1975006
  94.4524995  83.7709978  75.4685006  93.6394995  84.0959978  75.8855006
  94.9384995  84.5169978  75.0835006  94.2264995  83.1379978  74.7695006
  94.5494995  81.9509978  77.1665006  94.7904995  80.7779978  76.8815006
  93.6224995  82.3149978  78.0455006  93.4604995  83.1329978  78.2535006
  92.7864995  81.3479978  78.7445006  92.9214995  80.4709978  78.3515006
  93.1824995  81.3209978  80.2425006  93.0054995  82.1939978  80.6265006
  92.3484995  80.3069978  81.0065006  92.6134995  80.3069978  81.9395006
  91.4094995  80.5419978  80.9365006  92.4894995  79.4239978  80.6315006
  94.6764995  81.0209978  80.3825006  94.9174995  81.0059978  81.3225006
  94.8724995  80.1579978  79.9845006  95.1884995  81.7089978  79.9295006
  91.3034995  81.7189978  78.6075006  90.9374995  82.8829978  78.7665006
  90.4604995  80.7309978  78.3035006  90.7134995  79.9239978  78.1475006
  89.0084995  80.9299978  78.2055006  88.8444995  81.4819978  77.4255006
  88.2514995  79.6199978  78.0055006  88.6514995  79.1339978  77.2675006
  88.3564995  79.0699978  78.7975006  86.7544995  79.8119978  77.7255006
  85.9824995  79.9789978  78.6645006  86.3164995  79.7709978  76.4955006
  85.4764995  79.8619978  76.3345006  86.8684995  79.6529978  75.8465006
  88.5044995  81.6189978  79.4605006  89.0734995  81.4479978  80.5345006
  87.4444995  82.4059978  79.3275006  87.0444995  82.5439978  78.5785006
  86.8534995  83.1189978  80.4585006  87.5034995  83.7719978  80.7625006
  85.5594995  83.8069978  80.0095006  84.9864995  83.1449978  79.5915006
  85.0924995  84.1309978  80.7955006  85.7454995  84.9759978  79.0365006
  86.2704995  85.6689978  79.4655006  86.2504995  84.6739978  78.2655006
  84.4194995  85.5659978  78.5695006  83.4004995  85.0269978  78.9355006
  84.4374995  86.5409978  77.8525006  86.5364995  82.1799978  81.6345006
  86.5734995  82.5899978  82.7945006  86.2164995  80.9279978  81.3185006
  86.2024995  80.6489978  80.5045006  85.8574995  79.8909978  82.2775006
  85.2244995  80.2949978  82.8915006  85.2944995  78.7219978  81.5215006
  84.9714995  78.0479978  82.1405006  84.5354995  79.0039978  80.9865006
  86.2884995  78.1839978  80.7005006  86.3294995  78.6229978  79.9855006
  87.0274995  79.3709978  83.0985006  86.8324995  78.6609978  84.0845006
  88.2394995  79.6909978  82.6715006  88.3874995  80.2059978  81.9985006
  89.4404995  79.1909978  83.3135006  90.0874995  79.9069978  83.4125006
  89.2324995  78.8719978  84.2055006  90.0334995  78.0629978  82.4805006
  91.1754995  77.6589978  82.6955006  89.2604995  77.5629978  81.5155006
  88.4604995  77.8299978  81.3495006  89.7364995  76.4939978  80.6485006
  90.2194995  75.8579978  81.1995006  88.5814995  75.7849978  79.9625006
  88.0784995  76.4409978  79.4555006  88.9474995  75.1529978  79.3235006
  87.6204995  75.0439978  80.8685006  88.0904995  74.3399978  81.3425006
  87.2654995  75.6489978  81.5385006  86.5054995  74.4609978  80.0715006
  86.8644995  73.8769978  79.3855006  85.9444995  73.9149978  80.6445006
  85.7074995  75.5039978  79.4575006  85.8284995  76.3079978  79.7365006
  84.7904995  75.3199978  78.4845006  84.5384995  74.1169978  78.0065006
  84.9614995  73.4349978  78.3145006  83.9514995  74.0149978  77.3865006
  84.1354995  76.3629978  78.0035006  84.2954995  77.1499978  78.3105006
  83.5494995  76.2539978  77.3835006  90.6314995  77.0769978  79.5755006
  90.5764995  78.2719978  79.3255006  91.4484995  76.2439978  78.9525006
  91.5494995  75.4159978  79.1615006  92.2584995  76.6949978  77.8305006
  92.1364995  77.6519978  77.7265006  93.7494995  76.4329978  78.0745006
  93.9034995  75.4819978  78.1875006  94.5564995  76.9159978  76.8765006
  95.4994995  76.7489978  77.0325006  94.2714995  76.4389978  76.0815006
  94.4134995  77.8669978  76.7515006  94.1794995  77.1459978  79.3215006
  95.1224995  76.9819978  79.4795006  94.0294995  78.0989978  79.2175006
  93.6644995  76.8189978  80.0755006  91.8144995  75.9669978  76.5815006
  92.0764995  74.7739978  76.4255006  91.1194995  76.6729978  75.7025006
  90.9544995  77.5139978  75.7735006  90.5724995  76.0369978  74.5155006
  90.0454995  75.2859978  74.8315006  89.7304995  77.0159978  73.7265006
  90.2744995  77.7979978  73.5405006  89.5184995  76.6089978  72.8725006
  88.4854995  77.4669978  74.3315006  87.9094995  76.7109978  74.5275006
  88.6604995  77.9159978  75.1735006  87.8384995  78.3689978  73.4005006
  88.1504995  78.2349978  72.2495006  87.1124995  79.2289978  73.8235006
  91.6584995  75.5589978  73.5815006  91.5624995  74.4879978  72.9895006
  92.7004995  76.3629978  73.4605006  92.8014995  77.0889978  73.9105006
  93.7774995  76.0749978  72.5385006  93.5334995  75.3129978  71.9905006
  94.0164995  77.2849978  71.6355006  94.2484995  78.0489978  72.1865006
  94.7784995  77.1059978  71.0635006  92.8204995  77.6449978  70.7685006
  91.8224995  78.4799978  71.2545006  91.8924995  78.8189978  72.1175006
  90.7264995  78.8169978  70.4805006  90.0684995  79.3769978  70.8245006
  90.6114995  78.3259978  69.2095006  89.8754995  78.5489978  68.6865006
  91.5954995  77.4959978  68.7055006  91.5214995  77.1619978  67.8405006
  92.6934995  77.1599978  69.4865006  93.3504995  76.6009978  69.1395006
  95.0364995  75.7389978  73.3015006  95.8104995  76.6239978  73.6495006
  95.2194995  74.4659978  73.6115006  94.6974995  73.8279978  73.3675006
  96.3534995  74.0499978  74.4115006  96.7374995  74.8019978  74.8885006
  96.0884995  73.3969978  75.0785006  97.3434995  73.4619978  73.4455006
  98.5164995  73.8339978  73.4265006  96.8324995  72.5259978  72.6605006
  96.0084995  72.2829978  72.7035006  97.5914995  71.8079978  71.6475006
  98.5254995  71.9879978  71.8365006  97.3504995  70.3299978  71.7115006
  97.7254995  69.9659978  72.5285006  96.3974995  70.1479978  71.7315006
  97.9334995  69.7139978  70.6005006  98.7274995  69.9759978  70.5195006
  97.2574995  72.2869978  70.2615006  96.1594995  72.7819978  70.0195006
  98.1934995  72.1309978  69.3405006  98.9824995  71.8229978  69.4895006
  97.9224995  72.4879978  67.9715006  97.6694995  73.4229978  67.9175006
  99.1744995  72.3849978  67.0975006  99.9024995  72.8739978  67.5115006
  99.4544995  71.4579978  67.0355006  98.9154995  72.9309978  65.7165006
  98.2824995  74.1349978  65.6225006  98.0344995  74.5859978  66.3965006
  98.0104995  74.6809978  64.4105006  97.5574995  75.4919978  64.3625006
  98.3984995  74.0459978  63.2505006  98.1184995  74.6199978  62.0285006
  97.6674995  75.3189978  62.1435006  99.0654995  72.8459978  63.3235006
  99.3384995  72.4159978  62.5455006  99.3294995  72.2779978  64.5605006
  99.7804995  71.4659978  64.6165006  96.7454995  71.6669978  67.4705006
  96.0654995  72.0889978  66.5475006  96.5254995  70.4899978  68.0695006
  97.0224995  70.1799978  68.6985006  95.4204995  69.6189978  67.7125006
  95.5144995  69.3779978  66.7775006  95.4364995  68.3559978  68.5615006
  94.6924995  67.7869978  68.3095006  96.2694995  67.8799978  68.4185006
  95.3574995  68.5949978  69.4985006  94.1034995  70.3399978  67.9355006
  93.1394995  70.1229978  67.2035006  94.0644995  71.1689978  68.9815006
  94.7414995  71.3209978  69.4895006  92.8724995  71.8949978  69.3635006
  92.1204995  71.2929978  69.4725006  93.0994995  72.6159978  70.7015006
  93.9014995  73.1589978  70.6385006  92.3594995  73.2209978  70.8665006
  93.2354995  71.6549978  71.8865006  92.7454995  70.5589978  71.7595006
  93.8884995  71.9769978  72.8725006  92.6074995  72.9009978  68.2785006
  91.4734995  73.0689978  67.8345006  93.6854995  73.5519978  67.8525006
  94.4794995  73.4189978  68.1535006  93.5944995  74.5629978  66.8185006
  92.9074995  75.1999978  67.0695006  94.9004995  75.2889978  66.6915006
  94.8304995  75.9629978  65.9975006  95.1174995  75.7159978  67.5355006
  95.6004995  74.6589978  66.4595006  93.1974995  73.9439978  65.4965006
  92.4404995  74.5429978  64.7395006  93.7254995  72.7619978  65.2025006
  94.2684995  72.3289978  65.7095006  93.4004995  72.1099978  63.9545006
  93.5714995  72.7129978  63.2135006  94.2884995  70.8859978  63.7425006
  94.2664995  70.3419978  64.5455006  93.9144995  70.3489978  63.0265006
  95.7304995  71.2049978  63.4095006  96.1114995  71.8129978  64.0625006
  96.5484995  69.9359978  63.4315006  97.4714995  70.1419978  63.2175006
  96.5024995  69.5359978  64.3145006  96.1974995  69.3129978  62.7765006
  95.7634995  71.8569978  62.0415006  96.6804995  72.0709978  61.8065006
  95.3954995  71.2469978  61.3835006  95.2364995  72.6709978  62.0575006
  91.9344995  71.7569978  63.9445006  91.2624995  71.9939978  62.9465006
  91.4324995  71.2489978  65.0725006  91.8944995  71.0929978  65.7815006
  90.0274995  70.9149978  65.1795006  89.8234995  70.2529978  64.5005006
  89.6894995  70.2999978  66.5225006  90.0934995  69.4209978  66.5855006
  90.0734995  70.8399978  67.2305006  88.2184995  70.1849978  66.7285006
  87.5114995  70.7799978  67.7165006  87.8754995  71.3219978  68.3785006
  86.1874995  70.4699978  67.6015006  85.5654995  70.7369978  68.1325006
  86.0064995  69.6739978  66.5165006  84.8464995  69.1149978  66.0055006
  84.0234995  69.2519978  66.4165006  84.9564995  68.3409978  64.8555006
  84.1934995  67.9529978  64.4925006  86.1694995  68.1379978  64.2455006
  86.2114995  67.6209978  63.4735006  87.3354995  68.6919978  64.7615006
  88.1544995  68.5479978  64.3455006  87.2504995  69.4719978  65.9215006
  89.2064995  72.1499978  64.9595006  88.2184995  72.1169978  64.2315006
  89.6324995  73.2429978  65.5705006  90.3164995  73.2799978  66.0905006
  88.9374995  74.4859978  65.3865006  88.0394995  74.4169978  65.7465006
  89.6304995  75.6139978  66.1375006  89.5194995  75.4789978  67.0915006
  90.5824995  75.5819978  65.9555006  89.1124995  76.9339978  65.7735006
  88.0154995  77.5389978  66.2505006  87.4404995  77.1749978  66.8845006
  87.8654995  78.7589978  65.6755006  87.2234995  79.3089978  65.8335006
  88.8894995  78.9719978  64.8125006  89.1664995  80.0559978  64.0115006
  88.6164995  80.8059978  64.0045006  90.2944995  79.9849978  63.2195006
  90.5024995  80.7019978  62.6645006  91.1154995  78.8919978  63.2275006
  91.8684995  78.8799978  62.6815006  90.8424995  77.8109978  64.0315006
  91.4034995  77.0689978  64.0385006  89.7024995  77.8519978  64.8385006
  88.8684995  74.7769978  63.9115006  87.8034995  75.1009978  63.4095006
  89.9984995  74.6369978  63.2205006  90.7494995  74.4089978  63.5715006
  90.0504995  74.8639978  61.7915006  89.8334995  75.7889978  61.5985006
  90.9514995  74.7109978  61.4675006  89.0794995  73.9449978  61.0635006
  88.4384995  74.3539978  60.1125006  88.9244995  72.7079978  61.5165006
  89.3284995  72.3689978  62.1955006  87.9964995  71.8279978  60.8215006
  88.2764995  71.7739978  59.8945006  88.0094995  70.4029978  61.4075006
  87.8734995  70.4509978  62.3665006  86.8804995  69.5759978  60.7885006
  86.8934995  68.6799978  61.1605006  86.0274995  69.9949978  60.9845006
  87.0034995  69.5279978  59.8275006  89.3454995  69.7479978  61.1315006
  89.3494995  68.8519978  61.5015006  89.4914995  69.7019978  60.1735006
  90.0524995  70.2699978  61.5415006  86.5994995  72.3929978  60.9225006
  85.8974995  72.5169978  59.9275006  86.2154995  72.7829978  62.1205006
  86.7134995  72.7479978  62.8205006  84.8874995  73.3159978  62.3535006
  84.2174995  72.6769978  62.0635006  84.7384995  73.5909978  63.8605006
  85.4584995  74.1679978  64.1585006  83.4604995  74.3119978  64.1565006
  83.3924995  74.4719978  65.1105006  83.4504995  75.1599978  63.6855006
  82.7094995  73.7719978  63.8655006  84.8074995  72.2889978  64.5875006
  84.7154995  72.4449978  65.5405006  84.0904995  71.7099978  64.2835006
  85.6614995  71.8649978  64.4115006  84.6844995  74.5989978  61.5595006
  83.6834995  74.7819978  60.8735006  85.6664995  75.4729978  61.6575006
  86.3854995  75.3079978  62.0995006  85.6674995  76.7849978  61.0535006
  84.8784995  77.2599978  61.3575006  86.9514995  77.4929978  61.4745006
  87.7094995  76.9679978  61.1715006  87.0464995  78.8239978  60.8675006
  87.8694995  79.2509978  61.1505006  87.0424995  78.7399978  59.9015006
  86.2904995  79.3629978  61.1485006  86.9664995  77.6169978  62.8995006
  87.2144995  76.8909978  63.2415006  85.5914995  76.7369978  59.5445006
  84.7594995  77.4009978  58.9355006  86.4584995  75.9419978  58.9435006
  87.0334995  75.4599978  59.3645006  86.5174995  75.8099978  57.5025006
  86.5744995  76.6789978  57.0755006  87.7744995  75.0449978  57.1155006
  87.8134995  74.1979978  57.5865006  87.7874995  74.7319978  55.6605006
  88.5974995  74.2449978  55.4415006  87.0144995  74.1889978  55.4395006
  87.7584995  75.5569978  55.1515006  88.9344995  75.9149978  57.4685006
  89.7604995  75.4629978  57.2365006  88.8744995  76.7489978  56.9775006
  88.9234995  76.0989978  58.4205006  85.2484995  75.1569978  57.0095006
  84.5914995  75.6629978  56.0975006  84.8344995  74.0789978  57.6775006
  85.2554995  73.7159978  58.3335006  83.5894995  73.4339978  57.3085006
  83.6324995  73.1839978  56.3725006  83.3564995  72.1379978  58.0875006
  82.4724995  71.7989978  57.8755006  84.3414995  71.0649978  57.6905006
  84.1664995  70.2589978  58.2015006  84.2474995  70.8739978  56.7445006
  85.2444995  71.3709978  57.8705006  83.4384995  72.4159978  59.4845006
  84.1834995  72.1619978  59.7775006  82.4594995  74.4099978  57.5355006
  81.4054995  74.2979978  56.9155006  82.7344995  75.3679978  58.4205006
  83.4664995  75.3999978  58.8715006  81.8134995  76.4619978  58.7105006
  82.2734995  77.0989978  59.2785006  81.3914995  77.1909978  57.3905006
  80.8174995  77.9009978  57.7185006  82.5324995  77.8189978  56.5605006
  82.1624995  78.2419978  55.7695006  82.9944995  78.4829978  57.0955006
  83.1574995  77.1269978  56.2945006  80.7604995  76.2819978  56.4975006
  80.7044995  75.5259978  56.8595006  80.5994995  75.9649978  59.4575006
  79.4924995  76.4709978  59.2975006  80.8544995  75.0019978  60.3235006
  81.6304995  74.6479978  60.4345006  79.8284995  74.4589978  61.1665006
  79.0004995  74.3299978  60.6785006  80.2454995  73.0819978  61.6965006
  81.1044995  73.1769978  62.1375006  79.2464995  72.5859978  62.6565006
  79.5184995  71.7149978  62.9865006  79.1764995  73.2049978  63.3995006
  78.3854995  72.5099978  62.2175006  80.3784995  72.0979978  60.5725006
  79.4984995  71.8799978  60.2285006  80.8744995  72.5039978  59.8445006
  81.0754995  70.8319978  61.0105006  81.1424995  70.2229978  60.2585006
  81.9654995  71.0469978  61.3325006  80.5674995  70.4119978  61.7225006
  79.6304995  75.4439978  62.2925006  78.5694995  76.0419978  62.4185006
  80.6784995  75.6599978  63.0695006  81.4354995  75.2609978  62.9835006
  80.6184995  76.6179978  64.1575006  81.5184995  76.9079978  64.3745006
  80.1314995  77.4029978  63.8625006  79.9654995  76.0719978  65.3985006
  79.0774995  76.7069978  65.9585006  80.4004995  74.9069978  65.8455006
  81.0194995  74.4379978  65.4755006  79.8214995  74.3339978  67.0485006
  78.8834995  74.1469978  66.8885006  80.5314995  73.0419978  67.4195006
  81.4814995  73.2249978  67.4925006  80.2274995  72.7669978  68.2985006
  80.3404995  71.8919978  66.4705006  81.4514995  71.4229978  65.8155006
  82.2724995  71.8379978  65.9505006  81.3664995  70.3569978  64.9695006
  82.1274995  70.0489978  64.5325006  80.1574995  69.7379978  64.7625006
  80.1214995  68.6759978  63.9035006  79.3244995  68.5049978  63.7025006
  79.0114995  70.1959978  65.4095006  78.1934995  69.7789978  65.2655006
  79.1024995  71.2839978  66.2735006  78.3464995  71.6009978  66.7135006
  79.9944995  75.3249978  68.1915006  79.1054995  75.5039978  69.0205006
  81.1504995  75.9829978  68.2195006  81.7754995  75.8759978  67.6385006
  81.4574995  76.9539978  69.2535006  81.8774995  77.7279978  68.8475006
  80.6304995  77.2599978  69.6575006  82.3644995  76.4069978  70.3335006
  82.9074995  77.1819978  71.1215006  82.5314995  75.0809978  70.3845006
  82.1574995  74.5189978  69.8515006  83.4004995  74.4889978  71.3985006
  82.9764995  74.5559978  72.2685006  83.6094995  72.9819978  71.1545006
  84.2154995  72.6489978  71.8355006  82.7584995  72.5359978  71.2895006
  84.1604995  72.5539978  69.7745006  84.3734995  73.3689978  68.9045006
  84.3814995  71.3799978  69.6385006  84.7114995  75.2659978  71.4445006
  85.1514995  75.7119978  72.5045006  85.2914995  75.4629978  70.2725006
  84.9824995  75.1519978  69.5325006  86.5094995  76.2259978  70.1265006
  86.8844995  76.4329978  70.9965006  87.5644995  75.4259978  69.3665006
  87.2694995  75.3129978  68.4495006  88.3864995  75.9409978  69.3385006
  87.8654995  74.0579978  69.9555006  87.0484995  73.5369978  69.9905006
  88.4784995  73.5849978  69.3715006  88.4614995  74.1459978  71.3395006
  89.2694995  74.6829978  71.3145006  87.8414995  74.5939978  71.9355006
  88.7804995  72.7649978  71.8765006  87.9844995  72.2119978  71.8465006
  89.4434995  72.3399978  71.3095006  89.2824995  72.8349978  73.2575006
  89.4764995  72.0149978  73.5455006  90.0154995  73.3389978  73.2815006
  88.6594995  73.1939978  73.7825006  86.1604995  77.5069978  69.3815006
  85.4444995  77.4749978  68.3795006  86.6554995  78.6259978  69.8775006
  87.1414995  78.6519978  70.5865006  86.4304995  79.9249978  69.2785006
  86.5434995  79.8849978  68.3155006  84.9894995  80.3679978  69.5915006
  84.3804995  79.7189978  69.2055006  84.7954995  80.4429978  71.0615006
  83.8864995  80.7219978  71.2545006  84.9554995  79.5709978  71.4545006
  85.4174995  81.0849978  71.4375006  84.7194995  81.7119978  69.0095006
  83.8094995  81.9769978  69.2145006  85.3364995  82.3579978  69.3865006
  84.8364995  81.6779978  68.0475006  87.4464995  80.9189978  69.8425006
  87.6984995  80.8839978  71.0465006  88.0494995  81.8019978  69.0305006
  87.8994995  81.7369978  67.5655006  87.0184995  82.0219978  67.2785006
  88.0304995  80.8369978  67.2275006  88.9814995  82.6819978  67.0935006
  88.7294995  83.1229978  66.2665006  89.8114995  82.2099978  66.9215006
  89.1364995  83.6719978  68.2165006  88.4734995  84.3779978  68.1615006
  90.0074995  84.0979978  68.1965006  88.9534995  82.8299978  69.4805006
  89.7924995  82.4979978  69.8355006  88.3514995  83.6219978  70.6325006
  87.1444995  83.8619978  70.6875006  89.2104995  83.9819978  71.5685006
  90.0474995  83.7869978  71.5295006  88.8554995  84.7359978  72.7535006
  87.9084995  84.9429978  72.7365006  89.1134995  83.9369978  74.0405006
  90.0574995  83.7159978  74.0795006  88.9244995  84.5099978  74.7995006
  88.3124995  82.6519978  74.1975006  88.5024995  82.0589978  73.4535006
  88.5924995  82.1929978  75.0045006  86.8284995  82.9209978  74.2605006
  86.3994995  83.9919978  74.6985006  86.0294995  81.9439978  73.8625006
  86.3634995  81.2109978  73.5625006  85.1764995  82.0429978  73.9035006
  89.7004995  85.9789978  72.7505006  89.3524995  86.9979978  73.3475006
  90.8384995  85.8649978  72.0815006  91.0604995  85.1629978  71.6365006
  91.8174995  86.9219978  72.0395006  91.7644995  87.4919978  72.8225006
  93.2414995  86.3309978  72.0115006  93.3454995  85.8169978  71.1955006
  94.2774995  87.4309978  72.0465006  95.1654995  87.0399978  72.0285006
  94.1624995  88.0079978  71.2755006  94.1704995  87.9509978  72.8585006
  93.4274995  85.5059978  73.1645006  93.2584995  84.7069978  72.9675006
  91.5334995  87.7039978  70.7785006  91.4004995  87.1019978  69.7125006
  91.4294995  89.0269978  70.8925006  91.5294995  89.4589978  71.6295006
  91.1284995  89.8589978  69.7335006  90.2334995  89.6269978  69.4405006
  91.1544995  91.3419978  70.0975006  90.7804995  91.8499978  69.3605006
  90.5764995  91.4849978  70.8635006  92.5064995  91.8819978  70.4125006
  93.1014995  91.9579978  71.6345006  92.7214995  91.6659978  72.4315006
  94.3444995  92.5289978  71.5185006  94.8914995  92.6719978  72.1665006
  94.5714995  92.8339978  70.1995006  95.6714995  93.4199978  69.5935006
  96.4134995  93.6809978  70.0895006  95.6224995  93.6039978  68.2095006
  96.3474995  93.9929978  67.7765006  94.5284995  93.2229978  67.4745006
  94.5254995  93.3569978  66.5545006  93.4274995  92.6419978  68.0835006
  92.6874995  92.3869978  67.5805006  93.4484995  92.4449978  69.4705006
  92.0904995  89.5889978  68.5905006  91.7224995  89.7099978  67.4265006
  93.3114995  89.2039978  68.9255006  93.5804995  89.0979978  69.7355006
  94.3034995  88.9279978  67.9225006  94.4274995  89.6959978  67.3435006
  95.6574995  88.6179978  68.5775006  95.5504995  87.8959978  69.2165006
  96.6324995  88.1809978  67.5435006  97.4844995  87.9869978  67.9635006
  96.3004995  87.3829978  67.1025006  96.7484995  88.8869978  66.8885006
  96.1544995  89.8259978  69.3085006  97.0094995  89.6259978  69.7205006
  96.2604995  90.5609978  68.6845006  95.5154995  90.0749978  69.9945006
  93.8174995  87.7309978  67.1335006  93.7034995  87.8069978  65.9145006
  93.4804995  86.6539978  67.8505006  93.5374995  86.6209978  68.7075006
  92.9814995  85.4249978  67.2445006  93.6764995  85.0229978  66.7005006
  92.7584995  84.7849978  67.9385006  91.7564995  85.7029978  66.3895006
  91.5744995  85.0889978  65.3375006  90.9284995  86.6429978  66.8365006
  91.0514995  87.0929978  67.5595006  89.7224995  86.9829978  66.1095006
  89.2094995  86.1789978  65.9325006  88.8574995  87.9209978  66.9575006
  89.3994995  88.6649978  67.2635006  88.1524995  88.2919978  66.4035006
  88.2344995  87.2279978  68.1625006  87.6724995  86.5009978  67.8525006
  88.9394995  86.8329978  68.6985006  87.4114995  88.1459978  69.0355006
  87.9654995  88.8689978  69.3685006  86.7014995  88.5499978  68.5125006
  86.8194995  87.3679978  70.1995006  86.2634995  86.6499978  69.8585006
  87.5344995  86.9549978  70.7085006  86.0124995  88.2339978  71.0945006
  85.6834995  87.7459978  71.7625006  86.5274995  88.8799978  71.4255006
  85.3424995  88.5959978  70.6335006  90.0784995  87.6039978  64.7705006
  89.5074995  87.2309978  63.7425006  91.0604995  88.5039978  64.7695006
  91.5064995  88.7499978  65.4625006  91.4384995  89.1429978  63.5245006
  90.6264995  89.4619978  63.1005006  92.3644995  90.3439978  63.7685006
  92.6304995  90.7129978  62.9125006  91.6454995  91.4349978  64.5475006
  92.2474995  92.1819978  64.6895006  90.8714995  91.7349978  64.0455006
  91.3574995  91.0849978  65.4045006  93.5244995  89.9079978  64.4885006
  93.3744995  89.1569978  64.8325006  92.1314995  88.1519978  62.6185006
  91.9664995  88.2029978  61.4025006  92.8484995  87.2149978  63.2125006
  92.9404995  87.1379978  64.0645006  93.5484995  86.2249978  62.4345006
  94.1284995  86.6699978  61.7975006  94.4354995  85.3689978  63.3245006
  93.9204995  85.0429978  64.0795006  94.9284995  84.2079978  62.5795006
  95.4924995  83.6689978  63.1555006  94.1764995  83.6759978  62.2745006
  95.4424995  84.5089978  61.8145006  95.5944995  86.2139978  63.8505006
  96.1984995  86.4079978  63.1175006  95.2464995  87.0629978  64.1635006
  96.3654995  85.5729978  64.9535006  97.0814995  86.1639978  65.2345006
  95.7754995  85.4009978  65.7035006  96.7424995  84.7359978  64.6405006
  92.5564995  85.3899978  61.6675006  92.7354995  85.1569978  60.4755006
  91.4974995  84.9619978  62.3405006  91.3514995  85.1079978  63.1755006
  90.4854995  84.1869978  61.6605006  90.8714995  83.3739978  61.2985006
  89.3964995  83.7789978  62.6375006  88.7224995  83.2599978  62.1725006
  89.7834995  83.2439978  63.3485006  88.9874995  84.5729978  63.0165006
  89.9214995  85.0199978  60.5125006  89.7954995  84.5399978  59.3835006
  89.6754995  86.3089978  60.7675006  89.8044995  86.6989978  61.5225006
  89.1464995  87.1509978  59.7055006  88.3164995  86.7519978  59.3995006
  88.8544995  88.5469978  60.2115006  88.3414995  89.0339978  59.5475006
  88.3084995  88.4969978  61.0115006  90.0324995  89.2339978  60.4905006
  90.5944995  88.7039978  60.8195006  90.1334995  87.2239978  58.5345006
  89.7374995  87.4039978  57.3845006  91.4224995  87.0499978  58.8295006
  91.7164995  86.8929978  59.6225006  92.4554995  87.1139978  57.8095006
  92.1584995  87.7819978  57.1725006  93.7914995  87.5089978  58.4365006
  94.0044995  86.8809978  59.1445006  94.4884995  87.4289978  57.7665006
  93.8194995  89.1759978  59.1095006  93.1494995  89.2179978  60.1035006
  92.6434995  85.8029978  57.0485006  93.0374995  85.8249978  55.8835006
  92.3964995  84.6659978  57.6985006  92.0864995  84.6139978  58.4995006
  92.6554995  83.3829978  57.0445006  92.9064995  83.6039978  56.1335006
  93.7694995  82.6559978  57.7825006  93.4934995  82.5089978  58.7005006
  93.8934995  81.7819978  57.3805006  95.0694995  83.3729978  57.7815006
  95.8924995  83.3659978  56.6715006  95.6334995  82.9009978  55.9085006
  97.0964995  84.0439978  56.6855006  97.6464995  84.0329978  55.9355006
  97.4804995  84.7379978  57.8145006  98.2884995  85.1979978  57.8285006
  96.6604995  84.7459978  58.9215006  96.9124995  85.2109978  59.6865006
  95.4664995  84.0629978  58.8905006  94.9174995  84.0719978  59.6415006
  91.4494995  82.4579978  56.9315006  91.2894995  81.7979978  55.9035006
  90.6324995  82.3799978  57.9815006  90.7124995  82.8539978  58.6945006
  89.5094995  81.4529978  57.9885006  89.8624995  80.5629978  57.8335006
  88.7884995  81.4629978  59.3085006  88.5304995  82.3719978  59.5285006
  87.9704995  80.9469978  59.2335006  89.5704995  80.9439978  60.3315006
  90.3804995  80.9819978  60.1125006  88.5364995  81.8369978  56.9145006
  88.0094995  80.9899978  56.2075006  88.3294995  83.1319978  56.7765006
  88.7164995  83.7349978  57.2525006  87.4044995  83.6509978  55.7815006
  86.4984995  83.4299978  56.0475006  87.5874995  85.1729978  55.6915006
  88.5284995  85.3739978  55.5655006  86.8454995  85.7469978  54.5135006
  86.9794995  86.7069978  54.4835006  87.1794995  85.3479978  53.6945006
  85.8984995  85.5559978  54.6025006  87.0954995  85.7779978  56.9515006
  87.2034995  86.7409978  56.9125006  86.1564995  85.5629978  57.0695006
  87.6034995  85.4259978  57.6995006  87.6614995  83.0299978  54.4205006
  86.7354995  82.5949978  53.7295006  88.9294995  82.9839978  54.0565006
  89.5794995  83.2379978  54.5585006  89.3374995  82.4949978  52.7635006
  88.7274995  82.8079978  52.0765006  90.7334995  83.0149978  52.4985006
  91.3334995  82.7239978  53.2025006  91.0714995  82.6449978  51.6675006
  90.7244995  84.4949978  52.4245006  90.9354995  85.2299978  53.5785006
  91.0944995  84.7879978  54.3815006  90.9134995  86.6059978  53.5545006
  91.0534995  87.0879978  54.3375006  90.6834995  87.2679978  52.3685006
  90.6704995  88.1979978  52.3485006  90.4714995  86.5449978  51.2065006
  90.3164995  86.9889978  50.4045006  90.4904995  85.1619978  51.2385006
  90.3444995  84.6789978  50.4575006  89.3034995  80.9879978  52.7225006
  88.8874995  80.4079978  51.7215006  89.7114995  80.3519978  53.8175006
  89.9774995  80.7399978  54.5375006  89.7304995  78.9019978  53.8595006
  90.3204995  78.5499978  53.1745006  90.2634995  78.4259978  55.1935006
  90.2724995  77.4559978  55.2115006  91.1654995  78.7589978  55.3195006
  89.6944995  78.7569978  55.9065006  88.3224995  78.3939978  53.6015006
  88.1264995  77.4249978  52.8715006  87.3524995  79.0889978  54.1885006
  87.5014995  79.7699978  54.6925006  85.9494995  78.7739978  54.0425006
  85.8434995  77.8419978  54.2915006  85.0784995  79.6249978  54.9575006
  85.2984995  80.5649978  54.8645006  83.6364995  79.4219978  54.5655006
  83.0664995  79.9579978  55.1395006  83.5104995  79.6919978  53.6425006
  83.4034995  78.4849978  54.6625006  85.3244995  79.2499978  56.3905006
  84.9554995  78.3679978  56.5545006  86.2804995  79.1899978  56.5425006
  84.7344995  80.2149978  57.3655006  84.9264995  79.9199978  58.2695006
  85.1194995  81.0939978  57.2245006  83.7744995  80.2589978  57.2365006
  85.5064995  78.9809978  52.6195006  84.8014995  78.1439978  52.0575006
  85.9184995  80.0919978  52.0175006  86.4074995  80.7019978  52.3745006
  85.5254995  80.3209978  50.6425006  84.5634995  80.4299978  50.5865006
  86.1614995  81.5899978  50.1155006  87.1254995  81.5339978  50.2025006
  85.9664995  81.6859978  49.1705006  85.6874995  82.7119978  50.8135006
  85.9654995  82.6879978  51.6055006  85.9534995  79.1159978  49.8125006
  85.1764995  78.6169978  48.9965006  87.1714995  78.6239978  50.0685006
  87.7064995  78.9399978  50.6635006  87.6884995  77.4839978  49.3325006
  87.5684995  77.6619978  48.3865006  89.1794995  77.2809978  49.5975006
  89.3284995  77.2399978  50.5555006  89.4524995  76.4259978  49.2305006
  90.0334995  78.3529978  49.0185006  90.8584995  79.1079978  49.8305006
  90.8914995  78.9299978  50.7425006  91.6314995  80.1199978  49.3085006
  92.1844995  80.6189978  49.8655006  91.5844995  80.3919978  47.9595006
  92.1054995  81.0739978  47.6015006  90.7604995  79.6469978  47.1405006
  90.7234995  79.8289978  46.2295006  89.9934995  78.6359978  47.6705006
  89.4414995  78.1369978  47.1125006  86.9264995  76.2259978  49.7155006
  86.7504995  75.3429978  48.8915006  86.4744995  76.1359978  50.9625006
  86.5934995  76.7339978  51.5695006  85.7184995  74.9679978  51.3895006
  86.3004995  74.2029978  51.2615006  85.3264995  75.0469978  52.8595006
  86.1254995  75.0329978  53.4095006  84.8784995  75.8899978  53.0305006
  84.4374995  73.9259978  53.2495006  84.9434995  72.6619978  53.4655006
  85.8574995  72.5109978  53.3845006  84.1074995  71.6209978  53.7995006
  84.4604995  70.7719978  53.9395006  82.7634995  71.8249978  53.9265006
  82.2034995  71.1169978  54.1505006  82.2374995  73.0879978  53.7215006
  81.3234995  73.2329978  53.8115006  83.0724995  74.1279978  53.3845006
  82.7174995  74.9759978  53.2455006  84.4584995  74.8049978  50.5605006
  84.1504995  73.7119978  50.0865006  83.7064995  75.8889978  50.4415006
  83.9124995  76.6489978  50.7885006  82.4514995  75.8969978  49.7075006
  81.9124995  75.1549978  50.0245006  81.7304995  77.2129978  49.9575006
  80.8924995  77.2209978  49.4685006  81.5524995  77.3089978  50.9065006
  82.2864995  77.9489978  49.6575006  82.6664995  75.6989978  48.2085006
  81.8964995  74.9929978  47.5475006  83.7294995  76.3079978  47.6955006
  84.2994995  76.7379978  48.1745006  84.0414995  76.3139978  46.2785006
  83.3344995  76.8429978  45.8755006  85.4244995  76.9369978  46.1005006
  85.3884995  77.8529978  46.4185006  86.0474995  76.4619978  46.6725006
  85.9764995  76.9449978  44.7105006  86.1264995  76.0369978  44.4055006
  85.0294995  77.6219978  43.8305006  85.3784995  77.6319978  42.9255006
  84.1814995  77.1509978  43.8435006  84.8974995  78.5329978  44.1365006
  87.2784995  77.7269978  44.7115006  87.6484995  77.7409978  43.8155006
  87.1104995  78.6359978  45.0055006  87.9094995  77.3039978  45.3145006
  83.8904995  75.0059978  45.4725006  83.1714995  75.0579978  44.4795006
  84.4874995  73.8439978  45.8325006  85.2684995  73.7159978  47.0295006
  84.8274995  74.1279978  47.7895006  86.1344995  74.1439978  46.9385006
  85.4014995  72.2379978  47.2055006  84.6794995  71.8819978  47.7465006
  86.2314995  72.0099978  47.6535006  85.3644995  71.6839978  45.8225006
  85.0414995  70.7689978  45.8155006  86.2474995  71.6759978  45.4205006
  84.4144995  72.6179978  45.0675006  84.6634995  72.7289978  44.1365006
  83.0034995  72.0819978  45.0125006  82.6694995  71.3139978  44.1135006
  82.1614995  72.4809978  45.9665006  82.3604995  73.0019978  46.6215006
  80.7944995  72.0169978  45.9255006  80.7374995  71.0539978  45.8255006
  80.0494995  72.2879978  47.2245006  79.1394995  71.9609978  47.1505006
  80.4974995  71.8339978  47.9555006  80.0364995  73.2419978  47.3975006
  80.1954995  72.7419978  44.7525006  79.4734995  72.1579978  43.9535006
  80.5454995  74.0269978  44.6575006  81.0614995  74.4209978  45.2215006
  80.0814995  74.8879978  43.5795006  79.1114995  74.8819978  43.5505006
  80.3544995  75.8029978  43.7515006  80.6394995  74.4279978  42.2365006
  79.9394995  74.4729978  41.2215006  81.8964995  73.9619978  42.2305006
  82.3974995  73.8829978  42.9255006  82.4994995  73.5459978  40.9755006
  82.4854995  74.3059978  40.3735006  83.9814995  73.1159978  41.1155006
  84.0434995  72.4559978  41.8235006  84.4714995  72.4949978  39.7985006
  85.3994995  72.2279978  39.8915006  83.9314995  71.7179978  39.5865006
  84.3934995  73.1469978  39.0845006  84.8634995  74.3079978  41.4965006
  84.8724995  74.9339978  40.7555006  84.4554995  74.7649978  42.2485006
  86.3184995  73.9649978  41.8645006  86.7954995  74.7789978  42.0895006
  86.3264995  73.3639978  42.6265006  86.7504995  73.5349978  41.1095006
  81.7064995  72.3779978  40.4545006  81.2824995  72.3739978  39.2975006
  81.4754995  71.4119978  41.3335006  81.7524995  71.4259978  42.1475006
  80.7224995  70.2359978  40.9785006  81.1594995  69.8249978  40.2155006
  80.6874995  69.2759978  42.1605006  80.4034995  69.7719978  42.9435006
  80.0064995  68.6069978  41.9855006  81.9464995  68.5749978  42.4925006
  82.6764995  69.2039978  42.6005006  81.7704995  67.8259978  43.7985006
  82.5944995  67.3639978  44.0205006  81.5514995  68.4539978  44.5045006
  81.0524995  67.1799978  43.7075006  82.2694995  67.6399978  41.3765006
  83.0944995  67.1699978  41.5765006  81.5494995  66.9989978  41.2725006
  82.3754995  68.1419978  40.5535006  79.3064995  70.5799978  40.5975006
  78.7934995  70.0399978  39.6255006  78.6944995  71.4989978  41.3425006
  79.0734995  71.9109978  41.9955006  77.3184995  71.8919978  41.1165006
  76.7204995  71.1679978  41.3605006  77.0914995  72.6489978  41.6785006
  77.1324995  72.2479978  39.6735006  76.3104995  71.6569978  38.9705006
  77.9244995  73.2089978  39.2425006  78.5114995  73.5999978  39.7345006
  77.8724995  73.6939978  37.8895006  76.9894995  74.0229978  37.6595006
  78.8284995  74.8329978  37.7595006  79.7244995  74.5499978  38.0015006
  78.8664995  75.1379978  36.8395006  78.4084995  75.8569978  38.5875006
  77.5834995  75.9779978  38.4875006  78.1824995  72.5559978  36.9485006
  77.5534995  72.4269978  35.9045006  79.1404995  71.7199978  37.3375006
  79.5924995  71.8149978  38.0635006  79.5074995  70.5629978  36.5575006
  79.9864995  70.8409978  35.7615006  80.1094995  69.9989978  37.0685006
  78.2724995  69.7749978  36.1655006  78.0894995  69.4649978  34.9925006
  77.4344995  69.4599978  37.1545006  77.5504995  69.6939978  37.9735006
  76.2324995  68.6779978  36.9195006  76.4994995  67.8829978  36.4325006
  75.5764995  68.2869978  38.2285006  75.4504995  69.0829978  38.7675006
  74.6954995  67.9269978  38.0435006  76.3424995  67.2999978  39.0065006
  77.0354995  67.7059978  40.1035006  76.9934995  68.5969978  40.3665006
  77.7844995  66.8369978  40.8195006  78.2554995  67.1369978  41.5625006
  77.8524995  65.5419978  40.4645006  78.3764995  64.9519978  40.9575006
  77.1474995  65.0879978  39.3725006  77.1804995  64.1909978  39.1305006
  76.3954995  65.9749978  38.6455006  75.9184995  65.6779978  37.9045006
  75.2304995  69.4689978  36.1155006  74.4944995  68.9069978  35.3175006
  75.1874995  70.7779978  36.3085006  75.6774995  71.2259978  36.8555006
  74.2304995  71.5379978  35.5325006  73.3374995  71.1889978  35.6815006
  74.2134995  72.9809978  35.9665006  73.5664995  73.4709978  35.4355006
  73.9684995  73.0339978  36.9035006  75.0944995  73.3669978  35.8405006
  74.5714995  71.3989978  34.0565006  73.6824995  71.2319978  33.2215006
  75.8694995  71.4479978  33.7545006  76.4894995  71.5539978  34.3405006
  76.3574995  71.3249978  32.3925006  75.8584995  71.9179978  31.8095006
  77.8374995  71.7299978  32.3215006  78.3314995  71.1969978  32.9635006
  78.1754995  71.4999978  31.4425006  78.1424995  73.2179978  32.5865006
  77.7714995  73.4919978  33.4395006  79.6644995  73.4229978  32.6335006
  79.8604995  74.3579978  32.8005006  80.0424995  72.8819978  33.3445006
  80.0534995  73.1579978  31.7855006  77.5014995  74.0669978  31.4895006
  77.6914995  75.0039978  31.6525006  77.8644995  73.8099978  30.6275006
  76.5414995  73.9269978  31.4905006  76.1634995  69.8899978  31.9245006
  75.8584995  69.6469978  30.7595006  76.3284995  68.9399978  32.8475006
  76.5424995  69.0969978  33.6655006  76.1544995  67.5339978  32.5325006
  76.8354995  67.2529978  31.9015006  76.2934995  66.6729978  33.7845006
  77.1654995  66.8409978  34.1755006  75.6314995  66.9649978  34.4315006
  76.1404995  65.1929978  33.5865006  75.2924995  64.9979978  33.1575006
  76.8384995  64.8589978  33.0015006  76.2144995  64.5099978  34.9325006
  77.0394995  64.7649978  35.3735006  75.4854995  64.8249978  35.4895006
  76.1494995  63.0119978  34.8375006  76.8824995  62.6869978  34.2925006
  76.2574995  62.6239978  35.7195006  74.8694995  62.5759978  34.2575006
  74.8094995  61.6889978  34.3035006  74.1974995  62.9429978  34.7115006
  74.8264995  62.8319978  33.4065006  74.7744995  67.3629978  31.9555006
  74.6144995  66.7669978  30.8985006  73.7964995  67.9079978  32.6725006
  73.9404995  68.3299978  33.4085006  72.3964995  67.8589978  32.3095006
  72.1534995  66.9299978  32.1705006  71.5524995  68.4199978  33.4365006
  71.8624995  69.2969978  33.7115006  70.0864995  68.6099978  32.9845006
  69.5654995  68.9689978  33.7195006  70.0554995  69.2259978  32.2355006
  69.7174995  67.7549978  32.7145006  71.6634995  67.4309978  34.5785006
  71.1374995  67.7449978  35.3305006  71.3314995  66.5659978  34.2915006
  72.5924995  67.3479978  34.8455006  72.1224995  68.5659978  31.0105006
  71.3774995  68.0659978  30.1725006  72.7194995  69.7319978  30.8215006
  73.2164995  70.1369978  31.3945006  72.5394995  70.4069978  29.5545006
  71.6324995  70.7439978  29.4895006  73.5044995  71.5839978  29.4405006
  73.2774995  72.2389978  30.1185006  74.4014995  71.2709978  29.6375006
  73.5144995  72.2589978  28.1055006  73.6764995  71.6039978  27.4085006
  72.6444995  72.6499978  27.9295006  74.5704995  73.3269978  28.0535006
  74.4044995  74.4159978  28.6105006  75.6904995  73.0159978  27.3985006
  75.7694995  72.2459978  27.0225006  76.3334995  73.5849978  27.3525006
  72.8194995  69.4139978  28.4425006  71.9924995  69.2039978  27.5545006
  73.9794995  68.7819978  28.5415006  74.5234995  68.8919978  29.1985006
  74.4444995  67.8429978  27.5495006  74.3184995  68.2139978  26.6625006
  75.9304995  67.5989978  27.7875006  76.0614995  67.2749978  28.6925006
  76.2404995  66.9009978  27.1895006  76.7744995  68.8599978  27.5745006
  76.4894995  69.5469978  28.1965006  77.7034995  68.6639978  27.7735006
  76.6644995  69.3849978  26.1625006  76.2664995  70.5309978  25.8895006
  77.0244995  68.5259978  25.2165006  77.2964995  67.7389978  25.4315006
  76.9854995  68.7569978  24.3885006  73.6314995  66.5469978  27.5615006
  73.4544995  65.9269978  26.5165006  73.1404995  66.1489978  28.7385006
  73.2654995  66.5779978  29.4735006  72.3394995  64.9399978  28.8885006
  72.8694995  64.1589978  28.6665006  71.8634995  64.7879978  30.3425006
  72.6454995  64.7559978  30.9155006  71.3674995  65.5859978  30.5835006
  70.9954995  63.5769978  30.6555006  70.1914995  63.6039978  30.1135006
  71.4714995  62.7659978  30.4175006  70.6044995  63.5319978  32.1735006
  70.1694995  62.6879978  32.3715006  71.4074995  63.5719978  32.7165006
  69.6714995  64.6899978  32.5525006  70.1344995  65.5289978  32.3985006
  68.9014995  64.6779978  31.9625006  69.1754995  64.6529978  34.0275006
  68.6654995  65.3639978  34.1875006  68.7014995  63.9119978  34.1635006
  69.8754995  64.6609978  34.5765006  71.1574995  65.0519978  27.9655006
  70.8954995  64.1669978  27.1525006  70.4684995  66.1719978  28.1015006
  70.6784995  66.7919978  28.6585006  69.2934995  66.4609978  27.3245006
  68.6594995  65.7349978  27.4335006  68.6594995  67.7479978  27.8185006
  69.3334995  68.4449978  27.8455006  67.9814995  68.0329978  27.1855006
  68.0364995  67.6099978  29.1815006  67.3194995  66.9579978  29.1435006
  68.6964995  67.2689978  29.8045006  67.5004995  68.9089978  29.6865006
  68.1854995  69.9349978  29.6665006  66.2564995  68.8899978  30.1335006
  65.8104995  68.1549978  30.1315006  65.8934995  69.6129978  30.4265006
  69.6274995  66.5579978  25.8575006  68.8704995  66.0589978  25.0335006
  70.7684995  67.1599978  25.5225006  71.3344995  67.4999978  26.0735006
  71.1134995  67.2659978  24.1165006  70.3934995  67.7309978  23.6625006
  72.3844995  68.0709978  23.9135006  73.0804995  67.7029978  24.4805006
  72.6794995  67.9629978  22.9955006  72.2464995  69.5509978  24.2095006
  71.5674995  69.9349978  23.6325006  71.9434995  69.6719978  25.1235006
  73.5224995  70.2689978  24.0145006  73.4544995  71.1579978  24.3955006
  74.2294995  69.8079978  24.4935006  73.8754995  70.3699978  22.6065006
  73.2634995  70.1839978  22.0325006  75.0864995  70.7319978  22.1265006
  76.0814995  71.0199978  22.9415006  75.9654995  70.9789978  23.7925006
  76.8464995  71.2489978  22.6225006  75.2734995  70.8009978  20.8205006
  74.6274995  70.6159978  20.2835006  76.0404995  71.0309978  20.5075006
  71.2794995  65.8759978  23.5265006  70.8704995  65.6369978  22.3935006
  71.8594995  64.9579978  24.3005006  72.1484995  65.1029978  25.0975006
  72.0424995  63.6019978  23.8195006  72.5054995  63.6429978  22.9675006
  72.9044995  62.7769978  24.7715006  73.7444995  63.2389978  24.9195006
  72.4584995  62.7169978  25.6315006  73.1944995  61.3639978  24.2595006
  73.6784995  60.8719978  24.9405006  72.3554995  60.8989978  24.1155006
  73.9984995  61.3539978  22.9695006  75.0654995  61.9739978  22.9015006
  73.5144995  60.6509978  21.9425006  72.7684995  60.2309978  22.0225006
  73.9484995  60.6189978  21.2005006  70.6944995  62.9459978  23.6395006
  70.4984995  62.2059978  22.6835006  69.7604995  63.2349978  24.5445006
  69.8764995  63.7569978  25.2175006  68.4354995  62.6569978  24.4375006
  68.5224995  61.6919978  24.3875006  67.5884995  62.9769978  25.6665006
  67.6264995  63.9319978  25.8335006  66.6624995  62.7589978  25.4745006
  68.0154995  62.2419978  26.9245006  67.9484995  61.2849978  26.7795006
  68.9474995  62.4359978  27.1125006  67.1634995  62.6349978  28.1215006
  67.2604995  63.5849978  28.2935006  66.2274995  62.4769978  27.9225006
  67.5644995  61.8459978  29.3615006  67.4144995  60.9009978  29.2045006
  68.5144995  61.9589978  29.5225006  66.8044995  62.2739978  30.5655006
  67.0644995  61.7929978  31.2675006  66.9594995  63.1359978  30.7235006
  65.9344995  62.1499978  30.4275006  67.7624995  63.1679978  23.1825006
  67.0554995  62.4229978  22.5155006  68.0044995  64.4309978  22.8515006
  68.6134953  65.0010084  23.4209840  67.3954995  65.0319978  21.6845006
  66.3169202  64.8758443  21.7040466  67.6704995  66.5319978  21.6655006
  68.7362257  66.7567065  21.7083117  67.2451359  66.9621995  20.7588075
  67.0414995  67.2399978  22.8065006  67.4024995  68.5139978  23.1805006
  66.6974995  68.8739978  24.2365006  66.8338953  69.8572193  24.6868013
  65.8964995  67.8759978  24.5615006  65.2413548  67.8668484  25.3301368
  66.0934995  66.8419978  23.6845006  65.5211074  65.9205126  23.7909599
  67.9794995  64.3699978  20.4595006  67.2864995  64.1059978  19.4845006
  69.2724995  64.0949978  20.5005006  69.7944995  64.2769978  21.1595006
  69.8984995  63.4399978  19.3755006  69.7964995  63.9929978  18.5845006
  71.3954995  63.2469978  19.6085006  71.8154995  64.1149978  19.7155006
  71.5284995  62.7639978  20.4385006  72.0724995  62.5089978  18.4985006
  72.4244995  63.1609978  17.3265006  72.2404995  64.0679978  17.2305006
  73.0464995  62.4759978  16.2985006  73.2794995  62.9229978  15.5165006
  73.3214995  61.1309978  16.4315006  73.7404995  60.6699978  15.7405006
  72.9724995  60.4709978  17.5945006  73.1554995  59.5639978  17.6885006
  72.3514995  61.1599978  18.6175006  72.1174995  60.7099978  19.3975006
  69.2264995  62.0969978  19.1775006  68.7604995  61.7699978  18.0915006
  69.1444995  61.3379978  20.2625006  69.4144995  61.5939978  21.0375006
  68.5904995  59.9989978  20.2495006  69.1224995  59.4489978  19.6535006
  68.6244995  59.4359978  21.6585006  68.1684995  60.0489978  22.2565006
  68.1324995  58.6009978  21.6795006  70.0214995  59.1979978  22.1665006
  70.9924995  59.1639978  21.4055006  70.1394995  59.0359978  23.4585006
  70.9144995  58.8999978  23.8055006  69.4424995  59.0649978  23.9615006
  67.1534995  60.0019978  19.7365006  66.7384995  59.0999978  19.0095006
  66.4054995  61.0329978  20.1165006  66.7094995  61.6809978  20.5935006
  65.0024995  61.1779978  19.7705006  64.6664995  60.2899978  19.5705006
  64.2674995  61.7999978  20.9395006  64.6874995  62.6479978  21.1525006
  63.3584995  61.9949978  20.6645006  64.2204995  60.9569978  22.1965006
  63.7404995  60.1329978  22.0195006  65.1214995  60.7099978  22.4585006
  63.5624995  61.6899978  23.3035006  64.0464995  62.5119978  23.4765006
  62.6654995  61.9409978  23.0335006  63.4964995  60.9059978  24.5225006
  63.8724995  60.1319978  24.5225006  62.8854995  61.3079978  25.6565006
  62.2954995  62.4809978  25.7025006  62.2994995  62.9919978  25.0105006
  61.9054995  62.7379978  26.4245006  62.8784995  60.5219978  26.7185006
  63.2634995  59.7539978  26.6875006  62.4884995  60.7789978  27.4405006
  64.7734995  62.0329978  18.5325006  63.6284995  62.3189978  18.1815006
  65.8844995  62.4439978  17.8645006  66.8006461  62.1793348  18.1972633
  65.7934659  63.0138990  17.0356307 128.2104995  69.8969978  29.3695006
 127.3081689  70.3487498  29.4121708 128.7737174  70.3621157  28.6719683
 128.5620463  69.7846371  30.3096545 128.0154995  68.5419978  28.8665006
 128.5314995  68.4579978  28.0495006 128.4994995  67.5099978  29.8945006
 127.9844995  67.6049978  30.7105006 128.2944995  66.1149978  29.3545006
 128.6014995  65.4669978  30.0075006 127.3514995  65.9719978  29.1765006
 128.7984995  66.0089978  28.5325006 129.9614995  67.7489978  30.2215006
 130.2594995  67.0929978  30.8715006 130.4914995  67.6669978  29.4135006
 130.0694995  68.6399978  30.5895006 126.5494995  68.2789978  28.5665006
 125.7654995  68.0409978  29.4835006 126.1974995  68.3089978  27.2845006
 126.7504995  68.4609978  26.6435006 124.8254995  68.0849978  26.8445006
 124.3244995  68.8599978  27.1445006 124.7554995  67.9559978  25.3295006
 125.1394995  68.7509978  24.9275006 125.3034995  67.2049978  25.0515006
 123.3524995  67.7639978  24.7945006 122.9384995  66.9929978  25.2135006
 122.5204995  68.9969978  25.1175006 121.6204995  68.8789978  24.7765006
 122.4874995  69.1229978  26.0785006 122.9224995  69.7769978  24.7035006
 123.4064995  67.5159978  23.2985006 122.5064995  67.3929978  22.9575006
 123.8174995  68.2769978  22.8585006 123.9304995  66.7189978  23.1215006
 124.2014995  66.8459978  27.4565006 123.0174995  66.8499978  27.7775006
 124.9754995  65.7759978  27.5705006 125.8024995  65.7459978  27.3365006
 124.4514995  64.5389978  28.1195006 123.7144995  64.2399978  27.5635006
 125.5214995  63.4609978  28.1185006 125.1564995  62.6419978  28.4875006
 125.8184995  63.3009978  27.2095006 126.2734995  63.7509978  28.6575006
 123.9414995  64.7719978  29.5305006 122.9274995  64.2009978  29.9225006
 124.6504995  65.6009978  30.2955006 125.3594995  66.0149978  30.0375006
 124.2544995  65.8649978  31.6595006 124.0594995  65.0279978  32.1085006
 125.3684995  66.5159978  32.4605006 125.6904995  67.2929978  31.9775006
 125.0054995  66.8349978  33.3015006 126.5464995  65.5909978  32.7495006
 126.2324995  64.8179978  33.2435006 126.9094995  65.2639978  31.9115006
 127.6304995  66.2659978  33.5265006 127.9294995  67.0539978  33.0465006
 127.2774995  66.5689978  34.3775006 128.7664995  65.3759978  33.7585006
 128.6804995  64.5519978  33.5275006 129.9414995  65.7529978  34.3095006
 130.1244995  67.0009978  34.6775006 129.4964995  67.5779978  34.5675006
 130.8724995  67.2409978  35.0285006 130.9054995  64.8659978  34.4775006
 130.7854995  64.0489978  34.2365006 131.6534995  65.1049978  34.8285006
 123.0274995  66.7339978  31.6215006 122.1664995  66.6149978  32.4815006
 122.9414995  67.5899978  30.6045006 123.5374995  67.6849978  29.9915006
 121.7784995  68.4499978  30.4725006 121.7024995  68.9839978  31.2785006
 121.8914995  69.4499978  29.3125006 121.9994995  68.9639978  28.4805006
 120.6414995  70.2919978  29.2495006 120.7134995  70.9239978  28.5165006
 119.8714995  69.7189978  29.1075006 120.5344995  70.7759978  30.0835006
 123.0254995  70.3029978  29.5205006 123.0864995  70.8479978  28.8845006
 120.5674995  67.5599978  30.2715006 119.5094995  67.8349978  30.8225006
 120.7254995  66.5029978  29.4685006 121.6126028  66.3367460  29.0151714
 119.6314995  65.5859978  29.1985006 118.7745754  66.1419409  28.8180960
 120.0374995  64.5409978  28.1575006 120.9963329  64.0986091  28.4277410
 119.2814515  63.7582939  28.0953230 120.1944995  65.0909978  26.7845006
 120.8084995  64.3889978  25.7665006 120.7924995  65.1159978  24.6655006
 121.2280177  64.7357508  23.7414686 120.1954995  66.2639978  24.9345006
 120.0386690  67.0175562  24.2805481 119.8174995  66.2749978  26.2525006
 119.3115927  67.1469209  26.6671205 119.2184995  64.8969978  30.4875006
 118.0214995  64.7199978  30.7455006 120.2074995  64.5469978  31.3135006
 121.0444995  64.6639978  31.1555006 119.9004995  63.9199978  32.5835006
 119.4124995  63.0979978  32.4215006 121.1724995  63.5379978  33.3585006
 121.7614995  64.3069978  33.4105006 120.8044995  63.1019978  34.7635006
 121.6094995  62.8619978  35.2495006 120.3564995  63.8299978  35.2215006
 120.2124995  62.3349978  34.7195006 121.8834995  62.4109978  32.6385006
 122.6854995  62.1699978  33.1275006 121.2964995  61.6409978  32.5825006
 122.1244995  62.6989978  31.7445006 119.0714995  64.8909978  33.3925006
 118.0394995  64.5089978  33.9355006 119.5044995  66.1539978  33.4125006
 120.2204995  66.4179978  33.0155006 118.7964995  67.2019978  34.1145006
 118.7274995  66.9529978  35.0495006 119.5494995  68.5309978  34.0525006
 119.7764995  68.7139978  33.1275006 118.9524995  69.2379978  34.3435006
 120.8094995  68.5979978  34.8775006 120.6064995  68.3919978  35.8035006
 121.4384995  67.9269978  34.5695006 121.4404995  69.9719978  34.7855006
 122.3674995  70.3119978  35.5245006 120.9304995  70.7859978  33.8705006
 120.2834995  70.5189978  33.3705006 121.2464995  71.5799978  33.7775006
 117.4144995  67.3529978  33.5195006 116.4624995  67.6649978  34.2185006
 117.2934995  67.1159978  32.2175006 117.9494995  66.9099978  31.7005006
 116.0084995  67.1899978  31.5595006 115.7024995  68.1089978  31.5095006
 116.0714995  66.8619978  30.6485006 115.0394995  66.3479978  32.3635006
 114.0044995  66.8369978  32.8215006 115.4074995  65.0809978  32.5345006
 116.1474995  64.7559978  32.2395006 114.5794995  64.1209978  33.2455006
 113.6824995  64.1849978  32.8815006 115.1374995  62.7219978  33.0315006
 116.0814995  62.7209978  33.2565006 114.6994995  62.1109978  33.6445006
 114.9654995  62.1999978  31.5975006 114.0204995  62.1649978  31.3825006
 115.3734995  62.8269978  30.9795006 115.5674995  60.8429978  31.3905006
 116.5174995  60.8769978  31.5845006 115.1724995  60.2149978  32.0155006
 115.3624995  60.3619978  30.0115006 114.8914995  60.8539978  29.4865006
 115.8574995  59.2039978  29.5055006 116.5834995  58.4139978  30.2645006
 116.7444995  58.6309978  31.0805006 116.8974995  57.6799978  29.9445006
 115.6114995  58.8709978  28.2505006 115.1374995  59.3879978  27.7535006
 115.9254995  58.1369978  27.9305006 114.4564995  64.4239978  34.7415006
 113.3744995  64.2609978  35.3065006 115.5404995  64.8779978  35.3735006
 116.2984995  65.0289978  34.9955006 115.4984995  65.1569978  36.8065006
 115.2064995  64.3449978  37.2505006 116.8824995  65.5439978  37.3515006
 117.2504995  66.2569978  36.8065006 116.7564995  66.0229978  38.7705006
 117.6324995  66.2659978  39.1095006 116.1724995  66.7969978  38.8005006
 116.3824995  65.3159978  39.3195006 117.8074995  64.3439978  37.2965006
 118.6794995  64.5919978  37.6415006 117.4394995  63.6259978  37.8355006
 117.8964995  64.0449978  36.3775006 114.5384995  66.2799978  37.0845006
 113.7274995  66.1989978  38.0045006 114.6454995  67.3269978  36.2865006
 115.2204995  67.3879978  35.6505006 113.7894995  68.4729978  36.4215006
 113.9344995  68.8869978  37.2865006 114.0894995  69.5409978  35.3685006
 115.0374995  69.7449978  35.3865006 113.8934995  69.1819978  34.4895006
 113.2964995  70.8349978  35.5675006 113.7894995  71.7789978  36.4555006
 114.5864995  71.6139978  36.9045006 113.1124995  72.9599978  36.6815006
 113.4594995  73.5889978  37.2715006 111.9174995  73.2089978  36.0305006
 111.2454995  74.3969978  36.2825006 111.6754995  75.0379978  35.9515006
 111.4014995  72.2659978  35.1425006 110.5954995  72.4299978  34.7075006
 112.0934995  71.0739978  34.9045006 111.7534995  70.4459978  34.3085006
 112.3724995  67.9839978  36.2675006 111.5434995  68.2419978  37.1145006
 112.0874995  67.2469978  35.1885006 112.6574995  67.0179978  34.5865006
 110.7254995  66.7699978  34.9665006 110.1734995  67.5599978  34.8545006
 110.6414995  65.9199978  33.7205006 111.0754995  66.3789978  32.9835006
 111.1224995  65.0889978  33.8605006 109.2034995  65.6189978  33.3555006
 108.4564995  66.5299978  32.9835006 108.8074995  64.3769978  33.4675006
 107.9954995  64.1659978  33.2785006 109.3594995  63.7719978  33.7305006
 110.1924995  65.9759978  36.1565006 109.0064995  66.0319978  36.4675006
 111.0634995  65.2309978  36.8185006 111.9004995  65.1749978  36.6275006
 110.6414995  64.4329978  37.9515006 109.8574995  63.9229978  37.6955006
 111.7764995  63.4839978  38.3465006 112.0244995  62.9579978  37.5705006
 112.5524995  64.0129978  38.5895006 111.4614995  62.5569978  39.4695006
 110.7394995  61.4099978  39.2375006 110.4414995  61.2219978  38.3765006
 110.4524995  60.5409978  40.2545006 109.9614995  59.7699978  40.0815006
 110.8874995  60.8049978  41.5285006 110.6954995  60.2129978  42.2195006
 111.6114995  61.9529978  41.7805006 111.9064995  62.1389978  42.6425006
 111.8944995  62.8199978  40.7525006 112.3834995  63.5919978  40.9235006
 110.2514995  65.3109978  39.1395006 109.1414995  65.2039978  39.6675006
 111.1884995  66.1659978  39.5335006 111.9324995  66.2589978  39.1125006
 111.0814995  67.0329978  40.6965006 110.6974995  66.5149978  41.4215006
 112.4884995  67.5329978  41.0455006 112.8634995  67.9609978  40.2605006
 112.4084995  68.2149978  41.7305006 113.4694995  66.4829978  41.5305006
 113.5674995  65.7809978  40.8685006 114.8274995  67.1299978  41.7525006
 115.4574995  66.4609978  42.0625006 115.1444995  67.5109978  40.9185006
 114.7474995  67.8309978  42.4175006 112.9434995  65.8679978  42.8205006
 113.5664995  65.1949978  43.1365006 112.8474995  66.5599978  43.4935006
 112.0804995  65.4569978  42.6545006 110.1404995  68.2169978  40.4885006
 109.5844995  68.7599978  41.4365006 110.0344995  68.6569978  39.2545006
 110.4384995  68.2789978  38.5965006 109.2434995  69.8079978  38.8445006
 108.6924995  70.1099978  39.5835006 110.1514995  70.9629978  38.4045006
 110.6944995  70.6549978  37.6615006 109.5894995  71.6779978  38.0675006
 111.0744995  71.5419978  39.4575006 111.4964995  70.8109978  39.9355006
 111.7804995  72.0359978  39.0135006 110.4114995  72.4419978  40.4485006
 109.3694995  73.0039978  40.1745006 110.9554995  72.5539978  41.5185006
 108.4224995  69.3759978  37.6565006 108.8954995  68.5909978  36.8495006
 107.2224995  69.8979978  37.5105006 106.8564995  70.4499978  38.0595006
 106.4114995  69.5469978  36.3485006 105.5294995  69.9139978  36.5175006
 106.9994995  70.1269978  35.0665006 107.8704995  69.7289978  34.9125006
 106.4354995  69.8729978  34.3195006 107.1404995  71.5989978  35.0805006
 106.2894995  71.9949978  35.3255006 107.7774995  71.8479978  35.7685006
 107.5744995  72.1619978  33.8065006 107.8294995  73.0899978  33.9295006
 108.3624995  71.6909978  33.4925006 106.5344995  72.0739978  32.8205006
 106.5944995  71.4519978  32.2295006 105.4664995  72.9019978  32.7575006
 105.3004995  73.8809978  33.6435006 105.8774995  73.9959978  34.2705006
 104.6154995  74.3989978  33.5895006 104.5694995  72.7349978  31.7995006
 104.6684995  72.1039978  31.2235006 103.8874995  73.2569978  31.7525006
 106.3294995  68.0309978  36.1565006 106.7604995  67.5389978  35.1155006
 105.8004995  67.2669978  37.1205006 105.2614995  67.8709978  38.3525006
 104.7014995  68.6399978  38.1645006 105.9654995  68.1709978  38.9485006
 104.4734995  66.7289978  38.9405006 103.5504995  66.7479978  38.6415006
 104.4584995  66.7739978  39.9095006 105.1824995  65.4769978  38.4595006
 104.5764995  64.7199978  38.4295006 105.9094995  65.2349978  39.0545006
 105.7024995  65.8249978  37.0635006 106.5334995  65.3709978  36.8515006
 104.7354995  65.4129978  35.9735006 103.6864995  66.0339978  35.7995006
 105.0944995  64.3729978  35.2305006 105.8294995  63.9379978  35.3295006
 104.2374995  63.8829978  34.1615006 103.3884995  64.3449978  34.2495006
 104.8474995  64.1749978  32.7805006 104.2164995  63.8939978  32.0995006
 105.1174995  65.6599978  32.6145006 105.5014995  65.8229978  31.7385006
 104.2854995  66.1519978  32.6995006 105.7384995  65.9549978  33.2995006
 106.0814995  63.4519978  32.6405006 106.4144995  63.6099978  31.8855006
 104.0284995  62.3899978  34.2765006 103.0374995  61.8489978  33.7905006
 104.9884995  61.7219978  34.8955006 105.6694995  62.0899978  35.2705006
 104.9564995  60.2769978  34.9855006 104.5354995  59.9039978  34.1955006
 105.8604995  59.9259978  35.0175006 104.1954995  59.8609978  36.2215006
 104.0464995  60.6519978  37.1495006 103.7504995  58.6129978  36.2505006
 103.8444995  58.0449978  35.6115006 103.0484995  58.1159978  37.4175006
 102.2514995  58.6509978  37.5585006 102.6234995  56.6639978  37.2055006
 102.0044995  56.6239978  36.4595006 103.4024995  56.1419978  36.9565006
 101.9794995  56.0339978  38.4055006 100.6724995  56.1299978  38.7735006
 100.0244995  56.6129978  38.3145006 100.4504995  55.4089978  39.9225006
  99.6964995  55.3369978  40.3295006 101.6274995  54.8229978  40.3155006
 101.8994995  54.0049978  41.4015006 101.2344995  53.7699978  42.0075006
 103.2104995  53.5479978  41.5515006 103.4204995  52.9969978  42.2705006
 104.1954995  53.8939978  40.6625006 105.0604995  53.5769978  40.7905006
 103.9214995  54.7099978  39.5745006 104.5924995  54.9359978  38.9725006
 102.6154995  55.1879978  39.3985006 103.9424995  58.2229978  38.6255006
 103.5454995  58.7919978  39.6375006 105.1564995  57.7069978  38.4925006
 105.4444995  57.3339978  37.7735006 106.1104995  57.7349978  39.5775006
 105.7454995  57.2109978  40.3075006 107.4364995  57.1219978  39.1595006
 107.2804995  56.2259978  38.8215006 107.8104995  57.6399978  38.4295006
 108.4424995  57.0589978  40.2905006 108.5904995  57.9509978  40.6425006
 108.0824995  56.5239978  41.0155006 109.7634995  56.4689978  39.8335006
 109.6244995  55.5599978  39.5235006 110.1044995  56.9769978  39.0805006
 110.7864995  56.4749978  40.9595006 110.9174995  57.3839978  41.2725006
 110.4454995  55.9629978  41.7095006 112.0914995  55.9079978  40.5245006
 112.6654995  55.9259978  41.2045006 111.9754995  55.0669978  40.2575006
 112.4154995  56.3909978  39.8505006 106.3354995  59.1579978  40.0345006
 106.3824995  59.4229978  41.2285006 106.5084995  60.0609978  39.0715006
 106.4904995  59.8789978  38.2315006 106.7474995  61.4599978  39.3805006
 107.6194995  61.5389978  39.7985006 106.7374995  62.3119978  38.1115006
 105.8514995  62.2699978  37.7185006 106.8944995  63.2369978  38.3595006
 107.9374995  61.8429978  36.8645006 107.8384995  62.5739978  35.9185006
 105.6594995  61.9539978  40.3165006 105.9454995  62.5309978  41.3675006
 104.4074995  61.6919978  39.9435006 104.1944995  61.2499978  39.2365006
 103.2834995  62.1509978  40.7335006 103.3544995  63.1149978  40.8195006
 101.9634995  61.8079978  40.0435006 101.9664995  60.8659978  39.8105006
 101.2364995  61.9419978  40.6715006 101.6914995  62.6139978  38.8065006
 101.4464995  61.9829978  37.6015006 101.4444995  61.0539978  37.5645006
 101.2064995  62.7039978  36.4585006 101.0454995  62.2629978  35.6555006
 101.2034995  64.0719978  36.4995006 101.0394995  64.5609978  35.7255006
 101.4444995  64.7219978  37.6885006 101.4424995  65.6519978  37.7185006
 101.6894995  63.9949978  38.8365006 101.8544995  64.4389978  39.6365006
 103.3104995  61.5279978  42.1155006 103.0224995  62.2109978  43.0965006
 103.6844995  60.2499978  42.1905006 103.9094995  59.7729978  41.5115006
 103.7404995  59.5519978  43.4645006 102.8634995  59.6059978  43.8745006
 104.0814995  58.0659978  43.2785006 104.8734995  57.9869978  42.7245006
 104.3504995  57.4259978  44.6255006 104.5654995  56.4879978  44.5015006
 105.0964995  57.8739978  45.0535006 103.5624995  57.5049978  45.1845006
 102.9264995  57.3669978  42.6125006 103.1404995  56.4279978  42.4945006
 102.1344995  57.4499978  43.1665006 102.7584995  57.7709978  41.7465006
 104.7594995  60.2079978  44.3635006 104.5164995  60.3819978  45.5525006
 105.8984995  60.5659978  43.7915006 106.0894995  60.4309978  42.9635006
 106.9314995  61.2299978  44.5495006 107.2674995  60.6239978  45.2285006
 108.1184995  61.6029978  43.6655006 108.5184995  60.7919978  43.3155006
 107.7974995  62.1119978  42.9045006 109.1794995  62.4049978  44.3805006
 110.0924995  61.7829978  45.2145006 110.0544995  60.8629978  45.3435006
 111.0634995  62.5339978  45.8565006 111.6784995  62.1199978  46.4175006
 111.1144995  63.9109978  45.6575006 112.0784995  64.6539978  46.2915006
 112.2734995  65.3209978  45.8195006 110.2024995  64.5249978  44.8245006
 110.2374995  65.4449978  44.6915006 109.2394995  63.7699978  44.1895006
 108.6254995  64.1839978  43.6275006 106.3424995  62.4499978  45.2165006
 106.5144995  62.6349978  46.4145006 105.6314995  63.2639978  44.4465006
 105.5466740  63.1131323  43.4514410 105.0774995  64.4829978  45.0075006
 105.8265968  64.9968561  45.6099141 104.6434995  65.4049978  43.8835006
 104.0920316  64.8250268  43.1434898 104.0645153  66.2866492  44.1583974
 105.8574995  65.8909978  43.2165006 106.7444995  66.7359978  43.8295006
 107.7684995  66.9369978  43.0365006 108.5864306  67.5885422  43.3440353
 107.5814995  66.2449978  41.9255006 108.2056905  66.1977906  41.1328740
 106.3864995  65.5909978  42.0215006 106.0396247  64.9659921  41.1986112
 103.9774995  64.1729978  46.0075006 103.8294995  64.8829978  47.0025006
 103.2344995  63.0959978  45.7895006 103.2934995  62.5789978  45.1045006
 102.2314995  62.7349978  46.7675006 101.5554995  63.4299978  46.8045006
 101.5024995  61.4439978  46.4095006 100.9894995  61.5769978  45.5975006
 102.1514995  60.7469978  46.2245006 100.5904995  60.9979978  47.5095006
  99.3394995  61.5659978  47.6795006  99.0504995  62.2289978  47.0945006
  98.5144995  61.1549978  48.7125006  97.6754995  61.5419978  48.8185006
  98.9354995  60.1719978  49.5865006  98.3804995  59.8949978  50.2785006
 100.1814995  59.6029978  49.4295006 100.4694995  58.9429978  50.0175006
 101.0004995  60.0139978  48.3985006 101.8394995  59.6259978  48.2975006
 102.9494995  62.5639978  48.0885006 102.5384995  63.1259978  49.1035006
 104.0304995  61.7829978  48.0465006 104.3144995  61.3999978  47.3305006
 104.8274995  61.5099978  49.2185006 104.2594995  61.0899978  49.8835006
 105.9574995  60.5469978  48.9025006 106.4754995  60.3809978  49.7055006
 105.5884995  59.7109978  48.5775006 106.5304995  60.9329978  48.2215006
 105.3754995  62.8039978  49.7805006 105.4144995  62.9629978  50.9835006
 105.7654995  63.7529978  48.9355006 105.7394995  63.7009978  48.0775006
 106.2864995  64.9989978  49.4825006 107.0964995  64.7919978  49.9745006
 106.6424995  65.9959978  48.3695006 105.8974995  66.0559978  47.7515006
 106.9134995  67.3299978  48.9635006 107.1384995  67.9579978  48.2595006
 106.1244995  67.6409978  49.4345006 107.6554995  67.2629978  49.5855006
 107.8854995  65.5209978  47.6225006 108.1044995  66.1549978  46.9215006
 108.6294995  65.4539978  48.2415006 107.7144995  64.6509978  47.2285006
 105.2664995  65.6199978  50.4135006 105.5884995  65.9639978  51.5535006
 104.0274995  65.7209978  49.9415006 103.7804995  65.4739978  49.1555006
 102.9774995  66.2809978  50.7695006 103.2044995  67.2059978  50.9525006
 101.6264995  66.2539978  50.0625006 101.6764995  66.8019978  49.2635006
 101.4394995  65.3469978  49.7725006 100.4884995  66.7399978  50.9215006
 100.2544995  68.0969978  51.1025006 100.8114995  68.7179978  50.6915006
  99.2024995  68.5349978  51.8875006  99.0514995  69.4459978  51.9975006
  98.3784995  67.6199978  52.5065006  97.6714995  67.9129978  53.0355006
  98.6024995  66.2699978  52.3415006  98.0484995  65.6519978  52.7605006
  99.6484995  65.8349978  51.5545006  99.7924995  64.9229978  51.4465006
 102.8784995  65.4949978  52.0575006 102.8854995  66.0769978  53.1365006
 102.7784995  64.1729978  51.9155006 102.7934995  63.7819978  51.1495006
 102.6334995  63.2569978  53.0325006 101.7884995  63.4619978  53.4625006
 102.6304995  61.8169978  52.5305006 101.8974995  61.7109978  51.9045006
 103.4504995  61.6619978  52.0355006 102.5064995  60.7539978  53.5995006
 103.2254995  60.8339978  54.2465006 101.1884995  60.9299978  54.3335006
 101.1064995  60.2489978  55.0195006 101.1614995  61.8079978  54.7445006
 100.4544995  60.8449978  53.7055006 102.5924995  59.3879978  52.9425006
 102.5144995  58.6979978  53.6195006 101.8734995  59.2919978  52.2985006
 103.4454995  59.2999978  52.4885006 103.7294995  63.4299978  54.0655006
 103.4564995  63.4669978  55.2545006 104.9654995  63.5249978  53.6095006
 105.1694995  63.5089978  52.7745006 106.1004995  63.6659978  54.4945006
 106.1434995  62.8809978  55.0635006 107.4154995  63.7579978  53.6965006
 107.3084995  64.4199978  52.9955006 108.5434995  64.1959978  54.5955006
 109.3644995  64.2499978  54.0815006 108.3394995  65.0669978  54.9705006
 108.6534995  63.5529978  55.3135006 107.7364995  62.4109978  53.0415006
 108.0084995  61.7819978  53.7275006 106.9304995  62.0559978  52.6345006
 108.8254995  62.4989978  51.9905006 108.9834995  61.6189978  51.6135006
 108.5484995  63.1069978  51.2875006 109.6424995  62.8269978  52.3975006
 105.9334995  64.8939978  55.3425006 106.1274995  64.8389978  56.5555006
 105.5464995  65.9939978  54.7155006 105.3804995  66.0579978  53.8745006
 105.3814995  67.2009978  55.4815006 106.2154995  67.3509978  55.9535006
 105.0984995  68.4059978  54.6115006 104.3164995  68.2819978  54.0505006
 104.8494995  69.5699978  55.5475006 104.6624995  70.3679978  55.0285006
 104.0904995  69.3699978  56.1175006 105.6354995  69.7179978  56.0965006
 106.2314995  68.6329978  53.6685006 106.0424995  69.4069978  53.1145006
 107.0454995  68.7879978  54.1725006 106.3444995  67.8519978  53.1045006
 104.2224995  67.0369978  56.4345006 104.2954995  67.4659978  57.5805006
 103.1414995  66.4359978  55.9455006 103.0744995  66.1459978  55.1385006
 101.9674995  66.2219978  56.7585006 101.5494995  67.0709978  56.9735006
 100.9284995  65.3949978  55.9975006 100.7204995  65.8499978  55.1665006
 101.3254995  64.5419978  55.7615006  99.6454995  65.1369978  56.7355006
  99.8184995  64.7099978  57.5895006  98.9514995  66.4689978  56.9955006
  98.1214995  66.3139978  57.4725006  99.5294995  67.0359978  57.5295006
  98.7624995  66.9059978  56.1505006  98.7764995  64.2079978  55.9125006
  97.9464995  64.0379978  56.3845006  98.5824995  64.6199978  55.0565006
  99.2434995  63.3699978  55.7685006 102.3934995  65.5379978  58.0395006
 102.0224995  65.9769978  59.1215006 103.2074995  64.4969978  57.9035006
 103.4814995  64.2049978  57.1425006 103.7134995  63.7509978  59.0355006
 102.9524995  63.4189978  59.5365006 104.5514995  62.5479978  58.5685006
 105.2134995  62.8439978  57.9235006 105.2584995  61.9259978  59.7575006
 105.7854995  61.1679978  59.4605006 105.8414995  62.5839978  60.1685006
 104.6014995  61.6279978  60.4055006 103.6324995  61.5169978  57.9215006
 104.1564995  60.7559978  57.6255006 102.9714995  61.2219978  58.5675006
 103.1834995  61.9159978  57.1595006 104.5344995  64.6409978  59.9435006
 104.3944995  64.5659978  61.1585006 105.3834995  65.4899978  59.3635006
 105.5014995  65.5669978  58.5155006 106.1934995  66.3729978  60.1865006
 106.7834995  65.8089978  60.7095006 107.0234995  67.3399978  59.3315006
 106.4214995  67.8359978  58.7545006 107.4484995  67.9839978  59.9195006
 108.2714995  66.5859978  58.3275006 107.7554995  65.8459978  57.5365006
 105.3024995  67.2139978  61.0745006 105.5664995  67.3769978  62.2675006
 104.2364995  67.7269978  60.4725006 104.0284995  67.5739978  59.6525006
 103.3244995  68.5999978  61.1645006 103.8054995  69.3349978  61.5755006
 102.3294995  69.2149978  60.1715006 102.8284995  69.6259978  59.4485006
 101.8014995  68.5009978  59.7815006 101.3814995  70.2549978  60.7595006
 100.8424995  69.8639978  61.4645006 102.2244995  71.4019978  61.3295006
 101.6394995  72.0759978  61.7095006 102.8134995  71.0589978  62.0205006
 102.7544995  71.7969978  60.6205006 100.4414995  70.7659978  59.6775006
  99.8404995  71.4269978  60.0565006 100.9584995  71.1709978  58.9635006
  99.9244995  70.0259978  59.3215006 102.6304995  67.8159978  62.2635006
 102.5344995  68.2969978  63.3885006 102.1944995  66.5979978  61.9405006
 102.2894995  66.2479978  61.1605006 101.5084995  65.7439978  62.8975006
 100.7154995  66.2189978  63.1915006 101.0684995  64.4209978  62.2585006
 101.8164995  64.0239978  61.7855006 100.6154995  63.4519978  63.3435006
 100.3374995  62.6169978  62.9365006 101.3494995  63.2849978  63.9555006
  99.8704995  63.8369978  63.8305006  99.9444995  64.6789978  61.2515006
  99.1374995  64.9199978  61.7335006 100.1834995  65.4399978  60.6995006
  99.6504995  63.4969978  60.3585006  98.9324995  63.7239978  59.7465006
 100.4454995  63.2679978  59.8525006  99.3844995  62.7389978  60.9015006
 102.3924995  65.4629978  64.0875006 101.9314995  65.5029978  65.2255006
 103.6574995  65.1719978  63.8385006 104.0104995  65.1159978  63.0565006
 104.5484995  64.9219978  64.9445006 104.2114995  64.1739978  65.4615006
 105.9374995  64.5249978  64.4765006 106.2264995  65.1339978  63.7785006
 106.5624995  64.6199978  65.2125006 105.9904995  63.1319978  63.9645006
 104.8284995  62.3989978  63.7975006 104.0064995  62.7859978  63.9975006
 104.8774995  61.1019978  63.3385006 104.0914995  60.6179978  63.2265006
 106.0944995  60.5199978  63.0445006 106.1304995  59.6449978  62.7325006
 107.2574995  61.2429978  63.2155006 108.0804995  60.8559978  63.0195006
 107.1954995  62.5379978  63.6765006 107.9824995  63.0189978  63.7955006
 104.6004995  66.1599978  65.7975006 104.6294995  66.0679978  67.0205006
 104.5954995  67.3259978  65.1665006 104.5724995  67.4409978  64.3145006
 104.6324995  68.5139978  65.9705006 105.3054995  68.4079978  66.6605006
 105.0534995  69.6909978  65.1485006 105.1534995  70.4649978  65.7245006
 105.9234995  69.5139978  64.7575006 104.1534995  69.9839978  64.1435006
 103.4904995  69.4719978  64.2025006 103.3234995  68.7209978  66.7125006
 103.3144995  69.3069978  67.7975006 102.2314995  68.1799978  66.1865006
 102.1874995  67.7619978  65.4365006 100.9954995  68.2939978  66.9255006
 100.7684995  69.2289978  67.0475006  99.8014995  67.6609978  66.1925006
 100.0374995  66.7609978  65.9185006  98.6524995  67.6309978  67.0985006
  97.8924995  67.2329978  66.6455006  98.8724995  67.1049978  67.8835006
  98.4294995  68.5359978  67.3685006  99.4534995  68.4509978  64.9775006
  98.6994995  68.0379978  64.5275006  99.2194995  69.3559978  65.2355006
 100.2144995  68.4729978  64.3765006 101.2334995  67.5659978  68.2275006
 100.9634995  68.1069978  69.2935006 101.8254995  66.3749978  68.1245006
 102.0624995  66.0239978  67.3765006 102.1244995  65.5559978  69.2865006
 101.3024995  65.3719978  69.7675006 102.7434995  64.2189978  68.8455006
 103.5344995  64.4099978  68.3185006 103.0384995  63.7449978  69.6385006
 101.8394995  63.2799978  68.0325006 101.4684995  63.7619978  67.2765006
 102.6664995  62.1029978  67.5315006 102.1014995  61.5059978  67.0175006
 103.3874995  62.4289978  66.9695006 103.0384995  61.6229978  68.2885006
 100.7134995  62.7879978  68.8835006 100.1484995  62.1959978  68.3625006
 101.0704995  62.3049978  69.6455006 100.1894995  63.5429978  69.1955006
 103.0864995  66.3059978  70.2095006 102.9914995  66.1889978  71.4295006
 103.9994995  67.1069978  69.6295006 104.0774995  67.2179978  68.7805006
 104.9524995  67.8669978  70.4375006 105.3994995  67.2339978  71.0205006
 106.0004995  68.5449978  69.5835006 106.7234995  68.8629978  70.1465006
 106.3834995  67.9029978  68.9655006 105.4534995  69.6159978  68.8695006
 104.6374995  69.4739978  68.7325006 104.2274995  68.9129978  71.2785006
 104.7474995  69.3529978  72.3035006 103.0184995  69.3049978  70.8635006
 102.6364995  69.0289978  70.1445006 102.2464995  70.2629978  71.6405006
 102.8694995  70.7939978  72.1605006 101.4704995  71.2399978  70.7485006
 100.9624995  71.8259978  71.3305006 102.3974995  72.0419978  69.9215006
 101.8894995  72.6529978  69.3655006 102.9904995  72.5479978  70.4985006
 102.9214995  71.4519978  69.3575006 100.5864995  70.5409978  69.8895006
 100.6884995  69.7139978  69.9945006 101.3094995  69.5289978  72.5855006
 100.9644995  70.0479978  73.6475006 100.9304995  68.3049978  72.2265006
 101.1624995  67.9099978  71.4985006 100.0574995  67.5389978  73.1015006
  99.3684995  68.1299978  73.4435006  99.3554995  66.3779978  72.3785006
 100.0404995  65.8049978  72.0005006  98.5054995  65.6279978  73.3705006
  98.0584995  64.8929978  72.9225006  99.0674995  65.2799978  74.0805006
  97.8424995  66.2279978  73.7475006  98.4874995  66.8549978  71.2605006
  97.7294995  67.3359978  71.6275006  98.9854995  67.4849978  70.7165006
  97.9894995  65.7369978  70.3915006  97.4334995  66.0999978  69.6845006
  98.7444995  65.2699978  70.0005006  97.4684995  65.1179978  70.9265006
 100.9364995  66.9449978  74.1805006 101.7494995  66.0779978  73.8745006
 100.7794995  67.4199978  75.4155006 100.1644995  67.9829978  75.6255006
 101.6314995  67.0389978  76.5455006 102.5374995  67.2519978  76.2725006
 101.2074995  67.8259978  77.7855006 101.8464995  67.6559978  78.4955006
 101.2524995  68.7739978  77.5835006  99.8034995  67.4989978  78.2985006
  99.6364995  66.5499978  78.1865006  99.7614995  67.6839978  79.2495006
  98.7244995  68.2769978  77.5955006  98.9964995  68.8289978  76.5565006
  97.6264995  68.3209978  78.1015006 101.6364995  65.5489978  76.8775006
 102.4914995  65.0779978  77.6285006 100.6974995  64.8109978  76.3095006
 100.1004995  65.1319978  75.7805006 100.5834995  63.3819978  76.5245006
 100.7214995  63.2069978  77.4685006  99.2004995  62.9019978  76.0995006
  99.0564995  63.1459978  75.1715006  99.1774995  61.9329978  76.1455006
  98.0724995  63.4529978  76.9265006  98.1824995  63.1739978  77.8495006
  98.1084995  64.4219978  76.9165006  96.7234995  62.9929978  76.4175006
  96.5634995  62.6959978  75.2295006  95.7434995  62.9299978  77.3115006
  95.8944995  63.1449978  78.1305006  94.9584995  62.6739978  77.0715006
 101.6264995  62.6359978  75.7195006 101.9244995  61.4739978  75.9945006
 102.1394995  63.2959978  74.6905006 101.9544995  64.1159978  74.5075006
 103.0694995  62.6779978  73.7735006 103.2914995  61.7969978  74.1145006
 102.4154995  62.5629978  72.4085006 102.2534995  63.4499978  72.0515006
 103.0204995  62.1159978  71.7955006 101.1314995  61.8119978  72.4745006
  99.9524995  62.4979978  72.3395006  99.9674995  63.4159978  72.1925006
  98.7524995  61.8439978  72.4185006  97.9554995  62.3139978  72.3255006
  98.7364995  60.4789978  72.6385006  97.5334995  59.8169978  72.7215006
  97.6724995  58.9989978  72.8555006  99.9204995  59.7839978  72.7765006
  99.9064995  58.8659978  72.9255006 101.1224995  60.4509978  72.6935006
 101.9224995  59.9859978  72.7845006 104.3644995  63.4489978  73.6695006
 105.3854995  62.8609978  73.3205006 104.2944995  64.7509978  73.9765006
 103.5794995  65.1089978  74.2925006 105.3864995  65.7109978  73.8225006
 105.5564995  65.7939978  72.8715006 104.9774995  67.0439978  74.4145006
 105.7024995  67.6799978  74.3115006 104.1904995  67.3749978  73.9545006
 104.7774995  66.9319978  75.3565006 106.6754995  65.2509978  74.4665006
 107.7664995  65.5269978  73.9645006 106.5554995  64.4909978  75.5485006
 105.7994995  64.2479978  75.8795006 107.7124995  63.9949978  76.2805006
 108.1564995  64.7529978  76.6925006 107.2624995  63.0169978  77.3505006
 108.0354995  62.6889978  77.8355006 106.6614995  63.4649978  77.9665006
 106.8024995  62.2709978  76.9345006 108.6984995  63.3059978  75.3465006
 109.9004995  63.2809978  75.6085006 108.1794995  62.7209978  74.2745006
 107.3404995  62.7349978  74.0875006 108.9794995  62.0009978  73.3155006
 109.9034995  61.9939978  73.6115006 108.4594995  60.5679978  73.2055006
 107.5404995  60.5959978  72.8955006 108.9734995  60.1039978  72.5265006
 108.5134995  59.7519978  74.5015006 108.0154995  60.2019978  75.2015006
 107.8854995  58.3889978  74.2645006 107.9184995  57.8699978  75.0835006
 106.9614995  58.5009978  73.9905006 108.3744995  57.9239978  73.5675006
 109.9594995  59.6159978  74.9505006 109.9964995  59.0999978  75.7705006
 110.4714995  59.1639978  74.2615006 110.3344995  60.4969978  75.1065006
 108.9124995  62.6779978  71.9575006 109.9014995  62.6959978  71.2275006
 107.7284995  63.1999978  71.6255006 107.0584995  63.2299978  72.1635006
 107.4544995  63.7719978  70.3125006 107.6554995  63.0869978  69.6565006
 105.9994995  64.1589978  70.1895006 105.8384995  64.5369978  69.3105006
 105.4444995  63.3729978  70.3105006 105.7804995  64.8159978  70.8685006
 108.3394995  64.9659978  70.0175006 108.7324995  65.1669978  68.8725006
 108.6514995  65.7689978  71.0265006 108.3904995  65.6719978  71.8405006
 109.5014995  66.9149978  70.7695006 109.0914995  67.4789978  70.0945006
 109.6724995  67.7699978  72.0325006 110.0584995  67.2239978  72.7355006
 110.5964995  68.9409978  71.7475006 110.6984995  69.4759978  72.5505006
 111.4634995  68.6089978  71.4685006 110.2174995  69.4879978  71.0415006
 108.3924995  68.2659978  72.4495006 107.9974995  67.6779978  72.9015006
 110.8524995  66.4079978  70.2765006 111.3824995  66.8919978  69.2745006
 111.3934995  65.4189978  70.9855006 111.0294995  65.0779978  71.6855006
 112.6704995  64.8229978  70.6255006 113.3614995  65.5029978  70.6105006
 112.9314995  64.1689978  71.2925006 112.5614995  64.1619978  69.2635006
 113.5144995  64.1769978  68.4745006 111.3844995  63.5889978  68.9885006
 110.7104995  63.5829978  69.5225006 111.1664995  62.9209978  67.7305006
 111.7894995  62.1799978  67.6715006 109.7614995  62.3169978  67.6045006
 109.1014995  63.0209978  67.7005006 109.6084995  61.6599978  66.2435006
 108.7194995  61.2789978  66.1655006 109.7374995  62.3229978  65.5475006
 110.2704995  60.9579978  66.1465006 109.5654995  61.3349978  68.6305006
 109.6564995  61.6949978  69.3845006 111.3864995  63.9199978  66.6285006
 112.1034995  63.6339978  65.6755006 110.8014995  65.1079978  66.7935006
 110.3284995  65.3269978  67.4775006 110.9344995  66.1389978  65.7915006
 110.5294995  65.7709978  64.9905006 110.2584995  67.4419978  66.2035006
 110.6004995  67.6849978  67.0785006 110.5474995  68.1299978  65.5845006
 108.7994995  67.4939978  66.2705006 108.4184995  66.8039978  66.8365006
 108.4364995  68.8549978  66.8475006 107.4714995  68.9329978  66.9105006
 108.8254995  68.9459978  67.7315006 108.7804995  69.5539978  66.2695006
 108.2554995  67.2809978  64.8955006 107.2864995  67.3129978  64.9225006
 108.5854995  67.9769978  64.3055006 108.5414995  66.4149978  64.5645006
 112.3714995  66.5069978  65.6075006 112.8274995  66.7029978  64.4915006
 113.1084995  66.5899978  66.6975006 112.8494995  66.4179978  67.4995006
 114.4784995  67.0069978  66.5405006 114.4804995  67.9149978  66.2005006
 115.2084995  67.0199978  67.8805006 114.7494995  67.6229978  68.4855006
 115.1634995  66.1349978  68.2745006 116.6504995  67.4369978  67.7715006
 116.9854995  68.7769978  67.5775006 116.3104995  69.4129978  67.5075006
 118.3044995  69.1709978  67.4875006 118.5124995  70.0669978  67.3515006
 119.3094995  68.2439978  67.5975006 120.1984995  68.5099978  67.5385006
 118.9944995  66.9079978  67.7975006 119.6734995  66.2779978  67.8765006
 117.6724995  66.5109978  67.8795006 117.4684995  65.6129978  68.0085006
 115.1944995  66.1239978  65.5305006 115.6734995  66.6279978  64.5145006
 115.2654995  64.8159978  65.7925006 114.9154995  64.4119978  66.4665006
 116.0084995  63.9849978  64.8465006 116.8504995  64.4489978  64.7175006
 116.2964995  62.5819978  65.3825006 116.9714995  62.1659978  64.8245006
 116.6724995  62.6579978  66.2735006 115.1114995  61.6989978  65.4375006
 114.2964995  61.4709978  66.4845006 114.3924995  61.8509978  67.3275006
 113.3004995  60.5919978  66.1225006 112.6754995  60.3059978  66.6395006
 113.4644995  60.2489978  64.8165006 112.7114995  59.4119978  64.0145006
 111.9594995  58.9759978  64.3445006 113.1234995  59.2469978  62.6905006
 112.6344995  58.6899978  62.1285006 114.2314995  59.8869978  62.2005006
 114.4824995  59.7579978  61.3145006 114.9834995  60.7249978  63.0095006
 115.7364995  61.1559978  62.6745006 114.5884995  60.9099978  64.3415006
 115.2864995  63.8499978  63.5135006 115.9324995  63.6759978  62.4765006
 113.9554995  63.9459978  63.5355006 113.4924995  64.0959978  64.2445006
 113.1774995  63.7989978  62.3235006 113.3334995  62.9089978  61.9695006
 111.6954995  63.9509978  62.5845006 111.4034995  63.2589978  63.1985006
 111.5304995  64.8029978  63.0175006 110.8954995  63.8699978  61.3315006
 111.3104995  64.4219978  60.6505006 110.9074995  62.9569978  61.0025006
 109.2214995  64.3849978  61.5565006 109.5294995  66.1179978  61.7835006
 108.6884995  66.5799978  61.9265006 110.1034995  66.2469978  62.5545006
 109.9644995  66.4759978  60.9935006 113.5984995  64.8509978  61.3585006
 113.8924995  64.5609978  60.2065006 113.6154995  66.0689978  61.8645006
 113.4104995  66.2359978  62.6825006 113.9724995  67.2399978  61.1205006
 113.4534995  67.2959978  60.3025006 113.6614995  68.4849978  61.9545006
 114.0824995  68.3919978  62.8235006 114.0624995  69.2569978  61.5255006
 112.1504995  68.7569978  62.1585006 111.7324995  67.9719978  62.5455006
 112.0374995  69.4809978  62.7945006 111.4484995  69.1119978  60.8695006
 112.1434995  69.2639978  59.9135006 110.2364995  69.2709978  60.8205006
 115.4354995  67.1619978  60.7315006 115.8014995  67.5599978  59.6385006
 116.2994995  66.5809978  61.5575006 116.1414995  66.2479978  62.3345006
 117.6644995  66.5189978  61.0565006 117.9794995  67.4329978  60.9815006
 118.6494995  65.7859978  61.9915006 118.2574995  64.9339978  62.2405006
 119.9604995  65.5559978  61.2615006 120.5814995  65.0949978  61.8475006
 119.8004995  65.0159978  60.4715006 120.3384995  66.4099978  60.9975006
 118.8924995  66.5649978  63.2635006 119.3874995  67.3719978  63.0505006
 118.0394995  66.8439978  63.6315006 119.6484995  65.7859978  64.3095006
 119.7724995  66.3379978  65.0975006 119.1464995  64.9909978  64.5475006
 120.5144995  65.5269978  63.9575006 117.6404995  65.7869978  59.7295006
 118.1544995  66.2739978  58.7215006 116.9734995  64.6469978  59.7185006
 116.5534995  64.3229978  60.3955006 116.9054995  63.8419978  58.5225006
 117.8184995  63.7149978  58.2185006 116.2384995  62.4979978  58.8555006
 115.3824995  62.6529978  59.2835006 115.9834995  61.7069978  57.5835006
 115.5624995  60.8619978  57.8065006 115.3994995  62.2139978  56.9985006
 116.8254995  61.5389978  57.1325006 117.1354995  61.7249978  59.8045006
 116.7214995  60.8749978  60.0205006 117.9944995  61.5679978  59.3825006
 117.2634995  62.2369978  60.6185006 116.1594995  64.5099978  57.3735006
 116.6634995  64.5399978  56.2535006 114.9684995  65.0309978  57.6485006
 114.6234995  65.0699978  58.4355006 114.1454995  65.5889978  56.5915006
 114.2794995  65.0149978  55.8205006 112.6844995  65.5749978  57.0085006
 112.5904995  66.0409978  57.8545006 112.1624995  66.0659978  56.3545006
 112.1154995  64.1689978  57.1475006 112.6144995  63.6619978  57.8075006
 110.7004995  64.2519978  57.6045006 110.3364995  63.3579978  57.6935006
 110.6634995  64.7029978  58.4625006 110.1794995  64.7499978  56.9555006
 112.2274995  63.4559978  55.8045006 111.8674995  62.5589978  55.8835006
 111.7274995  63.9469978  55.1345006 113.1594995  63.4079978  55.5405006
 114.5574995  66.9609978  56.1295006 114.4454995  67.2629978  54.9475006
 115.0464995  67.7979978  57.0205006 115.1494995  67.6359978  57.8585006
 115.4514995  69.1089978  56.5725006 114.6894995  69.5639978  56.1805006
 115.9374995  69.9979978  57.7155006 116.6154995  69.5349978  58.2315006
 116.5154995  71.2419978  57.1445006 116.8274995  71.8139978  57.8635006
 117.2604995  71.0169978  56.5645006 115.8374995  71.7089978  56.6315006
 114.7924995  70.3259978  58.6175006 115.1024995  70.8909978  59.3425006
 114.1074995  70.7939978  58.1145006 114.4224995  69.5069978  58.9815006
 116.5644995  68.9009978  55.5815006 116.5554995  69.5049978  54.5115006
 117.5054995  68.0179978  55.9325006 117.5164995  67.5939978  56.6805006
 118.6044995  67.7079978  55.0445006 119.0634995  68.5309978  54.8135006
 119.6074995  66.7849978  55.7405006 119.1464995  66.0169978  56.1135006
 120.6374995  66.2869978  54.7395006 121.2694995  65.7029978  55.1885006
 120.1904995  65.7969978  54.0315006 121.1114995  67.0429978  54.3585006
 120.2964995  67.5689978  56.8585006 120.9364995  66.9959978  57.3095006
 120.7584995  68.3339978  56.4805006 119.6324995  67.8759978  57.4955006
 118.0844995  67.0829978  53.7645006 118.5404995  67.4329978  52.6805006
 117.1174995  66.1719978  53.8725006 116.7814995  65.8969978  54.6145006
 116.5554995  65.5679978  52.6755006 117.2504995  65.0229978  52.2745006
 115.3594995  64.6779978  53.0045006 115.6654995  63.9129978  53.5165006
 114.7444995  65.1699978  53.5695006 114.6274995  64.1929978  51.7905006
 115.1134995  63.1599978  51.0095006 115.9134995  62.7439978  51.2395006
 114.4164995  62.7389978  49.8855006 114.7514995  62.0449978  49.3655006
 113.2254995  63.3489978  49.5375006 112.7594995  63.0659978  48.7835006
 112.7304995  64.3769978  50.3105006 111.9294995  64.7889978  50.0805006
 113.4264995  64.7929978  51.4255006 113.0874995  65.4869978  51.9425006
 116.1094995  66.6399978  51.7085006 116.4844995  66.6079978  50.5395006
 115.3204995  67.5859978  52.2065006 115.0864995  67.6269978  53.0335006
 114.7794995  68.6459978  51.3815006 114.4064995  68.2489978  50.5785006
 113.6564995  69.3739978  52.1215006 113.9474995  69.5769978  53.0245006
 113.4804995  70.2209978  51.6825006 112.3734995  68.5639978  52.1785006
 111.8704995  68.0709978  53.3805006 112.3214995  68.2489978  54.1745006
 110.7044995  67.3169978  53.4085006 110.3794995  66.9919978  54.2175006
 110.0274995  67.0499978  52.2345006 109.2454995  66.5469978  52.2505006
 110.5174995  67.5339978  51.0355006 110.0644995  67.3549978  50.2435006
 111.6784995  68.2829978  51.0115006 111.9994995  68.6039978  50.1995006
 115.8684995  69.6109978  50.9475006 115.7724995  70.2139978  49.8835006
 116.9034995  69.7629978  51.7655006 116.9864995  69.3639978  52.5225006
 117.9994995  70.6439978  51.4195006 117.6734995  71.5449978  51.2685006
 118.6374995  70.6909978  52.1485006 118.6634995  70.1109978  50.1745006
 118.7884995  70.8159978  49.1785006 119.0674995  68.8519978  50.2495006
 118.9644995  68.3649978  50.9505006 119.7234995  68.1679978  49.1585006
 120.5554995  68.6249978  48.9595006 120.0464995  66.7169978  49.5415006
 119.2234995  66.2589978  49.7725006 120.6984995  66.0029978  48.3715006
 120.8994995  65.0879978  48.6215006 120.0934995  66.0049978  47.6135006
 121.5194995  66.4589978  48.1305006 120.9344995  66.7049978  50.6685006
 120.5034995  66.8839978  51.3665006 118.8264995  68.1849978  47.9465006
 119.2774995  68.4849978  46.8435006 117.5514995  67.8739978  48.1635006
 117.2314995  67.6699978  48.9355006 116.5844995  67.8549978  47.0935006
 116.7764995  67.1239978  46.4855006 115.1844995  67.6559978  47.6565006
 115.1814995  66.8489978  48.1935006 114.9854995  68.3949978  48.2525006
 114.0924995  67.5559978  46.6475006 114.1524995  68.2959978  46.0235006
 114.1944995  66.7409978  46.1315006 112.7684995  67.5669978  47.3145006
 112.5694995  66.8339978  48.2535006 111.9524995  68.3289978  46.8855006
 116.6614995  69.1749978  46.3635006 116.8134995  69.1949978  45.1485006
 116.5834995  70.2689978  47.1215006 116.4934995  70.2549978  47.9765006
 116.6464995  71.5949978  46.5505006 115.8574995  71.6619978  45.9905006
 116.5914995  72.7019978  47.5855006 115.7664995  72.6499978  48.0935006
 117.3204995  72.6109978  48.2185006 116.6814995  73.9989978  46.8745006
 115.5454995  74.5469978  46.3295006 114.7244995  74.1229978  46.4405006
 115.6224995  75.7119978  45.6265006 114.8534995  76.0889978  45.2645006
 116.8514995  76.3349978  45.4515006 116.9394995  77.4959978  44.7385006
 117.7384995  77.7529978  44.7185006 117.9854995  75.7839978  45.9875006
 118.8074995  76.2019978  45.8685006 117.9054995  74.6129978  46.7005006
 118.6734995  74.2349978  47.0645006 117.8944995  71.7819978  45.7285006
 117.8294995  72.2999978  44.6235006 119.0354995  71.3879978  46.2725006
 119.1094995  71.0209978  47.0465006 120.2814995  71.5649978  45.5505006
 120.4504995  72.5129978  45.4315006 121.4534995  70.9769978  46.3455006
 121.2474995  70.0669978  46.6115006 122.6704995  70.9609978  45.4985006
 123.4104995  70.5889978  46.0025006 122.5104995  70.4169978  44.7115006
 122.8874995  71.8659978  45.2265006 121.6854995  71.8129978  47.5865006
 122.4264995  71.4439978  48.0915006 121.8934995  72.7249978  47.3285006
 120.8854995  71.8069978  48.1355006 120.1704995  70.9089978  44.1865006
 120.5864995  71.4829978  43.1805006 119.5914995  69.7179978  44.1575006
 119.3044995  69.3019978  44.8535006 119.3974995  69.0149978  42.9125006
 120.2544995  68.9539978  42.4615006 118.8944995  67.5879978  43.1575006
 118.1014995  67.6029978  43.7155006 118.5324995  66.9479978  41.8395006
 118.2144995  66.0449978  41.9945006 117.8354995  67.4669978  41.4085006
 119.3154995  66.9209978  41.2675006 119.9764995  66.7959978  43.8695006
 119.6644995  65.8909978  44.0275006 120.7744995  66.7709978  43.3185006
 120.1824995  67.2189978  44.7175006 118.4304995  69.7799978  42.0185006
 118.6624995  69.8699978  40.8195006 117.3544995  70.3299978  42.5965006
 117.1794995  70.2779978  43.4365006 116.3704995  71.0809978  41.8185006
 115.9784995  70.4679978  41.1765006 115.2844995  71.6579978  42.7235006
 115.7114995  72.1429978  43.4475006 114.7694995  72.3039978  42.2145006
 114.3584995  70.6729978  43.3025006 113.9064995  70.2049978  42.5835006
 114.8694995  70.0109978  43.7945006 113.3374995  71.2679978  44.2095006
 113.7644995  71.6989978  44.9665006 112.8264995  71.9499978  43.7465006
 112.4954995  70.2309978  44.6425006 112.5994995  69.8989978  45.4285006
 111.5714995  69.7739978  43.8755006 111.3784995  70.3019978  42.7395006
 111.8654995  70.9639978  42.4845006 110.7604995  69.9989978  42.2235006
 110.8394995  68.7749978  44.2085006 110.9594995  68.3879978  44.9675006
 110.2284995  68.4919978  43.6735006 117.0404995  72.2429978  41.1195006
 116.8004995  72.5029978  39.9395006 117.9054995  72.9089978  41.8665006
 118.0844995  72.6969978  42.6805006 118.6344995  74.0549978  41.3945006
 118.0174995  74.7509978  41.1205006 119.5114995  74.6119978  42.5145006
 118.9384995  74.8699978  43.2525006 120.0854995  73.8999978  42.8375006
 120.3764995  75.7919978  42.1475006 120.9534995  75.5759978  41.3985006
 119.4864995  76.9449978  41.7505006 120.0334995  77.7099978  41.5125006
 118.9434995  76.6869978  40.9895006 118.9094995  77.1799978  42.4945006
 121.2494995  76.1529978  43.3315006 121.8084995  76.9119978  43.1025006
 120.6884995  76.3819978  44.0895006 121.8104995  75.3959978  43.5625006
 119.4724995  73.6449978  40.2195006 119.4494995  74.2889978  39.1775006
 120.2064995  72.5549978  40.3815006 120.2204995  72.0689978  41.0915006
 121.0644995  72.1109978  39.3105006 121.6624995  72.8419978  39.0895006
 121.8554995  70.8929978  39.7565006 121.2434995  70.2339978  40.1195006
 122.2804995  70.4899978  38.9825006 122.8854995  71.2009978  40.7655006
 123.4464995  72.4149978  41.0175006 123.2314995  73.2039978  40.5745006
 124.3754995  72.3039978  42.0195006 124.8484995  72.9479978  42.3365006
 124.4274995  70.9959978  42.4335006 125.2094995  70.3959978  43.4055006
 125.8264995  70.8859978  43.8995006 125.0354995  69.0249978  43.6165006
 125.5464995  68.5959978  44.2645006 124.1264995  68.2979978  42.8885006
 124.0304995  67.3879978  43.0535006 123.3494995  68.8999978  41.9115006
 122.7374995  68.4019978  41.4195006 123.5034995  70.2719978  41.6785006
 120.2634995  71.7419978  38.0785006 120.6004995  72.1499978  36.9665006
 119.1714995  71.0109978  38.2885006 118.8834995  70.7909978  39.0685006
 118.3654995  70.5179978  37.1925006 118.9494995  70.0309978  36.5915006
 117.2994995  69.5829978  37.7135006 116.8514995  69.1519978  36.9685006
 117.7114995  68.8809978  38.2425006 116.3634995  70.2679978  38.4905006
 116.7264995  70.9409978  38.8385006 117.7474995  71.6399978  36.3975006
 117.5494995  71.5049978  35.1945006 117.5084995  72.7679978  37.0515006
 117.6964995  72.8909978  37.8815006 116.8964995  73.9089978  36.4015006
 116.0034995  73.6339978  36.1405006 116.8344995  75.0749978  37.3555006
 116.4234995  75.8339978  36.9125006 116.3074995  74.8299978  38.1325006
 117.7324995  75.3119978  37.6365006 117.6324995  74.3349978  35.1455006
 117.0024995  74.8409978  34.2255006 118.9534995  74.1329978  35.0945006
 119.3984995  73.7379978  35.7155006 119.7704995  74.5729978  33.9625006
 119.7344995  75.5409978  33.9115006 120.6944995  74.3319978  34.1335006
 119.3554995  73.9929978  32.6035006 119.7964995  74.4809978  31.5615006
 118.5044995  72.9649978  32.6045006 118.1784995  72.6109978  33.3175006
 118.0514995  72.3479978  31.3615006 118.7804995  72.4789978  30.7355006
 117.7264995  70.8869978  31.6045006 117.5874995  70.4409978  30.7545006
 118.4824995  70.4549978  32.0315006 116.2674995  70.6869978  32.6295006
 116.5394995  70.9489978  33.7685006 116.7904995  72.9709978  30.7775006
 116.4534995  72.7109978  29.6225006 116.0664995  73.7489978  31.5705006
 116.2824995  73.9689978  32.3735006 114.8034995  74.2969978  31.0955006
 114.3384995  73.5969978  30.6105006 113.9114995  74.7229978  32.2495006
 113.8074995  73.9749978  32.8575006 114.3544995  75.4309978  32.7435006
 112.5404995  75.2049978  31.8275006 112.6364995  76.0149978  31.3025006
 112.1344995  74.5389978  31.2505006 111.6484995  75.4699978  32.9535006
 111.5234995  74.6589978  33.4705006 112.0524995  76.1239978  33.5455006
 110.3684995  75.9559978  32.4875006 110.3244995  76.2429978  31.6775006
 109.2424995  75.9949978  33.2185006 109.2284995  75.5659978  34.4555006
 109.9464995  75.2539978  34.8105006 108.5004995  75.5959978  34.9125006
 108.1274995  76.4569978  32.6785006 108.1254995  76.7309978  31.8635006
 107.4034995  76.4839978  33.1425006 115.0544995  75.4579978  30.1535006
 115.9004995  76.2939978  30.4215006 114.3014995  75.5349978  29.0635006
 113.6864995  74.9689978  28.8615006 114.4674995  76.6229978  28.0955006
 115.3754995  76.5439978  27.7645006 113.4504995  76.4759978  26.9895006
 113.6344995  77.1199978  26.2875006 113.5244995  75.5939978  26.5915006
 112.1504995  76.6669978  27.4775006 111.5994995  76.5829978  26.8485006
 114.3314995  78.0259978  28.6955006 114.8424995  78.9929978  28.1335006
 113.6434995  78.1369978  29.8235006 113.2754995  77.4719978  30.2265006
 113.4504995  79.4169978  30.4835006 113.4974995  80.1279978  29.8255006
 112.0704995  79.4749978  31.1375006 111.9774995  78.7279978  31.7485006
 112.0044995  80.2849978  31.6675006 110.9194995  79.4419978  30.1275006
 111.0284995  80.1659978  29.4915006 110.9564995  78.6139978  29.6245006
 109.5574995  79.5629978  30.8025006 109.4434995  78.8389978  31.4375006
 109.5164995  80.3909978  31.3055006 108.4274995  79.5289978  29.7805006
 108.5414995  80.2559978  29.1485006 108.4744995  78.7029978  29.2735006
 107.0894995  79.6379978  30.4275006 106.4554995  79.6149978  29.8035006
 106.9754995  78.9589978  30.9915006 107.0374995  80.4059978  30.8745006
 114.5524995  79.6319978  31.5115006 114.8104995  80.7539978  31.9385006
 115.1684995  78.5329978  31.9255006 114.9724995  77.7499978  31.6275006
 116.2304995  78.5199978  32.9145006 116.4274995  79.4349978  33.1685006
 115.8204995  77.7739978  34.1915006 115.6014995  76.8599978  33.9525006
 116.5894995  77.7369978  34.7825006 114.6614995  78.3519978  34.9605006
 113.8254995  77.5009978  35.6685006 113.9754995  76.5829978  35.6535006
 112.7714995  78.0159978  36.3945006 112.2044995  77.4459978  36.8625006
 112.5594995  79.3869978  36.4245006 111.5134995  79.8979978  37.1595006
 111.5044995  80.7349978  37.0895006 113.3934995  80.2309978  35.7235006
 113.2474995  81.1489978  35.7435006 114.4444995  79.7159978  34.9925006
 115.0064995  80.2869978  34.5215006 117.4504995  77.8519978  32.2995006
 117.7444995  76.7019978  32.5995006 118.1424995  78.5519978  31.4155006
 117.9844995  79.3689978  31.1995006 119.2654995  77.9329978  30.7315006
 119.1204995  76.9749978  30.7745006 119.3114995  78.4129978  29.2745006
 119.4044995  79.3779978  29.2445006 120.5134995  77.8169978  28.5565006
 120.5294995  78.1289978  27.6385006 121.3284995  78.0929978  29.0055006
 120.4504995  76.8489978  28.5675006 118.0204995  78.0099978  28.5975006
 118.0324995  78.3059978  27.6735006 117.9274995  77.0449978  28.6255006
 117.2714995  78.4199978  29.0585006 120.6124995  78.2029978  31.4005006
 121.0064995  79.3549978  31.6095006 121.3154995  77.1199978  31.7225006
 121.0344995  76.3169978  31.5945006 122.6384995  77.1939978  32.3275006
 123.0184995  76.3029978  32.3815006 123.2234995  77.7179978  31.7585006
 122.6004995  77.8069978  33.7085006 121.5304995  77.9359978  34.2965006
 123.7824995  78.1809978  34.2035006 124.5204995  78.1089978  33.7675006
 123.9414995  78.7499978  35.5335006 123.7084995  78.0559978  36.1705006
 125.3834995  79.1849978  35.7765006 125.9634995  78.4139978  35.6785006
 125.6384995  79.8199978  35.0895006 125.6284995  79.8139978  37.1425006
 125.0514995  80.5829978  37.2715006 125.3194995  78.7819978  38.2205006
 125.4724995  79.1719978  39.0955006 124.3924995  78.5049978  38.1475006
 125.8964995  78.0109978  38.1055006 127.0694995  80.2859978  37.2305006
 127.2264995  80.6869978  38.0995006 127.6654995  79.5299978  37.1105006
 127.2374995  80.9429978  36.5375006 123.0234995  79.9279978  35.7365006
 122.3674995  80.0269978  36.7705006 122.9984995  80.8329978  34.7685006
 123.4724995  80.7959978  34.0515006 122.1314995  81.9859978  34.8715006
 122.4524995  82.5519978  35.5905006 122.1424995  82.8149978  33.5995006
 123.0384995  83.1509978  33.4415006 121.9134995  82.2499978  32.8445006
 121.1914995  83.9569978  33.6685006 120.0054995  84.0699978  33.0145006
 119.6554995  83.4339978  32.4325006 119.4004995  85.2569978  33.3365006
 118.6464995  85.5329978  33.0295006 120.1924995  85.9309978  34.2275006
 120.0014995  87.1569978  34.8385006 119.2424995  87.6679978  34.6695006
 120.9894995  87.5979978  35.7165006 120.8864995  88.4199978  36.1405006
 122.1094995  86.8489978  35.9705006 122.7504995  87.1689978  36.5635006
 122.3014995  85.6199978  35.3555006 123.0634995  85.1159978  35.5295006
 121.3244995  85.1529978  34.4675006 120.7304995  81.5069978  35.1525006
 120.0754995  81.9899978  36.0685006 120.2764995  80.5539978  34.3565006
 120.7204995  80.2169978  33.7025006 118.9664995  80.0009978  34.5395006
 118.3024995  80.6939978  34.3965006 118.8104995  79.3159978  33.8705006
 118.7794995  79.4059978  35.9165006 117.7104995  79.5389978  36.5035006
 119.8174995  78.7509978  36.4325006 120.5744995  78.6499978  36.0365006
 119.7304995  78.1429978  37.7465006 118.9984995  77.5069978  37.7695006
 120.9934995  77.3659978  38.0735006 121.7574995  77.9549978  37.9715006
 120.9634995  77.0999978  39.0055006 121.2134995  76.1259978  37.2175006
 120.4274995  75.5589978  37.2595006 121.3254995  76.3879978  36.2905006
 122.3944995  75.3649978  37.6605006 123.1774995  75.9369978  37.6245006
 122.2784995  75.1009978  38.5865006 122.6254995  74.1709978  36.8385006
 122.1854995  73.4589978  37.0365006 123.4774995  74.1109978  35.7955006
 124.1684995  75.1709978  35.4575006 124.0784995  75.9029978  35.9005006
 124.7124995  75.1349978  34.7925006 123.6314995  72.9869978  35.1065006
 123.1844995  72.2849978  35.3235006 124.1784995  72.9609978  34.4425006
 119.4844995  79.2469978  38.7615006 118.7154995  79.0669978  39.6995006
 120.1174995  80.3979978  38.5485006 120.6604995  80.5389978  37.8965006
 119.9254995  81.5279978  39.4325006 120.1664995  81.2649978  40.3345006
 120.8274995  82.7089978  39.0655006 121.7524995  82.4229978  39.1265006
 120.6644995  82.9469978  38.1395006 120.6454995  83.9489978  39.9245006
 119.7284995  84.2629978  39.8785006 120.9524995  83.6139978  41.3725006
 120.8364995  84.4059978  41.9195006 120.3494995  82.9179978  41.6785006
 121.8684995  83.3029978  41.4455006 121.5614995  85.0389978  39.4065006
 121.4534995  85.8369978  39.9475006 122.4824995  84.7379978  39.4545006
 121.3354995  85.2409978  38.4855006 118.4744995  81.9359978  39.3645006
 117.8474995  82.1429978  40.3955006 117.9414995  82.0349978  38.1485006
 118.3624995  81.8769978  37.4155006 116.5574995  82.4339978  37.9895006
 116.4464995  83.3229978  38.3605006 116.1704995  82.4929978  36.5275006
 116.4044995  81.6489978  36.1115006 115.2064995  82.5819978  36.4655006
 116.8074995  83.6079978  35.7435006 116.5874995  84.4609978  36.1505006
 117.7724995  83.5199978  35.7745006 116.3484995  83.5929978  34.3335006
 116.8414995  84.2549978  33.8245006 116.5424995  82.7289978  33.9375006
 114.9254995  83.8639978  34.2335006 114.5074995  84.0719978  34.9555006
 114.2124995  83.8129978  33.0935006 114.8054995  83.5089978  31.9605006
 115.6494995  83.3429978  31.9475006 114.3494995  83.4759978  31.2315006
 112.9164995  84.0689978  33.1125006 112.5284995  84.2679978  33.8535006
 112.4614995  84.0359978  32.3835006 115.6614995  81.4569978  38.7325006
 114.6824995  81.8639978  39.3615006 116.0074995  80.1749978  38.6895006
 116.6764995  79.8579978  38.2525006 115.2294995  79.2069978  39.4165006
 114.3214995  79.2019978  39.0745006 115.7374995  77.7879978  39.2355006
 115.6724995  77.5439978  38.2985006 116.6774995  77.7539978  39.4725006
 114.9824995  76.7759978  40.0635006 113.7474995  76.2949978  39.6495006
 113.3824995  76.5999978  38.8505006 113.0534995  75.3729978  40.4035006
 112.2274995  75.0599978  40.1115006 113.5834995  74.9159978  41.5875006
 113.1164995  74.2959978  42.0995006 114.8134995  75.3819978  42.0145006
 115.1764995  75.0709978  42.8125006 115.5034995  76.3069978  41.2585006
 116.3274995  76.6189978  41.5545006 115.2664995  79.6099978  40.8675006
 114.2334995  79.7489978  41.4885006 116.4574995  79.8669978  41.4045006
 117.2064995  79.8179978  40.9845006 116.5534995  80.2649978  42.8025006
 116.2264995  79.5339978  43.3505006 117.9984995  80.5329978  43.1915006
 118.0394995  80.7959978  44.1245006 118.5234995  79.7279978  43.0595006
 118.3554995  81.2459978  42.6395006 115.6824995  81.4959978  43.0695006
 115.0874995  81.6059978  44.1385006 115.5784995  82.3999978  42.0915006
 115.9724995  82.3289978  41.3305006 114.7704995  83.6059978  42.2405006
 115.0204995  84.0189978  43.0815006 115.0424995  84.5869978  41.1085006
 114.9244995  84.1259978  40.2635006 114.3764995  85.2919978  41.1425006
 116.4234995  85.2219978  41.1265006 116.5324995  85.7409978  41.9385006
 117.1014995  84.5279978  41.1405006 116.6284995  86.0959978  39.9445006
 116.5104995  85.5739978  39.1355006 115.9504995  86.7889978  39.9365006
 117.9384995  86.7079978  39.9315006 118.4034995  86.6779978  40.6545006
 118.4754995  87.3209978  38.8615006 117.8044995  87.3709978  37.7325006
 117.0244995  87.0119978  37.6795006 118.1454995  87.7619978  37.0465006
 119.6734995  87.8669978  38.9435006 120.1124995  87.8309978  39.6825006
 120.0154995  88.2589978  38.2585006 113.2744995  83.2709978  42.2855006
 112.4914995  84.0129978  42.8765006 112.8794995  82.1689978  41.6495006
 113.4134995  81.6469978  41.2225006 111.4814995  81.7469978  41.6245006
 110.9564995  82.3319978  41.0565006 111.3964995  80.3159978  41.0875006
 111.8544995  80.2929978  40.2325006 111.8944995  79.7429978  41.6915006
 110.0484995  79.7129978  40.8965006 109.5514995  79.7189978  41.7295006
 109.5334995  80.2259978  40.2545006 110.2504995  78.2759978  40.4005006
 110.7534995  78.2949978  39.5715006 110.7864995  77.7899978  41.0465006
 108.9584995  77.5319978  40.1745006 108.4264995  77.5489978  40.9855006
 108.4414995  77.9789978  39.4865006 109.2104995  76.1369978  39.7775006
 108.4864995  75.6459978  39.9425006 109.3984995  76.1049978  38.9085006
 109.8984995  75.8159978  40.2415006 110.9564995  81.7809978  43.0625006
 111.5634995  81.1349978  43.9145006 109.8634995  82.5039978  43.3645006
 109.1394995  83.2299978  42.3055006 108.7194995  82.6259978  41.6735006
 109.7264995  83.8099978  41.7965006 108.1234995  84.0119978  43.1015006
 107.3054995  84.1419978  42.5965006 108.4584995  84.8929978  43.3315006
 107.8774995  83.1819978  44.3355006 107.2424995  82.4689978  44.1645006
 107.5144995  83.7169978  45.0585006 109.2594995  82.6309978  44.6845006
 109.7704995  83.1889978  45.2915006 109.1654995  81.3039978  45.4115006
 109.4004995  81.2319978  46.6135006 108.8384995  80.2619978  44.6675006
 108.6924995  80.3069978  43.8215006 108.6954995  78.9369978  45.2235006
 108.1234995  78.9699978  46.0065006 108.0314995  78.0179978  44.2035006
 108.5104995  78.0449978  43.3605006 108.0664995  76.5729978  44.6665006
 107.6394995  76.0099978  44.0025006 108.9874995  76.2929978  44.7835006
 107.5944995  76.4919978  45.5105006 106.6054995  78.5079978  44.0065006
 106.0974995  78.3239978  44.8125006 106.6194995  79.4709978  43.8945006
 105.9064995  77.9069978  42.8585006 105.0084995  78.2689978  42.8005006
 106.3894995  78.1109978  42.0425006 105.8604995  76.9449978  42.9745006
 110.0364995  78.4149978  45.6675006 110.1514995  77.8779978  46.7635006
 111.0454995  78.5809978  44.8165006 110.9694995  78.9529978  44.0445006
 112.3874995  78.1319978  45.1405006 112.3644995  77.1859978  45.3545006
 113.2894995  78.3649978  43.9645006 114.1594995  77.9679978  44.1285006
 112.9254995  77.9349978  43.1755006 113.4224995  79.7249978  43.7455006
 112.6624995  80.0819978  43.7315006 112.9144995  78.9069978  46.3355006
 113.6884995  78.3799978  47.1385006 112.4674995  80.1529978  46.4665006
 111.9214995  80.5389978  45.9265006 112.9034995  80.9569978  47.5825006
 113.8734995  80.9559978  47.6065006 112.4974995  82.4339978  47.4515006
 111.5474995  82.4939978  47.2635006 112.7704995  83.1529978  48.7445006
 112.5134995  84.0839978  48.6575006 112.2584995  82.7419978  49.4585006
 113.7164995  83.0969978  48.9525006 113.2524995  83.0789978  46.2965006
 114.1944995  83.1269978  46.5245006 113.1784995  82.5079978  45.5155006
 112.7654995  84.4599978  45.9395006 113.2884995  84.8069978  45.2005006
 111.8314995  84.4169978  45.6815006 112.8624995  85.0459978  46.7065006
 112.3404995  80.3509978  48.8395006 113.0724995  80.1509978  49.7995006
 111.0524995  80.0159978  48.8075006 110.5414995  80.1369978  48.1265006
 110.3964995  79.4049978  49.9485006 110.4724995  80.0159978  50.6985006
 108.9044995  79.1679978  49.6805006 108.7994995  78.7049978  48.8345006
 108.3024995  78.2909978  50.7895006 107.3594995  78.1459978  50.6125006
 108.7614995  77.4369978  50.8115006 108.4054995  78.7349978  51.6455006
 108.1794995  80.5039978  49.5985006 108.1354995  80.8959978  50.4845006
 108.6954995  81.1109978  49.0445006 106.7804995  80.3929978  49.0385006
 106.3714995  81.2719978  49.0115006 106.8194995  80.0269978  48.1415006
 106.2514995  79.8079978  49.6035006 111.0694995  78.0979978  50.2885006
 111.3004995  77.8039978  51.4585006 111.3924995  77.3059978  49.2655006
 111.2434995  77.4899978  48.4385006 112.0424995  76.0339978  49.5045006
 111.4054995  75.4099978  49.8855006 112.5714995  75.4229978  48.1975006
 113.1604995  76.0649978  47.7705006 113.1084995  74.6449978  48.4125006
 111.4814995  75.0079978  47.1935006 110.3374995  74.9679978  47.5595006
 111.8214995  74.7379978  46.0595006 113.2104995  76.2899978  50.4465006
 113.3164995  75.6639978  51.5015006 114.0484995  77.2569978  50.0665006
 113.9504995  77.7139978  49.3445006 115.2154995  77.6279978  50.8485006
 115.7014995  76.8089978  51.0315006 116.0704995  78.6059978  50.0465006
 115.5024995  79.3259978  49.7295006 116.7264995  79.0029978  50.6405006
 116.7904995  78.0079978  48.8675006 116.1814995  77.5089978  48.3005006
 117.4024995  79.1199978  48.0255006 117.8664995  78.7329978  47.2665006
 116.7004995  79.7099978  47.7095006 118.0304995  79.6259978  48.5645006
 117.8664995  77.0769978  49.4105006 118.3494995  76.6749978  48.6715006
 118.4834995  77.5819978  49.9625006 117.4524995  76.3799978  49.9435006
 114.8754995  78.2399978  52.1945006 115.5264995  77.9479978  53.1885006
 113.8414995  79.0639978  52.2645006 113.3234995  79.2759978  51.6115006
 113.5344995  79.6769978  53.5465006 114.3124995  80.1929978  53.8095006
 112.3364995  80.6399978  53.4695006 111.6024995  80.1939978  53.0185006
 111.8834995  81.0209978  54.8755006 111.1284995  81.6279978  54.8195006
 111.6204995  80.2219978  55.3585006 112.6134995  81.4559978  55.3445006
 112.7004995  81.8819978  52.6615006 113.3314995  82.4159978  53.1685006
 113.1504995  81.6089978  51.8465006 111.5054995  82.7379978  52.3035006
 111.8004995  83.5079978  51.7925006 110.8824995  82.2179978  51.7725006
 111.0664995  83.0369978  53.1155006 113.2344995  78.6069978  54.5575006
 113.7624995  78.6169978  55.6655006 112.4184995  77.6569978  54.1625006
 112.0654995  77.6129978  53.3795006 112.0514995  76.5899978  55.0535006
 111.6924995  76.9899978  55.8605006 110.9954995  75.7089978  54.3955006
 111.3024995  75.4209978  53.5215006 110.7544995  74.4919978  55.2325006
 110.0824995  73.9359978  54.8095006 111.5804995  73.9899978  55.3195006
 110.4444995  74.7599978  56.1115006 109.7294995  76.5009978  54.2415006
 109.0504995  75.9479978  53.8235006 109.4194995  76.7879978  55.1145006
 109.8994995  77.2789978  53.6875006 113.2454995  75.7479978  55.4465006
 113.4634995  75.5049978  56.6315006 114.0304995  75.3189978  54.4625006
 113.9264995  75.5049978  53.6295006 115.1614995  74.4679978  54.7755006
 114.7984995  73.7109978  55.2605006 115.8634995  73.9939978  53.4965006
 116.0534995  74.7569978  52.9285006 117.1694995  73.2979978  53.8635006
 117.6144995  72.9979978  53.0555006 117.7444995  73.9179978  54.3375006
 116.9814995  72.5339978  54.4315006 114.9574995  73.0219978  52.7475006
 115.4014995  72.7229978  51.9385006 114.7654995  72.2569978  53.3125006
 114.1274995  73.4669978  52.5145006 116.1794995  75.1569978  55.6485006
 116.5394995  74.6329978  56.6985006 116.6164995  76.3309978  55.2275006
 116.3264995  76.7279978  54.5215006 117.6414995  77.0539978  55.9425006
 118.4104995  76.4679978  56.0215006 118.0324995  78.3219978  55.1715006
 117.2404995  78.8469978  54.9755006 118.9654995  79.1759978  56.0165006
 119.2084995  79.9749978  55.5235006 118.5174995  79.4279978  56.8395006
 119.7664995  78.6699978  56.2265006 118.6974995  77.9229978  53.8555006
 118.9464995  78.7209978  53.3635006 119.4904995  77.3959978  54.0405006
 118.0774995  77.3979978  53.3255006 117.1894995  77.4299978  57.3275006
 117.9184995  77.2029978  58.2895006 115.9924995  77.9919978  57.4415006
 115.4574995  78.1509978  56.7875006 115.5114995  78.3829978  58.7455006
 116.1254995  79.0279978  59.1295006 114.1554995  79.0489978  58.6445006
 113.8524995  79.3029978  59.5305006 114.2244995  79.8399978  58.0875006
 113.5194995  78.4309978  58.2505006 115.4454995  77.1689978  59.6355006
 115.7854995  77.2529978  60.8085006 115.0174995  76.0369978  59.0845006
 114.7804995  75.9449978  58.2625006 114.9284995  74.8459978  59.8925006
 114.4894995  75.0549978  60.7315006 114.0884995  73.8179978  59.1895006
 113.9894995  73.0339978  59.7525006 113.1984995  74.1709978  59.0355006
 114.6624995  73.4589978  57.9865006 115.4004995  73.8499978  57.9005006
 116.3154995  74.3309978  60.2565006 116.4814995  73.7539978  61.3235006
 117.3254995  74.5749978  59.4065006 117.2514995  74.9699978  58.6465006
 118.6714995  74.1489978  59.7695006 118.6674995  73.1979978  59.9615006
 119.6764995  74.3409978  58.6295006 119.5804995  75.2439978  58.2875006
 120.5714995  74.2699978  58.9965006 119.5594995  73.3689978  57.4585006
 118.6804995  73.4559978  57.0585006 120.2064995  73.6109978  56.7775006
 119.8254995  71.6389978  57.9485006 121.5444995  71.6549978  58.4205006
 121.8094995  70.7669978  58.7075006 122.0864995  71.9239978  57.6625006
 121.6744995  72.2819978  59.1485006 119.0824995  74.9579978  60.9815006
 119.7094995  74.4369978  61.9085006 118.6844995  76.2269978  60.9845006
 118.2354995  76.6009978  60.3535006 119.0004995  77.0819978  62.0995006
 119.9604995  77.1039978  62.2345006 118.5864995  78.5439978  61.8535006
 117.6534995  78.5839978  61.5915006 118.7624995  79.3429978  63.1285006
 118.5014995  80.2639978  62.9725006 118.2064995  78.9639978  63.8275006
 119.6924995  79.3129978  63.4035006 119.4354995  79.1239978  60.7365006
 119.1774995  80.0459978  60.5785006 120.3714995  79.0899978  60.9895006
 119.3014995  78.6079978  59.9265006 118.2974995  76.5119978  63.3035006
 118.9094995  76.3839978  64.3515006 117.0374995  76.1109978  63.1385006
 116.5954995  76.1679978  62.4025006 116.3134995  75.5289978  64.2495006
 116.2684995  76.2369978  64.9105006 114.8874995  75.1119978  63.9065006
 114.8634995  74.5849978  63.0925006 114.3714995  74.3079978  65.0775006
 113.4624995  74.0219978  64.8985006 114.9344995  73.5289978  65.2085006
 114.3854995  74.8559978  65.8775006 114.0214995  76.3439978  63.6785006
 113.1174995  76.0679978  63.4615006 114.0094995  76.8849978  64.4835006
 114.3854995  76.8639978  62.9455006 117.0334995  74.3249978  64.8025006
 117.0234995  74.1129978  66.0045006 117.6264995  73.5079978  63.9505006
 117.6384995  73.5949978  63.0955006 118.3234995  72.3589978  64.4815006
 117.7154995  71.8049978  64.9955006 118.8734995  71.5119978  63.3395006
 119.4144995  72.0759978  62.7645006 119.4624995  70.8349978  63.7085006
 117.8134995  70.8309978  62.4975006 117.1664995  71.4719978  62.1645006
 118.4694995  70.1859978  61.3075006 117.7954995  69.7479978  60.7645006
 118.9194995  70.8639978  60.7795006 119.1164995  69.5299978  61.6105006
 117.0734995  69.8289978  63.3585006 116.3924995  69.3869978  62.8285006
 117.6984995  69.1679978  63.6965006 116.6554995  70.2889978  64.1035006
 119.4434995  72.8459978  65.3935006 119.6524995  72.2909978  66.4735006
 120.1204995  73.9199978  64.9815006 119.9704995  74.3349978  64.2435006
 121.1974995  74.4759978  65.7895006 121.8514995  73.7829978  65.9725006
 121.9094995  75.6059978  65.0455006 121.2544995  76.2679978  64.7745006
 122.5234995  76.0469978  65.6535006 122.8174995  75.0529978  63.5945006
 123.3434995  75.9949978  63.0685006 120.6094995  74.9969978  67.0965006
 121.1884995  74.8419978  68.1675006 119.4224995  75.5799978  67.0115006
 118.9884995  75.6829978  66.2765006 118.7494995  76.1009978  68.1855006
 119.2894995  76.7749978  68.6265006 117.4204995  76.7609978  67.7645006
 116.9364995  76.1209978  67.2195006 116.6544995  77.0949978  68.8865006
 115.8244995  77.5079978  68.6005006 116.4574995  76.2929978  69.3945006
 117.1494995  77.7159978  69.4435006 117.6804995  78.0179978  66.9685006
 116.8354995  78.4199978  66.7125006 118.1854995  78.6449978  67.5095006
 118.1874995  77.7979978  66.1715006 118.5084995  74.9359978  69.1485006
 118.7654995  75.0459978  70.3495006 118.0374995  73.8199978  68.5815006
 117.8724995  73.7639978  67.7395006 117.7514995  72.5899978  69.2985006
 117.0494995  72.7509978  69.9475006 117.4164995  71.9249978  68.6775006
 118.9754995  72.0479978  70.0045006 118.8694995  71.5059978  71.1055006
 120.1504995  72.2219978  69.3955006 120.2514995  72.6229978  68.6415006
 121.3834995  71.7249978  69.9935006 121.2264995  70.7889978  70.1935006
 122.5564995  71.8349978  69.0325006 123.3014995  71.3149978  69.3735006
 122.3094995  71.4489978  68.1775006 122.9634995  73.1579978  68.8425006
 122.3384995  73.5959978  68.4925006 121.7254995  72.4489978  71.3005006
 122.6314995  72.0279978  72.0195006 121.0114995  73.5359978  71.6115006
 120.3784995  73.8519978  71.1225006 121.2604995  74.2809978  72.8305006
 122.1374995  74.0539978  73.1775006 121.2214995  75.7769978  72.5405006
 120.3284995  76.0199978  72.2495006 121.3944995  76.2629978  73.3615006
 122.2204995  76.2119978  71.4875006 122.0324995  75.7549978  70.6525006
 122.1214995  77.1619978  71.3195006 123.6474995  75.9169978  71.9185006
 123.8264995  76.3469978  72.7695006 123.7564995  74.9629978  72.0535006
 124.6454995  76.4029978  70.8815006 124.4584995  75.9789978  70.0295006
 124.5384995  77.3579978  70.7525006 126.0504995  76.1109978  71.2825006
 126.6064995  76.4079978  70.6545006 126.2294995  76.5179978  72.0535006
 126.1554995  75.2329978  71.3795006 120.2014995  73.9219978  73.8585006
 120.5164995  73.6039978  75.0055006 118.9384995  73.9799978  73.4415006
 118.7064995  74.2009978  72.6435006 117.8174995  73.6629978  74.3325006
 117.0434995  73.4419978  73.7915006 118.0414995  72.8699978  74.8445006
 117.4314995  74.7859978  75.3085006 116.4744995  74.6389978  76.0715006
 118.1744995  75.8889978  75.2915006 118.8454995  75.9959978  74.7635006
 117.9274995  77.0369978  76.1705006 118.1344995  76.7919978  77.0865006
 118.8264995  78.2159978  75.7775006 119.7494995  77.9189978  75.7875006
 118.6204995  78.4719978  74.8645006 118.7024995  79.4389978  76.6635006
 117.7874995  79.7609978  76.6415006 118.8944995  79.1919978  77.5815006
 119.6344995  80.5499978  76.2375006 120.2734995  80.4759978  75.1845006
 119.7164995  81.5959978  77.0515006 119.2554995  81.6129978  77.7775006
 120.2304995  82.2559978  76.8525006 116.4654995  77.4329978  76.0665006
 115.8864995  77.2609978  75.0135006 115.8524995  77.9049978  77.1445006
 116.2204995  78.0009978  77.9155006 114.4454995  78.3069978  77.0695006
 113.9294995  77.5059978  76.8855006 113.9914995  78.9219978  78.3915006
 114.6034995  79.6269978  78.6535006 112.6064995  79.5309978  78.2325006
 112.3244995  79.9189978  79.0755006 112.6324995  80.2209978  77.5515006
 111.9774995  78.8409978  77.9685006 113.9864995  77.8479978  79.4635006
 113.6984995  78.2329978  80.3065006 113.3764995  77.1379978  79.2075006
 114.8804995  77.4849978  79.5625006 114.2064995  79.3119978  75.9455006
 113.2354995  79.1959978  75.1945006 115.0894995  80.2949978  75.8335006
 115.7504995  80.4139978  76.3705006 114.9984995  81.2699978  74.7605006
 114.1944995  81.8049978  74.8475006 116.1934995  82.2199978  74.8085006
 116.1754995  82.6999978  75.6515006 117.0094995  81.6949978  74.7975006
 116.2484995  83.2179978  73.6875006 115.4764995  84.3709978  73.7225006
 114.9124995  84.5249978  74.4455006 115.5364995  85.2949978  72.6915006
 115.0144995  86.0639978  72.7265006 116.3704995  85.0759978  71.6125006
 116.4124995  85.6969978  70.9215006 117.1424995  83.9289978  71.5645006
 117.7034995  83.7759978  70.8385006 117.0804995  83.0079978  72.5975006
 117.6034995  82.2399978  72.5595006 114.9874995  80.4989978  73.4545006
 114.1194995  80.6979978  72.5955006 115.9624995  79.6029978  73.3385006
 116.5584995  79.4709978  73.9435006 116.1124995  78.7619978  72.1765006
 116.2394995  79.3209978  71.3935006 117.3484995  77.8699978  72.3185006
 117.4364995  77.3109978  71.5305006 118.1394995  78.4239978  72.4105006
 117.2544995  77.3089978  73.1045006 114.8534995  77.9309978  71.9725006
 114.4704995  77.7109978  70.8385006 114.2014995  77.4989978  73.0565006
 114.4344995  77.6879978  73.8625006 113.0204995  76.6569978  72.9585006
 113.2814995  75.8649978  72.4635006 112.5114995  76.1729978  74.3255006
 112.3014995  76.9389978  74.8835006 111.2664995  75.3319978  74.1275006
 110.9424995  75.0249978  74.9885006 110.5804995  75.8649978  73.6965006
 111.4784995  74.5669978  73.5705006 113.5254995  75.3839978  74.9635006
 114.2254995  75.8409978  75.0465006 111.9334995  77.3769978  72.2235006
 111.2784995  76.7929978  71.3705006 111.7434995  78.6489978  72.5345006
 112.1764995  79.0879978  73.1345006 110.7254995  79.3909978  71.8185006
 109.8464995  79.0179978  71.9885006 110.6854995  80.8319978  72.2785006
 110.5034995  80.8669978  73.2305006 111.5524995  81.2439978  72.1405006
 109.7044995  81.5489978  71.5825006 109.6954995  82.3449978  71.8515006
 111.0704995  79.3029978  70.3365006 110.2184995  78.9819978  69.5015006
 112.3374995  79.5679978  70.0235006 112.9424995  79.7879978  70.5945006
 112.7964995  79.4989978  68.6465006 112.2494995  80.0799978  68.0955006
 114.2344995  79.9959978  68.5515006 114.5334995  79.9469978  67.6305006
 114.2804995  80.9149978  68.8575006 114.8054995  79.4419978  69.1065006
 112.6304995  78.0699978  68.0875006 112.3784995  77.9079978  66.8935006
 112.7534995  77.0339978  68.9365006 112.9154995  77.1029978  69.7785006
 112.6084995  75.6709978  68.4385006 113.2834995  75.5819978  67.7475006
 112.8564995  74.5509978  69.4895006 112.3164995  74.7519978  70.2695006
 112.4614995  73.2139978  68.8865006 112.6124995  72.5089978  69.5355006
 111.5224995  73.2329978  68.6435006 112.9964995  73.0449978  68.0955006
 114.2954995  74.4939978  69.9475006 114.8524995  74.2069978  69.2065006
 114.5854995  75.3869978  70.1915006 114.5204995  73.5529978  71.1355006
 115.4584995  73.5599978  71.3815006 113.9874995  73.8499978  71.8895006
 114.2584995  72.6519978  70.8895006 111.1944995  75.4829978  67.9575006
 110.9624995  74.9769978  66.8635006 110.2584995  75.9229978  68.7905006
 110.4434995  76.3219978  69.5295006 108.8354995  75.7829978  68.5535006
 108.6194995  74.8389978  68.4935006 108.0764995  76.4059978  69.7125006
 108.4184995  77.2999978  69.8675006 107.1434995  76.4979978  69.4635006
 108.1654995  75.6119978  71.0095006 107.7524995  74.7429978  70.8845006
 109.0974995  75.4549978  71.2275006 107.5084995  76.3109978  72.1345006
 107.9204995  77.1799978  72.2605006 106.5764995  76.4679978  71.9175006
 107.5974995  75.5499978  73.3685006 107.8894995  74.7429978  73.3185006
 107.2564995  76.0159978  74.5865006 106.8064995  77.2439978  74.7175006
 106.7294995  77.7499978  74.0265006 106.5884995  77.5419978  75.4945006
 107.3764995  75.2399978  75.6505006 107.6724995  74.4369978  75.5655006
 107.1584995  75.5379978  76.4275006 108.4254995  76.4129978  67.2385006
 107.5704995  75.8719978  66.5405006 109.0644995  77.5279978  66.8825006
 109.6804995  77.8979978  67.3555006 108.7644995  78.2279978  65.6325006
 107.8774995  78.6159978  65.6945006 109.3884995  78.9629978  65.5255006
 108.8304995  77.3309978  64.3815006 108.2414995  77.6659978  63.3465006
 109.5324995  76.1979978  64.4715006 109.9434995  75.9419978  65.1815006
 109.6554995  75.2899978  63.3425006 110.0614995  75.8189978  62.6375006
 110.5524995  74.0879978  63.6615006 111.3354995  74.4039978  64.1385006
 109.8174995  73.0709978  64.5545006 110.4034995  72.3209978  64.7425006
 109.5614995  73.4969978  65.3875006 109.0234995  72.7529978  64.0975006
 110.9674995  73.4039978  62.3425006 110.1984995  72.9439978  61.9725006
 111.2254995  74.0859978  61.7025006 112.0884995  72.4309978  62.4885006
 112.2944995  72.0419978  61.6245006 112.8714995  72.8889978  62.8315006
 111.8294995  71.7279978  63.1055006 108.3244995  74.7759978  62.8665006
 108.2084995  74.3579978  61.7235006 107.3254995  74.7869978  63.7365006
 107.3874995  75.0689978  64.5465006 106.0194995  74.3049978  63.3585006
 106.0714995  73.3789978  63.0735006 105.0854995  74.3519978  64.5435006
 105.0634995  75.2529978  64.9035006 104.1844995  74.1399978  64.2545006
 105.5074995  73.3859978  65.6265006 105.7204995  72.5309978  65.2205006
 106.3204995  73.7129978  66.0415006 104.4784995  73.1789978  66.6775006
 104.1064995  74.0349978  66.9405006 103.7484995  72.6519978  66.3175006
 105.0384995  72.5029978  67.8555006 105.0764995  71.6439978  67.8455006
 105.4894995  73.1299978  68.9335006 105.4574995  74.4319978  69.0165006
 105.1404995  74.8969978  68.3655006 105.7534995  74.8249978  69.7215006
 105.9534995  72.3859978  69.9005006 105.9564995  71.5299978  69.8205006
 106.2554995  72.7519978  70.6175006 105.5084995  75.1319978  62.2005006
 104.8154995  74.6229978  61.3225006 105.8644995  76.4099978  62.1985006
 106.3504995  76.7789978  62.8055006 105.4474995  77.2909978  61.1465006
 104.4904995  77.1949978  61.0225006 105.6884995  78.7479978  61.4695006
 105.2714995  78.9699978  62.3165006 106.6394995  78.9089978  61.5715006
 105.1464995  79.6149978  60.4035006 103.7924995  79.5999978  60.1385006
 103.2344995  79.0439978  60.6335006 103.2604995  80.3879978  59.1625006
 102.3474995  80.3599978  58.9895006 104.0714995  81.2229978  58.4335006
 103.7084995  81.7619978  57.7685006 105.4234995  81.2599978  58.6895006
 105.9744995  81.8279978  58.2005006 105.9594995  80.4539978  59.6715006
 106.8734995  80.4759978  59.8405006 106.2074995  76.9129978  59.9175006
 105.6494995  76.8759978  58.8285006 107.4934995  76.6349978  60.1005006
 107.8974995  76.6399978  60.8595006 108.3174995  76.2909978  58.9575006
 108.2954995  77.0239978  58.3225006 109.7724995  76.0829978  59.3755006
 109.8024995  75.4059978  60.0695006 110.2664995  75.7339978  58.6175006
 110.4784995  77.3359978  59.8835006 109.9924995  77.7149978  60.6325006
 111.8634995  76.9729978  60.3555006 112.3144995  77.7689978  60.6795006
 111.8014995  76.3229978  61.0725006 112.3674995  76.5929978  59.6185006
 110.5244995  78.3679978  58.7805006 110.9734995  79.1659978  59.1015006
 111.0094995  78.0089978  58.0205006 109.6204995  78.5929978  58.5095006
 107.7644995  75.0339978  58.2935006 107.7984995  74.9299978  57.0735006
 107.2364995  74.0989978  59.0965006 107.2044995  74.1679978  59.9535006
 106.6614995  72.8629978  58.5745006 107.3214995  72.4039978  58.0315006
 106.2514995  71.9289978  59.7195006 105.6824995  72.4229978  60.3305006
 105.7154995  71.2089978  59.3525006 107.3994995  71.3219978  60.5115006
 107.8894995  70.6979978  59.9535006 108.0224995  72.0179978  60.7725006
 106.8824995  70.6089978  61.7455006 105.7514995  70.9169978  62.1625006
 107.6744995  69.6999978  62.3215006 108.4474995  69.5289978  61.9865006
 107.4104995  69.2859978  63.0275006 105.4404995  73.2179978  57.7445006
 105.2284995  72.6749978  56.6605006 104.6554995  74.1589978  58.2475006
 104.7934995  74.5589978  58.9965006 103.4704995  74.5859978  57.5365006
 102.9114995  73.8129978  57.3615006 102.6394995  75.5479978  58.3755006
 103.1874995  76.2749978  58.7095006 101.5564995  76.1509978  57.5305006
 101.0294995  76.7629978  58.0675006 101.9544995  76.6329978  56.7895006
 100.9834995  75.4469978  57.1875006 102.0734995  74.7899978  59.5455006
 101.4004995  74.1689978  59.2255006 102.7774995  74.2599978  59.9505006
 101.4774995  75.6609978  60.5685006 101.1314995  75.1179978  61.2945006
 102.1534995  76.2659978  60.9115006 100.7544995  76.1739978  60.1755006
 103.8714995  75.2039978  56.2135006 103.2504995  74.9509978  55.1865006
 104.9154995  76.0209978  56.2255006 105.3584995  76.2489978  56.9265006
 105.3764995  76.5949978  54.9835006 104.6424995  77.0789978  54.5745006
 106.5144995  77.5819978  55.2075006 107.2004995  77.1369978  55.7305006
 106.9064995  77.7909978  54.3455006 106.1734995  78.8749978  55.8895006
 105.7374995  78.7199978  56.7425006 107.4674995  79.6349978  56.1275006
 107.2724995  80.4769978  56.5685006 108.0554995  79.1049978  56.6885006
 107.9014995  79.8089978  55.2775006 105.2144995  79.6619978  55.0195006
 104.9924995  80.4979978  55.4575006 105.6314995  79.8469978  54.1635006
 104.4054995  79.1449978  54.8805006 105.8534995  75.4719978  54.0825006
 105.6564995  75.5149978  52.8785006 106.4724995  74.4539978  54.6725006
 106.6044995  74.3999978  55.5205006 106.9864995  73.3279978  53.9145006
 107.6484995  73.6479978  53.2825006 107.6734995  72.3279978  54.8195006
 108.1924995  72.8129978  55.4795006 106.9954995  71.8299978  55.3025006
 108.5734995  71.3579978  54.1225006 108.0624995  70.8339978  53.4865006
 109.2474995  71.8389978  53.6175006 109.2244995  70.4629978  55.0975006
 108.5504995  69.9389978  55.5575006 109.8004995  69.8379978  54.6305006
 109.9974995  71.2039978  56.0585006 110.0544995  72.0559978  55.9545006
 110.6334995  70.6609978  57.1015006 110.6244995  69.3819978  57.3195006
 110.2014995  68.8579978  56.7855006 111.0424995  69.0589978  57.9985006
 111.2904995  71.3919978  57.9535006 111.3224995  72.2449978  57.8525006
 111.6924995  71.0219978  58.6175006 105.8384995  72.6709978  53.1575006
 106.0224995  72.1729978  52.0605006 104.6404995  72.6949978  53.7445006
 104.5044995  73.0609978  54.5105006 103.4284995  72.1059978  53.1565006
 103.5794995  71.1499978  53.0985006 102.2214995  72.4119978  54.0325006
 102.4894995  72.3459978  54.9625006 101.9534995  73.3309978  53.8785006
 101.0294995  71.5219978  53.8135006 100.2664995  71.8759978  54.2965006
 100.7934995  71.5199978  52.8725006 101.3584995  69.8419978  54.3555006
 101.2364995  70.1769978  56.1135006 101.3894995  69.3579978  56.6105006
 101.9024995  70.8359978  56.3645006 100.3514995  70.5179978  56.3175006
 103.1484995  72.6469978  51.7485006 102.4324995  72.0119978  50.9635006
 103.6694995  73.8469978  51.4745006 104.1474995  74.2819978  52.0425006
 103.5014995  74.5509978  50.2205006 102.5614995  74.5269978  49.9835006
 104.0004995  75.9949978  50.3715006 104.9324995  75.9689978  50.6385006
 103.9664995  76.4219978  49.5015006 103.2424995  76.8709978  51.3645006
 103.2094995  76.4499978  52.2375006 103.9594995  78.2089978  51.5215006
 103.4754995  78.7639978  52.1535006 104.8594995  78.0569978  51.8485006
 103.9994995  78.6579978  50.6625006 101.8704995  77.0549978  50.8665006
 101.3724995  77.6109978  51.4865006 101.8964995  77.4849978  49.9975006
 101.4364995  76.1909978  50.7865006 104.3424995  73.8979978  49.1345006
 103.9954995  73.9409978  47.9565006 105.4774995  73.3379978  49.5595006
 105.6519513  73.3682532  50.5538599 106.5084995  72.7829978  48.6945006
 106.9706287  73.5757807  48.1062565 107.5964995  72.1039978  49.5455006
 108.0284335  72.8787232  50.1790089 107.1799031  71.3144136  50.1708838
 108.7264995  71.4949978  48.7855006 109.6354995  72.2399978  48.0845006
 110.5304995  71.4359978  47.5395006 111.3399464  71.8359352  46.9288085
 110.2344995  70.2019978  47.8765006 110.7410108  69.3720875  47.6030138
 109.1194995  70.2149978  48.6655006 108.7221995  69.2810489  49.0629844
 105.9744995  71.8299978  47.6485006 106.3154995  71.9579978  46.4815006
 105.1324995  70.8919978  48.0335006 104.8424995  70.7879978  48.8365006
 104.6284995  69.9349978  47.0565006 105.4014995  69.4219978  46.7735006
 103.5834995  69.0119978  47.6885006 103.9254995  68.6439978  48.5185006
 102.3254995  69.7759978  48.0205006 101.6774995  69.1749978  48.4195006
 102.5344995  70.4869978  48.6465006 101.9554995  70.1579978  47.2095006
 103.2884995  67.9009978  46.7125006 102.6264995  67.3029978  47.0935006
 102.9454995  68.2779978  45.8865006 104.1024995  67.4069978  46.5285006
 104.0394995  70.5869978  45.7995006 104.0034995  69.9599978  44.7405006
 103.5694995  71.8359978  45.9055006 103.5974995  72.2969978  46.6315006
 102.9604995  72.5309978  44.7805006 102.4074995  71.8749978  44.3285006
 102.1194995  73.6979978  45.2605006 101.5414995  73.3999978  45.9805006
 102.7014995  74.3809978  45.6285006 101.2754995  74.3029978  44.1645006
 101.0634995  73.6659978  43.1595006 100.8374995  75.4079978  44.3395006
 103.9834995  73.0599978  43.8045006 104.1984995  74.2699978  43.7095006
 104.6054995  72.1559978  43.0815006 104.4454995  71.3109978  43.1055006
 105.6404995  72.5599978  42.1665006 106.3374995  73.0289978  42.6505006
 106.2754995  71.3609978  41.5185006 105.5934995  70.8499978  41.0545006
 106.9114995  71.6589978  40.8495006 106.9624995  70.4879978  42.4875006
 106.3614995  70.2679978  43.2165006 107.2084995  69.6519978  42.0615006
 108.1724995  71.1569978  43.0175006 108.8354995  70.4809978  43.2295006
 108.5504995  71.7159978  42.3205006 107.9434995  71.9719978  44.1975006
 107.2034995  71.8459978  44.6165006 108.7834995  72.9169978  44.7075006
 109.9174995  73.2719978  44.1565006 110.1744995  72.9009978  43.4245006
 110.4054995  73.8759978  44.5265006 108.4254995  73.4719978  45.8215006
 107.6894995  73.2389978  46.2015006 108.9234995  74.0739978  46.1815006
 105.0504995  73.4779978  41.1415006 103.8674995  73.3709978  40.8085006
 105.8764995  74.4029978  40.6705006 106.6874995  74.4889978  40.9435006
 105.5024995  75.3669978  39.6465006 106.2874995  75.9099978  39.4745006
 105.0474995  74.6189978  38.3915006 104.2224995  74.1489978  38.5915006
 104.8434995  75.2679978  37.7005006 106.0524995  73.6229978  37.8415006
 106.4004995  73.0949978  38.5765006 105.5904995  73.0119978  37.2465006
 107.2244995  74.2419978  37.0895006 107.0144995  74.8729978  36.0455006
 108.4524995  74.0249978  37.5785006 108.5524995  73.5809978  38.3085006
 109.1404995  74.3299978  37.1625006 104.3804995  76.3109978  40.0845006
 104.0224995  77.2049978  39.3275006 103.8114995  76.1039978  41.2845006
 104.0704995  75.4919978  41.8295006 102.7004995  76.8959978  41.7795006
 102.6344995  76.7999978  42.7425006 102.8624995  77.8349978  41.5985006
 101.3994995  76.4679978  41.1335006 100.3664995  77.1099978  41.3245006
 101.4624995  75.3679978  40.3885006 102.1774995  74.8949978  40.3145006
 100.3414995  74.8439978  39.6215006 100.3354995  75.2709978  38.7505006
 100.4844995  73.8959978  39.4725006  98.9784995  75.0339978  40.2635006
  98.0694995  75.5529978  39.6205006  98.8324995  74.6259978  41.5155006
  99.4604995  74.3089978  42.0105006  97.5224995  74.7049978  42.1385006
  96.9224995  74.1639978  41.6015006  97.5274995  74.1099978  43.5745006
  96.6384995  74.1849978  43.9565006  97.9034995  72.6389978  43.5365006
  97.9024995  72.2809978  44.4385006  97.2604995  72.1539978  42.9965006
  98.7884995  72.5409978  43.1505006  98.4484995  74.8369978  44.3795006
  99.0664995  75.1379978  43.8965006  96.9834995  76.1399978  42.1385006
  96.1634995  76.4929978  41.2855006  97.4544995  76.9619978  43.0655006
  98.0454995  76.7439978  43.6505006  96.9864995  78.3329978  43.1565006
  96.0524995  78.2699978  43.4115006  97.7534995  79.1079978  44.2225006
  97.3514995  79.9849978  44.3195006  97.6494995  78.6529978  45.0725006
  99.1994995  79.2759978  43.9465006 100.1864995  78.4599978  44.3775006
 100.0584995  77.6959978  44.8925006 101.3994995  78.9189978  43.9485006
 102.1594995  78.5509978  44.1135006 101.2124995  80.0559978  43.2165006
 102.1324995  80.8679978  42.5825006 103.0424995  80.6779978  42.6065006
 101.6444995  81.9829978  41.9055006 102.2424995  82.5489978  41.4725006
 100.3034995  82.2659978  41.8625006 100.0074995  83.0169978  41.3995006
  99.3814995  81.4479978  42.4995006  98.4724995  81.6439978  42.4695006
  99.8464995  80.3229978  43.1875006  97.0264995  79.0849978  41.8335006
  96.2334995  80.0009978  41.6505006  97.9214995  78.7219978  40.9095006
  98.4934995  78.0849978  40.9935006  97.9594995  79.4399978  39.6475006
  98.0244995  80.3879978  39.8445006  99.1724995  79.0609978  38.8265006
  99.2314995  78.0939978  38.7825006  99.0484995  79.3789978  37.9185006
 100.4684995  79.6029978  39.3575006 100.4174995  80.5699978  39.4085006
 100.6084995  79.2779978  40.2605006 101.5994995  79.2209978  38.5235006
 101.5704995  78.2659978  38.3565006 101.5304995  79.6619978  37.6625006
 102.8584995  79.5639978  39.1415006 103.2684995  78.9379978  39.5655006
 103.4494995  80.7749978  39.1145006 102.8724995  81.7799978  38.4955006
 102.1144995  81.6669978  38.1055006 103.2524995  82.5509978  38.4805006
 104.6144995  80.9449978  39.7175006 104.9894995  80.2849978  40.1225006
 104.9974995  81.7149978  39.7045006  96.6904995  79.1769978  38.8645006
  96.1544995  80.0919978  38.2425006  96.2024995  77.9349978  38.9055006
  96.5594995  77.2809978  39.3355006  94.9814995  77.6099978  38.1895006
  95.0784995  77.8619978  37.2575006  94.6964995  76.1049978  38.2325006
  94.7174995  75.8169978  39.1585006  93.7944995  75.9559978  37.9095006
  95.6454995  75.2169978  37.4325006  96.5674995  75.3979978  37.6745006
  95.3344995  73.7629978  37.7435006  95.9324995  73.1889978  37.2395006
  95.4554995  73.6019978  38.6925006  94.4164995  73.5679978  37.4975006
  95.4764995  75.5049978  35.9595006  96.0784995  74.9419978  35.4485006
  94.5614995  75.3209978  35.6965006  95.6814995  76.4369978  35.7865006
  93.8464995  78.3669978  38.8305006  92.9424995  78.8599978  38.1435006
  93.9064995  78.4859978  40.1585006  94.5314995  78.1849978  40.6675006
  92.8264995  79.1829978  40.8115006  91.9994995  78.7269978  40.5905006
  92.9624995  79.1939978  42.3375006  93.8204995  79.5879978  42.5585006
  92.2794995  79.7829978  42.6945006  92.8584995  77.8709978  43.0545006
  93.5424995  77.2679978  42.7235006  93.0574995  78.1029978  44.5095006
  92.9934995  77.2589978  44.9835006  93.9334995  78.4909978  44.6585006
  92.3754995  78.7099978  44.8365006  91.5364995  77.2249978  42.7955006
  91.4924995  76.3779978  43.2655006  90.8254995  77.8059978  43.1095006
  91.4314995  77.0719978  41.8435006  92.8544995  80.6129978  40.3375006
  91.8144995  81.1769978  40.0155006  94.0694995  81.1569978  40.2515006
  94.7864995  80.7209978  40.4385006  94.3214995  82.5189978  39.8415006
  93.8914995  83.1299978  40.4605006  95.2734995  82.6989978  39.8805006
  93.8154995  82.7759978  38.4435006  93.3104995  83.8519978  38.1565006
  93.9244995  81.7839978  37.5675006  94.2544995  81.0079978  37.7365006
  93.4614995  81.9849978  36.2075006  93.9604995  82.7089978  35.7975006
  93.6794995  80.7229978  35.3925006  93.2304995  79.9769978  35.8195006
  93.2814995  80.8279978  34.5145006  95.0454995  80.4399978  35.2605006
  95.3864995  80.3409978  36.0215006  91.9844995  82.3349978  36.2345006
  91.5464995  83.2899978  35.5885006  91.2354995  81.5749978  37.0225006
  91.5374995  80.9289978  37.5025006  89.8054995  81.7929978  37.1285006
  89.4244995  81.9279978  36.2465006  89.1494995  80.5419978  37.7205006
  89.5804995  80.3169978  38.5605006  87.7124995  80.7479978  38.0115006
  87.3374995  79.9339978  38.3835006  87.6114995  81.4709978  38.6495006
  87.2454995  80.9729978  37.1915006  89.2874995  79.4689978  36.7005006
  88.8834995  78.6519978  37.0335006  88.8414995  79.7399978  35.8835006
  90.2274995  79.3139978  36.5185006  89.4864995  83.0829978  37.8855006
  88.6444995  83.8719978  37.4495006  90.1864995  83.3239978  38.9885006
  90.7994995  82.8089978  39.3025006  89.9404995  84.5299978  39.7585006
  89.0294995  84.4909978  40.0905006  90.9084995  84.6319978  40.9515006
  91.8114995  84.4909978  40.6275006  90.7984995  86.0109978  41.5875006
  91.4094995  86.0709978  42.3385006  91.0244995  86.6889978  40.9315006
  89.8904995  86.1529978  41.8985006  90.5844995  83.5739978  41.9915006
  91.2024995  83.6509978  42.7355006  89.6774995  83.7009978  42.3105006
  90.6664995  82.6929978  41.5935006  90.1304995  85.7419978  38.8815006
  89.3064995  86.6489978  38.8745006  91.2144995  85.7339978  38.1245006
  91.7834995  85.0889978  38.1175006  91.5444995  86.8179978  37.2315006
  91.6884995  87.6059978  37.7775006  92.8124995  86.4919978  36.4465006
  93.5544995  86.4059978  37.0655006  92.7034995  85.6309978  36.0135006
  93.1564995  87.5149978  35.4145006  93.7794995  88.6999978  35.7645006
  93.9874995  88.8659978  36.6555006  94.0954995  89.6379978  34.8005006
  94.5154995  90.4309978  35.0455006  93.7904995  89.4019978  33.4795006
  94.0034995  90.0339978  32.8315006  93.1684995  88.2259978  33.1185006
  92.9594995  88.0639978  32.2265006  92.8564995  87.2909978  34.0815006
  92.4384995  86.4979978  33.8325006  90.4224995  87.1069978  36.2645006
  89.9414995  88.2319978  36.2055006  89.9464995  86.1019978  35.5375006
  90.1834995  85.2769978  35.5915006  88.9234995  86.4249978  34.5515006
  89.2874995  87.1599978  34.0345006  88.6444995  85.2399978  33.6095006
  87.9834995  85.5079978  32.9525006  89.9254995  84.8479978  32.9005006
  89.7514995  84.1009978  32.3065006  90.2534995  85.6009978  32.3845006
  90.5924995  84.5899978  33.5555006  88.0884995  84.0709978  34.3735006
  88.7764995  83.7279978  34.9645006  87.3604995  84.3819978  34.9345006
  87.5894995  82.9509978  33.5105006  87.2484995  82.2369978  34.0715006
  86.8794995  83.2769978  32.9355006  88.3174995  82.6129978  32.9655006
  87.6194995  86.9079978  35.1765006  86.8834995  87.6559978  34.5305006
  87.3654995  86.5549978  36.4395006  88.0263705  86.0128051  36.9774372
  86.1384995  86.9909978  37.0905006  85.4467697  87.3702375  36.3383128
  85.4594995  85.8359978  37.8445006  86.1095061  85.4884109  38.6474788
  84.5297103  86.2149901  38.2687140  85.1064995  84.6529978  37.0475006
  84.1524995  84.6479978  36.0805006  84.0874995  83.4479978  35.5475006
  83.3927848  83.2320811  34.7358045  84.9474995  82.6909978  36.1555006
  85.1226062  81.7153429  35.9617609  85.5844995  83.4229978  37.1055006
  86.3384291  82.9557553  37.7390428  86.3934995  88.0549978  38.1375006
  85.4734995  88.3959978  38.8705006  87.6274995  88.5579978  38.2365006
  88.2744995  88.3759978  37.6995006  87.9604995  89.4889978  39.3125006
  87.8394995  88.9889978  40.1345006  89.3954995  89.9699978  39.1685006
  89.6414995  90.4579978  39.9705006  89.9784995  89.1959978  39.1175006
  89.6564995  90.8539978  37.9645006  89.3154995  90.4229978  37.1655006
  89.1734995  91.6889978  38.0645006  91.0964995  91.1339978  37.7985006
  91.4344995  91.5749978  38.5935006  91.5804995  90.2979978  37.7105006
  91.3504995  91.9649978  36.6385006  90.6924995  92.1239978  36.1085006
  92.5434995  92.5039978  36.3335006  93.5774995  92.2939978  37.1185006
  93.4894995  91.8119978  37.8255006  94.3414995  92.6379978  36.9245006
  92.6774995  93.2429978  35.2455006  92.0014995  93.3789978  34.7325006
  93.4414995  93.5879978  35.0515006  87.0494995  90.6999978  39.3825006
  86.7804995  91.2119978  40.4605006  86.5194995  91.1389978  38.2565006
  86.6414995  90.7929978  37.4785006  85.6544995  92.3009978  38.3045006
  86.1214995  93.0519978  38.7015006  85.2574995  92.7229978  36.8885006
  86.0614995  92.9379978  36.3905006  84.8414995  91.9689978  36.4435006
  84.3184995  93.9009978  36.8275006  83.4754995  93.6599978  37.2425006
  84.6894995  94.6339978  37.3435006  84.0624995  94.3689978  35.4015006
  84.4884995  95.4649978  35.0255006  83.3884995  93.5529978  34.6005006
  83.1064995  92.7959978  34.8965006  83.2334995  93.7809978  33.7855006
  84.4474995  91.9829978  39.1705006  84.1224995  92.7219978  40.1005006
  83.8234995  90.8589978  38.8595006  84.0924995  90.3429978  38.2255006
  82.6354995  90.3609978  39.5275006  81.9904995  91.0799978  39.6165006
  82.0574995  89.2379978  38.6675006  82.7564995  88.5959978  38.4655006
  81.3754995  88.7659978  39.1715006  81.4514995  89.7579978  37.3565006
  80.9184995  89.0519978  36.9585006  80.8474995  90.4889978  37.5605006
  82.4614995  90.2329978  36.3425006  83.5634995  89.7489978  36.3335006
  82.1194995  91.0869978  35.5595006  82.9074995  89.9059978  40.9575006
  82.0754995  90.1029978  41.8465006  84.0554995  89.2829978  41.1765006
  84.6564995  89.1469978  40.5765006  84.3824995  88.7709978  42.4935006
  83.6474995  88.2279978  42.8185006  85.6414995  87.9209978  42.4075006
  86.3424995  88.4449978  41.9895006  85.9394995  87.7159978  43.3075006
  85.4834995  86.6309978  41.6455006  85.0574995  86.8039978  40.7915006
  86.8284995  86.0309978  41.4065006  86.7294995  85.1999978  40.9155006
  87.3714995  86.6479978  40.8905006  87.2604995  85.8539978  42.2575006
  84.6264995  85.6879978  42.4295006  84.5254995  84.8579978  41.9385006
  85.0434995  85.5069978  43.2865006  83.7534995  86.0869978  42.5735006
  84.6064995  89.9169978  43.4485006  84.0504995  89.9269978  44.5415006
  85.3834995  90.8999978  43.0055006  85.7434995  90.9119978  42.2245006
  85.6924995  92.0559978  43.8225006  86.0944995  91.7639978  44.6555006
  86.7054995  92.9719978  43.1235006  86.3994995  93.1689978  42.2245006
  86.8294995  94.2829978  43.8825006  87.4714995  94.8569978  43.4355006
  85.9664995  94.7239978  43.9095006  87.1304995  94.1059978  44.7875006
  88.0664995  92.2609978  43.0375006  88.4524995  92.2089978  43.9265006
  87.9284995  91.3499978  42.7345006  89.0524995  92.9439978  42.1115006
  89.8854995  92.4479978  42.1025006  88.6854995  92.9749978  41.2145006
  89.2174995  93.8469978  42.4245006  84.4154995  92.7979978  44.0995006
  84.1454995  93.1729978  45.2405006  83.6154995  92.9879978  43.0565006
  83.8024995  92.7389978  42.2555006  82.3384995  93.6439978  43.1945006
  82.4944995  94.5899978  43.3415006  81.5094995  93.4529978  41.9195006
  81.4484995  92.5059978  41.7165006  80.1664995  93.9419978  42.1125006
  79.6554995  93.8139978  41.2985006  79.7454995  93.4549978  42.8375006
  80.1944995  94.8869978  42.3315006  82.1524995  94.1039978  40.8205006
  82.8374995  93.6709978  40.5995006  81.5804995  93.0779978  44.3705006
  81.1874995  93.8099978  45.2855006  81.4014995  91.7659978  44.3425006
  81.7094995  91.2509978  43.7265006  80.6584995  91.0889978  45.3695006
  79.7844995  91.5089978  45.3785006  80.5194995  89.6039978  45.0645006
  81.3934995  89.1989978  44.9515006  79.8084995  88.9709978  46.1915006
  79.7084995  88.0219978  46.0185006  80.3164995  89.0989978  47.0075006
  78.9324995  89.3759978  46.2895006  79.7794995  89.4229978  43.8485006
  80.2784995  89.5769978  43.1905006  81.2744995  91.2449978  46.7355006
  80.5574995  91.4999978  47.6945006  82.5894995  91.0829978  46.8245006
  83.1074995  90.9349978  46.1545006  83.2584995  91.1479978  48.1095006
  82.8604995  90.4959978  48.7065006  84.7384995  90.8239978  47.9175006
  85.0914995  91.3889978  47.2125006  85.2154995  91.0529978  48.7305006
  85.0344995  89.3589978  47.5695006  84.4874995  89.0739978  46.8205006
  86.4964995  89.2189978  47.1765006  86.6854995  88.2929978  46.9565006
  86.6794995  89.7779978  46.4055006  87.0584995  89.4959978  47.9165006
  84.7094995  88.4879978  48.7685006  84.8944995  87.5599978  48.5545006
  85.2544995  88.7599978  49.5235006  83.7714995  88.5859978  48.9955006
  83.0814995  92.5069978  48.7545006  82.8474995  92.5909978  49.9575006
  83.1594995  93.5629978  47.9565006  83.3174995  93.5189978  47.1125006
  82.9784995  94.9089978  48.4685006  83.6414995  95.0729978  49.1565006
  83.1984995  95.9519978  47.3735006  84.1284995  95.9279978  47.0995006
  82.6684995  95.7099978  46.5985006  82.8414995  97.3819978  47.7915006
  83.6714995  98.1369978  48.6255006  84.4584995  97.7699978  48.9575006
  83.3124995  99.4479978  48.9585006  83.8554995  99.9539978  49.5195006
  82.1374995  99.9899978  48.4445006  81.7584995 101.2949978  48.7305006
  82.1234995 101.5429978  49.4455006  81.3324995  99.2239978  47.6225006
  80.5464995  99.5849978  47.2815006  81.6824995  97.9359978  47.3045006
  81.1284995  97.4319978  46.7525006  81.6034995  95.0389978  49.0755006
  81.4514995  95.5169978  50.1985006  80.5994995  94.6179978  48.3235006
  80.6844995  94.2609978  47.5455006  79.2414995  94.7449978  48.7975006
  79.0954995  95.6639978  49.0725006  78.2624995  94.4199978  47.6665006
  78.4474995  93.5379978  47.3065006  76.8454995  94.4059978  48.1885006
  76.2354995  94.1989978  47.4635006  76.7624995  93.7329978  48.8825006
  76.6274995  95.2769978  48.5555006  78.4384995  95.4779978  46.5425006
  79.3414995  95.4219978  46.1925006  77.8374995  95.2659978  45.8115006
  78.1784995  96.8759978  46.9985006  78.3034995  97.4869978  46.2555006
  77.2674995  96.9459978  47.3245006  78.7954995  97.1039978  47.7115006
  78.9924995  93.8809978  50.0305006  78.3284995  94.3269978  50.9665006
  79.5334995  92.6659978  50.0405006  80.0014995  92.3429978  49.3955006
  79.3694995  91.7679978  51.1735006  78.4284995  91.5849978  51.3195006
  79.7984995  90.9179978  50.9895006  79.9744995  92.3979978  52.4105006
  79.3794995  92.3439978  53.4865006  81.1514995  93.0029978  52.2345006
  81.5604995  93.0289978  51.4785006  81.8574995  93.6789978  53.3055006
  82.0984995  93.0229978  53.9785006  83.1504995  94.3229978  52.8025006
  83.7644995  93.6249978  52.5255006  82.9534995  94.8559978  52.0165006
  83.8244995  95.1909978  53.8265006  84.5854995  94.6439978  54.8475006
  84.6824995  93.7209978  54.9065006  85.2034995  95.4599978  55.7815006
  85.7114995  95.0829978  56.4635006  85.0664995  96.8299978  55.7005006
  85.4824995  97.3779978  56.3265006  84.3124995  97.3829978  54.6905006
  84.2184995  98.3069978  54.6355006  83.6964995  96.5739978  53.7615006
  83.1894995  96.9569978  53.0825006  80.9614995  94.7209978  53.9075006
  80.7854995  94.7569978  55.1215006  80.3694995  95.5519978  53.0555006
  80.4554995  95.5289978  52.2005006  79.5054995  96.5889978  53.5665006
  80.0264995  97.1969978  54.1135006  78.8724995  97.3629978  52.4165006
  78.4484995  96.7239978  51.8225006  78.1684995  97.9209978  52.7815006
  79.7744995  98.2339978  51.5945006  80.5564995  97.7459978  51.2905006
  78.9804995  98.7049978  50.4275006  79.5324995  99.2739978  49.8685006
  78.6784995  97.9409978  49.9115006  78.2114995  99.2069978  50.7405006
  80.2724995  99.4009978  52.4295006  80.8544995  99.9589978  51.8905006
  79.5164995  99.9249978  52.7365006  80.7644995  99.0649978  53.1945006
  78.4054995  95.9459978  54.3755006  78.0994995  96.4099978  55.4685006
  77.8594995  94.8459978  53.8645006  78.0894995  94.5039978  53.1095006
  76.8104995  94.1179978  54.5525006  75.9874995  94.6309978  54.5445006
  76.6284995  93.2819978  54.0945006  77.2444995  93.8479978  55.9795006
  76.5274995  94.1779978  56.9215006  78.4234995  93.2479978  56.1215006
  78.9254995  93.0279978  55.4585006  78.9784995  92.9049978  57.4205006
  78.4274995  92.1999978  57.7955006  80.4324995  92.4199978  57.2805006
  80.4624995  91.7389978  56.5905006  80.9744995  93.1619978  56.9695006
  81.0804995  91.8459978  58.5615006  80.4204995  91.3389978  59.0605006
  82.2224995  90.9349978  58.1655006  82.6364995  90.5689978  58.9625006
  81.8834995  90.2109978  57.6165006  82.8804995  91.4399978  57.6635006
  81.5774995  92.9719978  59.4605006  81.9804995  92.5949978  60.2585006
  82.2374995  93.4999978  58.9835006  80.8314995  93.5389978  59.7125006
  78.9784995  94.1119978  58.3305006  78.5364995  94.0349978  59.4745006
  79.4904995  95.2209978  57.8065006  79.7514995  95.2879978  56.9895006
  79.6544995  96.4309978  58.5835006  80.1434995  96.1879978  59.3855006
  80.4424995  97.4709978  57.7725006  79.9794995  97.6339978  56.9365006
  80.5374995  98.7279978  58.5445006  81.0344995  99.3849978  58.0335006
  79.6464995  99.0659978  58.7245006  80.9934995  98.5589978  59.3835006
  81.8374995  96.9569978  57.4675006  81.7684995  96.1479978  56.9375006
  82.3054995  97.6119978  56.9255006  82.6404995  96.6719978  58.6865006
  83.5174995  96.3479978  58.4285006  82.7364995  97.4839978  59.2085006
  82.1914995  95.9969978  59.2195006  78.3294995  97.0289978  59.0255006
  78.2044995  97.4579978  60.1705006  77.3414995  97.0459978  58.1345006
  77.3994995  96.7359978  57.3345006  76.0504995  97.6159978  58.4825006
  76.2244995  98.4839978  58.8795006  75.1604995  97.8009978  57.2465006
  75.2344995  97.0079978  56.6925006  74.2364995  97.8589978  57.5375006
  75.4754995  99.0169978  56.3945006  76.1344995  98.9059978  55.1805006
  76.3964995  98.0669978  54.8765006  76.4094995 100.0239978  54.4125006
  76.8574995  99.9319978  53.6025006  76.0214995 101.2709978  54.8455006
  76.2044995 102.0229978  54.3295006  75.3594995 101.4009978  56.0495006
  75.0934995 102.2419978  56.3455006  75.0914995 100.2799978  56.8165006
  74.6464995 100.3759978  57.6275006  75.3264995  96.7339978  59.4675006
  74.7074995  97.2309978  60.4075006  75.4134995  95.4239978  59.2735006
  75.8624995  95.0429978  58.6465006  74.7104995  94.5369978  60.1685006
  73.7654995  94.7549978  60.1435006  74.8324995  93.0799978  59.7625006
  74.5224995  92.9579978  58.8515006  75.7614995  92.8009978  59.7855006
  74.0694995  92.2999978  60.6435006  74.5744995  91.9479978  61.2155006
  75.2924995  94.7259978  61.5425006  74.5624995  94.9319978  62.5055006
  76.6194995  94.6869978  61.6175006  77.1384995  94.5859978  60.9395006
  77.3024995  94.8159978  62.8825006  77.0314995  94.0859978  63.4615006
  78.8044995  94.7519978  62.6625006  79.0684995  95.4239978  62.0145006
  79.2644995  94.9599978  63.4905006  79.1934995  93.4859978  62.2125006
  79.5074995  93.0449978  62.8545006  76.9344995  96.1189978  63.5475006
  76.6504995  96.1389978  64.7385006  76.9164995  97.1999978  62.7765006
  77.0784995  97.1999978  61.9315006  76.6094995  98.4979978  63.3405006
  77.2764995  98.6199978  64.0345006  76.7104995  99.5999978  62.3185006
  77.6154995  99.6509978  61.9715006  76.1284995  99.4099978  61.5655006
  76.3254995 100.9119978  62.9525006  77.2474995 101.5949978  63.7335006
  78.1084995 101.2589978  63.8365006  76.8874995 102.7719978  64.3565006
  77.5054995 103.2359978  64.8735006  75.5944995 103.2599978  64.2065006
  75.2304995 104.4289978  64.8335006  74.4284995 104.6039978  64.6565006
  74.6754995 102.5789978  63.4285006  73.8124995 102.9119978  63.3275006
  75.0404995 101.4069978  62.8035006  74.4234995 100.9479978  62.2805006
  75.2514995  98.5719978  63.9555006  75.1214995  99.0119978  65.0915006
  74.2394995  98.1919978  63.2015006  74.3064995  97.8609978  62.4105006
  72.8984995  98.3259978  63.7085006  72.7614995  99.2239978  64.0485006
  71.8984995  98.1069978  62.5775006  72.1464995  97.3049978  62.0915006
  71.0224995  97.9469978  62.9615006  71.8024995  99.2369978  61.6195006
  72.1404995  99.0659978  60.2895006  72.4414995  98.2369978  59.9945006
  72.0364995 100.1069978  59.4005006  72.2644995  99.9809978  58.5075006
  71.5944995 101.3369978  59.8315006  71.5194995 102.0409978  59.2285006
  71.2624995 101.5269978  61.1555006  70.9694995 102.3599978  61.4485006
  71.3664995 100.4779978  62.0435006  71.1414995 100.6069978  62.9365006
  72.6784995  97.3769978  64.8765006  72.0124995  97.7349978  65.8505006
  73.2614995  96.1829978  64.8075006  73.7474995  95.9039978  64.1545006
  73.0864995  95.2509978  65.9015006  72.1374995  95.1059978  66.0415006
  73.6824995  93.8659978  65.5895006  74.5894995  93.9789978  65.2655006
  73.7004995  92.9979978  66.8365006  74.0784995  92.1309978  66.6215006
  74.2394995  93.4249978  67.5205006  72.7944995  92.8829978  67.1645006
  72.8124995  93.1939978  64.5625006  73.1744995  92.3189978  64.3545006
  71.9134995  93.0959978  64.9135006  72.7874995  93.7329978  63.7565006
  73.6984995  95.8449978  67.1385006  73.0654995  95.8339978  68.1785006
  74.9014995  96.3919978  67.0065006  75.3334995  96.4009978  66.2625006
  75.6134995  97.0299978  68.0985006  75.7824995  96.3779978  68.7965006
  76.9504995  97.5709978  67.5965006  77.4684995  96.8329978  67.2395006
  76.7804995  98.1799978  66.8615006  77.7774995  98.2809978  68.6235006
  78.4434995  97.5499978  69.5755006  78.3624995  96.6239978  69.5875006
  79.2234995  98.1749978  70.5035006  79.6604995  97.6739978  71.1535006
  79.3674995  99.5559978  70.4815006  80.1764995 100.1929978  71.4105006
  80.4114995  99.6439978  72.0015006  78.7104995 100.2969978  69.5225006
  78.8054995 101.2219978  69.5025006  77.9084995  99.6609978  68.5895006
  77.4594995 100.1569978  67.9435006  74.7764995  98.1459978  68.6725006
  74.5694995  98.2439978  69.8735006  74.2674995  98.9989978  67.8035006
  74.3814995  98.9479978  66.9525006  73.4554995 100.1149978  68.2375006
  74.0014995 100.7819978  68.6835006  72.8024995 100.7639978  67.0095006
  73.5064995 101.0059978  66.3875006  72.2544995 100.0939978  66.5715006
  71.9484995 101.9839978  67.2475006  71.2524995 101.7959978  67.8965006
  72.8164995 103.1049978  67.7955006  72.2704995 103.8919978  67.9495006
  73.2194995 102.8229978  68.6315006  73.5144995 103.3169978  67.1555006
  71.2964995 102.3839978  65.9315006  70.7434995 103.1689978  66.0695006
  71.9844995 102.5849978  65.2775006  70.7464995 101.6539978  65.6075006
  72.4044995  99.6179978  69.2325006  72.1914995 100.2209978  70.2825006
  71.7624995  98.4979978  68.9005006  71.9094995  98.0579978  68.1765006
  70.7364995  97.9159978  69.7575006  70.2164995  98.6539978  70.1115006
  69.8834995  96.9689978  68.9285006  69.1974995  96.5759978  69.4895006
  69.4654995  97.4599978  68.2035006  70.4424995  96.2659978  68.5625006
  71.2994995  97.1499978  70.9735006  70.7794995  97.2679978  72.0835006
  72.3284995  96.3389978  70.7445006  72.7264995  96.2909978  69.9835006
  72.8924995  95.4469978  71.7535006  72.1154995  95.1059978  72.2235006
  73.6874995  94.3399978  71.0925006  74.3454995  94.7379978  70.5015006
  74.1764995  93.8559978  71.7765006  72.8574995  93.3599978  70.3045006
  72.4054995  93.8289978  69.5855006  73.4414995  92.7049978  69.8915006
  71.8514995  92.6599978  71.1415006  71.8114995  92.8799978  72.3275006
  71.1264995  91.8889978  70.5985006  73.7564995  96.0989978  72.8075006
  73.8154995  95.6209978  73.9335006  74.4504995  97.1649978  72.4575006
  74.4304995  97.5129978  71.6715006  75.3274995  97.8529978  73.3975006
  75.9984995  97.2199978  73.6985006  76.0014995  99.0319978  72.7025006
  76.7334995  99.3479978  73.2545006  76.3874995  98.7269978  71.8665006
  75.0564995 100.1949978  72.4185006  74.2934995  99.8739978  71.9135006
  74.7154995 100.5449978  73.2565006  75.7324995 101.3019978  71.6525006
  76.4994995 101.6199978  72.1545006  76.0684995 100.9539978  70.8115006
  74.7804995 102.4729978  71.3775006  75.2114995 103.0979978  70.7735006
  73.9894995 102.1399978  70.9245006  74.3624995 103.2039978  72.6315006
  73.8604995 103.9059978  72.4135006  73.8944995 102.6549978  73.1535006
  75.0864995 103.4819978  73.0685006  74.5614995  98.3449978  74.6275006
  75.1484995  98.5769978  75.6845006  73.2474995  98.4989978  74.4765006
  72.8384995  98.3219978  73.7415006  72.3674995  98.9779978  75.5265006
  72.8774995  99.5459978  76.1245006  71.2264995  99.7739978  74.8965006
  70.7474995  99.2099978  74.2695006  70.5944995 100.0329978  75.5855006
  71.7294995 101.0209978  74.1745006  72.7954995 101.4839978  74.5085006
  71.0444995 101.4939978  73.2985006  71.8054995  97.8189978  76.3515006
  71.1104995  98.0309978  77.3445006  72.0854995  96.5979978  75.9065006
  72.5824995  96.4569978  75.2185006  71.5934995  95.3749978  76.5185006
  70.9504995  95.6119978  77.2045006  70.9094995  94.5099978  75.4755006
  70.5844995  93.6969978  75.8925006  70.1634995  94.9959978  75.0905006
  71.5424995  94.2839978  74.7765006  72.7294995  94.6059978  77.1725006
  73.9024995  94.8469978  76.8885006  72.3654995  93.6789978  78.0515006
  71.5464995  93.5179978  78.2605006  73.3314995  92.8409978  78.7505006
  74.2084995  92.9749978  78.3575006  73.3594995  93.2379978  80.2485006
  72.4864995  93.0609978  80.6325006  74.3734995  92.4029978  81.0125006
  74.3734995  92.6679978  81.9455006  74.1374995  91.4649978  80.9435006
  75.2564995  92.5429978  80.6365006  73.6584995  94.7319978  80.3895006
  73.6744995  94.9719978  81.3295006  74.5214995  94.9289978  79.9915006
  72.9704995  95.2439978  79.9375006  72.9614995  91.3589978  78.6135006
  71.7974995  90.9929978  78.7725006  73.9494995  90.5169978  78.3085006
  74.7564995  90.7699978  78.1515006  73.7504995  89.0639978  78.2105006
  73.1974995  88.8989978  77.4305006  75.0604995  88.3079978  78.0105006
  75.5474995  88.7079978  77.2735006  75.6094995  88.4119978  78.8035006
  74.8674995  86.8109978  77.7285006  74.7014995  86.0379978  78.6675006
  74.9074995  86.3729978  76.4985006  74.8164995  85.5329978  76.3385006
  75.0244995  86.9249978  75.8495006  73.0614995  88.5599978  79.4655006
  73.2324995  89.1279978  80.5385006  72.2744995  87.4999978  79.3315006
  72.1374995  87.1009978  78.5825006  71.5604995  86.9089978  80.4635006
  70.9064995  87.5579978  80.7675006  70.8734995  85.6149978  80.0135006
  71.5354995  85.0429978  79.5955006  70.5494995  85.1479978  80.7995006
  69.7044995  85.8009978  79.0395006  69.0114995  86.3269978  79.4685006
  70.0074995  86.3059978  78.2685006  69.1144995  84.4749978  78.5725006
  69.6534995  83.4569978  78.9385006  68.1394995  84.4919978  77.8555006
  72.5004995  86.5919978  81.6385006  72.0904995  86.6279978  82.7985006
  73.7524995  86.2709978  81.3225006  74.0304995  86.2559978  80.5085006
  74.7894995  85.9119978  82.2815006  74.3864995  85.2789978  82.8965006
  75.9584995  85.3489978  81.5245006  76.6324995  85.0249978  82.1425006
  75.6764995  84.5899978  80.9895006  76.4964995  86.3429978  80.7035006
  76.0414995  86.4019978  80.0005006  75.3084995  87.0819978  83.1015006
  76.0194995  86.8869978  84.0875006  74.9894995  88.2929978  82.6765006
  74.4744995  88.4419978  82.0045006  75.4894995  89.4939978  83.3195006
  74.7734995  90.1409978  83.4185006  75.8094995  89.2859978  84.2115006
  76.6174995  90.0869978  82.4855006  77.0214995  91.2299978  82.7005006
  77.1174995  89.3139978  81.5195006  76.8504995  88.5139978  81.3525006
  78.1864995  89.7919978  80.6525006  78.8214995  90.2759978  81.2035006
  78.8954995  88.6369978  79.9665006  78.2394995  88.1339978  79.4595006
  79.5274995  89.0029978  79.3285006  79.6364995  87.6749978  80.8725006
  80.3404995  88.1439978  81.3475006  79.0314995  87.3199978  81.5425006
  80.2194995  86.5609978  80.0745006  80.8024995  86.9209978  79.3885006
  80.7664995  85.9999978  80.6465006  79.1764995  85.7629978  79.4605006
  78.3724995  85.8839978  79.7395006  79.3604995  84.8459978  78.4875006
  80.5634995  84.5949978  78.0095006  81.2454995  85.0179978  78.3175006
  80.6654995  84.0079978  77.3895006  78.3174995  84.1919978  78.0055006
  77.5304995  84.3519978  78.3125006  78.4264995  83.6059978  77.3855006
  77.6034995  90.6869978  79.5795006  76.4084995  90.6329978  79.3305006
  78.4354995  91.5039978  78.9575006  79.2634995  91.6059978  79.1665006
  77.9844995  92.3139978  77.8365006  77.0274995  92.1919978  77.7335006
  78.2464995  93.8059978  78.0805006  79.1974995  93.9609978  78.1925006
  77.7644995  94.6129978  76.8835006  77.9314995  95.5559978  77.0405006
  78.2414995  94.3289978  76.0885006  76.8134995  94.4699978  76.7585006
  77.5344995  94.2339978  79.3275006  77.6974995  95.1769978  79.4855006
  76.5814995  94.0839978  79.2245006  77.8624995  93.7189978  80.0805006
  78.7134995  91.8709978  76.5865006  79.9064995  92.1319978  76.4305006
  78.0064995  91.1759978  75.7085006  77.1654995  91.0109978  75.7795006
  78.6424995  90.6289978  74.5205006  79.3924995  90.1009978  74.8365006
  77.6634995  89.7879978  73.7305006  76.8814995  90.3319978  73.5455006
  78.0704995  89.5769978  72.8755006  77.2134995  88.5419978  74.3355006
  77.9694995  87.9659978  74.5295006  76.7654995  88.7159978  75.1785006
  76.3104995  87.8969978  73.4045006  76.4434995  88.2089978  72.2535006
  75.4494995  87.1699978  73.8275006  79.1214995  91.7159978  73.5865006
  80.1924995  91.6189978  72.9945006  78.3174995  92.7579978  73.4665006
  77.5914995  92.8589978  73.9165006  78.6054995  93.8359978  72.5455006
  79.3684995  93.5929978  71.9975006  77.3944995  94.0749978  71.6415006
  76.6304995  94.3069978  72.1925006  77.5734995  94.8369978  71.0695006
  77.0344995  92.8789978  70.7745006  76.1994995  91.8819978  71.2595006
  75.8584995  91.9529978  72.1215006  75.8634995  90.7849978  70.4865006
  75.3054995  90.1259978  70.8315006  76.3524995  90.6709978  69.2145006
  76.1274995  89.9359978  68.6915006  77.1824995  91.6549978  68.7115006
  77.5164995  91.5819978  67.8465006  77.5194995  92.7529978  69.4925006
  78.0784995  93.4099978  69.1455006  78.9404995  95.0929978  73.3085006
  78.0554995  95.8679978  73.6565006  80.2144995  95.2779978  73.6185006
  80.8534995  94.7569978  73.3735006  80.6304995  96.4109978  74.4185006
  79.8784995  96.7949978  74.8955006  81.2834995  96.1449978  75.0855006
  81.2184995  97.4009978  73.4535006  80.8464995  98.5749978  73.4345006
  82.1544995  96.8909978  72.6675006  82.3984995  96.0669978  72.7105006
  82.8704995  97.6479978  71.6555006  82.6894995  98.5819978  71.8455006
  84.3494995  97.4079978  71.7185006  84.7124995  97.7829978  72.5365006
  84.5314995  96.4549978  71.7375006  84.9664995  97.9929978  70.6065006
  84.7144995  98.7909978  70.5335006  82.3914995  97.3159978  70.2695006
  81.8974995  96.2179978  70.0265006  82.5494995  98.2519978  69.3485006
  82.8594995  99.0399978  69.4975006  82.1914995  97.9819978  67.9795006
  81.2564995  97.7289978  67.9265006  82.2944995  99.2349978  67.1055006
  81.8054995  99.9629978  67.5195006  83.2214995  99.5149978  67.0435006
  81.7484995  98.9769978  65.7245006  80.5434995  98.3429978  65.6295006
  80.0914995  98.0949978  66.4035006  79.9994995  98.0709978  64.4175006
  79.1894995  97.6169978  64.3685006  80.6324995  98.4599978  63.2585006
  80.0594995  98.1809978  62.0355006  79.3674995  97.7189978  62.1495006
  81.8334995  99.1279978  63.3315006  82.2624995  99.4029978  62.5535006
  82.4014995  99.3899978  64.5685006  83.2134995  99.8389978  64.6245006
  83.0124995  96.8059978  67.4765006  82.5904995  96.1259978  66.5535006
  84.1894995  96.5859978  68.0765006  84.4994995  97.0829978  68.7055006
  85.0604995  95.4799978  67.7195006  85.3004995  95.5739978  66.7845006
  86.3234995  95.4959978  68.5675006  86.8924995  94.7519978  68.3155006
  86.7994995  96.3289978  68.4235006  86.0854995  95.4179978  69.5045006
  84.3404995  94.1629978  67.9415006  84.5574995  93.1999978  67.2085006
  83.5104995  94.1239978  68.9875006  83.3574995  94.8009978  69.4945006
  82.7844995  92.9319978  69.3695006  83.3874995  92.1799978  69.4785006
  82.0634995  93.1579978  70.7075006  81.5204995  93.9589978  70.6445006
  81.4584995  92.4179978  70.8715006  83.0244995  93.2939978  71.8925006
  84.1214995  92.8039978  71.7655006  82.7034995  93.9459978  72.8785006
  81.7784995  92.6669978  68.2845006  81.6114995  91.5329978  67.8395006
  81.1274995  93.7449978  67.8585006  81.2604995  94.5389978  68.1605006
  80.1164995  93.6549978  66.8235006  79.4794995  92.9679978  67.0725006
  79.3904995  94.9599978  66.6985006  78.7164995  94.8899978  66.0045006
  78.9634995  95.1749978  67.5425006  80.0204995  95.6599978  66.4675006
  80.7354995  93.2589978  65.5015006  80.1364995  92.5009978  64.7445006
  81.9184995  93.7859978  65.2085006  82.3524995  94.3269978  65.7165006
  82.5694995  93.4619978  63.9605006  81.9664995  93.6339978  63.2205006
  83.7934995  94.3499978  63.7475006  84.3384995  94.3279978  64.5495006
  84.3294995  93.9759978  63.0305006  83.4734995  95.7919978  63.4155006
  82.8654995  96.1729978  64.0685006  84.7444995  96.6099978  63.4385006
  84.5384995  97.5339978  63.2255006  85.1434995  96.5629978  64.3215006
  85.3674995  96.2589978  62.7835006  82.8224995  95.8249978  62.0475006
  82.6074995  96.7409978  61.8135006  83.4334995  95.4579978  61.3895006
  82.0094995  95.2969978  62.0635006  82.9214995  91.9959978  63.9495006
  82.6854995  91.3239978  62.9515006  83.4304995  91.4939978  65.0775006
  83.5864995  91.9549978  65.7865006  83.7644995  90.0879978  65.1835006
  84.4264995  89.8849978  64.5035006  84.3794995  89.7489978  66.5265006
  85.2584995  90.1539978  66.5905006  83.8384995  90.1319978  67.2345006
  84.4954995  88.2789978  66.7325006  83.8984995  87.5709978  67.7195006
  83.3544995  87.9339978  68.3805006  84.2094995  86.2469978  67.6045006
  83.9434995  85.6249978  68.1355006  85.0054995  86.0659978  66.5195006
  85.5654995  84.9069978  66.0085006  85.4304995  84.0839978  66.4205006
  86.3374995  85.0179978  64.8575006  86.7234995  84.2539978  64.4935006
  86.5414995  86.2289978  64.2485006  87.0594995  86.2709978  63.4775006
  85.9864995  87.3959978  64.7645006  86.1304995  88.2149978  64.3475006
  85.2074995  87.3109978  65.9235006  82.5294995  89.2669978  64.9635006
  82.5614995  88.2799978  64.2355006  81.4354995  89.6939978  65.5755006
  81.3994995  90.3779978  66.0955006  80.1924995  88.9989978  65.3915006
  80.2614995  88.1009978  65.7525006  79.0654995  89.6909978  66.1415006
  79.2004995  89.5799978  67.0955006  79.0964995  90.6429978  65.9595006
  77.7464995  89.1729978  65.7775006  77.1394995  88.0759978  66.2545006
  77.5024995  87.5009978  66.8885006  75.9194995  87.9259978  65.6795006
  75.3694995  87.2839978  65.8365006  75.7074995  88.9509978  64.8175006
  74.6244995  89.2279978  64.0165006  73.8754995  88.6769978  64.0085006
  74.6944995  90.3569978  63.2245006  73.9774995  90.5649978  62.6695006
  75.7864995  91.1769978  63.2335006  75.7984995  91.9309978  62.6885006
  76.8694995  90.9039978  64.0365006  77.6114995  91.4649978  64.0425006
  76.8274995  89.7639978  64.8425006  79.9024995  88.9299978  63.9155006
  79.5784995  87.8649978  63.4135006  80.0424995  90.0589978  63.2255006
  80.2714995  90.8099978  63.5765006  79.8154995  90.1129978  61.7965006
  78.8894995  89.8969978  61.6035006  79.9694995  91.0149978  61.4735006
  80.7334995  89.1419978  61.0685006  80.3254995  88.5009978  60.1165006
  81.9704995  88.9869978  61.5205006  82.3104995  89.3909978  62.1995006
  82.8504995  88.0579978  60.8255006  82.9034995  88.3379978  59.8985006
  84.2764995  88.0709978  61.4105006  84.2284995  87.9339978  62.3695006
  85.1044995  86.9429978  60.7905006  86.0004995  86.9569978  61.1625006
  84.6864995  86.0899978  60.9855006  85.1524995  87.0669978  59.8295006
  84.9304995  89.4079978  61.1355006  85.8274995  89.4119978  61.5055006
  84.9754995  89.5559978  60.1775006  84.4084995  90.1139978  61.5475006
  82.2864995  86.6619978  60.9255006  82.1624995  85.9609978  59.9305006
  81.8964995  86.2769978  62.1235006  81.9324995  86.7739978  62.8245006
  81.3624995  84.9489978  62.3565006  82.0004995  84.2779978  62.0665006
  81.0874995  84.7999978  63.8635006  80.5104995  85.5199978  64.1615006
  80.3684995  83.5219978  64.1585006  80.2084995  83.4539978  65.1125006
  79.5204995  83.5109978  63.6875006  80.9094995  82.7709978  63.8675006
  82.3894995  84.8679978  64.5905006  82.2334995  84.7759978  65.5435006
  82.9674995  84.1509978  64.2865006  82.8144995  85.7219978  64.4145006
  80.0814995  84.7469978  61.5625006  79.8964995  83.7459978  60.8755006
  79.2074995  85.7289978  61.6605006  79.3724995  86.4479978  62.1025006
  77.8934995  85.7299978  61.0565006  77.4174995  84.9409978  61.3595006
  77.1854995  87.0139978  61.4795006  77.7104995  87.7729978  61.1785006
  75.8544995  87.1089978  60.8705006  75.4264995  87.9319978  61.1545006
  75.9394995  87.1059978  59.9045006  75.3154995  86.3519978  61.1495006
  77.0614995  87.0279978  62.9035006  77.7874995  87.2759978  63.2455006
  77.9424995  85.6539978  59.5475006  77.2774995  84.8219978  58.9385006
  78.7374995  86.5219978  58.9475006  79.2194995  87.0969978  59.3685006
  78.8684995  86.5809978  57.5065006  77.9984995  86.6369978  57.0805006
  79.6334995  87.8379978  57.1195006  80.4804995  87.8759978  57.5905006
  79.9464995  87.8519978  55.6645006  80.4334995  88.6619978  55.4455006
  80.4894995  87.0789978  55.4425006  79.1214995  87.8239978  55.1555006
  78.7634995  88.9979978  57.4725006  79.2154995  89.8239978  57.2405006
  77.9294995  88.9379978  56.9815006  78.5794995  88.9869978  58.4245006
  79.5214995  85.3119978  57.0125006  79.0154995  84.6559978  56.0995006
  80.5994995  84.8979978  57.6805006  80.9624995  85.3189978  58.3365006
  81.2444995  83.6529978  57.3115006  81.4944995  83.6959978  56.3755006
  82.5404995  83.4199978  58.0895006  82.8794995  82.5359978  57.8765006
  83.6134995  84.4049978  57.6925006  84.4194995  84.2289978  58.2035006
  83.8044995  84.3119978  56.7465006  83.3074995  85.3079978  57.8725006
  82.2634995  83.5019978  59.4865006  82.2284995  84.3089978  59.7185006
  80.2684995  82.5229978  57.5375006  80.3814995  81.4689978  56.9165006
  79.3104995  82.7979978  58.4225006  79.2784995  83.5299978  58.8735006
  78.2164995  81.8769978  58.7125006  77.5784995  82.3359978  59.2815006
  77.4884995  81.4559978  57.3915006  76.7784995  80.8819978  57.7195006
  76.8604995  82.5959978  56.5615006  76.4384995  82.2259978  55.7705006
  76.1954995  83.0569978  57.0965006  77.5524995  83.2219978  56.2955006
  78.3974995  80.8249978  56.4995006  79.1534995  80.7699978  56.8615006
  78.7134995  80.6629978  59.4585006  78.2084995  79.5559978  59.2975006
  79.6764995  80.9169978  60.3245006  80.0304995  81.6929978  60.4365006
  80.2204995  79.8889978  61.1675006  80.3494995  79.0599978  60.6805006
  81.5974995  80.3079978  61.6975006  81.5024995  81.1669978  62.1375006
  82.0934995  79.3089978  62.6575006  82.9644995  79.5809978  62.9875006
  81.4744995  79.2389978  63.4005006  82.1694995  78.4479978  62.2185006
  82.5814995  80.4409978  60.5735006  82.8004995  79.5609978  60.2295006
  82.1754995  80.9369978  59.8455006  83.8464995  81.1379978  61.0125006
  84.4564995  81.2049978  60.2615006  83.6314995  82.0269978  61.3345006
  84.2654995  80.6299978  61.7245006  79.2354995  79.6919978  62.2925006
  78.6374995  78.6319978  62.4185006  79.0194995  80.7399978  63.0715006
  79.4184995  81.4969978  62.9865006  78.0614995  80.6799978  64.1585006
  77.7724995  81.5799978  64.3755006  77.2764995  80.1929978  63.8625006
  78.6064995  80.0259978  65.3985006  77.9714995  79.1379978  65.9585006
  79.7734995  80.4609978  65.8465006  80.2434995  81.0789978  65.4775006
  80.3454995  79.8809978  67.0495006  80.5324995  78.9429978  66.8905006
  81.6374995  80.5919978  67.4205006  81.4544995  81.5419978  67.4925006
  81.9124995  80.2889978  68.2995006  82.7874995  80.4009978  66.4715006
  83.2554995  81.5119978  65.8175006  82.8414995  82.3329978  65.9535006
  84.3214995  81.4269978  64.9705006  84.6294995  82.1879978  64.5325006
  84.9404995  80.2189978  64.7635006  86.0044995  80.1829978  63.9035006
  86.1754995  79.3859978  63.7025006  84.4824995  79.0719978  65.4095006
  84.8994995  78.2539978  65.2645006  83.3954995  79.1619978  66.2735006
  83.0784995  78.4059978  66.7125006  79.3534995  80.0539978  68.1925006
  79.1764995  79.1649978  69.0205006  78.6964995  81.2099978  68.2215006
  78.8034995  81.8349978  67.6405006  77.7264995  81.5169978  69.2555006
  76.9524995  81.9369978  68.8495006  77.4204995  80.6899978  69.6595006
  78.2714995  82.4229978  70.3355006  77.4974995  82.9659978  71.1235006
  79.5984995  82.5899978  70.3865006  80.1594995  82.2159978  69.8535006
  80.1914995  83.4599978  71.4005006  80.1254995  83.0369978  72.2705006
  81.6984995  83.6679978  71.1565006  82.0314995  84.2729978  71.8375006
  82.1444995  82.8169978  71.2905006  82.1264995  84.2189978  69.7765006
  81.3104995  84.4329978  68.9075006  83.2984995  84.4409978  69.6405006
  79.4134995  84.7699978  71.4475006  78.9674995  85.2099978  72.5075006
  79.2164995  85.3509978  70.2755006  79.5274995  85.0429978  69.5345006
  78.4534995  86.5679978  70.1315006  78.2464995  86.9409978  71.0025006
  79.2534995  87.6229978  69.3705006  79.3664995  87.3269978  68.4535006
  78.7384995  88.4439978  69.3415006  80.6214995  87.9249978  69.9585006
  81.1434995  87.1079978  69.9925006  81.0934995  88.5389978  69.3745006
  80.5344995  88.5209978  71.3435006  79.9984995  89.3289978  71.3195006
  80.0864995  87.9009978  71.9395006  81.9144995  88.8389978  71.8805006
  82.4674995  88.0429978  71.8505006  82.3404995  89.5009978  71.3135006
  81.8444995  89.3409978  73.2615006  82.6624995  89.5479978  73.5445006
  81.3294995  90.0659978  73.2885006  81.4984995  88.7129978  73.7885006
  77.1724995  86.2199978  69.3845006  77.2044995  85.5049978  68.3825006
  76.0534995  86.7139978  69.8805006  76.0274995  87.1989978  70.5905006
  74.7544995  86.4899978  69.2815006  74.7934995  86.6039978  68.3195006
  74.3114995  85.0469978  69.5945006  74.9594995  84.4369978  69.2095006
  74.2364995  84.8549978  71.0655006  73.9574995  83.9459978  71.2595006
  75.1084995  85.0159978  71.4575006  73.5934995  85.4769978  71.4405006
  72.9674995  84.7789978  69.0115006  72.7014995  83.8689978  69.2155006
  72.3214995  85.3969978  69.3895006  73.0024995  84.8969978  68.0495006
  73.7614995  87.5049978  69.8465006  73.7954995  87.7569978  71.0505006
  72.8784995  88.1089978  69.0355006  72.9414995  87.9589978  67.5695006
  72.6544995  87.0779978  67.2825006  73.8404995  88.0889978  67.2305006
  71.9974995  89.0409978  67.0985006  71.5564995  88.7889978  66.2725006
  72.4694995  89.8709978  66.9265006  71.0074995  89.1969978  68.2215006
  70.3004995  88.5359978  68.1665006  70.5824995  90.0689978  68.2025006
  71.8494995  89.0119978  69.4845006  72.1814995  89.8519978  69.8385006
  71.0584995  88.4099978  70.6375006  70.8184995  87.2039978  70.6925006
  70.6984995  89.2679978  71.5735006  70.8934995  90.1049978  71.5345006
  69.9444995  88.9129978  72.7585006  69.7374995  87.9659978  72.7415006
  70.7424995  89.1709978  74.0455006  70.9634995  90.1149978  74.0855006
  70.1694995  88.9819978  74.8045006  72.0284995  88.3689978  74.2015006
  72.6204995  88.5589978  73.4575006  72.4884995  88.6489978  75.0085006
  71.7594995  86.8859978  74.2645006  70.6874995  86.4569978  74.7015006
  72.7354995  86.0859978  73.8665006  73.4694995  86.4189978  73.5675006
  72.6354995  85.2329978  73.9075006  68.7014995  89.7589978  72.7555006
  67.6814995  89.4109978  73.3515006  68.8134995  90.8969978  72.0875006
  69.5154995  91.1199978  71.6425006  67.7574995  91.8759978  72.0455006
  67.1874995  91.8229978  72.8285006  68.3494995  93.2999978  72.0175006
  68.8644995  93.4039978  71.2015006  67.2494995  94.3349978  72.0525006
  67.6394995  95.2229978  72.0345006  66.6724995  94.2199978  71.2815006
  66.7294995  94.2269978  72.8645006  69.1744995  93.4859978  73.1715006
  69.9754995  93.3299978  72.9715006  66.9754995  91.5919978  70.7845006
  67.5774995  91.4599978  69.7185006  65.6514995  91.4889978  70.8985006
  65.2194995  91.5899978  71.6355006  64.8204995  91.1879978  69.7395006
  65.0524995  90.2929978  69.4465006  63.3384995  91.2129978  70.1025006
  62.8304995  90.8399978  69.3645006  63.1954995  90.6339978  70.8675006
  62.7984995  92.5659978  70.4195006  62.7224995  93.1599978  71.6415006
  63.0154995  92.7799978  72.4385006  62.1494995  94.4029978  71.5265006
  62.0044995  94.9489978  72.1745006  61.8454995  94.6299978  70.2065006
  61.2594995  95.7309978  69.6015006  60.9984995  96.4729978  70.0975006
  61.0764995  95.6819978  68.2185006  60.6884995  96.4079978  67.7865006
  61.4554995  94.5879978  67.4815006  61.3204995  94.5849978  66.5615006
  62.0364995  93.4869978  68.0905006  62.2904995  92.7469978  67.5875006
  62.2344995  93.5079978  69.4775006  65.0914995  92.1509978  68.5975006
  64.9694995  91.7829978  67.4325006  65.4754995  93.3709978  68.9315006
  65.5804995  93.6399978  69.7415006  65.7524995  94.3619978  67.9295006
  64.9844995  94.4849978  67.3495006  66.0604995  95.7169978  68.5855006
  66.7804995  95.6099978  69.2265006  66.4994995  96.6919978  67.5515006
  66.6924995  97.5449978  67.9715006  67.2984995  96.3609978  67.1125006
  65.7944995  96.8069978  66.8955006  64.8524995  96.2139978  69.3155006
  65.0524995  97.0689978  69.7275006  64.1174995  96.3199978  68.6915006
  64.6034995  95.5749978  70.0015006  66.9484995  93.8779978  67.1395006
  66.8734995  93.7639978  65.9205006  68.0254995  93.5399978  67.8565006
  68.0584995  93.5959978  68.7145006  69.2544995  93.0409978  67.2515006
  69.6574995  93.7359978  66.7085006  69.8934995  92.8159978  67.9455006
  68.9764995  91.8169978  66.3945006  69.5914995  91.6349978  65.3425006
  68.0354995  90.9879978  66.8425006  67.5854995  91.1109978  67.5645006
  67.6974995  89.7829978  66.1155006  68.5014995  89.2709978  65.9385006
  66.7584995  88.9179978  66.9625006  66.0144995  89.4599978  67.2685006
  66.3864995  88.2139978  66.4085006  67.4524995  88.2939978  68.1665006
  68.1784995  87.7319978  67.8555006  67.8484995  88.9989978  68.7025006
  66.5334995  87.4709978  69.0395006  65.8104995  88.0249978  69.3725006
  66.1294995  86.7609978  68.5165006  67.3114995  86.8779978  70.2045006
  68.0294995  86.3219978  69.8635006  67.7234995  87.5929978  70.7145006
  66.4454995  86.0709978  71.0985006  66.9334995  85.7409978  71.7665006
  65.7994995  86.5849978  71.4295006  66.0834995  85.4009978  70.6365006
  67.0754995  90.1389978  64.7765006  67.4484995  89.5679978  63.7475006
  66.1754995  91.1209978  64.7765006  65.9294995  91.5669978  65.4695006
  65.5354995  91.4999978  63.5305006  65.2154995  90.6889978  63.1055006
  64.3344995  92.4259978  63.7755006  63.9644995  92.6939978  62.9195006
  63.2454995  91.7059978  64.5535006  62.4984995  92.3079978  64.6965006
  62.9454995  90.9329978  64.0505006  63.5964995  91.4169978  65.4105006
  64.7714995  93.5859978  64.4965006  65.4514995  93.3939978  64.9505006
  66.5284995  92.1929978  62.6255006  66.4754995  92.0289978  61.4095006
  67.4644995  92.9099978  63.2195006  67.5414995  93.0019978  64.0715006
  68.4534995  93.6099978  62.4405006  68.0074995  94.1889978  61.8025006
  69.3104995  94.4969978  63.3315006  69.6364995  93.9819978  64.0855006
  70.4704995  94.9899978  62.5875006  71.0094995  95.5539978  63.1645006
  71.0024995  94.2389978  62.2815006  70.1694995  95.5049978  61.8225006
  68.4644995  95.6559978  63.8585006  68.2694995  96.2609978  63.1255006
  67.6154995  95.3069978  64.1725006  69.1064995  96.4259978  64.9605006
  68.5154995  97.1409978  65.2425006  69.2794995  95.8349978  65.7105006
  69.9434995  96.8029978  64.6475006  69.2894995  92.6189978  61.6735006
  69.5224995  92.7979978  60.4815006  69.7164995  91.5599978  62.3455006
  69.5694995  91.4129978  63.1805006  70.4914995  90.5479978  61.6655006
  71.3044995  90.9329978  61.3035006  70.8994995  89.4579978  62.6435006
  71.4184995  88.7839978  62.1785006  71.4344995  89.8439978  63.3545006
  70.1054995  89.0489978  63.0225006  69.6584995  89.9849978  60.5175006
  70.1384995  89.8589978  59.3885006  68.3694995  89.7379978  60.7725006
  67.9784995  89.8659978  61.5275006  67.5284995  89.2089978  59.7105006
  67.9274995  88.3799978  59.4035006  66.1324995  88.9169978  60.2165006
  65.6444995  88.4039978  59.5525006  66.1824995  88.3709978  61.0165006
  65.4464995  90.0949978  60.4955006  65.9824995  90.6659978  60.8005006
  67.4554995  90.1969978  58.5395006  67.2754995  89.8009978  57.3895006
  67.6294995  91.4859978  58.8355006  67.7874995  91.7789978  59.6285006
  67.5644995  92.5189978  57.8155006  66.8964995  92.2209978  57.1785006
  67.1694995  93.8549978  58.4425006  67.7974995  94.0679978  59.1505006
  67.2494995  94.5519978  57.7725006  65.5024995  93.8829978  59.1155006
  65.4554995  93.1969978  60.0985006  68.8754995  92.7079978  57.0545006
  68.8544995  93.1019978  55.8895006  70.0134995  92.4599978  57.7045006
  70.0654995  92.1489978  58.5045006  71.2954995  92.7189978  57.0515006
  71.0744995  92.9699978  56.1405006  72.0224995  93.8329978  57.7885006
  72.1704995  93.5559978  58.7065006  72.8954995  93.9569978  57.3855006
  71.3064995  95.1329978  57.7895006  71.3124995  95.9559978  56.6785006
  71.7754995  95.6969978  55.9145006  70.6364995  97.1599978  56.6945006
  70.6494995  97.7109978  55.9455006  69.9414995  97.5439978  57.8225006
  69.4814995  98.3519978  57.8355006  69.9324995  96.7239978  58.9295006
  69.4674995  96.9759978  59.6945006  70.6154995  95.5289978  58.8985006
  70.6054995  94.9799978  59.6485006  72.2204995  91.5139978  56.9375006
  72.8804995  91.3539978  55.9095006  72.2994995  90.6959978  57.9875006
  71.8264995  90.7759978  58.7015006  73.2254995  89.5729978  57.9925006
  74.1154995  89.9269978  57.8355006  73.2164995  88.8519978  59.3125006
  72.3074995  88.5929978  59.5325006  73.7334995  88.0349978  59.2375006
  73.7344995  89.6329978  60.3365006  73.7104995  90.4419978  60.1115006
  72.8414995  88.5999978  56.9195006  73.6884995  88.0729978  56.2115006
  71.5464995  88.3929978  56.7805006  70.9434995  88.7809978  57.2555006
  71.0274995  87.4689978  55.7865006  71.2484995  86.5629978  56.0525006
  69.5054995  87.6519978  55.6955006  69.3044995  88.5919978  55.5685006
  68.9314995  86.9099978  54.5175006  67.9714995  87.0439978  54.4865006
  69.3304995  87.2439978  53.6985006  69.1224995  85.9629978  54.6075006
  68.9014995  87.1589978  56.9555006  67.9384995  87.2669978  56.9165006
  69.1174995  86.2209978  57.0725006  69.2534995  87.6669978  57.7035006
  71.6484995  87.7269978  54.4245006  72.0834995  86.8009978  53.7335006
  71.6944995  88.9949978  54.0605006  71.4404995  89.6449978  54.5625006
  72.1834995  89.4029978  52.7685006  71.8704995  88.7929978  52.0815006
  71.6634995  90.7989978  52.5035006  71.9544995  91.3989978  53.2075006
  72.0334995  91.1369978  51.6725006  70.1834995  90.7899978  52.4295006
  69.4484995  91.0009978  53.5835006  69.8904995  91.1599978  54.3855006
  68.0724995  90.9789978  53.5605006  67.5904995  91.1189978  54.3435006
  67.4114995  90.7489978  52.3745006  66.4814995  90.7349978  52.3545006
  68.1334995  90.5379978  51.2115006  67.6884995  90.3839978  50.4095006
  69.5164995  90.5569978  51.2435006  69.9994995  90.4119978  50.4615006
  73.6904995  89.3689978  52.7275006  74.2704995  88.9539978  51.7265006
  74.3274995  89.7769978  53.8235006  73.9394995  90.0429978  54.5435006
  75.7774995  89.7959978  53.8645006  76.1294995  90.3859978  53.1795006
  76.2524995  90.3279978  55.1985006  77.2224995  90.3369978  55.2165006
  75.9184995  91.2299978  55.3245006  75.9214995  89.7589978  55.9105006
  76.2844995  88.3879978  53.6055006  77.2534995  88.1919978  52.8765006
  75.5894995  87.4179978  54.1915006  74.9074995  87.5669978  54.6935006
  75.9054995  86.0139978  54.0465006  76.8364995  85.9069978  54.2955006
  75.0544995  85.1439978  54.9605006  74.1144995  85.3649978  54.8665006
  75.2564995  83.7009978  54.5685006  74.7204995  83.1319978  55.1425006
  74.9864995  83.5749978  53.6455006  76.1924995  83.4669978  54.6655006
  75.4284995  85.3889978  56.3935006  76.3104995  85.0199978  56.5575006
  75.4874995  86.3449978  56.5465006  74.4634995  84.7979978  57.3685006
  74.7584995  84.9889978  58.2725006  73.5844995  85.1829978  57.2275006
  74.4204995  83.8379978  57.2395006  75.6974995  85.5719978  52.6225006
  76.5344995  84.8669978  52.0605006  74.5864995  85.9839978  52.0215006
  73.9754995  86.4719978  52.3795006  74.3584995  85.5919978  50.6465006
  74.2504995  84.6299978  50.5905006  73.0884995  86.2279978  50.1195006
  73.1444995  87.1919978  50.2065006  72.9924995  86.0339978  49.1745006
  71.9674995  85.7539978  50.8165006  71.9844995  86.0429978  51.6045006
  75.5624995  86.0199978  49.8155006  76.0614995  85.2439978  49.0005006
  76.0544995  87.2379978  50.0715006  75.7384995  87.7729978  50.6665006
  77.1944995  87.7549978  49.3365006  77.0164995  87.6349978  48.3905006
  77.3974995  89.2459978  49.6015006  77.4394995  89.3949978  50.5595006
  78.2524995  89.5189978  49.2345006  76.3254995  90.1009978  49.0235006
  75.5704995  90.9259978  49.8355006  75.7494995  90.9599978  50.7475006
  74.5584995  91.6979978  49.3145006  74.0594995  92.2499978  49.8725006
  74.2864995  91.6519978  47.9655006  73.6044995  92.1739978  47.6085006
  75.0304995  90.8279978  47.1455006  74.8484995  90.7909978  46.2345006
  76.0414995  90.0609978  47.6755006  76.5394995  89.5089978  47.1175006
  78.4514995  86.9939978  49.7195006  79.3354995  86.8169978  48.8945006
  78.5424995  86.5409978  50.9665006  77.9454995  86.6599978  51.5735006
  79.7104995  85.7839978  51.3925006  80.4754995  86.3659978  51.2635006
  79.6314995  85.3919978  52.8625006  79.6454995  86.1909978  53.4125006
  78.7884995  84.9439978  53.0335006  80.7534995  84.5019978  53.2525006
  82.0164995  85.0089978  53.4685006  82.1664995  85.9229978  53.3885006
  83.0574995  84.1719978  53.8015006  83.9064995  84.5249978  53.9415006
  82.8534995  82.8279978  53.9285006  83.5614995  82.2679978  54.1525006
  81.5904995  82.3029978  53.7225006  81.4454995  81.3889978  53.8105006
  80.5504995  83.1379978  53.3865006  79.7024995  82.7829978  53.2475006
  79.8734995  84.5249978  50.5635006  80.9664995  84.2179978  50.0895006
  78.7894995  83.7729978  50.4435006  78.0294995  83.9789978  50.7895006
  78.7814995  82.5179978  49.7095006  79.5224995  81.9789978  50.0265006
  77.4654995  81.7969978  49.9595006  77.4574995  80.9589978  49.4705006
  77.3694995  81.6189978  50.9085006  76.7294995  82.3529978  49.6595006
  78.9794995  82.7339978  48.2105006  79.6854995  81.9639978  47.5495006
  78.3684995  83.7969978  47.6975006  77.9364995  84.3659978  48.1765006
  78.3644995  84.1099978  46.2805006  77.8374995  83.4029978  45.8765006
  77.7404995  85.4939978  46.1035006  76.8244995  85.4579978  46.4215006
  78.2144995  86.1169978  46.6755006  77.7334995  86.0449978  44.7145006
  78.6424995  86.1949978  44.4095006  77.0564995  85.0979978  43.8345006
  77.0464995  85.4469978  42.9295006  77.5264995  84.2499978  43.8485006
  76.1454995  84.9669978  44.1395006  76.9514995  87.3469978  44.7155006
  76.9384995  87.7169978  43.8195006  76.0424995  87.1779978  45.0085006
  77.3734995  87.9779978  45.3195006  79.6724995  83.9589978  45.4745006
  79.6204995  83.2399978  44.4815006  80.8344995  84.5549978  45.8355006
  80.9624995  85.3359978  47.0325006  80.5504995  84.8949978  47.7925006
  80.5344995  86.2019978  46.9415006  82.4394995  85.4689978  47.2085006
  82.7954995  84.7469978  47.7495006  82.6674995  86.2979978  47.6575006
  82.9934995  85.4329978  45.8255006  83.9084995  85.1099978  45.8185006
  83.0014995  86.3159978  45.4235006  82.0594995  84.4829978  45.0705006
  81.9484995  84.7329978  44.1395006  82.5954995  83.0719978  45.0135006
  83.3644995  82.7389978  44.1155006  82.1974995  82.2299978  45.9675006
  81.6774995  82.4289978  46.6225006  82.6614995  80.8629978  45.9255006
  83.6244995  80.8059978  45.8245006  82.3904995  80.1169978  47.2255006
  82.7174995  79.2069978  47.1505006  82.8444995  80.5649978  47.9565006
  81.4364995  80.1039978  47.3985006  81.9364995  80.2639978  44.7535006
  82.5194995  79.5419978  43.9545006  80.6504995  80.6139978  44.6585006
  80.2564995  81.1299978  45.2225006  79.7904995  80.1499978  43.5805006
  79.7974995  79.1799978  43.5505006  78.8754995  80.4219978  43.7515006
  80.2504995  80.7089978  42.2375006  80.2054995  80.0089978  41.2225006
  80.7164995  81.9649978  42.2315006  80.7964995  82.4649978  42.9265006
  81.1314995  82.5699978  40.9765006  80.3714995  82.5579978  40.3745006
  81.5624995  84.0509978  41.1185006  82.2224995  84.1119978  41.8265006
  82.1824995  84.5419978  39.8015006  82.4504995  85.4689978  39.8955006
  82.9594995  84.0019978  39.5875006  81.5294995  84.4649978  39.0885006
  80.3694995  84.9329978  41.4995006  79.7444995  84.9419978  40.7585006
  79.9124995  84.5249978  42.2515006  80.7134995  86.3879978  41.8675006
  79.9004995  86.8659978  42.0925006  81.3144995  86.3959978  42.6295006
  81.1434995  86.8199978  41.1125006  82.2984995  81.7759978  40.4555006
  82.3024995  81.3529978  39.2985006  83.2644995  81.5459978  41.3345006
  83.2504995  81.8239978  42.1485006  84.4424995  80.7919978  40.9795006
  84.8544995  81.2289978  40.2175006  85.4014995  80.7569978  42.1605006
  84.9044995  80.4729978  42.9435006  86.0704995  80.0759978  41.9855006
  86.1034995  82.0159978  42.4935006  85.4754995  82.7469978  42.6025006
  86.8514995  81.8389978  43.7995006  87.3134995  82.6619978  44.0225006
  86.2234995  81.6199978  44.5055006  87.4974995  81.1209978  43.7085006
  87.0364995  82.3399978  41.3775006  87.5074995  83.1639978  41.5775006
  87.6774995  81.6199978  41.2715006  86.5334995  82.4469978  40.5555006
  84.0974995  79.3759978  40.5975006  84.6384995  78.8629978  39.6255006
  83.1784995  78.7649978  41.3425006  82.7664995  79.1439978  41.9955006
  82.7854995  77.3879978  41.1165006  83.5094995  76.7899978  41.3605006
  82.0284995  77.1609978  41.6785006  82.4294995  77.2019978  39.6735006
  83.0214995  76.3819978  38.9695006  81.4684995  77.9949978  39.2435006
  81.0774995  78.5819978  39.7355006  80.9844995  77.9429978  37.8895006
  80.6564995  77.0589978  37.6595006  79.8444995  78.8999978  37.7585006
  80.1274995  79.7959978  37.9995006  79.5394995  78.9369978  36.8385006
  78.8204995  78.4799978  38.5875006  78.8324995  77.6419978  38.6455006
  82.1224995  78.2549978  36.9485006  82.2514995  77.6249978  35.9045006
  82.9574995  79.2109978  37.3375006  82.8634995  79.6619978  38.0635006
  84.1134995  79.5789978  36.5575006  83.8344995  80.0579978  35.7615006
  84.6764995  80.1809978  37.0685006  84.9024995  78.3439978  36.1655006
  85.2124995  78.1609978  34.9925006  85.2184995  77.5069978  37.1545006
  84.9854995  77.6229978  37.9745006  85.9994995  76.3049978  36.9185006
  86.7944995  76.5729978  36.4315006  86.3904995  75.6469978  38.2265006
  85.5944995  75.5199978  38.7655006  86.7504995  74.7659978  38.0405006
  87.3784995  76.4129978  39.0045006  86.9714995  77.1069978  40.1025006
  86.0794995  77.0669978  40.3635006  87.8404995  77.8539978  40.8195006
  87.5404995  78.3239978  41.5645006  89.1354995  77.9229978  40.4635006
  89.7244995  78.4479978  40.9555006  89.5904995  77.2179978  39.3725006
  90.4884995  77.2509978  39.1315006  88.7034995  76.4669978  38.6445006
  89.0004995  75.9909978  37.9025006  85.2084995  75.3029978  36.1135006
  85.7714995  74.5669978  35.3165006  83.8994995  75.2589978  36.3075006
  83.4514995  75.7479978  36.8555006  83.1394995  74.3019978  35.5315006
  83.4874995  73.4089978  35.6805006  81.6964995  74.2849978  35.9655006
  81.2064995  73.6379978  35.4345006  81.6434995  74.0399978  36.9025006
  81.3104995  75.1659978  35.8395006  83.2784995  74.6439978  34.0545006
  83.4464995  73.7559978  33.2195006  83.2294995  75.9419978  33.7535006
  83.1234995  76.5619978  34.3395006  83.3514995  76.4299978  32.3925006
  82.7574995  75.9319978  31.8105006  82.9484995  77.9099978  32.3215006
  83.4824995  78.4039978  32.9635006  83.1784995  78.2479978  31.4415006
  81.4584995  78.2169978  32.5875006  81.1844995  77.8479978  33.4415006
  81.2534995  79.7369978  32.6345006  80.3184995  79.9329978  32.8015006
  81.7944995  80.1149978  33.3455006  81.5184995  80.1259978  31.7865006
  80.6094995  77.5749978  31.4895006  79.6724995  77.7649978  31.6525006
  80.8674995  77.9369978  30.6275006  80.7494995  76.6149978  31.4915006
  84.7874995  76.2359978  31.9245006  85.0304995  75.9329978  30.7595006
  85.7384995  76.4009978  32.8465006  85.5814995  76.6149978  33.6645006
  87.1444995  76.2269978  32.5315006  87.4264995  76.9079978  31.9005006
  88.0044995  76.3659978  33.7835006  87.8364995  77.2379978  34.1745006
  87.7124995  75.7039978  34.4295006  89.4844995  76.2129978  33.5855006
  89.6794995  75.3649978  33.1565006  89.8184995  76.9109978  33.0005006
  90.1674995  76.2869978  34.9315006  89.9124995  77.1129978  35.3725006
  89.8514995  75.5589978  35.4885006  91.6644995  76.2209978  34.8365006
  91.9894995  76.9549978  34.2915006  92.0524995  76.3289978  35.7185006
  92.1014995  74.9419978  34.2565006  92.9904995  74.8949978  34.2765006
  91.7584995  74.2689978  34.7275006  91.8204995  74.8869978  33.4135006
  87.3144995  74.8489978  31.9545006  87.9094995  74.6879978  30.8975006
  86.7704995  73.8699978  32.6715006  86.3504995  74.0139978  33.4075006
  86.8184995  72.4689978  32.3075006  87.7474995  72.2259978  32.1685006
  86.2564995  71.6249978  33.4345006  85.3794995  71.9339978  33.7095006
  86.0674995  70.1589978  32.9815006  85.7074995  69.6369978  33.7155006
  85.4524995  70.1279978  32.2315006  86.9234995  69.7899978  32.7125006
  87.2464995  71.7359978  34.5755006  86.9334995  71.2109978  35.3285006
  88.1114995  71.4039978  34.2875006  87.3304995  72.6649978  34.8425006
  86.1104995  72.1959978  31.0085006  86.6114995  71.4519978  30.1685006
  84.9444995  72.7929978  30.8195006  84.5394995  73.2899978  31.3925006
  84.2704995  72.6129978  29.5525006  83.9344995  71.7049978  29.4875006
  83.0934995  73.5789978  29.4385006  82.4384995  73.3529978  30.1175006
  83.4074995  74.4759978  29.6345006  82.4174995  73.5889978  28.1045006
  83.0724995  73.7509978  27.4075006  82.0254995  72.7189978  27.9295006
  81.3504995  74.6449978  28.0525006  80.2604995  74.4789978  28.6095006
  81.6604995  75.7649978  27.3975006  82.4294995  75.8439978  27.0215006
  81.0904995  76.4079978  27.3505006  85.2624995  72.8939978  28.4395006
  85.4734995  72.0669978  27.5525006  85.8954995  74.0539978  28.5395006
  85.7864995  74.5969978  29.1975006  86.8344995  74.5189978  27.5485006
  86.4634995  74.3929978  26.6615006  87.0784995  76.0049978  27.7865006
  87.4024995  76.1359978  28.6915006  87.7764995  76.3149978  27.1885006
  85.8164995  76.8489978  27.5735006  85.1294995  76.5639978  28.1955006
  86.0124995  77.7779978  27.7735006  85.2914995  76.7399978  26.1615006
  84.1464995  76.3419978  25.8885006  86.1514995  77.0999978  25.2145006
  86.9384995  77.3719978  25.4295006  85.9204995  77.0609978  24.3865006
  88.1294995  73.7069978  27.5605006  88.7504995  73.5299978  26.5145006
  88.5274995  73.2139978  28.7355006  88.0974995  73.3369978  29.4705006
  89.7374995  72.4149978  28.8865006  90.5184995  72.9469978  28.6655006
  89.8894995  71.9369978  30.3395006  89.9214995  72.7179978  30.9135006
  89.0914995  71.4409978  30.5795006  91.1004995  71.0689978  30.6525006
  91.0744995  70.2659978  30.1095006  91.9114995  71.5449978  30.4155006
  91.1444995  70.6769978  32.1705006  91.9884995  70.2419978  32.3685006
  91.1044995  71.4799978  32.7135006  89.9874995  69.7449978  32.5485006
  89.1494995  70.2079978  32.3945006  89.9994995  68.9749978  31.9585006
  90.0244995  69.2479978  34.0235006  89.3124995  68.7379978  34.1825006
  90.7654995  68.7739978  34.1585006  90.0164995  69.9479978  34.5735006
  89.6254995  71.2319978  27.9625006  90.5104995  70.9699978  27.1505006
  88.5044995  70.5439978  28.0985006  87.8844995  70.7549978  28.6555006
  88.2154995  69.3689978  27.3205006  88.9414995  68.7349978  27.4295006
  86.9294995  68.7339978  27.8145006  86.2314995  69.4069978  27.8415006
  86.6454995  68.0559978  27.1815006  87.0664995  68.1099978  29.1775006
  87.7184995  67.3929978  29.1395006  87.4064995  68.7699978  29.8015006
  85.7684995  67.5739978  29.6815006  84.7424995  68.2599978  29.6625006
  85.7884995  66.3299978  30.1295006  86.5234995  65.8839978  30.1265006
  85.0664995  65.9669978  30.4235006  88.1194995  69.7029978  25.8545006
  88.6174995  68.9469978  25.0295006  87.5164995  70.8449978  25.5195006
  87.1754995  71.4099978  26.0715006  87.4104995  71.1909978  24.1135006
  86.9444995  70.4719978  23.6595006  86.6064995  72.4599978  23.9105006
  86.9744995  73.1559978  24.4765006  86.7144995  72.7539978  22.9925006
  85.1254995  72.3229978  24.2075006  84.7414995  71.6439978  23.6315006
  85.0054995  72.0209978  25.1215006  84.4084995  73.5989978  24.0115006
  83.5194995  73.5319978  24.3935006  84.8694995  74.3059978  24.4895006
  84.3064995  73.9529978  22.6045006  84.4924995  73.3409978  22.0295006
  83.9444995  75.1629978  22.1255006  83.6574995  76.1589978  22.9415006
  83.6994995  76.0429978  23.7925006  83.4284995  76.9239978  22.6225006
  83.8764995  75.3519978  20.8185006  84.0624995  74.7069978  20.2805006
  83.6464995  76.1199978  20.5065006  88.8004995  71.3549978  23.5235006
  89.0394995  70.9469978  22.3905006  89.7194995  71.9349978  24.2985006
  89.5744995  72.2229978  25.0955006  91.0744995  72.1189978  23.8175006
  91.0314995  72.5829978  22.9665006  91.9014995  72.9799978  24.7685006
  91.4394995  73.8199978  24.9175006  91.9624995  72.5339978  25.6275006
  93.3124995  73.2709978  24.2575006  93.8044995  73.7549978  24.9385006
  93.7784995  72.4319978  24.1135006  93.3224995  74.0759978  22.9675006
  92.7024995  75.1419978  22.9005006  94.0264995  73.5909978  21.9405006
  94.4464995  72.8449978  22.0215006  94.0594995  74.0249978  21.1985006
  91.7304995  70.7719978  23.6355006  92.4714995  70.5759978  22.6805006
  91.4414995  69.8369978  24.5415006  90.9194995  69.9529978  25.2155006
  92.0194995  68.5119978  24.4325006  92.9844995  68.5999978  24.3815006
  91.6994995  67.6629978  25.6625006  90.7444995  67.6999978  25.8295006
  91.9184995  66.7379978  25.4705006  92.4354995  68.0909978  26.9205006
  93.3924995  68.0229978  26.7755006  92.2424995  69.0229978  27.1085006
  92.0414995  67.2389978  28.1175006  91.0914995  67.3369978  28.2895006
  92.1984995  66.3029978  27.9185006  92.8314995  67.6399978  29.3565006
  93.7764995  67.4899978  29.1995006  92.7174995  68.5899978  29.5185006
  92.4034995  66.8779978  30.5595006  92.8844995  67.1369978  31.2625006
  91.5414995  67.0319978  30.7175006  92.5284995  66.0079978  30.4195006
  91.5094995  67.8389978  23.1775006  92.2534995  67.1329978  22.5115006
  90.2454995  68.0809978  22.8475006  89.6751771  68.6884881  23.4182783
  89.6444995  67.4729978  21.6805006  89.8006592  66.3944081  21.6994092
  88.1444995  67.7479978  21.6615006  87.9194126  68.8135999  21.7054029
  87.7141555  67.3233412  20.7545437  87.4374995  67.1179978  22.8015006
  86.1634995  67.4789978  23.1755006  85.8034995  66.7739978  24.2325006
  84.8208705  66.9116417  24.6837138  86.8004995  65.9719978  24.5565006
  86.8100081  65.3157758  25.3242128  87.8344995  66.1699978  23.6785006
  88.7561030  65.5975883  23.7838353  90.3064995  68.0559978  20.4545006
  90.5704995  67.3649978  19.4795006  90.5814995  69.3499978  20.4965006
  90.3994995  69.8719978  21.1555006  91.2364995  69.9769978  19.3715006
  90.6844995  69.8759978  18.5805006  91.4294995  71.4729978  19.6055006
  90.5614995  71.8929978  19.7135006  91.9134995  71.6049978  20.4355006
  92.1674995  72.1509978  18.4945006  91.5154995  72.5039978  17.3245006
  90.6084995  72.3219978  17.2295006  92.2004995  73.1249978  16.2965006
  91.7534995  73.3569978  15.5145006  93.5444995  73.3999978  16.4285006
  94.0054995  73.8189978  15.7375006  94.2054995  73.0499978  17.5915006
  95.1124995  73.2319978  17.6845006  93.5174995  72.4299978  18.6135006
  93.9674995  72.1959978  19.3935006  92.5794995  69.3049978  19.1745006
  92.9064995  68.8389978  18.0875006  93.3384995  69.2219978  20.2585006
  93.0834995  69.4909978  21.0345006  94.6774995  68.6679978  20.2445006
  95.2264995  69.1999978  19.6485006  95.2404995  68.7009978  21.6535006
  94.6274995  68.2449978  22.2515006  96.0754995  68.2089978  21.6735006
  95.4784995  70.0989978  22.1615006  95.5124995  71.0689978  21.4015006
  95.6404995  70.2159978  23.4545006  95.7764995  70.9909978  23.8025006
  95.6104995  69.5179978  23.9565006  94.6744995  67.2309978  19.7325006
  95.5774995  66.8159978  19.0045006  93.6434995  66.4829978  20.1115006
  92.9954995  66.7869978  20.5875006  93.4984995  65.0799978  19.7655006
  94.3854995  64.7429978  19.5655006  92.8764995  64.3459978  20.9335006
  92.0284995  64.7659978  21.1455006  92.6814995  63.4369978  20.6585006
  93.7194995  64.2989978  22.1915006  94.5444995  63.8209978  22.0145006
  93.9644995  65.1999978  22.4545006  92.9864995  63.6379978  23.2985006
  92.1634995  64.1209978  23.4725006  92.7374995  62.7399978  23.0285006
  93.7724995  63.5729978  24.5175006  94.5454995  63.9499978  24.5175006
  93.3704995  62.9609978  25.6495006  92.1954995  62.3719978  25.6965006
  91.6834995  62.3769978  25.0055006  91.9384995  61.9819978  26.4185006
  94.1554995  62.9539978  26.7115006  94.9234995  63.3399978  26.6815006
  93.8984995  62.5639978  27.4335006  92.6434995  64.8519978  18.5275006
  92.3584995  63.7079978  18.1755006  92.2314995  65.9639978  17.8615006
  92.4955764  66.8797436  18.1958286  91.6614730  65.8740234  17.0326012
  84.7794995 128.2839978  29.3875006  84.3279456 127.3815888  29.4306054
  84.3146218 128.8465763  28.6892925  84.8912644 128.6362799  30.3274503
  86.1344995 128.0889978  28.8855006  86.2174995 128.6049978  28.0685006
  87.1684995 128.5739978  29.9135006  87.0754995 128.0589978  30.7295006
  88.5624995 128.3689978  29.3735006  89.2104995 128.6769978  30.0255006
  88.7054995 127.4259978  29.1955006  88.6684995 128.8719978  28.5515006
  86.9284995 130.0349978  30.2405006  87.5844995 130.3339978  30.8895006
  87.0094995 130.5649978  29.4325006  86.0374995 130.1419978  30.6095006
  86.3974995 126.6239978  28.5845006  86.6364995 125.8389978  29.5015006
  86.3684995 126.2729978  27.3025006  86.2184995 126.8269978  26.6615006
  86.5914995 124.9019978  26.8615006  85.8154995 124.4029978  27.1615006
  86.7204995 124.8309978  25.3465006  85.9254995 125.2149978  24.9445006
  87.4714995 125.3789978  25.0685006  86.9124995 123.4279978  24.8115006
  87.6824995 123.0139978  25.2305006  85.6804995 122.5959978  25.1335006
  85.7994995 121.6959978  24.7925006  85.5544995 122.5629978  26.0945006
  84.9004995 122.9979978  24.7195006  87.1604995 123.4829978  23.3155006
  87.2834995 122.5829978  22.9745006  86.3994995 123.8939978  22.8765006
  87.9574995 124.0069978  23.1385006  87.8304995 124.2759978  27.4735006
  87.8264995 123.0929978  27.7955006  88.9024995 125.0509978  27.5875006
  88.9324995 125.8779978  27.3535006  90.1374995 124.5269978  28.1365006
  90.4354995 123.7899978  27.5805006  91.2154995 125.5959978  28.1365006
  92.0344995 125.2299978  28.5065006  91.3764995 125.8939978  27.2275006
  90.9254995 126.3479978  28.6755006  89.9054995 124.0159978  29.5475006
  90.4764995 123.0009978  29.9385006  89.0764995 124.7239978  30.3125006
  88.6624995 125.4319978  30.0555006  88.8134995 124.3269978  31.6765006
  89.6514995 124.1319978  32.1245006  88.1604995 125.4409978  32.4775006
  87.3834995 125.7629978  31.9935006  87.8404995 125.0779978  33.3185006
  89.0864995 126.6189978  32.7675006  89.8594995 126.3039978  33.2615006
  89.4144995 126.9829978  31.9295006  88.4104995 127.7029978  33.5455006
  87.6224995 128.0019978  33.0655006  88.1074995 127.3499978  34.3965006
  89.3014995 128.8389978  33.7775006  90.1254995 128.7529978  33.5465006
  88.9254995 130.0139978  34.3285006  87.6764995 130.1979978  34.6965006
  87.0984995 129.5699978  34.5865006  87.4374995 130.9459978  35.0475006
  89.8124995 130.9789978  34.4975006  90.6294995 130.8589978  34.2565006
  89.5724995 131.7269978  34.8485006  87.9434995 123.1009978  31.6385006
  88.0624995 122.2389978  32.4985006  87.0864995 123.0149978  30.6215006
  86.9914995 123.6109978  30.0095006  86.2274995 121.8519978  30.4885006
  85.6934995 121.7739978  31.2945006  85.2274995 121.9669978  29.3285006
  85.7134995 122.0769978  28.4965006  84.3864995 120.7159978  29.2655006
  83.7544995 120.7869978  28.5335006  84.9604995 119.9469978  29.1235006
  83.9034995 120.6079978  30.0995006  84.3744995 123.0999978  29.5375006
  83.8294995 123.1619978  28.9015006  87.1174995 120.6409978  30.2875006
  86.8434995 119.5829978  30.8385006  88.1734995 120.7989978  29.4835006
  88.3367589 121.6854882  29.0278906  89.0924995 119.7059978  29.2135006
  88.5374098 118.8481634  28.8339024  90.1364995 120.1119978  28.1725006
  90.5804507 121.0703022  28.4420546  90.9179972 119.3546755  28.1106604
  89.5864995 120.2689978  26.7995006  90.2884995 120.8839978  25.7825006
  89.5614995 120.8689978  24.6815006  89.9421017 121.3053879  23.7580263
  88.4134995 120.2719978  24.9495006  87.6599346 120.1156377  24.2954430
  88.4024995 119.8929978  26.2675006  87.5303987 119.3872011  26.6818810
  89.7814995 119.2919978  30.5025006  89.9574995 118.0959978  30.7605006
  90.1294995 120.2809978  31.3295006  90.0114995 121.1179978  31.1725006
  90.7564995 119.9729978  32.5995006  91.5784995 119.4839978  32.4375006
  91.1394995 121.2459978  33.3745006  90.3714995 121.8359978  33.4265006
  91.5764995 120.8769978  34.7795006  91.8174995 121.6809978  35.2655006
  90.8484995 120.4289978  35.2375006  92.3434995 120.2849978  34.7355006
  92.2664995 121.9569978  32.6545006  92.5074995 122.7589978  33.1435006
  93.0364995 121.3699978  32.5985006  91.9784995 122.1979978  31.7605006
  89.7874995 119.1439978  33.4075006  90.1684995 118.1119978  33.9505006
  88.5234995 119.5779978  33.4275006  88.2584995 120.2939978  33.0315006
  87.4754995 118.8679978  34.1295006  87.7244995 118.7969978  35.0645006
  86.1474995 119.6219978  34.0685006  85.9644995 119.8489978  33.1435006
  85.4404995 119.0249978  34.3595006  86.0794995 120.8819978  34.8935006
  86.2844995 120.6789978  35.8195006  86.7504995 121.5109978  34.5855006
  84.7064995 121.5129978  34.8015006  84.3654995 122.4389978  35.5405006
  83.8914995 121.0029978  33.8865006  84.1584995 120.3569978  33.3855006
  83.0964995 121.3189978  33.7945006  87.3244995 117.4869978  33.5335006
  87.0134995 116.5349978  34.2325006  87.5614995 117.3669978  32.2325006
  87.7664995 118.0229978  31.7165006  87.4884995 116.0819978  31.5735006
  86.5694995 115.7759978  31.5225006  87.8164995 116.1459978  30.6625006
  88.3294995 115.1129978  32.3765006  87.8394995 114.0769978  32.8335006
  89.5964995 115.4799978  32.5475006  89.9214995 116.2189978  32.2515006
  90.5554995 114.6529978  33.2585006  90.4904995 113.7559978  32.8935006
  91.9554995 115.2109978  33.0455006  91.9564995 116.1549978  33.2695006
  92.5664995 114.7729978  33.6585006  92.4774995 115.0379978  31.6115006
  92.5134995 114.0919978  31.3975006  91.8504995 115.4449978  30.9935006
  93.8344995 115.6409978  31.4035006  93.8004995 116.5909978  31.5965006
  94.4634995 115.2469978  32.0285006  94.3154995 115.4359978  30.0245006
  93.8234995 114.9649978  29.4995006  95.4724995 115.9319978  29.5195006
  96.2634995 116.6579978  30.2785006  96.0474995 116.8179978  31.0955006
  96.9974995 116.9719978  29.9585006  95.8054995 115.6859978  28.2645006
  95.2884995 115.2109978  27.7675006  96.5394995 116.0009978  27.9445006
  90.2534995 114.5279978  34.7545006  90.4164995 113.4469978  35.3195006
  89.7994995 115.6119978  35.3875006  89.6484995 116.3699978  35.0095006
  89.5204995 115.5709978  36.8195006  90.3324995 115.2799978  37.2625006
  89.1344995 116.9539978  37.3665006  88.4214995 117.3229978  36.8225006
  88.6534995 116.8279978  38.7855006  88.4114995 117.7039978  39.1245006
  87.8784995 116.2449978  38.8145006  89.3594995 116.4529978  39.3345006
  90.3334995 117.8789978  37.3105006  90.0864995 118.7509978  37.6565006
  91.0524995 117.5099978  37.8475006  90.6304995 117.9689978  36.3915006
  88.3974995 114.6099978  37.0975006  88.4774995 113.7979978  38.0175006
  87.3494995 114.7179978  36.3005006  87.2874995 115.2949978  35.6655006
  86.2044995 113.8609978  36.4355006  85.7904995 114.0039978  37.3005006
  85.1364995 114.1619978  35.3815006  84.9324995 115.1099978  35.3995006
  85.4954995 113.9659978  34.5025006  83.8424995 113.3679978  35.5805006
  82.8984995 113.8609978  36.4685006  83.0634995 114.6579978  36.9175006
  81.7164995 113.1829978  36.6945006  81.0874995 113.5289978  37.2855006
  81.4694995 111.9899978  36.0425006  80.2804995 111.3189978  36.2955006
  79.6394995 111.7499978  35.9655006  82.4104995 111.4739978  35.1545006
  82.2464995 110.6689978  34.7185006  83.6024995 112.1659978  34.9175006
  84.2304995 111.8259978  34.3215006  86.6944995 112.4439978  36.2795006
  86.4344995 111.6139978  37.1265006  87.4294995 112.1589978  35.2005006
  87.6564995 112.7289978  34.5975006  87.9074995 110.7979978  34.9785006
  87.1174995 110.2469978  34.8675006  88.7574995 110.7139978  33.7325006
  88.2984995 111.1479978  32.9965006  89.5874995 111.1949978  33.8725006
  89.0594995 109.2769978  33.3665006  88.1484995 108.5289978  32.9945006
  90.3014995 108.8809978  33.4785006  90.5124995 108.0689978  33.2895006
  90.9064995 109.4329978  33.7405006  88.7024995 110.2639978  36.1685006
  88.6464995 109.0779978  36.4785006  89.4454995 111.1349978  36.8315006
  89.4994995 111.9719978  36.6425006  90.2454995 110.7129978  37.9635006
  90.7574995 109.9299978  37.7075006  91.1934995 111.8469978  38.3585006
  91.7204995 112.0949978  37.5825006  90.6644995 112.6229978  38.6015006
  92.1194995 111.5329978  39.4815006  93.2684995 110.8099978  39.2495006
  93.4564995 110.5119978  38.3885006  94.1374995 110.5229978  40.2655006
  94.9084995 110.0329978  40.0925006  93.8724995 110.9569978  41.5405006
  94.4634995 110.7639978  42.2315006  92.7244995 111.6809978  41.7925006
  92.5384995 111.9759978  42.6545006  91.8584995 111.9639978  40.7645006
  91.0864995 112.4529978  40.9365006  89.3674995 110.3229978  39.1505006
  89.4734995 109.2119978  39.6785006  88.5114995 111.2589978  39.5455006
  88.4174995 112.0029978  39.1245006  87.6454995 111.1519978  40.7085006
  88.1634995 110.7689978  41.4335006  87.1454995 112.5589978  41.0575006
  86.7174995 112.9349978  40.2725006  86.4624995 112.4789978  41.7415006
  88.1954995 113.5389978  41.5435006  88.8984995 113.6359978  40.8815006
  87.5474995 114.8969978  41.7665006  88.2154995 115.5269978  42.0775006
  87.1664995 115.2149978  40.9325006  86.8454995 114.8159978  42.4315006
  88.8104995 113.0129978  42.8335006  89.4834995 113.6359978  43.1495006
  88.1184995 112.9169978  43.5065006  89.2214995 112.1499978  42.6675006
  86.4614995 110.2109978  40.5005006  85.9174995 109.6549978  41.4485006
  86.0204995 110.1049978  39.2665006  86.3984995 110.5099978  38.6085006
  84.8694995 109.3139978  38.8555006  84.5664995 108.7619978  39.5935006
  83.7154995 110.2239978  38.4165006  84.0244995 110.7689978  37.6755006
  83.0004995 109.6629978  38.0775006  83.1354995 111.1449978  39.4705006
  83.8654995 111.5679978  39.9495006  82.6404995 111.8519978  39.0265006
  82.2364995 110.4819978  40.4605006  81.6744995 109.4399978  40.1875006
  82.1244995 111.0249978  41.5305006  85.3014995 108.4939978  37.6675006
  86.0864995 108.9669978  36.8615006  84.7794995 107.2929978  37.5215006
  84.2284995 106.9269978  38.0705006  85.1304995 106.4829978  36.3595006
  84.7634995 105.6009978  36.5285006  84.5494995 107.0729978  35.0775006
  84.9454995 107.9449978  34.9255006  84.8044995 106.5109978  34.3295006
  83.0784995 107.2119978  35.0915006  82.6844995 106.3599978  35.3355006
  82.8284995 107.8479978  35.7805006  82.5144995 107.6469978  33.8185006
  81.5864995 107.9009978  33.9425006  82.9844995 108.4359978  33.5055006
  82.6034995 106.6069978  32.8305006  83.2254995 106.6669978  32.2395006
  81.7744995 105.5389978  32.7675006  80.7954995 105.3729978  33.6535006
  80.6804995 105.9499978  34.2805006  80.2774995 104.6889978  33.5985006
  81.9414995 104.6429978  31.8095006  82.5724995 104.7419978  31.2335006
  81.4194995 103.9609978  31.7625006  86.6464995 106.4019978  36.1665006
  87.1374995 106.8329978  35.1255006  87.4094995 105.8709978  37.1305006
  86.8074995 105.3329978  38.3625006  86.0374995 104.7729978  38.1755006
  86.5084995 106.0379978  38.9585006  87.9474995 104.5449978  38.9495006
  87.9284995 103.6229978  38.6495006  87.9014995 104.5289978  39.9185006
  89.2014995 105.2529978  38.4695006  89.9574995 104.6459978  38.4385006
  89.4444995 105.9789978  39.0645006  88.8524995 105.7739978  37.0735006
  89.3054995 106.6049978  36.8625006  89.2644995 104.8069978  35.9835006
  88.6444995 103.7579978  35.8085006  90.3044995 105.1659978  35.2405006
  90.7404995 105.9009978  35.3405006  90.7934995 104.3099978  34.1705006
  90.3304995 103.4619978  34.2565006  90.5024995 104.9199978  32.7895006
  90.7824995 104.2899978  32.1075006  89.0184995 105.1909978  32.6245006
  88.8544995 105.5749978  31.7485006  88.5264995 104.3599978  32.7095006
  88.7244995 105.8119978  33.3095006  91.2264995 106.1539978  32.6505006
  91.0694995 106.4879978  31.8955006  92.2874995 104.1009978  34.2865006
  92.8284995 103.1099978  33.8005006  92.9544995 105.0619978  34.9055006
  92.5864995 105.7429978  35.2805006  94.4014995 105.0289978  34.9955006
  94.7734995 104.6089978  34.2045006  94.7524995 105.9329978  35.0285006
  94.8174995 104.2669978  36.2295006  94.0264995 104.1179978  37.1575006
  96.0634995 103.8219978  36.2595006  96.6314995 103.9149978  35.6205006
  96.5624995 103.1199978  37.4265006  96.0284995 102.3219978  37.5685006
  98.0134995 102.6949978  37.2135006  98.0534995 102.0769978  36.4675006
  98.5354995 103.4739978  36.9655006  98.6424995 102.0499978  38.4135006
  98.5484995 100.7439978  38.7815006  98.0664995 100.0949978  38.3215006
  99.2684995 100.5209978  39.9305006  99.3394995  99.7669978  40.3375006
  99.8554995 101.6969978  40.3225006 100.6734995 101.9689978  41.4095006
 100.9094995 101.3029978  42.0145006 101.1294995 103.2799978  41.5605006
 101.6804995 103.4889978  42.2795006 100.7834995 104.2669978  40.6715006
 101.1004995 105.1319978  40.8005006  99.9674995 103.9919978  39.5825006
  99.7414995 104.6629978  38.9795006  99.4904995 102.6859978  39.4065006
  96.4544995 104.0129978  38.6335006  95.8854995 103.6169978  39.6455006
  96.9704995 105.2269978  38.5015006  97.3434995 105.5159978  37.7825006
  96.9434995 106.1809978  39.5865006  97.4684995 105.8159978  40.3165006
  97.5554995 107.5069978  39.1685006  98.4504995 107.3519978  38.8295006
  97.0374995 107.8809978  38.4385006  97.6194995 108.5129978  40.3005006
  96.7284995 108.6609978  40.6525006  98.1544995 108.1519978  41.0245006
  98.2094995 109.8329978  39.8445006  99.1184995 109.6939978  39.5355006
  97.7024995 110.1739978  39.0915006  98.2034995 110.8569978  40.9705006
  97.2944995 110.9869978  41.2835006  98.7154995 110.5159978  41.7205006
  98.7694995 112.1609978  40.5365006  98.7504995 112.7339978  41.2175006
  99.6104995 112.0459978  40.2695006  98.2864995 112.4849978  39.8625006
  95.5204995 106.4059978  40.0445006  95.2544995 106.4519978  41.2395006
  94.6174995 106.5789978  39.0815006  94.7994995 106.5609978  38.2415006
  93.2174995 106.8179978  39.3895006  93.1374995 107.6899978  39.8075006
  92.3664995 106.8079978  38.1205006  92.4084995 105.9219978  37.7275006
  91.4414995 106.9649978  38.3675006  92.8354995 108.0079978  36.8755006
  92.1054995 107.9089978  35.9285006  92.7234995 105.7289978  40.3265006
  92.1464995 106.0149978  41.3775006  92.9854995 104.4779978  39.9535006
  93.4274995 104.2649978  39.2465006  92.5264995 103.3529978  40.7435006
  91.5624995 103.4229978  40.8305006  92.8704995 102.0329978  40.0515006
  93.8124995 102.0369978  39.8185006  92.7364995 101.3049978  40.6785006
  92.0644995 101.7619978  38.8135006  92.6954995 101.5179978  37.6095006
  93.6244995 101.5159978  37.5725006  91.9744995 101.2779978  36.4655006
  92.4154995 101.1169978  35.6625006  90.6044995 101.2759978  36.5075006
  90.1144995 101.1139978  35.7335006  89.9554995 101.5149978  37.6975006
  89.0264995 101.5109978  37.7285006  90.6824995 101.7599978  38.8455006
  90.2394995 101.9249978  39.6465006  93.1484995 103.3789978  42.1255006
  92.4664995 103.0909978  43.1055006  94.4274995 103.7539978  42.1995006
  94.9044995 103.9789978  41.5205006  95.1264995 103.8099978  43.4735006
  95.0744995 102.9329978  43.8835006  96.6124995 104.1509978  43.2875006
  96.6924995 104.9439978  42.7345006  97.2514995 104.4189978  44.6355006
  98.1894995 104.6339978  44.5125006  96.8034995 105.1649978  45.0635006
  97.1714995 103.6299978  45.1945006  97.3104995 102.9959978  42.6205006
  98.2494995 103.2099978  42.5025006  97.2264995 102.2039978  43.1735006
  96.9054995 102.8289978  41.7545006  94.4694995 104.8279978  44.3715006
  94.2964995 104.5839978  45.5615006  94.1124995 105.9669978  43.8015006
  94.2484995 106.1579978  42.9745006  93.4474995 106.9999978  44.5595006
  94.0544995 107.3349978  45.2385006  93.0744995 108.1869978  43.6765006
  93.8854995 108.5869978  43.3265006  92.5654995 107.8669978  42.9155006
  92.2724995 109.2479978  44.3925006  92.8954995 110.1609978  45.2265006
  93.8154995 110.1229978  45.3555006  92.1434995 111.1309978  45.8675006
  92.5574995 111.7459978  46.4295006  90.7674995 111.1829978  45.6685006
  90.0244995 112.1469978  46.3045006  89.5334995 112.5359978  45.7455006
  90.1534995 110.2709978  44.8365006  89.2334995 110.3049978  44.7045006
  90.9084995 109.3079978  44.2005006  90.4944995 108.6939978  43.6375006
  92.2284995 106.4119978  45.2255006  92.0434995 106.5819978  46.4245006
  91.4144995 105.6999978  44.4565006  91.5660292 105.6152672  43.4615338
  90.1954995 105.1459978  45.0165006  89.6821050 105.8949680  45.6194674
  89.2734995 104.7129978  43.8935006  89.8548463 104.1616555  43.1544764
  88.3919629 104.1334357  44.1675462  88.7874995 105.9259978  43.2255006
  87.9424995 106.8129978  43.8395006  87.7414995 107.8369978  43.0475006
  87.0901773 108.6547024  43.3561065  88.4324995 107.6509978  41.9365006
  88.4795397 108.2750904  41.1437865  89.0864995 106.4559978  42.0325006
  89.7117864 106.1092885  41.2097551  90.5054995 104.0459978  46.0165006
  89.7954995 103.8969978  47.0115006  91.5824995 103.3019978  45.7985006
  92.0994995 103.3609978  45.1135006  91.9434995 102.2989978  46.7755006
  91.2494995 101.6229978  46.8125006  93.2344995 101.5709978  46.4175006
  93.1024995 101.0579978  45.6045006  93.9314995 102.2199978  46.2335006
  93.6804995 100.6579978  47.5165006  93.1124995  99.4059978  47.6875006
  92.4484995  99.1169978  47.1035006  93.5234995  98.5809978  48.7195006
  93.1374995  97.7419978  48.8245006  94.5064995  99.0019978  49.5935006
  94.7844995  98.4459978  50.2855006  95.0754995 100.2489978  49.4375006
  95.7354995 100.5369978  50.0265006  94.6644995 101.0679978  48.4065006
  95.0524995 101.9069978  48.3055006  92.1134995 103.0179978  48.0975006
  91.5524995 102.6049978  49.1125006  92.8954995 104.0979978  48.0565006
  93.2794995 104.3819978  47.3415006  93.1684995 104.8949978  49.2285006
  93.5884995 104.3269978  49.8935006  94.1304995 106.0239978  48.9125006
  94.2964995 106.5419978  49.7155006  94.9664995 105.6549978  48.5875006
  93.7444995 106.5969978  48.2315006  91.8734995 105.4429978  49.7905006
  91.7154995 105.4809978  50.9935006  90.9254995 105.8319978  48.9455006
  90.9774995 105.8049978  48.0875006  89.6794995 106.3529978  49.4935006
  89.8864995 107.1629978  49.9855006  88.6824995 106.7089978  48.3805006
  88.6224995 105.9639978  47.7625006  87.3484995 106.9799978  48.9735006
  86.7204995 107.2049978  48.2695006  87.0374995 106.1909978  49.4445006
  87.4154995 107.7219978  49.5955006  89.1574995 107.9529978  47.6335006
  88.5234995 108.1719978  46.9325006  89.2234995 108.6969978  48.2525006
  90.0274995 107.7819978  47.2395006  89.0584995 105.3319978  50.4235006
  88.7144995 105.6549978  51.5625006  88.9574995 104.0939978  49.9505006
  89.2044995 103.8479978  49.1645006  88.3974995 103.0429978  50.7785006
  87.4724995 103.2699978  50.9625006  88.4244995 101.6929978  50.0705006
  87.8754995 101.7439978  49.2725006  89.3314995 101.5059978  49.7805006
  87.9384995 100.5539978  50.9295006  86.5814995 100.3199978  51.1105006
  85.9604995 100.8769978  50.6995006  86.1434995  99.2679978  51.8955006
  85.2324995  99.1169978  52.0055006  87.0584995  98.4439978  52.5145006
  86.7654995  97.7369978  53.0435006  88.4084995  98.6679978  52.3495006
  89.0264995  98.1139978  52.7685006  88.8434995  99.7139978  51.5625006
  89.7554995  99.8579978  51.4545006  89.1834995 102.9439978  52.0655006
  88.6014995 102.9509978  53.1455006  90.5054995 102.8439978  51.9245006
  90.8974995 102.8589978  51.1585006  91.4224995 102.6989978  53.0415006
  91.2184995 101.8539978  53.4715006  92.8614995 102.6959978  52.5385006
  92.9674995 101.9629978  51.9125006  93.0164995 103.5159978  52.0435006
  93.9254995 102.5719978  53.6085006  93.8464995 103.2899978  54.2555006
  93.7484995 101.2539978  54.3405006  94.4284995 101.1709978  55.0275006
  92.8704995 101.2269978  54.7515006  93.8334995 100.5199978  53.7115006
  95.2904995 102.6579978  52.9515006  95.9814995 102.5799978  53.6285006
  95.3854995 101.9389978  52.3075006  95.3784995 103.5109978  52.4975006
  91.2484995 103.7959978  54.0745006  91.2114995 103.5209978  55.2635006
  91.1534995 105.0309978  53.6185006  91.1694995 105.2349978  52.7835006
  91.0124995 106.1649978  54.5045006  91.7974995 106.2069978  55.0725006
  90.9204995 107.4809978  53.7075006  90.2574995 107.3749978  53.0075006
  90.4834995 108.6079978  54.6065006  90.4294995 109.4289978  54.0935006
  89.6124995 108.4039978  54.9815006  91.1264995 108.7169978  55.3245006
  92.2674995 107.8019978  53.0515006  92.8974995 108.0729978  53.7375006
  92.6214995 106.9959978  52.6435006  92.1794995 108.8909978  52.0025006
  93.0594995 109.0489978  51.6255006  91.5714995 108.6149978  51.2995006
  91.8514995 109.7079978  52.4105006  89.7844995 105.9979978  55.3535006
  89.8394995 106.1919978  56.5665006  88.6864995 105.6119978  54.7255006
  88.6234995 105.4469978  53.8835006  87.4774995 105.4459978  55.4915006
  87.3274995 106.2799978  55.9635006  86.2724995 105.1639978  54.6215006
  86.3964995 104.3829978  54.0605006  85.1084995 104.9139978  55.5575006
  84.3104995 104.7279978  55.0385006  85.3084995 104.1539978  56.1265006
  84.9604995 105.6989978  56.1075006  86.0454995 106.2959978  53.6785006
  85.2714995 106.1059978  53.1255006  85.8904995 107.1109978  54.1815006
  86.8264995 106.4089978  53.1135006  87.6414995 104.2869978  56.4445006
  87.2124995 104.3589978  57.5905006  88.2444995 103.2059978  55.9545006
  88.5364995 103.1399978  55.1485006  88.4574995 102.0309978  56.7675006
  87.6094995 101.6129978  56.9825006  89.2834995 100.9919978  56.0055006
  88.8274995 100.7839978  55.1745006  90.1364995 101.3889978  55.7695006
  89.5414995  99.7089978  56.7425006  89.9684995  99.8809978  57.5965006
  88.2104995  99.0149978  57.0035006  88.3664995  98.1839978  57.4795006
  87.6434995  99.5919978  57.5385006  87.7724995  98.8259978  56.1585006
  90.4714995  98.8409978  55.9195006  90.6414995  98.0109978  56.3915006
  90.0594995  98.6469978  55.0625006  91.3094995  99.3089978  55.7765006
  89.1404995 102.4569978  58.0485006  88.7024995 102.0859978  59.1305006
  90.1814995 103.2709978  57.9125006  90.4724995 103.5449978  57.1515006
  90.9284995 103.7769978  59.0445006  91.2614995 103.0159978  59.5455006
  92.1304995 104.6139978  58.5785006  91.8334995 105.2759978  57.9345006
  92.7534995 105.3209978  59.7675006  93.5114995 105.8479978  59.4705006
  92.0964995 105.9039978  60.1785006  93.0514995 104.6639978  60.4155006
  93.1624995 103.6959978  57.9315006  93.9224995 104.2209978  57.6365006
  93.4574995 103.0349978  58.5775006  92.7644995 103.2469978  57.1695006
  90.0374995 104.5969978  59.9525006  90.1144995 104.4569978  61.1675006
  89.1884995 105.4469978  59.3735006  89.1114995 105.5659978  58.5255006
  88.3054995 106.2559978  60.1965006  88.8694995 106.8459978  60.7205006
  87.3384995 107.0869978  59.3415006  86.8424995 106.4859978  58.7645006
  86.6944995 107.5119978  59.9295006  88.0924995 108.3349978  58.3385006
  88.8474995 107.8209978  57.5605006  87.4654995 105.3649978  61.0835006
  87.3014995 105.6279978  62.2775006  86.9514995 104.2989978  60.4825006
  87.1034995 104.0909978  59.6615006  86.0784995 103.3859978  61.1735006
  85.3424995 103.8659978  61.5845006  85.4634995 102.3919978  60.1805006
  85.0524995 102.8919978  59.4585006  86.1774995 101.8639978  59.7895006
  84.4244995 101.4439978  60.7685006  84.8164995 100.9059978  61.4735006
  83.2764995 102.2859978  61.3385006  82.6034995 101.6999978  61.7185006
  83.6184995 102.8749978  62.0285006  82.8804995 102.8159978  60.6295006
  83.9124995 100.5039978  59.6855006  83.2514995  99.9029978  60.0645006
  83.5064995 101.0219978  58.9725006  84.6524995  99.9879978  59.3285006
  86.8624995 102.6929978  62.2725006  86.3824995 102.5959978  63.3975006
  88.0814995 102.2569978  61.9495006  88.4314995 102.3529978  61.1695006
  88.9354995 101.5699978  62.9065006  88.4604995 100.7769978  63.1995006
  90.2584995 101.1309978  62.2675006  90.6544995 101.8799978  61.7955006
  91.2274995 100.6769978  63.3505006  92.0624995 100.3999978  62.9425006
  91.3944995 101.4099978  63.9635006  90.8434995  99.9309978  63.8365006
  90.0004995 100.0069978  61.2595006  89.7604995  99.1999978  61.7405006
  89.2394995 100.2459978  60.7075006  91.1824995  99.7139978  60.3665006
  90.9554995  98.9969978  59.7545006  91.4114995 100.5099978  59.8605006
  91.9404995  99.4469978  60.9095006  89.2164995 102.4529978  64.0965006
  89.1764995 101.9919978  65.2335006  89.5074995 103.7189978  63.8475006
  89.5634995 104.0719978  63.0655006  89.7574995 104.6089978  64.9535006
  90.5054995 104.2699978  65.4695006  90.1544995 105.9979978  64.4875006
  89.5454995 106.2879978  63.7905006  90.0604995 106.6219978  65.2245006
  91.5464995 106.0519978  63.9745006  92.2794995 104.8899978  63.8075006
  91.8924995 104.0679978  64.0065006  93.5784995 104.9389978  63.3485006
  94.0634995 104.1529978  63.2375006  94.1584995 106.1569978  63.0545006
  95.0334995 106.1939978  62.7425006  93.4364995 107.3179978  63.2255006
  93.8234995 108.1409978  63.0305006  92.1404995 107.2569978  63.6865006
  91.6594995 108.0439978  63.8045006  88.5204995 104.6609978  65.8075006
  88.6114995 104.6889978  67.0305006  87.3544995 104.6559978  65.1765006
  87.2394995 104.6329978  64.3245006  86.1644995 104.6929978  65.9805006
  86.2694995 105.3659978  66.6715006  84.9894995 105.1149978  65.1585006
  84.2154995 105.2159978  65.7345006  85.1674995 105.9849978  64.7685006
  84.6954995 104.2149978  64.1525006  85.2824995 103.6139978  64.1335006
  85.9574995 103.3839978  66.7215006  85.3734995 103.3739978  67.8065006
  86.4994995 102.2909978  66.1955006  86.9184995 102.2479978  65.4455006
  86.3864995 101.0559978  66.9325006  85.4514995 100.8279978  67.0525006
  87.0184995  99.8619978  66.2005006  87.9184995 100.0979978  65.9265006
  87.0484995  98.7119978  67.1065006  87.4464995  97.9529978  66.6525006
  87.5754995  98.9309978  67.8905006  86.1434995  98.4889978  67.3765006
  86.2284995  99.5139978  64.9855006  86.6404995  98.7599978  64.5365006
  85.3234995  99.2809978  65.2435006  86.2064995 100.2749978  64.3845006
  87.1124995 101.2939978  68.2355006  86.5724995 101.0229978  69.3015006
  88.3054995 101.8849978  68.1335006  88.6574995 102.1219978  67.3855006
  89.1234995 102.1829978  69.2955006  89.3064995 101.3609978  69.7765006
  90.4604995 102.8019978  68.8545006  90.2694995 103.5939978  68.3275006
  90.9344995 103.0969978  69.6475006  91.3994995 101.8989978  68.0415006
  90.9174995 101.5279978  67.2865006  92.5754995 102.7269978  67.5395006
  93.1724995 102.1619978  67.0245006  92.2484995 103.4469978  66.9775006
  93.0554995 103.0999978  68.2955006  91.8924995 100.7719978  68.8915006
  92.4844995 100.2079978  68.3695006  92.3754995 101.1279978  69.6535006
  91.1384995 100.2479978  69.2035006  88.3734995 103.1449978  70.2185006
  88.4904995 103.0499978  71.4385006  87.5734995 104.0589978  69.6395006
  87.4624995 104.1379978  68.7905006  86.8134995 105.0109978  70.4475006
  87.4474995 105.4579978  71.0305006  86.1334995 106.0599978  69.5935006
  85.8144995 106.7819978  70.1565006  86.7754995 106.4439978  68.9755006
  85.0634995 105.5129978  68.8795006  85.1864995 104.6879978  68.7775006
  85.7664995 104.2849978  71.2885006  85.3274995 104.8049978  72.3135006
  85.3744995 103.0759978  70.8725006  85.6504995 102.6939978  70.1525006
  84.4164995 102.3049978  71.6495006  83.8854995 102.9279978  72.1695006
  83.4384995 101.5289978  70.7575006  82.8514995 101.0209978  71.3395006
  82.6374995 102.4559978  69.9305006  82.0264995 101.9479978  69.3745006
  82.1314995 103.0499978  70.5075006  83.2284995 102.9789978  69.3665006
  84.1384995 100.6459978  69.8985006  84.9614995 100.6899978  70.0615006
  85.1514995 101.3679978  72.5945006  84.6324995 101.0219978  73.6565006
  86.3744995 100.9869978  72.2345006  86.7684995 101.2169978  71.5055006
  87.1414995 100.1149978  73.1095006  86.5514995  99.4249978  73.4515006
  88.3014995  99.4139978  72.3865006  88.8744995 100.0999978  72.0085006
  89.0524995  98.5629978  73.3785006  89.7874995  98.1159978  72.9305006
  89.4004995  99.1249978  74.0885006  88.4534995  97.8999978  73.7555006
  87.8244995  98.5449978  71.2685006  87.3454995  97.7859978  71.6365006
  87.1934995  99.0419978  70.7245006  88.9434995  98.0479978  70.3985006
  88.5814995  97.4909978  69.6915006  89.4094995  98.8029978  70.0075006
  89.5634995  97.5279978  70.9335006  87.7344995 100.9939978  74.1885006
  88.6014995 101.8069978  73.8825006  87.2604995 100.8359978  75.4235006
  86.6984995 100.2199978  75.6335006  87.6404995 101.6879978  76.5535006
  87.4264995 102.5939978  76.2805006  86.8544995 101.2639978  77.7935006
  87.0244995 101.9019978  78.5035006  85.9064995 101.3099978  77.5925006
  87.1814995  99.8579978  78.3065006  88.1304995  99.6899978  78.1935006
  86.9974995  99.8149978  79.2575006  86.4024995  98.7809978  77.6035006
  85.8514995  99.0529978  76.5635006  86.3594995  97.6829978  78.1085006
  89.1314995 101.6929978  76.8865006  89.6024995 102.5479978  77.6375006
  89.8694995 100.7539978  76.3185006  89.5484995 100.1559978  75.7895006
  91.2984995 100.6399978  76.5325006  91.4744995 100.7779978  77.4765006
  91.7784995  99.2559978  76.1075006  91.5354995  99.1119978  75.1795006
  92.7474995  99.2329978  76.1535006  91.2274995  98.1279978  76.9335006
  91.5064995  98.2369978  77.8565006  90.2584995  98.1639978  76.9235006
  91.6864995  96.7799978  76.4245006  91.9844995  96.6209978  75.2365006
  91.7504995  95.7989978  77.3175006  91.5344995  95.9479978  78.1365006
  92.0074995  95.0139978  77.0765006  92.0434995 101.6829978  75.7275006
  93.2054995 101.9819978  76.0025006  91.3834995 102.1969978  74.6995006
  90.5634995 102.0129978  74.5175006  92.0014995 103.1269978  73.7815006
  92.8824995 103.3479978  74.1215006  92.1164995 102.4739978  72.4165006
  91.2294995 102.3129978  72.0585006  92.5634995 103.0799978  71.8045006
  92.8674995 101.1889978  72.4815006  92.1814995 100.0109978  72.3475006
  91.2634995 100.0259978  72.2015006  92.8364995  98.8099978  72.4265006
  92.3664995  98.0129978  72.3335006  94.2004995  98.7929978  72.6455006
  94.8624995  97.5919978  72.7275006  95.6804995  97.7309978  72.8605006
  94.8964995  99.9769978  72.7835006  95.8144995  99.9629978  72.9315006
  94.2274995 101.1799978  72.7015006  94.6914995 101.9809978  72.7945006
  91.2314995 104.4219978  73.6795006  91.8184995 105.4429978  73.3295006
  89.9284995 104.3519978  73.9855006  89.5704995 103.6359978  74.2995006
  88.9684995 105.4449978  73.8325006  88.8844995 105.6169978  72.8815006
  87.6364995 105.0349978  74.4245006  87.0004995 105.7599978  74.3225006
  87.3054995 104.2479978  73.9635006  87.7494995 104.8339978  75.3665006
  89.4284995 106.7319978  74.4775006  89.1534995 107.8239978  73.9755006
  90.1884995 106.6129978  75.5595006  90.4304995 105.8569978  75.8905006
  90.6854995 107.7689978  76.2905006  89.9274995 108.2129978  76.7015006
  91.6634995 107.3189978  77.3605006  91.9914995 108.0929978  77.8445006
  91.2154995 106.7179978  77.9765006  92.4084995 106.8579978  76.9445006
  91.3744995 108.7559978  75.3575006  91.3984995 109.9569978  75.6205006
  91.9584995 108.2359978  74.2855006  91.9434995 107.3969978  74.0985006
  92.6784995 109.0359978  73.3275006  92.6864995 109.9589978  73.6245006
  94.1114995 108.5169978  73.2165006  94.0844995 107.5979978  72.9065006
  94.5754995 109.0319978  72.5375006  94.9274995 108.5709978  74.5125006
  94.4774995 108.0729978  75.2135006  96.2894995 107.9429978  74.2745006
  96.8084995 107.9759978  75.0935006  96.1764995 107.0189978  74.0005006
  96.7544995 108.4319978  73.5775006  95.0634995 110.0169978  74.9615006
  95.5794995 110.0539978  75.7815006  95.5154995 110.5289978  74.2725006
  94.1824995 110.3919978  75.1175006  92.0004995 108.9709978  71.9685006
  91.9834995 109.9599978  71.2395006  91.4794995 107.7869978  71.6365006
  91.4494995 107.1169978  72.1745006  90.9074995 107.5139978  70.3235006
  91.5924995 107.7159978  69.6675006  90.5204995 106.0579978  70.1995006
  90.1424995 105.8969978  69.3205006  91.3064995 105.5029978  70.3195006
  89.8634995 105.8389978  70.8785006  89.7134995 108.3989978  70.0285006
  89.5114995 108.7919978  68.8835006  88.9104995 108.7099978  71.0375006
  89.0074995 108.4489978  71.8515006  87.7644995 109.5589978  70.7815006
  87.2004995 109.1479978  70.1075006  86.9094995 109.7309978  72.0445006
  87.4544995 110.1179978  72.7475006  85.7384995 110.6549978  71.7595006
  85.2044995 110.7579978  72.5625006  86.0704995 111.5219978  71.4795006
  85.1914995 110.2759978  71.0535006  86.4144995 108.4489978  72.4615006
  87.0024995 108.0549978  72.9135006  88.2724995 110.9119978  70.2875006
  87.7884995 111.4419978  69.2865006  89.2604995 111.4519978  70.9975006
  89.6004995 111.0869978  71.6985006  89.8564995 112.7289978  70.6385006
  89.1764995 113.4199978  70.6235006  90.5104995 112.9889978  71.3055006
  90.5184995 112.6209978  69.2765006  90.5024995 113.5739978  68.4875006
  91.0904995 111.4439978  69.0005006  91.0964995 110.7699978  69.5345006
  91.7574995 111.2259978  67.7415006  92.4984995 111.8499978  67.6825006
  92.3634995 109.8209978  67.6155006  91.6594995 109.1599978  67.7115006
  93.0194995 109.6689978  66.2555006  93.4014995 108.7809978  66.1775006
  92.3554995 109.7969978  65.5595006  93.7204995 110.3319978  66.1585006
  93.3454995 109.6249978  68.6425006  92.9824995 109.7029978  69.3965006
  90.7594995 111.4469978  66.6405006  91.0454995 112.1639978  65.6875006
  89.5704995 110.8619978  66.8055006  89.3514995 110.3889978  67.4895006
  88.5414995 110.9949978  65.8035006  88.9094995 110.5899978  65.0025006
  87.2374995 110.3189978  66.2155006  86.9934995 110.6609978  67.0895006
  86.5494995 110.6079978  65.5955006  87.1864995 108.8599978  66.2825006
  87.8764995 108.4789978  66.8475006  85.8244995 108.4969978  66.8585006
  85.7464995 107.5319978  66.9215006  85.7324995 108.8869978  67.7425006
  85.1264995 108.8409978  66.2795006  87.3974995 108.3169978  64.9065006
  87.3664995 107.3479978  64.9325006  86.7004995 108.6469978  64.3175006
  88.2624995 108.6039978  64.5745006  88.1734995 112.4319978  65.6205006
  87.9764995 112.8879978  64.5045006  88.0884995 113.1689978  66.7105006
  88.2584995 112.9099978  67.5125006  87.6724995 114.5389978  66.5535006
  86.7644995 114.5419978  66.2125006  87.6584995 115.2679978  67.8945006
  87.0544995 114.8089978  68.4985006  88.5434995 115.2219978  68.2895006
  87.2424995 116.7099978  67.7855006  85.9034995 117.0449978  67.5915006
  85.2674995 116.3699978  67.5215006  85.5084995 118.3639978  67.5025006
  84.6124995 118.5719978  67.3675006  86.4364995 119.3689978  67.6135006
  86.1704995 120.2579978  67.5555006  87.7704995 119.0539978  67.8125006
  88.4004995 119.7329978  67.8915006  88.1674995 117.7319978  67.8945006
  89.0654995 117.5279978  68.0245006  88.5554995 115.2549978  65.5435006
  88.0504995 115.7329978  64.5285006  89.8624995 115.3259978  65.8055006
  90.2664995 114.9759978  66.4795006  90.6934995 116.0689978  64.8605006
  90.2284995 116.9109978  64.7325006  92.0964995 116.3579978  65.3965006
  92.5124995 117.0329978  64.8385006  92.0204995 116.7339978  66.2875006
  92.9804995 115.1719978  65.4515006  93.2094995 114.3569978  66.4975006
  92.8304995 114.4529978  67.3415006  94.0864995 113.3609978  66.1355006
  94.3714995 112.7349978  66.6515006  94.4304995 113.5249978  64.8295006
  95.2684995 112.7729978  64.0275006  95.7064995 112.0219978  64.3575006
  95.4324995 113.1849978  62.7035006  95.9884995 112.6959978  62.1415006
  94.7924995 114.2929978  62.2135006  94.9224995 114.5439978  61.3275006
  93.9544995 115.0449978  63.0215006  93.5224995 115.7969978  62.6865006
  93.7694995 114.6499978  64.3545006  90.8294995 115.3479978  63.5265006
  91.0024995 115.9939978  62.4905006  90.7324995 114.0169978  63.5485006
  90.5814995 113.5539978  64.2575006  90.8804995 113.2389978  62.3365006
  91.7704995 113.3949978  61.9835006  90.7284995 111.7579978  62.5965006
  91.4204995 111.4659978  63.2105006  89.8764995 111.5929978  63.0295006
  90.8094995 110.9579978  61.3435006  90.2574995 111.3739978  60.6625006
  91.7224995 110.9699978  61.0155006  90.2944995 109.2839978  61.5675006
  88.5614995 109.5909978  61.7945006  88.0994995 108.7499978  61.9365006
  88.4324995 110.1649978  62.5655006  88.2034995 110.0259978  61.0045006
  89.8284995 113.6599978  61.3715006  90.1174995 113.9549978  60.2195006
  88.6104995 113.6769978  61.8775006  88.4444995 113.4709978  62.6955006
  87.4384995 114.0349978  61.1335006  87.3814995 113.5169978  60.3155006
  86.1944995 113.7239978  61.9685006  86.2884995 114.1439978  62.8375006
  85.4224995 114.1259978  61.5415006  85.9224995 112.2119978  62.1705006
  86.7084995 111.7939978  62.5565006  85.1994995 112.0989978  62.8075006
  85.5664995 111.5109978  60.8815006  85.4154995 112.2059978  59.9265006
  85.4084995 110.2989978  60.8325006  87.5174995 115.4979978  60.7455006
  87.1184995 115.8649978  59.6525006  88.0984995 116.3619978  61.5715006
  88.4324995 116.2029978  62.3485006  88.1604995 117.7269978  61.0715006
  87.2464995 118.0419978  60.9975006  88.8944995 118.7119978  62.0065006
  89.7464995 118.3209978  62.2555006  89.1234995 120.0219978  61.2765006
  89.5844995 120.6429978  61.8625006  89.6624995 119.8619978  60.4865006
  88.2694995 120.3999978  61.0135006  88.1144995 118.9539978  63.2785006
  87.3074995 119.4489978  63.0665006  87.8354995 118.1009978  63.6465006
  88.8944995 119.7089978  64.3245006  88.3434995 119.8329978  65.1135006
  89.6894995 119.2059978  64.5615006  89.1534995 120.5749978  63.9725006
  88.8924995 117.7029978  59.7445006  88.4044995 118.2169978  58.7365006
  90.0314995 117.0359978  59.7325006  90.3544995 116.6149978  60.4095006
  90.8374995 116.9689978  58.5365006  90.9644995 117.8819978  58.2335006
  92.1814995 116.3019978  58.8695006  92.0264995 115.4459978  59.2975006
  92.9724995 116.0469978  57.5975006  93.8174995 115.6259978  57.8205006
  92.4654995 115.4629978  57.0125006  93.1404995 116.8889978  57.1465006
  92.9544995 117.1989978  59.8185006  93.8044995 116.7849978  60.0345006
  93.1114995 118.0579978  59.3965006  92.4424995 117.3269978  60.6325006
  90.1694995 116.2229978  57.3875006  90.1384995 116.7279978  56.2665006
  89.6474995 115.0319978  57.6615006  89.6074995 114.6869978  58.4485006
  89.0904995 114.2089978  56.6045006  89.6644995 114.3419978  55.8345006
  89.1034995 112.7489978  57.0215006  88.6374995 112.6559978  57.8675006
  88.6124995 112.2269978  56.3675006  90.5094995 112.1789978  57.1605006
  91.0154995 112.6779978  57.8205006  90.4274995 110.7629978  57.6165006
  91.3224995 110.3989978  57.7055006  89.9764995 110.7249978  58.4745006
  89.9304995 110.2419978  56.9665006  91.2224995 112.2909978  55.8165006
  92.1194995 111.9299978  55.8945006  90.7304995 111.7909978  55.1465006
  91.2714995 113.2229978  55.5525006  87.7174995 114.6219978  56.1425006
  87.4154995 114.5109978  54.9615006  86.8804995 115.1099978  57.0345006
  87.0424995 115.2119978  57.8725006  85.5704995 115.5149978  56.5865006
  85.1154995 114.7529978  56.1945006  84.6804995 116.0009978  57.7295006
  85.1434995 116.6789978  58.2455006  83.4374995 116.5799978  57.1605006
  82.8664995 116.8909978  57.8805006  83.6624995 117.3249978  56.5815006
  82.9704995 115.9019978  56.6475006  84.3524995 114.8559978  58.6305006
  83.7874995 115.1659978  59.3555006  83.8844995 114.1709978  58.1265006
  85.1714995 114.4859978  58.9955006  85.7784995 116.6289978  55.5955006
  85.1734995 116.6199978  54.5255006  86.6604995 117.5699978  55.9465006
  87.0844995 117.5809978  56.6945006  86.9704995 118.6689978  55.0595006
  86.1474995 119.1279978  54.8295006  87.8934995 119.6719978  55.7555006
  88.6614995 119.2109978  56.1275006  88.3914995 120.7019978  54.7545006
  88.9754995 121.3339978  55.2035006  88.8814995 120.2549978  54.0465006
  87.6354995 121.1759978  54.3735006  87.1094995 120.3609978  56.8745006
  87.6824995 121.0009978  57.3255006  86.3444995 120.8229978  56.4965006
  86.8034995 119.6969978  57.5115006  87.5954995 118.1499978  53.7795006
  87.2454995 118.6059978  52.6955006  88.5074995 117.1819978  53.8875006
  88.7834995 116.8449978  54.6295006  89.1094995 116.6219978  52.6895006
  89.6514995 117.3189978  52.2885006  90.0014995 115.4249978  53.0185006
  90.7664995 115.7309978  53.5295006  89.5094995 114.8089978  53.5845006
  90.4854995 114.6929978  51.8035006  91.5184995 115.1799978  51.0235006
  91.9334995 115.9799978  51.2535006  91.9394995 114.4829978  49.8995006
  92.6334995 114.8179978  49.3795006  91.3294995 113.2919978  49.5505006
  91.6124995 112.8269978  48.7965006  90.3014995 112.7969978  50.3235006
  89.8894995 111.9959978  50.0935006  89.8854995 113.4929978  51.4385006
  89.1914995 113.1539978  51.9555006  88.0384995 116.1749978  51.7225006
  88.0704995 116.5509978  50.5535006  87.0924995 115.3859978  52.2205006
  87.0514995 115.1519978  53.0465006  86.0324995 114.8459978  51.3955006
  86.4294995 114.4739978  50.5925006  85.3044995 113.7219978  52.1345006
  85.1014995 114.0119978  53.0375006  84.4574995 113.5469978  51.6955006
  86.1144995 112.4389978  52.1905006  86.6084995 111.9359978  53.3925006
  86.4314995 112.3869978  54.1865006  87.3614995 110.7689978  53.4205006
  87.6844995 110.4429978  54.2295006  87.6294995 110.0929978  52.2465006
  88.1334995 109.3119978  52.2625006  87.1444995 110.5829978  51.0475006
  87.3224995 110.1299978  50.2555006  86.3954995 111.7449978  51.0235006
  86.0754995 112.0659978  50.2115006  85.0674995 115.9349978  50.9615006
  84.4644995 115.8389978  49.8975006  84.9154995 116.9689978  51.7795006
  85.3144995 117.0509978  52.5365006  84.0344995 118.0669978  51.4355006
  83.1324995 117.7419978  51.2865006  83.9894995 118.7049978  52.1645006
  84.5674995 118.7299978  50.1895006  83.8624995 118.8549978  49.1935006
  85.8264995 119.1339978  50.2655006  86.3134995 119.0299978  50.9675006
  86.5104995 119.7909978  49.1745006  86.0534995 120.6229978  48.9765006
  87.9614995 120.1139978  49.5565006  88.4204995 119.2909978  49.7865006
  88.6754995 120.7659978  48.3865006  89.5904995 120.9659978  48.6365006
  88.6734995 120.1609978  47.6285006  88.2194995 121.5879978  48.1455006
  87.9734995 121.0009978  50.6845006  87.7814995 120.5719978  51.3805006
  86.4934995 118.8929978  47.9615006  86.1934995 119.3449978  46.8595006
  86.8044995 117.6189978  48.1775006  87.0084995 117.2989978  48.9495006
  86.8234995 116.6529978  47.1075006  87.5544995 116.8449978  46.4995006
  87.0224995 115.2519978  47.6705006  87.8294995 115.2489978  48.2075006
  86.2834995 115.0529978  48.2665006  87.1224995 114.1599978  46.6615006
  86.3824995 114.2199978  46.0375006  87.9374995 114.2619978  46.1455006
  87.1114995 112.8359978  47.3275006  87.8444995 112.6369978  48.2665006
  86.3494995 112.0199978  46.8975006  85.5034995 116.7299978  46.3775006
  85.4834995 116.8809978  45.1625006  84.4094995 116.6509978  47.1365006
  84.4244995 116.5599978  47.9915006  83.0824995 116.7139978  46.5655006
  83.0144995 115.9249978  46.0055006  81.9764995 116.6589978  47.5995006
  82.0284995 115.8339978  48.1075006  82.0674995 117.3879978  48.2325006
  80.6794995 116.7489978  46.8885006  80.1314995 115.6139978  46.3435006
  80.5554995 114.7939978  46.4545006  78.9664995 115.6899978  45.6405006
  78.5894995 114.9209978  45.2785006  78.3434995 116.9189978  45.4665006
  77.1814995 117.0069978  44.7535006  76.9244995 117.8059978  44.7345006
  78.8944995 118.0539978  46.0025006  78.4764995 118.8759978  45.8835006
  80.0644995 117.9739978  46.7155006  80.4414995 118.7409978  47.0805006
  82.8964995 117.9619978  45.7435006  82.3774995 117.8979978  44.6385006
  83.2894995 119.1039978  46.2885006  83.6544995 119.1779978  47.0635006
  83.1134995 120.3489978  45.5665006  82.1654995 120.5179978  45.4475006
  83.7014995 121.5209978  46.3615006  84.6114995 121.3139978  46.6265006
  83.7174995 122.7389978  45.5155006  84.0894995 123.4789978  46.0205006
  84.2614995 122.5789978  44.7285006  82.8124995 122.9569978  45.2435006
  82.8654995 121.7529978  47.6035006  83.2354995 122.4939978  48.1085006
  81.9534995 121.9609978  47.3455006  82.8714995 120.9529978  48.1525006
  83.7694995 120.2389978  44.2015006  83.1944995 120.6559978  43.1955006
  84.9604995 119.6609978  44.1735006  85.3764995 119.3749978  44.8695006
  85.6634995 119.4659978  42.9285006  85.7234995 120.3229978  42.4785006
  87.0904995 118.9629978  43.1725006  87.0754995 118.1699978  43.7305006
  87.7304995 118.6019978  41.8545006  88.6334995 118.2839978  42.0095006
  87.2124995 117.9049978  41.4225006  87.7574995 119.3849978  41.2825006
  87.8824995 120.0449978  43.8845006  88.7874995 119.7329978  44.0425006
  87.9074995 120.8429978  43.3345006  87.4594995 120.2509978  44.7325006
  84.8984995 118.4999978  42.0335006  84.8084995 118.7319978  40.8355006
  84.3474995 117.4239978  42.6115006  84.3994995 117.2499978  43.4525006
  83.5964995 116.4399978  41.8335006  84.2094995 116.0479978  41.1915006
  83.0194995 115.3529978  42.7375006  82.5344995 115.7789978  43.4615006
  82.3744995 114.8379978  42.2285006  84.0054995 114.4269978  43.3155006
  84.4734995 113.9749978  42.5955006  84.6674995 114.9379978  43.8075006
  83.4094995 113.4059978  44.2225006  82.9784995 113.8329978  44.9795006
  82.7274995 112.8949978  43.7595006  84.4474995 112.5639978  44.6555006
  84.7804995 112.6679978  45.4415006  84.9034995 111.6399978  43.8885006
  84.3754995 111.4469978  42.7525006  83.7144995 111.9339978  42.4975006
  84.6784995 110.8289978  42.2365006  85.9034995 110.9079978  44.2205006
  86.2914995 111.0279978  44.9785006  86.1854995 110.2969978  43.6855006
  82.4354995 117.1099978  41.1355006  82.1754995 116.8709978  39.9535006
  81.7694995 117.9749978  41.8815006  81.9814995 118.1549978  42.6955006
  80.6234995 118.7039978  41.4105006  79.9274995 118.0869978  41.1365006
  80.0664995 119.5819978  42.5305006  79.8084995 119.0089978  43.2695006
  80.7784995 120.1569978  42.8525006  78.8864995 120.4459978  42.1635006
  79.1024995 121.0229978  41.4135006  77.7324995 119.5559978  41.7655006
  76.9684995 120.1039978  41.5275006  77.9904995 119.0129978  41.0045006
  77.4974995 118.9789978  42.5085006  78.5254995 121.3189978  43.3475006
  77.7664995 121.8779978  43.1185006  78.2964995 120.7579978  44.1055006
  79.2814995 121.8809978  43.5785006  81.0334995 119.5419978  40.2355006
  80.3884995 119.5199978  39.1935006  82.1224995 120.2769978  40.3975006
  82.6074995 120.2909978  41.1075006  82.5664995 121.1349978  39.3265006
  81.8344995 121.7319978  39.1055006  83.7854995 121.9249978  39.7735006
  84.4444995 121.3129978  40.1365006  84.1884995 122.3499978  39.0005006
  83.4774995 122.9549978  40.7825006  82.2634995 123.5159978  41.0345006
  81.4744995 123.3009978  40.5915006  82.3744995 124.4449978  42.0365006
  81.7304995 124.9179978  42.3535006  83.6824995 124.4959978  42.4505006
  84.2824995 125.2779978  43.4235006  83.7924995 125.8949978  43.9175006
  85.6534995 125.1039978  43.6345006  86.0824995 125.6149978  44.2825006
  86.3804995 124.1959978  42.9055006  87.2904995 124.1009978  43.0705006
  85.7784995 123.4189978  41.9275006  86.2764995 122.8069978  41.4355006
  84.4064995 123.5729978  41.6955006  82.9364995 120.3349978  38.0935006
  82.5274995 120.6719978  36.9825006  83.6664995 119.2429978  38.3045006
  83.8864995 118.9549978  39.0845006  84.1584995 118.4369978  37.2075006
  84.6444995 119.0229978  36.6065006  85.0934995 117.3709978  37.7275006
  85.5244995 116.9239978  36.9825006  85.7954995 117.7829978  38.2555006
  84.4104995 116.4339978  38.5045006  83.7224995 116.7879978  38.8305006
  83.0384995 117.8189978  36.4125006  83.1724995 117.6209978  35.2095006
  81.9104995 117.5799978  37.0665006  81.7874995 117.7669978  37.8965006
  80.7684995 116.9689978  36.4155006  81.0424995 116.0759978  36.1525006
  79.6034995 116.9059978  37.3705006  78.8434995 116.4959978  36.9275006
  79.8484995 116.3779978  38.1465006  79.3674995 117.8029978  37.6525006
  80.3434995 117.7049978  35.1605006  79.8374995 117.0749978  34.2405006
  80.5444995 119.0249978  35.1105006  80.9394995 119.4699978  35.7315006
  80.1044995 119.8429978  33.9785006  79.1364995 119.8069978  33.9265006
  80.3444995 120.7669978  34.1505006  80.6854995 119.4289978  32.6195006
  80.1954995 119.8689978  31.5775006  81.7114995 118.5769978  32.6195006
  82.0644995 118.2489978  33.3315006  82.3284995 118.1259978  31.3775006
  82.1964995 118.8559978  30.7535006  83.7904995 117.8009978  31.6195006
  84.2354995 117.6619978  30.7695006  84.2234995 118.5569978  32.0455006
  83.9894995 116.3409978  32.6455006  83.5624995 116.5629978  33.7445006
  81.7064995 116.8639978  30.7915006  81.9664995 116.5279978  29.6365006
  80.9284995 116.1399978  31.5845006  80.7084995 116.3559978  32.3875006
  80.3804995 114.8769978  31.1095006  81.0794995 114.4109978  30.6245006
  79.9544995 113.9859978  32.2635006  80.7024995 113.8819978  32.8725006
  79.2464995 114.4289978  32.7575006  79.4724995 112.6149978  31.8405006
  78.6624995 112.7119978  31.3155006  80.1384995 112.2089978  31.2635006
  79.2074995 111.7209978  32.9665006  80.0184995 111.5949978  33.4835006
  78.5534995 112.1239978  33.5585006  78.7214995 110.4419978  32.5005006
  78.4334995 110.3989978  31.6915006  78.6834995 109.3149978  33.2295006
  79.1114995 109.3019978  34.4665006  79.4214995 110.0209978  34.8215006
  79.0824995 108.5739978  34.9235006  78.2194995 108.2019978  32.6895006
  77.9434995 108.2019978  31.8745006  78.1934995 107.4779978  33.1525006
  79.2194995 115.1279978  30.1675006  78.3834995 115.9739978  30.4365006
  79.1434995 114.3759978  29.0765006  79.7104995 113.7619978  28.8735006
  78.0544995 114.5419978  28.1095006  78.1324995 115.4509978  27.7795006
  78.2014995 113.5269978  27.0025006  77.5574995 113.7109978  26.3015006
  79.0824995 113.6019978  26.6045006  78.0104995 112.2249978  27.4915006
  78.0944995 111.6739978  26.8625006  76.6524995 114.4059978  28.7095006
  75.6834995 114.9179978  28.1475006  76.5404995 113.7169978  29.8375006
  77.2044995 113.3489978  30.2405006  75.2614995 113.5239978  30.4975006
  74.5504995 113.5709978  29.8395006  75.2024995 112.1439978  31.1505006
  75.9494995 112.0509978  31.7625006  74.3924995 112.0779978  31.6795006
  75.2354995 110.9929978  30.1405006  74.5114995 111.1019978  29.5045006
  76.0634995 111.0309978  29.6365006  75.1154995 109.6309978  30.8155006
  75.8404995 109.5169978  31.4505006  74.2874995 109.5889978  31.3195006
  75.1494995 108.5009978  29.7925006  74.4224995 108.6149978  29.1605006
  75.9754995 108.5489978  29.2855006  75.0404995 107.1629978  30.4385006
  75.0634995 106.5289978  29.8145006  75.7194995 107.0489978  31.0025006
  74.2724995 107.1109978  30.8855006  75.0464995 114.6259978  31.5255006
  73.9234995 114.8839978  31.9535006  76.1454995 115.2419978  31.9395006
  76.9284995 115.0459978  31.6415006  76.1584995 116.3029978  32.9295006
  75.2434995 116.4999978  33.1845006  76.9024995 115.8919978  34.2055006
  77.8164995 115.6729978  33.9665006  76.9394995 116.6599978  34.7965006
  76.3254995 114.7339978  34.9745006  77.1764995 113.8969978  35.6825006
  78.0944995 114.0469978  35.6675006  76.6624995 112.8429978  36.4075006
  77.2324995 112.2759978  36.8745006  75.2914995 112.6309978  36.4375006
  74.7794995 111.5849978  37.1725006  73.9424995 111.5759978  37.1015006
  74.4454995 113.4659978  35.7375006  73.5274995 113.3209978  35.7585006
  74.9614995 114.5169978  35.0065006  74.3904995 115.0799978  34.5355006
  76.8244995 117.5229978  32.3145006  77.9754995 117.8179978  32.6145006
  76.1264995 118.2159978  31.4315006  75.3094995 118.0579978  31.2155006
  76.7444995 119.3389978  30.7475006  77.7024995 119.1929978  30.7905006
  76.2644995 119.3859978  29.2905006  75.2994995 119.4799978  29.2615006
  76.8604995 120.5879978  28.5725006  76.5484995 120.6039978  27.6545006
  76.5854995 121.4029978  29.0215006  77.8284995 120.5249978  28.5835006
  76.6664995 118.0959978  28.6125006  76.3694995 118.1099978  27.6895006
  77.6314995 118.0029978  28.6405006  76.2564995 117.3469978  29.0725006
  76.4744995 120.6859978  31.4165006  75.3234995 121.0799978  31.6255006
  77.5574995 121.3879978  31.7395006  78.3604995 121.1069978  31.6115006
  77.4834995 122.7109978  32.3455006  78.3744995 123.0909978  32.3985006
  76.9594995 123.2969978  31.7765006  76.8714995 122.6729978  33.7255006
  76.7424995 121.6029978  34.3135006  76.4964995 123.8549978  34.2205006
  76.5674995 124.5929978  33.7845006  75.9284995 124.0129978  35.5515006
  76.6234995 123.7799978  36.1865006  75.4914995 125.4549978  35.7945006
  76.2614995 126.0359978  35.6965006  74.8554995 125.7089978  35.1075006
  74.8634995 125.6989978  37.1605006  74.0954995 125.1199978  37.2895006
  75.8954995 125.3919978  38.2385006  75.5054995 125.5439978  39.1135006
  76.1734995 124.4659978  38.1655006  76.6654995 125.9699978  38.1235006
  74.3914995 127.1409978  37.2495006  73.9914995 127.2979978  38.1195006
  75.1474995 127.7369978  37.1295006  73.7344995 127.3099978  36.5565006
  74.7504995 123.0959978  35.7555006  74.6514995 122.4399978  36.7875006
  73.8444995 123.0709978  34.7855006  73.8814995 123.5439978  34.0685006
  72.6904995 122.2029978  34.8895006  72.1234995 122.5219978  35.6085006
  71.8634995 122.2149978  33.6165006  71.5274995 123.1109978  33.4585006
  72.4284995 121.9859978  32.8625006  70.7214995 121.2639978  33.6855006
  70.6064995 120.0779978  33.0305006  71.2414995 119.7279978  32.4475006
  69.4204995 119.4729978  33.3535006  69.1444995 118.7179978  33.0465006
  68.7464995 120.2649978  34.2435006  67.5214995 120.0739978  34.8565006
  67.0114995 119.3149978  34.6885006  67.0804995 121.0619978  35.7345006
  66.2594995 120.9589978  36.1585006  67.8284995 122.1819978  35.9885006
  67.5074995 122.8229978  36.5815006  69.0584995 122.3739978  35.3735006
  69.5624995 123.1359978  35.5485006  69.5244995 121.3979978  34.4845006
  73.1714995 120.8019978  35.1685006  72.6874995 120.1469978  36.0855006
  74.1224995 120.3489978  34.3725006  74.4584995 120.7929978  33.7175006
  74.6764995 119.0379978  34.5565006  73.9834995 118.3739978  34.4135006
  75.3614995 118.8819978  33.8875006  75.2714995 118.8509978  35.9325006
  75.1394995 117.7829978  36.5185006  75.9264995 119.8889978  36.4485006
  76.0274995 120.6459978  36.0525006  76.5344995 119.8019978  37.7625006
  77.1704995 119.0699978  37.7845006  77.3114995 121.0649978  38.0905006
  76.7224995 121.8289978  37.9885006  77.5774995 121.0339978  39.0225006
  78.5514995 121.2849978  37.2345006  79.1184995 120.4989978  37.2765006
  78.2894995 121.3969978  36.3075006  79.3134995 122.4659978  37.6775006
  78.7414995 123.2489978  37.6435006  79.5794995 122.3489978  38.6025006
  80.5054995 122.6979978  36.8545006  81.2174995 122.2579978  37.0525006
  80.5674995 123.5489978  35.8125006  79.5074995 124.2399978  35.4765006
  78.7764995 124.1489978  35.9205006  79.5424995 124.7849978  34.8115006
  81.6904995 123.7039978  35.1235006  82.3924995 123.2579978  35.3405006
  81.7164995 124.2509978  34.4605006  75.4314995 119.5549978  38.7775006
  75.6104995 118.7859978  39.7155006  74.2804995 120.1889978  38.5645006
  74.1394995 120.7329978  37.9135006  73.1504995 119.9959978  39.4485006
  73.4144995 120.2369978  40.3505006  71.9684995 120.8979978  39.0825006
  72.2544995 121.8229978  39.1445006  71.7304995 120.7359978  38.1565006
  70.7284995 120.7159978  39.9405006  70.4144995 119.7989978  39.8935006
  71.0624995 121.0219978  41.3885006  70.2694995 120.9049978  41.9355006
  71.7574995 120.4189978  41.6945006  71.3734995 121.9379978  41.4625006
  69.6394995 121.6319978  39.4225006  68.8414995 121.5239978  39.9635006
  69.9404995 122.5529978  39.4705006  69.4374995 121.4059978  38.5005006
  72.7424995 118.5439978  39.3805006  72.5344995 117.9169978  40.4115006
  72.6424995 118.0119978  38.1645006  72.7994995 118.4329978  37.4315006
  72.2444995 116.6279978  38.0055006  71.3554995 116.5159978  38.3775006
  72.1844995 116.2419978  36.5435006  73.0284995 116.4759978  36.1275006
  72.0944995 115.2779978  36.4815006  71.0694995 116.8789978  35.7585006
  70.2164995 116.6579978  36.1645006  71.1574995 117.8439978  35.7905006
  71.0854995 116.4219978  34.3485006  70.4234995 116.9159978  33.8395006
  71.9494995 116.6159978  33.9535006  70.8134995 114.9979978  34.2485006
  70.6044995 114.5799978  34.9705006  70.8644995 114.2849978  33.1075006
  71.1674995 114.8779978  31.9755006  71.3334995 115.7219978  31.9635006
  71.2004995 114.4229978  31.2465006  70.6084995 112.9899978  33.1275006
  70.4094995 112.6019978  33.8685006  70.6404995 112.5339978  32.3995006
  73.2214995 115.7319978  38.7485006  72.8144995 114.7529978  39.3755006
  74.5024995 116.0789978  38.7035006  74.8194995 116.7479978  38.2655006
  75.4704995 115.2999978  39.4315006  75.4754995 114.3919978  39.0905006
  76.8904995 115.8079978  39.2495006  77.1344995 115.7419978  38.3125006
  76.9244995 116.7479978  39.4855006  77.9014995 115.0529978  40.0785006
  78.3824995 113.8189978  39.6625006  78.0784995 113.4549978  38.8625006
  79.3054995 113.1229978  40.4175006  79.6174995 112.2969978  40.1265006
  79.7624995 113.6529978  41.6005006  80.3834995 113.1859978  42.1115006
  79.2954995 114.8829978  42.0285006  79.6054995 115.2449978  42.8265006
  78.3704995 115.5729978  41.2735006  78.0574995 116.3969978  41.5705006
  75.0674995 115.3369978  40.8815006  74.9294995 114.3029978  41.5025006
  74.8104995 116.5269978  41.4185006  74.8584995 117.2759978  40.9995006
  74.4134995 116.6219978  42.8175006  75.1444995 116.2949978  43.3645006
  74.1454995 118.0679978  43.2065006  73.8834995 118.1089978  44.1395006
  74.9504995 118.5929978  43.0735006  73.4324995 118.4249978  42.6545006
  73.1814995 115.7509978  43.0845006  73.0714995 115.1559978  44.1535006
  72.2774995 115.6479978  42.1065006  72.3474995 116.0429978  41.3455006
  71.0724995 114.8399978  42.2545006  70.6604995 115.0899978  43.0965006
  70.0914995 115.1129978  41.1235006  70.5524995 114.9959978  40.2785006
  69.3874995 114.4469978  41.1575006  69.4554995 116.4929978  41.1415006
  68.9364995 116.6019978  41.9535006  70.1494995 117.1709978  41.1555006
  68.5814995 116.6989978  39.9605006  69.1024995 116.5809978  39.1515006
  67.8874995 116.0209978  39.9525006  67.9694995 118.0089978  39.9475006
  67.9994995 118.4749978  40.6705006  67.3564995 118.5459978  38.8765006
  67.3074995 117.8759978  37.7485006  67.6664995 117.0959978  37.6955006
  66.9164995 118.2169978  37.0625006  66.8104995 119.7439978  38.9595006
  66.8464995 120.1829978  39.6985006  66.4184995 120.0859978  38.2745006
  71.4064995 113.3439978  42.2995006  70.6654995 112.5599978  42.8905006
  72.5094995 112.9489978  41.6625006  73.0314995 113.4829978  41.2345006
  72.9314995 111.5509978  41.6375006  72.3464995 111.0259978  41.0695006
  74.3624995 111.4669978  41.1015006  74.3864995 111.9269978  40.2475006
  74.9354995 111.9629978  41.7075006  74.9654995 110.1189978  40.9085006
  74.9594995 109.6209978  41.7405006  74.4524995 109.6049978  40.2655006
  76.4014995 110.3209978  40.4125006  76.3824995 110.8239978  39.5835006
  76.8874995 110.8569978  41.0585006  77.1444995 109.0279978  40.1865006
  77.1274995 108.4959978  40.9975006  76.6974995 108.5109978  39.4985006
  78.5414995 109.2809978  39.7885006  79.0354995 108.5629978  39.9665006
  78.5754995 109.4549978  38.9165006  78.8584995 109.9779978  40.2425006
  72.8974995 111.0259978  43.0755006  73.5434995 111.6319978  43.9275006
  72.1744995 109.9319978  43.3765006  71.4474995 109.2089978  42.3175006
  72.0504995 108.7889978  41.6845006  70.8664995 109.7959978  41.8095006
  70.6664995 108.1919978  43.1145006  70.5364995 107.3739978  42.6095006
  69.7854995 108.5269978  43.3445006  71.4964995 107.9459978  44.3475006
  72.2094995 107.3119978  44.1755006  70.9614995 107.5829978  45.0705006
  72.0464995 109.3279978  44.6965006  71.4884995 109.8389978  45.3025006
  73.3734995 109.2329978  45.4225006  73.4464995 109.4679978  46.6275006
  74.4164995 108.9069978  44.6795006  74.3724995 108.7619978  43.8335006
  75.7414995 108.7649978  45.2355006  75.7084995 108.1939978  46.0185006
  76.6594995 108.1019978  44.2155006  76.6304995 108.5829978  43.3735006
  78.1044995 108.1349978  44.6775006  78.6664995 107.7079978  44.0125006
  78.3854995 109.0559978  44.7955006  78.1854995 107.6619978  45.5205006
  76.1704995 106.6739978  44.0165006  76.3554995 106.1659978  44.8215006
  75.2074995 106.6869978  43.9045006  76.7714995 105.9759978  42.8685006
  76.4104995 105.0779978  42.8105006  76.5674995 106.4589978  42.0525006
  77.7334995 105.9299978  42.9845006  76.2634995 110.1049978  45.6795006
  76.8004995 110.2189978  46.7755006  76.0974995 111.1129978  44.8285006
  75.7264995 111.0369978  44.0565006  76.5454995 112.4569978  45.1535006
  77.4914995 112.4349978  45.3675006  76.3124995 113.3579978  43.9785006
  76.7104995 114.2279978  44.1415006  76.7424995 112.9929978  43.1895006
  74.9534995 113.4909978  43.7605006  74.5964995 112.7309978  43.7455006
  75.7714995 112.9829978  46.3495006  76.2974995 113.7559978  47.1535006
  74.5244995 112.5359978  46.4795006  74.1374995 111.9899978  45.9385006
  73.7214995 112.9709978  47.5955006  73.7234995 113.9409978  47.6205006
  72.2444995 112.5649978  47.4645006  72.1864995 111.6149978  47.2755006
  71.5244995 112.8369978  48.7575006  70.5934995 112.5789978  48.6705006
  71.9354995 112.3249978  49.4715006  71.5794995 113.7829978  48.9665006
  71.5974995 113.3209978  46.3105006  71.5484995 114.2619978  46.5395006
  72.1674995 113.2489978  45.5285006  70.2184995 112.8339978  45.9545006
  69.8704995 113.3579978  45.2165006  70.2614995 111.8999978  45.6955006
  69.6334995 112.9289978  46.7225006  74.3274995 112.4069978  48.8535006
  74.5274995 113.1389978  49.8125006  74.6624995 111.1209978  48.8215006
  74.5414995 110.6109978  48.1405006  75.2734995 110.4629978  49.9615006
  74.6624995 110.5369978  50.7115006  75.5104995 108.9709978  49.6925006
  75.9734995 108.8659978  48.8465006  76.3874995 108.3689978  50.8015006
  76.5324995 107.4259978  50.6235006  77.2414995 108.8279978  50.8245006
  75.9424995 108.4719978  51.6575006  74.1744995 108.2459978  49.6095006
  73.7814995 108.2029978  50.4955006  73.5684995 108.7619978  49.0555006
  74.2844995 106.8479978  49.0505006  73.4044995 106.4399978  49.0225006
  74.6514995 106.8859978  48.1535006  74.8684995 106.3179978  49.6155006
  76.5804995 111.1359978  50.3005006  76.8744995 111.3669978  51.4705006
  77.3724995 111.4589978  49.2785006  77.1894995 111.3099978  48.4515006
  78.6444995 112.1089978  49.5185006  79.2674995 111.4719978  49.9005006
  79.2554995 112.6389978  48.2105006  78.6134995 113.2269978  47.7835006
  80.0334995 113.1769978  48.4255006  79.6704995 111.5489978  47.2075006
  79.7104995 110.4049978  47.5725006  79.9394995 111.8899978  46.0725006
  78.3884995 113.2769978  50.4595006  79.0154995 113.3819978  51.5145006
  77.4214995 114.1149978  50.0795006  76.9644995 114.0169978  49.3575006
  77.0504995 115.2819978  50.8625006  77.8694995 115.7679978  51.0455006
  76.0724995 116.1369978  50.0615006  75.3524995 115.5689978  49.7445006
  75.6754995 116.7919978  50.6565006  76.6704995 116.8579978  48.8825006
  77.1694995 116.2499978  48.3145006  75.5584995 117.4699978  48.0405006
  75.9454995 117.9339978  47.2815006  74.9684995 116.7679978  47.7235006
  75.0524995 118.0979978  48.5795006  77.6004995 117.9329978  49.4265006
  78.0024995 118.4169978  48.6885006  77.0944995 118.5489978  49.9795006
  78.2974995 117.5189978  49.9595006  76.4384995 114.9409978  52.2085006
  76.7304995 115.5919978  53.2025006  75.6144995 113.9069978  52.2795006
  75.4024995 113.3889978  51.6265006  75.0014995 113.5999978  53.5605006
  74.4854995 114.3779978  53.8235006  74.0394995 112.4019978  53.4825006
  74.4864995 111.6689978  53.0315006  73.6574995 111.9479978  54.8885006
  73.0514995 111.1929978  54.8315006  74.4564995 111.6849978  55.3725006
  73.2214995 112.6769978  55.3575006  72.7964995 112.7659978  52.6745006
  72.2624995 113.3969978  53.1815006  73.0694995 113.2159978  51.8595006
  71.9404995 111.5709978  52.3165006  71.1704995 111.8659978  51.8065006
  72.4604995 110.9479978  51.7855006  71.6414995 111.1319978  53.1285006
  76.0714995 113.2989978  54.5725006  76.0624995 113.8259978  55.6795006
  77.0214995 112.4829978  54.1755006  77.0654995 112.1309978  53.3925006
  78.0884995 112.1159978  55.0665006  77.6874995 111.7569978  55.8735006
  78.9704995 111.0599978  54.4085006  79.2594995 111.3669978  53.5345006
  80.1864995 110.8189978  55.2455006  80.7434995 110.1469978  54.8225006
  80.6874995 111.6449978  55.3335006  79.9184995 110.5089978  56.1245006
  78.1774995 109.7949978  54.2535006  78.7294995 109.1159978  53.8355006
  77.8894995 109.4849978  55.1265006  77.4004995 109.9659978  53.6985006
  78.9314995 113.3099978  55.4605006  79.1744995 113.5279978  56.6445006
  79.3594995 114.0959978  54.4755006  79.1724995 113.9929978  53.6425006
  80.2104995 115.2269978  54.7895006  80.9674995 114.8629978  55.2745006
  80.6854995 115.9289978  53.5115006  79.9224995 116.1189978  52.9445006
  81.3804995 117.2349978  53.8775006  81.6814995 117.6789978  53.0695006
  80.7594995 117.8109978  54.3505006  82.1434995 117.0469978  54.4455006
  81.6564995 115.0229978  52.7615006  81.9564995 115.4679978  51.9535006
  82.4214995 114.8299978  53.3265006  81.2104995 114.1939978  52.5275006
  79.5224995 116.2439978  55.6625006  80.0474995 116.6039978  56.7125006
  78.3474995 116.6809978  55.2435006  77.9494995 116.3909978  54.5385006
  77.6244995 117.7059978  55.9585006  78.2094995 118.4759978  56.0385006
  76.3574995 118.0969978  55.1865006  75.8334995 117.3049978  54.9895006
  75.5024995 119.0289978  56.0325006  74.7034995 119.2719978  55.5395006
  75.2504995 118.5799978  56.8545006  76.0074995 119.8289978  56.2435006
  76.7564995 118.7619978  53.8715006  75.9584995 119.0109978  53.3795006
  77.2824995 119.5559978  54.0565006  77.2824995 118.1419978  53.3415006
  77.2484995 117.2529978  57.3425006  77.4754995 117.9819978  58.3055006
  76.6874995 116.0559978  57.4555006  76.5294995 115.5199978  56.8015006
  76.2954995 115.5749978  58.7595006  75.6494995 116.1879978  59.1435006
  75.6314995 114.2189978  58.6585006  75.3774995 113.9159978  59.5445006
  74.8404995 114.2859978  58.1005006  76.2504995 113.5839978  58.2655006
  77.5114995 115.5089978  59.6495006  77.4254995 115.8479978  60.8225006
  78.6414995 115.0809978  59.0985006  78.7324995 114.8439978  58.2765006
  79.8324995 114.9909978  59.9065006  79.6234995 114.5509978  60.7455006
  80.8604995 114.1519978  59.2035006  81.6444995 114.0529978  59.7665006
  80.5074995 113.2619978  59.0495006  81.2194995 114.7259978  58.0005006
  80.7394995 115.3999978  57.8575006  80.3474995 116.3779978  60.2705006
  80.9264995 116.5429978  61.3385006  80.1034995 117.3869978  59.4215006
  79.7084995 117.3129978  58.6615006  80.5294995 118.7339978  59.7855006
  81.4804995 118.7289978  59.9785006  80.3394995 119.7389978  58.6455006
  79.4364995 119.6439978  58.3035006  80.4114995 120.6339978  59.0135006
  81.3104995 119.6229978  57.4745006  81.2234995 118.7439978  57.0735006
  81.0684995 120.2699978  56.7935006  83.0394995 119.8889978  57.9635006
  83.0234995 121.6079978  58.4375006  83.9114995 121.8729978  58.7245006
  82.7534995 122.1499978  57.6795006  82.3964995 121.7369978  59.1665006
  79.7224995 119.1449978  60.9975006  80.2414995 119.7709978  61.9245006
  78.4514995 118.7469978  60.9995006  78.0774995 118.2989978  60.3675006
  77.5974995 119.0619978  62.1155006  77.5764995 120.0219978  62.2515006
  76.1364995 118.6489978  61.8695006  76.0984995 117.7159978  61.6055006
  75.3364995 118.8229978  63.1445006  74.4154995 118.5619978  62.9875006
  75.7154995 118.2659978  63.8425006  75.3654995 119.7519978  63.4205006
  75.5544995 119.4979978  60.7535006  74.6324995 119.2389978  60.5965006
  75.5884995 120.4339978  61.0075006  76.0694995 119.3639978  59.9425006
  78.1664995 118.3589978  63.3185006  78.2954995 118.9699978  64.3665006
  78.5674995 117.0989978  63.1535006  78.5104995 116.6579978  62.4175006
  79.1494995 116.3739978  64.2645006  78.4404995 116.3279978  64.9255006
  79.5674995 114.9489978  63.9215006  80.0954995 114.9249978  63.1085006
  80.3714995 114.4329978  65.0915006  80.6574995 113.5239978  64.9115006
  81.1494995 114.9969978  65.2235006  79.8234995 114.4469978  65.8915006
  78.3354995 114.0829978  63.6915006  78.6114995 113.1789978  63.4735006
  77.7934995 114.0709978  64.4955006  77.8154995 114.4469978  62.9575006
  80.3534995 117.0939978  64.8165006  80.5674995 117.0839978  66.0185006
  81.1704995 117.6869978  63.9645006  81.0834995 117.6979978  63.1085006
  82.3194995 118.3849978  64.4965006  82.8734995 117.7769978  65.0115006
  83.1664995 118.9339978  63.3545006  82.6024995 119.4749978  62.7795006
  83.8434995 119.5229978  63.7235006  83.8474995 117.8759978  62.5125006
  83.2054995 117.2299978  62.1785006  84.4924995 118.5319978  61.3225006
  84.9304995 117.8579978  60.7795006  83.8144995 118.9819978  60.7945006
  85.1484995 119.1789978  61.6255006  84.8504995 117.1339978  63.3735006
  85.2924995 116.4529978  62.8425006  85.5104995 117.7579978  63.7125006
  84.3904995 116.7149978  64.1175006  81.8344995 119.5049978  65.4105006
  82.3894995 119.7129978  66.4885006  80.7594995 120.1819978  64.9975006
  80.3444995 120.0319978  64.2595006  80.2034995 121.2579978  65.8055006
  80.8964995 121.9109978  65.9885006  79.0734995 121.9709978  65.0615006
  78.4114995 121.3159978  64.7905006  78.6324995 122.5849978  65.6695006
  79.6274995 122.8789978  63.6115006  78.6864995 123.4059978  63.0845006
  79.6814995 120.6689978  67.1125006  79.8384995 121.2479978  68.1835006
  79.0984995 119.4829978  67.0285006  78.9944995 119.0489978  66.2935006
  78.5784995 118.8089978  68.2005006  77.9044995 119.3489978  68.6415006
  77.9174995 117.4799978  67.7795006  78.5564995 116.9959978  67.2345006
  77.5834995 116.7139978  68.9015006  77.1704995 115.8839978  68.6155006
  78.3854995 116.5169978  69.4095006  76.9624995 117.2089978  69.4585006
  76.6604995 117.7409978  66.9835006  76.2584995 116.8959978  66.7275006
  76.0334995 118.2459978  67.5245006  76.8814995 118.2479978  66.1865006
  79.7434995 118.5679978  69.1645006  79.6344995 118.8249978  70.3645006
  80.8584995 118.0969978  68.5975006  80.9134995 117.9319978  67.7555006
  82.0894995 117.8109978  69.3135006  81.9294995 117.1089978  69.9625006
  82.7544995 117.4759978  68.6915006  82.6324995 119.0349978  70.0195006
  83.1724995 118.9279978  71.1205006  82.4574995 120.2099978  69.4115006
  82.0564995 120.3119978  68.6575006  82.9554995 121.4419978  70.0115006
  83.8914995 121.2849978  70.2135006  82.8444995 122.6159978  69.0495006
  83.3644995 123.3609978  69.3905006  83.2304995 122.3689978  68.1945006
  81.5214995 123.0229978  68.8595006  81.0674995 122.3769978  68.5725006
  82.2304995 121.7829978  71.3175006  82.6504995 122.6889978  72.0365006
  81.1444995 121.0699978  71.6275006  80.8284995 120.4369978  71.1385006
  80.3984995 121.3179978  72.8465006  80.6244995 122.1949978  73.1935006
  78.9014995 121.2799978  72.5565006  78.6574995 120.3869978  72.2645006
  78.4154995 121.4529978  73.3775006  78.4674995 122.2789978  71.5055006
  78.9244995 122.0909978  70.6705006  77.5174995 122.1799978  71.3365006
  78.7614995 123.7059978  71.9355006  78.3314995 123.8849978  72.7865006
  79.7154995 123.8149978  72.0715006  78.2764995 124.7039978  70.8985006
  78.7014995 124.5169978  70.0465006  77.3214995 124.5969978  70.7685006
  78.5684995 126.1089978  71.3015006  78.2724995 126.6659978  70.6735006
  78.1614995 126.2879978  72.0725006  79.4464995 126.2139978  71.3995006
  80.7584995 120.2589978  73.8745006  81.0754995 120.5739978  75.0215006
  80.6994995 118.9959978  73.4575006  80.4774995 118.7639978  72.6595006
  81.0164995 117.8749978  74.3475006  81.2374995 117.1009978  73.8055006
  81.8094995 118.0989978  74.8595006  79.8934995 117.4869978  75.3245006
  80.0414995 116.5319978  76.0855006  78.7894995 118.2309978  75.3075006
  78.6824995 118.9019978  74.7805006  77.6424995 117.9839978  76.1855006
  77.8864995 118.1899978  77.1015006  76.4644995 118.8829978  75.7925006
  76.7624995 119.8059978  75.8015006  76.2074995 118.6769978  74.8805006
  75.2414995 118.7599978  76.6795006  74.9204995 117.8449978  76.6595006
  75.4894995 118.9529978  77.5975006  74.1284995 119.6909978  76.2545006
  74.2034995 120.3309978  75.2005006  73.0834995 119.7719978  77.0685006
  73.0664995 119.3109978  77.7945006  72.4224995 120.2859978  76.8705006
  77.2464995 116.5229978  76.0815006  77.4194995 115.9439978  75.0285006
  76.7744995 115.9089978  77.1585006  76.6774995 116.2759978  77.9305006
  76.3734995 114.5009978  77.0835006  77.1734995 113.9839978  76.9005006
  75.7584995 114.0479978  78.4055006  75.0534995 114.6609978  78.6685006
  75.1484995 112.6629978  78.2455006  74.7594995 112.3809978  79.0885006
  74.4584995 112.6899978  77.5645006  75.8384995 112.0339978  77.9815006
  76.8324995 114.0419978  79.4775006  76.4474995 113.7549978  80.3205006
  77.5414995 113.4319978  79.2215006  77.1964995 114.9359978  79.5765006
  75.3684995 114.2639978  75.9595006  75.4844995 113.2929978  75.2095006
  74.3844995 115.1469978  75.8475006  74.2644995 115.8079978  76.3845006
  73.4104995 115.0549978  74.7745006  72.8764995 114.2499978  74.8605006
  72.4594995 116.2509978  74.8245006  71.9794995 116.2319978  75.6675006
  72.9844995 117.0669978  74.8145006  71.4614995 116.3059978  73.7025006
  70.3084995 115.5339978  73.7365006  70.1534995 114.9699978  74.4595006
  69.3854995 115.5939978  72.7055006  68.6174995 115.0709978  72.7395006
  69.6034995 116.4289978  71.6265006  68.9824995 116.4709978  70.9355006
  70.7494995 117.2009978  71.5805006  70.9024995 117.7629978  70.8555006
  71.6704995 117.1389978  72.6125006  72.4384995 117.6619978  72.5745006
  74.1804995 115.0449978  73.4685006  73.9804995 114.1779978  72.6095006
  75.0774995 116.0209978  73.3525006  75.2104995 116.6169978  73.9585006
  75.9174995 116.1709978  72.1905006  75.3584995 116.2979978  71.4075006
  76.8104995 117.4069978  72.3335006  77.3694995 117.4949978  71.5455006
  76.2564995 118.1979978  72.4265006  77.3714995 117.3119978  73.1185006
  76.7484995 114.9119978  71.9865006  76.9684995 114.5289978  70.8525006
  77.1814995 114.2589978  73.0705006  76.9924995 114.4919978  73.8765006
  78.0234995 113.0779978  72.9715006  78.8154995 113.3379978  72.4755006
  78.5074995 112.5689978  74.3385006  77.7414995 112.3589978  74.8955006
  79.3474995 111.3239978  74.1415006  79.6544995 111.0009978  75.0035006
  78.8134995 110.6379978  73.7105006  80.1134995 111.5349978  73.5845006
  79.2954995 113.5829978  74.9775006  78.8474995 114.2909978  75.0355006
  77.3014995 111.9909978  72.2375006  77.8864995 111.3369978  71.3835006
  76.0314995 111.8009978  72.5465006  75.5924995 112.2339978  73.1465006
  75.2884995 110.7839978  71.8305006  75.6604995 109.9039978  71.9995006
  73.8474995 110.7439978  72.2915006  73.8124995 110.5619978  73.2435006
  73.4344995 111.6109978  72.1535006  73.1314995 109.7629978  71.5955006
  72.3354995 109.7529978  71.8635006  75.3774995 111.1289978  70.3485006
  75.6974995 110.2779978  69.5145006  75.1124995 112.3969978  70.0365006
  74.8924995 113.0009978  70.6075006  75.1814995 112.8569978  68.6605006
  74.6004995 112.3099978  68.1095006  74.6824995 114.2939978  68.5655006
  74.7314995 114.5939978  67.6445006  73.7624995 114.3379978  68.8705006
  75.2344995 114.8659978  69.1205006  76.6084995 112.6899978  68.1015006
  76.7714995 112.4379978  66.9065006  77.6454995 112.8129978  68.9495006
  77.5764995 112.9759978  69.7915006  79.0094995 112.6679978  68.4515006
  79.0994995 113.3419978  67.7605006  80.1274995 112.9159978  69.5025006
  79.9244995 112.3759978  70.2825006  81.4664995 112.5209978  68.8995006
  82.1714995 112.6719978  69.5485006  81.4474995 111.5819978  68.6565006
  81.6354995 113.0559978  68.1085006  80.1864995 114.3549978  69.9615006
  80.4734995 114.9119978  69.2205006  79.2934995 114.6459978  70.2055006
  81.1274995 114.5789978  71.1495006  81.1214995 115.5169978  71.3955006
  80.8294995 114.0459978  71.9035006  82.0284995 114.3159978  70.9035006
  79.1964995 111.2539978  67.9705006  79.7014995 111.0229978  66.8765006
  78.7564995 110.3179978  68.8035006  78.3584995 110.5019978  69.5435006
  78.8954995 108.8959978  68.5645006  79.8394995 108.6799978  68.5035006
  78.2734995 108.1359978  69.7235006  77.3794995 108.4779978  69.8795006
  78.1814995 107.2029978  69.4745006  79.0684995 108.2239978  71.0215006
  79.9374995 107.8109978  70.8965006  79.2264995 109.1559978  71.2405006
  78.3684995 107.5659978  72.1455006  77.4994995 107.9779978  72.2715006
  78.2114995 106.6339978  71.9275006  79.1304995 107.6539978  73.3805006
  79.9384995 107.9449978  73.3305006  78.6644995 107.3129978  74.5975006
  77.4364995 106.8639978  74.7285006  76.9304995 106.7879978  74.0375006
  77.1384995 106.6459978  75.5055006  79.4404995 107.4339978  75.6615006
  80.2434995 107.7309978  75.5765006  79.1424995 107.2159978  76.4385006
  78.2664995 108.4859978  67.2495006  78.8064995 107.6309978  66.5515006
  77.1504995 109.1239978  66.8955006  76.7794995 109.7379978  67.3695006
  76.4504995 108.8249978  65.6455006  76.0614995 107.9379978  65.7075006
  75.7164995 109.4499978  65.5395006  77.3474995 108.8909978  64.3935006
  77.0134995 108.3029978  63.3595006  78.4814995 109.5929978  64.4845006
  78.7374995 110.0039978  65.1955006  79.3904995 109.7169978  63.3555006
  78.8624995 110.1239978  62.6515006  80.5914995 110.6139978  63.6735006
  80.2744995 111.3969978  64.1505006  81.6094995 109.8779978  64.5665006
  82.3594995 110.4639978  64.7535006  81.1834995 109.6219978  65.3995006
  81.9274995 109.0839978  64.1085006  81.2764995 111.0299978  62.3545006
  81.7374995 110.2609978  61.9835006  80.5944995 111.2879978  61.7145006
  82.2484995 112.1499978  62.5015006  82.6374995 112.3559978  61.6375006
  81.7904995 112.9329978  62.8445006  82.9504995 111.8899978  63.1185006
  79.9024995 108.3859978  62.8775006  80.3224995 108.2709978  61.7345006
  79.8914995 107.3869978  63.7475006  79.6084995 107.4489978  64.5575006
  80.3744995 106.0809978  63.3705006  81.3004995 106.1329978  63.0875006
  80.3264995 105.1469978  64.5535006  79.4254995 105.1259978  64.9135006
  80.5374995 104.2459978  64.2635006  81.2924995 105.5679978  65.6365006
  82.1474995 105.7809978  65.2305006  80.9654995 106.3809978  66.0525006
  81.5004995 104.5379978  66.6875006  80.6444995 104.1659978  66.9515006
  82.0284995 103.8079978  66.3265006  82.1764995 105.0979978  67.8655006
  83.0354995 105.1359978  67.8555006  81.5504995 105.5489978  68.9435006
  80.2484995 105.5169978  69.0265006  79.7834995 105.1999978  68.3755006
  79.8554995 105.8129978  69.7315006  82.2944995 106.0119978  69.9105006
  83.1504995 106.0149978  69.8305006  81.9284995 106.3139978  70.6275006
  79.5474995 105.5709978  62.2115006  80.0564995 104.8769978  61.3325006
  78.2694995 105.9259978  62.2095006  77.9004995 106.4109978  62.8165006
  77.3884995 105.5089978  61.1565006  77.4844995 104.5519978  61.0315006
  75.9304995 105.7509978  61.4795006  75.7084995 105.3339978  62.3265006
  75.7704995 106.7019978  61.5805006  75.0634995 105.2089978  60.4145006
  75.0794995 103.8559978  60.1485006  75.6364995 103.2989978  60.6425006
  74.2904995 103.3229978  59.1715006  74.3184995 102.4099978  58.9985006
  73.4554995 104.1349978  58.4435006  72.9164995 103.7719978  57.7785006
  73.4184995 105.4869978  58.7005006  72.8504995 106.0379978  58.2125006
  74.2244995 106.0229978  59.6825006  74.2024995 106.9369978  59.8515006
  77.7664995 106.2709978  59.9285006  77.8024995 105.7119978  58.8395006
  78.0434995 107.5569978  60.1125006  78.0374995 107.9609978  60.8715006
  78.3874995 108.3799978  58.9685006  77.6544995 108.3569978  58.3335006
  78.5964995 109.8359978  59.3875006  79.2734995 109.8659978  60.0815006
  78.9454995 110.3309978  58.6295006  77.3424995 110.5409978  59.8965006
  76.9634995 110.0549978  60.6455006  77.7054995 111.9259978  60.3685006
  76.9094995 112.3759978  60.6925006  78.3564995 111.8639978  61.0855006
  78.0844995 112.4299978  59.6315006  76.3104995 110.5869978  58.7935006
  75.5124995 111.0349978  59.1155006  76.6694995 111.0719978  58.0345006
  76.0864995 109.6829978  58.5215006  79.6454995 107.8279978  58.3045006
  79.7484995 107.8619978  57.0845006  80.5804995 107.2999978  59.1075006
  80.5114995 107.2679978  59.9645006  81.8164995 106.7249978  58.5845006
  82.2754995 107.3849978  58.0415006  82.7504995 106.3139978  59.7295006
  82.2564995 105.7449978  60.3405006  83.4714995 105.7779978  59.3625006
  83.3574995 107.4619978  60.5225006  83.9824995 107.9519978  59.9645006
  82.6614995 108.0849978  60.7825006  84.0694995 106.9439978  61.7565006
  83.7624995 105.8139978  62.1735006  84.9804995 107.7369978  62.3325006
  85.1504995 108.5099978  61.9975006  85.3954995 107.4729978  63.0375006
  81.4614995 105.5039978  57.7545006  82.0034995 105.2919978  56.6705006
  80.5194995 104.7189978  58.2575006  80.1184995 104.8569978  59.0055006
  80.0924995 103.5339978  57.5465006  80.8654995 102.9749978  57.3715006
  79.1304995 102.7029978  58.3845006  78.4024995 103.2509978  58.7175006
  78.5274995 101.6199978  57.5395006  77.9154995 101.0929978  58.0765006
  78.0454995 102.0179978  56.7985006  79.2314995 101.0469978  57.1965006
  79.8884995 102.1369978  59.5545006  80.5094995 101.4639978  59.2345006
  80.4174995 102.8409978  59.9605006  79.0184995 101.5399978  60.5775006
  79.5614995 101.1939978  61.3025006  78.4124995 102.2149978  60.9215006
  78.5054995 100.8159978  60.1845006  79.4744995 103.9359978  56.2225006
  79.7274995 103.3149978  55.1955006  78.6584995 104.9799978  56.2365006
  78.4314995 105.4229978  56.9375006  78.0834995 105.4409978  54.9935006
  77.5984995 104.7069978  54.5845006  77.0974995 106.5789978  55.2185006
  77.5424995 107.2629978  55.7425006  76.8894995 106.9719978  54.3565006
  75.8034995 106.2379978  55.8995006  75.9584995 105.8019978  56.7515006
  75.0434995 107.5309978  56.1385006  74.2014995 107.3349978  56.5785006
  75.5724995 108.1189978  56.7005006  74.8704995 107.9659978  55.2895006
  75.0164995 105.2789978  55.0295006  74.1794995 105.0569978  55.4675006
  74.8324995 105.6959978  54.1735006  75.5324995 104.4699978  54.8905006
  79.2064995 105.9179978  54.0935006  79.1634995 105.7229978  52.8905006
  80.2244995 106.5369978  54.6835006  80.2784995 106.6679978  55.5315006
  81.3504995 107.0519978  53.9255006  81.0294995 107.7149978  53.2945006
  82.3514995 107.7379978  54.8305006  81.8664995 108.2559978  55.4915006
  82.8504995 107.0589978  55.3115006  83.3204995 108.6389978  54.1335006
  83.8444995 108.1279978  53.4965006  82.8384995 109.3129978  53.6285006
  84.2154995 109.2899978  55.1085006  84.7404995 108.6159978  55.5675006
  84.8394995 109.8669978  54.6415006  83.4744995 110.0609978  56.0705006
  82.6224995 110.1169978  55.9675006  84.0174995 110.6969978  57.1145006
  85.2974995 110.6889978  57.3315006  85.8214995 110.2669978  56.7965006
  85.6214995 111.1059978  58.0105006  83.2874995 111.3539978  57.9665006
  82.4344995 111.3869978  57.8655006  83.6584995 111.7559978  58.6305006
  82.0074995 105.9039978  53.1675006  82.5054995 106.0879978  52.0705006
  81.9844995 104.7059978  53.7545006  81.6194995 104.5699978  54.5215006
  82.5734995 103.4939978  53.1665006  83.5294995 103.6449978  53.1085006
  82.2674995 102.2859978  54.0425006  82.3344995 102.5539978  54.9725006
  81.3474995 102.0179978  53.8895006  83.1564995 101.0939978  53.8215006
  82.8024995 100.3299978  54.3035006  83.1584995 100.8589978  52.8805006
  84.8364995 101.4239978  54.3645006  84.5024995 101.2999978  56.1225006
  85.3214995 101.4539978  56.6195006  83.8424995 101.9649978  56.3745006
  84.1624995 100.4149978  56.3255006  82.0314995 103.2139978  51.7585006
  82.6664995 102.4989978  50.9725006  80.8324995 103.7359978  51.4845006
  80.3984995 104.2149978  52.0515006  80.1274995 103.5679978  50.2295006
  80.1504995 102.6279978  49.9915006  78.6834995 104.0669978  50.3815006
  78.7094995 104.9989978  50.6495006  78.2564995 104.0339978  49.5115006
  77.8074995 103.3079978  51.3745006  78.2284995 103.2739978  52.2475006
  76.4694995 104.0249978  51.5315006  75.9144995 103.5409978  52.1625006
  76.6214995 104.9249978  51.8595006  76.0204995 104.0649978  50.6725006
  77.6234995 101.9359978  50.8755006  77.0684995 101.4379978  51.4955006
  77.1934995 101.9629978  50.0065006  78.4874995 101.5019978  50.7955006
  80.7804995 104.4099978  49.1445006  80.7374995 104.0629978  47.9665006
  81.3404995 105.5439978  49.5695006  81.3110345 105.7176623  50.5640215
[truncated: 8,361,166 more chars]
