# Supplementary material for: Upgraded molecular models of the human KCNQ1 potassium channel
Source: PLoS One. 2019 Sep 13;14(9):e0220415. doi: 10.1371/journal.pone.0220415 (PMC6743773; doi:10.1371/journal.pone.0220415)
Supplement: S1 Input Files and Scripts — In addition, it contains a list of the used software resources and detailed method descriptions. (TAR.GZ) [file pone.0220415.s023.tar.gz › S1_Input_Files_and_Scripts/md_inputs/kcnq1_ac_amber.pdb]

CRYST1  154.613  154.744  111.109  90.00  90.00  90.00 P 1           1
ATOM      1  N   VAL     1      69.823  26.468  29.375  1.00  0.00           N  
ATOM      2  H1  VAL     1      70.053  25.613  29.285  1.00  0.00           H  
ATOM      3  H2  VAL     1      70.387  26.977  28.911  1.00  0.00           H  
ATOM      4  H3  VAL     1      69.857  26.696  30.235  1.00  0.00           H  
ATOM      5  CA  VAL     1      68.467  26.662  28.874  1.00  0.00           C  
ATOM      6  HA  VAL     1      68.383  26.145  28.058  1.00  0.00           H  
ATOM      7  CB  VAL     1      67.434  26.178  29.902  1.00  0.00           C  
ATOM      8  HB  VAL     1      67.527  26.694  30.718  1.00  0.00           H  
ATOM      9  CG1 VAL     1      66.040  26.382  29.363  1.00  0.00           C  
ATOM     10 HG11 VAL     1      65.392  26.075  30.016  1.00  0.00           H  
ATOM     11 HG12 VAL     1      65.897  27.325  29.185  1.00  0.00           H  
ATOM     12 HG13 VAL     1      65.934  25.878  28.541  1.00  0.00           H  
ATOM     13  CG2 VAL     1      67.675  24.716  30.229  1.00  0.00           C  
ATOM     14 HG21 VAL     1      67.019  24.417  30.878  1.00  0.00           H  
ATOM     15 HG22 VAL     1      67.594  24.186  29.421  1.00  0.00           H  
ATOM     16 HG23 VAL     1      68.566  24.609  30.597  1.00  0.00           H  
ATOM     17  C   VAL     1      68.204  28.127  28.573  1.00  0.00           C  
ATOM     18  O   VAL     1      67.966  28.913  29.490  1.00  0.00           O  
ATOM     19  N   LEU     2      68.233  28.479  27.291  1.00  0.00           N  
ATOM     20  H   LEU     2      68.383  27.926  26.650  1.00  0.00           H  
ATOM     21  CA  LEU     2      68.010  29.851  26.851  1.00  0.00           C  
ATOM     22  HA  LEU     2      68.785  30.351  27.151  1.00  0.00           H  
ATOM     23  CB  LEU     2      67.880  29.921  25.337  1.00  0.00           C  
ATOM     24  HB2 LEU     2      68.675  29.537  24.935  1.00  0.00           H  
ATOM     25  HB3 LEU     2      67.129  29.373  25.060  1.00  0.00           H  
ATOM     26  CG  LEU     2      67.688  31.326  24.801  1.00  0.00           C  
ATOM     27  HG  LEU     2      66.918  31.742  25.220  1.00  0.00           H  
ATOM     28  CD1 LEU     2      68.920  32.156  25.123  1.00  0.00           C  
ATOM     29 HD11 LEU     2      68.802  33.056  24.782  1.00  0.00           H  
ATOM     30 HD12 LEU     2      69.046  32.189  26.084  1.00  0.00           H  
ATOM     31 HD13 LEU     2      69.699  31.753  24.709  1.00  0.00           H  
ATOM     32  CD2 LEU     2      67.439  31.270  23.306  1.00  0.00           C  
ATOM     33 HD21 LEU     2      67.316  32.169  22.964  1.00  0.00           H  
ATOM     34 HD22 LEU     2      68.199  30.858  22.866  1.00  0.00           H  
ATOM     35 HD23 LEU     2      66.642  30.746  23.130  1.00  0.00           H  
ATOM     36  C   LEU     2      66.771  30.476  27.464  1.00  0.00           C  
ATOM     37  O   LEU     2      66.775  31.659  27.786  1.00  0.00           O  
ATOM     38  N   ALA     3      65.699  29.701  27.579  1.00  0.00           N  
ATOM     39  H   ALA     3      65.669  28.874  27.345  1.00  0.00           H  
ATOM     40  CA  ALA     3      64.464  30.225  28.128  1.00  0.00           C  
ATOM     41  HA  ALA     3      64.165  30.962  27.572  1.00  0.00           H  
ATOM     42  CB  ALA     3      63.386  29.156  28.127  1.00  0.00           C  
ATOM     43  HB1 ALA     3      62.567  29.522  28.497  1.00  0.00           H  
ATOM     44  HB2 ALA     3      63.225  28.859  27.218  1.00  0.00           H  
ATOM     45  HB3 ALA     3      63.676  28.403  28.666  1.00  0.00           H  
ATOM     46  C   ALA     3      64.697  30.736  29.538  1.00  0.00           C  
ATOM     47  O   ALA     3      64.126  31.751  29.931  1.00  0.00           O  
ATOM     48  N   ARG     4      65.526  30.027  30.303  1.00  0.00           N  
ATOM     49  H   ARG     4      65.939  29.318  30.045  1.00  0.00           H  
ATOM     50  CA  ARG     4      65.791  30.423  31.667  1.00  0.00           C  
ATOM     51  HA  ARG     4      64.954  30.618  32.116  1.00  0.00           H  
ATOM     52  CB  ARG     4      66.443  29.309  32.467  1.00  0.00           C  
ATOM     53  HB2 ARG     4      67.219  28.987  31.983  1.00  0.00           H  
ATOM     54  HB3 ARG     4      66.764  29.672  33.308  1.00  0.00           H  
ATOM     55  CG  ARG     4      65.517  28.132  32.757  1.00  0.00           C  
ATOM     56  HG2 ARG     4      64.745  28.447  33.252  1.00  0.00           H  
ATOM     57  HG3 ARG     4      65.188  27.769  31.920  1.00  0.00           H  
ATOM     58  CD  ARG     4      66.193  27.046  33.534  1.00  0.00           C  
ATOM     59  HD2 ARG     4      66.980  26.746  33.053  1.00  0.00           H  
ATOM     60  HD3 ARG     4      66.498  27.398  34.385  1.00  0.00           H  
ATOM     61  NE  ARG     4      65.303  25.912  33.767  1.00  0.00           N  
ATOM     62  HE  ARG     4      64.479  25.999  33.537  1.00  0.00           H  
ATOM     63  CZ  ARG     4      65.679  24.736  34.318  1.00  0.00           C  
ATOM     64  NH1 ARG     4      66.928  24.553  34.684  1.00  0.00           N  
ATOM     65 HH11 ARG     4      67.505  25.181  34.573  1.00  0.00           H  
ATOM     66 HH12 ARG     4      67.168  23.805  35.035  1.00  0.00           H  
ATOM     67  NH2 ARG     4      64.793  23.771  34.486  1.00  0.00           N  
ATOM     68 HH21 ARG     4      63.976  23.890  34.245  1.00  0.00           H  
ATOM     69 HH22 ARG     4      65.033  23.023  34.837  1.00  0.00           H  
ATOM     70  C   ARG     4      66.660  31.649  31.630  1.00  0.00           C  
ATOM     71  O   ARG     4      66.542  32.512  32.490  1.00  0.00           O  
ATOM     72  N   THR     5      67.516  31.737  30.612  1.00  0.00           N  
ATOM     73  H   THR     5      67.610  31.141  29.999  1.00  0.00           H  
ATOM     74  CA  THR     5      68.375  32.898  30.479  1.00  0.00           C  
ATOM     75  HA  THR     5      68.909  32.974  31.285  1.00  0.00           H  
ATOM     76  CB  THR     5      69.374  32.785  29.318  1.00  0.00           C  
ATOM     77  HB  THR     5      68.888  32.677  28.486  1.00  0.00           H  
ATOM     78  CG2 THR     5      70.216  34.035  29.255  1.00  0.00           C  
ATOM     79 HG21 THR     5      70.847  33.964  28.522  1.00  0.00           H  
ATOM     80 HG22 THR     5      69.643  34.805  29.114  1.00  0.00           H  
ATOM     81 HG23 THR     5      70.700  34.141  30.089  1.00  0.00           H  
ATOM     82  OG1 THR     5      70.227  31.651  29.527  1.00  0.00           O  
ATOM     83  HG1 THR     5      70.772  31.589  28.891  1.00  0.00           H  
ATOM     84  C   THR     5      67.486  34.110  30.278  1.00  0.00           C  
ATOM     85  O   THR     5      67.759  35.168  30.829  1.00  0.00           O  
ATOM     86  N   HIE     6      66.429  33.952  29.476  1.00  0.00           N  
ATOM     87  H   HIE     6      66.265  33.065  29.021  1.00  0.00           H  
ATOM     88  CA  HIE     6      65.510  35.046  29.206  1.00  0.00           C  
ATOM     89  HA  HIE     6      66.065  35.904  28.825  1.00  0.00           H  
ATOM     90  CB  HIE     6      64.466  34.639  28.165  1.00  0.00           C  
ATOM     91  HB2 HIE     6      64.022  33.680  28.433  1.00  0.00           H  
ATOM     92  HB3 HIE     6      63.685  35.397  28.104  1.00  0.00           H  
ATOM     93  CG  HIE     6      65.015  34.484  26.792  1.00  0.00           C  
ATOM     94  ND1 HIE     6      64.313  33.869  25.776  1.00  0.00           N  
ATOM     95  CE1 HIE     6      65.039  33.884  24.673  1.00  0.00           C  
ATOM     96  HE1 HIE     6      64.659  33.448  23.749  1.00  0.00           H  
ATOM     97  NE2 HIE     6      66.187  34.481  24.941  1.00  0.00           N  
ATOM     98  HE2 HIE     6      66.941  34.637  24.286  1.00  0.00           H  
ATOM     99  CD2 HIE     6      66.199  34.860  26.259  1.00  0.00           C  
ATOM    100  HD2 HIE     6      67.072  35.366  26.672  1.00  0.00           H  
ATOM    101  C   HIE     6      64.823  35.459  30.495  1.00  0.00           C  
ATOM    102  O   HIE     6      64.646  36.655  30.753  1.00  0.00           O  
ATOM    103  N   VAL     7      64.473  34.469  31.322  1.00  0.00           N  
ATOM    104  H   VAL     7      64.589  33.632  31.164  1.00  0.00           H  
ATOM    105  CA  VAL     7      63.847  34.777  32.593  1.00  0.00           C  
ATOM    106  HA  VAL     7      63.025  35.266  32.432  1.00  0.00           H  
ATOM    107  CB  VAL     7      63.464  33.505  33.368  1.00  0.00           C  
ATOM    108  HB  VAL     7      64.233  32.915  33.420  1.00  0.00           H  
ATOM    109  CG1 VAL     7      63.028  33.873  34.772  1.00  0.00           C  
ATOM    110 HG11 VAL     7      62.787  33.069  35.258  1.00  0.00           H  
ATOM    111 HG12 VAL     7      63.756  34.321  35.230  1.00  0.00           H  
ATOM    112 HG13 VAL     7      62.261  34.465  34.728  1.00  0.00           H  
ATOM    113  CG2 VAL     7      62.337  32.794  32.648  1.00  0.00           C  
ATOM    114 HG21 VAL     7      62.096  31.992  33.137  1.00  0.00           H  
ATOM    115 HG22 VAL     7      61.567  33.382  32.591  1.00  0.00           H  
ATOM    116 HG23 VAL     7      62.625  32.553  31.754  1.00  0.00           H  
ATOM    117  C   VAL     7      64.817  35.606  33.400  1.00  0.00           C  
ATOM    118  O   VAL     7      64.435  36.637  33.944  1.00  0.00           O  
ATOM    119  N   GLN     8      66.080  35.172  33.420  1.00  0.00           N  
ATOM    120  H   GLN     8      66.344  34.456  33.024  1.00  0.00           H  
ATOM    121  CA  GLN     8      67.130  35.881  34.121  1.00  0.00           C  
ATOM    122  HA  GLN     8      66.883  35.951  35.056  1.00  0.00           H  
ATOM    123  CB  GLN     8      68.457  35.128  34.059  1.00  0.00           C  
ATOM    124  HB2 GLN     8      68.640  34.901  33.134  1.00  0.00           H  
ATOM    125  HB3 GLN     8      69.164  35.725  34.350  1.00  0.00           H  
ATOM    126  CG  GLN     8      68.525  33.867  34.884  1.00  0.00           C  
ATOM    127  HG2 GLN     8      68.319  34.070  35.810  1.00  0.00           H  
ATOM    128  HG3 GLN     8      67.855  33.237  34.576  1.00  0.00           H  
ATOM    129  CD  GLN     8      69.899  33.238  34.791  1.00  0.00           C  
ATOM    130  OE1 GLN     8      70.240  32.311  35.530  1.00  0.00           O  
ATOM    131  NE2 GLN     8      70.713  33.748  33.876  1.00  0.00           N  
ATOM    132 HE21 GLN     8      70.446  34.394  33.375  1.00  0.00           H  
ATOM    133 HE22 GLN     8      71.508  33.432  33.783  1.00  0.00           H  
ATOM    134  C   GLN     8      67.279  37.263  33.526  1.00  0.00           C  
ATOM    135  O   GLN     8      67.591  38.215  34.225  1.00  0.00           O  
ATOM    136  N   GLY     9      67.042  37.383  32.225  1.00  0.00           N  
ATOM    137  H   GLY     9      66.837  36.727  31.709  1.00  0.00           H  
ATOM    138  CA  GLY     9      67.115  38.669  31.566  1.00  0.00           C  
ATOM    139  HA2 GLY     9      68.034  38.975  31.515  1.00  0.00           H  
ATOM    140  HA3 GLY     9      66.786  38.605  30.656  1.00  0.00           H  
ATOM    141  C   GLY     9      66.274  39.638  32.370  1.00  0.00           C  
ATOM    142  O   GLY     9      66.764  40.673  32.828  1.00  0.00           O  
ATOM    143  N   ARG    10      65.008  39.270  32.541  1.00  0.00           N  
ATOM    144  H   ARG    10      64.683  38.531  32.245  1.00  0.00           H  
ATOM    145  CA  ARG    10      64.048  40.097  33.253  1.00  0.00           C  
ATOM    146  HA  ARG    10      64.112  40.994  32.889  1.00  0.00           H  
ATOM    147  CB  ARG    10      62.649  39.540  33.040  1.00  0.00           C  
ATOM    148  HB2 ARG    10      62.648  38.596  33.265  1.00  0.00           H  
ATOM    149  HB3 ARG    10      62.038  39.979  33.653  1.00  0.00           H  
ATOM    150  CG  ARG    10      62.126  39.712  31.606  1.00  0.00           C  
ATOM    151  HG2 ARG    10      62.091  40.657  31.392  1.00  0.00           H  
ATOM    152  HG3 ARG    10      62.753  39.304  30.988  1.00  0.00           H  
ATOM    153  CD  ARG    10      60.769  39.110  31.399  1.00  0.00           C  
ATOM    154  HD2 ARG    10      60.803  38.160  31.593  1.00  0.00           H  
ATOM    155  HD3 ARG    10      60.141  39.505  32.024  1.00  0.00           H  
ATOM    156  NE  ARG    10      60.288  39.315  30.020  1.00  0.00           N  
ATOM    157  HE  ARG    10      60.780  39.785  29.495  1.00  0.00           H  
ATOM    158  CZ  ARG    10      59.130  38.820  29.515  1.00  0.00           C  
ATOM    159  NH1 ARG    10      58.340  38.094  30.275  1.00  0.00           N  
ATOM    160 HH11 ARG    10      58.557  37.933  31.091  1.00  0.00           H  
ATOM    161 HH12 ARG    10      57.606  37.780  29.956  1.00  0.00           H  
ATOM    162  NH2 ARG    10      58.796  39.066  28.261  1.00  0.00           N  
ATOM    163 HH21 ARG    10      59.313  39.540  27.764  1.00  0.00           H  
ATOM    164 HH22 ARG    10      58.062  38.752  27.942  1.00  0.00           H  
ATOM    165  C   ARG    10      64.352  40.222  34.749  1.00  0.00           C  
ATOM    166  O   ARG    10      64.188  41.302  35.314  1.00  0.00           O  
ATOM    167  N   VAL    11      64.806  39.138  35.381  1.00  0.00           N  
ATOM    168  H   VAL    11      64.957  38.380  35.003  1.00  0.00           H  
ATOM    169  CA  VAL    11      65.085  39.179  36.813  1.00  0.00           C  
ATOM    170  HA  VAL    11      64.273  39.470  37.257  1.00  0.00           H  
ATOM    171  CB  VAL    11      65.472  37.794  37.359  1.00  0.00           C  
ATOM    172  HB  VAL    11      66.185  37.425  36.815  1.00  0.00           H  
ATOM    173  CG1 VAL    11      65.952  37.920  38.778  1.00  0.00           C  
ATOM    174 HG11 VAL    11      66.194  37.044  39.117  1.00  0.00           H  
ATOM    175 HG12 VAL    11      66.727  38.503  38.807  1.00  0.00           H  
ATOM    176 HG13 VAL    11      65.245  38.294  39.327  1.00  0.00           H  
ATOM    177  CG2 VAL    11      64.272  36.870  37.304  1.00  0.00           C  
ATOM    178 HG21 VAL    11      64.519  35.998  37.649  1.00  0.00           H  
ATOM    179 HG22 VAL    11      63.554  37.239  37.843  1.00  0.00           H  
ATOM    180 HG23 VAL    11      63.973  36.781  36.385  1.00  0.00           H  
ATOM    181  C   VAL    11      66.208  40.139  37.091  1.00  0.00           C  
ATOM    182  O   VAL    11      66.128  40.950  38.011  1.00  0.00           O  
ATOM    183  N   TYR    12      67.255  40.032  36.293  1.00  0.00           N  
ATOM    184  H   TYR    12      67.316  39.456  35.657  1.00  0.00           H  
ATOM    185  CA  TYR    12      68.401  40.889  36.428  1.00  0.00           C  
ATOM    186  HA  TYR    12      68.816  40.745  37.293  1.00  0.00           H  
ATOM    187  CB  TYR    12      69.468  40.588  35.374  1.00  0.00           C  
ATOM    188  HB2 TYR    12      69.672  39.640  35.392  1.00  0.00           H  
ATOM    189  HB3 TYR    12      69.108  40.784  34.495  1.00  0.00           H  
ATOM    190  CG  TYR    12      70.762  41.382  35.573  1.00  0.00           C  
ATOM    191  CD1 TYR    12      71.706  40.889  36.460  1.00  0.00           C  
ATOM    192  HD1 TYR    12      71.541  40.092  36.909  1.00  0.00           H  
ATOM    193  CE1 TYR    12      72.888  41.565  36.686  1.00  0.00           C  
ATOM    194  HE1 TYR    12      73.517  41.218  37.277  1.00  0.00           H  
ATOM    195  CZ  TYR    12      73.137  42.759  36.034  1.00  0.00           C  
ATOM    196  OH  TYR    12      74.325  43.431  36.286  1.00  0.00           O  
ATOM    197  HH  TYR    12      74.966  43.000  35.956  1.00  0.00           H  
ATOM    198  CE2 TYR    12      72.194  43.275  35.147  1.00  0.00           C  
ATOM    199  HE2 TYR    12      72.358  44.080  34.712  1.00  0.00           H  
ATOM    200  CD2 TYR    12      71.002  42.584  34.910  1.00  0.00           C  
ATOM    201  HD2 TYR    12      70.374  42.924  34.314  1.00  0.00           H  
ATOM    202  C   TYR    12      67.911  42.306  36.273  1.00  0.00           C  
ATOM    203  O   TYR    12      68.171  43.135  37.120  1.00  0.00           O  
ATOM    204  N   ASN    13      67.175  42.590  35.194  1.00  0.00           N  
ATOM    205  H   ASN    13      66.947  42.020  34.592  1.00  0.00           H  
ATOM    206  CA  ASN    13      66.698  43.951  34.973  1.00  0.00           C  
ATOM    207  HA  ASN    13      67.489  44.501  34.862  1.00  0.00           H  
ATOM    208  CB  ASN    13      65.847  44.037  33.727  1.00  0.00           C  
ATOM    209  HB2 ASN    13      66.305  43.603  32.990  1.00  0.00           H  
ATOM    210  HB3 ASN    13      65.016  43.556  33.867  1.00  0.00           H  
ATOM    211  CG  ASN    13      65.546  45.473  33.362  1.00  0.00           C  
ATOM    212  OD1 ASN    13      66.456  46.221  32.990  1.00  0.00           O  
ATOM    213  ND2 ASN    13      64.304  45.870  33.475  1.00  0.00           N  
ATOM    214 HD21 ASN    13      64.093  46.682  33.287  1.00  0.00           H  
ATOM    215 HD22 ASN    13      63.698  45.319  33.737  1.00  0.00           H  
ATOM    216  C   ASN    13      65.903  44.485  36.163  1.00  0.00           C  
ATOM    217  O   ASN    13      65.960  45.671  36.474  1.00  0.00           O  
ATOM    218  N   PHE    14      65.159  43.615  36.826  1.00  0.00           N  
ATOM    219  H   PHE    14      65.103  42.778  36.635  1.00  0.00           H  
ATOM    220  CA  PHE    14      64.361  44.035  37.959  1.00  0.00           C  
ATOM    221  HA  PHE    14      63.849  44.819  37.704  1.00  0.00           H  
ATOM    222  CB  PHE    14      63.412  42.902  38.354  1.00  0.00           C  
ATOM    223  HB2 PHE    14      62.884  42.656  37.578  1.00  0.00           H  
ATOM    224  HB3 PHE    14      63.941  42.125  38.595  1.00  0.00           H  
ATOM    225  CG  PHE    14      62.487  43.215  39.478  1.00  0.00           C  
ATOM    226  CD1 PHE    14      61.339  43.939  39.246  1.00  0.00           C  
ATOM    227  HD1 PHE    14      61.152  44.238  38.385  1.00  0.00           H  
ATOM    228  CE1 PHE    14      60.470  44.225  40.263  1.00  0.00           C  
ATOM    229  HE1 PHE    14      59.698  44.714  40.090  1.00  0.00           H  
ATOM    230  CZ  PHE    14      60.735  43.791  41.537  1.00  0.00           C  
ATOM    231  HZ  PHE    14      60.144  43.984  42.228  1.00  0.00           H  
ATOM    232  CE2 PHE    14      61.883  43.066  41.789  1.00  0.00           C  
ATOM    233  HE2 PHE    14      62.069  42.770  42.651  1.00  0.00           H  
ATOM    234  CD2 PHE    14      62.750  42.784  40.760  1.00  0.00           C  
ATOM    235  HD2 PHE    14      63.523  42.297  40.931  1.00  0.00           H  
ATOM    236  C   PHE    14      65.240  44.425  39.146  1.00  0.00           C  
ATOM    237  O   PHE    14      65.133  45.535  39.674  1.00  0.00           O  
ATOM    238  N   LEU    15      66.096  43.489  39.540  1.00  0.00           N  
ATOM    239  H   LEU    15      66.191  42.745  39.118  1.00  0.00           H  
ATOM    240  CA  LEU    15      66.961  43.595  40.703  1.00  0.00           C  
ATOM    241  HA  LEU    15      66.442  43.977  41.428  1.00  0.00           H  
ATOM    242  CB  LEU    15      67.462  42.189  41.051  1.00  0.00           C  
ATOM    243  HB2 LEU    15      67.890  41.814  40.265  1.00  0.00           H  
ATOM    244  HB3 LEU    15      68.145  42.269  41.735  1.00  0.00           H  
ATOM    245  CG  LEU    15      66.413  41.208  41.537  1.00  0.00           C  
ATOM    246  HG  LEU    15      65.711  41.111  40.875  1.00  0.00           H  
ATOM    247  CD1 LEU    15      67.059  39.850  41.759  1.00  0.00           C  
ATOM    248 HD11 LEU    15      66.390  39.220  42.070  1.00  0.00           H  
ATOM    249 HD12 LEU    15      67.439  39.532  40.925  1.00  0.00           H  
ATOM    250 HD13 LEU    15      67.761  39.930  42.424  1.00  0.00           H  
ATOM    251  CD2 LEU    15      65.798  41.734  42.828  1.00  0.00           C  
ATOM    252 HD21 LEU    15      65.126  41.110  43.144  1.00  0.00           H  
ATOM    253 HD22 LEU    15      66.490  41.831  43.501  1.00  0.00           H  
ATOM    254 HD23 LEU    15      65.386  42.596  42.662  1.00  0.00           H  
ATOM    255  C   LEU    15      68.147  44.537  40.495  1.00  0.00           C  
ATOM    256  O   LEU    15      68.690  45.093  41.443  1.00  0.00           O  
ATOM    257  N   GLU    16      68.586  44.643  39.261  1.00  0.00           N  
ATOM    258  H   GLU    16      68.208  44.238  38.604  1.00  0.00           H  
ATOM    259  CA  GLU    16      69.736  45.435  38.849  1.00  0.00           C  
ATOM    260  HA  GLU    16      70.038  45.987  39.587  1.00  0.00           H  
ATOM    261  CB  GLU    16      70.892  44.525  38.409  1.00  0.00           C  
ATOM    262  HB2 GLU    16      70.584  43.981  37.667  1.00  0.00           H  
ATOM    263  HB3 GLU    16      71.607  45.086  38.071  1.00  0.00           H  
ATOM    264  CG  GLU    16      71.472  43.603  39.463  1.00  0.00           C  
ATOM    265  HG2 GLU    16      70.742  43.180  39.941  1.00  0.00           H  
ATOM    266  HG3 GLU    16      71.967  42.897  39.019  1.00  0.00           H  
ATOM    267  CD  GLU    16      72.371  44.266  40.453  1.00  0.00           C  
ATOM    268  OE1 GLU    16      72.933  45.309  40.179  1.00  0.00           O  
ATOM    269  OE2 GLU    16      72.484  43.722  41.523  1.00  0.00           O  
ATOM    270  C   GLU    16      69.305  46.255  37.662  1.00  0.00           C  
ATOM    271  O   GLU    16      68.518  45.782  36.856  1.00  0.00           O  
ATOM    272  N   ARG    17      69.827  47.456  37.516  1.00  0.00           N  
ATOM    273  H   ARG    17      70.379  47.822  38.065  1.00  0.00           H  
ATOM    274  CA  ARG    17      69.475  48.267  36.354  1.00  0.00           C  
ATOM    275  HA  ARG    17      69.842  49.149  36.523  1.00  0.00           H  
ATOM    276  CB  ARG    17      70.055  47.677  35.072  1.00  0.00           C  
ATOM    277  HB2 ARG    17      69.659  46.805  34.920  1.00  0.00           H  
ATOM    278  HB3 ARG    17      69.799  48.239  34.324  1.00  0.00           H  
ATOM    279  CG  ARG    17      71.527  47.538  35.084  1.00  0.00           C  
ATOM    280  HG2 ARG    17      71.921  48.390  35.328  1.00  0.00           H  
ATOM    281  HG3 ARG    17      71.777  46.902  35.772  1.00  0.00           H  
ATOM    282  CD  ARG    17      72.090  47.103  33.811  1.00  0.00           C  
ATOM    283  HD2 ARG    17      73.018  46.848  33.934  1.00  0.00           H  
ATOM    284  HD3 ARG    17      71.619  46.315  33.498  1.00  0.00           H  
ATOM    285  NE  ARG    17      72.001  48.144  32.824  1.00  0.00           N  
ATOM    286  HE  ARG    17      71.379  48.084  32.234  1.00  0.00           H  
ATOM    287  CZ  ARG    17      72.829  49.212  32.760  1.00  0.00           C  
ATOM    288  NH1 ARG    17      73.809  49.376  33.647  1.00  0.00           N  
ATOM    289 HH11 ARG    17      73.923  48.798  34.273  1.00  0.00           H  
ATOM    290 HH12 ARG    17      74.327  50.060  33.593  1.00  0.00           H  
ATOM    291  NH2 ARG    17      72.661  50.108  31.803  1.00  0.00           N  
ATOM    292 HH21 ARG    17      72.029  50.009  31.228  1.00  0.00           H  
ATOM    293 HH22 ARG    17      73.183  50.790  31.756  1.00  0.00           H  
ATOM    294  C   ARG    17      67.959  48.348  36.162  1.00  0.00           C  
ATOM    295  O   ARG    17      67.467  47.917  35.121  1.00  0.00           O  
ATOM    296  N   PRO    18      67.196  48.877  37.127  1.00  0.00           N  
ATOM    297  CD  PRO    18      67.799  49.416  38.359  1.00  0.00           C  
ATOM    298  HD2 PRO    18      68.569  49.976  38.172  1.00  0.00           H  
ATOM    299  HD3 PRO    18      68.099  48.712  38.955  1.00  0.00           H  
ATOM    300  CG  PRO    18      66.658  50.204  38.946  1.00  0.00           C  
ATOM    301  HG2 PRO    18      66.677  51.126  38.646  1.00  0.00           H  
ATOM    302  HG3 PRO    18      66.703  50.220  39.915  1.00  0.00           H  
ATOM    303  CB  PRO    18      65.405  49.496  38.466  1.00  0.00           C  
ATOM    304  HB2 PRO    18      64.649  50.103  38.436  1.00  0.00           H  
ATOM    305  HB3 PRO    18      65.163  48.769  39.061  1.00  0.00           H  
ATOM    306  CA  PRO    18      65.753  48.976  37.070  1.00  0.00           C  
ATOM    307  HA  PRO    18      65.299  48.145  36.858  1.00  0.00           H  
ATOM    308  C   PRO    18      65.341  49.943  35.980  1.00  0.00           C  
ATOM    309  O   PRO    18      65.961  50.992  35.806  1.00  0.00           O  
ATOM    310  N   THR    19      64.300  49.582  35.238  1.00  0.00           N  
ATOM    311  H   THR    19      63.865  48.847  35.338  1.00  0.00           H  
ATOM    312  CA  THR    19      63.810  50.440  34.168  1.00  0.00           C  
ATOM    313  HA  THR    19      64.272  51.289  34.254  1.00  0.00           H  
ATOM    314  CB  THR    19      64.101  49.829  32.787  1.00  0.00           C  
ATOM    315  HB  THR    19      63.820  50.459  32.105  1.00  0.00           H  
ATOM    316  CG2 THR    19      65.586  49.559  32.621  1.00  0.00           C  
ATOM    317 HG21 THR    19      65.749  49.175  31.746  1.00  0.00           H  
ATOM    318 HG22 THR    19      66.078  50.391  32.705  1.00  0.00           H  
ATOM    319 HG23 THR    19      65.881  48.939  33.306  1.00  0.00           H  
ATOM    320  OG1 THR    19      63.377  48.597  32.648  1.00  0.00           O  
ATOM    321  HG1 THR    19      63.534  48.263  31.893  1.00  0.00           H  
ATOM    322  C   THR    19      62.318  50.649  34.285  1.00  0.00           C  
ATOM    323  O   THR    19      61.775  51.641  33.799  1.00  0.00           O  
ATOM    324  N   GLY    20      61.650  49.688  34.904  1.00  0.00           N  
ATOM    325  H   GLY    20      62.018  49.007  35.279  1.00  0.00           H  
ATOM    326  CA  GLY    20      60.203  49.721  34.994  1.00  0.00           C  
ATOM    327  HA2 GLY    20      59.830  50.142  34.204  1.00  0.00           H  
ATOM    328  HA3 GLY    20      59.851  48.818  35.027  1.00  0.00           H  
ATOM    329  C   GLY    20      59.789  50.482  36.229  1.00  0.00           C  
ATOM    330  O   GLY    20      60.580  50.631  37.157  1.00  0.00           O  
ATOM    331  N   TRP    21      58.541  50.928  36.260  1.00  0.00           N  
ATOM    332  H   TRP    21      57.973  50.835  35.621  1.00  0.00           H  
ATOM    333  CA  TRP    21      58.044  51.629  37.427  1.00  0.00           C  
ATOM    334  HA  TRP    21      58.579  52.426  37.569  1.00  0.00           H  
ATOM    335  CB  TRP    21      56.593  52.054  37.215  1.00  0.00           C  
ATOM    336  HB2 TRP    21      56.553  52.673  36.469  1.00  0.00           H  
ATOM    337  HB3 TRP    21      56.071  51.275  36.966  1.00  0.00           H  
ATOM    338  CG  TRP    21      55.963  52.698  38.415  1.00  0.00           C  
ATOM    339  CD1 TRP    21      56.059  54.005  38.784  1.00  0.00           C  
ATOM    340  HD1 TRP    21      56.542  54.654  38.325  1.00  0.00           H  
ATOM    341  NE1 TRP    21      55.339  54.227  39.933  1.00  0.00           N  
ATOM    342  HE1 TRP    21      55.268  54.981  40.340  1.00  0.00           H  
ATOM    343  CE2 TRP    21      54.752  53.051  40.325  1.00  0.00           C  
ATOM    344  CZ2 TRP    21      53.935  52.778  41.413  1.00  0.00           C  
ATOM    345  HZ2 TRP    21      53.701  53.443  42.019  1.00  0.00           H  
ATOM    346  CH2 TRP    21      53.478  51.468  41.563  1.00  0.00           C  
ATOM    347  HH2 TRP    21      52.927  51.259  42.282  1.00  0.00           H  
ATOM    348  CZ3 TRP    21      53.823  50.481  40.674  1.00  0.00           C  
ATOM    349  HZ3 TRP    21      53.506  49.616  40.803  1.00  0.00           H  
ATOM    350  CE3 TRP    21      54.639  50.755  39.584  1.00  0.00           C  
ATOM    351  HE3 TRP    21      54.865  50.084  38.981  1.00  0.00           H  
ATOM    352  CD2 TRP    21      55.117  52.063  39.409  1.00  0.00           C  
ATOM    353  C   TRP    21      58.152  50.736  38.635  1.00  0.00           C  
ATOM    354  O   TRP    21      58.721  51.131  39.647  1.00  0.00           O  
ATOM    355  N   LYS    22      57.636  49.521  38.503  1.00  0.00           N  
ATOM    356  H   LYS    22      57.263  49.232  37.784  1.00  0.00           H  
ATOM    357  CA  LYS    22      57.664  48.567  39.587  1.00  0.00           C  
ATOM    358  HA  LYS    22      57.140  48.932  40.317  1.00  0.00           H  
ATOM    359  CB  LYS    22      57.051  47.241  39.169  1.00  0.00           C  
ATOM    360  HB2 LYS    22      56.155  47.397  38.831  1.00  0.00           H  
ATOM    361  HB3 LYS    22      57.569  46.867  38.439  1.00  0.00           H  
ATOM    362  CG  LYS    22      56.987  46.235  40.300  1.00  0.00           C  
ATOM    363  HG2 LYS    22      57.878  46.087  40.653  1.00  0.00           H  
ATOM    364  HG3 LYS    22      56.452  46.595  41.024  1.00  0.00           H  
ATOM    365  CD  LYS    22      56.398  44.914  39.844  1.00  0.00           C  
ATOM    366  HD2 LYS    22      55.489  45.052  39.534  1.00  0.00           H  
ATOM    367  HD3 LYS    22      56.906  44.573  39.091  1.00  0.00           H  
ATOM    368  CE  LYS    22      56.404  43.891  40.970  1.00  0.00           C  
ATOM    369  HE2 LYS    22      57.313  43.760  41.283  1.00  0.00           H  
ATOM    370  HE3 LYS    22      55.892  44.232  41.720  1.00  0.00           H  
ATOM    371  NZ  LYS    22      55.837  42.587  40.535  1.00  0.00           N  
ATOM    372  HZ1 LYS    22      55.855  42.013  41.215  1.00  0.00           H  
ATOM    373  HZ2 LYS    22      54.996  42.703  40.268  1.00  0.00           H  
ATOM    374  HZ3 LYS    22      56.320  42.263  39.861  1.00  0.00           H  
ATOM    375  C   LYS    22      59.087  48.342  40.044  1.00  0.00           C  
ATOM    376  O   LYS    22      59.352  48.295  41.238  1.00  0.00           O  
ATOM    377  N   CYS    23      59.990  48.170  39.080  1.00  0.00           N  
ATOM    378  H   CYS    23      59.808  48.190  38.240  1.00  0.00           H  
ATOM    379  CA  CYS    23      61.388  47.930  39.389  1.00  0.00           C  
ATOM    380  HA  CYS    23      61.467  47.059  39.808  1.00  0.00           H  
ATOM    381  CB  CYS    23      62.240  47.940  38.118  1.00  0.00           C  
ATOM    382  HB2 CYS    23      62.198  48.826  37.725  1.00  0.00           H  
ATOM    383  HB3 CYS    23      63.165  47.783  38.365  1.00  0.00           H  
ATOM    384  SG  CYS    23      61.771  46.741  36.873  1.00  0.00           S  
ATOM    385  HG  CYS    23      62.501  46.840  35.926  1.00  0.00           H  
ATOM    386  C   CYS    23      61.883  49.019  40.325  1.00  0.00           C  
ATOM    387  O   CYS    23      62.461  48.733  41.375  1.00  0.00           O  
ATOM    388  N   PHE    24      61.622  50.270  39.952  1.00  0.00           N  
ATOM    389  H   PHE    24      61.181  50.483  39.245  1.00  0.00           H  
ATOM    390  CA  PHE    24      62.080  51.395  40.742  1.00  0.00           C  
ATOM    391  HA  PHE    24      63.044  51.325  40.829  1.00  0.00           H  
ATOM    392  CB  PHE    24      61.738  52.714  40.051  1.00  0.00           C  
ATOM    393  HB2 PHE    24      60.796  52.711  39.818  1.00  0.00           H  
ATOM    394  HB3 PHE    24      61.873  53.441  40.679  1.00  0.00           H  
ATOM    395  CG  PHE    24      62.543  52.986  38.813  1.00  0.00           C  
ATOM    396  CD1 PHE    24      61.911  53.230  37.609  1.00  0.00           C  
ATOM    397  HD1 PHE    24      60.982  53.231  37.573  1.00  0.00           H  
ATOM    398  CE1 PHE    24      62.631  53.471  36.465  1.00  0.00           C  
ATOM    399  HE1 PHE    24      62.189  53.633  35.663  1.00  0.00           H  
ATOM    400  CZ  PHE    24      64.000  53.473  36.506  1.00  0.00           C  
ATOM    401  HZ  PHE    24      64.489  53.636  35.732  1.00  0.00           H  
ATOM    402  CE2 PHE    24      64.650  53.233  37.696  1.00  0.00           C  
ATOM    403  HE2 PHE    24      65.580  53.235  37.726  1.00  0.00           H  
ATOM    404  CD2 PHE    24      63.924  52.989  38.844  1.00  0.00           C  
ATOM    405  HD2 PHE    24      64.368  52.825  39.645  1.00  0.00           H  
ATOM    406  C   PHE    24      61.458  51.368  42.124  1.00  0.00           C  
ATOM    407  O   PHE    24      62.141  51.656  43.104  1.00  0.00           O  
ATOM    408  N   VAL    25      60.180  50.994  42.199  1.00  0.00           N  
ATOM    409  H   VAL    25      59.703  50.770  41.520  1.00  0.00           H  
ATOM    410  CA  VAL    25      59.482  50.937  43.473  1.00  0.00           C  
ATOM    411  HA  VAL    25      59.535  51.814  43.883  1.00  0.00           H  
ATOM    412  CB  VAL    25      57.996  50.596  43.288  1.00  0.00           C  
ATOM    413  HB  VAL    25      57.915  49.803  42.735  1.00  0.00           H  
ATOM    414  CG1 VAL    25      57.357  50.328  44.636  1.00  0.00           C  
ATOM    415 HG11 VAL    25      56.419  50.113  44.513  1.00  0.00           H  
ATOM    416 HG12 VAL    25      57.805  49.582  45.064  1.00  0.00           H  
ATOM    417 HG13 VAL    25      57.437  51.117  45.195  1.00  0.00           H  
ATOM    418  CG2 VAL    25      57.298  51.752  42.621  1.00  0.00           C  
ATOM    419 HG21 VAL    25      56.359  51.539  42.503  1.00  0.00           H  
ATOM    420 HG22 VAL    25      57.382  52.544  43.174  1.00  0.00           H  
ATOM    421 HG23 VAL    25      57.702  51.919  41.755  1.00  0.00           H  
ATOM    422  C   VAL    25      60.139  49.919  44.371  1.00  0.00           C  
ATOM    423  O   VAL    25      60.313  50.161  45.561  1.00  0.00           O  
ATOM    424  N   TYR    26      60.497  48.779  43.800  1.00  0.00           N  
ATOM    425  H   TYR    26      60.362  48.588  42.972  1.00  0.00           H  
ATOM    426  CA  TYR    26      61.161  47.747  44.558  1.00  0.00           C  
ATOM    427  HA  TYR    26      60.555  47.412  45.237  1.00  0.00           H  
ATOM    428  CB  TYR    26      61.534  46.560  43.674  1.00  0.00           C  
ATOM    429  HB2 TYR    26      60.723  46.160  43.324  1.00  0.00           H  
ATOM    430  HB3 TYR    26      62.043  46.881  42.913  1.00  0.00           H  
ATOM    431  CG  TYR    26      62.336  45.499  44.389  1.00  0.00           C  
ATOM    432  CD1 TYR    26      61.714  44.586  45.223  1.00  0.00           C  
ATOM    433  HD1 TYR    26      60.794  44.624  45.352  1.00  0.00           H  
ATOM    434  CE1 TYR    26      62.465  43.615  45.865  1.00  0.00           C  
ATOM    435  HE1 TYR    26      62.051  43.000  46.427  1.00  0.00           H  
ATOM    436  CZ  TYR    26      63.841  43.564  45.665  1.00  0.00           C  
ATOM    437  OH  TYR    26      64.586  42.600  46.299  1.00  0.00           O  
ATOM    438  HH  TYR    26      65.077  42.212  45.739  1.00  0.00           H  
ATOM    439  CE2 TYR    26      64.456  44.476  44.832  1.00  0.00           C  
ATOM    440  HE2 TYR    26      65.376  44.441  44.699  1.00  0.00           H  
ATOM    441  CD2 TYR    26      63.701  45.439  44.197  1.00  0.00           C  
ATOM    442  HD2 TYR    26      64.115  46.053  43.635  1.00  0.00           H  
ATOM    443  C   TYR    26      62.380  48.334  45.223  1.00  0.00           C  
ATOM    444  O   TYR    26      62.567  48.164  46.422  1.00  0.00           O  
ATOM    445  N   HIE    27      63.195  49.047  44.454  1.00  0.00           N  
ATOM    446  H   HIE    27      63.043  49.133  43.459  1.00  0.00           H  
ATOM    447  CA  HIE    27      64.413  49.600  45.014  1.00  0.00           C  
ATOM    448  HA  HIE    27      64.927  48.851  45.616  1.00  0.00           H  
ATOM    449  CB  HIE    27      65.335  50.034  43.890  1.00  0.00           C  
ATOM    450  HB2 HIE    27      64.754  50.585  43.151  1.00  0.00           H  
ATOM    451  HB3 HIE    27      66.217  50.614  44.163  1.00  0.00           H  
ATOM    452  CG  HIE    27      65.821  48.821  43.222  1.00  0.00           C  
ATOM    453  ND1 HIE    27      66.667  47.934  43.835  1.00  0.00           N  
ATOM    454  CE1 HIE    27      66.867  46.910  43.043  1.00  0.00           C  
ATOM    455  HE1 HIE    27      67.518  46.092  43.350  1.00  0.00           H  
ATOM    456  NE2 HIE    27      66.175  47.097  41.932  1.00  0.00           N  
ATOM    457  HE2 HIE    27      66.128  46.473  41.138  1.00  0.00           H  
ATOM    458  CD2 HIE    27      65.521  48.291  42.029  1.00  0.00           C  
ATOM    459  HD2 HIE    27      64.895  48.638  41.207  1.00  0.00           H  
ATOM    460  C   HIE    27      64.104  50.701  46.014  1.00  0.00           C  
ATOM    461  O   HIE    27      64.814  50.849  47.009  1.00  0.00           O  
ATOM    462  N   PHE    28      63.027  51.444  45.797  1.00  0.00           N  
ATOM    463  H   PHE    28      62.509  51.385  45.113  1.00  0.00           H  
ATOM    464  CA  PHE    28      62.666  52.447  46.774  1.00  0.00           C  
ATOM    465  HA  PHE    28      63.360  53.124  46.810  1.00  0.00           H  
ATOM    466  CB  PHE    28      61.376  53.175  46.417  1.00  0.00           C  
ATOM    467  HB2 PHE    28      61.508  53.688  45.604  1.00  0.00           H  
ATOM    468  HB3 PHE    28      60.679  52.526  46.232  1.00  0.00           H  
ATOM    469  CG  PHE    28      60.930  54.088  47.517  1.00  0.00           C  
ATOM    470  CD1 PHE    28      61.498  55.339  47.688  1.00  0.00           C  
ATOM    471  HD1 PHE    28      62.161  55.627  47.104  1.00  0.00           H  
ATOM    472  CE1 PHE    28      61.088  56.164  48.720  1.00  0.00           C  
ATOM    473  HE1 PHE    28      61.475  57.003  48.825  1.00  0.00           H  
ATOM    474  CZ  PHE    28      60.105  55.743  49.595  1.00  0.00           C  
ATOM    475  HZ  PHE    28      59.829  56.298  50.288  1.00  0.00           H  
ATOM    476  CE2 PHE    28      59.535  54.497  49.438  1.00  0.00           C  
ATOM    477  HE2 PHE    28      58.874  54.210  50.026  1.00  0.00           H  
ATOM    478  CD2 PHE    28      59.946  53.677  48.407  1.00  0.00           C  
ATOM    479  HD2 PHE    28      59.559  52.837  48.307  1.00  0.00           H  
ATOM    480  C   PHE    28      62.497  51.728  48.096  1.00  0.00           C  
ATOM    481  O   PHE    28      63.058  52.140  49.111  1.00  0.00           O  
ATOM    482  N   ALA    29      61.714  50.648  48.055  1.00  0.00           N  
ATOM    483  H   ALA    29      61.329  50.365  47.340  1.00  0.00           H  
ATOM    484  CA  ALA    29      61.443  49.850  49.227  1.00  0.00           C  
ATOM    485  HA  ALA    29      61.024  50.418  49.893  1.00  0.00           H  
ATOM    486  CB  ALA    29      60.480  48.721  48.911  1.00  0.00           C  
ATOM    487  HB1 ALA    29      60.315  48.202  49.714  1.00  0.00           H  
ATOM    488  HB2 ALA    29      59.643  49.090  48.588  1.00  0.00           H  
ATOM    489  HB3 ALA    29      60.865  48.148  48.229  1.00  0.00           H  
ATOM    490  C   ALA    29      62.737  49.302  49.789  1.00  0.00           C  
ATOM    491  O   ALA    29      62.896  49.264  50.991  1.00  0.00           O  
ATOM    492  N   VAL    30      63.686  48.913  48.943  1.00  0.00           N  
ATOM    493  H   VAL    30      63.634  48.940  48.085  1.00  0.00           H  
ATOM    494  CA  VAL    30      64.931  48.392  49.490  1.00  0.00           C  
ATOM    495  HA  VAL    30      64.723  47.582  49.982  1.00  0.00           H  
ATOM    496  CB  VAL    30      65.929  48.036  48.377  1.00  0.00           C  
ATOM    497  HB  VAL    30      65.990  48.782  47.760  1.00  0.00           H  
ATOM    498  CG1 VAL    30      67.262  47.765  48.968  1.00  0.00           C  
ATOM    499 HG11 VAL    30      67.889  47.541  48.263  1.00  0.00           H  
ATOM    500 HG12 VAL    30      67.574  48.554  49.439  1.00  0.00           H  
ATOM    501 HG13 VAL    30      67.196  47.023  49.589  1.00  0.00           H  
ATOM    502  CG2 VAL    30      65.453  46.792  47.630  1.00  0.00           C  
ATOM    503 HG21 VAL    30      66.087  46.573  46.929  1.00  0.00           H  
ATOM    504 HG22 VAL    30      65.386  46.048  48.249  1.00  0.00           H  
ATOM    505 HG23 VAL    30      64.583  46.964  47.236  1.00  0.00           H  
ATOM    506  C   VAL    30      65.553  49.412  50.420  1.00  0.00           C  
ATOM    507  O   VAL    30      65.897  49.090  51.559  1.00  0.00           O  
ATOM    508  N   PHE    31      65.654  50.651  49.948  1.00  0.00           N  
ATOM    509  H   PHE    31      65.406  50.898  49.162  1.00  0.00           H  
ATOM    510  CA  PHE    31      66.215  51.702  50.776  1.00  0.00           C  
ATOM    511  HA  PHE    31      67.140  51.476  50.959  1.00  0.00           H  
ATOM    512  CB  PHE    31      66.187  53.052  50.068  1.00  0.00           C  
ATOM    513  HB2 PHE    31      66.735  53.002  49.269  1.00  0.00           H  
ATOM    514  HB3 PHE    31      65.280  53.239  49.779  1.00  0.00           H  
ATOM    515  CG  PHE    31      66.674  54.190  50.928  1.00  0.00           C  
ATOM    516  CD1 PHE    31      68.031  54.424  51.108  1.00  0.00           C  
ATOM    517  HD1 PHE    31      68.652  53.867  50.697  1.00  0.00           H  
ATOM    518  CE1 PHE    31      68.468  55.477  51.892  1.00  0.00           C  
ATOM    519  HE1 PHE    31      69.379  55.629  52.000  1.00  0.00           H  
ATOM    520  CZ  PHE    31      67.554  56.300  52.513  1.00  0.00           C  
ATOM    521  HZ  PHE    31      67.847  57.005  53.043  1.00  0.00           H  
ATOM    522  CE2 PHE    31      66.204  56.076  52.347  1.00  0.00           C  
ATOM    523  HE2 PHE    31      65.586  56.631  52.766  1.00  0.00           H  
ATOM    524  CD2 PHE    31      65.768  55.030  51.560  1.00  0.00           C  
ATOM    525  HD2 PHE    31      64.856  54.886  51.452  1.00  0.00           H  
ATOM    526  C   PHE    31      65.429  51.800  52.063  1.00  0.00           C  
ATOM    527  O   PHE    31      66.011  51.793  53.143  1.00  0.00           O  
ATOM    528  N   LEU    32      64.106  51.900  51.923  1.00  0.00           N  
ATOM    529  H   LEU    32      63.714  51.884  51.158  1.00  0.00           H  
ATOM    530  CA  LEU    32      63.191  52.045  53.040  1.00  0.00           C  
ATOM    531  HA  LEU    32      63.396  52.890  53.470  1.00  0.00           H  
ATOM    532  CB  LEU    32      61.751  52.049  52.538  1.00  0.00           C  
ATOM    533  HB2 LEU    32      61.645  52.783  51.913  1.00  0.00           H  
ATOM    534  HB3 LEU    32      61.596  51.230  52.042  1.00  0.00           H  
ATOM    535  CG  LEU    32      60.688  52.172  53.608  1.00  0.00           C  
ATOM    536  HG  LEU    32      60.768  51.453  54.254  1.00  0.00           H  
ATOM    537  CD1 LEU    32      60.865  53.490  54.341  1.00  0.00           C  
ATOM    538 HD11 LEU    32      60.185  53.572  55.028  1.00  0.00           H  
ATOM    539 HD12 LEU    32      61.744  53.517  54.751  1.00  0.00           H  
ATOM    540 HD13 LEU    32      60.780  54.224  53.713  1.00  0.00           H  
ATOM    541  CD2 LEU    32      59.322  52.086  52.952  1.00  0.00           C  
ATOM    542 HD21 LEU    32      58.632  52.164  53.629  1.00  0.00           H  
ATOM    543 HD22 LEU    32      59.226  52.806  52.309  1.00  0.00           H  
ATOM    544 HD23 LEU    32      59.234  51.233  52.498  1.00  0.00           H  
ATOM    545  C   LEU    32      63.364  50.949  54.072  1.00  0.00           C  
ATOM    546  O   LEU    32      63.402  51.223  55.262  1.00  0.00           O  
ATOM    547  N   ILE    33      63.460  49.713  53.616  1.00  0.00           N  
ATOM    548  H   ILE    33      63.445  49.509  52.781  1.00  0.00           H  
ATOM    549  CA  ILE    33      63.601  48.578  54.502  1.00  0.00           C  
ATOM    550  HA  ILE    33      62.817  48.535  55.071  1.00  0.00           H  
ATOM    551  CB  ILE    33      63.693  47.264  53.704  1.00  0.00           C  
ATOM    552  HB  ILE    33      64.355  47.372  53.003  1.00  0.00           H  
ATOM    553  CG2 ILE    33      64.131  46.135  54.603  1.00  0.00           C  
ATOM    554 HG21 ILE    33      64.185  45.314  54.089  1.00  0.00           H  
ATOM    555 HG22 ILE    33      65.002  46.339  54.978  1.00  0.00           H  
ATOM    556 HG23 ILE    33      63.488  46.025  55.321  1.00  0.00           H  
ATOM    557  CG1 ILE    33      62.345  46.942  53.049  1.00  0.00           C  
ATOM    558 HG12 ILE    33      61.716  46.670  53.735  1.00  0.00           H  
ATOM    559 HG13 ILE    33      61.990  47.748  52.642  1.00  0.00           H  
ATOM    560  CD1 ILE    33      62.433  45.854  51.999  1.00  0.00           C  
ATOM    561 HD11 ILE    33      61.553  45.696  51.622  1.00  0.00           H  
ATOM    562 HD12 ILE    33      63.040  46.131  51.295  1.00  0.00           H  
ATOM    563 HD13 ILE    33      62.762  45.037  52.406  1.00  0.00           H  
ATOM    564  C   ILE    33      64.829  48.745  55.350  1.00  0.00           C  
ATOM    565  O   ILE    33      64.774  48.552  56.563  1.00  0.00           O  
ATOM    566  N   VAL    34      65.928  49.132  54.722  1.00  0.00           N  
ATOM    567  H   VAL    34      65.991  49.298  53.880  1.00  0.00           H  
ATOM    568  CA  VAL    34      67.137  49.298  55.488  1.00  0.00           C  
ATOM    569  HA  VAL    34      67.289  48.465  55.961  1.00  0.00           H  
ATOM    570  CB  VAL    34      68.340  49.580  54.617  1.00  0.00           C  
ATOM    571  HB  VAL    34      68.214  50.361  54.056  1.00  0.00           H  
ATOM    572  CG1 VAL    34      69.505  49.829  55.552  1.00  0.00           C  
ATOM    573 HG11 VAL    34      70.303  50.015  55.033  1.00  0.00           H  
ATOM    574 HG12 VAL    34      69.306  50.588  56.122  1.00  0.00           H  
ATOM    575 HG13 VAL    34      69.653  49.043  56.101  1.00  0.00           H  
ATOM    576  CG2 VAL    34      68.567  48.447  53.674  1.00  0.00           C  
ATOM    577 HG21 VAL    34      69.340  48.637  53.120  1.00  0.00           H  
ATOM    578 HG22 VAL    34      68.723  47.633  54.178  1.00  0.00           H  
ATOM    579 HG23 VAL    34      67.786  48.333  53.110  1.00  0.00           H  
ATOM    580  C   VAL    34      66.972  50.457  56.440  1.00  0.00           C  
ATOM    581  O   VAL    34      67.402  50.384  57.587  1.00  0.00           O  
ATOM    582  N   LEU    35      66.371  51.537  55.952  1.00  0.00           N  
ATOM    583  H   LEU    35      66.080  51.603  55.145  1.00  0.00           H  
ATOM    584  CA  LEU    35      66.157  52.712  56.765  1.00  0.00           C  
ATOM    585  HA  LEU    35      67.005  53.131  56.980  1.00  0.00           H  
ATOM    586  CB  LEU    35      65.330  53.751  56.004  1.00  0.00           C  
ATOM    587  HB2 LEU    35      65.785  53.959  55.173  1.00  0.00           H  
ATOM    588  HB3 LEU    35      64.477  53.354  55.768  1.00  0.00           H  
ATOM    589  CG  LEU    35      65.072  55.034  56.741  1.00  0.00           C  
ATOM    590  HG  LEU    35      64.645  54.861  57.594  1.00  0.00           H  
ATOM    591  CD1 LEU    35      66.404  55.729  57.002  1.00  0.00           C  
ATOM    592 HD11 LEU    35      66.248  56.560  57.478  1.00  0.00           H  
ATOM    593 HD12 LEU    35      66.971  55.152  57.537  1.00  0.00           H  
ATOM    594 HD13 LEU    35      66.841  55.918  56.157  1.00  0.00           H  
ATOM    595  CD2 LEU    35      64.143  55.903  55.919  1.00  0.00           C  
ATOM    596 HD21 LEU    35      63.974  56.733  56.391  1.00  0.00           H  
ATOM    597 HD22 LEU    35      64.555  56.097  55.062  1.00  0.00           H  
ATOM    598 HD23 LEU    35      63.305  55.436  55.776  1.00  0.00           H  
ATOM    599  C   LEU    35      65.474  52.285  58.046  1.00  0.00           C  
ATOM    600  O   LEU    35      65.914  52.656  59.128  1.00  0.00           O  
ATOM    601  N   VAL    36      64.433  51.471  57.911  1.00  0.00           N  
ATOM    602  H   VAL    36      64.141  51.197  57.150  1.00  0.00           H  
ATOM    603  CA  VAL    36      63.687  50.965  59.043  1.00  0.00           C  
ATOM    604  HA  VAL    36      63.355  51.726  59.545  1.00  0.00           H  
ATOM    605  CB  VAL    36      62.484  50.128  58.577  1.00  0.00           C  
ATOM    606  HB  VAL    36      62.779  49.466  57.932  1.00  0.00           H  
ATOM    607  CG1 VAL    36      61.863  49.421  59.766  1.00  0.00           C  
ATOM    608 HG11 VAL    36      61.105  48.894  59.469  1.00  0.00           H  
ATOM    609 HG12 VAL    36      62.521  48.838  60.176  1.00  0.00           H  
ATOM    610 HG13 VAL    36      61.566  50.078  60.414  1.00  0.00           H  
ATOM    611  CG2 VAL    36      61.453  51.046  57.930  1.00  0.00           C  
ATOM    612 HG21 VAL    36      60.692  50.521  57.635  1.00  0.00           H  
ATOM    613 HG22 VAL    36      61.158  51.707  58.575  1.00  0.00           H  
ATOM    614 HG23 VAL    36      61.852  51.494  57.168  1.00  0.00           H  
ATOM    615  C   VAL    36      64.578  50.144  59.950  1.00  0.00           C  
ATOM    616  O   VAL    36      64.503  50.285  61.165  1.00  0.00           O  
ATOM    617  N   CYS    37      65.427  49.296  59.370  1.00  0.00           N  
ATOM    618  H   CYS    37      65.504  49.179  58.521  1.00  0.00           H  
ATOM    619  CA  CYS    37      66.310  48.485  60.193  1.00  0.00           C  
ATOM    620  HA  CYS    37      65.747  47.894  60.717  1.00  0.00           H  
ATOM    621  CB  CYS    37      67.276  47.656  59.337  1.00  0.00           C  
ATOM    622  HB2 CYS    37      67.771  48.258  58.760  1.00  0.00           H  
ATOM    623  HB3 CYS    37      67.921  47.232  59.924  1.00  0.00           H  
ATOM    624  SG  CYS    37      66.522  46.407  58.333  1.00  0.00           S  
ATOM    625  HG  CYS    37      65.781  46.922  57.542  1.00  0.00           H  
ATOM    626  C   CYS    37      67.151  49.377  61.080  1.00  0.00           C  
ATOM    627  O   CYS    37      67.314  49.113  62.274  1.00  0.00           O  
ATOM    628  N   LEU    38      67.664  50.444  60.479  1.00  0.00           N  
ATOM    629  H   LEU    38      67.510  50.653  59.659  1.00  0.00           H  
ATOM    630  CA  LEU    38      68.538  51.355  61.170  1.00  0.00           C  
ATOM    631  HA  LEU    38      69.274  50.875  61.580  1.00  0.00           H  
ATOM    632  CB  LEU    38      69.153  52.350  60.177  1.00  0.00           C  
ATOM    633  HB2 LEU    38      69.564  51.851  59.454  1.00  0.00           H  
ATOM    634  HB3 LEU    38      68.439  52.878  59.787  1.00  0.00           H  
ATOM    635  CG  LEU    38      70.192  53.298  60.764  1.00  0.00           C  
ATOM    636  HG  LEU    38      69.801  53.837  61.469  1.00  0.00           H  
ATOM    637  CD1 LEU    38      71.339  52.455  61.334  1.00  0.00           C  
ATOM    638 HD11 LEU    38      72.013  53.040  61.714  1.00  0.00           H  
ATOM    639 HD12 LEU    38      70.996  51.867  62.025  1.00  0.00           H  
ATOM    640 HD13 LEU    38      71.734  51.924  60.625  1.00  0.00           H  
ATOM    641  CD2 LEU    38      70.703  54.238  59.682  1.00  0.00           C  
ATOM    642 HD21 LEU    38      71.364  54.839  60.061  1.00  0.00           H  
ATOM    643 HD22 LEU    38      71.108  53.721  58.969  1.00  0.00           H  
ATOM    644 HD23 LEU    38      69.963  54.755  59.326  1.00  0.00           H  
ATOM    645  C   LEU    38      67.753  52.048  62.269  1.00  0.00           C  
ATOM    646  O   LEU    38      68.235  52.145  63.394  1.00  0.00           O  
ATOM    647  N   ILE    39      66.535  52.484  61.947  1.00  0.00           N  
ATOM    648  H   ILE    39      66.184  52.388  61.168  1.00  0.00           H  
ATOM    649  CA  ILE    39      65.681  53.171  62.905  1.00  0.00           C  
ATOM    650  HA  ILE    39      66.156  53.964  63.199  1.00  0.00           H  
ATOM    651  CB  ILE    39      64.359  53.610  62.266  1.00  0.00           C  
ATOM    652  HB  ILE    39      63.963  52.861  61.793  1.00  0.00           H  
ATOM    653  CG2 ILE    39      63.390  54.064  63.350  1.00  0.00           C  
ATOM    654 HG21 ILE    39      62.555  54.341  62.942  1.00  0.00           H  
ATOM    655 HG22 ILE    39      63.223  53.331  63.963  1.00  0.00           H  
ATOM    656 HG23 ILE    39      63.775  54.810  63.837  1.00  0.00           H  
ATOM    657  CG1 ILE    39      64.616  54.734  61.258  1.00  0.00           C  
ATOM    658 HG12 ILE    39      64.857  55.541  61.739  1.00  0.00           H  
ATOM    659 HG13 ILE    39      65.377  54.495  60.706  1.00  0.00           H  
ATOM    660  CD1 ILE    39      63.433  55.028  60.366  1.00  0.00           C  
ATOM    661 HD11 ILE    39      63.659  55.746  59.754  1.00  0.00           H  
ATOM    662 HD12 ILE    39      63.203  54.233  59.860  1.00  0.00           H  
ATOM    663 HD13 ILE    39      62.676  55.295  60.910  1.00  0.00           H  
ATOM    664  C   ILE    39      65.401  52.288  64.094  1.00  0.00           C  
ATOM    665  O   ILE    39      65.441  52.749  65.232  1.00  0.00           O  
ATOM    666  N   PHE    40      65.110  51.021  63.845  1.00  0.00           N  
ATOM    667  H   PHE    40      65.054  50.668  63.063  1.00  0.00           H  
ATOM    668  CA  PHE    40      64.861  50.131  64.950  1.00  0.00           C  
ATOM    669  HA  PHE    40      64.113  50.469  65.467  1.00  0.00           H  
ATOM    670  CB  PHE    40      64.463  48.742  64.484  1.00  0.00           C  
ATOM    671  HB2 PHE    40      65.072  48.452  63.787  1.00  0.00           H  
ATOM    672  HB3 PHE    40      64.557  48.118  65.221  1.00  0.00           H  
ATOM    673  CG  PHE    40      63.071  48.689  63.972  1.00  0.00           C  
ATOM    674  CD1 PHE    40      62.337  49.851  63.806  1.00  0.00           C  
ATOM    675  HD1 PHE    40      62.724  50.673  64.006  1.00  0.00           H  
ATOM    676  CE1 PHE    40      61.040  49.801  63.347  1.00  0.00           C  
ATOM    677  HE1 PHE    40      60.556  50.587  63.235  1.00  0.00           H  
ATOM    678  CZ  PHE    40      60.458  48.584  63.053  1.00  0.00           C  
ATOM    679  HZ  PHE    40      59.583  48.548  62.741  1.00  0.00           H  
ATOM    680  CE2 PHE    40      61.181  47.422  63.224  1.00  0.00           C  
ATOM    681  HE2 PHE    40      60.794  46.599  63.029  1.00  0.00           H  
ATOM    682  CD2 PHE    40      62.477  47.484  63.684  1.00  0.00           C  
ATOM    683  HD2 PHE    40      62.959  46.697  63.802  1.00  0.00           H  
ATOM    684  C   PHE    40      66.099  50.080  65.804  1.00  0.00           C  
ATOM    685  O   PHE    40      66.008  50.050  67.027  1.00  0.00           O  
ATOM    686  N   SER    41      67.264  50.085  65.173  1.00  0.00           N  
ATOM    687  H   SER    41      67.379  50.109  64.321  1.00  0.00           H  
ATOM    688  CA  SER    41      68.453  50.047  65.976  1.00  0.00           C  
ATOM    689  HA  SER    41      68.349  49.373  66.666  1.00  0.00           H  
ATOM    690  CB  SER    41      69.629  49.625  65.153  1.00  0.00           C  
ATOM    691  HB2 SER    41      70.403  49.524  65.729  1.00  0.00           H  
ATOM    692  HB3 SER    41      69.451  48.755  64.762  1.00  0.00           H  
ATOM    693  OG  SER    41      69.922  50.526  64.148  1.00  0.00           O  
ATOM    694  HG  SER    41      69.343  51.134  64.139  1.00  0.00           H  
ATOM    695  C   SER    41      68.660  51.356  66.718  1.00  0.00           C  
ATOM    696  O   SER    41      69.246  51.365  67.803  1.00  0.00           O  
ATOM    697  N   VAL    42      68.119  52.449  66.191  1.00  0.00           N  
ATOM    698  H   VAL    42      67.701  52.493  65.441  1.00  0.00           H  
ATOM    699  CA  VAL    42      68.233  53.683  66.930  1.00  0.00           C  
ATOM    700  HA  VAL    42      69.168  53.910  67.051  1.00  0.00           H  
ATOM    701  CB  VAL    42      67.600  54.878  66.197  1.00  0.00           C  
ATOM    702  HB  VAL    42      66.700  54.642  65.922  1.00  0.00           H  
ATOM    703  CG1 VAL    42      67.570  56.027  67.105  1.00  0.00           C  
ATOM    704 HG11 VAL    42      67.172  56.787  66.652  1.00  0.00           H  
ATOM    705 HG12 VAL    42      67.043  55.806  67.889  1.00  0.00           H  
ATOM    706 HG13 VAL    42      68.475  56.249  67.376  1.00  0.00           H  
ATOM    707  CG2 VAL    42      68.389  55.226  64.983  1.00  0.00           C  
ATOM    708 HG21 VAL    42      67.976  55.980  64.534  1.00  0.00           H  
ATOM    709 HG22 VAL    42      69.294  55.460  65.241  1.00  0.00           H  
ATOM    710 HG23 VAL    42      68.411  54.465  64.382  1.00  0.00           H  
ATOM    711  C   VAL    42      67.507  53.446  68.233  1.00  0.00           C  
ATOM    712  O   VAL    42      68.048  53.715  69.299  1.00  0.00           O  
ATOM    713  N   LEU    43      66.315  52.854  68.131  1.00  0.00           N  
ATOM    714  H   LEU    43      65.963  52.616  67.383  1.00  0.00           H  
ATOM    715  CA  LEU    43      65.496  52.556  69.294  1.00  0.00           C  
ATOM    716  HA  LEU    43      65.313  53.378  69.776  1.00  0.00           H  
ATOM    717  CB  LEU    43      64.159  51.937  68.852  1.00  0.00           C  
ATOM    718  HB2 LEU    43      64.351  51.146  68.324  1.00  0.00           H  
ATOM    719  HB3 LEU    43      63.685  51.641  69.645  1.00  0.00           H  
ATOM    720  CG  LEU    43      63.220  52.840  68.040  1.00  0.00           C  
ATOM    721  HG  LEU    43      63.701  53.211  67.284  1.00  0.00           H  
ATOM    722  CD1 LEU    43      62.044  52.013  67.538  1.00  0.00           C  
ATOM    723 HD11 LEU    43      61.447  52.578  67.024  1.00  0.00           H  
ATOM    724 HD12 LEU    43      62.371  51.293  66.976  1.00  0.00           H  
ATOM    725 HD13 LEU    43      61.564  51.640  68.294  1.00  0.00           H  
ATOM    726  CD2 LEU    43      62.728  53.967  68.891  1.00  0.00           C  
ATOM    727 HD21 LEU    43      62.136  54.532  68.370  1.00  0.00           H  
ATOM    728 HD22 LEU    43      62.246  53.610  69.653  1.00  0.00           H  
ATOM    729 HD23 LEU    43      63.483  54.491  69.202  1.00  0.00           H  
ATOM    730  C   LEU    43      66.246  51.593  70.216  1.00  0.00           C  
ATOM    731  O   LEU    43      66.130  51.688  71.436  1.00  0.00           O  
ATOM    732  N   SER    44      67.047  50.680  69.636  1.00  0.00           N  
ATOM    733  H   SER    44      67.158  50.602  68.787  1.00  0.00           H  
ATOM    734  CA  SER    44      67.807  49.727  70.444  1.00  0.00           C  
ATOM    735  HA  SER    44      67.174  49.280  71.027  1.00  0.00           H  
ATOM    736  CB  SER    44      68.486  48.679  69.589  1.00  0.00           C  
ATOM    737  HB2 SER    44      68.805  47.956  70.151  1.00  0.00           H  
ATOM    738  HB3 SER    44      67.844  48.296  68.971  1.00  0.00           H  
ATOM    739  OG  SER    44      69.556  49.226  68.875  1.00  0.00           O  
ATOM    740  HG  SER    44      69.407  50.039  68.726  1.00  0.00           H  
ATOM    741  C   SER    44      68.854  50.453  71.284  1.00  0.00           C  
ATOM    742  O   SER    44      69.294  49.932  72.308  1.00  0.00           O  
ATOM    743  N   THR    45      69.246  51.662  70.869  1.00  0.00           N  
ATOM    744  H   THR    45      68.970  52.044  70.150  1.00  0.00           H  
ATOM    745  CA  THR    45      70.205  52.434  71.646  1.00  0.00           C  
ATOM    746  HA  THR    45      70.737  51.811  72.166  1.00  0.00           H  
ATOM    747  CB  THR    45      71.182  53.210  70.753  1.00  0.00           C  
ATOM    748  HB  THR    45      71.769  53.718  71.334  1.00  0.00           H  
ATOM    749  CG2 THR    45      71.982  52.282  69.926  1.00  0.00           C  
ATOM    750 HG21 THR    45      72.593  52.789  69.369  1.00  0.00           H  
ATOM    751 HG22 THR    45      72.488  51.688  70.503  1.00  0.00           H  
ATOM    752 HG23 THR    45      71.391  51.758  69.363  1.00  0.00           H  
ATOM    753  OG1 THR    45      70.482  54.092  69.895  1.00  0.00           O  
ATOM    754  HG1 THR    45      69.658  54.038  70.049  1.00  0.00           H  
ATOM    755  C   THR    45      69.471  53.369  72.591  1.00  0.00           C  
ATOM    756  O   THR    45      69.989  53.715  73.653  1.00  0.00           O  
ATOM    757  N   ILE    46      68.246  53.750  72.232  1.00  0.00           N  
ATOM    758  H   ILE    46      67.851  53.520  71.504  1.00  0.00           H  
ATOM    759  CA  ILE    46      67.480  54.622  73.107  1.00  0.00           C  
ATOM    760  HA  ILE    46      68.070  55.312  73.449  1.00  0.00           H  
ATOM    761  CB  ILE    46      66.320  55.324  72.384  1.00  0.00           C  
ATOM    762  HB  ILE    46      65.748  54.638  72.005  1.00  0.00           H  
ATOM    763  CG2 ILE    46      65.569  56.175  73.377  1.00  0.00           C  
ATOM    764 HG21 ILE    46      64.834  56.623  72.929  1.00  0.00           H  
ATOM    765 HG22 ILE    46      65.221  55.613  74.087  1.00  0.00           H  
ATOM    766 HG23 ILE    46      66.169  56.837  73.755  1.00  0.00           H  
ATOM    767  CG1 ILE    46      66.795  56.193  71.267  1.00  0.00           C  
ATOM    768 HG12 ILE    46      67.274  56.952  71.635  1.00  0.00           H  
ATOM    769 HG13 ILE    46      67.426  55.696  70.723  1.00  0.00           H  
ATOM    770  CD1 ILE    46      65.678  56.690  70.398  1.00  0.00           C  
ATOM    771 HD11 ILE    46      66.041  57.247  69.692  1.00  0.00           H  
ATOM    772 HD12 ILE    46      65.212  55.935  70.007  1.00  0.00           H  
ATOM    773 HD13 ILE    46      65.058  57.210  70.933  1.00  0.00           H  
ATOM    774  C   ILE    46      66.887  53.743  74.186  1.00  0.00           C  
ATOM    775  O   ILE    46      66.020  52.931  73.880  1.00  0.00           O  
ATOM    776  N   GLU    47      67.363  53.901  75.421  1.00  0.00           N  
ATOM    777  H   GLU    47      67.926  54.517  75.630  1.00  0.00           H  
ATOM    778  CA  GLU    47      66.983  53.049  76.551  1.00  0.00           C  
ATOM    779  HA  GLU    47      67.197  52.144  76.277  1.00  0.00           H  
ATOM    780  CB  GLU    47      67.769  53.473  77.791  1.00  0.00           C  
ATOM    781  HB2 GLU    47      67.599  52.834  78.501  1.00  0.00           H  
ATOM    782  HB3 GLU    47      68.717  53.427  77.590  1.00  0.00           H  
ATOM    783  CG  GLU    47      67.443  54.877  78.305  1.00  0.00           C  
ATOM    784  HG2 GLU    47      66.494  55.044  78.194  1.00  0.00           H  
ATOM    785  HG3 GLU    47      67.629  54.919  79.256  1.00  0.00           H  
ATOM    786  CD  GLU    47      68.221  55.956  77.601  1.00  0.00           C  
ATOM    787  OE1 GLU    47      68.772  55.684  76.561  1.00  0.00           O  
ATOM    788  OE2 GLU    47      68.265  57.054  78.106  1.00  0.00           O  
ATOM    789  C   GLU    47      65.492  53.043  76.885  1.00  0.00           C  
ATOM    790  O   GLU    47      65.021  52.189  77.636  1.00  0.00           O  
ATOM    791  N   GLN    48      64.753  53.983  76.317  1.00  0.00           N  
ATOM    792  H   GLN    48      65.074  54.581  75.788  1.00  0.00           H  
ATOM    793  CA  GLN    48      63.325  54.097  76.532  1.00  0.00           C  
ATOM    794  HA  GLN    48      63.150  53.959  77.476  1.00  0.00           H  
ATOM    795  CB  GLN    48      62.844  55.480  76.108  1.00  0.00           C  
ATOM    796  HB2 GLN    48      63.086  55.625  75.180  1.00  0.00           H  
ATOM    797  HB3 GLN    48      61.875  55.503  76.155  1.00  0.00           H  
ATOM    798  CG  GLN    48      63.396  56.607  76.934  1.00  0.00           C  
ATOM    799  HG2 GLN    48      63.118  56.497  77.857  1.00  0.00           H  
ATOM    800  HG3 GLN    48      64.365  56.571  76.923  1.00  0.00           H  
ATOM    801  CD  GLN    48      62.935  57.957  76.425  1.00  0.00           C  
ATOM    802  OE1 GLN    48      62.638  58.117  75.237  1.00  0.00           O  
ATOM    803  NE2 GLN    48      62.873  58.937  77.318  1.00  0.00           N  
ATOM    804 HE21 GLN    48      63.088  58.787  78.137  1.00  0.00           H  
ATOM    805 HE22 GLN    48      62.618  59.722  77.078  1.00  0.00           H  
ATOM    806  C   GLN    48      62.579  53.054  75.727  1.00  0.00           C  
ATOM    807  O   GLN    48      61.417  52.756  76.002  1.00  0.00           O  
ATOM    808  N   TYR    49      63.239  52.541  74.698  1.00  0.00           N  
ATOM    809  H   TYR    49      64.059  52.725  74.515  1.00  0.00           H  
ATOM    810  CA  TYR    49      62.620  51.610  73.780  1.00  0.00           C  
ATOM    811  HA  TYR    49      61.739  51.388  74.119  1.00  0.00           H  
ATOM    812  CB  TYR    49      62.504  52.264  72.415  1.00  0.00           C  
ATOM    813  HB2 TYR    49      63.391  52.425  72.057  1.00  0.00           H  
ATOM    814  HB3 TYR    49      62.056  51.659  71.803  1.00  0.00           H  
ATOM    815  CG  TYR    49      61.754  53.549  72.481  1.00  0.00           C  
ATOM    816  CD1 TYR    49      62.440  54.728  72.347  1.00  0.00           C  
ATOM    817  HD1 TYR    49      63.358  54.713  72.200  1.00  0.00           H  
ATOM    818  CE1 TYR    49      61.785  55.928  72.427  1.00  0.00           C  
ATOM    819  HE1 TYR    49      62.254  56.725  72.335  1.00  0.00           H  
ATOM    820  CZ  TYR    49      60.422  55.944  72.646  1.00  0.00           C  
ATOM    821  OH  TYR    49      59.758  57.147  72.729  1.00  0.00           O  
ATOM    822  HH  TYR    49      58.940  57.007  72.862  1.00  0.00           H  
ATOM    823  CE2 TYR    49      59.725  54.760  72.784  1.00  0.00           C  
ATOM    824  HE2 TYR    49      58.807  54.774  72.932  1.00  0.00           H  
ATOM    825  CD2 TYR    49      60.393  53.557  72.702  1.00  0.00           C  
ATOM    826  HD2 TYR    49      59.929  52.756  72.795  1.00  0.00           H  
ATOM    827  C   TYR    49      63.391  50.316  73.678  1.00  0.00           C  
ATOM    828  O   TYR    49      62.803  49.295  73.327  1.00  0.00           O  
ATOM    829  N   ALA    50      64.693  50.385  73.983  1.00  0.00           N  
ATOM    830  H   ALA    50      65.052  51.100  74.298  1.00  0.00           H  
ATOM    831  CA  ALA    50      65.653  49.292  73.829  1.00  0.00           C  
ATOM    832  HA  ALA    50      65.736  49.120  72.878  1.00  0.00           H  
ATOM    833  CB  ALA    50      66.986  49.703  74.421  1.00  0.00           C  
ATOM    834  HB1 ALA    50      67.623  48.978  74.319  1.00  0.00           H  
ATOM    835  HB2 ALA    50      67.316  50.490  73.960  1.00  0.00           H  
ATOM    836  HB3 ALA    50      66.874  49.904  75.363  1.00  0.00           H  
ATOM    837  C   ALA    50      65.193  48.005  74.474  1.00  0.00           C  
ATOM    838  O   ALA    50      65.469  46.913  73.972  1.00  0.00           O  
ATOM    839  N   ALA    51      64.433  48.124  75.556  1.00  0.00           N  
ATOM    840  H   ALA    51      64.190  48.880  75.887  1.00  0.00           H  
ATOM    841  CA  ALA    51      63.937  46.968  76.287  1.00  0.00           C  
ATOM    842  HA  ALA    51      64.695  46.524  76.698  1.00  0.00           H  
ATOM    843  CB  ALA    51      62.960  47.417  77.358  1.00  0.00           C  
ATOM    844  HB1 ALA    51      62.632  46.643  77.842  1.00  0.00           H  
ATOM    845  HB2 ALA    51      63.408  48.017  77.974  1.00  0.00           H  
ATOM    846  HB3 ALA    51      62.214  47.878  76.943  1.00  0.00           H  
ATOM    847  C   ALA    51      63.248  45.982  75.354  1.00  0.00           C  
ATOM    848  O   ALA    51      63.224  44.780  75.617  1.00  0.00           O  
ATOM    849  N   LEU    52      62.663  46.501  74.282  1.00  0.00           N  
ATOM    850  H   LEU    52      62.677  47.340  74.094  1.00  0.00           H  
ATOM    851  CA  LEU    52      61.943  45.701  73.324  1.00  0.00           C  
ATOM    852  HA  LEU    52      61.936  44.778  73.621  1.00  0.00           H  
ATOM    853  CB  LEU    52      60.510  46.220  73.214  1.00  0.00           C  
ATOM    854  HB2 LEU    52      60.537  47.139  72.904  1.00  0.00           H  
ATOM    855  HB3 LEU    52      60.046  45.705  72.536  1.00  0.00           H  
ATOM    856  CG  LEU    52      59.695  46.166  74.511  1.00  0.00           C  
ATOM    857  HG  LEU    52      60.145  46.664  75.211  1.00  0.00           H  
ATOM    858  CD1 LEU    52      58.331  46.795  74.274  1.00  0.00           C  
ATOM    859 HD11 LEU    52      57.813  46.762  75.093  1.00  0.00           H  
ATOM    860 HD12 LEU    52      58.444  47.719  74.000  1.00  0.00           H  
ATOM    861 HD13 LEU    52      57.865  46.306  73.578  1.00  0.00           H  
ATOM    862  CD2 LEU    52      59.559  44.720  74.959  1.00  0.00           C  
ATOM    863 HD21 LEU    52      59.044  44.682  75.780  1.00  0.00           H  
ATOM    864 HD22 LEU    52      59.107  44.209  74.270  1.00  0.00           H  
ATOM    865 HD23 LEU    52      60.440  44.345  75.114  1.00  0.00           H  
ATOM    866  C   LEU    52      62.619  45.767  71.965  1.00  0.00           C  
ATOM    867  O   LEU    52      62.638  44.778  71.236  1.00  0.00           O  
ATOM    868  N   ALA    53      63.141  46.952  71.633  1.00  0.00           N  
ATOM    869  H   ALA    53      63.171  47.622  72.171  1.00  0.00           H  
ATOM    870  CA  ALA    53      63.713  47.225  70.320  1.00  0.00           C  
ATOM    871  HA  ALA    53      63.028  47.023  69.663  1.00  0.00           H  
ATOM    872  CB  ALA    53      64.099  48.680  70.197  1.00  0.00           C  
ATOM    873  HB1 ALA    53      64.477  48.842  69.318  1.00  0.00           H  
ATOM    874  HB2 ALA    53      63.313  49.235  70.317  1.00  0.00           H  
ATOM    875  HB3 ALA    53      64.756  48.899  70.876  1.00  0.00           H  
ATOM    876  C   ALA    53      64.907  46.339  70.025  1.00  0.00           C  
ATOM    877  O   ALA    53      65.108  45.947  68.879  1.00  0.00           O  
ATOM    878  N   THR    54      65.711  46.028  71.033  1.00  0.00           N  
ATOM    879  H   THR    54      65.615  46.290  71.846  1.00  0.00           H  
ATOM    880  CA  THR    54      66.855  45.178  70.776  1.00  0.00           C  
ATOM    881  HA  THR    54      67.418  45.587  70.101  1.00  0.00           H  
ATOM    882  CB  THR    54      67.712  45.008  72.038  1.00  0.00           C  
ATOM    883  HB  THR    54      67.167  44.622  72.741  1.00  0.00           H  
ATOM    884  CG2 THR    54      68.882  44.083  71.753  1.00  0.00           C  
ATOM    885 HG21 THR    54      69.417  43.982  72.555  1.00  0.00           H  
ATOM    886 HG22 THR    54      68.549  43.215  71.475  1.00  0.00           H  
ATOM    887 HG23 THR    54      69.428  44.460  71.046  1.00  0.00           H  
ATOM    888  OG1 THR    54      68.207  46.288  72.456  1.00  0.00           O  
ATOM    889  HG1 THR    54      67.619  46.682  72.909  1.00  0.00           H  
ATOM    890  C   THR    54      66.348  43.827  70.283  1.00  0.00           C  
ATOM    891  O   THR    54      66.832  43.297  69.281  1.00  0.00           O  
ATOM    892  N   GLY    55      65.359  43.287  70.993  1.00  0.00           N  
ATOM    893  H   GLY    55      65.018  43.652  71.693  1.00  0.00           H  
ATOM    894  CA  GLY    55      64.763  42.010  70.633  1.00  0.00           C  
ATOM    895  HA2 GLY    55      65.443  41.319  70.618  1.00  0.00           H  
ATOM    896  HA3 GLY    55      64.109  41.749  71.300  1.00  0.00           H  
ATOM    897  C   GLY    55      64.102  42.118  69.271  1.00  0.00           C  
ATOM    898  O   GLY    55      64.117  41.165  68.482  1.00  0.00           O  
ATOM    899  N   THR    56      63.530  43.295  68.996  1.00  0.00           N  
ATOM    900  H   THR    56      63.525  43.969  69.530  1.00  0.00           H  
ATOM    901  CA  THR    56      62.861  43.513  67.739  1.00  0.00           C  
ATOM    902  HA  THR    56      62.120  42.889  67.682  1.00  0.00           H  
ATOM    903  CB  THR    56      62.256  44.918  67.613  1.00  0.00           C  
ATOM    904  HB  THR    56      62.960  45.578  67.709  1.00  0.00           H  
ATOM    905  CG2 THR    56      61.600  45.072  66.252  1.00  0.00           C  
ATOM    906 HG21 THR    56      61.219  45.961  66.175  1.00  0.00           H  
ATOM    907 HG22 THR    56      62.264  44.944  65.556  1.00  0.00           H  
ATOM    908 HG23 THR    56      60.898  44.410  66.154  1.00  0.00           H  
ATOM    909  OG1 THR    56      61.274  45.114  68.639  1.00  0.00           O  
ATOM    910  HG1 THR    56      61.637  45.036  69.393  1.00  0.00           H  
ATOM    911  C   THR    56      63.859  43.293  66.636  1.00  0.00           C  
ATOM    912  O   THR    56      63.573  42.577  65.683  1.00  0.00           O  
ATOM    913  N   LEU    57      65.048  43.877  66.801  1.00  0.00           N  
ATOM    914  H   LEU    57      65.268  44.349  67.486  1.00  0.00           H  
ATOM    915  CA  LEU    57      66.078  43.745  65.798  1.00  0.00           C  
ATOM    916  HA  LEU    57      65.711  44.150  64.997  1.00  0.00           H  
ATOM    917  CB  LEU    57      67.380  44.421  66.210  1.00  0.00           C  
ATOM    918  HB2 LEU    57      67.623  44.079  67.085  1.00  0.00           H  
ATOM    919  HB3 LEU    57      68.068  44.132  65.591  1.00  0.00           H  
ATOM    920  CG  LEU    57      67.433  45.879  66.277  1.00  0.00           C  
ATOM    921  HG  LEU    57      66.744  46.260  66.843  1.00  0.00           H  
ATOM    922  CD1 LEU    57      68.795  46.242  66.853  1.00  0.00           C  
ATOM    923 HD11 LEU    57      68.873  47.207  66.915  1.00  0.00           H  
ATOM    924 HD12 LEU    57      68.887  45.853  67.737  1.00  0.00           H  
ATOM    925 HD13 LEU    57      69.493  45.898  66.274  1.00  0.00           H  
ATOM    926  CD2 LEU    57      67.220  46.424  64.902  1.00  0.00           C  
ATOM    927 HD21 LEU    57      67.252  47.393  64.929  1.00  0.00           H  
ATOM    928 HD22 LEU    57      67.915  46.094  64.312  1.00  0.00           H  
ATOM    929 HD23 LEU    57      66.354  46.139  64.571  1.00  0.00           H  
ATOM    930  C   LEU    57      66.445  42.308  65.615  1.00  0.00           C  
ATOM    931  O   LEU    57      66.641  41.853  64.498  1.00  0.00           O  
ATOM    932  N   PHE    58      66.530  41.570  66.704  1.00  0.00           N  
ATOM    933  H   PHE    58      66.360  41.829  67.506  1.00  0.00           H  
ATOM    934  CA  PHE    58      66.946  40.200  66.547  1.00  0.00           C  
ATOM    935  HA  PHE    58      67.854  40.197  66.206  1.00  0.00           H  
ATOM    936  CB  PHE    58      66.961  39.471  67.887  1.00  0.00           C  
ATOM    937  HB2 PHE    58      67.565  39.930  68.491  1.00  0.00           H  
ATOM    938  HB3 PHE    58      66.076  39.517  68.282  1.00  0.00           H  
ATOM    939  CG  PHE    58      67.377  38.029  67.778  1.00  0.00           C  
ATOM    940  CD1 PHE    58      68.716  37.695  67.583  1.00  0.00           C  
ATOM    941  HD1 PHE    58      69.352  38.370  67.513  1.00  0.00           H  
ATOM    942  CE1 PHE    58      69.111  36.375  67.493  1.00  0.00           C  
ATOM    943  HE1 PHE    58      70.007  36.166  67.357  1.00  0.00           H  
ATOM    944  CZ  PHE    58      68.183  35.371  67.604  1.00  0.00           C  
ATOM    945  HZ  PHE    58      68.449  34.482  67.545  1.00  0.00           H  
ATOM    946  CE2 PHE    58      66.848  35.686  67.804  1.00  0.00           C  
ATOM    947  HE2 PHE    58      66.218  35.007  67.882  1.00  0.00           H  
ATOM    948  CD2 PHE    58      66.452  37.007  67.887  1.00  0.00           C  
ATOM    949  HD2 PHE    58      65.554  37.211  68.018  1.00  0.00           H  
ATOM    950  C   PHE    58      66.062  39.484  65.537  1.00  0.00           C  
ATOM    951  O   PHE    58      66.567  39.007  64.521  1.00  0.00           O  
ATOM    952  N   TRP    59      64.755  39.414  65.799  1.00  0.00           N  
ATOM    953  H   TRP    59      64.352  39.765  66.473  1.00  0.00           H  
ATOM    954  CA  TRP    59      63.924  38.671  64.854  1.00  0.00           C  
ATOM    955  HA  TRP    59      64.388  37.829  64.725  1.00  0.00           H  
ATOM    956  CB  TRP    59      62.521  38.383  65.391  1.00  0.00           C  
ATOM    957  HB2 TRP    59      62.105  37.707  64.833  1.00  0.00           H  
ATOM    958  HB3 TRP    59      62.597  38.008  66.282  1.00  0.00           H  
ATOM    959  CG  TRP    59      61.637  39.569  65.446  1.00  0.00           C  
ATOM    960  CD1 TRP    59      61.410  40.382  66.493  1.00  0.00           C  
ATOM    961  HD1 TRP    59      61.790  40.285  67.336  1.00  0.00           H  
ATOM    962  NE1 TRP    59      60.532  41.379  66.132  1.00  0.00           N  
ATOM    963  HE1 TRP    59      60.247  42.005  66.649  1.00  0.00           H  
ATOM    964  CE2 TRP    59      60.187  41.215  64.826  1.00  0.00           C  
ATOM    965  CZ2 TRP    59      59.350  41.969  64.024  1.00  0.00           C  
ATOM    966  HZ2 TRP    59      58.915  42.722  64.353  1.00  0.00           H  
ATOM    967  CH2 TRP    59      59.184  41.556  62.700  1.00  0.00           C  
ATOM    968  HH2 TRP    59      58.627  42.044  62.138  1.00  0.00           H  
ATOM    969  CZ3 TRP    59      59.824  40.447  62.211  1.00  0.00           C  
ATOM    970  HZ3 TRP    59      59.694  40.195  61.325  1.00  0.00           H  
ATOM    971  CE3 TRP    59      60.662  39.696  63.018  1.00  0.00           C  
ATOM    972  HE3 TRP    59      61.093  38.944  62.682  1.00  0.00           H  
ATOM    973  CD2 TRP    59      60.848  40.091  64.350  1.00  0.00           C  
ATOM    974  C   TRP    59      63.788  39.392  63.522  1.00  0.00           C  
ATOM    975  O   TRP    59      63.614  38.747  62.485  1.00  0.00           O  
ATOM    976  N   MET    60      63.884  40.724  63.543  1.00  0.00           N  
ATOM    977  H   MET    60      64.034  41.188  64.252  1.00  0.00           H  
ATOM    978  CA  MET    60      63.737  41.502  62.331  1.00  0.00           C  
ATOM    979  HA  MET    60      62.847  41.346  61.977  1.00  0.00           H  
ATOM    980  CB  MET    60      63.889  42.983  62.592  1.00  0.00           C  
ATOM    981  HB2 MET    60      63.197  43.275  63.207  1.00  0.00           H  
ATOM    982  HB3 MET    60      64.741  43.148  63.025  1.00  0.00           H  
ATOM    983  CG  MET    60      63.807  43.783  61.339  1.00  0.00           C  
ATOM    984  HG2 MET    60      64.358  43.367  60.658  1.00  0.00           H  
ATOM    985  HG3 MET    60      62.894  43.771  61.011  1.00  0.00           H  
ATOM    986  SD  MET    60      64.323  45.457  61.564  1.00  0.00           S  
ATOM    987  CE  MET    60      66.055  45.150  61.790  1.00  0.00           C  
ATOM    988  HE1 MET    60      66.517  45.991  61.933  1.00  0.00           H  
ATOM    989  HE2 MET    60      66.184  44.576  62.561  1.00  0.00           H  
ATOM    990  HE3 MET    60      66.413  44.715  61.000  1.00  0.00           H  
ATOM    991  C   MET    60      64.788  41.081  61.366  1.00  0.00           C  
ATOM    992  O   MET    60      64.498  40.787  60.214  1.00  0.00           O  
ATOM    993  N   GLU    61      66.007  41.064  61.871  1.00  0.00           N  
ATOM    994  H   GLU    61      66.174  41.270  62.689  1.00  0.00           H  
ATOM    995  CA  GLU    61      67.178  40.706  61.127  1.00  0.00           C  
ATOM    996  HA  GLU    61      67.235  41.224  60.309  1.00  0.00           H  
ATOM    997  CB  GLU    61      68.422  41.017  61.961  1.00  0.00           C  
ATOM    998  HB2 GLU    61      68.329  40.597  62.830  1.00  0.00           H  
ATOM    999  HB3 GLU    61      69.194  40.615  61.533  1.00  0.00           H  
ATOM   1000  CG  GLU    61      68.694  42.530  62.164  1.00  0.00           C  
ATOM   1001  HG2 GLU    61      67.909  42.948  62.550  1.00  0.00           H  
ATOM   1002  HG3 GLU    61      69.417  42.643  62.800  1.00  0.00           H  
ATOM   1003  CD  GLU    61      69.049  43.231  60.875  1.00  0.00           C  
ATOM   1004  OE1 GLU    61      69.200  42.536  59.919  1.00  0.00           O  
ATOM   1005  OE2 GLU    61      69.207  44.443  60.826  1.00  0.00           O  
ATOM   1006  C   GLU    61      67.099  39.243  60.738  1.00  0.00           C  
ATOM   1007  O   GLU    61      67.497  38.877  59.646  1.00  0.00           O  
ATOM   1008  N   ILE    62      66.518  38.380  61.564  1.00  0.00           N  
ATOM   1009  H   ILE    62      66.184  38.539  62.340  1.00  0.00           H  
ATOM   1010  CA  ILE    62      66.456  37.015  61.065  1.00  0.00           C  
ATOM   1011  HA  ILE    62      67.370  36.700  60.992  1.00  0.00           H  
ATOM   1012  CB  ILE    62      65.723  36.030  61.999  1.00  0.00           C  
ATOM   1013  HB  ILE    62      64.871  36.421  62.248  1.00  0.00           H  
ATOM   1014  CG2 ILE    62      65.493  34.719  61.268  1.00  0.00           C  
ATOM   1015 HG21 ILE    62      65.032  34.098  61.854  1.00  0.00           H  
ATOM   1016 HG22 ILE    62      64.953  34.879  60.478  1.00  0.00           H  
ATOM   1017 HG23 ILE    62      66.347  34.341  61.004  1.00  0.00           H  
ATOM   1018  CG1 ILE    62      66.502  35.787  63.270  1.00  0.00           C  
ATOM   1019 HG12 ILE    62      67.309  35.293  63.057  1.00  0.00           H  
ATOM   1020 HG13 ILE    62      66.781  36.640  63.638  1.00  0.00           H  
ATOM   1021  CD1 ILE    62      65.724  35.031  64.316  1.00  0.00           C  
ATOM   1022 HD11 ILE    62      66.276  34.907  65.104  1.00  0.00           H  
ATOM   1023 HD12 ILE    62      64.929  35.533  64.554  1.00  0.00           H  
ATOM   1024 HD13 ILE    62      65.465  34.165  63.964  1.00  0.00           H  
ATOM   1025  C   ILE    62      65.723  37.039  59.737  1.00  0.00           C  
ATOM   1026  O   ILE    62      66.210  36.525  58.729  1.00  0.00           O  
ATOM   1027  N   VAL    63      64.584  37.705  59.726  1.00  0.00           N  
ATOM   1028  H   VAL    63      64.261  38.125  60.403  1.00  0.00           H  
ATOM   1029  CA  VAL    63      63.778  37.773  58.530  1.00  0.00           C  
ATOM   1030  HA  VAL    63      63.651  36.860  58.226  1.00  0.00           H  
ATOM   1031  CB  VAL    63      62.434  38.440  58.864  1.00  0.00           C  
ATOM   1032  HB  VAL    63      62.590  39.296  59.293  1.00  0.00           H  
ATOM   1033  CG1 VAL    63      61.643  38.696  57.592  1.00  0.00           C  
ATOM   1034 HG11 VAL    63      60.798  39.117  57.815  1.00  0.00           H  
ATOM   1035 HG12 VAL    63      62.150  39.281  57.007  1.00  0.00           H  
ATOM   1036 HG13 VAL    63      61.475  37.854  57.140  1.00  0.00           H  
ATOM   1037  CG2 VAL    63      61.661  37.544  59.813  1.00  0.00           C  
ATOM   1038 HG21 VAL    63      60.811  37.958  60.029  1.00  0.00           H  
ATOM   1039 HG22 VAL    63      61.504  36.685  59.391  1.00  0.00           H  
ATOM   1040 HG23 VAL    63      62.173  37.415  60.627  1.00  0.00           H  
ATOM   1041  C   VAL    63      64.445  38.519  57.381  1.00  0.00           C  
ATOM   1042  O   VAL    63      64.476  38.015  56.261  1.00  0.00           O  
ATOM   1043  N   LEU    64      64.967  39.711  57.655  1.00  0.00           N  
ATOM   1044  H   LEU    64      65.006  40.056  58.442  1.00  0.00           H  
ATOM   1045  CA  LEU    64      65.524  40.533  56.598  1.00  0.00           C  
ATOM   1046  HA  LEU    64      64.950  40.399  55.828  1.00  0.00           H  
ATOM   1047  CB  LEU    64      65.511  41.994  57.016  1.00  0.00           C  
ATOM   1048  HB2 LEU    64      65.977  42.087  57.862  1.00  0.00           H  
ATOM   1049  HB3 LEU    64      66.003  42.516  56.363  1.00  0.00           H  
ATOM   1050  CG  LEU    64      64.105  42.564  57.155  1.00  0.00           C  
ATOM   1051  HG  LEU    64      63.599  42.065  57.815  1.00  0.00           H  
ATOM   1052  CD1 LEU    64      64.187  43.980  57.612  1.00  0.00           C  
ATOM   1053 HD11 LEU    64      63.292  44.344  57.701  1.00  0.00           H  
ATOM   1054 HD12 LEU    64      64.638  44.018  58.470  1.00  0.00           H  
ATOM   1055 HD13 LEU    64      64.685  44.501  56.963  1.00  0.00           H  
ATOM   1056  CD2 LEU    64      63.391  42.453  55.812  1.00  0.00           C  
ATOM   1057 HD21 LEU    64      62.494  42.814  55.891  1.00  0.00           H  
ATOM   1058 HD22 LEU    64      63.882  42.953  55.142  1.00  0.00           H  
ATOM   1059 HD23 LEU    64      63.342  41.521  55.548  1.00  0.00           H  
ATOM   1060  C   LEU    64      66.897  40.122  56.136  1.00  0.00           C  
ATOM   1061  O   LEU    64      67.198  40.233  54.954  1.00  0.00           O  
ATOM   1062  N   VAL    65      67.734  39.632  57.027  1.00  0.00           N  
ATOM   1063  H   VAL    65      67.572  39.528  57.865  1.00  0.00           H  
ATOM   1064  CA  VAL    65      69.044  39.227  56.579  1.00  0.00           C  
ATOM   1065  HA  VAL    65      69.499  39.989  56.187  1.00  0.00           H  
ATOM   1066  CB  VAL    65      69.934  38.741  57.721  1.00  0.00           C  
ATOM   1067  HB  VAL    65      69.471  38.062  58.237  1.00  0.00           H  
ATOM   1068  CG1 VAL    65      71.177  38.163  57.151  1.00  0.00           C  
ATOM   1069 HG11 VAL    65      71.749  37.852  57.870  1.00  0.00           H  
ATOM   1070 HG12 VAL    65      70.952  37.418  56.572  1.00  0.00           H  
ATOM   1071 HG13 VAL    65      71.644  38.841  56.638  1.00  0.00           H  
ATOM   1072  CG2 VAL    65      70.262  39.886  58.622  1.00  0.00           C  
ATOM   1073 HG21 VAL    65      70.827  39.576  59.347  1.00  0.00           H  
ATOM   1074 HG22 VAL    65      70.729  40.571  58.118  1.00  0.00           H  
ATOM   1075 HG23 VAL    65      69.443  40.256  58.987  1.00  0.00           H  
ATOM   1076  C   VAL    65      68.836  38.114  55.587  1.00  0.00           C  
ATOM   1077  O   VAL    65      69.439  38.123  54.517  1.00  0.00           O  
ATOM   1078  N   VAL    66      67.953  37.173  55.938  1.00  0.00           N  
ATOM   1079  H   VAL    66      67.529  37.162  56.686  1.00  0.00           H  
ATOM   1080  CA  VAL    66      67.643  36.074  55.052  1.00  0.00           C  
ATOM   1081  HA  VAL    66      68.466  35.614  54.823  1.00  0.00           H  
ATOM   1082  CB  VAL    66      66.720  35.071  55.747  1.00  0.00           C  
ATOM   1083  HB  VAL    66      65.952  35.532  56.119  1.00  0.00           H  
ATOM   1084  CG1 VAL    66      66.222  34.042  54.747  1.00  0.00           C  
ATOM   1085 HG11 VAL    66      65.638  33.411  55.196  1.00  0.00           H  
ATOM   1086 HG12 VAL    66      65.732  34.489  54.040  1.00  0.00           H  
ATOM   1087 HG13 VAL    66      66.978  33.568  54.366  1.00  0.00           H  
ATOM   1088  CG2 VAL    66      67.504  34.382  56.865  1.00  0.00           C  
ATOM   1089 HG21 VAL    66      66.931  33.742  57.316  1.00  0.00           H  
ATOM   1090 HG22 VAL    66      68.269  33.920  56.487  1.00  0.00           H  
ATOM   1091 HG23 VAL    66      67.810  35.046  57.502  1.00  0.00           H  
ATOM   1092  C   VAL    66      67.018  36.594  53.771  1.00  0.00           C  
ATOM   1093  O   VAL    66      67.367  36.138  52.687  1.00  0.00           O  
ATOM   1094  N   PHE    67      66.106  37.561  53.880  1.00  0.00           N  
ATOM   1095  H   PHE    67      65.831  37.897  54.623  1.00  0.00           H  
ATOM   1096  CA  PHE    67      65.502  38.123  52.683  1.00  0.00           C  
ATOM   1097  HA  PHE    67      64.957  37.427  52.282  1.00  0.00           H  
ATOM   1098  CB  PHE    67      64.612  39.319  53.012  1.00  0.00           C  
ATOM   1099  HB2 PHE    67      63.847  39.013  53.525  1.00  0.00           H  
ATOM   1100  HB3 PHE    67      65.105  39.935  53.577  1.00  0.00           H  
ATOM   1101  CG  PHE    67      64.126  40.051  51.798  1.00  0.00           C  
ATOM   1102  CD1 PHE    67      63.093  39.565  51.018  1.00  0.00           C  
ATOM   1103  HD1 PHE    67      62.678  38.765  51.248  1.00  0.00           H  
ATOM   1104  CE1 PHE    67      62.671  40.262  49.894  1.00  0.00           C  
ATOM   1105  HE1 PHE    67      61.976  39.927  49.374  1.00  0.00           H  
ATOM   1106  CZ  PHE    67      63.282  41.453  49.545  1.00  0.00           C  
ATOM   1107  HZ  PHE    67      63.000  41.919  48.791  1.00  0.00           H  
ATOM   1108  CE2 PHE    67      64.311  41.948  50.318  1.00  0.00           C  
ATOM   1109  HE2 PHE    67      64.723  42.749  50.088  1.00  0.00           H  
ATOM   1110  CD2 PHE    67      64.727  41.252  51.433  1.00  0.00           C  
ATOM   1111  HD2 PHE    67      65.421  41.591  51.950  1.00  0.00           H  
ATOM   1112  C   PHE    67      66.574  38.569  51.715  1.00  0.00           C  
ATOM   1113  O   PHE    67      66.542  38.194  50.546  1.00  0.00           O  
ATOM   1114  N   PHE    68      67.520  39.358  52.214  1.00  0.00           N  
ATOM   1115  H   PHE    68      67.562  39.592  53.041  1.00  0.00           H  
ATOM   1116  CA  PHE    68      68.579  39.899  51.388  1.00  0.00           C  
ATOM   1117  HA  PHE    68      68.181  40.271  50.585  1.00  0.00           H  
ATOM   1118  CB  PHE    68      69.307  41.023  52.127  1.00  0.00           C  
ATOM   1119  HB2 PHE    68      69.510  40.733  53.030  1.00  0.00           H  
ATOM   1120  HB3 PHE    68      70.154  41.198  51.688  1.00  0.00           H  
ATOM   1121  CG  PHE    68      68.498  42.305  52.184  1.00  0.00           C  
ATOM   1122  CD1 PHE    68      68.005  42.808  53.386  1.00  0.00           C  
ATOM   1123  HD1 PHE    68      68.183  42.357  54.180  1.00  0.00           H  
ATOM   1124  CE1 PHE    68      67.251  43.974  53.415  1.00  0.00           C  
ATOM   1125  HE1 PHE    68      66.927  44.299  54.224  1.00  0.00           H  
ATOM   1126  CZ  PHE    68      66.983  44.651  52.241  1.00  0.00           C  
ATOM   1127  HZ  PHE    68      66.479  45.433  52.257  1.00  0.00           H  
ATOM   1128  CE2 PHE    68      67.467  44.161  51.042  1.00  0.00           C  
ATOM   1129  HE2 PHE    68      67.287  44.614  50.250  1.00  0.00           H  
ATOM   1130  CD2 PHE    68      68.217  43.000  51.017  1.00  0.00           C  
ATOM   1131  HD2 PHE    68      68.538  42.680  50.205  1.00  0.00           H  
ATOM   1132  C   PHE    68      69.545  38.810  50.953  1.00  0.00           C  
ATOM   1133  O   PHE    68      70.147  38.906  49.889  1.00  0.00           O  
ATOM   1134  N   GLY    69      69.696  37.775  51.772  1.00  0.00           N  
ATOM   1135  H   GLY    69      69.297  37.692  52.529  1.00  0.00           H  
ATOM   1136  CA  GLY    69      70.577  36.679  51.426  1.00  0.00           C  
ATOM   1137  HA2 GLY    69      71.478  37.005  51.276  1.00  0.00           H  
ATOM   1138  HA3 GLY    69      70.624  36.041  52.155  1.00  0.00           H  
ATOM   1139  C   GLY    69      70.044  36.015  50.180  1.00  0.00           C  
ATOM   1140  O   GLY    69      70.749  35.890  49.184  1.00  0.00           O  
ATOM   1141  N   THR    70      68.785  35.611  50.256  1.00  0.00           N  
ATOM   1142  H   THR    70      68.299  35.714  50.958  1.00  0.00           H  
ATOM   1143  CA  THR    70      68.101  34.955  49.165  1.00  0.00           C  
ATOM   1144  HA  THR    70      68.559  34.123  48.966  1.00  0.00           H  
ATOM   1145  CB  THR    70      66.650  34.632  49.548  1.00  0.00           C  
ATOM   1146  HB  THR    70      66.192  35.455  49.779  1.00  0.00           H  
ATOM   1147  CG2 THR    70      65.935  33.980  48.378  1.00  0.00           C  
ATOM   1148 HG21 THR    70      65.020  33.780  48.629  1.00  0.00           H  
ATOM   1149 HG22 THR    70      65.937  34.585  47.620  1.00  0.00           H  
ATOM   1150 HG23 THR    70      66.391  33.158  48.137  1.00  0.00           H  
ATOM   1151  OG1 THR    70      66.638  33.744  50.675  1.00  0.00           O  
ATOM   1152  HG1 THR    70      66.790  34.180  51.377  1.00  0.00           H  
ATOM   1153  C   THR    70      68.117  35.852  47.953  1.00  0.00           C  
ATOM   1154  O   THR    70      68.417  35.401  46.850  1.00  0.00           O  
ATOM   1155  N   GLU    71      67.806  37.127  48.169  1.00  0.00           N  
ATOM   1156  H   GLU    71      67.602  37.447  48.941  1.00  0.00           H  
ATOM   1157  CA  GLU    71      67.787  38.093  47.100  1.00  0.00           C  
ATOM   1158  HA  GLU    71      67.056  37.900  46.493  1.00  0.00           H  
ATOM   1159  CB  GLU    71      67.588  39.494  47.663  1.00  0.00           C  
ATOM   1160  HB2 GLU    71      66.781  39.497  48.200  1.00  0.00           H  
ATOM   1161  HB3 GLU    71      68.327  39.693  48.259  1.00  0.00           H  
ATOM   1162  CG  GLU    71      67.488  40.586  46.654  1.00  0.00           C  
ATOM   1163  HG2 GLU    71      68.228  40.526  46.030  1.00  0.00           H  
ATOM   1164  HG3 GLU    71      66.673  40.484  46.138  1.00  0.00           H  
ATOM   1165  CD  GLU    71      67.499  41.910  47.321  1.00  0.00           C  
ATOM   1166  OE1 GLU    71      66.767  42.109  48.260  1.00  0.00           O  
ATOM   1167  OE2 GLU    71      68.261  42.726  46.891  1.00  0.00           O  
ATOM   1168  C   GLU    71      69.107  38.017  46.370  1.00  0.00           C  
ATOM   1169  O   GLU    71      69.127  37.865  45.155  1.00  0.00           O  
ATOM   1170  N   TYR    72      70.201  38.095  47.127  1.00  0.00           N  
ATOM   1171  H   TYR    72      70.187  38.186  47.982  1.00  0.00           H  
ATOM   1172  CA  TYR    72      71.527  38.032  46.556  1.00  0.00           C  
ATOM   1173  HA  TYR    72      71.594  38.821  45.996  1.00  0.00           H  
ATOM   1174  CB  TYR    72      72.634  38.087  47.590  1.00  0.00           C  
ATOM   1175  HB2 TYR    72      72.583  38.912  48.098  1.00  0.00           H  
ATOM   1176  HB3 TYR    72      72.543  37.358  48.223  1.00  0.00           H  
ATOM   1177  CG  TYR    72      73.931  37.997  46.878  1.00  0.00           C  
ATOM   1178  CD1 TYR    72      74.479  39.132  46.333  1.00  0.00           C  
ATOM   1179  HD1 TYR    72      74.056  39.953  46.444  1.00  0.00           H  
ATOM   1180  CE1 TYR    72      75.642  39.056  45.630  1.00  0.00           C  
ATOM   1181  HE1 TYR    72      76.019  39.825  45.268  1.00  0.00           H  
ATOM   1182  CZ  TYR    72      76.265  37.827  45.455  1.00  0.00           C  
ATOM   1183  OH  TYR    72      77.427  37.739  44.742  1.00  0.00           O  
ATOM   1184  HH  TYR    72      77.684  36.940  44.722  1.00  0.00           H  
ATOM   1185  CE2 TYR    72      75.716  36.692  45.991  1.00  0.00           C  
ATOM   1186  HE2 TYR    72      76.135  35.870  45.872  1.00  0.00           H  
ATOM   1187  CD2 TYR    72      74.545  36.772  46.704  1.00  0.00           C  
ATOM   1188  HD2 TYR    72      74.167  36.004  47.068  1.00  0.00           H  
ATOM   1189  C   TYR    72      71.714  36.784  45.734  1.00  0.00           C  
ATOM   1190  O   TYR    72      72.231  36.849  44.628  1.00  0.00           O  
ATOM   1191  N   VAL    73      71.320  35.642  46.278  1.00  0.00           N  
ATOM   1192  H   VAL    73      70.953  35.568  47.052  1.00  0.00           H  
ATOM   1193  CA  VAL    73      71.497  34.397  45.556  1.00  0.00           C  
ATOM   1194  HA  VAL    73      72.445  34.228  45.437  1.00  0.00           H  
ATOM   1195  CB  VAL    73      70.909  33.225  46.351  1.00  0.00           C  
ATOM   1196  HB  VAL    73      69.999  33.431  46.617  1.00  0.00           H  
ATOM   1197  CG1 VAL    73      70.893  32.008  45.504  1.00  0.00           C  
ATOM   1198 HG11 VAL    73      70.521  31.268  46.008  1.00  0.00           H  
ATOM   1199 HG12 VAL    73      70.349  32.168  44.717  1.00  0.00           H  
ATOM   1200 HG13 VAL    73      71.798  31.791  45.232  1.00  0.00           H  
ATOM   1201  CG2 VAL    73      71.745  32.993  47.592  1.00  0.00           C  
ATOM   1202 HG21 VAL    73      71.376  32.252  48.097  1.00  0.00           H  
ATOM   1203 HG22 VAL    73      72.657  32.785  47.334  1.00  0.00           H  
ATOM   1204 HG23 VAL    73      71.739  33.793  48.141  1.00  0.00           H  
ATOM   1205  C   VAL    73      70.840  34.508  44.191  1.00  0.00           C  
ATOM   1206  O   VAL    73      71.414  34.091  43.185  1.00  0.00           O  
ATOM   1207  N   VAL    74      69.649  35.086  44.165  1.00  0.00           N  
ATOM   1208  H   VAL    74      69.234  35.372  44.862  1.00  0.00           H  
ATOM   1209  CA  VAL    74      68.944  35.281  42.919  1.00  0.00           C  
ATOM   1210  HA  VAL    74      68.882  34.424  42.469  1.00  0.00           H  
ATOM   1211  CB  VAL    74      67.518  35.784  43.164  1.00  0.00           C  
ATOM   1212  HB  VAL    74      67.532  36.577  43.722  1.00  0.00           H  
ATOM   1213  CG1 VAL    74      66.878  36.146  41.846  1.00  0.00           C  
ATOM   1214 HG11 VAL    74      65.975  36.464  42.001  1.00  0.00           H  
ATOM   1215 HG12 VAL    74      67.397  36.843  41.415  1.00  0.00           H  
ATOM   1216 HG13 VAL    74      66.850  35.363  41.274  1.00  0.00           H  
ATOM   1217  CG2 VAL    74      66.727  34.702  43.877  1.00  0.00           C  
ATOM   1218 HG21 VAL    74      65.822  35.014  44.036  1.00  0.00           H  
ATOM   1219 HG22 VAL    74      66.702  33.904  43.327  1.00  0.00           H  
ATOM   1220 HG23 VAL    74      67.151  34.496  44.725  1.00  0.00           H  
ATOM   1221  C   VAL    74      69.710  36.247  42.024  1.00  0.00           C  
ATOM   1222  O   VAL    74      69.799  36.016  40.826  1.00  0.00           O  
ATOM   1223  N   ARG    75      70.261  37.323  42.602  1.00  0.00           N  
ATOM   1224  H   ARG    75      70.210  37.497  43.443  1.00  0.00           H  
ATOM   1225  CA  ARG    75      71.011  38.308  41.824  1.00  0.00           C  
ATOM   1226  HA  ARG    75      70.398  38.701  41.183  1.00  0.00           H  
ATOM   1227  CB  ARG    75      71.589  39.394  42.728  1.00  0.00           C  
ATOM   1228  HB2 ARG    75      72.074  38.968  43.452  1.00  0.00           H  
ATOM   1229  HB3 ARG    75      72.234  39.909  42.219  1.00  0.00           H  
ATOM   1230  CG  ARG    75      70.603  40.320  43.307  1.00  0.00           C  
ATOM   1231  HG2 ARG    75      70.135  40.772  42.588  1.00  0.00           H  
ATOM   1232  HG3 ARG    75      69.941  39.809  43.799  1.00  0.00           H  
ATOM   1233  CD  ARG    75      71.199  41.341  44.214  1.00  0.00           C  
ATOM   1234  HD2 ARG    75      71.630  40.914  44.971  1.00  0.00           H  
ATOM   1235  HD3 ARG    75      71.881  41.852  43.750  1.00  0.00           H  
ATOM   1236  NE  ARG    75      70.162  42.183  44.648  1.00  0.00           N  
ATOM   1237  HE  ARG    75      69.830  42.079  45.434  1.00  0.00           H  
ATOM   1238  CZ  ARG    75      69.705  43.107  43.881  1.00  0.00           C  
ATOM   1239  NH1 ARG    75      70.232  43.300  42.745  1.00  0.00           N  
ATOM   1240 HH11 ARG    75      70.893  42.813  42.490  1.00  0.00           H  
ATOM   1241 HH12 ARG    75      69.928  43.918  42.229  1.00  0.00           H  
ATOM   1242  NH2 ARG    75      68.706  43.839  44.214  1.00  0.00           N  
ATOM   1243 HH21 ARG    75      68.319  43.719  44.973  1.00  0.00           H  
ATOM   1244 HH22 ARG    75      68.423  44.450  43.679  1.00  0.00           H  
ATOM   1245  C   ARG    75      72.172  37.638  41.125  1.00  0.00           C  
ATOM   1246  O   ARG    75      72.432  37.877  39.944  1.00  0.00           O  
ATOM   1247  N   LEU    76      72.839  36.773  41.871  1.00  0.00           N  
ATOM   1248  H   LEU    76      72.628  36.594  42.685  1.00  0.00           H  
ATOM   1249  CA  LEU    76      73.985  36.044  41.399  1.00  0.00           C  
ATOM   1250  HA  LEU    76      74.681  36.661  41.125  1.00  0.00           H  
ATOM   1251  CB  LEU    76      74.542  35.166  42.519  1.00  0.00           C  
ATOM   1252  HB2 LEU    76      74.800  35.739  43.258  1.00  0.00           H  
ATOM   1253  HB3 LEU    76      73.830  34.591  42.841  1.00  0.00           H  
ATOM   1254  CG  LEU    76      75.722  34.302  42.151  1.00  0.00           C  
ATOM   1255  HG  LEU    76      75.506  33.726  41.401  1.00  0.00           H  
ATOM   1256  CD1 LEU    76      76.875  35.191  41.753  1.00  0.00           C  
ATOM   1257 HD11 LEU    76      77.639  34.643  41.514  1.00  0.00           H  
ATOM   1258 HD12 LEU    76      76.617  35.734  40.992  1.00  0.00           H  
ATOM   1259 HD13 LEU    76      77.111  35.768  42.496  1.00  0.00           H  
ATOM   1260  CD2 LEU    76      76.083  33.429  43.335  1.00  0.00           C  
ATOM   1261 HD21 LEU    76      76.842  32.870  43.106  1.00  0.00           H  
ATOM   1262 HD22 LEU    76      76.312  33.990  44.093  1.00  0.00           H  
ATOM   1263 HD23 LEU    76      75.326  32.868  43.566  1.00  0.00           H  
ATOM   1264  C   LEU    76      73.573  35.205  40.224  1.00  0.00           C  
ATOM   1265  O   LEU    76      74.218  35.228  39.182  1.00  0.00           O  
ATOM   1266  N   TRP    77      72.485  34.471  40.386  1.00  0.00           N  
ATOM   1267  H   TRP    77      72.000  34.457  41.096  1.00  0.00           H  
ATOM   1268  CA  TRP    77      72.039  33.613  39.315  1.00  0.00           C  
ATOM   1269  HA  TRP    77      72.769  33.015  39.093  1.00  0.00           H  
ATOM   1270  CB  TRP    77      70.821  32.823  39.762  1.00  0.00           C  
ATOM   1271  HB2 TRP    77      70.162  33.435  40.126  1.00  0.00           H  
ATOM   1272  HB3 TRP    77      70.417  32.398  38.989  1.00  0.00           H  
ATOM   1273  CG  TRP    77      71.130  31.793  40.771  1.00  0.00           C  
ATOM   1274  CD1 TRP    77      72.345  31.232  41.023  1.00  0.00           C  
ATOM   1275  HD1 TRP    77      73.134  31.448  40.581  1.00  0.00           H  
ATOM   1276  NE1 TRP    77      72.234  30.302  42.024  1.00  0.00           N  
ATOM   1277  HE1 TRP    77      72.878  29.828  42.340  1.00  0.00           H  
ATOM   1278  CE2 TRP    77      70.925  30.251  42.439  1.00  0.00           C  
ATOM   1279  CZ2 TRP    77      70.326  29.469  43.413  1.00  0.00           C  
ATOM   1280  HZ2 TRP    77      70.817  28.852  43.907  1.00  0.00           H  
ATOM   1281  CH2 TRP    77      68.955  29.643  43.624  1.00  0.00           C  
ATOM   1282  HH2 TRP    77      68.526  29.132  44.272  1.00  0.00           H  
ATOM   1283  CZ3 TRP    77      68.227  30.551  42.896  1.00  0.00           C  
ATOM   1284  HZ3 TRP    77      67.317  30.646  43.061  1.00  0.00           H  
ATOM   1285  CE3 TRP    77      68.830  31.329  41.917  1.00  0.00           C  
ATOM   1286  HE3 TRP    77      68.332  31.941  41.425  1.00  0.00           H  
ATOM   1287  CD2 TRP    77      70.201  31.175  41.684  1.00  0.00           C  
ATOM   1288  C   TRP    77      71.670  34.414  38.083  1.00  0.00           C  
ATOM   1289  O   TRP    77      72.077  34.078  36.971  1.00  0.00           O  
ATOM   1290  N   SER    78      70.940  35.506  38.295  1.00  0.00           N  
ATOM   1291  H   SER    78      70.721  35.794  39.075  1.00  0.00           H  
ATOM   1292  CA  SER    78      70.447  36.312  37.198  1.00  0.00           C  
ATOM   1293  HA  SER    78      69.960  35.727  36.597  1.00  0.00           H  
ATOM   1294  CB  SER    78      69.512  37.378  37.719  1.00  0.00           C  
ATOM   1295  HB2 SER    78      69.080  37.825  36.974  1.00  0.00           H  
ATOM   1296  HB3 SER    78      68.811  36.966  38.248  1.00  0.00           H  
ATOM   1297  OG  SER    78      70.197  38.315  38.496  1.00  0.00           O  
ATOM   1298  HG  SER    78      70.855  37.946  38.866  1.00  0.00           H  
ATOM   1299  C   SER    78      71.568  36.931  36.403  1.00  0.00           C  
ATOM   1300  O   SER    78      71.432  37.129  35.200  1.00  0.00           O  
ATOM   1301  N   ALA    79      72.696  37.169  37.056  1.00  0.00           N  
ATOM   1302  H   ALA    79      72.819  36.981  37.886  1.00  0.00           H  
ATOM   1303  CA  ALA    79      73.837  37.780  36.405  1.00  0.00           C  
ATOM   1304  HA  ALA    79      73.563  38.673  36.143  1.00  0.00           H  
ATOM   1305  CB  ALA    79      75.003  37.843  37.359  1.00  0.00           C  
ATOM   1306  HB1 ALA    79      75.762  38.253  36.916  1.00  0.00           H  
ATOM   1307  HB2 ALA    79      74.758  38.371  38.135  1.00  0.00           H  
ATOM   1308  HB3 ALA    79      75.240  36.946  37.641  1.00  0.00           H  
ATOM   1309  C   ALA    79      74.262  37.044  35.149  1.00  0.00           C  
ATOM   1310  O   ALA    79      74.768  37.674  34.229  1.00  0.00           O  
ATOM   1311  N   GLY    80      74.061  35.725  35.099  1.00  0.00           N  
ATOM   1312  H   GLY    80      73.667  35.280  35.721  1.00  0.00           H  
ATOM   1313  CA  GLY    80      74.499  34.908  33.967  1.00  0.00           C  
ATOM   1314  HA2 GLY    80      75.467  34.944  33.915  1.00  0.00           H  
ATOM   1315  HA3 GLY    80      74.258  33.984  34.139  1.00  0.00           H  
ATOM   1316  C   GLY    80      73.918  35.322  32.608  1.00  0.00           C  
ATOM   1317  O   GLY    80      74.407  34.882  31.566  1.00  0.00           O  
ATOM   1318  N   CYS    81      72.892  36.173  32.609  1.00  0.00           N  
ATOM   1319  H   CYS    81      72.539  36.500  33.322  1.00  0.00           H  
ATOM   1320  CA  CYS    81      72.274  36.626  31.367  1.00  0.00           C  
ATOM   1321  HA  CYS    81      72.405  35.896  30.741  1.00  0.00           H  
ATOM   1322  CB  CYS    81      70.814  36.950  31.610  1.00  0.00           C  
ATOM   1323  HB2 CYS    81      70.368  37.089  30.760  1.00  0.00           H  
ATOM   1324  HB3 CYS    81      70.382  36.194  32.037  1.00  0.00           H  
ATOM   1325  SG  CYS    81      70.614  38.410  32.636  1.00  0.00           S  
ATOM   1326  HG  CYS    81      70.800  38.120  33.786  1.00  0.00           H  
ATOM   1327  C   CYS    81      72.896  37.887  30.782  1.00  0.00           C  
ATOM   1328  O   CYS    81      72.636  38.224  29.627  1.00  0.00           O  
ATOM   1329  N   ARG    82      73.674  38.610  31.574  1.00  0.00           N  
ATOM   1330  H   ARG    82      73.894  38.393  32.376  1.00  0.00           H  
ATOM   1331  CA  ARG    82      74.223  39.874  31.100  1.00  0.00           C  
ATOM   1332  HA  ARG    82      73.523  40.340  30.616  1.00  0.00           H  
ATOM   1333  CB  ARG    82      74.650  40.765  32.254  1.00  0.00           C  
ATOM   1334  HB2 ARG    82      73.903  40.869  32.863  1.00  0.00           H  
ATOM   1335  HB3 ARG    82      75.358  40.322  32.747  1.00  0.00           H  
ATOM   1336  CG  ARG    82      75.131  42.136  31.831  1.00  0.00           C  
ATOM   1337  HG2 ARG    82      75.940  42.040  31.305  1.00  0.00           H  
ATOM   1338  HG3 ARG    82      74.465  42.542  31.255  1.00  0.00           H  
ATOM   1339  CD  ARG    82      75.397  43.030  32.957  1.00  0.00           C  
ATOM   1340  HD2 ARG    82      74.586  43.156  33.474  1.00  0.00           H  
ATOM   1341  HD3 ARG    82      76.051  42.626  33.549  1.00  0.00           H  
ATOM   1342  NE  ARG    82      75.883  44.308  32.491  1.00  0.00           N  
ATOM   1343  HE  ARG    82      76.170  44.351  31.682  1.00  0.00           H  
ATOM   1344  CZ  ARG    82      75.922  45.435  33.221  1.00  0.00           C  
ATOM   1345  NH1 ARG    82      75.494  45.449  34.457  1.00  0.00           N  
ATOM   1346 HH11 ARG    82      75.183  44.730  34.812  1.00  0.00           H  
ATOM   1347 HH12 ARG    82      75.524  46.177  34.914  1.00  0.00           H  
ATOM   1348  NH2 ARG    82      76.384  46.549  32.680  1.00  0.00           N  
ATOM   1349 HH21 ARG    82      76.658  46.550  31.865  1.00  0.00           H  
ATOM   1350 HH22 ARG    82      76.411  47.273  33.143  1.00  0.00           H  
ATOM   1351  C   ARG    82      75.384  39.624  30.157  1.00  0.00           C  
ATOM   1352  O   ARG    82      76.219  38.778  30.425  1.00  0.00           O  
ATOM   1353  N   SER    83      75.459  40.376  29.066  1.00  0.00           N  
ATOM   1354  H   SER    83      74.891  40.989  28.864  1.00  0.00           H  
ATOM   1355  CA  SER    83      76.547  40.211  28.098  1.00  0.00           C  
ATOM   1356  HA  SER    83      76.469  39.303  27.766  1.00  0.00           H  
ATOM   1357  CB  SER    83      76.399  41.226  26.992  1.00  0.00           C  
ATOM   1358  HB2 SER    83      77.042  41.042  26.290  1.00  0.00           H  
ATOM   1359  HB3 SER    83      75.517  41.152  26.595  1.00  0.00           H  
ATOM   1360  OG  SER    83      76.591  42.526  27.481  1.00  0.00           O  
ATOM   1361  HG  SER    83      76.507  43.077  26.853  1.00  0.00           H  
ATOM   1362  C   SER    83      77.950  40.346  28.698  1.00  0.00           C  
ATOM   1363  O   SER    83      78.918  39.834  28.136  1.00  0.00           O  
ATOM   1364  N   LYS    84      78.063  41.035  29.826  1.00  0.00           N  
ATOM   1365  H   LYS    84      77.399  41.403  30.229  1.00  0.00           H  
ATOM   1366  CA  LYS    84      79.342  41.228  30.486  1.00  0.00           C  
ATOM   1367  HA  LYS    84      80.054  41.181  29.828  1.00  0.00           H  
ATOM   1368  CB  LYS    84      79.401  42.608  31.139  1.00  0.00           C  
ATOM   1369  HB2 LYS    84      78.654  42.701  31.751  1.00  0.00           H  
ATOM   1370  HB3 LYS    84      80.211  42.674  31.668  1.00  0.00           H  
ATOM   1371  CG  LYS    84      79.367  43.758  30.129  1.00  0.00           C  
ATOM   1372  HG2 LYS    84      80.091  43.649  29.492  1.00  0.00           H  
ATOM   1373  HG3 LYS    84      78.538  43.720  29.626  1.00  0.00           H  
ATOM   1374  CD  LYS    84      79.488  45.120  30.804  1.00  0.00           C  
ATOM   1375  HD2 LYS    84      78.764  45.234  31.439  1.00  0.00           H  
ATOM   1376  HD3 LYS    84      80.316  45.161  31.307  1.00  0.00           H  
ATOM   1377  CE  LYS    84      79.454  46.250  29.783  1.00  0.00           C  
ATOM   1378  HE2 LYS    84      80.181  46.136  29.151  1.00  0.00           H  
ATOM   1379  HE3 LYS    84      78.628  46.202  29.276  1.00  0.00           H  
ATOM   1380  NZ  LYS    84      79.563  47.587  30.428  1.00  0.00           N  
ATOM   1381  HZ1 LYS    84      79.540  48.221  29.804  1.00  0.00           H  
ATOM   1382  HZ2 LYS    84      78.884  47.701  30.992  1.00  0.00           H  
ATOM   1383  HZ3 LYS    84      80.331  47.639  30.875  1.00  0.00           H  
ATOM   1384  C   LYS    84      79.557  40.125  31.514  1.00  0.00           C  
ATOM   1385  O   LYS    84      80.680  39.867  31.940  1.00  0.00           O  
ATOM   1386  N   TYR    85      78.458  39.508  31.928  1.00  0.00           N  
ATOM   1387  H   TYR    85      77.675  39.703  31.630  1.00  0.00           H  
ATOM   1388  CA  TYR    85      78.447  38.448  32.916  1.00  0.00           C  
ATOM   1389  HA  TYR    85      79.363  38.252  33.169  1.00  0.00           H  
ATOM   1390  CB  TYR    85      77.701  38.858  34.194  1.00  0.00           C  
ATOM   1391  HB2 TYR    85      76.787  39.077  33.956  1.00  0.00           H  
ATOM   1392  HB3 TYR    85      77.664  38.089  34.784  1.00  0.00           H  
ATOM   1393  CG  TYR    85      78.280  40.017  34.963  1.00  0.00           C  
ATOM   1394  CD1 TYR    85      77.429  40.853  35.670  1.00  0.00           C  
ATOM   1395  HD1 TYR    85      76.511  40.703  35.654  1.00  0.00           H  
ATOM   1396  CE1 TYR    85      77.944  41.907  36.397  1.00  0.00           C  
ATOM   1397  HE1 TYR    85      77.374  42.473  36.866  1.00  0.00           H  
ATOM   1398  CZ  TYR    85      79.314  42.119  36.426  1.00  0.00           C  
ATOM   1399  OH  TYR    85      79.826  43.165  37.161  1.00  0.00           O  
ATOM   1400  HH  TYR    85      80.663  43.174  37.090  1.00  0.00           H  
ATOM   1401  CE2 TYR    85      80.159  41.283  35.725  1.00  0.00           C  
ATOM   1402  HE2 TYR    85      81.077  41.428  35.745  1.00  0.00           H  
ATOM   1403  CD2 TYR    85      79.643  40.232  34.995  1.00  0.00           C  
ATOM   1404  HD2 TYR    85      80.214  39.668  34.524  1.00  0.00           H  
ATOM   1405  C   TYR    85      77.778  37.228  32.302  1.00  0.00           C  
ATOM   1406  O   TYR    85      76.628  36.932  32.603  1.00  0.00           O  
ATOM   1407  N   VAL    86      78.478  36.536  31.418  1.00  0.00           N  
ATOM   1408  H   VAL    86      79.295  36.694  31.202  1.00  0.00           H  
ATOM   1409  CA  VAL    86      77.858  35.413  30.734  1.00  0.00           C  
ATOM   1410  HA  VAL    86      76.900  35.560  30.778  1.00  0.00           H  
ATOM   1411  CB  VAL    86      78.337  35.365  29.277  1.00  0.00           C  
ATOM   1412  HB  VAL    86      79.302  35.270  29.248  1.00  0.00           H  
ATOM   1413  CG1 VAL    86      77.742  34.164  28.559  1.00  0.00           C  
ATOM   1414 HG11 VAL    86      78.054  34.148  27.641  1.00  0.00           H  
ATOM   1415 HG12 VAL    86      78.018  33.349  29.008  1.00  0.00           H  
ATOM   1416 HG13 VAL    86      76.774  34.227  28.570  1.00  0.00           H  
ATOM   1417  CG2 VAL    86      77.936  36.656  28.600  1.00  0.00           C  
ATOM   1418 HG21 VAL    86      78.232  36.643  27.676  1.00  0.00           H  
ATOM   1419 HG22 VAL    86      76.971  36.751  28.629  1.00  0.00           H  
ATOM   1420 HG23 VAL    86      78.348  37.404  29.060  1.00  0.00           H  
ATOM   1421  C   VAL    86      78.129  34.064  31.403  1.00  0.00           C  
ATOM   1422  O   VAL    86      79.281  33.671  31.612  1.00  0.00           O  
ATOM   1423  N   GLY    87      77.046  33.363  31.726  1.00  0.00           N  
ATOM   1424  H   GLY    87      76.243  33.644  31.598  1.00  0.00           H  
ATOM   1425  CA  GLY    87      77.120  32.040  32.332  1.00  0.00           C  
ATOM   1426  HA2 GLY    87      76.229  31.661  32.386  1.00  0.00           H  
ATOM   1427  HA3 GLY    87      77.644  31.454  31.763  1.00  0.00           H  
ATOM   1428  C   GLY    87      77.733  32.076  33.712  1.00  0.00           C  
ATOM   1429  O   GLY    87      77.863  33.147  34.300  1.00  0.00           O  
ATOM   1430  N   LEU    88      78.108  30.895  34.206  1.00  0.00           N  
ATOM   1431  H   LEU    88      78.037  30.157  33.770  1.00  0.00           H  
ATOM   1432  CA  LEU    88      78.676  30.737  35.537  1.00  0.00           C  
ATOM   1433  HA  LEU    88      77.982  30.971  36.173  1.00  0.00           H  
ATOM   1434  CB  LEU    88      79.113  29.293  35.779  1.00  0.00           C  
ATOM   1435  HB2 LEU    88      78.342  28.712  35.681  1.00  0.00           H  
ATOM   1436  HB3 LEU    88      79.749  29.039  35.092  1.00  0.00           H  
ATOM   1437  CG  LEU    88      79.742  29.050  37.145  1.00  0.00           C  
ATOM   1438  HG  LEU    88      80.509  29.629  37.274  1.00  0.00           H  
ATOM   1439  CD1 LEU    88      78.710  29.357  38.223  1.00  0.00           C  
ATOM   1440 HD11 LEU    88      79.101  29.205  39.098  1.00  0.00           H  
ATOM   1441 HD12 LEU    88      78.431  30.283  38.150  1.00  0.00           H  
ATOM   1442 HD13 LEU    88      77.940  28.778  38.108  1.00  0.00           H  
ATOM   1443  CD2 LEU    88      80.215  27.609  37.233  1.00  0.00           C  
ATOM   1444 HD21 LEU    88      80.616  27.452  38.102  1.00  0.00           H  
ATOM   1445 HD22 LEU    88      79.460  27.012  37.114  1.00  0.00           H  
ATOM   1446 HD23 LEU    88      80.872  27.441  36.539  1.00  0.00           H  
ATOM   1447  C   LEU    88      79.855  31.654  35.740  1.00  0.00           C  
ATOM   1448  O   LEU    88      79.954  32.309  36.772  1.00  0.00           O  
ATOM   1449  N   TRP    89      80.760  31.679  34.770  1.00  0.00           N  
ATOM   1450  H   TRP    89      80.723  31.206  34.053  1.00  0.00           H  
ATOM   1451  CA  TRP    89      81.913  32.547  34.874  1.00  0.00           C  
ATOM   1452  HA  TRP    89      82.479  32.227  35.594  1.00  0.00           H  
ATOM   1453  CB  TRP    89      82.742  32.535  33.601  1.00  0.00           C  
ATOM   1454  HB2 TRP    89      83.078  31.639  33.443  1.00  0.00           H  
ATOM   1455  HB3 TRP    89      82.177  32.763  32.846  1.00  0.00           H  
ATOM   1456  CG  TRP    89      83.884  33.487  33.670  1.00  0.00           C  
ATOM   1457  CD1 TRP    89      83.997  34.673  33.015  1.00  0.00           C  
ATOM   1458  HD1 TRP    89      83.361  35.023  32.433  1.00  0.00           H  
ATOM   1459  NE1 TRP    89      85.184  35.277  33.337  1.00  0.00           N  
ATOM   1460  HE1 TRP    89      85.461  36.031  33.030  1.00  0.00           H  
ATOM   1461  CE2 TRP    89      85.858  34.485  34.227  1.00  0.00           C  
ATOM   1462  CZ2 TRP    89      87.084  34.675  34.838  1.00  0.00           C  
ATOM   1463  HZ2 TRP    89      87.595  35.434  34.669  1.00  0.00           H  
ATOM   1464  CH2 TRP    89      87.525  33.687  35.716  1.00  0.00           C  
ATOM   1465  HH2 TRP    89      88.347  33.790  36.139  1.00  0.00           H  
ATOM   1466  CZ3 TRP    89      86.777  32.567  35.971  1.00  0.00           C  
ATOM   1467  HZ3 TRP    89      87.098  31.926  36.564  1.00  0.00           H  
ATOM   1468  CE3 TRP    89      85.547  32.376  35.356  1.00  0.00           C  
ATOM   1469  HE3 TRP    89      85.043  31.614  35.531  1.00  0.00           H  
ATOM   1470  CD2 TRP    89      85.080  33.352  34.467  1.00  0.00           C  
ATOM   1471  C   TRP    89      81.434  33.947  35.154  1.00  0.00           C  
ATOM   1472  O   TRP    89      81.917  34.603  36.070  1.00  0.00           O  
ATOM   1473  N   GLY    90      80.481  34.401  34.358  1.00  0.00           N  
ATOM   1474  H   GLY    90      80.143  33.957  33.703  1.00  0.00           H  
ATOM   1475  CA  GLY    90      79.929  35.712  34.543  1.00  0.00           C  
ATOM   1476  HA2 GLY    90      80.623  36.375  34.401  1.00  0.00           H  
ATOM   1477  HA3 GLY    90      79.245  35.870  33.874  1.00  0.00           H  
ATOM   1478  C   GLY    90      79.334  35.897  35.919  1.00  0.00           C  
ATOM   1479  O   GLY    90      79.467  36.967  36.505  1.00  0.00           O  
ATOM   1480  N   ARG    91      78.679  34.861  36.435  1.00  0.00           N  
ATOM   1481  H   ARG    91      78.577  34.104  36.039  1.00  0.00           H  
ATOM   1482  CA  ARG    91      78.072  34.947  37.749  1.00  0.00           C  
ATOM   1483  HA  ARG    91      77.436  35.679  37.771  1.00  0.00           H  
ATOM   1484  CB  ARG    91      77.294  33.684  38.077  1.00  0.00           C  
ATOM   1485  HB2 ARG    91      77.883  32.920  37.975  1.00  0.00           H  
ATOM   1486  HB3 ARG    91      77.028  33.715  39.009  1.00  0.00           H  
ATOM   1487  CG  ARG    91      76.054  33.465  37.221  1.00  0.00           C  
ATOM   1488  HG2 ARG    91      75.487  34.251  37.264  1.00  0.00           H  
ATOM   1489  HG3 ARG    91      76.315  33.354  36.293  1.00  0.00           H  
ATOM   1490  CD  ARG    91      75.293  32.283  37.664  1.00  0.00           C  
ATOM   1491  HD2 ARG    91      75.865  31.500  37.628  1.00  0.00           H  
ATOM   1492  HD3 ARG    91      75.029  32.399  38.590  1.00  0.00           H  
ATOM   1493  NE  ARG    91      74.099  32.052  36.842  1.00  0.00           N  
ATOM   1494  HE  ARG    91      73.387  32.492  37.040  1.00  0.00           H  
ATOM   1495  CZ  ARG    91      74.039  31.201  35.800  1.00  0.00           C  
ATOM   1496  NH1 ARG    91      75.098  30.510  35.463  1.00  0.00           N  
ATOM   1497 HH11 ARG    91      75.829  30.600  35.907  1.00  0.00           H  
ATOM   1498 HH12 ARG    91      75.063  29.966  34.798  1.00  0.00           H  
ATOM   1499  NH2 ARG    91      72.915  31.046  35.111  1.00  0.00           N  
ATOM   1500 HH21 ARG    91      72.213  31.492  35.328  1.00  0.00           H  
ATOM   1501 HH22 ARG    91      72.889  30.499  34.448  1.00  0.00           H  
ATOM   1502  C   ARG    91      79.175  35.194  38.764  1.00  0.00           C  
ATOM   1503  O   ARG    91      78.996  35.962  39.702  1.00  0.00           O  
ATOM   1504  N   LEU    92      80.326  34.559  38.550  1.00  0.00           N  
ATOM   1505  H   LEU    92      80.466  34.015  37.899  1.00  0.00           H  
ATOM   1506  CA  LEU    92      81.457  34.752  39.434  1.00  0.00           C  
ATOM   1507  HA  LEU    92      81.194  34.511  40.336  1.00  0.00           H  
ATOM   1508  CB  LEU    92      82.638  33.851  39.067  1.00  0.00           C  
ATOM   1509  HB2 LEU    92      82.352  32.926  39.127  1.00  0.00           H  
ATOM   1510  HB3 LEU    92      82.876  34.014  38.141  1.00  0.00           H  
ATOM   1511  CG  LEU    92      83.878  34.032  39.925  1.00  0.00           C  
ATOM   1512  HG  LEU    92      84.193  34.948  39.879  1.00  0.00           H  
ATOM   1513  CD1 LEU    92      83.544  33.726  41.373  1.00  0.00           C  
ATOM   1514 HD11 LEU    92      84.337  33.842  41.920  1.00  0.00           H  
ATOM   1515 HD12 LEU    92      82.849  34.330  41.680  1.00  0.00           H  
ATOM   1516 HD13 LEU    92      83.232  32.811  41.447  1.00  0.00           H  
ATOM   1517  CD2 LEU    92      84.967  33.116  39.406  1.00  0.00           C  
ATOM   1518 HD21 LEU    92      85.765  33.223  39.947  1.00  0.00           H  
ATOM   1519 HD22 LEU    92      84.666  32.195  39.454  1.00  0.00           H  
ATOM   1520 HD23 LEU    92      85.169  33.342  38.485  1.00  0.00           H  
ATOM   1521  C   LEU    92      81.865  36.203  39.365  1.00  0.00           C  
ATOM   1522  O   LEU    92      82.072  36.831  40.396  1.00  0.00           O  
ATOM   1523  N   ARG    93      81.964  36.736  38.149  1.00  0.00           N  
ATOM   1524  H   ARG    93      81.807  36.315  37.416  1.00  0.00           H  
ATOM   1525  CA  ARG    93      82.362  38.121  37.991  1.00  0.00           C  
ATOM   1526  HA  ARG    93      83.251  38.233  38.363  1.00  0.00           H  
ATOM   1527  CB  ARG    93      82.421  38.507  36.529  1.00  0.00           C  
ATOM   1528  HB2 ARG    93      81.576  38.273  36.113  1.00  0.00           H  
ATOM   1529  HB3 ARG    93      82.511  39.471  36.467  1.00  0.00           H  
ATOM   1530  CG  ARG    93      83.535  37.870  35.744  1.00  0.00           C  
ATOM   1531  HG2 ARG    93      84.388  38.090  36.150  1.00  0.00           H  
ATOM   1532  HG3 ARG    93      83.446  36.905  35.775  1.00  0.00           H  
ATOM   1533  CD  ARG    93      83.520  38.328  34.334  1.00  0.00           C  
ATOM   1534  HD2 ARG    93      84.182  37.834  33.825  1.00  0.00           H  
ATOM   1535  HD3 ARG    93      82.656  38.134  33.939  1.00  0.00           H  
ATOM   1536  NE  ARG    93      83.792  39.752  34.234  1.00  0.00           N  
ATOM   1537  HE  ARG    93      84.002  40.170  34.956  1.00  0.00           H  
ATOM   1538  CZ  ARG    93      83.739  40.465  33.093  1.00  0.00           C  
ATOM   1539  NH1 ARG    93      83.435  39.873  31.961  1.00  0.00           N  
ATOM   1540 HH11 ARG    93      83.270  39.029  31.948  1.00  0.00           H  
ATOM   1541 HH12 ARG    93      83.401  40.329  31.233  1.00  0.00           H  
ATOM   1542  NH2 ARG    93      83.995  41.761  33.113  1.00  0.00           N  
ATOM   1543 HH21 ARG    93      84.195  42.148  33.854  1.00  0.00           H  
ATOM   1544 HH22 ARG    93      83.961  42.217  32.385  1.00  0.00           H  
ATOM   1545  C   ARG    93      81.385  39.016  38.734  1.00  0.00           C  
ATOM   1546  O   ARG    93      81.793  39.996  39.362  1.00  0.00           O  
ATOM   1547  N   PHE    94      80.103  38.670  38.691  1.00  0.00           N  
ATOM   1548  H   PHE    94      79.786  38.001  38.254  1.00  0.00           H  
ATOM   1549  CA  PHE    94      79.136  39.449  39.419  1.00  0.00           C  
ATOM   1550  HA  PHE    94      79.131  40.357  39.078  1.00  0.00           H  
ATOM   1551  CB  PHE    94      77.717  38.940  39.238  1.00  0.00           C  
ATOM   1552  HB2 PHE    94      77.473  39.005  38.301  1.00  0.00           H  
ATOM   1553  HB3 PHE    94      77.684  38.000  39.476  1.00  0.00           H  
ATOM   1554  CG  PHE    94      76.706  39.696  40.066  1.00  0.00           C  
ATOM   1555  CD1 PHE    94      76.225  40.930  39.652  1.00  0.00           C  
ATOM   1556  HD1 PHE    94      76.530  41.295  38.853  1.00  0.00           H  
ATOM   1557  CE1 PHE    94      75.302  41.625  40.407  1.00  0.00           C  
ATOM   1558  HE1 PHE    94      74.989  42.451  40.115  1.00  0.00           H  
ATOM   1559  CZ  PHE    94      74.846  41.095  41.591  1.00  0.00           C  
ATOM   1560  HZ  PHE    94      74.226  41.562  42.103  1.00  0.00           H  
ATOM   1561  CE2 PHE    94      75.312  39.865  42.018  1.00  0.00           C  
ATOM   1562  HE2 PHE    94      75.001  39.502  42.816  1.00  0.00           H  
ATOM   1563  CD2 PHE    94      76.237  39.175  41.262  1.00  0.00           C  
ATOM   1564  HD2 PHE    94      76.550  38.351  41.558  1.00  0.00           H  
ATOM   1565  C   PHE    94      79.539  39.411  40.869  1.00  0.00           C  
ATOM   1566  O   PHE    94      79.679  40.445  41.491  1.00  0.00           O  
ATOM   1567  N   ALA    95      79.797  38.220  41.406  1.00  0.00           N  
ATOM   1568  H   ALA    95      79.748  37.471  40.987  1.00  0.00           H  
ATOM   1569  CA  ALA    95      80.195  38.125  42.804  1.00  0.00           C  
ATOM   1570  HA  ALA    95      79.464  38.452  43.351  1.00  0.00           H  
ATOM   1571  CB  ALA    95      80.464  36.679  43.193  1.00  0.00           C  
ATOM   1572  HB1 ALA    95      80.727  36.638  44.126  1.00  0.00           H  
ATOM   1573  HB2 ALA    95      79.660  36.153  43.061  1.00  0.00           H  
ATOM   1574  HB3 ALA    95      81.177  36.322  42.641  1.00  0.00           H  
ATOM   1575  C   ALA    95      81.427  38.996  43.071  1.00  0.00           C  
ATOM   1576  O   ALA    95      81.537  39.591  44.140  1.00  0.00           O  
ATOM   1577  N   ARG    96      82.330  39.100  42.092  1.00  0.00           N  
ATOM   1578  H   ARG    96      82.258  38.707  41.331  1.00  0.00           H  
ATOM   1579  CA  ARG    96      83.536  39.907  42.240  1.00  0.00           C  
ATOM   1580  HA  ARG    96      83.950  39.656  43.081  1.00  0.00           H  
ATOM   1581  CB  ARG    96      84.515  39.635  41.108  1.00  0.00           C  
ATOM   1582  HB2 ARG    96      84.052  39.752  40.263  1.00  0.00           H  
ATOM   1583  HB3 ARG    96      85.219  40.302  41.140  1.00  0.00           H  
ATOM   1584  CG  ARG    96      85.152  38.255  41.126  1.00  0.00           C  
ATOM   1585  HG2 ARG    96      85.672  38.147  41.938  1.00  0.00           H  
ATOM   1586  HG3 ARG    96      84.459  37.577  41.140  1.00  0.00           H  
ATOM   1587  CD  ARG    96      86.026  38.049  39.944  1.00  0.00           C  
ATOM   1588  HD2 ARG    96      85.504  38.168  39.135  1.00  0.00           H  
ATOM   1589  HD3 ARG    96      86.720  38.727  39.936  1.00  0.00           H  
ATOM   1590  NE  ARG    96      86.637  36.739  39.931  1.00  0.00           N  
ATOM   1591  HE  ARG    96      86.607  36.274  40.654  1.00  0.00           H  
ATOM   1592  CZ  ARG    96      87.249  36.202  38.860  1.00  0.00           C  
ATOM   1593  NH1 ARG    96      87.299  36.873  37.731  1.00  0.00           N  
ATOM   1594 HH11 ARG    96      86.941  37.653  37.678  1.00  0.00           H  
ATOM   1595 HH12 ARG    96      87.690  36.532  37.045  1.00  0.00           H  
ATOM   1596  NH2 ARG    96      87.795  35.005  38.942  1.00  0.00           N  
ATOM   1597 HH21 ARG    96      87.760  34.566  39.681  1.00  0.00           H  
ATOM   1598 HH22 ARG    96      88.186  34.663  38.257  1.00  0.00           H  
ATOM   1599  C   ARG    96      83.201  41.403  42.286  1.00  0.00           C  
ATOM   1600  O   ARG    96      83.943  42.187  42.877  1.00  0.00           O  
ATOM   1601  N   LYS    97      82.099  41.799  41.650  1.00  0.00           N  
ATOM   1602  H   LYS    97      81.577  41.266  41.222  1.00  0.00           H  
ATOM   1603  CA  LYS    97      81.677  43.196  41.625  1.00  0.00           C  
ATOM   1604  HA  LYS    97      82.262  43.720  41.056  1.00  0.00           H  
ATOM   1605  CB  LYS    97      80.246  43.281  41.089  1.00  0.00           C  
ATOM   1606  HB2 LYS    97      80.223  42.823  40.234  1.00  0.00           H  
ATOM   1607  HB3 LYS    97      79.674  42.783  41.694  1.00  0.00           H  
ATOM   1608  CG  LYS    97      79.642  44.629  40.898  1.00  0.00           C  
ATOM   1609  HG2 LYS    97      79.649  45.127  41.731  1.00  0.00           H  
ATOM   1610  HG3 LYS    97      80.155  45.144  40.255  1.00  0.00           H  
ATOM   1611  CD  LYS    97      78.205  44.427  40.403  1.00  0.00           C  
ATOM   1612  HD2 LYS    97      78.223  43.923  39.574  1.00  0.00           H  
ATOM   1613  HD3 LYS    97      77.719  43.892  41.050  1.00  0.00           H  
ATOM   1614  CE  LYS    97      77.462  45.720  40.177  1.00  0.00           C  
ATOM   1615  HE2 LYS    97      77.479  46.252  40.988  1.00  0.00           H  
ATOM   1616  HE3 LYS    97      77.909  46.237  39.489  1.00  0.00           H  
ATOM   1617  NZ  LYS    97      76.065  45.467  39.779  1.00  0.00           N  
ATOM   1618  HZ1 LYS    97      75.576  46.195  39.930  1.00  0.00           H  
ATOM   1619  HZ2 LYS    97      76.035  45.264  38.913  1.00  0.00           H  
ATOM   1620  HZ3 LYS    97      75.739  44.788  40.253  1.00  0.00           H  
ATOM   1621  C   LYS    97      81.711  43.721  43.064  1.00  0.00           C  
ATOM   1622  O   LYS    97      81.065  43.115  43.916  1.00  0.00           O  
ATOM   1623  N   PRO    98      82.434  44.815  43.365  1.00  0.00           N  
ATOM   1624  CD  PRO    98      83.160  45.539  42.306  1.00  0.00           C  
ATOM   1625  HD2 PRO    98      82.556  45.959  41.674  1.00  0.00           H  
ATOM   1626  HD3 PRO    98      83.740  44.952  41.797  1.00  0.00           H  
ATOM   1627  CG  PRO    98      83.942  46.555  43.102  1.00  0.00           C  
ATOM   1628  HG2 PRO    98      84.072  47.373  42.597  1.00  0.00           H  
ATOM   1629  HG3 PRO    98      84.823  46.220  43.331  1.00  0.00           H  
ATOM   1630  CB  PRO    98      83.113  46.801  44.335  1.00  0.00           C  
ATOM   1631  HB2 PRO    98      82.400  47.436  44.164  1.00  0.00           H  
ATOM   1632  HB3 PRO    98      83.649  47.164  45.058  1.00  0.00           H  
ATOM   1633  CA  PRO    98      82.562  45.419  44.685  1.00  0.00           C  
ATOM   1634  HA  PRO    98      83.120  44.908  45.292  1.00  0.00           H  
ATOM   1635  C   PRO    98      81.235  45.513  45.412  1.00  0.00           C  
ATOM   1636  O   PRO    98      81.163  45.278  46.615  1.00  0.00           O  
ATOM   1637  N   ILE    99      80.193  45.840  44.669  1.00  0.00           N  
ATOM   1638  H   ILE    99      80.237  45.986  43.823  1.00  0.00           H  
ATOM   1639  CA  ILE    99      78.868  45.982  45.226  1.00  0.00           C  
ATOM   1640  HA  ILE    99      78.901  46.553  46.009  1.00  0.00           H  
ATOM   1641  CB  ILE    99      77.949  46.645  44.206  1.00  0.00           C  
ATOM   1642  HB  ILE    99      77.976  46.165  43.364  1.00  0.00           H  
ATOM   1643  CG2 ILE    99      76.504  46.612  44.669  1.00  0.00           C  
ATOM   1644 HG21 ILE    99      75.941  47.039  44.004  1.00  0.00           H  
ATOM   1645 HG22 ILE    99      76.223  45.691  44.787  1.00  0.00           H  
ATOM   1646 HG23 ILE    99      76.423  47.085  45.512  1.00  0.00           H  
ATOM   1647  CG1 ILE    99      78.439  48.072  44.008  1.00  0.00           C  
ATOM   1648 HG12 ILE    99      78.255  48.580  44.814  1.00  0.00           H  
ATOM   1649 HG13 ILE    99      79.402  48.058  43.895  1.00  0.00           H  
ATOM   1650  CD1 ILE    99      77.837  48.771  42.860  1.00  0.00           C  
ATOM   1651 HD11 ILE    99      78.199  49.669  42.802  1.00  0.00           H  
ATOM   1652 HD12 ILE    99      78.040  48.288  42.044  1.00  0.00           H  
ATOM   1653 HD13 ILE    99      76.875  48.817  42.977  1.00  0.00           H  
ATOM   1654  C   ILE    99      78.347  44.642  45.670  1.00  0.00           C  
ATOM   1655  O   ILE    99      77.809  44.527  46.766  1.00  0.00           O  
ATOM   1656  N   SER   100      78.511  43.633  44.817  1.00  0.00           N  
ATOM   1657  H   SER   100      78.881  43.710  44.044  1.00  0.00           H  
ATOM   1658  CA  SER   100      78.063  42.290  45.142  1.00  0.00           C  
ATOM   1659  HA  SER   100      77.117  42.312  45.356  1.00  0.00           H  
ATOM   1660  CB  SER   100      78.296  41.389  43.967  1.00  0.00           C  
ATOM   1661  HB2 SER   100      77.899  40.519  44.131  1.00  0.00           H  
ATOM   1662  HB3 SER   100      77.866  41.754  43.178  1.00  0.00           H  
ATOM   1663  OG  SER   100      79.655  41.256  43.748  1.00  0.00           O  
ATOM   1664  HG  SER   100      80.012  42.016  43.734  1.00  0.00           H  
ATOM   1665  C   SER   100      78.838  41.764  46.338  1.00  0.00           C  
ATOM   1666  O   SER   100      78.312  40.990  47.141  1.00  0.00           O  
ATOM   1667  N   ILE   101      80.085  42.211  46.468  1.00  0.00           N  
ATOM   1668  H   ILE   101      80.471  42.757  45.928  1.00  0.00           H  
ATOM   1669  CA  ILE   101      80.889  41.774  47.584  1.00  0.00           C  
ATOM   1670  HA  ILE   101      80.888  40.804  47.609  1.00  0.00           H  
ATOM   1671  CB  ILE   101      82.366  42.181  47.451  1.00  0.00           C  
ATOM   1672  HB  ILE   101      82.425  43.130  47.261  1.00  0.00           H  
ATOM   1673  CG2 ILE   101      83.086  41.908  48.745  1.00  0.00           C  
ATOM   1674 HG21 ILE   101      84.017  42.166  48.658  1.00  0.00           H  
ATOM   1675 HG22 ILE   101      82.675  42.420  49.459  1.00  0.00           H  
ATOM   1676 HG23 ILE   101      83.031  40.962  48.953  1.00  0.00           H  
ATOM   1677  CG1 ILE   101      83.011  41.425  46.297  1.00  0.00           C  
ATOM   1678 HG12 ILE   101      83.060  40.484  46.526  1.00  0.00           H  
ATOM   1679 HG13 ILE   101      82.440  41.497  45.516  1.00  0.00           H  
ATOM   1680  CD1 ILE   101      84.391  41.913  45.940  1.00  0.00           C  
ATOM   1681 HD11 ILE   101      84.739  41.389  45.201  1.00  0.00           H  
ATOM   1682 HD12 ILE   101      84.347  42.847  45.681  1.00  0.00           H  
ATOM   1683 HD13 ILE   101      84.977  41.818  46.707  1.00  0.00           H  
ATOM   1684  C   ILE   101      80.284  42.338  48.841  1.00  0.00           C  
ATOM   1685  O   ILE   101      80.084  41.606  49.801  1.00  0.00           O  
ATOM   1686  N   ILE   102      79.949  43.625  48.809  1.00  0.00           N  
ATOM   1687  H   ILE   102      80.070  44.136  48.128  1.00  0.00           H  
ATOM   1688  CA  ILE   102      79.338  44.282  49.950  1.00  0.00           C  
ATOM   1689  HA  ILE   102      79.949  44.207  50.699  1.00  0.00           H  
ATOM   1690  CB  ILE   102      79.101  45.774  49.683  1.00  0.00           C  
ATOM   1691  HB  ILE   102      78.637  45.879  48.838  1.00  0.00           H  
ATOM   1692  CG2 ILE   102      78.224  46.376  50.792  1.00  0.00           C  
ATOM   1693 HG21 ILE   102      78.080  47.319  50.615  1.00  0.00           H  
ATOM   1694 HG22 ILE   102      77.370  45.917  50.814  1.00  0.00           H  
ATOM   1695 HG23 ILE   102      78.668  46.273  51.648  1.00  0.00           H  
ATOM   1696  CG1 ILE   102      80.437  46.499  49.599  1.00  0.00           C  
ATOM   1697 HG12 ILE   102      80.830  46.542  50.485  1.00  0.00           H  
ATOM   1698 HG13 ILE   102      81.043  45.983  49.044  1.00  0.00           H  
ATOM   1699  CD1 ILE   102      80.326  47.898  49.040  1.00  0.00           C  
ATOM   1700 HD11 ILE   102      81.206  48.306  49.012  1.00  0.00           H  
ATOM   1701 HD12 ILE   102      79.958  47.860  48.143  1.00  0.00           H  
ATOM   1702 HD13 ILE   102      79.743  48.427  49.606  1.00  0.00           H  
ATOM   1703  C   ILE   102      78.031  43.609  50.290  1.00  0.00           C  
ATOM   1704  O   ILE   102      77.738  43.378  51.460  1.00  0.00           O  
ATOM   1705  N   ASP   103      77.239  43.286  49.269  1.00  0.00           N  
ATOM   1706  H   ASP   103      77.422  43.435  48.442  1.00  0.00           H  
ATOM   1707  CA  ASP   103      75.966  42.636  49.508  1.00  0.00           C  
ATOM   1708  HA  ASP   103      75.342  43.273  49.889  1.00  0.00           H  
ATOM   1709  CB  ASP   103      75.355  42.107  48.201  1.00  0.00           C  
ATOM   1710  HB2 ASP   103      75.997  41.518  47.774  1.00  0.00           H  
ATOM   1711  HB3 ASP   103      74.577  41.570  48.416  1.00  0.00           H  
ATOM   1712  CG  ASP   103      74.940  43.197  47.197  1.00  0.00           C  
ATOM   1713  OD1 ASP   103      74.899  44.341  47.563  1.00  0.00           O  
ATOM   1714  OD2 ASP   103      74.670  42.856  46.063  1.00  0.00           O  
ATOM   1715  C   ASP   103      76.224  41.468  50.449  1.00  0.00           C  
ATOM   1716  O   ASP   103      75.597  41.362  51.505  1.00  0.00           O  
ATOM   1717  N   LEU   104      77.190  40.630  50.069  1.00  0.00           N  
ATOM   1718  H   LEU   104      77.647  40.728  49.347  1.00  0.00           H  
ATOM   1719  CA  LEU   104      77.561  39.463  50.851  1.00  0.00           C  
ATOM   1720  HA  LEU   104      76.741  38.978  51.034  1.00  0.00           H  
ATOM   1721  CB  LEU   104      78.539  38.608  50.049  1.00  0.00           C  
ATOM   1722  HB2 LEU   104      79.258  39.176  49.732  1.00  0.00           H  
ATOM   1723  HB3 LEU   104      78.936  37.952  50.643  1.00  0.00           H  
ATOM   1724  CG  LEU   104      77.941  37.888  48.871  1.00  0.00           C  
ATOM   1725  HG  LEU   104      77.442  38.497  48.304  1.00  0.00           H  
ATOM   1726  CD1 LEU   104      79.052  37.276  48.028  1.00  0.00           C  
ATOM   1727 HD11 LEU   104      78.665  36.812  47.269  1.00  0.00           H  
ATOM   1728 HD12 LEU   104      79.642  37.978  47.711  1.00  0.00           H  
ATOM   1729 HD13 LEU   104      79.558  36.648  48.566  1.00  0.00           H  
ATOM   1730  CD2 LEU   104      77.010  36.812  49.415  1.00  0.00           C  
ATOM   1731 HD21 LEU   104      76.608  36.329  48.677  1.00  0.00           H  
ATOM   1732 HD22 LEU   104      77.516  36.195  49.967  1.00  0.00           H  
ATOM   1733 HD23 LEU   104      76.313  37.226  49.948  1.00  0.00           H  
ATOM   1734  C   LEU   104      78.174  39.803  52.197  1.00  0.00           C  
ATOM   1735  O   LEU   104      77.882  39.152  53.191  1.00  0.00           O  
ATOM   1736  N   ILE   105      78.998  40.839  52.267  1.00  0.00           N  
ATOM   1737  H   ILE   105      79.208  41.358  51.614  1.00  0.00           H  
ATOM   1738  CA  ILE   105      79.612  41.144  53.549  1.00  0.00           C  
ATOM   1739  HA  ILE   105      80.128  40.366  53.812  1.00  0.00           H  
ATOM   1740  CB  ILE   105      80.574  42.342  53.471  1.00  0.00           C  
ATOM   1741  HB  ILE   105      80.127  43.076  53.021  1.00  0.00           H  
ATOM   1742  CG2 ILE   105      80.956  42.795  54.877  1.00  0.00           C  
ATOM   1743 HG21 ILE   105      81.562  43.550  54.820  1.00  0.00           H  
ATOM   1744 HG22 ILE   105      80.157  43.058  55.361  1.00  0.00           H  
ATOM   1745 HG23 ILE   105      81.392  42.066  55.345  1.00  0.00           H  
ATOM   1746  CG1 ILE   105      81.816  41.978  52.661  1.00  0.00           C  
ATOM   1747 HG12 ILE   105      82.350  41.346  53.167  1.00  0.00           H  
ATOM   1748 HG13 ILE   105      81.542  41.530  51.846  1.00  0.00           H  
ATOM   1749  CD1 ILE   105      82.672  43.173  52.304  1.00  0.00           C  
ATOM   1750 HD11 ILE   105      83.442  42.879  51.792  1.00  0.00           H  
ATOM   1751 HD12 ILE   105      82.152  43.797  51.774  1.00  0.00           H  
ATOM   1752 HD13 ILE   105      82.972  43.610  53.116  1.00  0.00           H  
ATOM   1753  C   ILE   105      78.542  41.444  54.560  1.00  0.00           C  
ATOM   1754  O   ILE   105      78.552  40.918  55.668  1.00  0.00           O  
ATOM   1755  N   VAL   106      77.591  42.260  54.164  1.00  0.00           N  
ATOM   1756  H   VAL   106      77.546  42.612  53.381  1.00  0.00           H  
ATOM   1757  CA  VAL   106      76.525  42.627  55.057  1.00  0.00           C  
ATOM   1758  HA  VAL   106      76.926  42.985  55.864  1.00  0.00           H  
ATOM   1759  CB  VAL   106      75.643  43.683  54.399  1.00  0.00           C  
ATOM   1760  HB  VAL   106      75.354  43.376  53.525  1.00  0.00           H  
ATOM   1761  CG1 VAL   106      74.427  43.924  55.236  1.00  0.00           C  
ATOM   1762 HG11 VAL   106      73.870  44.596  54.813  1.00  0.00           H  
ATOM   1763 HG12 VAL   106      73.926  43.098  55.324  1.00  0.00           H  
ATOM   1764 HG13 VAL   106      74.695  44.234  56.115  1.00  0.00           H  
ATOM   1765  CG2 VAL   106      76.436  44.949  54.244  1.00  0.00           C  
ATOM   1766 HG21 VAL   106      75.884  45.628  53.826  1.00  0.00           H  
ATOM   1767 HG22 VAL   106      76.724  45.259  55.117  1.00  0.00           H  
ATOM   1768 HG23 VAL   106      77.213  44.778  53.689  1.00  0.00           H  
ATOM   1769  C   VAL   106      75.683  41.434  55.450  1.00  0.00           C  
ATOM   1770  O   VAL   106      75.440  41.215  56.635  1.00  0.00           O  
ATOM   1771  N   VAL   107      75.254  40.648  54.466  1.00  0.00           N  
ATOM   1772  H   VAL   107      75.441  40.752  53.633  1.00  0.00           H  
ATOM   1773  CA  VAL   107      74.403  39.517  54.779  1.00  0.00           C  
ATOM   1774  HA  VAL   107      73.646  39.881  55.264  1.00  0.00           H  
ATOM   1775  CB  VAL   107      73.927  38.815  53.501  1.00  0.00           C  
ATOM   1776  HB  VAL   107      74.690  38.625  52.933  1.00  0.00           H  
ATOM   1777  CG1 VAL   107      73.233  37.509  53.867  1.00  0.00           C  
ATOM   1778 HG11 VAL   107      72.932  37.065  53.059  1.00  0.00           H  
ATOM   1779 HG12 VAL   107      73.855  36.933  54.339  1.00  0.00           H  
ATOM   1780 HG13 VAL   107      72.470  37.696  54.436  1.00  0.00           H  
ATOM   1781  CG2 VAL   107      72.956  39.721  52.752  1.00  0.00           C  
ATOM   1782 HG21 VAL   107      72.656  39.276  51.944  1.00  0.00           H  
ATOM   1783 HG22 VAL   107      72.192  39.914  53.317  1.00  0.00           H  
ATOM   1784 HG23 VAL   107      73.402  40.550  52.517  1.00  0.00           H  
ATOM   1785  C   VAL   107      75.092  38.499  55.652  1.00  0.00           C  
ATOM   1786  O   VAL   107      74.568  38.139  56.702  1.00  0.00           O  
ATOM   1787  N   VAL   108      76.266  38.063  55.231  1.00  0.00           N  
ATOM   1788  H   VAL   108      76.663  38.353  54.526  1.00  0.00           H  
ATOM   1789  CA  VAL   108      76.989  37.037  55.946  1.00  0.00           C  
ATOM   1790  HA  VAL   108      76.403  36.268  56.025  1.00  0.00           H  
ATOM   1791  CB  VAL   108      78.256  36.647  55.174  1.00  0.00           C  
ATOM   1792  HB  VAL   108      78.780  37.439  54.978  1.00  0.00           H  
ATOM   1793  CG1 VAL   108      79.111  35.713  56.019  1.00  0.00           C  
ATOM   1794 HG11 VAL   108      79.910  35.470  55.526  1.00  0.00           H  
ATOM   1795 HG12 VAL   108      79.363  36.160  56.842  1.00  0.00           H  
ATOM   1796 HG13 VAL   108      78.605  34.912  56.229  1.00  0.00           H  
ATOM   1797  CG2 VAL   108      77.857  35.982  53.858  1.00  0.00           C  
ATOM   1798 HG21 VAL   108      78.655  35.733  53.366  1.00  0.00           H  
ATOM   1799 HG22 VAL   108      77.331  35.188  54.043  1.00  0.00           H  
ATOM   1800 HG23 VAL   108      77.331  36.602  53.329  1.00  0.00           H  
ATOM   1801  C   VAL   108      77.367  37.490  57.331  1.00  0.00           C  
ATOM   1802  O   VAL   108      77.139  36.760  58.292  1.00  0.00           O  
ATOM   1803  N   ALA   109      77.928  38.687  57.444  1.00  0.00           N  
ATOM   1804  H   ALA   109      78.086  39.223  56.790  1.00  0.00           H  
ATOM   1805  CA  ALA   109      78.319  39.167  58.748  1.00  0.00           C  
ATOM   1806  HA  ALA   109      78.964  38.552  59.132  1.00  0.00           H  
ATOM   1807  CB  ALA   109      78.985  40.523  58.647  1.00  0.00           C  
ATOM   1808  HB1 ALA   109      79.239  40.826  59.533  1.00  0.00           H  
ATOM   1809  HB2 ALA   109      79.776  40.454  58.090  1.00  0.00           H  
ATOM   1810  HB3 ALA   109      78.367  41.159  58.253  1.00  0.00           H  
ATOM   1811  C   ALA   109      77.105  39.233  59.638  1.00  0.00           C  
ATOM   1812  O   ALA   109      77.190  38.893  60.811  1.00  0.00           O  
ATOM   1813  N   SER   110      75.973  39.661  59.088  1.00  0.00           N  
ATOM   1814  H   SER   110      75.881  39.898  58.266  1.00  0.00           H  
ATOM   1815  CA  SER   110      74.783  39.751  59.896  1.00  0.00           C  
ATOM   1816  HA  SER   110      74.992  40.191  60.735  1.00  0.00           H  
ATOM   1817  CB  SER   110      73.755  40.590  59.194  1.00  0.00           C  
ATOM   1818  HB2 SER   110      72.972  40.688  59.757  1.00  0.00           H  
ATOM   1819  HB3 SER   110      74.108  41.481  59.040  1.00  0.00           H  
ATOM   1820  OG  SER   110      73.396  40.016  57.991  1.00  0.00           O  
ATOM   1821  HG  SER   110      73.981  39.459  57.761  1.00  0.00           H  
ATOM   1822  C   SER   110      74.268  38.363  60.260  1.00  0.00           C  
ATOM   1823  O   SER   110      73.691  38.198  61.327  1.00  0.00           O  
ATOM   1824  N   MET   111      74.512  37.355  59.410  1.00  0.00           N  
ATOM   1825  H   MET   111      74.906  37.429  58.649  1.00  0.00           H  
ATOM   1826  CA  MET   111      74.087  36.008  59.774  1.00  0.00           C  
ATOM   1827  HA  MET   111      73.137  36.013  59.968  1.00  0.00           H  
ATOM   1828  CB  MET   111      74.277  35.003  58.634  1.00  0.00           C  
ATOM   1829  HB2 MET   111      75.179  35.098  58.291  1.00  0.00           H  
ATOM   1830  HB3 MET   111      74.206  34.108  59.002  1.00  0.00           H  
ATOM   1831  CG  MET   111      73.304  35.119  57.463  1.00  0.00           C  
ATOM   1832  HG2 MET   111      73.391  35.998  57.062  1.00  0.00           H  
ATOM   1833  HG3 MET   111      73.545  34.472  56.782  1.00  0.00           H  
ATOM   1834  SD  MET   111      71.576  34.854  57.953  1.00  0.00           S  
ATOM   1835  CE  MET   111      71.592  33.134  58.426  1.00  0.00           C  
ATOM   1836  HE1 MET   111      70.704  32.869  58.713  1.00  0.00           H  
ATOM   1837  HE2 MET   111      71.861  32.592  57.668  1.00  0.00           H  
ATOM   1838  HE3 MET   111      72.219  33.004  59.154  1.00  0.00           H  
ATOM   1839  C   MET   111      74.895  35.596  60.986  1.00  0.00           C  
ATOM   1840  O   MET   111      74.375  34.970  61.913  1.00  0.00           O  
ATOM   1841  N   VAL   112      76.164  35.995  60.988  1.00  0.00           N  
ATOM   1842  H   VAL   112      76.537  36.444  60.357  1.00  0.00           H  
ATOM   1843  CA  VAL   112      77.019  35.679  62.102  1.00  0.00           C  
ATOM   1844  HA  VAL   112      77.041  34.719  62.237  1.00  0.00           H  
ATOM   1845  CB  VAL   112      78.481  36.092  61.856  1.00  0.00           C  
ATOM   1846  HB  VAL   112      78.520  37.025  61.593  1.00  0.00           H  
ATOM   1847  CG1 VAL   112      79.281  35.917  63.131  1.00  0.00           C  
ATOM   1848 HG11 VAL   112      80.202  36.178  62.974  1.00  0.00           H  
ATOM   1849 HG12 VAL   112      78.903  36.473  63.830  1.00  0.00           H  
ATOM   1850 HG13 VAL   112      79.251  34.988  63.407  1.00  0.00           H  
ATOM   1851  CG2 VAL   112      79.061  35.244  60.739  1.00  0.00           C  
ATOM   1852 HG21 VAL   112      79.983  35.502  60.582  1.00  0.00           H  
ATOM   1853 HG22 VAL   112      79.026  34.308  60.992  1.00  0.00           H  
ATOM   1854 HG23 VAL   112      78.545  35.379  59.929  1.00  0.00           H  
ATOM   1855  C   VAL   112      76.450  36.382  63.307  1.00  0.00           C  
ATOM   1856  O   VAL   112      76.322  35.770  64.354  1.00  0.00           O  
ATOM   1857  N   VAL   113      76.049  37.641  63.142  1.00  0.00           N  
ATOM   1858  H   VAL   113      76.105  38.082  62.406  1.00  0.00           H  
ATOM   1859  CA  VAL   113      75.468  38.366  64.253  1.00  0.00           C  
ATOM   1860  HA  VAL   113      76.177  38.411  64.913  1.00  0.00           H  
ATOM   1861  CB  VAL   113      75.050  39.792  63.910  1.00  0.00           C  
ATOM   1862  HB  VAL   113      74.522  39.817  63.097  1.00  0.00           H  
ATOM   1863  CG1 VAL   113      74.247  40.307  65.082  1.00  0.00           C  
ATOM   1864 HG11 VAL   113      73.960  41.216  64.903  1.00  0.00           H  
ATOM   1865 HG12 VAL   113      73.469  39.743  65.214  1.00  0.00           H  
ATOM   1866 HG13 VAL   113      74.796  40.293  65.882  1.00  0.00           H  
ATOM   1867  CG2 VAL   113      76.282  40.657  63.681  1.00  0.00           C  
ATOM   1868 HG21 VAL   113      76.007  41.561  63.464  1.00  0.00           H  
ATOM   1869 HG22 VAL   113      76.823  40.669  64.486  1.00  0.00           H  
ATOM   1870 HG23 VAL   113      76.802  40.293  62.948  1.00  0.00           H  
ATOM   1871  C   VAL   113      74.264  37.646  64.806  1.00  0.00           C  
ATOM   1872  O   VAL   113      74.052  37.656  66.008  1.00  0.00           O  
ATOM   1873  N   LEU   114      73.447  37.054  63.954  1.00  0.00           N  
ATOM   1874  H   LEU   114      73.534  37.044  63.098  1.00  0.00           H  
ATOM   1875  CA  LEU   114      72.297  36.355  64.486  1.00  0.00           C  
ATOM   1876  HA  LEU   114      71.742  36.962  65.000  1.00  0.00           H  
ATOM   1877  CB  LEU   114      71.451  35.806  63.344  1.00  0.00           C  
ATOM   1878  HB2 LEU   114      72.015  35.266  62.769  1.00  0.00           H  
ATOM   1879  HB3 LEU   114      70.775  35.216  63.712  1.00  0.00           H  
ATOM   1880  CG  LEU   114      70.769  36.866  62.503  1.00  0.00           C  
ATOM   1881  HG  LEU   114      71.409  37.514  62.170  1.00  0.00           H  
ATOM   1882  CD1 LEU   114      70.125  36.209  61.313  1.00  0.00           C  
ATOM   1883 HD11 LEU   114      69.686  36.882  60.770  1.00  0.00           H  
ATOM   1884 HD12 LEU   114      70.803  35.760  60.785  1.00  0.00           H  
ATOM   1885 HD13 LEU   114      69.470  35.561  61.616  1.00  0.00           H  
ATOM   1886  CD2 LEU   114      69.767  37.607  63.364  1.00  0.00           C  
ATOM   1887 HD21 LEU   114      69.325  38.288  62.833  1.00  0.00           H  
ATOM   1888 HD22 LEU   114      69.106  36.982  63.702  1.00  0.00           H  
ATOM   1889 HD23 LEU   114      70.227  38.026  64.109  1.00  0.00           H  
ATOM   1890  C   LEU   114      72.785  35.235  65.399  1.00  0.00           C  
ATOM   1891  O   LEU   114      72.230  35.027  66.478  1.00  0.00           O  
ATOM   1892  N   CYS   115      73.859  34.559  64.986  1.00  0.00           N  
ATOM   1893  H   CYS   115      74.274  34.710  64.248  1.00  0.00           H  
ATOM   1894  CA  CYS   115      74.415  33.481  65.793  1.00  0.00           C  
ATOM   1895  HA  CYS   115      73.722  32.827  65.976  1.00  0.00           H  
ATOM   1896  CB  CYS   115      75.544  32.769  65.049  1.00  0.00           C  
ATOM   1897  HB2 CYS   115      76.206  33.424  64.779  1.00  0.00           H  
ATOM   1898  HB3 CYS   115      75.984  32.154  65.657  1.00  0.00           H  
ATOM   1899  SG  CYS   115      74.991  31.862  63.598  1.00  0.00           S  
ATOM   1900  HG  CYS   115      75.932  31.336  63.072  1.00  0.00           H  
ATOM   1901  C   CYS   115      74.938  34.070  67.100  1.00  0.00           C  
ATOM   1902  O   CYS   115      74.781  33.491  68.171  1.00  0.00           O  
ATOM   1903  N   VAL   116      75.520  35.257  67.016  1.00  0.00           N  
ATOM   1904  H   VAL   116      75.623  35.691  66.281  1.00  0.00           H  
ATOM   1905  CA  VAL   116      76.041  35.931  68.189  1.00  0.00           C  
ATOM   1906  HA  VAL   116      76.716  35.391  68.630  1.00  0.00           H  
ATOM   1907  CB  VAL   116      76.701  37.260  67.768  1.00  0.00           C  
ATOM   1908  HB  VAL   116      76.061  37.744  67.223  1.00  0.00           H  
ATOM   1909  CG1 VAL   116      77.035  38.026  68.890  1.00  0.00           C  
ATOM   1910 HG11 VAL   116      77.448  38.856  68.604  1.00  0.00           H  
ATOM   1911 HG12 VAL   116      76.233  38.223  69.398  1.00  0.00           H  
ATOM   1912 HG13 VAL   116      77.656  37.531  69.447  1.00  0.00           H  
ATOM   1913  CG2 VAL   116      77.958  37.000  66.971  1.00  0.00           C  
ATOM   1914 HG21 VAL   116      78.360  37.845  66.715  1.00  0.00           H  
ATOM   1915 HG22 VAL   116      78.585  36.495  67.512  1.00  0.00           H  
ATOM   1916 HG23 VAL   116      77.737  36.493  66.174  1.00  0.00           H  
ATOM   1917  C   VAL   116      74.877  36.172  69.152  1.00  0.00           C  
ATOM   1918  O   VAL   116      74.987  35.914  70.353  1.00  0.00           O  
ATOM   1919  N   GLY   117      73.760  36.642  68.587  1.00  0.00           N  
ATOM   1920  H   GLY   117      73.704  36.806  67.745  1.00  0.00           H  
ATOM   1921  CA  GLY   117      72.530  36.928  69.303  1.00  0.00           C  
ATOM   1922  HA2 GLY   117      72.690  37.631  69.952  1.00  0.00           H  
ATOM   1923  HA3 GLY   117      71.865  37.263  68.681  1.00  0.00           H  
ATOM   1924  C   GLY   117      71.988  35.704  70.009  1.00  0.00           C  
ATOM   1925  O   GLY   117      71.447  35.810  71.110  1.00  0.00           O  
ATOM   1926  N   SER   118      72.162  34.530  69.400  1.00  0.00           N  
ATOM   1927  H   SER   118      72.562  34.429  68.645  1.00  0.00           H  
ATOM   1928  CA  SER   118      71.665  33.296  70.000  1.00  0.00           C  
ATOM   1929  HA  SER   118      70.729  33.452  70.202  1.00  0.00           H  
ATOM   1930  CB  SER   118      71.775  32.123  69.038  1.00  0.00           C  
ATOM   1931  HB2 SER   118      71.256  31.378  69.379  1.00  0.00           H  
ATOM   1932  HB3 SER   118      71.388  32.371  68.184  1.00  0.00           H  
ATOM   1933  OG  SER   118      73.098  31.716  68.847  1.00  0.00           O  
ATOM   1934  HG  SER   118      73.599  32.390  68.830  1.00  0.00           H  
ATOM   1935  C   SER   118      72.390  32.955  71.306  1.00  0.00           C  
ATOM   1936  O   SER   118      71.970  32.048  72.025  1.00  0.00           O  
ATOM   1937  N   LYS   119      73.477  33.669  71.616  1.00  0.00           N  
ATOM   1938  H   LYS   119      73.793  34.302  71.127  1.00  0.00           H  
ATOM   1939  CA  LYS   119      74.223  33.419  72.835  1.00  0.00           C  
ATOM   1940  HA  LYS   119      73.997  32.542  73.182  1.00  0.00           H  
ATOM   1941  CB  LYS   119      75.719  33.457  72.544  1.00  0.00           C  
ATOM   1942  HB2 LYS   119      75.962  34.350  72.253  1.00  0.00           H  
ATOM   1943  HB3 LYS   119      76.206  33.284  73.365  1.00  0.00           H  
ATOM   1944  CG  LYS   119      76.154  32.459  71.492  1.00  0.00           C  
ATOM   1945  HG2 LYS   119      75.697  32.647  70.657  1.00  0.00           H  
ATOM   1946  HG3 LYS   119      77.104  32.558  71.324  1.00  0.00           H  
ATOM   1947  CD  LYS   119      75.859  31.033  71.922  1.00  0.00           C  
ATOM   1948  HD2 LYS   119      76.288  30.854  72.773  1.00  0.00           H  
ATOM   1949  HD3 LYS   119      74.905  30.924  72.057  1.00  0.00           H  
ATOM   1950  CE  LYS   119      76.345  30.034  70.885  1.00  0.00           C  
ATOM   1951  HE2 LYS   119      75.921  30.221  70.033  1.00  0.00           H  
ATOM   1952  HE3 LYS   119      77.301  30.141  70.756  1.00  0.00           H  
ATOM   1953  NZ  LYS   119      76.052  28.630  71.287  1.00  0.00           N  
ATOM   1954  HZ1 LYS   119      76.349  28.073  70.659  1.00  0.00           H  
ATOM   1955  HZ2 LYS   119      76.458  28.451  72.058  1.00  0.00           H  
ATOM   1956  HZ3 LYS   119      75.173  28.526  71.384  1.00  0.00           H  
ATOM   1957  C   LYS   119      73.864  34.478  73.863  1.00  0.00           C  
ATOM   1958  O   LYS   119      73.547  34.164  75.010  1.00  0.00           O  
ATOM   1959  N   GLY   120      73.923  35.741  73.446  1.00  0.00           N  
ATOM   1960  H   GLY   120      74.146  35.973  72.648  1.00  0.00           H  
ATOM   1961  CA  GLY   120      73.605  36.861  74.337  1.00  0.00           C  
ATOM   1962  HA2 GLY   120      73.382  37.635  73.796  1.00  0.00           H  
ATOM   1963  HA3 GLY   120      72.813  36.635  74.849  1.00  0.00           H  
ATOM   1964  C   GLY   120      74.729  37.249  75.313  1.00  0.00           C  
ATOM   1965  O   GLY   120      74.581  38.204  76.075  1.00  0.00           O  
ATOM   1966  N   GLN   121      75.833  36.506  75.296  1.00  0.00           N  
ATOM   1967  H   GLN   121      75.940  35.836  74.768  1.00  0.00           H  
ATOM   1968  CA  GLN   121      76.980  36.752  76.174  1.00  0.00           C  
ATOM   1969  HA  GLN   121      76.736  36.545  77.090  1.00  0.00           H  
ATOM   1970  CB  GLN   121      78.158  35.853  75.780  1.00  0.00           C  
ATOM   1971  HB2 GLN   121      77.860  34.930  75.790  1.00  0.00           H  
ATOM   1972  HB3 GLN   121      78.414  36.059  74.867  1.00  0.00           H  
ATOM   1973  CG  GLN   121      79.382  35.977  76.666  1.00  0.00           C  
ATOM   1974  HG2 GLN   121      79.703  36.892  76.645  1.00  0.00           H  
ATOM   1975  HG3 GLN   121      79.135  35.784  77.584  1.00  0.00           H  
ATOM   1976  CD  GLN   121      80.493  35.046  76.240  1.00  0.00           C  
ATOM   1977  OE1 GLN   121      80.418  34.407  75.186  1.00  0.00           O  
ATOM   1978  NE2 GLN   121      81.539  34.964  77.053  1.00  0.00           N  
ATOM   1979 HE21 GLN   121      81.556  35.424  77.779  1.00  0.00           H  
ATOM   1980 HE22 GLN   121      82.199  34.451  76.854  1.00  0.00           H  
ATOM   1981  C   GLN   121      77.376  38.214  76.070  1.00  0.00           C  
ATOM   1982  O   GLN   121      77.203  38.794  75.017  1.00  0.00           O  
ATOM   1983  N   VAL   122      77.849  38.827  77.147  1.00  0.00           N  
ATOM   1984  H   VAL   122      77.946  38.459  77.918  1.00  0.00           H  
ATOM   1985  CA  VAL   122      78.250  40.235  77.072  1.00  0.00           C  
ATOM   1986  HA  VAL   122      77.449  40.751  76.889  1.00  0.00           H  
ATOM   1987  CB  VAL   122      78.865  40.689  78.394  1.00  0.00           C  
ATOM   1988  HB  VAL   122      79.570  40.077  78.657  1.00  0.00           H  
ATOM   1989  CG1 VAL   122      79.475  42.073  78.234  1.00  0.00           C  
ATOM   1990 HG11 VAL   122      79.864  42.355  79.077  1.00  0.00           H  
ATOM   1991 HG12 VAL   122      80.165  42.046  77.553  1.00  0.00           H  
ATOM   1992 HG13 VAL   122      78.786  42.702  77.970  1.00  0.00           H  
ATOM   1993  CG2 VAL   122      77.792  40.694  79.466  1.00  0.00           C  
ATOM   1994 HG21 VAL   122      78.177  40.982  80.308  1.00  0.00           H  
ATOM   1995 HG22 VAL   122      77.082  41.304  79.211  1.00  0.00           H  
ATOM   1996 HG23 VAL   122      77.430  39.800  79.565  1.00  0.00           H  
ATOM   1997  C   VAL   122      79.254  40.473  75.948  1.00  0.00           C  
ATOM   1998  O   VAL   122      79.138  41.444  75.197  1.00  0.00           O  
ATOM   1999  N   PHE   123      80.238  39.590  75.835  1.00  0.00           N  
ATOM   2000  H   PHE   123      80.358  38.929  76.372  1.00  0.00           H  
ATOM   2001  CA  PHE   123      81.212  39.682  74.762  1.00  0.00           C  
ATOM   2002  HA  PHE   123      81.747  40.487  74.849  1.00  0.00           H  
ATOM   2003  CB  PHE   123      82.162  38.486  74.810  1.00  0.00           C  
ATOM   2004  HB2 PHE   123      82.642  38.503  75.653  1.00  0.00           H  
ATOM   2005  HB3 PHE   123      81.637  37.671  74.799  1.00  0.00           H  
ATOM   2006  CG  PHE   123      83.160  38.431  73.689  1.00  0.00           C  
ATOM   2007  CD1 PHE   123      84.312  39.204  73.722  1.00  0.00           C  
ATOM   2008  HD1 PHE   123      84.465  39.769  74.444  1.00  0.00           H  
ATOM   2009  CE1 PHE   123      85.237  39.144  72.691  1.00  0.00           C  
ATOM   2010  HE1 PHE   123      86.006  39.666  72.726  1.00  0.00           H  
ATOM   2011  CZ  PHE   123      85.018  38.309  71.612  1.00  0.00           C  
ATOM   2012  HZ  PHE   123      85.639  38.266  70.921  1.00  0.00           H  
ATOM   2013  CE2 PHE   123      83.870  37.536  71.565  1.00  0.00           C  
ATOM   2014  HE2 PHE   123      83.717  36.975  70.840  1.00  0.00           H  
ATOM   2015  CD2 PHE   123      82.951  37.599  72.598  1.00  0.00           C  
ATOM   2016  HD2 PHE   123      82.183  37.076  72.561  1.00  0.00           H  
ATOM   2017  C   PHE   123      80.440  39.692  73.456  1.00  0.00           C  
ATOM   2018  O   PHE   123      80.640  40.559  72.597  1.00  0.00           O  
ATOM   2019  N   ALA   124      79.545  38.717  73.340  1.00  0.00           N  
ATOM   2020  H   ALA   124      79.413  38.121  73.945  1.00  0.00           H  
ATOM   2021  CA  ALA   124      78.704  38.567  72.178  1.00  0.00           C  
ATOM   2022  HA  ALA   124      79.262  38.441  71.395  1.00  0.00           H  
ATOM   2023  CB  ALA   124      77.811  37.330  72.321  1.00  0.00           C  
ATOM   2024  HB1 ALA   124      77.252  37.242  71.533  1.00  0.00           H  
ATOM   2025  HB2 ALA   124      78.365  36.539  72.414  1.00  0.00           H  
ATOM   2026  HB3 ALA   124      77.250  37.425  73.107  1.00  0.00           H  
ATOM   2027  C   ALA   124      77.872  39.826  71.975  1.00  0.00           C  
ATOM   2028  O   ALA   124      77.653  40.209  70.841  1.00  0.00           O  
ATOM   2029  N   THR   125      77.441  40.479  73.059  1.00  0.00           N  
ATOM   2030  H   THR   125      77.631  40.246  73.865  1.00  0.00           H  
ATOM   2031  CA  THR   125      76.599  41.659  72.961  1.00  0.00           C  
ATOM   2032  HA  THR   125      75.807  41.398  72.466  1.00  0.00           H  
ATOM   2033  CB  THR   125      76.115  42.169  74.329  1.00  0.00           C  
ATOM   2034  HB  THR   125      76.880  42.380  74.887  1.00  0.00           H  
ATOM   2035  CG2 THR   125      75.275  43.414  74.131  1.00  0.00           C  
ATOM   2036 HG21 THR   125      74.968  43.738  74.992  1.00  0.00           H  
ATOM   2037 HG22 THR   125      75.809  44.099  73.700  1.00  0.00           H  
ATOM   2038 HG23 THR   125      74.509  43.203  73.574  1.00  0.00           H  
ATOM   2039  OG1 THR   125      75.327  41.153  74.967  1.00  0.00           O  
ATOM   2040  HG1 THR   125      75.789  40.458  75.062  1.00  0.00           H  
ATOM   2041  C   THR   125      77.320  42.747  72.226  1.00  0.00           C  
ATOM   2042  O   THR   125      76.734  43.402  71.374  1.00  0.00           O  
ATOM   2043  N   SER   126      78.590  42.936  72.536  1.00  0.00           N  
ATOM   2044  H   SER   126      79.029  42.503  73.136  1.00  0.00           H  
ATOM   2045  CA  SER   126      79.332  43.954  71.820  1.00  0.00           C  
ATOM   2046  HA  SER   126      78.960  44.834  71.990  1.00  0.00           H  
ATOM   2047  CB  SER   126      80.773  43.994  72.280  1.00  0.00           C  
ATOM   2048  HB2 SER   126      80.808  44.177  73.232  1.00  0.00           H  
ATOM   2049  HB3 SER   126      81.185  43.127  72.142  1.00  0.00           H  
ATOM   2050  OG  SER   126      81.490  44.975  71.583  1.00  0.00           O  
ATOM   2051  HG  SER   126      82.286  44.984  71.851  1.00  0.00           H  
ATOM   2052  C   SER   126      79.243  43.609  70.338  1.00  0.00           C  
ATOM   2053  O   SER   126      78.923  44.462  69.503  1.00  0.00           O  
ATOM   2054  N   ALA   127      79.508  42.343  70.025  1.00  0.00           N  
ATOM   2055  H   ALA   127      79.729  41.739  70.596  1.00  0.00           H  
ATOM   2056  CA  ALA   127      79.439  41.882  68.649  1.00  0.00           C  
ATOM   2057  HA  ALA   127      80.021  42.428  68.098  1.00  0.00           H  
ATOM   2058  CB  ALA   127      79.936  40.445  68.554  1.00  0.00           C  
ATOM   2059  HB1 ALA   127      79.887  40.146  67.633  1.00  0.00           H  
ATOM   2060  HB2 ALA   127      80.856  40.400  68.859  1.00  0.00           H  
ATOM   2061  HB3 ALA   127      79.383  39.874  69.109  1.00  0.00           H  
ATOM   2062  C   ALA   127      78.010  42.049  68.090  1.00  0.00           C  
ATOM   2063  O   ALA   127      77.847  42.301  66.896  1.00  0.00           O  
ATOM   2064  N   ILE   128      76.974  41.925  68.939  1.00  0.00           N  
ATOM   2065  H   ILE   128      77.043  41.761  69.780  1.00  0.00           H  
ATOM   2066  CA  ILE   128      75.611  42.072  68.442  1.00  0.00           C  
ATOM   2067  HA  ILE   128      75.521  41.399  67.750  1.00  0.00           H  
ATOM   2068  CB  ILE   128      74.492  41.822  69.493  1.00  0.00           C  
ATOM   2069  HB  ILE   128      74.695  42.361  70.273  1.00  0.00           H  
ATOM   2070  CG2 ILE   128      73.154  42.218  68.891  1.00  0.00           C  
ATOM   2071 HG21 ILE   128      72.449  42.065  69.540  1.00  0.00           H  
ATOM   2072 HG22 ILE   128      73.173  43.157  68.650  1.00  0.00           H  
ATOM   2073 HG23 ILE   128      72.985  41.684  68.099  1.00  0.00           H  
ATOM   2074  CG1 ILE   128      74.434  40.384  69.952  1.00  0.00           C  
ATOM   2075 HG12 ILE   128      74.147  39.827  69.212  1.00  0.00           H  
ATOM   2076 HG13 ILE   128      75.327  40.094  70.196  1.00  0.00           H  
ATOM   2077  CD1 ILE   128      73.493  40.160  71.140  1.00  0.00           C  
ATOM   2078 HD11 ILE   128      73.500  39.222  71.386  1.00  0.00           H  
ATOM   2079 HD12 ILE   128      73.790  40.694  71.894  1.00  0.00           H  
ATOM   2080 HD13 ILE   128      72.592  40.423  70.894  1.00  0.00           H  
ATOM   2081  C   ILE   128      75.423  43.485  67.961  1.00  0.00           C  
ATOM   2082  O   ILE   128      74.916  43.717  66.867  1.00  0.00           O  
ATOM   2083  N   ARG   129      75.864  44.422  68.794  1.00  0.00           N  
ATOM   2084  H   ARG   129      76.264  44.238  69.533  1.00  0.00           H  
ATOM   2085  CA  ARG   129      75.723  45.843  68.556  1.00  0.00           C  
ATOM   2086  HA  ARG   129      74.779  46.059  68.496  1.00  0.00           H  
ATOM   2087  CB  ARG   129      76.347  46.602  69.715  1.00  0.00           C  
ATOM   2088  HB2 ARG   129      77.241  46.259  69.870  1.00  0.00           H  
ATOM   2089  HB3 ARG   129      76.440  47.535  69.466  1.00  0.00           H  
ATOM   2090  CG  ARG   129      75.553  46.515  71.012  1.00  0.00           C  
ATOM   2091  HG2 ARG   129      74.685  46.929  70.887  1.00  0.00           H  
ATOM   2092  HG3 ARG   129      75.394  45.583  71.231  1.00  0.00           H  
ATOM   2093  CD  ARG   129      76.253  47.172  72.136  1.00  0.00           C  
ATOM   2094  HD2 ARG   129      77.122  46.760  72.261  1.00  0.00           H  
ATOM   2095  HD3 ARG   129      76.410  48.104  71.919  1.00  0.00           H  
ATOM   2096  NE  ARG   129      75.491  47.083  73.372  1.00  0.00           N  
ATOM   2097  HE  ARG   129      74.683  46.792  73.322  1.00  0.00           H  
ATOM   2098  CZ  ARG   129      75.958  47.424  74.590  1.00  0.00           C  
ATOM   2099  NH1 ARG   129      77.186  47.873  74.720  1.00  0.00           N  
ATOM   2100 HH11 ARG   129      77.691  47.949  74.028  1.00  0.00           H  
ATOM   2101 HH12 ARG   129      77.484  48.091  75.497  1.00  0.00           H  
ATOM   2102  NH2 ARG   129      75.182  47.304  75.653  1.00  0.00           N  
ATOM   2103 HH21 ARG   129      74.379  47.008  75.568  1.00  0.00           H  
ATOM   2104 HH22 ARG   129      75.480  47.522  76.430  1.00  0.00           H  
ATOM   2105  C   ARG   129      76.352  46.253  67.241  1.00  0.00           C  
ATOM   2106  O   ARG   129      75.812  47.108  66.543  1.00  0.00           O  
ATOM   2107  N   GLY   130      77.467  45.616  66.885  1.00  0.00           N  
ATOM   2108  H   GLY   130      77.838  45.001  67.358  1.00  0.00           H  
ATOM   2109  CA  GLY   130      78.167  45.915  65.635  1.00  0.00           C  
ATOM   2110  HA2 GLY   130      78.556  46.802  65.697  1.00  0.00           H  
ATOM   2111  HA3 GLY   130      78.901  45.290  65.529  1.00  0.00           H  
ATOM   2112  C   GLY   130      77.270  45.849  64.383  1.00  0.00           C  
ATOM   2113  O   GLY   130      77.604  46.438  63.349  1.00  0.00           O  
ATOM   2114  N   ILE   131      76.136  45.148  64.474  1.00  0.00           N  
ATOM   2115  H   ILE   131      75.879  44.738  65.185  1.00  0.00           H  
ATOM   2116  CA  ILE   131      75.228  45.024  63.346  1.00  0.00           C  
ATOM   2117  HA  ILE   131      75.756  44.617  62.641  1.00  0.00           H  
ATOM   2118  CB  ILE   131      74.026  44.127  63.665  1.00  0.00           C  
ATOM   2119  HB  ILE   131      74.342  43.344  64.142  1.00  0.00           H  
ATOM   2120  CG2 ILE   131      73.009  44.862  64.559  1.00  0.00           C  
ATOM   2121 HG21 ILE   131      72.259  44.276  64.747  1.00  0.00           H  
ATOM   2122 HG22 ILE   131      73.435  45.118  65.392  1.00  0.00           H  
ATOM   2123 HG23 ILE   131      72.691  45.656  64.102  1.00  0.00           H  
ATOM   2124  CG1 ILE   131      73.341  43.711  62.346  1.00  0.00           C  
ATOM   2125 HG12 ILE   131      72.880  44.480  61.975  1.00  0.00           H  
ATOM   2126 HG13 ILE   131      74.023  43.453  61.706  1.00  0.00           H  
ATOM   2127  CD1 ILE   131      72.368  42.590  62.493  1.00  0.00           C  
ATOM   2128 HD11 ILE   131      71.979  42.384  61.629  1.00  0.00           H  
ATOM   2129 HD12 ILE   131      72.826  41.807  62.836  1.00  0.00           H  
ATOM   2130 HD13 ILE   131      71.666  42.850  63.110  1.00  0.00           H  
ATOM   2131  C   ILE   131      74.714  46.356  62.870  1.00  0.00           C  
ATOM   2132  O   ILE   131      74.295  46.470  61.727  1.00  0.00           O  
ATOM   2133  N   ARG   132      74.726  47.353  63.740  1.00  0.00           N  
ATOM   2134  H   ARG   132      75.009  47.291  64.550  1.00  0.00           H  
ATOM   2135  CA  ARG   132      74.243  48.659  63.362  1.00  0.00           C  
ATOM   2136  HA  ARG   132      73.317  48.607  63.077  1.00  0.00           H  
ATOM   2137  CB  ARG   132      74.291  49.593  64.547  1.00  0.00           C  
ATOM   2138  HB2 ARG   132      75.192  49.614  64.907  1.00  0.00           H  
ATOM   2139  HB3 ARG   132      74.080  50.494  64.258  1.00  0.00           H  
ATOM   2140  CG  ARG   132      73.325  49.172  65.630  1.00  0.00           C  
ATOM   2141  HG2 ARG   132      72.470  48.959  65.224  1.00  0.00           H  
ATOM   2142  HG3 ARG   132      73.652  48.359  66.045  1.00  0.00           H  
ATOM   2143  CD  ARG   132      73.118  50.202  66.682  1.00  0.00           C  
ATOM   2144  HD2 ARG   132      73.974  50.574  66.945  1.00  0.00           H  
ATOM   2145  HD3 ARG   132      72.590  50.932  66.322  1.00  0.00           H  
ATOM   2146  NE  ARG   132      72.443  49.641  67.860  1.00  0.00           N  
ATOM   2147  HE  ARG   132      71.584  49.603  67.850  1.00  0.00           H  
ATOM   2148  CZ  ARG   132      73.070  49.190  68.937  1.00  0.00           C  
ATOM   2149  NH1 ARG   132      74.372  49.221  69.020  1.00  0.00           N  
ATOM   2150 HH11 ARG   132      74.837  49.538  68.369  1.00  0.00           H  
ATOM   2151 HH12 ARG   132      74.765  48.925  69.725  1.00  0.00           H  
ATOM   2152  NH2 ARG   132      72.326  48.727  69.903  1.00  0.00           N  
ATOM   2153 HH21 ARG   132      71.470  48.724  69.823  1.00  0.00           H  
ATOM   2154 HH22 ARG   132      72.692  48.424  70.620  1.00  0.00           H  
ATOM   2155  C   ARG   132      75.070  49.170  62.203  1.00  0.00           C  
ATOM   2156  O   ARG   132      74.560  49.864  61.326  1.00  0.00           O  
ATOM   2157  N   PHE   133      76.348  48.816  62.202  1.00  0.00           N  
ATOM   2158  H   PHE   133      76.717  48.332  62.809  1.00  0.00           H  
ATOM   2159  CA  PHE   133      77.229  49.233  61.149  1.00  0.00           C  
ATOM   2160  HA  PHE   133      77.134  50.190  61.024  1.00  0.00           H  
ATOM   2161  CB  PHE   133      78.685  48.991  61.471  1.00  0.00           C  
ATOM   2162  HB2 PHE   133      78.907  49.408  62.318  1.00  0.00           H  
ATOM   2163  HB3 PHE   133      78.845  48.040  61.573  1.00  0.00           H  
ATOM   2164  CG  PHE   133      79.552  49.532  60.405  1.00  0.00           C  
ATOM   2165  CD1 PHE   133      79.537  50.886  60.139  1.00  0.00           C  
ATOM   2166  HD1 PHE   133      78.981  51.443  60.633  1.00  0.00           H  
ATOM   2167  CE1 PHE   133      80.325  51.419  59.163  1.00  0.00           C  
ATOM   2168  HE1 PHE   133      80.298  52.333  58.991  1.00  0.00           H  
ATOM   2169  CZ  PHE   133      81.160  50.607  58.433  1.00  0.00           C  
ATOM   2170  HZ  PHE   133      81.698  50.970  57.767  1.00  0.00           H  
ATOM   2171  CE2 PHE   133      81.197  49.255  58.690  1.00  0.00           C  
ATOM   2172  HE2 PHE   133      81.765  48.704  58.202  1.00  0.00           H  
ATOM   2173  CD2 PHE   133      80.391  48.719  59.673  1.00  0.00           C  
ATOM   2174  HD2 PHE   133      80.414  47.805  59.843  1.00  0.00           H  
ATOM   2175  C   PHE   133      76.849  48.471  59.921  1.00  0.00           C  
ATOM   2176  O   PHE   133      76.812  49.031  58.832  1.00  0.00           O  
ATOM   2177  N   LEU   134      76.572  47.186  60.103  1.00  0.00           N  
ATOM   2178  H   LEU   134      76.578  46.782  60.862  1.00  0.00           H  
ATOM   2179  CA  LEU   134      76.228  46.362  58.960  1.00  0.00           C  
ATOM   2180  HA  LEU   134      76.961  46.384  58.326  1.00  0.00           H  
ATOM   2181  CB  LEU   134      76.019  44.906  59.377  1.00  0.00           C  
ATOM   2182  HB2 LEU   134      75.342  44.875  60.071  1.00  0.00           H  
ATOM   2183  HB3 LEU   134      75.671  44.412  58.618  1.00  0.00           H  
ATOM   2184  CG  LEU   134      77.273  44.201  59.886  1.00  0.00           C  
ATOM   2185  HG  LEU   134      77.653  44.686  60.635  1.00  0.00           H  
ATOM   2186  CD1 LEU   134      76.910  42.816  60.359  1.00  0.00           C  
ATOM   2187 HD11 LEU   134      77.706  42.366  60.683  1.00  0.00           H  
ATOM   2188 HD12 LEU   134      76.260  42.879  61.076  1.00  0.00           H  
ATOM   2189 HD13 LEU   134      76.531  42.311  59.623  1.00  0.00           H  
ATOM   2190  CD2 LEU   134      78.304  44.156  58.782  1.00  0.00           C  
ATOM   2191 HD21 LEU   134      79.102  43.708  59.103  1.00  0.00           H  
ATOM   2192 HD22 LEU   134      77.945  43.671  58.023  1.00  0.00           H  
ATOM   2193 HD23 LEU   134      78.528  45.060  58.511  1.00  0.00           H  
ATOM   2194  C   LEU   134      74.970  46.915  58.297  1.00  0.00           C  
ATOM   2195  O   LEU   134      74.866  46.880  57.077  1.00  0.00           O  
ATOM   2196  N   GLN   135      74.035  47.443  59.099  1.00  0.00           N  
ATOM   2197  H   GLN   135      74.105  47.476  59.956  1.00  0.00           H  
ATOM   2198  CA  GLN   135      72.799  48.017  58.578  1.00  0.00           C  
ATOM   2199  HA  GLN   135      72.339  47.357  58.035  1.00  0.00           H  
ATOM   2200  CB  GLN   135      71.866  48.427  59.724  1.00  0.00           C  
ATOM   2201  HB2 GLN   135      72.360  48.995  60.335  1.00  0.00           H  
ATOM   2202  HB3 GLN   135      71.146  48.963  59.358  1.00  0.00           H  
ATOM   2203  CG  GLN   135      71.259  47.279  60.516  1.00  0.00           C  
ATOM   2204  HG2 GLN   135      70.635  46.789  59.958  1.00  0.00           H  
ATOM   2205  HG3 GLN   135      71.955  46.656  60.777  1.00  0.00           H  
ATOM   2206  CD  GLN   135      70.546  47.798  61.751  1.00  0.00           C  
ATOM   2207  OE1 GLN   135      70.854  48.927  62.168  1.00  0.00           O  
ATOM   2208  NE2 GLN   135      69.637  47.004  62.326  1.00  0.00           N  
ATOM   2209 HE21 GLN   135      69.467  46.231  61.989  1.00  0.00           H  
ATOM   2210 HE22 GLN   135      69.222  47.266  63.032  1.00  0.00           H  
ATOM   2211  C   GLN   135      73.154  49.239  57.748  1.00  0.00           C  
ATOM   2212  O   GLN   135      72.611  49.450  56.665  1.00  0.00           O  
ATOM   2213  N   ILE   136      74.095  50.024  58.251  1.00  0.00           N  
ATOM   2214  H   ILE   136      74.496  49.887  59.000  1.00  0.00           H  
ATOM   2215  CA  ILE   136      74.522  51.210  57.539  1.00  0.00           C  
ATOM   2216  HA  ILE   136      73.750  51.771  57.363  1.00  0.00           H  
ATOM   2217  CB  ILE   136      75.484  52.039  58.378  1.00  0.00           C  
ATOM   2218  HB  ILE   136      76.211  51.491  58.712  1.00  0.00           H  
ATOM   2219  CG2 ILE   136      76.087  53.122  57.532  1.00  0.00           C  
ATOM   2220 HG21 ILE   136      76.700  53.649  58.069  1.00  0.00           H  
ATOM   2221 HG22 ILE   136      76.568  52.723  56.790  1.00  0.00           H  
ATOM   2222 HG23 ILE   136      75.383  53.695  57.189  1.00  0.00           H  
ATOM   2223  CG1 ILE   136      74.726  52.605  59.548  1.00  0.00           C  
ATOM   2224 HG12 ILE   136      74.105  53.278  59.228  1.00  0.00           H  
ATOM   2225 HG13 ILE   136      74.197  51.901  59.954  1.00  0.00           H  
ATOM   2226  CD1 ILE   136      75.597  53.202  60.571  1.00  0.00           C  
ATOM   2227 HD11 ILE   136      75.054  53.548  61.297  1.00  0.00           H  
ATOM   2228 HD12 ILE   136      76.203  52.527  60.915  1.00  0.00           H  
ATOM   2229 HD13 ILE   136      76.110  53.926  60.178  1.00  0.00           H  
ATOM   2230  C   ILE   136      75.139  50.807  56.216  1.00  0.00           C  
ATOM   2231  O   ILE   136      74.886  51.428  55.188  1.00  0.00           O  
ATOM   2232  N   LEU   137      75.956  49.763  56.228  1.00  0.00           N  
ATOM   2233  H   LEU   137      76.184  49.320  56.929  1.00  0.00           H  
ATOM   2234  CA  LEU   137      76.530  49.302  54.985  1.00  0.00           C  
ATOM   2235  HA  LEU   137      77.014  50.036  54.576  1.00  0.00           H  
ATOM   2236  CB  LEU   137      77.517  48.164  55.209  1.00  0.00           C  
ATOM   2237  HB2 LEU   137      77.072  47.478  55.732  1.00  0.00           H  
ATOM   2238  HB3 LEU   137      77.726  47.772  54.347  1.00  0.00           H  
ATOM   2239  CG  LEU   137      78.810  48.505  55.891  1.00  0.00           C  
ATOM   2240  HG  LEU   137      78.655  48.941  56.744  1.00  0.00           H  
ATOM   2241  CD1 LEU   137      79.570  47.212  56.129  1.00  0.00           C  
ATOM   2242 HD11 LEU   137      80.412  47.408  56.570  1.00  0.00           H  
ATOM   2243 HD12 LEU   137      79.041  46.624  56.690  1.00  0.00           H  
ATOM   2244 HD13 LEU   137      79.744  46.778  55.279  1.00  0.00           H  
ATOM   2245  CD2 LEU   137      79.597  49.464  55.020  1.00  0.00           C  
ATOM   2246 HD21 LEU   137      80.434  49.687  55.458  1.00  0.00           H  
ATOM   2247 HD22 LEU   137      79.781  49.047  54.164  1.00  0.00           H  
ATOM   2248 HD23 LEU   137      79.080  50.273  54.880  1.00  0.00           H  
ATOM   2249  C   LEU   137      75.407  48.825  54.086  1.00  0.00           C  
ATOM   2250  O   LEU   137      75.449  49.022  52.882  1.00  0.00           O  
ATOM   2251  N   ARG   138      74.389  48.207  54.676  1.00  0.00           N  
ATOM   2252  H   ARG   138      74.334  48.076  55.524  1.00  0.00           H  
ATOM   2253  CA  ARG   138      73.263  47.692  53.918  1.00  0.00           C  
ATOM   2254  HA  ARG   138      73.584  47.029  53.287  1.00  0.00           H  
ATOM   2255  CB  ARG   138      72.262  47.006  54.824  1.00  0.00           C  
ATOM   2256  HB2 ARG   138      72.747  46.488  55.485  1.00  0.00           H  
ATOM   2257  HB3 ARG   138      71.763  47.685  55.305  1.00  0.00           H  
ATOM   2258  CG  ARG   138      71.293  46.105  54.127  1.00  0.00           C  
ATOM   2259  HG2 ARG   138      70.769  46.616  53.490  1.00  0.00           H  
ATOM   2260  HG3 ARG   138      71.775  45.431  53.622  1.00  0.00           H  
ATOM   2261  CD  ARG   138      70.398  45.454  55.102  1.00  0.00           C  
ATOM   2262  HD2 ARG   138      69.874  46.128  55.562  1.00  0.00           H  
ATOM   2263  HD3 ARG   138      69.773  44.878  54.635  1.00  0.00           H  
ATOM   2264  NE  ARG   138      71.139  44.681  56.063  1.00  0.00           N  
ATOM   2265  HE  ARG   138      71.991  44.623  55.958  1.00  0.00           H  
ATOM   2266  CZ  ARG   138      70.597  44.047  57.107  1.00  0.00           C  
ATOM   2267  NH1 ARG   138      69.318  44.054  57.325  1.00  0.00           N  
ATOM   2268 HH11 ARG   138      68.793  44.475  56.790  1.00  0.00           H  
ATOM   2269 HH12 ARG   138      68.995  43.638  58.005  1.00  0.00           H  
ATOM   2270  NH2 ARG   138      71.328  43.388  57.959  1.00  0.00           N  
ATOM   2271 HH21 ARG   138      72.181  43.353  57.857  1.00  0.00           H  
ATOM   2272 HH22 ARG   138      70.958  42.987  58.624  1.00  0.00           H  
ATOM   2273  C   ARG   138      72.605  48.840  53.161  1.00  0.00           C  
ATOM   2274  O   ARG   138      72.107  48.656  52.065  1.00  0.00           O  
ATOM   2275  N   MET   139      72.629  50.038  53.749  1.00  0.00           N  
ATOM   2276  H   MET   139      72.995  50.174  54.515  1.00  0.00           H  
ATOM   2277  CA  MET   139      72.040  51.250  53.161  1.00  0.00           C  
ATOM   2278  HA  MET   139      71.084  51.098  53.104  1.00  0.00           H  
ATOM   2279  CB  MET   139      72.346  52.457  54.036  1.00  0.00           C  
ATOM   2280  HB2 MET   139      72.280  52.189  54.966  1.00  0.00           H  
ATOM   2281  HB3 MET   139      73.265  52.725  53.882  1.00  0.00           H  
ATOM   2282  CG  MET   139      71.456  53.649  53.816  1.00  0.00           C  
ATOM   2283  HG2 MET   139      71.810  54.413  54.297  1.00  0.00           H  
ATOM   2284  HG3 MET   139      71.453  53.883  52.875  1.00  0.00           H  
ATOM   2285  SD  MET   139      69.777  53.320  54.361  1.00  0.00           S  
ATOM   2286  CE  MET   139      70.112  53.443  56.119  1.00  0.00           C  
ATOM   2287  HE1 MET   139      69.293  53.290  56.616  1.00  0.00           H  
ATOM   2288  HE2 MET   139      70.772  52.778  56.370  1.00  0.00           H  
ATOM   2289  HE3 MET   139      70.452  54.328  56.323  1.00  0.00           H  
ATOM   2290  C   MET   139      72.581  51.530  51.753  1.00  0.00           C  
ATOM   2291  O   MET   139      71.946  52.246  50.968  1.00  0.00           O  
ATOM   2292  N   LEU   140      73.779  51.009  51.479  1.00  0.00           N  
ATOM   2293  H   LEU   140      74.214  50.531  52.046  1.00  0.00           H  
ATOM   2294  CA  LEU   140      74.484  51.177  50.223  1.00  0.00           C  
ATOM   2295  HA  LEU   140      74.461  52.117  49.986  1.00  0.00           H  
ATOM   2296  CB  LEU   140      75.928  50.678  50.373  1.00  0.00           C  
ATOM   2297  HB2 LEU   140      75.902  49.746  50.639  1.00  0.00           H  
ATOM   2298  HB3 LEU   140      76.354  50.713  49.502  1.00  0.00           H  
ATOM   2299  CG  LEU   140      76.804  51.436  51.366  1.00  0.00           C  
ATOM   2300  HG  LEU   140      76.382  51.469  52.239  1.00  0.00           H  
ATOM   2301  CD1 LEU   140      78.143  50.719  51.524  1.00  0.00           C  
ATOM   2302 HD11 LEU   140      78.697  51.203  52.156  1.00  0.00           H  
ATOM   2303 HD12 LEU   140      77.991  49.819  51.852  1.00  0.00           H  
ATOM   2304 HD13 LEU   140      78.592  50.679  50.665  1.00  0.00           H  
ATOM   2305  CD2 LEU   140      76.988  52.809  50.869  1.00  0.00           C  
ATOM   2306 HD21 LEU   140      77.544  53.306  51.489  1.00  0.00           H  
ATOM   2307 HD22 LEU   140      77.417  52.784  50.000  1.00  0.00           H  
ATOM   2308 HD23 LEU   140      76.124  53.243  50.790  1.00  0.00           H  
ATOM   2309  C   LEU   140      73.830  50.336  49.138  1.00  0.00           C  
ATOM   2310  O   LEU   140      73.873  50.683  47.960  1.00  0.00           O  
ATOM   2311  N   HIE   141      73.271  49.201  49.563  1.00  0.00           N  
ATOM   2312  H   HIE   141      73.303  49.026  50.557  1.00  0.00           H  
ATOM   2313  CA  HIE   141      72.715  48.170  48.698  1.00  0.00           C  
ATOM   2314  HA  HIE   141      73.508  47.708  48.109  1.00  0.00           H  
ATOM   2315  CB  HIE   141      72.036  47.082  49.549  1.00  0.00           C  
ATOM   2316  HB2 HIE   141      72.811  46.651  50.183  1.00  0.00           H  
ATOM   2317  HB3 HIE   141      71.246  47.499  50.173  1.00  0.00           H  
ATOM   2318  CG  HIE   141      71.428  45.952  48.790  1.00  0.00           C  
ATOM   2319  ND1 HIE   141      72.173  45.043  48.089  1.00  0.00           N  
ATOM   2320  CE1 HIE   141      71.368  44.148  47.543  1.00  0.00           C  
ATOM   2321  HE1 HIE   141      71.767  43.339  46.930  1.00  0.00           H  
ATOM   2322  NE2 HIE   141      70.134  44.444  47.882  1.00  0.00           N  
ATOM   2323  HE2 HIE   141      69.304  43.937  47.610  1.00  0.00           H  
ATOM   2324  CD2 HIE   141      70.148  45.559  48.670  1.00  0.00           C  
ATOM   2325  HD2 HIE   141      69.215  45.957  49.067  1.00  0.00           H  
ATOM   2326  C   HIE   141      71.762  48.704  47.653  1.00  0.00           C  
ATOM   2327  O   HIE   141      71.890  48.363  46.486  1.00  0.00           O  
ATOM   2328  N   VAL   142      70.824  49.546  48.038  1.00  0.00           N  
ATOM   2329  H   VAL   142      70.720  49.836  48.841  1.00  0.00           H  
ATOM   2330  CA  VAL   142      69.867  50.050  47.061  1.00  0.00           C  
ATOM   2331  HA  VAL   142      69.354  49.277  46.778  1.00  0.00           H  
ATOM   2332  CB  VAL   142      68.944  51.095  47.694  1.00  0.00           C  
ATOM   2333  HB  VAL   142      68.577  50.752  48.524  1.00  0.00           H  
ATOM   2334  CG1 VAL   142      69.708  52.353  48.026  1.00  0.00           C  
ATOM   2335 HG11 VAL   142      69.107  53.001  48.425  1.00  0.00           H  
ATOM   2336 HG12 VAL   142      70.419  52.144  48.652  1.00  0.00           H  
ATOM   2337 HG13 VAL   142      70.090  52.724  47.215  1.00  0.00           H  
ATOM   2338  CG2 VAL   142      67.833  51.390  46.719  1.00  0.00           C  
ATOM   2339 HG21 VAL   142      67.235  52.051  47.100  1.00  0.00           H  
ATOM   2340 HG22 VAL   142      68.209  51.733  45.893  1.00  0.00           H  
ATOM   2341 HG23 VAL   142      67.339  50.576  46.535  1.00  0.00           H  
ATOM   2342  C   VAL   142      70.518  50.639  45.804  1.00  0.00           C  
ATOM   2343  O   VAL   142      69.891  50.675  44.744  1.00  0.00           O  
ATOM   2344  N   ASP   143      71.768  51.109  45.910  1.00  0.00           N  
ATOM   2345  H   ASP   143      72.229  51.081  46.635  1.00  0.00           H  
ATOM   2346  CA  ASP   143      72.462  51.718  44.785  1.00  0.00           C  
ATOM   2347  HA  ASP   143      71.805  52.271  44.333  1.00  0.00           H  
ATOM   2348  CB  ASP   143      73.629  52.559  45.264  1.00  0.00           C  
ATOM   2349  HB2 ASP   143      73.331  53.137  45.984  1.00  0.00           H  
ATOM   2350  HB3 ASP   143      74.312  51.977  45.631  1.00  0.00           H  
ATOM   2351  CG  ASP   143      74.233  53.403  44.168  1.00  0.00           C  
ATOM   2352  OD1 ASP   143      73.596  53.615  43.163  1.00  0.00           O  
ATOM   2353  OD2 ASP   143      75.339  53.841  44.343  1.00  0.00           O  
ATOM   2354  C   ASP   143      72.991  50.695  43.809  1.00  0.00           C  
ATOM   2355  O   ASP   143      74.201  50.480  43.712  1.00  0.00           O  
ATOM   2356  N   ARG   144      72.087  50.072  43.085  1.00  0.00           N  
ATOM   2357  H   ARG   144      71.242  50.232  43.109  1.00  0.00           H  
ATOM   2358  CA  ARG   144      72.491  49.038  42.170  1.00  0.00           C  
ATOM   2359  HA  ARG   144      72.962  48.342  42.654  1.00  0.00           H  
ATOM   2360  CB  ARG   144      71.291  48.402  41.523  1.00  0.00           C  
ATOM   2361  HB2 ARG   144      70.780  49.083  41.059  1.00  0.00           H  
ATOM   2362  HB3 ARG   144      71.588  47.765  40.854  1.00  0.00           H  
ATOM   2363  CG  ARG   144      70.418  47.716  42.493  1.00  0.00           C  
ATOM   2364  HG2 ARG   144      70.199  48.317  43.222  1.00  0.00           H  
ATOM   2365  HG3 ARG   144      69.582  47.470  42.067  1.00  0.00           H  
ATOM   2366  CD  ARG   144      71.088  46.506  43.022  1.00  0.00           C  
ATOM   2367  HD2 ARG   144      70.413  45.842  43.232  1.00  0.00           H  
ATOM   2368  HD3 ARG   144      71.648  46.130  42.325  1.00  0.00           H  
ATOM   2369  NE  ARG   144      71.901  46.735  44.202  1.00  0.00           N  
ATOM   2370  HE  ARG   144      71.773  47.474  44.622  1.00  0.00           H  
ATOM   2371  CZ  ARG   144      72.848  45.895  44.712  1.00  0.00           C  
ATOM   2372  NH1 ARG   144      73.203  44.761  44.161  1.00  0.00           N  
ATOM   2373 HH11 ARG   144      72.832  44.504  43.429  1.00  0.00           H  
ATOM   2374 HH12 ARG   144      73.807  44.274  44.531  1.00  0.00           H  
ATOM   2375  NH2 ARG   144      73.404  46.253  45.826  1.00  0.00           N  
ATOM   2376 HH21 ARG   144      73.171  46.988  46.206  1.00  0.00           H  
ATOM   2377 HH22 ARG   144      74.006  45.755  46.185  1.00  0.00           H  
ATOM   2378  C   ARG   144      73.407  49.626  41.145  1.00  0.00           C  
ATOM   2379  O   ARG   144      73.300  50.811  40.813  1.00  0.00           O  
ATOM   2380  N   GLN   145      74.332  48.802  40.673  1.00  0.00           N  
ATOM   2381  H   GLN   145      74.418  47.991  40.945  1.00  0.00           H  
ATOM   2382  CA  GLN   145      75.296  49.175  39.650  1.00  0.00           C  
ATOM   2383  HA  GLN   145      75.839  48.389  39.479  1.00  0.00           H  
ATOM   2384  CB  GLN   145      74.548  49.630  38.395  1.00  0.00           C  
ATOM   2385  HB2 GLN   145      74.078  50.455  38.595  1.00  0.00           H  
ATOM   2386  HB3 GLN   145      75.197  49.834  37.704  1.00  0.00           H  
ATOM   2387  CG  GLN   145      73.552  48.625  37.845  1.00  0.00           C  
ATOM   2388  HG2 GLN   145      73.024  48.277  38.581  1.00  0.00           H  
ATOM   2389  HG3 GLN   145      72.941  49.088  37.251  1.00  0.00           H  
ATOM   2390  CD  GLN   145      74.170  47.454  37.093  1.00  0.00           C  
ATOM   2391  OE1 GLN   145      74.800  47.664  36.049  1.00  0.00           O  
ATOM   2392  NE2 GLN   145      73.954  46.226  37.583  1.00  0.00           N  
ATOM   2393 HE21 GLN   145      73.510  46.126  38.313  1.00  0.00           H  
ATOM   2394 HE22 GLN   145      74.259  45.538  37.168  1.00  0.00           H  
ATOM   2395  C   GLN   145      76.240  50.298  40.087  1.00  0.00           C  
ATOM   2396  O   GLN   145      77.134  50.655  39.330  1.00  0.00           O  
ATOM   2397  N   GLY   146      76.033  50.866  41.286  1.00  0.00           N  
ATOM   2398  H   GLY   146      75.420  50.607  41.831  1.00  0.00           H  
ATOM   2399  CA  GLY   146      76.826  51.978  41.782  1.00  0.00           C  
ATOM   2400  HA2 GLY   146      76.730  52.044  42.745  1.00  0.00           H  
ATOM   2401  HA3 GLY   146      77.765  51.817  41.601  1.00  0.00           H  
ATOM   2402  C   GLY   146      76.397  53.279  41.135  1.00  0.00           C  
ATOM   2403  O   GLY   146      77.039  54.311  41.325  1.00  0.00           O  
ATOM   2404  N   GLY   147      75.297  53.216  40.391  1.00  0.00           N  
ATOM   2405  H   GLY   147      74.824  52.501  40.317  1.00  0.00           H  
ATOM   2406  CA  GLY   147      74.773  54.337  39.625  1.00  0.00           C  
ATOM   2407  HA2 GLY   147      75.199  54.343  38.754  1.00  0.00           H  
ATOM   2408  HA3 GLY   147      73.825  54.194  39.476  1.00  0.00           H  
ATOM   2409  C   GLY   147      74.963  55.698  40.266  1.00  0.00           C  
ATOM   2410  O   GLY   147      75.482  56.609  39.623  1.00  0.00           O  
ATOM   2411  N   THR   148      74.556  55.845  41.518  1.00  0.00           N  
ATOM   2412  H   THR   148      74.239  55.217  42.013  1.00  0.00           H  
ATOM   2413  CA  THR   148      74.635  57.155  42.141  1.00  0.00           C  
ATOM   2414  HA  THR   148      74.093  57.754  41.604  1.00  0.00           H  
ATOM   2415  CB  THR   148      74.041  57.151  43.578  1.00  0.00           C  
ATOM   2416  HB  THR   148      74.116  58.039  43.960  1.00  0.00           H  
ATOM   2417  CG2 THR   148      72.570  56.774  43.540  1.00  0.00           C  
ATOM   2418 HG21 THR   148      72.212  56.775  44.442  1.00  0.00           H  
ATOM   2419 HG22 THR   148      72.085  57.417  42.999  1.00  0.00           H  
ATOM   2420 HG23 THR   148      72.472  55.889  43.155  1.00  0.00           H  
ATOM   2421  OG1 THR   148      74.768  56.230  44.382  1.00  0.00           O  
ATOM   2422  HG1 THR   148      75.080  55.620  43.897  1.00  0.00           H  
ATOM   2423  C   THR   148      76.070  57.695  42.141  1.00  0.00           C  
ATOM   2424  O   THR   148      76.423  58.515  41.288  1.00  0.00           O  
ATOM   2425  N   TRP   149      76.892  57.224  43.068  1.00  0.00           N  
ATOM   2426  H   TRP   149      76.674  56.633  43.654  1.00  0.00           H  
ATOM   2427  CA  TRP   149      78.264  57.692  43.159  1.00  0.00           C  
ATOM   2428  HA  TRP   149      78.202  58.626  43.415  1.00  0.00           H  
ATOM   2429  CB  TRP   149      79.039  56.924  44.225  1.00  0.00           C  
ATOM   2430  HB2 TRP   149      79.916  57.326  44.322  1.00  0.00           H  
ATOM   2431  HB3 TRP   149      78.584  57.027  45.075  1.00  0.00           H  
ATOM   2432  CG  TRP   149      79.207  55.479  43.948  1.00  0.00           C  
ATOM   2433  CD1 TRP   149      78.391  54.492  44.379  1.00  0.00           C  
ATOM   2434  HD1 TRP   149      77.627  54.620  44.894  1.00  0.00           H  
ATOM   2435  NE1 TRP   149      78.850  53.278  43.950  1.00  0.00           N  
ATOM   2436  HE1 TRP   149      78.482  52.518  44.115  1.00  0.00           H  
ATOM   2437  CE2 TRP   149      79.986  53.466  43.217  1.00  0.00           C  
ATOM   2438  CZ2 TRP   149      80.798  52.546  42.583  1.00  0.00           C  
ATOM   2439  HZ2 TRP   149      80.607  51.636  42.607  1.00  0.00           H  
ATOM   2440  CH2 TRP   149      81.913  53.033  41.906  1.00  0.00           C  
ATOM   2441  HH2 TRP   149      82.479  52.435  41.474  1.00  0.00           H  
ATOM   2442  CZ3 TRP   149      82.196  54.373  41.862  1.00  0.00           C  
ATOM   2443  HZ3 TRP   149      82.946  54.668  41.398  1.00  0.00           H  
ATOM   2444  CE3 TRP   149      81.378  55.297  42.500  1.00  0.00           C  
ATOM   2445  HE3 TRP   149      81.574  56.206  42.470  1.00  0.00           H  
ATOM   2446  CD2 TRP   149      80.253  54.832  43.189  1.00  0.00           C  
ATOM   2447  C   TRP   149      79.015  57.652  41.835  1.00  0.00           C  
ATOM   2448  O   TRP   149      79.930  58.445  41.651  1.00  0.00           O  
ATOM   2449  N   ARG   150      78.652  56.757  40.912  1.00  0.00           N  
ATOM   2450  H   ARG   150      78.015  56.185  40.997  1.00  0.00           H  
ATOM   2451  CA  ARG   150      79.369  56.718  39.649  1.00  0.00           C  
ATOM   2452  HA  ARG   150      80.316  56.652  39.846  1.00  0.00           H  
ATOM   2453  CB  ARG   150      78.989  55.506  38.827  1.00  0.00           C  
ATOM   2454  HB2 ARG   150      78.022  55.447  38.783  1.00  0.00           H  
ATOM   2455  HB3 ARG   150      79.307  55.630  37.919  1.00  0.00           H  
ATOM   2456  CG  ARG   150      79.532  54.209  39.359  1.00  0.00           C  
ATOM   2457  HG2 ARG   150      80.499  54.260  39.410  1.00  0.00           H  
ATOM   2458  HG3 ARG   150      79.207  54.069  40.262  1.00  0.00           H  
ATOM   2459  CD  ARG   150      79.149  53.079  38.524  1.00  0.00           C  
ATOM   2460  HD2 ARG   150      78.194  53.108  38.357  1.00  0.00           H  
ATOM   2461  HD3 ARG   150      79.590  53.148  37.663  1.00  0.00           H  
ATOM   2462  NE  ARG   150      79.493  51.820  39.143  1.00  0.00           N  
ATOM   2463  HE  ARG   150      78.868  51.410  39.568  1.00  0.00           H  
ATOM   2464  CZ  ARG   150      80.704  51.229  39.115  1.00  0.00           C  
ATOM   2465  NH1 ARG   150      81.709  51.805  38.496  1.00  0.00           N  
ATOM   2466 HH11 ARG   150      81.596  52.563  38.106  1.00  0.00           H  
ATOM   2467 HH12 ARG   150      82.480  51.424  38.481  1.00  0.00           H  
ATOM   2468  NH2 ARG   150      80.874  50.064  39.719  1.00  0.00           N  
ATOM   2469 HH21 ARG   150      80.215  49.690  40.125  1.00  0.00           H  
ATOM   2470 HH22 ARG   150      81.644  49.681  39.705  1.00  0.00           H  
ATOM   2471  C   ARG   150      79.106  57.987  38.866  1.00  0.00           C  
ATOM   2472  O   ARG   150      80.021  58.524  38.243  1.00  0.00           O  
ATOM   2473  N   LEU   151      77.864  58.476  38.907  1.00  0.00           N  
ATOM   2474  H   LEU   151      77.211  58.120  39.338  1.00  0.00           H  
ATOM   2475  CA  LEU   151      77.539  59.695  38.190  1.00  0.00           C  
ATOM   2476  HA  LEU   151      77.791  59.596  37.259  1.00  0.00           H  
ATOM   2477  CB  LEU   151      76.033  59.981  38.234  1.00  0.00           C  
ATOM   2478  HB2 LEU   151      75.746  59.960  39.160  1.00  0.00           H  
ATOM   2479  HB3 LEU   151      75.884  60.883  37.911  1.00  0.00           H  
ATOM   2480  CG  LEU   151      75.145  59.033  37.435  1.00  0.00           C  
ATOM   2481  HG  LEU   151      75.326  58.111  37.677  1.00  0.00           H  
ATOM   2482  CD1 LEU   151      73.692  59.344  37.747  1.00  0.00           C  
ATOM   2483 HD11 LEU   151      73.118  58.746  37.243  1.00  0.00           H  
ATOM   2484 HD12 LEU   151      73.532  59.223  38.696  1.00  0.00           H  
ATOM   2485 HD13 LEU   151      73.497  60.262  37.501  1.00  0.00           H  
ATOM   2486  CD2 LEU   151      75.433  59.201  35.963  1.00  0.00           C  
ATOM   2487 HD21 LEU   151      74.870  58.599  35.452  1.00  0.00           H  
ATOM   2488 HD22 LEU   151      75.250  60.116  35.700  1.00  0.00           H  
ATOM   2489 HD23 LEU   151      76.365  58.996  35.790  1.00  0.00           H  
ATOM   2490  C   LEU   151      78.295  60.832  38.831  1.00  0.00           C  
ATOM   2491  O   LEU   151      78.789  61.735  38.144  1.00  0.00           O  
ATOM   2492  N   LEU   152      78.414  60.771  40.160  1.00  0.00           N  
ATOM   2493  H   LEU   152      78.113  60.147  40.669  1.00  0.00           H  
ATOM   2494  CA  LEU   152      79.113  61.852  40.812  1.00  0.00           C  
ATOM   2495  HA  LEU   152      78.657  62.679  40.591  1.00  0.00           H  
ATOM   2496  CB  LEU   152      79.125  61.716  42.339  1.00  0.00           C  
ATOM   2497  HB2 LEU   152      79.519  60.858  42.560  1.00  0.00           H  
ATOM   2498  HB3 LEU   152      79.714  62.399  42.696  1.00  0.00           H  
ATOM   2499  CG  LEU   152      77.801  61.820  43.057  1.00  0.00           C  
ATOM   2500  HG  LEU   152      77.198  61.136  42.727  1.00  0.00           H  
ATOM   2501  CD1 LEU   152      78.034  61.620  44.512  1.00  0.00           C  
ATOM   2502 HD11 LEU   152      77.191  61.684  44.987  1.00  0.00           H  
ATOM   2503 HD12 LEU   152      78.422  60.743  44.660  1.00  0.00           H  
ATOM   2504 HD13 LEU   152      78.642  62.302  44.839  1.00  0.00           H  
ATOM   2505  CD2 LEU   152      77.154  63.142  42.797  1.00  0.00           C  
ATOM   2506 HD21 LEU   152      76.307  63.186  43.267  1.00  0.00           H  
ATOM   2507 HD22 LEU   152      77.734  63.854  43.110  1.00  0.00           H  
ATOM   2508 HD23 LEU   152      77.000  63.246  41.845  1.00  0.00           H  
ATOM   2509  C   LEU   152      80.542  61.822  40.338  1.00  0.00           C  
ATOM   2510  O   LEU   152      81.105  62.864  40.016  1.00  0.00           O  
ATOM   2511  N   GLY   153      81.086  60.608  40.251  1.00  0.00           N  
ATOM   2512  H   GLY   153      80.650  59.890  40.438  1.00  0.00           H  
ATOM   2513  CA  GLY   153      82.449  60.356  39.840  1.00  0.00           C  
ATOM   2514  HA2 GLY   153      83.060  60.786  40.458  1.00  0.00           H  
ATOM   2515  HA3 GLY   153      82.630  59.404  39.879  1.00  0.00           H  
ATOM   2516  C   GLY   153      82.705  60.862  38.442  1.00  0.00           C  
ATOM   2517  O   GLY   153      83.781  61.367  38.155  1.00  0.00           O  
ATOM   2518  N   SER   154      81.712  60.754  37.567  1.00  0.00           N  
ATOM   2519  H   SER   154      80.936  60.425  37.736  1.00  0.00           H  
ATOM   2520  CA  SER   154      81.913  61.216  36.207  1.00  0.00           C  
ATOM   2521  HA  SER   154      82.636  60.716  35.797  1.00  0.00           H  
ATOM   2522  CB  SER   154      80.651  60.998  35.392  1.00  0.00           C  
ATOM   2523  HB2 SER   154      79.905  61.447  35.819  1.00  0.00           H  
ATOM   2524  HB3 SER   154      80.757  61.395  34.514  1.00  0.00           H  
ATOM   2525  OG  SER   154      80.367  59.632  35.261  1.00  0.00           O  
ATOM   2526  HG  SER   154      80.241  59.298  36.021  1.00  0.00           H  
ATOM   2527  C   SER   154      82.263  62.693  36.234  1.00  0.00           C  
ATOM   2528  O   SER   154      83.218  63.130  35.588  1.00  0.00           O  
ATOM   2529  N   VAL   155      81.504  63.443  37.023  1.00  0.00           N  
ATOM   2530  H   VAL   155      80.859  63.141  37.505  1.00  0.00           H  
ATOM   2531  CA  VAL   155      81.721  64.873  37.127  1.00  0.00           C  
ATOM   2532  HA  VAL   155      81.855  65.254  36.245  1.00  0.00           H  
ATOM   2533  CB  VAL   155      80.470  65.528  37.721  1.00  0.00           C  
ATOM   2534  HB  VAL   155      80.247  65.096  38.561  1.00  0.00           H  
ATOM   2535  CG1 VAL   155      80.675  66.965  38.011  1.00  0.00           C  
ATOM   2536 HG11 VAL   155      79.862  67.339  38.384  1.00  0.00           H  
ATOM   2537 HG12 VAL   155      81.399  67.067  38.648  1.00  0.00           H  
ATOM   2538 HG13 VAL   155      80.899  67.432  37.191  1.00  0.00           H  
ATOM   2539  CG2 VAL   155      79.397  65.391  36.702  1.00  0.00           C  
ATOM   2540 HG21 VAL   155      78.580  65.794  37.036  1.00  0.00           H  
ATOM   2541 HG22 VAL   155      79.667  65.838  35.885  1.00  0.00           H  
ATOM   2542 HG23 VAL   155      79.242  64.451  36.519  1.00  0.00           H  
ATOM   2543  C   VAL   155      83.011  65.192  37.885  1.00  0.00           C  
ATOM   2544  O   VAL   155      83.799  66.033  37.449  1.00  0.00           O  
ATOM   2545  N   VAL   156      83.253  64.492  38.987  1.00  0.00           N  
ATOM   2546  H   VAL   156      82.738  63.879  39.301  1.00  0.00           H  
ATOM   2547  CA  VAL   156      84.459  64.737  39.758  1.00  0.00           C  
ATOM   2548  HA  VAL   156      84.420  65.647  40.092  1.00  0.00           H  
ATOM   2549  CB  VAL   156      84.562  63.768  40.950  1.00  0.00           C  
ATOM   2550  HB  VAL   156      84.422  62.864  40.627  1.00  0.00           H  
ATOM   2551  CG1 VAL   156      85.941  63.879  41.586  1.00  0.00           C  
ATOM   2552 HG11 VAL   156      86.002  63.267  42.336  1.00  0.00           H  
ATOM   2553 HG12 VAL   156      86.619  63.654  40.930  1.00  0.00           H  
ATOM   2554 HG13 VAL   156      86.082  64.787  41.897  1.00  0.00           H  
ATOM   2555  CG2 VAL   156      83.504  64.094  41.990  1.00  0.00           C  
ATOM   2556 HG21 VAL   156      83.580  63.477  42.734  1.00  0.00           H  
ATOM   2557 HG22 VAL   156      83.632  65.001  42.309  1.00  0.00           H  
ATOM   2558 HG23 VAL   156      82.623  64.013  41.592  1.00  0.00           H  
ATOM   2559  C   VAL   156      85.671  64.547  38.880  1.00  0.00           C  
ATOM   2560  O   VAL   156      86.578  65.372  38.872  1.00  0.00           O  
ATOM   2561  N   PHE   157      85.663  63.463  38.123  1.00  0.00           N  
ATOM   2562  H   PHE   157      85.019  62.893  38.117  1.00  0.00           H  
ATOM   2563  CA  PHE   157      86.745  63.134  37.229  1.00  0.00           C  
ATOM   2564  HA  PHE   157      87.533  62.990  37.776  1.00  0.00           H  
ATOM   2565  CB  PHE   157      86.420  61.866  36.444  1.00  0.00           C  
ATOM   2566  HB2 PHE   157      86.334  61.125  37.064  1.00  0.00           H  
ATOM   2567  HB3 PHE   157      85.559  61.975  36.011  1.00  0.00           H  
ATOM   2568  CG  PHE   157      87.442  61.520  35.413  1.00  0.00           C  
ATOM   2569  CD1 PHE   157      88.628  60.898  35.761  1.00  0.00           C  
ATOM   2570  HD1 PHE   157      88.796  60.691  36.652  1.00  0.00           H  
ATOM   2571  CE1 PHE   157      89.565  60.581  34.797  1.00  0.00           C  
ATOM   2572  HE1 PHE   157      90.357  60.160  35.041  1.00  0.00           H  
ATOM   2573  CZ  PHE   157      89.329  60.887  33.476  1.00  0.00           C  
ATOM   2574  HZ  PHE   157      89.962  60.675  32.828  1.00  0.00           H  
ATOM   2575  CE2 PHE   157      88.151  61.509  33.115  1.00  0.00           C  
ATOM   2576  HE2 PHE   157      87.988  61.717  32.223  1.00  0.00           H  
ATOM   2577  CD2 PHE   157      87.218  61.820  34.079  1.00  0.00           C  
ATOM   2578  HD2 PHE   157      86.425  62.238  33.831  1.00  0.00           H  
ATOM   2579  C   PHE   157      87.035  64.255  36.262  1.00  0.00           C  
ATOM   2580  O   PHE   157      88.160  64.736  36.202  1.00  0.00           O  
ATOM   2581  N   ILE   158      86.030  64.731  35.535  1.00  0.00           N  
ATOM   2582  H   ILE   158      85.205  64.494  35.588  1.00  0.00           H  
ATOM   2583  CA  ILE   158      86.352  65.755  34.550  1.00  0.00           C  
ATOM   2584  HA  ILE   158      87.088  65.391  34.033  1.00  0.00           H  
ATOM   2585  CB  ILE   158      85.167  66.033  33.608  1.00  0.00           C  
ATOM   2586  HB  ILE   158      85.435  66.694  32.951  1.00  0.00           H  
ATOM   2587  CG2 ILE   158      84.775  64.752  32.899  1.00  0.00           C  
ATOM   2588 HG21 ILE   158      84.028  64.926  32.305  1.00  0.00           H  
ATOM   2589 HG22 ILE   158      85.528  64.424  32.383  1.00  0.00           H  
ATOM   2590 HG23 ILE   158      84.517  64.085  33.554  1.00  0.00           H  
ATOM   2591  CG1 ILE   158      83.998  66.588  34.372  1.00  0.00           C  
ATOM   2592 HG12 ILE   158      83.655  65.899  34.963  1.00  0.00           H  
ATOM   2593 HG13 ILE   158      84.308  67.315  34.934  1.00  0.00           H  
ATOM   2594  CD1 ILE   158      82.878  67.087  33.510  1.00  0.00           C  
ATOM   2595 HD11 ILE   158      82.164  67.428  34.072  1.00  0.00           H  
ATOM   2596 HD12 ILE   158      83.204  67.797  32.935  1.00  0.00           H  
ATOM   2597 HD13 ILE   158      82.540  66.359  32.965  1.00  0.00           H  
ATOM   2598  C   ILE   158      86.836  67.059  35.174  1.00  0.00           C  
ATOM   2599  O   ILE   158      87.583  67.794  34.528  1.00  0.00           O  
ATOM   2600  N   HIE   159      86.483  67.313  36.437  1.00  0.00           N  
ATOM   2601  H   HIE   159      85.941  66.652  36.974  1.00  0.00           H  
ATOM   2602  CA  HIE   159      86.920  68.539  37.088  1.00  0.00           C  
ATOM   2603  HA  HIE   159      87.300  69.231  36.336  1.00  0.00           H  
ATOM   2604  CB  HIE   159      85.765  69.218  37.842  1.00  0.00           C  
ATOM   2605  HB2 HIE   159      85.418  68.567  38.644  1.00  0.00           H  
ATOM   2606  HB3 HIE   159      86.144  70.148  38.266  1.00  0.00           H  
ATOM   2607  CG  HIE   159      84.582  69.571  37.046  1.00  0.00           C  
ATOM   2608  ND1 HIE   159      84.575  70.524  36.079  1.00  0.00           N  
ATOM   2609  CE1 HIE   159      83.376  70.591  35.546  1.00  0.00           C  
ATOM   2610  HE1 HIE   159      83.160  71.287  34.735  1.00  0.00           H  
ATOM   2611  NE2 HIE   159      82.619  69.730  36.154  1.00  0.00           N  
ATOM   2612  HE2 HIE   159      81.644  69.555  35.959  1.00  0.00           H  
ATOM   2613  CD2 HIE   159      83.351  69.092  37.105  1.00  0.00           C  
ATOM   2614  HD2 HIE   159      82.884  68.338  37.738  1.00  0.00           H  
ATOM   2615  C   HIE   159      87.983  68.283  38.135  1.00  0.00           C  
ATOM   2616  O   HIE   159      88.325  69.205  38.867  1.00  0.00           O  
ATOM   2617  N   ARG   160      88.487  67.051  38.234  1.00  0.00           N  
ATOM   2618  H   ARG   160      88.305  66.404  37.697  1.00  0.00           H  
ATOM   2619  CA  ARG   160      89.418  66.717  39.309  1.00  0.00           C  
ATOM   2620  HA  ARG   160      88.917  66.838  40.131  1.00  0.00           H  
ATOM   2621  CB  ARG   160      89.899  65.283  39.166  1.00  0.00           C  
ATOM   2622  HB2 ARG   160      90.388  65.038  39.967  1.00  0.00           H  
ATOM   2623  HB3 ARG   160      89.125  64.700  39.117  1.00  0.00           H  
ATOM   2624  CG  ARG   160      90.782  65.021  37.960  1.00  0.00           C  
ATOM   2625  HG2 ARG   160      90.349  65.361  37.161  1.00  0.00           H  
ATOM   2626  HG3 ARG   160      91.617  65.505  38.058  1.00  0.00           H  
ATOM   2627  CD  ARG   160      91.062  63.582  37.794  1.00  0.00           C  
ATOM   2628  HD2 ARG   160      91.503  63.244  38.589  1.00  0.00           H  
ATOM   2629  HD3 ARG   160      90.226  63.098  37.706  1.00  0.00           H  
ATOM   2630  NE  ARG   160      91.893  63.327  36.634  1.00  0.00           N  
ATOM   2631  HE  ARG   160      92.052  63.985  36.104  1.00  0.00           H  
ATOM   2632  CZ  ARG   160      92.432  62.134  36.329  1.00  0.00           C  
ATOM   2633  NH1 ARG   160      92.222  61.100  37.114  1.00  0.00           N  
ATOM   2634 HH11 ARG   160      91.740  61.188  37.821  1.00  0.00           H  
ATOM   2635 HH12 ARG   160      92.566  60.336  36.920  1.00  0.00           H  
ATOM   2636  NH2 ARG   160      93.170  62.000  35.242  1.00  0.00           N  
ATOM   2637 HH21 ARG   160      93.306  62.676  34.729  1.00  0.00           H  
ATOM   2638 HH22 ARG   160      93.515  61.236  35.048  1.00  0.00           H  
ATOM   2639  C   ARG   160      90.629  67.627  39.378  1.00  0.00           C  
ATOM   2640  O   ARG   160      91.141  67.897  40.456  1.00  0.00           O  
ATOM   2641  N   GLN   161      91.068  68.159  38.252  1.00  0.00           N  
ATOM   2642  H   GLN   161      90.722  68.038  37.474  1.00  0.00           H  
ATOM   2643  CA  GLN   161      92.230  69.024  38.300  1.00  0.00           C  
ATOM   2644  HA  GLN   161      92.982  68.557  38.697  1.00  0.00           H  
ATOM   2645  CB  GLN   161      92.651  69.421  36.884  1.00  0.00           C  
ATOM   2646  HB2 GLN   161      92.865  68.617  36.385  1.00  0.00           H  
ATOM   2647  HB3 GLN   161      91.897  69.839  36.440  1.00  0.00           H  
ATOM   2648  CG  GLN   161      93.830  70.358  36.822  1.00  0.00           C  
ATOM   2649  HG2 GLN   161      93.591  71.201  37.237  1.00  0.00           H  
ATOM   2650  HG3 GLN   161      94.563  69.986  37.337  1.00  0.00           H  
ATOM   2651  CD  GLN   161      94.297  70.614  35.396  1.00  0.00           C  
ATOM   2652  OE1 GLN   161      95.393  70.190  35.019  1.00  0.00           O  
ATOM   2653  NE2 GLN   161      93.480  71.288  34.595  1.00  0.00           N  
ATOM   2654 HE21 GLN   161      92.723  71.569  34.891  1.00  0.00           H  
ATOM   2655 HE22 GLN   161      93.708  71.443  33.780  1.00  0.00           H  
ATOM   2656  C   GLN   161      91.912  70.230  39.166  1.00  0.00           C  
ATOM   2657  O   GLN   161      92.652  70.555  40.095  1.00  0.00           O  
ATOM   2658  N   GLU   162      90.788  70.854  38.855  1.00  0.00           N  
ATOM   2659  H   GLU   162      90.273  70.585  38.221  1.00  0.00           H  
ATOM   2660  CA  GLU   162      90.290  72.042  39.524  1.00  0.00           C  
ATOM   2661  HA  GLU   162      91.009  72.687  39.613  1.00  0.00           H  
ATOM   2662  CB  GLU   162      89.167  72.620  38.664  1.00  0.00           C  
ATOM   2663  HB2 GLU   162      88.525  71.921  38.463  1.00  0.00           H  
ATOM   2664  HB3 GLU   162      88.695  73.302  39.168  1.00  0.00           H  
ATOM   2665  CG  GLU   162      89.687  73.226  37.352  1.00  0.00           C  
ATOM   2666  HG2 GLU   162      88.981  73.759  36.954  1.00  0.00           H  
ATOM   2667  HG3 GLU   162      90.418  73.830  37.556  1.00  0.00           H  
ATOM   2668  CD  GLU   162      90.161  72.215  36.339  1.00  0.00           C  
ATOM   2669  OE1 GLU   162      89.677  71.113  36.330  1.00  0.00           O  
ATOM   2670  OE2 GLU   162      91.014  72.558  35.555  1.00  0.00           O  
ATOM   2671  C   GLU   162      89.836  71.771  40.954  1.00  0.00           C  
ATOM   2672  O   GLU   162      90.033  72.602  41.843  1.00  0.00           O  
ATOM   2673  N   LEU   163      89.213  70.622  41.173  1.00  0.00           N  
ATOM   2674  H   LEU   163      89.078  70.020  40.574  1.00  0.00           H  
ATOM   2675  CA  LEU   163      88.701  70.296  42.490  1.00  0.00           C  
ATOM   2676  HA  LEU   163      88.159  71.032  42.814  1.00  0.00           H  
ATOM   2677  CB  LEU   163      87.851  69.037  42.405  1.00  0.00           C  
ATOM   2678  HB2 LEU   163      88.375  68.336  41.987  1.00  0.00           H  
ATOM   2679  HB3 LEU   163      87.646  68.739  43.305  1.00  0.00           H  
ATOM   2680  CG  LEU   163      86.561  69.194  41.643  1.00  0.00           C  
ATOM   2681  HG  LEU   163      86.734  69.619  40.788  1.00  0.00           H  
ATOM   2682  CD1 LEU   163      85.961  67.849  41.404  1.00  0.00           C  
ATOM   2683 HD11 LEU   163      85.130  67.948  40.913  1.00  0.00           H  
ATOM   2684 HD12 LEU   163      86.578  67.306  40.888  1.00  0.00           H  
ATOM   2685 HD13 LEU   163      85.784  67.417  42.255  1.00  0.00           H  
ATOM   2686  CD2 LEU   163      85.619  70.051  42.427  1.00  0.00           C  
ATOM   2687 HD21 LEU   163      84.788  70.152  41.936  1.00  0.00           H  
ATOM   2688 HD22 LEU   163      85.439  69.634  43.284  1.00  0.00           H  
ATOM   2689 HD23 LEU   163      86.018  70.924  42.570  1.00  0.00           H  
ATOM   2690  C   LEU   163      89.848  70.071  43.446  1.00  0.00           C  
ATOM   2691  O   LEU   163      89.857  70.628  44.538  1.00  0.00           O  
ATOM   2692  N   ILE   164      90.831  69.293  43.001  1.00  0.00           N  
ATOM   2693  H   ILE   164      90.842  68.933  42.220  1.00  0.00           H  
ATOM   2694  CA  ILE   164      91.987  68.984  43.818  1.00  0.00           C  
ATOM   2695  HA  ILE   164      91.695  68.582  44.651  1.00  0.00           H  
ATOM   2696  CB  ILE   164      92.902  67.972  43.119  1.00  0.00           C  
ATOM   2697  HB  ILE   164      93.098  68.279  42.220  1.00  0.00           H  
ATOM   2698  CG2 ILE   164      94.213  67.848  43.877  1.00  0.00           C  
ATOM   2699 HG21 ILE   164      94.786  67.206  43.429  1.00  0.00           H  
ATOM   2700 HG22 ILE   164      94.654  68.711  43.904  1.00  0.00           H  
ATOM   2701 HG23 ILE   164      94.037  67.547  44.782  1.00  0.00           H  
ATOM   2702  CG1 ILE   164      92.192  66.612  43.032  1.00  0.00           C  
ATOM   2703 HG12 ILE   164      92.140  66.226  43.920  1.00  0.00           H  
ATOM   2704 HG13 ILE   164      91.281  66.751  42.729  1.00  0.00           H  
ATOM   2705  CD1 ILE   164      92.874  65.626  42.106  1.00  0.00           C  
ATOM   2706 HD11 ILE   164      92.377  64.793  42.097  1.00  0.00           H  
ATOM   2707 HD12 ILE   164      92.905  65.993  41.209  1.00  0.00           H  
ATOM   2708 HD13 ILE   164      93.777  65.460  42.418  1.00  0.00           H  
ATOM   2709  C   ILE   164      92.729  70.263  44.096  1.00  0.00           C  
ATOM   2710  O   ILE   164      93.104  70.533  45.235  1.00  0.00           O  
ATOM   2711  N   THR   165      92.918  71.063  43.051  1.00  0.00           N  
ATOM   2712  H   THR   165      92.668  70.875  42.250  1.00  0.00           H  
ATOM   2713  CA  THR   165      93.575  72.340  43.189  1.00  0.00           C  
ATOM   2714  HA  THR   165      94.521  72.184  43.336  1.00  0.00           H  
ATOM   2715  CB  THR   165      93.382  73.168  41.914  1.00  0.00           C  
ATOM   2716  HB  THR   165      92.435  73.228  41.712  1.00  0.00           H  
ATOM   2717  CG2 THR   165      93.872  74.512  42.106  1.00  0.00           C  
ATOM   2718 HG21 THR   165      93.743  75.023  41.292  1.00  0.00           H  
ATOM   2719 HG22 THR   165      93.386  74.933  42.832  1.00  0.00           H  
ATOM   2720 HG23 THR   165      94.817  74.484  42.324  1.00  0.00           H  
ATOM   2721  OG1 THR   165      94.034  72.525  40.815  1.00  0.00           O  
ATOM   2722  HG1 THR   165      93.461  72.143  40.334  1.00  0.00           H  
ATOM   2723  C   THR   165      93.009  73.098  44.365  1.00  0.00           C  
ATOM   2724  O   THR   165      93.741  73.491  45.280  1.00  0.00           O  
ATOM   2725  N   THR   166      91.697  73.277  44.338  1.00  0.00           N  
ATOM   2726  H   THR   166      91.181  72.969  43.722  1.00  0.00           H  
ATOM   2727  CA  THR   166      91.021  74.020  45.365  1.00  0.00           C  
ATOM   2728  HA  THR   166      91.441  74.894  45.374  1.00  0.00           H  
ATOM   2729  CB  THR   166      89.535  74.159  45.060  1.00  0.00           C  
ATOM   2730  HB  THR   166      89.129  73.285  44.947  1.00  0.00           H  
ATOM   2731  CG2 THR   166      88.903  74.869  46.188  1.00  0.00           C  
ATOM   2732 HG21 THR   166      87.954  74.970  46.016  1.00  0.00           H  
ATOM   2733 HG22 THR   166      89.031  74.360  47.004  1.00  0.00           H  
ATOM   2734 HG23 THR   166      89.308  75.745  46.287  1.00  0.00           H  
ATOM   2735  OG1 THR   166      89.353  74.898  43.844  1.00  0.00           O  
ATOM   2736  HG1 THR   166      89.494  74.395  43.186  1.00  0.00           H  
ATOM   2737  C   THR   166      91.177  73.404  46.731  1.00  0.00           C  
ATOM   2738  O   THR   166      91.432  74.121  47.690  1.00  0.00           O  
ATOM   2739  N   LEU   167      91.014  72.089  46.820  1.00  0.00           N  
ATOM   2740  H   LEU   167      90.865  71.571  46.150  1.00  0.00           H  
ATOM   2741  CA  LEU   167      91.080  71.420  48.106  1.00  0.00           C  
ATOM   2742  HA  LEU   167      90.429  71.818  48.704  1.00  0.00           H  
ATOM   2743  CB  LEU   167      90.756  69.940  47.913  1.00  0.00           C  
ATOM   2744  HB2 LEU   167      91.320  69.587  47.207  1.00  0.00           H  
ATOM   2745  HB3 LEU   167      90.986  69.463  48.725  1.00  0.00           H  
ATOM   2746  CG  LEU   167      89.291  69.644  47.566  1.00  0.00           C  
ATOM   2747  HG  LEU   167      89.006  70.191  46.818  1.00  0.00           H  
ATOM   2748  CD1 LEU   167      89.151  68.182  47.173  1.00  0.00           C  
ATOM   2749 HD11 LEU   167      88.225  67.993  46.953  1.00  0.00           H  
ATOM   2750 HD12 LEU   167      89.710  67.999  46.402  1.00  0.00           H  
ATOM   2751 HD13 LEU   167      89.428  67.620  47.913  1.00  0.00           H  
ATOM   2752  CD2 LEU   167      88.420  69.969  48.765  1.00  0.00           C  
ATOM   2753 HD21 LEU   167      87.492  69.784  48.551  1.00  0.00           H  
ATOM   2754 HD22 LEU   167      88.692  69.424  49.520  1.00  0.00           H  
ATOM   2755 HD23 LEU   167      88.518  70.907  48.992  1.00  0.00           H  
ATOM   2756  C   LEU   167      92.440  71.597  48.749  1.00  0.00           C  
ATOM   2757  O   LEU   167      92.524  71.831  49.952  1.00  0.00           O  
ATOM   2758  N   TYR   168      93.495  71.519  47.951  1.00  0.00           N  
ATOM   2759  H   TYR   168      93.451  71.361  47.107  1.00  0.00           H  
ATOM   2760  CA  TYR   168      94.841  71.700  48.463  1.00  0.00           C  
ATOM   2761  HA  TYR   168      95.004  71.037  49.152  1.00  0.00           H  
ATOM   2762  CB  TYR   168      95.884  71.478  47.368  1.00  0.00           C  
ATOM   2763  HB2 TYR   168      95.861  70.547  47.096  1.00  0.00           H  
ATOM   2764  HB3 TYR   168      95.641  72.006  46.591  1.00  0.00           H  
ATOM   2765  CG  TYR   168      97.313  71.837  47.784  1.00  0.00           C  
ATOM   2766  CD1 TYR   168      98.070  71.007  48.618  1.00  0.00           C  
ATOM   2767  HD1 TYR   168      97.703  70.219  48.950  1.00  0.00           H  
ATOM   2768  CE1 TYR   168      99.380  71.366  48.951  1.00  0.00           C  
ATOM   2769  HE1 TYR   168      99.886  70.823  49.512  1.00  0.00           H  
ATOM   2770  CZ  TYR   168      99.922  72.541  48.437  1.00  0.00           C  
ATOM   2771  OH  TYR   168     101.228  72.920  48.723  1.00  0.00           O  
ATOM   2772  HH  TYR   168     101.476  72.555  49.438  1.00  0.00           H  
ATOM   2773  CE2 TYR   168      99.156  73.345  47.615  1.00  0.00           C  
ATOM   2774  HE2 TYR   168      99.517  74.131  47.274  1.00  0.00           H  
ATOM   2775  CD2 TYR   168      97.868  72.996  47.297  1.00  0.00           C  
ATOM   2776  HD2 TYR   168      97.365  73.550  46.745  1.00  0.00           H  
ATOM   2777  C   TYR   168      94.972  73.075  49.070  1.00  0.00           C  
ATOM   2778  O   TYR   168      95.450  73.227  50.192  1.00  0.00           O  
ATOM   2779  N   ILE   169      94.551  74.079  48.317  1.00  0.00           N  
ATOM   2780  H   ILE   169      94.194  73.994  47.539  1.00  0.00           H  
ATOM   2781  CA  ILE   169      94.678  75.437  48.791  1.00  0.00           C  
ATOM   2782  HA  ILE   169      95.597  75.583  49.065  1.00  0.00           H  
ATOM   2783  CB  ILE   169      94.352  76.416  47.661  1.00  0.00           C  
ATOM   2784  HB  ILE   169      93.470  76.232  47.301  1.00  0.00           H  
ATOM   2785  CG2 ILE   169      94.337  77.832  48.183  1.00  0.00           C  
ATOM   2786 HG21 ILE   169      94.129  78.442  47.458  1.00  0.00           H  
ATOM   2787 HG22 ILE   169      93.664  77.914  48.877  1.00  0.00           H  
ATOM   2788 HG23 ILE   169      95.208  78.051  48.550  1.00  0.00           H  
ATOM   2789  CG1 ILE   169      95.410  76.239  46.535  1.00  0.00           C  
ATOM   2790 HG12 ILE   169      95.354  75.336  46.186  1.00  0.00           H  
ATOM   2791 HG13 ILE   169      95.198  76.840  45.803  1.00  0.00           H  
ATOM   2792  CD1 ILE   169      96.808  76.500  46.992  1.00  0.00           C  
ATOM   2793 HD11 ILE   169      97.420  76.375  46.250  1.00  0.00           H  
ATOM   2794 HD12 ILE   169      96.878  77.411  47.317  1.00  0.00           H  
ATOM   2795 HD13 ILE   169      97.036  75.884  47.706  1.00  0.00           H  
ATOM   2796  C   ILE   169      93.814  75.686  50.025  1.00  0.00           C  
ATOM   2797  O   ILE   169      94.261  76.350  50.960  1.00  0.00           O  
ATOM   2798  N   GLY   170      92.599  75.145  50.036  1.00  0.00           N  
ATOM   2799  H   GLY   170      92.276  74.676  49.391  1.00  0.00           H  
ATOM   2800  CA  GLY   170      91.701  75.309  51.169  1.00  0.00           C  
ATOM   2801  HA2 GLY   170      91.518  76.250  51.315  1.00  0.00           H  
ATOM   2802  HA3 GLY   170      90.851  74.880  50.985  1.00  0.00           H  
ATOM   2803  C   GLY   170      92.332  74.704  52.406  1.00  0.00           C  
ATOM   2804  O   GLY   170      92.278  75.300  53.482  1.00  0.00           O  
ATOM   2805  N   PHE   171      92.937  73.527  52.229  1.00  0.00           N  
ATOM   2806  H   PHE   171      92.963  73.118  51.473  1.00  0.00           H  
ATOM   2807  CA  PHE   171      93.613  72.821  53.300  1.00  0.00           C  
ATOM   2808  HA  PHE   171      92.957  72.580  53.972  1.00  0.00           H  
ATOM   2809  CB  PHE   171      94.258  71.528  52.798  1.00  0.00           C  
ATOM   2810  HB2 PHE   171      93.560  70.914  52.521  1.00  0.00           H  
ATOM   2811  HB3 PHE   171      94.791  71.725  52.012  1.00  0.00           H  
ATOM   2812  CG  PHE   171      95.125  70.854  53.821  1.00  0.00           C  
ATOM   2813  CD1 PHE   171      94.579  70.093  54.842  1.00  0.00           C  
ATOM   2814  HD1 PHE   171      93.656  69.996  54.901  1.00  0.00           H  
ATOM   2815  CE1 PHE   171      95.395  69.475  55.775  1.00  0.00           C  
ATOM   2816  HE1 PHE   171      95.019  68.967  56.457  1.00  0.00           H  
ATOM   2817  CZ  PHE   171      96.766  69.613  55.694  1.00  0.00           C  
ATOM   2818  HZ  PHE   171      97.315  69.198  56.320  1.00  0.00           H  
ATOM   2819  CE2 PHE   171      97.318  70.366  54.684  1.00  0.00           C  
ATOM   2820  HE2 PHE   171      98.242  70.460  54.628  1.00  0.00           H  
ATOM   2821  CD2 PHE   171      96.509  70.982  53.755  1.00  0.00           C  
ATOM   2822  HD2 PHE   171      96.892  71.489  53.076  1.00  0.00           H  
ATOM   2823  C   PHE   171      94.656  73.718  53.901  1.00  0.00           C  
ATOM   2824  O   PHE   171      94.692  73.894  55.115  1.00  0.00           O  
ATOM   2825  N   LEU   172      95.486  74.309  53.049  1.00  0.00           N  
ATOM   2826  H   LEU   172      95.463  74.223  52.194  1.00  0.00           H  
ATOM   2827  CA  LEU   172      96.523  75.173  53.560  1.00  0.00           C  
ATOM   2828  HA  LEU   172      97.131  74.651  54.107  1.00  0.00           H  
ATOM   2829  CB  LEU   172      97.297  75.807  52.410  1.00  0.00           C  
ATOM   2830  HB2 LEU   172      96.658  76.231  51.816  1.00  0.00           H  
ATOM   2831  HB3 LEU   172      97.855  76.511  52.776  1.00  0.00           H  
ATOM   2832  CG  LEU   172      98.168  74.904  51.588  1.00  0.00           C  
ATOM   2833  HG  LEU   172      97.680  74.122  51.285  1.00  0.00           H  
ATOM   2834  CD1 LEU   172      98.638  75.698  50.420  1.00  0.00           C  
ATOM   2835 HD11 LEU   172      99.207  75.146  49.861  1.00  0.00           H  
ATOM   2836 HD12 LEU   172      97.874  75.999  49.904  1.00  0.00           H  
ATOM   2837 HD13 LEU   172      99.140  76.467  50.732  1.00  0.00           H  
ATOM   2838  CD2 LEU   172      99.335  74.406  52.422  1.00  0.00           C  
ATOM   2839 HD21 LEU   172      99.893  73.823  51.883  1.00  0.00           H  
ATOM   2840 HD22 LEU   172      99.860  75.162  52.729  1.00  0.00           H  
ATOM   2841 HD23 LEU   172      98.999  73.914  53.188  1.00  0.00           H  
ATOM   2842  C   LEU   172      95.880  76.273  54.369  1.00  0.00           C  
ATOM   2843  O   LEU   172      96.345  76.579  55.462  1.00  0.00           O  
ATOM   2844  N   GLY   173      94.779  76.819  53.859  1.00  0.00           N  
ATOM   2845  H   GLY   173      94.436  76.588  53.105  1.00  0.00           H  
ATOM   2846  CA  GLY   173      94.053  77.869  54.547  1.00  0.00           C  
ATOM   2847  HA2 GLY   173      94.567  78.692  54.539  1.00  0.00           H  
ATOM   2848  HA3 GLY   173      93.217  78.052  54.090  1.00  0.00           H  
ATOM   2849  C   GLY   173      93.784  77.435  55.974  1.00  0.00           C  
ATOM   2850  O   GLY   173      94.114  78.151  56.916  1.00  0.00           O  
ATOM   2851  N   LEU   174      93.184  76.255  56.116  1.00  0.00           N  
ATOM   2852  H   LEU   174      92.964  75.753  55.453  1.00  0.00           H  
ATOM   2853  CA  LEU   174      92.841  75.700  57.415  1.00  0.00           C  
ATOM   2854  HA  LEU   174      92.136  76.252  57.789  1.00  0.00           H  
ATOM   2855  CB  LEU   174      92.356  74.246  57.276  1.00  0.00           C  
ATOM   2856  HB2 LEU   174      91.675  74.215  56.586  1.00  0.00           H  
ATOM   2857  HB3 LEU   174      93.098  73.704  56.966  1.00  0.00           H  
ATOM   2858  CG  LEU   174      91.782  73.599  58.557  1.00  0.00           C  
ATOM   2859  HG  LEU   174      91.275  74.259  59.056  1.00  0.00           H  
ATOM   2860  CD1 LEU   174      90.871  72.456  58.161  1.00  0.00           C  
ATOM   2861 HD11 LEU   174      90.505  72.042  58.958  1.00  0.00           H  
ATOM   2862 HD12 LEU   174      90.147  72.795  57.611  1.00  0.00           H  
ATOM   2863 HD13 LEU   174      91.377  71.798  57.659  1.00  0.00           H  
ATOM   2864  CD2 LEU   174      92.909  73.101  59.455  1.00  0.00           C  
ATOM   2865 HD21 LEU   174      92.533  72.698  60.253  1.00  0.00           H  
ATOM   2866 HD22 LEU   174      93.436  72.441  58.978  1.00  0.00           H  
ATOM   2867 HD23 LEU   174      93.476  73.847  59.706  1.00  0.00           H  
ATOM   2868  C   LEU   174      94.048  75.700  58.325  1.00  0.00           C  
ATOM   2869  O   LEU   174      93.972  76.144  59.469  1.00  0.00           O  
ATOM   2870  N   ILE   175      95.157  75.189  57.800  1.00  0.00           N  
ATOM   2871  H   ILE   175      95.224  74.930  56.983  1.00  0.00           H  
ATOM   2872  CA  ILE   175      96.367  75.024  58.577  1.00  0.00           C  
ATOM   2873  HA  ILE   175      96.124  74.534  59.378  1.00  0.00           H  
ATOM   2874  CB  ILE   175      97.407  74.237  57.766  1.00  0.00           C  
ATOM   2875  HB  ILE   175      97.569  74.702  56.930  1.00  0.00           H  
ATOM   2876  CG2 ILE   175      98.664  74.141  58.536  1.00  0.00           C  
ATOM   2877 HG21 ILE   175      99.321  73.644  58.023  1.00  0.00           H  
ATOM   2878 HG22 ILE   175      99.002  75.032  58.716  1.00  0.00           H  
ATOM   2879 HG23 ILE   175      98.496  73.684  59.375  1.00  0.00           H  
ATOM   2880  CG1 ILE   175      96.893  72.842  57.461  1.00  0.00           C  
ATOM   2881 HG12 ILE   175      96.084  72.911  56.931  1.00  0.00           H  
ATOM   2882 HG13 ILE   175      97.548  72.374  56.919  1.00  0.00           H  
ATOM   2883  CD1 ILE   175      96.608  72.039  58.681  1.00  0.00           C  
ATOM   2884 HD11 ILE   175      96.284  71.162  58.423  1.00  0.00           H  
ATOM   2885 HD12 ILE   175      97.420  71.943  59.202  1.00  0.00           H  
ATOM   2886 HD13 ILE   175      95.933  72.488  59.214  1.00  0.00           H  
ATOM   2887  C   ILE   175      96.965  76.349  59.019  1.00  0.00           C  
ATOM   2888  O   ILE   175      97.394  76.474  60.163  1.00  0.00           O  
ATOM   2889  N   PHE   176      96.982  77.338  58.127  1.00  0.00           N  
ATOM   2890  H   PHE   176      96.672  77.280  57.327  1.00  0.00           H  
ATOM   2891  CA  PHE   176      97.552  78.628  58.475  1.00  0.00           C  
ATOM   2892  HA  PHE   176      98.420  78.453  58.871  1.00  0.00           H  
ATOM   2893  CB  PHE   176      97.737  79.519  57.240  1.00  0.00           C  
ATOM   2894  HB2 PHE   176      96.944  79.446  56.686  1.00  0.00           H  
ATOM   2895  HB3 PHE   176      97.796  80.442  57.532  1.00  0.00           H  
ATOM   2896  CG  PHE   176      98.953  79.204  56.387  1.00  0.00           C  
ATOM   2897  CD1 PHE   176      98.841  78.544  55.173  1.00  0.00           C  
ATOM   2898  HD1 PHE   176      98.002  78.281  54.870  1.00  0.00           H  
ATOM   2899  CE1 PHE   176      99.959  78.270  54.405  1.00  0.00           C  
ATOM   2900  HE1 PHE   176      99.867  77.823  53.595  1.00  0.00           H  
ATOM   2901  CZ  PHE   176     101.205  78.657  54.837  1.00  0.00           C  
ATOM   2902  HZ  PHE   176     101.956  78.473  54.321  1.00  0.00           H  
ATOM   2903  CE2 PHE   176     101.336  79.320  56.040  1.00  0.00           C  
ATOM   2904  HE2 PHE   176     102.177  79.587  56.335  1.00  0.00           H  
ATOM   2905  CD2 PHE   176     100.216  79.587  56.808  1.00  0.00           C  
ATOM   2906  HD2 PHE   176     100.313  80.031  57.620  1.00  0.00           H  
ATOM   2907  C   PHE   176      96.670  79.352  59.461  1.00  0.00           C  
ATOM   2908  O   PHE   176      97.167  79.971  60.401  1.00  0.00           O  
ATOM   2909  N   SER   177      95.361  79.265  59.267  1.00  0.00           N  
ATOM   2910  H   SER   177      94.980  78.816  58.641  1.00  0.00           H  
ATOM   2911  CA  SER   177      94.474  79.969  60.162  1.00  0.00           C  
ATOM   2912  HA  SER   177      94.692  80.914  60.135  1.00  0.00           H  
ATOM   2913  CB  SER   177      93.016  79.847  59.758  1.00  0.00           C  
ATOM   2914  HB2 SER   177      92.893  80.156  58.847  1.00  0.00           H  
ATOM   2915  HB3 SER   177      92.738  78.918  59.782  1.00  0.00           H  
ATOM   2916  OG  SER   177      92.237  80.610  60.638  1.00  0.00           O  
ATOM   2917  HG  SER   177      91.852  80.101  61.185  1.00  0.00           H  
ATOM   2918  C   SER   177      94.663  79.387  61.536  1.00  0.00           C  
ATOM   2919  O   SER   177      94.869  80.117  62.499  1.00  0.00           O  
ATOM   2920  N   SER   178      94.624  78.059  61.612  1.00  0.00           N  
ATOM   2921  H   SER   178      94.522  77.540  60.934  1.00  0.00           H  
ATOM   2922  CA  SER   178      94.754  77.376  62.877  1.00  0.00           C  
ATOM   2923  HA  SER   178      94.024  77.646  63.456  1.00  0.00           H  
ATOM   2924  CB  SER   178      94.691  75.875  62.657  1.00  0.00           C  
ATOM   2925  HB2 SER   178      95.363  75.611  62.009  1.00  0.00           H  
ATOM   2926  HB3 SER   178      94.900  75.415  63.485  1.00  0.00           H  
ATOM   2927  OG  SER   178      93.423  75.485  62.207  1.00  0.00           O  
ATOM   2928  HG  SER   178      92.977  75.183  62.852  1.00  0.00           H  
ATOM   2929  C   SER   178      96.057  77.745  63.540  1.00  0.00           C  
ATOM   2930  O   SER   178      96.077  78.029  64.732  1.00  0.00           O  
ATOM   2931  N   TYR   179      97.139  77.763  62.769  1.00  0.00           N  
ATOM   2932  H   TYR   179      97.139  77.601  61.924  1.00  0.00           H  
ATOM   2933  CA  TYR   179      98.436  78.070  63.333  1.00  0.00           C  
ATOM   2934  HA  TYR   179      98.558  77.404  64.027  1.00  0.00           H  
ATOM   2935  CB  TYR   179      99.537  77.968  62.311  1.00  0.00           C  
ATOM   2936  HB2 TYR   179      99.588  77.063  61.965  1.00  0.00           H  
ATOM   2937  HB3 TYR   179      99.347  78.549  61.558  1.00  0.00           H  
ATOM   2938  CG  TYR   179     100.849  78.354  62.945  1.00  0.00           C  
ATOM   2939  CD1 TYR   179     101.533  77.431  63.724  1.00  0.00           C  
ATOM   2940  HD1 TYR   179     101.198  76.569  63.826  1.00  0.00           H  
ATOM   2941  CE1 TYR   179     102.710  77.793  64.347  1.00  0.00           C  
ATOM   2942  HE1 TYR   179     103.174  77.175  64.865  1.00  0.00           H  
ATOM   2943  CZ  TYR   179     103.198  79.085  64.197  1.00  0.00           C  
ATOM   2944  OH  TYR   179     104.368  79.448  64.824  1.00  0.00           O  
ATOM   2945  HH  TYR   179     104.544  80.250  64.647  1.00  0.00           H  
ATOM   2946  CE2 TYR   179     102.517  80.003  63.420  1.00  0.00           C  
ATOM   2947  HE2 TYR   179     102.850  80.866  63.319  1.00  0.00           H  
ATOM   2948  CD2 TYR   179     101.345  79.639  62.795  1.00  0.00           C  
ATOM   2949  HD2 TYR   179     100.886  80.256  62.272  1.00  0.00           H  
ATOM   2950  C   TYR   179      98.510  79.427  63.948  1.00  0.00           C  
ATOM   2951  O   TYR   179      98.950  79.559  65.083  1.00  0.00           O  
ATOM   2952  N   PHE   180      98.130  80.439  63.195  1.00  0.00           N  
ATOM   2953  H   PHE   180      97.799  80.372  62.404  1.00  0.00           H  
ATOM   2954  CA  PHE   180      98.264  81.780  63.700  1.00  0.00           C  
ATOM   2955  HA  PHE   180      99.163  81.916  64.038  1.00  0.00           H  
ATOM   2956  CB  PHE   180      98.045  82.781  62.569  1.00  0.00           C  
ATOM   2957  HB2 PHE   180      97.243  82.534  62.083  1.00  0.00           H  
ATOM   2958  HB3 PHE   180      97.885  83.657  62.953  1.00  0.00           H  
ATOM   2959  CG  PHE   180      99.174  82.876  61.612  1.00  0.00           C  
ATOM   2960  CD1 PHE   180      99.003  82.538  60.282  1.00  0.00           C  
ATOM   2961  HD1 PHE   180      98.174  82.237  59.987  1.00  0.00           H  
ATOM   2962  CE1 PHE   180     100.044  82.642  59.392  1.00  0.00           C  
ATOM   2963  HE1 PHE   180      99.918  82.413  58.499  1.00  0.00           H  
ATOM   2964  CZ  PHE   180     101.273  83.085  59.822  1.00  0.00           C  
ATOM   2965  HZ  PHE   180     101.976  83.161  59.218  1.00  0.00           H  
ATOM   2966  CE2 PHE   180     101.464  83.416  61.146  1.00  0.00           C  
ATOM   2967  HE2 PHE   180     102.297  83.707  61.439  1.00  0.00           H  
ATOM   2968  CD2 PHE   180     100.416  83.314  62.035  1.00  0.00           C  
ATOM   2969  HD2 PHE   180     100.545  83.542  62.927  1.00  0.00           H  
ATOM   2970  C   PHE   180      97.315  82.002  64.869  1.00  0.00           C  
ATOM   2971  O   PHE   180      97.674  82.667  65.843  1.00  0.00           O  
ATOM   2972  N   VAL   181      96.121  81.418  64.801  1.00  0.00           N  
ATOM   2973  H   VAL   181      95.842  80.932  64.149  1.00  0.00           H  
ATOM   2974  CA  VAL   181      95.190  81.593  65.895  1.00  0.00           C  
ATOM   2975  HA  VAL   181      95.045  82.542  66.035  1.00  0.00           H  
ATOM   2976  CB  VAL   181      93.806  80.996  65.583  1.00  0.00           C  
ATOM   2977  HB  VAL   181      93.919  80.089  65.258  1.00  0.00           H  
ATOM   2978  CG1 VAL   181      92.938  80.978  66.831  1.00  0.00           C  
ATOM   2979 HG11 VAL   181      92.071  80.599  66.617  1.00  0.00           H  
ATOM   2980 HG12 VAL   181      93.366  80.439  67.515  1.00  0.00           H  
ATOM   2981 HG13 VAL   181      92.823  81.884  67.158  1.00  0.00           H  
ATOM   2982  CG2 VAL   181      93.132  81.867  64.556  1.00  0.00           C  
ATOM   2983 HG21 VAL   181      92.257  81.504  64.348  1.00  0.00           H  
ATOM   2984 HG22 VAL   181      93.034  82.766  64.908  1.00  0.00           H  
ATOM   2985 HG23 VAL   181      93.671  81.893  63.750  1.00  0.00           H  
ATOM   2986  C   VAL   181      95.784  80.981  67.132  1.00  0.00           C  
ATOM   2987  O   VAL   181      95.774  81.614  68.172  1.00  0.00           O  
ATOM   2988  N   TYR   182      96.331  79.778  66.999  1.00  0.00           N  
ATOM   2989  H   TYR   182      96.340  79.346  66.255  1.00  0.00           H  
ATOM   2990  CA  TYR   182      96.971  79.065  68.092  1.00  0.00           C  
ATOM   2991  HA  TYR   182      96.321  78.895  68.791  1.00  0.00           H  
ATOM   2992  CB  TYR   182      97.510  77.729  67.589  1.00  0.00           C  
ATOM   2993  HB2 TYR   182      96.771  77.212  67.233  1.00  0.00           H  
ATOM   2994  HB3 TYR   182      98.119  77.898  66.853  1.00  0.00           H  
ATOM   2995  CG  TYR   182      98.221  76.901  68.616  1.00  0.00           C  
ATOM   2996  CD1 TYR   182      97.490  76.235  69.569  1.00  0.00           C  
ATOM   2997  HD1 TYR   182      96.564  76.316  69.581  1.00  0.00           H  
ATOM   2998  CE1 TYR   182      98.115  75.456  70.497  1.00  0.00           C  
ATOM   2999  HE1 TYR   182      97.615  75.020  71.149  1.00  0.00           H  
ATOM   3000  CZ  TYR   182      99.497  75.311  70.473  1.00  0.00           C  
ATOM   3001  OH  TYR   182     100.133  74.503  71.402  1.00  0.00           O  
ATOM   3002  HH  TYR   182      99.598  74.314  72.022  1.00  0.00           H  
ATOM   3003  CE2 TYR   182     100.237  75.969  69.514  1.00  0.00           C  
ATOM   3004  HE2 TYR   182     101.162  75.875  69.494  1.00  0.00           H  
ATOM   3005  CD2 TYR   182      99.601  76.770  68.581  1.00  0.00           C  
ATOM   3006  HD2 TYR   182     100.097  77.218  67.934  1.00  0.00           H  
ATOM   3007  C   TYR   182      98.086  79.903  68.665  1.00  0.00           C  
ATOM   3008  O   TYR   182      98.184  80.111  69.866  1.00  0.00           O  
ATOM   3009  N   LEU   183      98.939  80.411  67.795  1.00  0.00           N  
ATOM   3010  H   LEU   183      98.888  80.296  66.944  1.00  0.00           H  
ATOM   3011  CA  LEU   183     100.055  81.223  68.229  1.00  0.00           C  
ATOM   3012  HA  LEU   183     100.722  80.677  68.674  1.00  0.00           H  
ATOM   3013  CB  LEU   183     100.703  81.877  67.001  1.00  0.00           C  
ATOM   3014  HB2 LEU   183     100.945  81.174  66.378  1.00  0.00           H  
ATOM   3015  HB3 LEU   183     100.033  82.425  66.564  1.00  0.00           H  
ATOM   3016  CG  LEU   183     101.923  82.731  67.238  1.00  0.00           C  
ATOM   3017  HG  LEU   183     101.735  83.427  67.887  1.00  0.00           H  
ATOM   3018  CD1 LEU   183     103.044  81.864  67.785  1.00  0.00           C  
ATOM   3019 HD11 LEU   183     103.831  82.411  67.939  1.00  0.00           H  
ATOM   3020 HD12 LEU   183     102.763  81.461  68.621  1.00  0.00           H  
ATOM   3021 HD13 LEU   183     103.256  81.166  67.145  1.00  0.00           H  
ATOM   3022  CD2 LEU   183     102.323  83.382  65.922  1.00  0.00           C  
ATOM   3023 HD21 LEU   183     103.108  83.935  66.060  1.00  0.00           H  
ATOM   3024 HD22 LEU   183     102.524  82.694  65.268  1.00  0.00           H  
ATOM   3025 HD23 LEU   183     101.593  83.932  65.598  1.00  0.00           H  
ATOM   3026  C   LEU   183      99.558  82.275  69.224  1.00  0.00           C  
ATOM   3027  O   LEU   183     100.162  82.488  70.275  1.00  0.00           O  
ATOM   3028  N   ALA   184      98.438  82.917  68.893  1.00  0.00           N  
ATOM   3029  H   ALA   184      97.998  82.770  68.169  1.00  0.00           H  
ATOM   3030  CA  ALA   184      97.856  83.943  69.750  1.00  0.00           C  
ATOM   3031  HA  ALA   184      98.594  84.463  70.103  1.00  0.00           H  
ATOM   3032  CB  ALA   184      96.909  84.796  68.922  1.00  0.00           C  
ATOM   3033  HB1 ALA   184      96.516  85.482  69.484  1.00  0.00           H  
ATOM   3034  HB2 ALA   184      97.400  85.214  68.197  1.00  0.00           H  
ATOM   3035  HB3 ALA   184      96.206  84.237  68.556  1.00  0.00           H  
ATOM   3036  C   ALA   184      97.091  83.380  70.966  1.00  0.00           C  
ATOM   3037  O   ALA   184      97.209  83.899  72.075  1.00  0.00           O  
ATOM   3038  N   GLU   185      96.280  82.350  70.737  1.00  0.00           N  
ATOM   3039  H   GLU   185      96.232  81.951  69.976  1.00  0.00           H  
ATOM   3040  CA  GLU   185      95.388  81.788  71.747  1.00  0.00           C  
ATOM   3041  HA  GLU   185      95.048  82.566  72.216  1.00  0.00           H  
ATOM   3042  CB  GLU   185      94.280  80.991  71.086  1.00  0.00           C  
ATOM   3043  HB2 GLU   185      94.678  80.333  70.494  1.00  0.00           H  
ATOM   3044  HB3 GLU   185      93.796  80.501  71.770  1.00  0.00           H  
ATOM   3045  CG  GLU   185      93.300  81.822  70.299  1.00  0.00           C  
ATOM   3046  HG2 GLU   185      93.769  82.275  69.581  1.00  0.00           H  
ATOM   3047  HG3 GLU   185      92.645  81.238  69.886  1.00  0.00           H  
ATOM   3048  CD  GLU   185      92.601  82.827  71.136  1.00  0.00           C  
ATOM   3049  OE1 GLU   185      92.821  82.869  72.321  1.00  0.00           O  
ATOM   3050  OE2 GLU   185      91.830  83.554  70.593  1.00  0.00           O  
ATOM   3051  C   GLU   185      96.040  80.924  72.801  1.00  0.00           C  
ATOM   3052  O   GLU   185      95.564  80.865  73.927  1.00  0.00           O  
ATOM   3053  N   LYS   186      97.106  80.230  72.450  1.00  0.00           N  
ATOM   3054  H   LYS   186      97.454  80.250  71.664  1.00  0.00           H  
ATOM   3055  CA  LYS   186      97.795  79.353  73.391  1.00  0.00           C  
ATOM   3056  HA  LYS   186      97.162  78.683  73.694  1.00  0.00           H  
ATOM   3057  CB  LYS   186      98.973  78.678  72.695  1.00  0.00           C  
ATOM   3058  HB2 LYS   186      99.289  77.946  73.247  1.00  0.00           H  
ATOM   3059  HB3 LYS   186      98.667  78.292  71.859  1.00  0.00           H  
ATOM   3060  CG  LYS   186     100.136  79.623  72.410  1.00  0.00           C  
ATOM   3061  HG2 LYS   186      99.814  80.386  71.905  1.00  0.00           H  
ATOM   3062  HG3 LYS   186     100.486  79.964  73.248  1.00  0.00           H  
ATOM   3063  CD  LYS   186     101.243  78.947  71.643  1.00  0.00           C  
ATOM   3064  HD2 LYS   186     101.561  78.180  72.144  1.00  0.00           H  
ATOM   3065  HD3 LYS   186     100.895  78.612  70.802  1.00  0.00           H  
ATOM   3066  CE  LYS   186     102.415  79.900  71.369  1.00  0.00           C  
ATOM   3067  HE2 LYS   186     103.040  79.469  70.765  1.00  0.00           H  
ATOM   3068  HE3 LYS   186     102.082  80.691  70.916  1.00  0.00           H  
ATOM   3069  NZ  LYS   186     103.146  80.318  72.623  1.00  0.00           N  
ATOM   3070  HZ1 LYS   186     103.847  80.820  72.405  1.00  0.00           H  
ATOM   3071  HZ2 LYS   186     102.597  80.786  73.145  1.00  0.00           H  
ATOM   3072  HZ3 LYS   186     103.425  79.594  73.060  1.00  0.00           H  
ATOM   3073  C   LYS   186      98.288  80.119  74.620  1.00  0.00           C  
ATOM   3074  O   LYS   186      98.520  79.532  75.677  1.00  0.00           O  
ATOM   3075  N   ASP   187      98.441  81.432  74.469  1.00  0.00           N  
ATOM   3076  H   ASP   187      98.263  81.842  73.734  1.00  0.00           H  
ATOM   3077  CA  ASP   187      98.921  82.312  75.519  1.00  0.00           C  
ATOM   3078  HA  ASP   187      99.489  81.802  76.117  1.00  0.00           H  
ATOM   3079  CB  ASP   187      99.716  83.453  74.888  1.00  0.00           C  
ATOM   3080  HB2 ASP   187      99.151  83.932  74.261  1.00  0.00           H  
ATOM   3081  HB3 ASP   187      99.975  84.085  75.577  1.00  0.00           H  
ATOM   3082  CG  ASP   187     100.963  82.951  74.166  1.00  0.00           C  
ATOM   3083  OD1 ASP   187     101.427  81.884  74.500  1.00  0.00           O  
ATOM   3084  OD2 ASP   187     101.435  83.635  73.289  1.00  0.00           O  
ATOM   3085  C   ASP   187      97.762  82.875  76.344  1.00  0.00           C  
ATOM   3086  O   ASP   187      97.974  83.570  77.337  1.00  0.00           O  
ATOM   3087  N   ALA   188      96.541  82.595  75.899  1.00  0.00           N  
ATOM   3088  H   ALA   188      96.400  82.098  75.211  1.00  0.00           H  
ATOM   3089  CA  ALA   188      95.318  83.087  76.512  1.00  0.00           C  
ATOM   3090  HA  ALA   188      95.556  83.730  77.198  1.00  0.00           H  
ATOM   3091  CB  ALA   188      94.452  83.771  75.469  1.00  0.00           C  
ATOM   3092  HB1 ALA   188      93.639  84.096  75.886  1.00  0.00           H  
ATOM   3093  HB2 ALA   188      94.938  84.517  75.084  1.00  0.00           H  
ATOM   3094  HB3 ALA   188      94.226  83.138  74.770  1.00  0.00           H  
ATOM   3095  C   ALA   188      94.549  81.951  77.167  1.00  0.00           C  
ATOM   3096  O   ALA   188      94.790  80.778  76.882  1.00  0.00           O  
ATOM   3097  N   VAL   189      93.622  82.315  78.046  1.00  0.00           N  
ATOM   3098  H   VAL   189      93.460  83.133  78.254  1.00  0.00           H  
ATOM   3099  CA  VAL   189      92.786  81.348  78.745  1.00  0.00           C  
ATOM   3100  HA  VAL   189      92.921  80.471  78.352  1.00  0.00           H  
ATOM   3101  CB  VAL   189      93.182  81.321  80.243  1.00  0.00           C  
ATOM   3102  HB  VAL   189      93.005  82.194  80.627  1.00  0.00           H  
ATOM   3103  CG1 VAL   189      92.348  80.307  81.007  1.00  0.00           C  
ATOM   3104 HG11 VAL   189      92.613  80.307  81.940  1.00  0.00           H  
ATOM   3105 HG12 VAL   189      91.409  80.542  80.937  1.00  0.00           H  
ATOM   3106 HG13 VAL   189      92.489  79.424  80.632  1.00  0.00           H  
ATOM   3107  CG2 VAL   189      94.676  81.021  80.383  1.00  0.00           C  
ATOM   3108 HG21 VAL   189      94.917  81.006  81.323  1.00  0.00           H  
ATOM   3109 HG22 VAL   189      94.872  80.158  79.985  1.00  0.00           H  
ATOM   3110 HG23 VAL   189      95.188  81.709  79.930  1.00  0.00           H  
ATOM   3111  C   VAL   189      91.303  81.719  78.608  1.00  0.00           C  
ATOM   3112  O   VAL   189      90.937  82.883  78.767  1.00  0.00           O  
ATOM   3113  N   ASN   190      90.460  80.731  78.304  1.00  0.00           N  
ATOM   3114  H   ASN   190      90.713  79.924  78.148  1.00  0.00           H  
ATOM   3115  CA  ASN   190      89.008  80.930  78.206  1.00  0.00           C  
ATOM   3116  HA  ASN   190      88.844  81.482  77.426  1.00  0.00           H  
ATOM   3117  CB  ASN   190      88.251  79.620  78.006  1.00  0.00           C  
ATOM   3118  HB2 ASN   190      88.651  79.134  77.268  1.00  0.00           H  
ATOM   3119  HB3 ASN   190      88.356  79.070  78.798  1.00  0.00           H  
ATOM   3120  CG  ASN   190      86.754  79.812  77.726  1.00  0.00           C  
ATOM   3121  OD1 ASN   190      85.982  79.979  78.665  1.00  0.00           O  
ATOM   3122  ND2 ASN   190      86.316  79.771  76.496  1.00  0.00           N  
ATOM   3123 HD21 ASN   190      85.476  79.862  76.335  1.00  0.00           H  
ATOM   3124 HD22 ASN   190      86.868  79.653  75.847  1.00  0.00           H  
ATOM   3125  C   ASN   190      88.504  81.619  79.461  1.00  0.00           C  
ATOM   3126  O   ASN   190      89.073  81.448  80.535  1.00  0.00           O  
ATOM   3127  N   GLU   191      87.444  82.406  79.328  1.00  0.00           N  
ATOM   3128  H   GLU   191      87.044  82.544  78.579  1.00  0.00           H  
ATOM   3129  CA  GLU   191      86.853  83.119  80.459  1.00  0.00           C  
ATOM   3130  HA  GLU   191      87.503  83.772  80.763  1.00  0.00           H  
ATOM   3131  CB  GLU   191      85.559  83.807  80.010  1.00  0.00           C  
ATOM   3132  HB2 GLU   191      84.986  83.145  79.592  1.00  0.00           H  
ATOM   3133  HB3 GLU   191      85.092  84.131  80.796  1.00  0.00           H  
ATOM   3134  CG  GLU   191      85.745  84.976  79.037  1.00  0.00           C  
ATOM   3135  HG2 GLU   191      86.270  85.669  79.466  1.00  0.00           H  
ATOM   3136  HG3 GLU   191      86.250  84.674  78.266  1.00  0.00           H  
ATOM   3137  CD  GLU   191      84.419  85.566  78.570  1.00  0.00           C  
ATOM   3138  OE1 GLU   191      83.400  85.027  78.936  1.00  0.00           O  
ATOM   3139  OE2 GLU   191      84.437  86.541  77.853  1.00  0.00           O  
ATOM   3140  C   GLU   191      86.536  82.180  81.635  1.00  0.00           C  
ATOM   3141  O   GLU   191      86.573  82.590  82.795  1.00  0.00           O  
ATOM   3142  N   SER   192      86.216  80.928  81.319  1.00  0.00           N  
ATOM   3143  H   SER   192      86.202  80.649  80.505  1.00  0.00           H  
ATOM   3144  CA  SER   192      85.857  79.891  82.278  1.00  0.00           C  
ATOM   3145  HA  SER   192      85.224  80.295  82.892  1.00  0.00           H  
ATOM   3146  CB  SER   192      85.294  78.722  81.522  1.00  0.00           C  
ATOM   3147  HB2 SER   192      84.971  78.048  82.141  1.00  0.00           H  
ATOM   3148  HB3 SER   192      84.535  79.004  80.987  1.00  0.00           H  
ATOM   3149  OG  SER   192      86.288  78.184  80.701  1.00  0.00           O  
ATOM   3150  HG  SER   192      86.329  78.623  79.986  1.00  0.00           H  
ATOM   3151  C   SER   192      87.027  79.371  83.099  1.00  0.00           C  
ATOM   3152  O   SER   192      86.832  78.661  84.085  1.00  0.00           O  
ATOM   3153  N   GLY   193      88.239  79.691  82.672  1.00  0.00           N  
ATOM   3154  H   GLY   193      88.387  80.206  81.999  1.00  0.00           H  
ATOM   3155  CA  GLY   193      89.440  79.191  83.314  1.00  0.00           C  
ATOM   3156  HA2 GLY   193      90.087  79.907  83.413  1.00  0.00           H  
ATOM   3157  HA3 GLY   193      89.232  78.872  84.206  1.00  0.00           H  
ATOM   3158  C   GLY   193      90.033  78.063  82.481  1.00  0.00           C  
ATOM   3159  O   GLY   193      91.175  77.659  82.696  1.00  0.00           O  
ATOM   3160  N   ARG   194      89.260  77.563  81.516  1.00  0.00           N  
ATOM   3161  H   ARG   194      88.460  77.830  81.350  1.00  0.00           H  
ATOM   3162  CA  ARG   194      89.736  76.494  80.649  1.00  0.00           C  
ATOM   3163  HA  ARG   194      90.219  75.858  81.200  1.00  0.00           H  
ATOM   3164  CB  ARG   194      88.581  75.785  79.963  1.00  0.00           C  
ATOM   3165  HB2 ARG   194      88.078  76.441  79.456  1.00  0.00           H  
ATOM   3166  HB3 ARG   194      88.947  75.153  79.324  1.00  0.00           H  
ATOM   3167  CG  ARG   194      87.620  75.044  80.869  1.00  0.00           C  
ATOM   3168  HG2 ARG   194      88.090  74.340  81.343  1.00  0.00           H  
ATOM   3169  HG3 ARG   194      87.265  75.649  81.539  1.00  0.00           H  
ATOM   3170  CD  ARG   194      86.505  74.461  80.072  1.00  0.00           C  
ATOM   3171  HD2 ARG   194      86.864  73.877  79.386  1.00  0.00           H  
ATOM   3172  HD3 ARG   194      85.944  73.915  80.645  1.00  0.00           H  
ATOM   3173  NE  ARG   194      85.707  75.504  79.458  1.00  0.00           N  
ATOM   3174  HE  ARG   194      85.828  76.308  79.737  1.00  0.00           H  
ATOM   3175  CZ  ARG   194      84.790  75.320  78.485  1.00  0.00           C  
ATOM   3176  NH1 ARG   194      84.538  74.117  78.007  1.00  0.00           N  
ATOM   3177 HH11 ARG   194      84.961  73.435  78.315  1.00  0.00           H  
ATOM   3178 HH12 ARG   194      83.951  74.015  77.387  1.00  0.00           H  
ATOM   3179  NH2 ARG   194      84.135  76.363  78.004  1.00  0.00           N  
ATOM   3180 HH21 ARG   194      84.295  77.150  78.311  1.00  0.00           H  
ATOM   3181 HH22 ARG   194      83.549  76.254  77.384  1.00  0.00           H  
ATOM   3182  C   ARG   194      90.631  77.077  79.576  1.00  0.00           C  
ATOM   3183  O   ARG   194      90.576  78.272  79.326  1.00  0.00           O  
ATOM   3184  N   VAL   195      91.448  76.244  78.953  1.00  0.00           N  
ATOM   3185  H   VAL   195      91.549  75.416  79.162  1.00  0.00           H  
ATOM   3186  CA  VAL   195      92.258  76.695  77.831  1.00  0.00           C  
ATOM   3187  HA  VAL   195      92.136  77.652  77.727  1.00  0.00           H  
ATOM   3188  CB  VAL   195      93.749  76.433  78.075  1.00  0.00           C  
ATOM   3189  HB  VAL   195      93.903  75.482  78.188  1.00  0.00           H  
ATOM   3190  CG1 VAL   195      94.556  76.916  76.877  1.00  0.00           C  
ATOM   3191 HG11 VAL   195      95.499  76.749  77.033  1.00  0.00           H  
ATOM   3192 HG12 VAL   195      94.271  76.439  76.082  1.00  0.00           H  
ATOM   3193 HG13 VAL   195      94.413  77.867  76.752  1.00  0.00           H  
ATOM   3194  CG2 VAL   195      94.179  77.146  79.322  1.00  0.00           C  
ATOM   3195 HG21 VAL   195      95.122  76.982  79.480  1.00  0.00           H  
ATOM   3196 HG22 VAL   195      94.029  78.099  79.218  1.00  0.00           H  
ATOM   3197 HG23 VAL   195      93.664  76.819  80.076  1.00  0.00           H  
ATOM   3198  C   VAL   195      91.814  75.967  76.582  1.00  0.00           C  
ATOM   3199  O   VAL   195      92.076  74.774  76.426  1.00  0.00           O  
ATOM   3200  N   GLU   196      91.119  76.673  75.703  1.00  0.00           N  
ATOM   3201  H   GLU   196      90.954  77.514  75.774  1.00  0.00           H  
ATOM   3202  CA  GLU   196      90.572  76.037  74.516  1.00  0.00           C  
ATOM   3203  HA  GLU   196      90.045  75.286  74.832  1.00  0.00           H  
ATOM   3204  CB  GLU   196      89.730  77.016  73.727  1.00  0.00           C  
ATOM   3205  HB2 GLU   196      90.274  77.798  73.541  1.00  0.00           H  
ATOM   3206  HB3 GLU   196      89.518  76.609  72.873  1.00  0.00           H  
ATOM   3207  CG  GLU   196      88.485  77.467  74.332  1.00  0.00           C  
ATOM   3208  HG2 GLU   196      87.909  76.711  74.528  1.00  0.00           H  
ATOM   3209  HG3 GLU   196      88.660  77.916  75.174  1.00  0.00           H  
ATOM   3210  CD  GLU   196      87.838  78.369  73.401  1.00  0.00           C  
ATOM   3211  OE1 GLU   196      88.150  78.235  72.250  1.00  0.00           O  
ATOM   3212  OE2 GLU   196      87.112  79.229  73.824  1.00  0.00           O  
ATOM   3213  C   GLU   196      91.658  75.559  73.582  1.00  0.00           C  
ATOM   3214  O   GLU   196      91.562  74.488  72.990  1.00  0.00           O  
ATOM   3215  N   PHE   197      92.700  76.363  73.461  1.00  0.00           N  
ATOM   3216  H   PHE   197      92.801  77.089  73.911  1.00  0.00           H  
ATOM   3217  CA  PHE   197      93.777  76.075  72.539  1.00  0.00           C  
ATOM   3218  HA  PHE   197      93.533  75.313  71.991  1.00  0.00           H  
ATOM   3219  CB  PHE   197      94.016  77.285  71.636  1.00  0.00           C  
ATOM   3220  HB2 PHE   197      94.248  78.049  72.187  1.00  0.00           H  
ATOM   3221  HB3 PHE   197      94.778  77.106  71.064  1.00  0.00           H  
ATOM   3222  CG  PHE   197      92.820  77.645  70.769  1.00  0.00           C  
ATOM   3223  CD1 PHE   197      91.822  78.480  71.255  1.00  0.00           C  
ATOM   3224  HD1 PHE   197      91.892  78.819  72.118  1.00  0.00           H  
ATOM   3225  CE1 PHE   197      90.726  78.817  70.481  1.00  0.00           C  
ATOM   3226  HE1 PHE   197      90.068  79.377  70.825  1.00  0.00           H  
ATOM   3227  CZ  PHE   197      90.611  78.326  69.210  1.00  0.00           C  
ATOM   3228  HZ  PHE   197      89.875  78.549  68.687  1.00  0.00           H  
ATOM   3229  CE2 PHE   197      91.595  77.496  68.706  1.00  0.00           C  
ATOM   3230  HE2 PHE   197      91.521  77.162  67.841  1.00  0.00           H  
ATOM   3231  CD2 PHE   197      92.693  77.160  69.487  1.00  0.00           C  
ATOM   3232  HD2 PHE   197      93.350  76.601  69.140  1.00  0.00           H  
ATOM   3233  C   PHE   197      95.036  75.739  73.302  1.00  0.00           C  
ATOM   3234  O   PHE   197      95.810  76.624  73.650  1.00  0.00           O  
ATOM   3235  N   GLY   198      95.219  74.466  73.612  1.00  0.00           N  
ATOM   3236  H   GLY   198      94.697  73.828  73.368  1.00  0.00           H  
ATOM   3237  CA  GLY   198      96.353  74.050  74.412  1.00  0.00           C  
ATOM   3238  HA2 GLY   198      96.737  74.802  74.889  1.00  0.00           H  
ATOM   3239  HA3 GLY   198      96.088  73.397  75.079  1.00  0.00           H  
ATOM   3240  C   GLY   198      97.343  73.462  73.446  1.00  0.00           C  
ATOM   3241  O   GLY   198      98.516  73.834  73.427  1.00  0.00           O  
ATOM   3242  N   SER   199      96.832  72.526  72.661  1.00  0.00           N  
ATOM   3243  H   SER   199      96.008  72.283  72.704  1.00  0.00           H  
ATOM   3244  CA  SER   199      97.591  71.808  71.648  1.00  0.00           C  
ATOM   3245  HA  SER   199      98.525  71.988  71.837  1.00  0.00           H  
ATOM   3246  CB  SER   199      97.350  70.330  71.712  1.00  0.00           C  
ATOM   3247  HB2 SER   199      97.725  69.966  72.529  1.00  0.00           H  
ATOM   3248  HB3 SER   199      96.397  70.148  71.732  1.00  0.00           H  
ATOM   3249  OG  SER   199      97.933  69.714  70.601  1.00  0.00           O  
ATOM   3250  HG  SER   199      98.727  69.976  70.520  1.00  0.00           H  
ATOM   3251  C   SER   199      97.257  72.287  70.262  1.00  0.00           C  
ATOM   3252  O   SER   199      96.159  72.782  70.020  1.00  0.00           O  
ATOM   3253  N   TYR   200      98.193  72.131  69.341  1.00  0.00           N  
ATOM   3254  H   TYR   200      98.982  71.823  69.490  1.00  0.00           H  
ATOM   3255  CA  TYR   200      97.922  72.488  67.972  1.00  0.00           C  
ATOM   3256  HA  TYR   200      97.669  73.423  67.918  1.00  0.00           H  
ATOM   3257  CB  TYR   200      99.174  72.385  67.098  1.00  0.00           C  
ATOM   3258  HB2 TYR   200      99.902  72.874  67.512  1.00  0.00           H  
ATOM   3259  HB3 TYR   200      99.454  71.458  67.036  1.00  0.00           H  
ATOM   3260  CG  TYR   200      98.915  72.931  65.717  1.00  0.00           C  
ATOM   3261  CD1 TYR   200      98.282  74.135  65.623  1.00  0.00           C  
ATOM   3262  HD1 TYR   200      98.034  74.586  66.397  1.00  0.00           H  
ATOM   3263  CE1 TYR   200      98.010  74.681  64.411  1.00  0.00           C  
ATOM   3264  HE1 TYR   200      97.557  75.492  64.363  1.00  0.00           H  
ATOM   3265  CZ  TYR   200      98.398  74.046  63.251  1.00  0.00           C  
ATOM   3266  OH  TYR   200      98.118  74.620  62.029  1.00  0.00           O  
ATOM   3267  HH  TYR   200      97.667  75.319  62.144  1.00  0.00           H  
ATOM   3268  CE2 TYR   200      99.065  72.846  63.324  1.00  0.00           C  
ATOM   3269  HE2 TYR   200      99.338  72.416  62.546  1.00  0.00           H  
ATOM   3270  CD2 TYR   200      99.329  72.278  64.561  1.00  0.00           C  
ATOM   3271  HD2 TYR   200      99.780  71.466  64.617  1.00  0.00           H  
ATOM   3272  C   TYR   200      96.745  71.667  67.471  1.00  0.00           C  
ATOM   3273  O   TYR   200      96.065  72.089  66.548  1.00  0.00           O  
ATOM   3274  N   ALA   201      96.525  70.490  68.070  1.00  0.00           N  
ATOM   3275  H   ALA   201      97.022  70.180  68.699  1.00  0.00           H  
ATOM   3276  CA  ALA   201      95.420  69.619  67.713  1.00  0.00           C  
ATOM   3277  HA  ALA   201      95.514  69.378  66.778  1.00  0.00           H  
ATOM   3278  CB  ALA   201      95.436  68.356  68.562  1.00  0.00           C  
ATOM   3279  HB1 ALA   201      94.692  67.787  68.310  1.00  0.00           H  
ATOM   3280  HB2 ALA   201      96.269  67.880  68.419  1.00  0.00           H  
ATOM   3281  HB3 ALA   201      95.357  68.595  69.499  1.00  0.00           H  
ATOM   3282  C   ALA   201      94.103  70.340  67.936  1.00  0.00           C  
ATOM   3283  O   ALA   201      93.139  70.123  67.204  1.00  0.00           O  
ATOM   3284  N   ASP   202      94.064  71.169  68.982  1.00  0.00           N  
ATOM   3285  H   ASP   202      94.741  71.321  69.490  1.00  0.00           H  
ATOM   3286  CA  ASP   202      92.872  71.895  69.364  1.00  0.00           C  
ATOM   3287  HA  ASP   202      92.120  71.293  69.473  1.00  0.00           H  
ATOM   3288  CB  ASP   202      93.099  72.616  70.702  1.00  0.00           C  
ATOM   3289  HB2 ASP   202      93.901  73.159  70.639  1.00  0.00           H  
ATOM   3290  HB3 ASP   202      92.359  73.221  70.867  1.00  0.00           H  
ATOM   3291  CG  ASP   202      93.235  71.655  71.887  1.00  0.00           C  
ATOM   3292  OD1 ASP   202      92.745  70.559  71.760  1.00  0.00           O  
ATOM   3293  OD2 ASP   202      93.888  71.977  72.873  1.00  0.00           O  
ATOM   3294  C   ASP   202      92.607  72.901  68.279  1.00  0.00           C  
ATOM   3295  O   ASP   202      91.473  73.069  67.835  1.00  0.00           O  
ATOM   3296  N   ALA   203      93.685  73.552  67.853  1.00  0.00           N  
ATOM   3297  H   ALA   203      94.479  73.419  68.154  1.00  0.00           H  
ATOM   3298  CA  ALA   203      93.594  74.563  66.819  1.00  0.00           C  
ATOM   3299  HA  ALA   203      92.907  75.200  67.070  1.00  0.00           H  
ATOM   3300  CB  ALA   203      94.900  75.289  66.692  1.00  0.00           C  
ATOM   3301  HB1 ALA   203      94.830  75.963  65.998  1.00  0.00           H  
ATOM   3302  HB2 ALA   203      95.117  75.716  67.536  1.00  0.00           H  
ATOM   3303  HB3 ALA   203      95.600  74.659  66.460  1.00  0.00           H  
ATOM   3304  C   ALA   203      93.197  73.944  65.497  1.00  0.00           C  
ATOM   3305  O   ALA   203      92.440  74.543  64.740  1.00  0.00           O  
ATOM   3306  N   LEU   204      93.725  72.762  65.203  1.00  0.00           N  
ATOM   3307  H   LEU   204      94.268  72.329  65.710  1.00  0.00           H  
ATOM   3308  CA  LEU   204      93.400  72.110  63.955  1.00  0.00           C  
ATOM   3309  HA  LEU   204      93.571  72.713  63.214  1.00  0.00           H  
ATOM   3310  CB  LEU   204      94.288  70.886  63.743  1.00  0.00           C  
ATOM   3311  HB2 LEU   204      94.266  70.342  64.546  1.00  0.00           H  
ATOM   3312  HB3 LEU   204      93.914  70.349  63.027  1.00  0.00           H  
ATOM   3313  CG  LEU   204      95.730  71.205  63.410  1.00  0.00           C  
ATOM   3314  HG  LEU   204      96.111  71.813  64.063  1.00  0.00           H  
ATOM   3315  CD1 LEU   204      96.548  69.936  63.432  1.00  0.00           C  
ATOM   3316 HD11 LEU   204      97.471  70.142  63.218  1.00  0.00           H  
ATOM   3317 HD12 LEU   204      96.502  69.536  64.315  1.00  0.00           H  
ATOM   3318 HD13 LEU   204      96.197  69.313  62.777  1.00  0.00           H  
ATOM   3319  CD2 LEU   204      95.763  71.857  62.042  1.00  0.00           C  
ATOM   3320 HD21 LEU   204      96.680  72.071  61.807  1.00  0.00           H  
ATOM   3321 HD22 LEU   204      95.395  71.247  61.384  1.00  0.00           H  
ATOM   3322 HD23 LEU   204      95.236  72.671  62.058  1.00  0.00           H  
ATOM   3323  C   LEU   204      91.934  71.757  63.945  1.00  0.00           C  
ATOM   3324  O   LEU   204      91.262  71.994  62.947  1.00  0.00           O  
ATOM   3325  N   TRP   205      91.432  71.249  65.073  1.00  0.00           N  
ATOM   3326  H   TRP   205      91.894  71.093  65.782  1.00  0.00           H  
ATOM   3327  CA  TRP   205      90.027  70.915  65.180  1.00  0.00           C  
ATOM   3328  HA  TRP   205      89.823  70.253  64.501  1.00  0.00           H  
ATOM   3329  CB  TRP   205      89.689  70.300  66.523  1.00  0.00           C  
ATOM   3330  HB2 TRP   205      90.093  69.421  66.586  1.00  0.00           H  
ATOM   3331  HB3 TRP   205      90.073  70.840  67.231  1.00  0.00           H  
ATOM   3332  CG  TRP   205      88.218  70.185  66.729  1.00  0.00           C  
ATOM   3333  CD1 TRP   205      87.511  70.780  67.717  1.00  0.00           C  
ATOM   3334  HD1 TRP   205      87.875  71.322  68.379  1.00  0.00           H  
ATOM   3335  NE1 TRP   205      86.187  70.470  67.602  1.00  0.00           N  
ATOM   3336  HE1 TRP   205      85.565  70.737  68.133  1.00  0.00           H  
ATOM   3337  CE2 TRP   205      86.006  69.674  66.517  1.00  0.00           C  
ATOM   3338  CZ2 TRP   205      84.846  69.115  66.006  1.00  0.00           C  
ATOM   3339  HZ2 TRP   205      84.023  69.252  66.417  1.00  0.00           H  
ATOM   3340  CH2 TRP   205      84.956  68.341  64.856  1.00  0.00           C  
ATOM   3341  HH2 TRP   205      84.193  67.953  64.493  1.00  0.00           H  
ATOM   3342  CZ3 TRP   205      86.169  68.138  64.246  1.00  0.00           C  
ATOM   3343  HZ3 TRP   205      86.211  67.621  63.474  1.00  0.00           H  
ATOM   3344  CE3 TRP   205      87.335  68.692  64.762  1.00  0.00           C  
ATOM   3345  HE3 TRP   205      88.154  68.548  64.346  1.00  0.00           H  
ATOM   3346  CD2 TRP   205      87.250  69.472  65.922  1.00  0.00           C  
ATOM   3347  C   TRP   205      89.206  72.150  64.960  1.00  0.00           C  
ATOM   3348  O   TRP   205      88.218  72.117  64.232  1.00  0.00           O  
ATOM   3349  N   TRP   206      89.632  73.243  65.571  1.00  0.00           N  
ATOM   3350  H   TRP   206      90.316  73.280  66.091  1.00  0.00           H  
ATOM   3351  CA  TRP   206      88.937  74.486  65.387  1.00  0.00           C  
ATOM   3352  HA  TRP   206      88.039  74.417  65.747  1.00  0.00           H  
ATOM   3353  CB  TRP   206      89.630  75.614  66.138  1.00  0.00           C  
ATOM   3354  HB2 TRP   206      89.519  75.479  67.092  1.00  0.00           H  
ATOM   3355  HB3 TRP   206      90.582  75.582  65.956  1.00  0.00           H  
ATOM   3356  CG  TRP   206      89.112  76.934  65.774  1.00  0.00           C  
ATOM   3357  CD1 TRP   206      88.015  77.539  66.251  1.00  0.00           C  
ATOM   3358  HD1 TRP   206      87.440  77.175  66.885  1.00  0.00           H  
ATOM   3359  NE1 TRP   206      87.865  78.759  65.676  1.00  0.00           N  
ATOM   3360  HE1 TRP   206      87.223  79.309  65.834  1.00  0.00           H  
ATOM   3361  CE2 TRP   206      88.889  78.972  64.813  1.00  0.00           C  
ATOM   3362  CZ2 TRP   206      89.166  80.056  64.012  1.00  0.00           C  
ATOM   3363  HZ2 TRP   206      88.616  80.806  64.005  1.00  0.00           H  
ATOM   3364  CH2 TRP   206      90.294  79.985  63.220  1.00  0.00           C  
ATOM   3365  HH2 TRP   206      90.502  80.702  62.665  1.00  0.00           H  
ATOM   3366  CZ3 TRP   206      91.115  78.892  63.228  1.00  0.00           C  
ATOM   3367  HZ3 TRP   206      91.868  78.880  62.682  1.00  0.00           H  
ATOM   3368  CE3 TRP   206      90.842  77.811  64.032  1.00  0.00           C  
ATOM   3369  HE3 TRP   206      91.403  77.069  64.039  1.00  0.00           H  
ATOM   3370  CD2 TRP   206      89.702  77.852  64.839  1.00  0.00           C  
ATOM   3371  C   TRP   206      88.868  74.777  63.912  1.00  0.00           C  
ATOM   3372  O   TRP   206      87.803  75.101  63.410  1.00  0.00           O  
ATOM   3373  N   GLY   207      89.998  74.637  63.221  1.00  0.00           N  
ATOM   3374  H   GLY   207      90.749  74.409  63.572  1.00  0.00           H  
ATOM   3375  CA  GLY   207      90.050  74.864  61.792  1.00  0.00           C  
ATOM   3376  HA2 GLY   207      89.833  75.789  61.599  1.00  0.00           H  
ATOM   3377  HA3 GLY   207      90.951  74.711  61.468  1.00  0.00           H  
ATOM   3378  C   GLY   207      89.079  73.945  61.064  1.00  0.00           C  
ATOM   3379  O   GLY   207      88.438  74.354  60.113  1.00  0.00           O  
ATOM   3380  N   VAL   208      88.924  72.708  61.517  1.00  0.00           N  
ATOM   3381  H   VAL   208      89.328  72.369  62.196  1.00  0.00           H  
ATOM   3382  CA  VAL   208      87.996  71.828  60.822  1.00  0.00           C  
ATOM   3383  HA  VAL   208      88.276  71.774  59.895  1.00  0.00           H  
ATOM   3384  CB  VAL   208      88.009  70.403  61.408  1.00  0.00           C  
ATOM   3385  HB  VAL   208      87.873  70.451  62.367  1.00  0.00           H  
ATOM   3386  CG1 VAL   208      86.880  69.576  60.789  1.00  0.00           C  
ATOM   3387 HG11 VAL   208      86.893  68.680  61.161  1.00  0.00           H  
ATOM   3388 HG12 VAL   208      86.027  69.995  60.985  1.00  0.00           H  
ATOM   3389 HG13 VAL   208      87.003  69.528  59.828  1.00  0.00           H  
ATOM   3390  CG2 VAL   208      89.345  69.748  61.132  1.00  0.00           C  
ATOM   3391 HG21 VAL   208      89.349  68.852  61.502  1.00  0.00           H  
ATOM   3392 HG22 VAL   208      89.491  69.702  60.174  1.00  0.00           H  
ATOM   3393 HG23 VAL   208      90.052  70.270  61.542  1.00  0.00           H  
ATOM   3394  C   VAL   208      86.599  72.393  60.923  1.00  0.00           C  
ATOM   3395  O   VAL   208      85.897  72.517  59.928  1.00  0.00           O  
ATOM   3396  N   VAL   209      86.215  72.783  62.121  1.00  0.00           N  
ATOM   3397  H   VAL   209      86.713  72.748  62.821  1.00  0.00           H  
ATOM   3398  CA  VAL   209      84.887  73.316  62.354  1.00  0.00           C  
ATOM   3399  HA  VAL   209      84.217  72.677  62.064  1.00  0.00           H  
ATOM   3400  CB  VAL   209      84.738  73.591  63.861  1.00  0.00           C  
ATOM   3401  HB  VAL   209      85.458  74.168  64.159  1.00  0.00           H  
ATOM   3402  CG1 VAL   209      83.460  74.312  64.157  1.00  0.00           C  
ATOM   3403 HG11 VAL   209      83.392  74.472  65.111  1.00  0.00           H  
ATOM   3404 HG12 VAL   209      83.450  75.160  63.686  1.00  0.00           H  
ATOM   3405 HG13 VAL   209      82.709  73.772  63.866  1.00  0.00           H  
ATOM   3406  CG2 VAL   209      84.807  72.289  64.588  1.00  0.00           C  
ATOM   3407 HG21 VAL   209      84.715  72.445  65.541  1.00  0.00           H  
ATOM   3408 HG22 VAL   209      84.090  71.710  64.284  1.00  0.00           H  
ATOM   3409 HG23 VAL   209      85.661  71.865  64.412  1.00  0.00           H  
ATOM   3410  C   VAL   209      84.684  74.599  61.560  1.00  0.00           C  
ATOM   3411  O   VAL   209      83.683  74.782  60.874  1.00  0.00           O  
ATOM   3412  N   THR   210      85.666  75.473  61.658  1.00  0.00           N  
ATOM   3413  H   THR   210      86.385  75.308  62.100  1.00  0.00           H  
ATOM   3414  CA  THR   210      85.667  76.785  61.054  1.00  0.00           C  
ATOM   3415  HA  THR   210      84.878  77.260  61.358  1.00  0.00           H  
ATOM   3416  CB  THR   210      86.951  77.493  61.475  1.00  0.00           C  
ATOM   3417  HB  THR   210      87.709  76.968  61.172  1.00  0.00           H  
ATOM   3418  CG2 THR   210      87.046  78.824  60.868  1.00  0.00           C  
ATOM   3419 HG21 THR   210      87.869  79.251  61.151  1.00  0.00           H  
ATOM   3420 HG22 THR   210      87.042  78.740  59.902  1.00  0.00           H  
ATOM   3421 HG23 THR   210      86.290  79.363  61.149  1.00  0.00           H  
ATOM   3422  OG1 THR   210      86.966  77.617  62.900  1.00  0.00           O  
ATOM   3423  HG1 THR   210      87.214  76.891  63.242  1.00  0.00           H  
ATOM   3424  C   THR   210      85.591  76.737  59.545  1.00  0.00           C  
ATOM   3425  O   THR   210      84.759  77.401  58.936  1.00  0.00           O  
ATOM   3426  N   VAL   211      86.458  75.942  58.944  1.00  0.00           N  
ATOM   3427  H   VAL   211      87.033  75.460  59.365  1.00  0.00           H  
ATOM   3428  CA  VAL   211      86.517  75.810  57.503  1.00  0.00           C  
ATOM   3429  HA  VAL   211      86.574  76.679  57.076  1.00  0.00           H  
ATOM   3430  CB  VAL   211      87.774  75.045  57.116  1.00  0.00           C  
ATOM   3431  HB  VAL   211      87.813  74.198  57.587  1.00  0.00           H  
ATOM   3432  CG1 VAL   211      87.787  74.732  55.661  1.00  0.00           C  
ATOM   3433 HG11 VAL   211      88.597  74.245  55.442  1.00  0.00           H  
ATOM   3434 HG12 VAL   211      87.014  74.189  55.440  1.00  0.00           H  
ATOM   3435 HG13 VAL   211      87.758  75.557  55.152  1.00  0.00           H  
ATOM   3436  CG2 VAL   211      88.934  75.915  57.469  1.00  0.00           C  
ATOM   3437 HG21 VAL   211      89.760  75.463  57.237  1.00  0.00           H  
ATOM   3438 HG22 VAL   211      88.874  76.749  56.978  1.00  0.00           H  
ATOM   3439 HG23 VAL   211      88.923  76.099  58.421  1.00  0.00           H  
ATOM   3440  C   VAL   211      85.248  75.157  57.010  1.00  0.00           C  
ATOM   3441  O   VAL   211      84.591  75.663  56.098  1.00  0.00           O  
ATOM   3442  N   THR   212      84.834  74.079  57.678  1.00  0.00           N  
ATOM   3443  H   THR   212      85.255  73.716  58.334  1.00  0.00           H  
ATOM   3444  CA  THR   212      83.589  73.434  57.309  1.00  0.00           C  
ATOM   3445  HA  THR   212      83.632  73.184  56.373  1.00  0.00           H  
ATOM   3446  CB  THR   212      83.356  72.138  58.088  1.00  0.00           C  
ATOM   3447  HB  THR   212      82.472  71.799  57.876  1.00  0.00           H  
ATOM   3448  CG2 THR   212      84.341  71.065  57.691  1.00  0.00           C  
ATOM   3449 HG21 THR   212      84.166  70.259  58.202  1.00  0.00           H  
ATOM   3450 HG22 THR   212      84.247  70.874  56.745  1.00  0.00           H  
ATOM   3451 HG23 THR   212      85.244  71.371  57.871  1.00  0.00           H  
ATOM   3452  OG1 THR   212      83.438  72.416  59.485  1.00  0.00           O  
ATOM   3453  HG1 THR   212      84.183  72.162  59.778  1.00  0.00           H  
ATOM   3454  C   THR   212      82.459  74.410  57.536  1.00  0.00           C  
ATOM   3455  O   THR   212      81.405  74.298  56.916  1.00  0.00           O  
ATOM   3456  N   THR   213      82.734  75.368  58.421  1.00  0.00           N  
ATOM   3457  H   THR   213      83.466  75.400  58.872  1.00  0.00           H  
ATOM   3458  CA  THR   213      81.813  76.462  58.711  1.00  0.00           C  
ATOM   3459  HA  THR   213      82.273  77.099  59.279  1.00  0.00           H  
ATOM   3460  CB  THR   213      81.391  77.191  57.391  1.00  0.00           C  
ATOM   3461  HB  THR   213      80.817  77.901  57.719  1.00  0.00           H  
ATOM   3462  CG2 THR   213      82.532  77.819  56.561  1.00  0.00           C  
ATOM   3463 HG21 THR   213      82.162  78.242  55.770  1.00  0.00           H  
ATOM   3464 HG22 THR   213      82.994  78.483  57.096  1.00  0.00           H  
ATOM   3465 HG23 THR   213      83.157  77.127  56.295  1.00  0.00           H  
ATOM   3466  OG1 THR   213      80.760  76.282  56.498  1.00  0.00           O  
ATOM   3467  HG1 THR   213      80.704  75.526  56.860  1.00  0.00           H  
ATOM   3468  C   THR   213      80.599  75.965  59.458  1.00  0.00           C  
ATOM   3469  O   THR   213      79.492  76.471  59.298  1.00  0.00           O  
ATOM   3470  N   ILE   214      80.854  75.002  60.324  1.00  0.00           N  
ATOM   3471  H   ILE   214      81.630  74.648  60.435  1.00  0.00           H  
ATOM   3472  CA  ILE   214      79.828  74.459  61.167  1.00  0.00           C  
ATOM   3473  HA  ILE   214      79.000  74.330  60.679  1.00  0.00           H  
ATOM   3474  CB  ILE   214      80.245  73.082  61.697  1.00  0.00           C  
ATOM   3475  HB  ILE   214      81.104  73.177  62.138  1.00  0.00           H  
ATOM   3476  CG2 ILE   214      79.246  72.586  62.657  1.00  0.00           C  
ATOM   3477 HG21 ILE   214      79.518  71.715  62.987  1.00  0.00           H  
ATOM   3478 HG22 ILE   214      79.176  73.205  63.400  1.00  0.00           H  
ATOM   3479 HG23 ILE   214      78.385  72.510  62.218  1.00  0.00           H  
ATOM   3480  CG1 ILE   214      80.378  72.098  60.573  1.00  0.00           C  
ATOM   3481 HG12 ILE   214      79.498  71.880  60.229  1.00  0.00           H  
ATOM   3482 HG13 ILE   214      80.874  72.504  59.845  1.00  0.00           H  
ATOM   3483  CD1 ILE   214      81.075  70.832  61.011  1.00  0.00           C  
ATOM   3484 HD11 ILE   214      81.142  70.223  60.259  1.00  0.00           H  
ATOM   3485 HD12 ILE   214      81.965  71.047  61.333  1.00  0.00           H  
ATOM   3486 HD13 ILE   214      80.567  70.412  61.723  1.00  0.00           H  
ATOM   3487  C   ILE   214      79.630  75.444  62.293  1.00  0.00           C  
ATOM   3488  O   ILE   214      78.569  76.042  62.419  1.00  0.00           O  
ATOM   3489  N   GLY   215      80.678  75.660  63.070  1.00  0.00           N  
ATOM   3490  H   GLY   215      81.435  75.261  62.984  1.00  0.00           H  
ATOM   3491  CA  GLY   215      80.618  76.618  64.158  1.00  0.00           C  
ATOM   3492  HA2 GLY   215      81.518  76.908  64.375  1.00  0.00           H  
ATOM   3493  HA3 GLY   215      80.131  77.403  63.863  1.00  0.00           H  
ATOM   3494  C   GLY   215      79.965  76.072  65.399  1.00  0.00           C  
ATOM   3495  O   GLY   215      79.077  76.707  65.959  1.00  0.00           O  
ATOM   3496  N   TYR   216      80.400  74.907  65.846  1.00  0.00           N  
ATOM   3497  H   TYR   216      81.019  74.438  65.476  1.00  0.00           H  
ATOM   3498  CA  TYR   216      79.821  74.334  67.049  1.00  0.00           C  
ATOM   3499  HA  TYR   216      78.883  74.147  66.889  1.00  0.00           H  
ATOM   3500  CB  TYR   216      80.531  73.042  67.420  1.00  0.00           C  
ATOM   3501  HB2 TYR   216      81.481  73.225  67.493  1.00  0.00           H  
ATOM   3502  HB3 TYR   216      80.227  72.767  68.299  1.00  0.00           H  
ATOM   3503  CG  TYR   216      80.340  71.892  66.471  1.00  0.00           C  
ATOM   3504  CD1 TYR   216      81.451  71.423  65.816  1.00  0.00           C  
ATOM   3505  HD1 TYR   216      82.272  71.838  65.951  1.00  0.00           H  
ATOM   3506  CE1 TYR   216      81.366  70.357  64.970  1.00  0.00           C  
ATOM   3507  HE1 TYR   216      82.127  70.049  64.533  1.00  0.00           H  
ATOM   3508  CZ  TYR   216      80.157  69.738  64.763  1.00  0.00           C  
ATOM   3509  OH  TYR   216      80.121  68.676  63.904  1.00  0.00           O  
ATOM   3510  HH  TYR   216      79.324  68.505  63.703  1.00  0.00           H  
ATOM   3511  CE2 TYR   216      79.011  70.196  65.410  1.00  0.00           C  
ATOM   3512  HE2 TYR   216      78.193  69.779  65.266  1.00  0.00           H  
ATOM   3513  CD2 TYR   216      79.102  71.284  66.274  1.00  0.00           C  
ATOM   3514  HD2 TYR   216      78.346  71.601  66.714  1.00  0.00           H  
ATOM   3515  C   TYR   216      79.994  75.325  68.192  1.00  0.00           C  
ATOM   3516  O   TYR   216      79.105  75.504  69.021  1.00  0.00           O  
ATOM   3517  N   GLY   217      81.150  75.983  68.220  1.00  0.00           N  
ATOM   3518  H   GLY   217      81.775  75.876  67.639  1.00  0.00           H  
ATOM   3519  CA  GLY   217      81.457  76.954  69.254  1.00  0.00           C  
ATOM   3520  HA2 GLY   217      81.877  77.728  68.848  1.00  0.00           H  
ATOM   3521  HA3 GLY   217      80.630  77.260  69.658  1.00  0.00           H  
ATOM   3522  C   GLY   217      82.364  76.407  70.334  1.00  0.00           C  
ATOM   3523  O   GLY   217      82.907  77.182  71.122  1.00  0.00           O  
ATOM   3524  N   ASP   218      82.531  75.081  70.385  1.00  0.00           N  
ATOM   3525  H   ASP   218      82.157  74.519  69.852  1.00  0.00           H  
ATOM   3526  CA  ASP   218      83.400  74.489  71.399  1.00  0.00           C  
ATOM   3527  HA  ASP   218      82.976  74.556  72.269  1.00  0.00           H  
ATOM   3528  CB  ASP   218      83.609  72.982  71.155  1.00  0.00           C  
ATOM   3529  HB2 ASP   218      84.215  72.649  71.836  1.00  0.00           H  
ATOM   3530  HB3 ASP   218      82.758  72.536  71.290  1.00  0.00           H  
ATOM   3531  CG  ASP   218      84.160  72.554  69.775  1.00  0.00           C  
ATOM   3532  OD1 ASP   218      84.373  73.369  68.905  1.00  0.00           O  
ATOM   3533  OD2 ASP   218      84.381  71.380  69.639  1.00  0.00           O  
ATOM   3534  C   ASP   218      84.711  75.266  71.445  1.00  0.00           C  
ATOM   3535  O   ASP   218      85.151  75.712  72.505  1.00  0.00           O  
ATOM   3536  N   LYS   219      85.291  75.463  70.273  1.00  0.00           N  
ATOM   3537  H   LYS   219      84.982  75.152  69.533  1.00  0.00           H  
ATOM   3538  CA  LYS   219      86.509  76.226  70.127  1.00  0.00           C  
ATOM   3539  HA  LYS   219      86.884  76.433  70.997  1.00  0.00           H  
ATOM   3540  CB  LYS   219      87.564  75.426  69.367  1.00  0.00           C  
ATOM   3541  HB2 LYS   219      87.269  75.313  68.450  1.00  0.00           H  
ATOM   3542  HB3 LYS   219      88.386  75.941  69.339  1.00  0.00           H  
ATOM   3543  CG  LYS   219      87.865  74.058  69.956  1.00  0.00           C  
ATOM   3544  HG2 LYS   219      87.048  73.537  69.991  1.00  0.00           H  
ATOM   3545  HG3 LYS   219      88.478  73.585  69.372  1.00  0.00           H  
ATOM   3546  CD  LYS   219      88.461  74.146  71.340  1.00  0.00           C  
ATOM   3547  HD2 LYS   219      89.269  74.683  71.315  1.00  0.00           H  
ATOM   3548  HD3 LYS   219      87.841  74.594  71.936  1.00  0.00           H  
ATOM   3549  CE  LYS   219      88.780  72.765  71.877  1.00  0.00           C  
ATOM   3550  HE2 LYS   219      87.984  72.212  71.847  1.00  0.00           H  
ATOM   3551  HE3 LYS   219      89.443  72.340  71.310  1.00  0.00           H  
ATOM   3552  NZ  LYS   219      89.282  72.835  73.258  1.00  0.00           N  
ATOM   3553  HZ1 LYS   219      89.476  72.015  73.546  1.00  0.00           H  
ATOM   3554  HZ2 LYS   219      90.015  73.339  73.282  1.00  0.00           H  
ATOM   3555  HZ3 LYS   219      88.659  73.194  73.783  1.00  0.00           H  
ATOM   3556  C   LYS   219      86.160  77.507  69.382  1.00  0.00           C  
ATOM   3557  O   LYS   219      85.444  77.475  68.380  1.00  0.00           O  
ATOM   3558  N   VAL   220      86.655  78.626  69.878  1.00  0.00           N  
ATOM   3559  H   VAL   220      87.141  78.652  70.587  1.00  0.00           H  
ATOM   3560  CA  VAL   220      86.430  79.925  69.279  1.00  0.00           C  
ATOM   3561  HA  VAL   220      86.543  79.885  68.316  1.00  0.00           H  
ATOM   3562  CB  VAL   220      84.989  80.368  69.592  1.00  0.00           C  
ATOM   3563  HB  VAL   220      84.380  79.719  69.206  1.00  0.00           H  
ATOM   3564  CG1 VAL   220      84.795  80.443  71.062  1.00  0.00           C  
ATOM   3565 HG11 VAL   220      83.886  80.722  71.255  1.00  0.00           H  
ATOM   3566 HG12 VAL   220      84.955  79.571  71.455  1.00  0.00           H  
ATOM   3567 HG13 VAL   220      85.417  81.085  71.438  1.00  0.00           H  
ATOM   3568  CG2 VAL   220      84.719  81.712  69.010  1.00  0.00           C  
ATOM   3569 HG21 VAL   220      83.809  81.977  69.215  1.00  0.00           H  
ATOM   3570 HG22 VAL   220      85.336  82.358  69.387  1.00  0.00           H  
ATOM   3571 HG23 VAL   220      84.836  81.678  68.048  1.00  0.00           H  
ATOM   3572  C   VAL   220      87.446  80.919  69.843  1.00  0.00           C  
ATOM   3573  O   VAL   220      87.698  80.884  71.047  1.00  0.00           O  
ATOM   3574  N   PRO   221      88.049  81.802  69.031  1.00  0.00           N  
ATOM   3575  CD  PRO   221      87.899  81.737  67.566  1.00  0.00           C  
ATOM   3576  HD2 PRO   221      87.018  82.022  67.279  1.00  0.00           H  
ATOM   3577  HD3 PRO   221      88.030  80.837  67.228  1.00  0.00           H  
ATOM   3578  CG  PRO   221      88.981  82.682  67.094  1.00  0.00           C  
ATOM   3579  HG2 PRO   221      88.729  83.123  66.267  1.00  0.00           H  
ATOM   3580  HG3 PRO   221      89.811  82.210  66.922  1.00  0.00           H  
ATOM   3581  CB  PRO   221      89.136  83.672  68.217  1.00  0.00           C  
ATOM   3582  HB2 PRO   221      88.473  84.378  68.162  1.00  0.00           H  
ATOM   3583  HB3 PRO   221      90.007  84.098  68.197  1.00  0.00           H  
ATOM   3584  CA  PRO   221      88.953  82.830  69.481  1.00  0.00           C  
ATOM   3585  HA  PRO   221      89.792  82.498  69.836  1.00  0.00           H  
ATOM   3586  C   PRO   221      88.351  83.622  70.633  1.00  0.00           C  
ATOM   3587  O   PRO   221      87.144  83.862  70.688  1.00  0.00           O  
ATOM   3588  N   GLN   222      89.210  83.982  71.569  1.00  0.00           N  
ATOM   3589  H   GLN   222      90.047  83.787  71.530  1.00  0.00           H  
ATOM   3590  CA  GLN   222      88.855  84.736  72.754  1.00  0.00           C  
ATOM   3591  HA  GLN   222      87.908  84.943  72.737  1.00  0.00           H  
ATOM   3592  CB  GLN   222      89.113  83.937  74.041  1.00  0.00           C  
ATOM   3593  HB2 GLN   222      90.057  83.716  74.080  1.00  0.00           H  
ATOM   3594  HB3 GLN   222      88.924  84.510  74.800  1.00  0.00           H  
ATOM   3595  CG  GLN   222      88.312  82.652  74.198  1.00  0.00           C  
ATOM   3596  HG2 GLN   222      88.502  82.059  73.454  1.00  0.00           H  
ATOM   3597  HG3 GLN   222      88.592  82.193  75.005  1.00  0.00           H  
ATOM   3598  CD  GLN   222      86.828  82.921  74.261  1.00  0.00           C  
ATOM   3599  OE1 GLN   222      86.399  83.992  74.699  1.00  0.00           O  
ATOM   3600  NE2 GLN   222      86.029  81.944  73.863  1.00  0.00           N  
ATOM   3601 HE21 GLN   222      86.363  81.211  73.563  1.00  0.00           H  
ATOM   3602 HE22 GLN   222      85.176  82.043  73.904  1.00  0.00           H  
ATOM   3603  C   GLN   222      89.700  85.979  72.751  1.00  0.00           C  
ATOM   3604  O   GLN   222      89.352  86.998  73.348  1.00  0.00           O  
ATOM   3605  N   THR   223      90.838  85.865  72.082  1.00  0.00           N  
ATOM   3606  H   THR   223      91.060  85.163  71.637  1.00  0.00           H  
ATOM   3607  CA  THR   223      91.817  86.922  72.040  1.00  0.00           C  
ATOM   3608  HA  THR   223      91.764  87.492  72.823  1.00  0.00           H  
ATOM   3609  CB  THR   223      93.241  86.331  72.012  1.00  0.00           C  
ATOM   3610  HB  THR   223      93.345  85.817  71.196  1.00  0.00           H  
ATOM   3611  CG2 THR   223      94.277  87.431  72.047  1.00  0.00           C  
ATOM   3612 HG21 THR   223      95.165  87.040  72.029  1.00  0.00           H  
ATOM   3613 HG22 THR   223      94.162  88.008  71.276  1.00  0.00           H  
ATOM   3614 HG23 THR   223      94.170  87.951  72.859  1.00  0.00           H  
ATOM   3615  OG1 THR   223      93.427  85.506  73.165  1.00  0.00           O  
ATOM   3616  HG1 THR   223      93.258  84.707  72.968  1.00  0.00           H  
ATOM   3617  C   THR   223      91.533  87.704  70.779  1.00  0.00           C  
ATOM   3618  O   THR   223      91.400  87.102  69.713  1.00  0.00           O  
ATOM   3619  N   TRP   224      91.429  89.027  70.893  1.00  0.00           N  
ATOM   3620  H   TRP   224      91.529  89.459  71.630  1.00  0.00           H  
ATOM   3621  CA  TRP   224      91.128  89.859  69.734  1.00  0.00           C  
ATOM   3622  HA  TRP   224      90.233  89.627  69.441  1.00  0.00           H  
ATOM   3623  CB  TRP   224      91.154  91.342  70.098  1.00  0.00           C  
ATOM   3624  HB2 TRP   224      90.780  91.850  69.361  1.00  0.00           H  
ATOM   3625  HB3 TRP   224      90.576  91.485  70.864  1.00  0.00           H  
ATOM   3626  CG  TRP   224      92.506  91.882  70.413  1.00  0.00           C  
ATOM   3627  CD1 TRP   224      93.101  91.958  71.635  1.00  0.00           C  
ATOM   3628  HD1 TRP   224      92.721  91.666  72.432  1.00  0.00           H  
ATOM   3629  NE1 TRP   224      94.344  92.529  71.519  1.00  0.00           N  
ATOM   3630  HE1 TRP   224      94.891  92.672  72.167  1.00  0.00           H  
ATOM   3631  CE2 TRP   224      94.571  92.834  70.200  1.00  0.00           C  
ATOM   3632  CZ2 TRP   224      95.671  93.420  69.594  1.00  0.00           C  
ATOM   3633  HZ2 TRP   224      96.413  93.681  70.090  1.00  0.00           H  
ATOM   3634  CH2 TRP   224      95.622  93.604  68.210  1.00  0.00           C  
ATOM   3635  HH2 TRP   224      96.347  93.993  67.777  1.00  0.00           H  
ATOM   3636  CZ3 TRP   224      94.528  93.223  67.475  1.00  0.00           C  
ATOM   3637  HZ3 TRP   224      94.525  93.357  66.555  1.00  0.00           H  
ATOM   3638  CE3 TRP   224      93.427  92.642  68.084  1.00  0.00           C  
ATOM   3639  HE3 TRP   224      92.687  92.387  67.581  1.00  0.00           H  
ATOM   3640  CD2 TRP   224      93.448  92.445  69.471  1.00  0.00           C  
ATOM   3641  C   TRP   224      92.090  89.589  68.591  1.00  0.00           C  
ATOM   3642  O   TRP   224      91.722  89.710  67.427  1.00  0.00           O  
ATOM   3643  N   VAL   225      93.311  89.204  68.926  1.00  0.00           N  
ATOM   3644  H   VAL   225      93.580  89.098  69.736  1.00  0.00           H  
ATOM   3645  CA  VAL   225      94.303  88.928  67.923  1.00  0.00           C  
ATOM   3646  HA  VAL   225      94.427  89.696  67.344  1.00  0.00           H  
ATOM   3647  CB  VAL   225      95.657  88.618  68.578  1.00  0.00           C  
ATOM   3648  HB  VAL   225      95.550  87.896  69.217  1.00  0.00           H  
ATOM   3649  CG1 VAL   225      96.632  88.181  67.544  1.00  0.00           C  
ATOM   3650 HG11 VAL   225      97.484  87.987  67.964  1.00  0.00           H  
ATOM   3651 HG12 VAL   225      96.300  87.383  67.103  1.00  0.00           H  
ATOM   3652 HG13 VAL   225      96.748  88.887  66.889  1.00  0.00           H  
ATOM   3653  CG2 VAL   225      96.154  89.826  69.309  1.00  0.00           C  
ATOM   3654 HG21 VAL   225      97.009  89.626  69.721  1.00  0.00           H  
ATOM   3655 HG22 VAL   225      96.260  90.561  68.685  1.00  0.00           H  
ATOM   3656 HG23 VAL   225      95.515  90.075  69.995  1.00  0.00           H  
ATOM   3657  C   VAL   225      93.817  87.731  67.134  1.00  0.00           C  
ATOM   3658  O   VAL   225      93.703  87.807  65.915  1.00  0.00           O  
ATOM   3659  N   GLY   226      93.480  86.654  67.851  1.00  0.00           N  
ATOM   3660  H   GLY   226      93.537  86.621  68.708  1.00  0.00           H  
ATOM   3661  CA  GLY   226      92.981  85.425  67.245  1.00  0.00           C  
ATOM   3662  HA2 GLY   226      93.676  85.023  66.701  1.00  0.00           H  
ATOM   3663  HA3 GLY   226      92.758  84.785  67.939  1.00  0.00           H  
ATOM   3664  C   GLY   226      91.756  85.703  66.390  1.00  0.00           C  
ATOM   3665  O   GLY   226      91.574  85.089  65.338  1.00  0.00           O  
ATOM   3666  N   LYS   227      90.928  86.643  66.837  1.00  0.00           N  
ATOM   3667  H   LYS   227      91.051  87.093  67.560  1.00  0.00           H  
ATOM   3668  CA  LYS   227      89.722  86.983  66.110  1.00  0.00           C  
ATOM   3669  HA  LYS   227      89.209  86.179  65.933  1.00  0.00           H  
ATOM   3670  CB  LYS   227      88.857  87.921  66.958  1.00  0.00           C  
ATOM   3671  HB2 LYS   227      89.399  88.665  67.264  1.00  0.00           H  
ATOM   3672  HB3 LYS   227      88.152  88.292  66.404  1.00  0.00           H  
ATOM   3673  CG  LYS   227      88.234  87.228  68.163  1.00  0.00           C  
ATOM   3674  HG2 LYS   227      87.672  86.501  67.853  1.00  0.00           H  
ATOM   3675  HG3 LYS   227      88.939  86.833  68.699  1.00  0.00           H  
ATOM   3676  CD  LYS   227      87.411  88.146  69.036  1.00  0.00           C  
ATOM   3677  HD2 LYS   227      87.965  88.869  69.369  1.00  0.00           H  
ATOM   3678  HD3 LYS   227      86.701  88.550  68.513  1.00  0.00           H  
ATOM   3679  CE  LYS   227      86.819  87.368  70.200  1.00  0.00           C  
ATOM   3680  HE2 LYS   227      86.263  86.650  69.859  1.00  0.00           H  
ATOM   3681  HE3 LYS   227      87.534  86.955  70.709  1.00  0.00           H  
ATOM   3682  NZ  LYS   227      86.012  88.234  71.095  1.00  0.00           N  
ATOM   3683  HZ1 LYS   227      85.683  87.746  71.763  1.00  0.00           H  
ATOM   3684  HZ2 LYS   227      86.527  88.880  71.426  1.00  0.00           H  
ATOM   3685  HZ3 LYS   227      85.342  88.596  70.634  1.00  0.00           H  
ATOM   3686  C   LYS   227      90.078  87.604  64.771  1.00  0.00           C  
ATOM   3687  O   LYS   227      89.507  87.231  63.743  1.00  0.00           O  
ATOM   3688  N   THR   228      91.060  88.504  64.770  1.00  0.00           N  
ATOM   3689  H   THR   228      91.506  88.750  65.463  1.00  0.00           H  
ATOM   3690  CA  THR   228      91.438  89.143  63.525  1.00  0.00           C  
ATOM   3691  HA  THR   228      90.626  89.462  63.101  1.00  0.00           H  
ATOM   3692  CB  THR   228      92.364  90.344  63.769  1.00  0.00           C  
ATOM   3693  HB  THR   228      92.630  90.713  62.913  1.00  0.00           H  
ATOM   3694  CG2 THR   228      91.645  91.435  64.548  1.00  0.00           C  
ATOM   3695 HG21 THR   228      92.247  92.182  64.690  1.00  0.00           H  
ATOM   3696 HG22 THR   228      90.871  91.735  64.046  1.00  0.00           H  
ATOM   3697 HG23 THR   228      91.357  91.085  65.405  1.00  0.00           H  
ATOM   3698  OG1 THR   228      93.524  89.908  64.489  1.00  0.00           O  
ATOM   3699  HG1 THR   228      93.374  89.157  64.833  1.00  0.00           H  
ATOM   3700  C   THR   228      92.131  88.152  62.619  1.00  0.00           C  
ATOM   3701  O   THR   228      91.966  88.203  61.403  1.00  0.00           O  
ATOM   3702  N   ILE   229      92.848  87.215  63.213  1.00  0.00           N  
ATOM   3703  H   ILE   229      92.940  87.138  64.065  1.00  0.00           H  
ATOM   3704  CA  ILE   229      93.548  86.225  62.435  1.00  0.00           C  
ATOM   3705  HA  ILE   229      94.128  86.670  61.798  1.00  0.00           H  
ATOM   3706  CB  ILE   229      94.435  85.369  63.325  1.00  0.00           C  
ATOM   3707  HB  ILE   229      93.920  85.043  64.080  1.00  0.00           H  
ATOM   3708  CG2 ILE   229      94.928  84.208  62.580  1.00  0.00           C  
ATOM   3709 HG21 ILE   229      95.492  83.669  63.156  1.00  0.00           H  
ATOM   3710 HG22 ILE   229      94.176  83.676  62.275  1.00  0.00           H  
ATOM   3711 HG23 ILE   229      95.442  84.509  61.815  1.00  0.00           H  
ATOM   3712  CG1 ILE   229      95.594  86.214  63.851  1.00  0.00           C  
ATOM   3713 HG12 ILE   229      96.198  86.408  63.118  1.00  0.00           H  
ATOM   3714 HG13 ILE   229      95.246  87.063  64.164  1.00  0.00           H  
ATOM   3715  CD1 ILE   229      96.365  85.573  64.954  1.00  0.00           C  
ATOM   3716 HD11 ILE   229      97.081  86.164  65.235  1.00  0.00           H  
ATOM   3717 HD12 ILE   229      95.775  85.401  65.704  1.00  0.00           H  
ATOM   3718 HD13 ILE   229      96.742  84.736  64.641  1.00  0.00           H  
ATOM   3719  C   ILE   229      92.556  85.390  61.668  1.00  0.00           C  
ATOM   3720  O   ILE   229      92.735  85.157  60.476  1.00  0.00           O  
ATOM   3721  N   ALA   230      91.497  84.962  62.341  1.00  0.00           N  
ATOM   3722  H   ALA   230      91.351  85.108  63.176  1.00  0.00           H  
ATOM   3723  CA  ALA   230      90.485  84.187  61.661  1.00  0.00           C  
ATOM   3724  HA  ALA   230      90.871  83.374  61.299  1.00  0.00           H  
ATOM   3725  CB  ALA   230      89.396  83.779  62.638  1.00  0.00           C  
ATOM   3726  HB1 ALA   230      88.722  83.260  62.173  1.00  0.00           H  
ATOM   3727  HB2 ALA   230      89.783  83.244  63.349  1.00  0.00           H  
ATOM   3728  HB3 ALA   230      88.987  84.573  63.017  1.00  0.00           H  
ATOM   3729  C   ALA   230      89.921  85.020  60.513  1.00  0.00           C  
ATOM   3730  O   ALA   230      89.795  84.540  59.384  1.00  0.00           O  
ATOM   3731  N   SER   231      89.675  86.309  60.768  1.00  0.00           N  
ATOM   3732  H   SER   231      89.804  86.699  61.523  1.00  0.00           H  
ATOM   3733  CA  SER   231      89.146  87.151  59.706  1.00  0.00           C  
ATOM   3734  HA  SER   231      88.316  86.752  59.400  1.00  0.00           H  
ATOM   3735  CB  SER   231      88.854  88.547  60.212  1.00  0.00           C  
ATOM   3736  HB2 SER   231      88.341  89.034  59.548  1.00  0.00           H  
ATOM   3737  HB3 SER   231      88.308  88.497  61.012  1.00  0.00           H  
ATOM   3738  OG  SER   231      90.032  89.234  60.491  1.00  0.00           O  
ATOM   3739  HG  SER   231      90.594  88.704  60.820  1.00  0.00           H  
ATOM   3740  C   SER   231      90.133  87.224  58.535  1.00  0.00           C  
ATOM   3741  O   SER   231      89.737  87.404  57.385  1.00  0.00           O  
ATOM   3742  N   CYS   232      91.422  87.050  58.830  1.00  0.00           N  
ATOM   3743  H   CYS   232      91.716  86.893  59.623  1.00  0.00           H  
ATOM   3744  CA  CYS   232      92.455  87.114  57.810  1.00  0.00           C  
ATOM   3745  HA  CYS   232      92.158  87.782  57.173  1.00  0.00           H  
ATOM   3746  CB  CYS   232      93.791  87.509  58.437  1.00  0.00           C  
ATOM   3747  HB2 CYS   232      94.004  86.881  59.145  1.00  0.00           H  
ATOM   3748  HB3 CYS   232      94.488  87.429  57.767  1.00  0.00           H  
ATOM   3749  SG  CYS   232      93.819  89.176  59.110  1.00  0.00           S  
ATOM   3750  HG  CYS   232      93.149  89.218  60.104  1.00  0.00           H  
ATOM   3751  C   CYS   232      92.643  85.803  57.049  1.00  0.00           C  
ATOM   3752  O   CYS   232      93.037  85.825  55.884  1.00  0.00           O  
ATOM   3753  N   PHE   233      92.396  84.666  57.699  1.00  0.00           N  
ATOM   3754  H   PHE   233      92.086  84.614  58.500  1.00  0.00           H  
ATOM   3755  CA  PHE   233      92.655  83.383  57.045  1.00  0.00           C  
ATOM   3756  HA  PHE   233      92.906  83.604  56.134  1.00  0.00           H  
ATOM   3757  CB  PHE   233      93.769  82.656  57.783  1.00  0.00           C  
ATOM   3758  HB2 PHE   233      93.493  82.509  58.701  1.00  0.00           H  
ATOM   3759  HB3 PHE   233      93.893  81.782  57.381  1.00  0.00           H  
ATOM   3760  CG  PHE   233      95.069  83.373  57.782  1.00  0.00           C  
ATOM   3761  CD1 PHE   233      95.892  83.366  56.672  1.00  0.00           C  
ATOM   3762  HD1 PHE   233      95.633  82.901  55.909  1.00  0.00           H  
ATOM   3763  CE1 PHE   233      97.096  84.044  56.686  1.00  0.00           C  
ATOM   3764  HE1 PHE   233      97.646  84.033  55.936  1.00  0.00           H  
ATOM   3765  CZ  PHE   233      97.480  84.738  57.815  1.00  0.00           C  
ATOM   3766  HZ  PHE   233      98.288  85.198  57.829  1.00  0.00           H  
ATOM   3767  CE2 PHE   233      96.660  84.746  58.922  1.00  0.00           C  
ATOM   3768  HE2 PHE   233      96.912  85.211  59.687  1.00  0.00           H  
ATOM   3769  CD2 PHE   233      95.466  84.063  58.891  1.00  0.00           C  
ATOM   3770  HD2 PHE   233      94.917  84.072  59.642  1.00  0.00           H  
ATOM   3771  C   PHE   233      91.449  82.458  56.932  1.00  0.00           C  
ATOM   3772  O   PHE   233      91.289  81.798  55.904  1.00  0.00           O  
ATOM   3773  N   SER   234      90.632  82.380  57.982  1.00  0.00           N  
ATOM   3774  H   SER   234      90.712  82.854  58.695  1.00  0.00           H  
ATOM   3775  CA  SER   234      89.509  81.453  57.989  1.00  0.00           C  
ATOM   3776  HA  SER   234      89.862  80.563  57.834  1.00  0.00           H  
ATOM   3777  CB  SER   234      88.788  81.463  59.309  1.00  0.00           C  
ATOM   3778  HB2 SER   234      88.530  82.372  59.529  1.00  0.00           H  
ATOM   3779  HB3 SER   234      87.970  80.947  59.234  1.00  0.00           H  
ATOM   3780  OG  SER   234      89.570  80.944  60.332  1.00  0.00           O  
ATOM   3781  HG  SER   234      90.380  80.982  60.113  1.00  0.00           H  
ATOM   3782  C   SER   234      88.536  81.837  56.915  1.00  0.00           C  
ATOM   3783  O   SER   234      88.009  80.990  56.208  1.00  0.00           O  
ATOM   3784  N   VAL   235      88.329  83.132  56.777  1.00  0.00           N  
ATOM   3785  H   VAL   235      88.716  83.735  57.253  1.00  0.00           H  
ATOM   3786  CA  VAL   235      87.404  83.651  55.782  1.00  0.00           C  
ATOM   3787  HA  VAL   235      86.498  83.430  56.048  1.00  0.00           H  
ATOM   3788  CB  VAL   235      87.587  85.173  55.692  1.00  0.00           C  
ATOM   3789  HB  VAL   235      88.528  85.374  55.566  1.00  0.00           H  
ATOM   3790  CG1 VAL   235      86.845  85.747  54.514  1.00  0.00           C  
ATOM   3791 HG11 VAL   235      86.979  86.707  54.484  1.00  0.00           H  
ATOM   3792 HG12 VAL   235      87.179  85.348  53.695  1.00  0.00           H  
ATOM   3793 HG13 VAL   235      85.898  85.556  54.603  1.00  0.00           H  
ATOM   3794  CG2 VAL   235      87.095  85.778  56.952  1.00  0.00           C  
ATOM   3795 HG21 VAL   235      87.203  86.741  56.913  1.00  0.00           H  
ATOM   3796 HG22 VAL   235      86.156  85.563  57.070  1.00  0.00           H  
ATOM   3797 HG23 VAL   235      87.603  85.426  57.700  1.00  0.00           H  
ATOM   3798  C   VAL   235      87.661  83.030  54.421  1.00  0.00           C  
ATOM   3799  O   VAL   235      86.735  82.595  53.730  1.00  0.00           O  
ATOM   3800  N   PHE   236      88.929  82.984  54.057  1.00  0.00           N  
ATOM   3801  H   PHE   236      89.579  83.238  54.559  1.00  0.00           H  
ATOM   3802  CA  PHE   236      89.337  82.495  52.764  1.00  0.00           C  
ATOM   3803  HA  PHE   236      88.727  82.808  52.077  1.00  0.00           H  
ATOM   3804  CB  PHE   236      90.733  83.015  52.499  1.00  0.00           C  
ATOM   3805  HB2 PHE   236      91.333  82.724  53.203  1.00  0.00           H  
ATOM   3806  HB3 PHE   236      91.071  82.645  51.668  1.00  0.00           H  
ATOM   3807  CG  PHE   236      90.724  84.495  52.425  1.00  0.00           C  
ATOM   3808  CD1 PHE   236      90.935  85.230  53.579  1.00  0.00           C  
ATOM   3809  HD1 PHE   236      91.094  84.788  54.382  1.00  0.00           H  
ATOM   3810  CE1 PHE   236      90.913  86.606  53.555  1.00  0.00           C  
ATOM   3811  HE1 PHE   236      91.053  87.088  54.338  1.00  0.00           H  
ATOM   3812  CZ  PHE   236      90.683  87.268  52.369  1.00  0.00           C  
ATOM   3813  HZ  PHE   236      90.670  88.198  52.349  1.00  0.00           H  
ATOM   3814  CE2 PHE   236      90.471  86.545  51.207  1.00  0.00           C  
ATOM   3815  HE2 PHE   236      90.316  86.989  50.405  1.00  0.00           H  
ATOM   3816  CD2 PHE   236      90.490  85.162  51.239  1.00  0.00           C  
ATOM   3817  HD2 PHE   236      90.344  84.679  50.458  1.00  0.00           H  
ATOM   3818  C   PHE   236      89.303  80.988  52.723  1.00  0.00           C  
ATOM   3819  O   PHE   236      88.887  80.408  51.722  1.00  0.00           O  
ATOM   3820  N   ALA   237      89.711  80.352  53.818  1.00  0.00           N  
ATOM   3821  H   ALA   237      89.977  80.740  54.538  1.00  0.00           H  
ATOM   3822  CA  ALA   237      89.730  78.902  53.860  1.00  0.00           C  
ATOM   3823  HA  ALA   237      90.320  78.550  53.175  1.00  0.00           H  
ATOM   3824  CB  ALA   237      90.263  78.426  55.194  1.00  0.00           C  
ATOM   3825  HB1 ALA   237      90.272  77.456  55.212  1.00  0.00           H  
ATOM   3826  HB2 ALA   237      91.165  78.759  55.320  1.00  0.00           H  
ATOM   3827  HB3 ALA   237      89.694  78.757  55.907  1.00  0.00           H  
ATOM   3828  C   ALA   237      88.322  78.394  53.602  1.00  0.00           C  
ATOM   3829  O   ALA   237      88.126  77.425  52.872  1.00  0.00           O  
ATOM   3830  N   ILE   238      87.352  79.089  54.189  1.00  0.00           N  
ATOM   3831  H   ILE   238      87.501  79.770  54.693  1.00  0.00           H  
ATOM   3832  CA  ILE   238      85.949  78.774  54.043  1.00  0.00           C  
ATOM   3833  HA  ILE   238      85.843  77.842  54.292  1.00  0.00           H  
ATOM   3834  CB  ILE   238      85.078  79.625  54.958  1.00  0.00           C  
ATOM   3835  HB  ILE   238      85.298  80.565  54.865  1.00  0.00           H  
ATOM   3836  CG2 ILE   238      83.636  79.422  54.566  1.00  0.00           C  
ATOM   3837 HG21 ILE   238      83.066  79.958  55.140  1.00  0.00           H  
ATOM   3838 HG22 ILE   238      83.510  79.692  53.643  1.00  0.00           H  
ATOM   3839 HG23 ILE   238      83.403  78.485  54.663  1.00  0.00           H  
ATOM   3840  CG1 ILE   238      85.324  79.250  56.391  1.00  0.00           C  
ATOM   3841 HG12 ILE   238      84.955  78.368  56.555  1.00  0.00           H  
ATOM   3842 HG13 ILE   238      86.280  79.190  56.543  1.00  0.00           H  
ATOM   3843  CD1 ILE   238      84.734  80.215  57.366  1.00  0.00           C  
ATOM   3844 HD11 ILE   238      84.926  79.920  58.270  1.00  0.00           H  
ATOM   3845 HD12 ILE   238      85.119  81.094  57.225  1.00  0.00           H  
ATOM   3846 HD13 ILE   238      83.774  80.259  57.237  1.00  0.00           H  
ATOM   3847  C   ILE   238      85.506  78.981  52.620  1.00  0.00           C  
ATOM   3848  O   ILE   238      84.801  78.144  52.058  1.00  0.00           O  
ATOM   3849  N   SER   239      85.918  80.092  52.018  1.00  0.00           N  
ATOM   3850  H   SER   239      86.407  80.702  52.375  1.00  0.00           H  
ATOM   3851  CA  SER   239      85.525  80.321  50.643  1.00  0.00           C  
ATOM   3852  HA  SER   239      84.563  80.430  50.587  1.00  0.00           H  
ATOM   3853  CB  SER   239      86.161  81.590  50.116  1.00  0.00           C  
ATOM   3854  HB2 SER   239      87.125  81.534  50.203  1.00  0.00           H  
ATOM   3855  HB3 SER   239      85.966  81.686  49.171  1.00  0.00           H  
ATOM   3856  OG  SER   239      85.687  82.712  50.814  1.00  0.00           O  
ATOM   3857  HG  SER   239      85.965  82.688  51.606  1.00  0.00           H  
ATOM   3858  C   SER   239      85.953  79.116  49.813  1.00  0.00           C  
ATOM   3859  O   SER   239      85.176  78.617  48.997  1.00  0.00           O  
ATOM   3860  N   PHE   240      87.171  78.624  50.069  1.00  0.00           N  
ATOM   3861  H   PHE   240      87.706  78.940  50.664  1.00  0.00           H  
ATOM   3862  CA  PHE   240      87.688  77.484  49.333  1.00  0.00           C  
ATOM   3863  HA  PHE   240      87.568  77.662  48.387  1.00  0.00           H  
ATOM   3864  CB  PHE   240      89.179  77.281  49.598  1.00  0.00           C  
ATOM   3865  HB2 PHE   240      89.328  77.240  50.556  1.00  0.00           H  
ATOM   3866  HB3 PHE   240      89.452  76.426  49.231  1.00  0.00           H  
ATOM   3867  CG  PHE   240      90.033  78.353  49.019  1.00  0.00           C  
ATOM   3868  CD1 PHE   240      90.858  79.108  49.831  1.00  0.00           C  
ATOM   3869  HD1 PHE   240      90.891  78.930  50.743  1.00  0.00           H  
ATOM   3870  CE1 PHE   240      91.631  80.120  49.309  1.00  0.00           C  
ATOM   3871  HE1 PHE   240      92.184  80.619  49.866  1.00  0.00           H  
ATOM   3872  CZ  PHE   240      91.584  80.392  47.960  1.00  0.00           C  
ATOM   3873  HZ  PHE   240      92.105  81.074  47.602  1.00  0.00           H  
ATOM   3874  CE2 PHE   240      90.760  79.647  47.141  1.00  0.00           C  
ATOM   3875  HE2 PHE   240      90.723  79.829  46.230  1.00  0.00           H  
ATOM   3876  CD2 PHE   240      89.993  78.636  47.671  1.00  0.00           C  
ATOM   3877  HD2 PHE   240      89.441  78.137  47.113  1.00  0.00           H  
ATOM   3878  C   PHE   240      86.926  76.226  49.716  1.00  0.00           C  
ATOM   3879  O   PHE   240      86.750  75.343  48.892  1.00  0.00           O  
ATOM   3880  N   PHE   241      86.474  76.136  50.963  1.00  0.00           N  
ATOM   3881  H   PHE   241      86.593  76.734  51.570  1.00  0.00           H  
ATOM   3882  CA  PHE   241      85.718  74.968  51.390  1.00  0.00           C  
ATOM   3883  HA  PHE   241      86.300  74.203  51.262  1.00  0.00           H  
ATOM   3884  CB  PHE   241      85.326  75.047  52.860  1.00  0.00           C  
ATOM   3885  HB2 PHE   241      86.125  75.033  53.410  1.00  0.00           H  
ATOM   3886  HB3 PHE   241      84.878  75.890  53.031  1.00  0.00           H  
ATOM   3887  CG  PHE   241      84.437  73.926  53.250  1.00  0.00           C  
ATOM   3888  CD1 PHE   241      84.943  72.662  53.466  1.00  0.00           C  
ATOM   3889  HD1 PHE   241      85.857  72.511  53.385  1.00  0.00           H  
ATOM   3890  CE1 PHE   241      84.107  71.621  53.800  1.00  0.00           C  
ATOM   3891  HE1 PHE   241      84.460  70.772  53.940  1.00  0.00           H  
ATOM   3892  CZ  PHE   241      82.763  71.825  53.927  1.00  0.00           C  
ATOM   3893  HZ  PHE   241      82.203  71.117  54.151  1.00  0.00           H  
ATOM   3894  CE2 PHE   241      82.237  73.088  53.722  1.00  0.00           C  
ATOM   3895  HE2 PHE   241      81.323  73.233  53.812  1.00  0.00           H  
ATOM   3896  CD2 PHE   241      83.072  74.128  53.385  1.00  0.00           C  
ATOM   3897  HD2 PHE   241      82.717  74.976  53.246  1.00  0.00           H  
ATOM   3898  C   PHE   241      84.458  74.805  50.561  1.00  0.00           C  
ATOM   3899  O   PHE   241      84.150  73.712  50.087  1.00  0.00           O  
ATOM   3900  N   ALA   242      83.706  75.889  50.442  1.00  0.00           N  
ATOM   3901  H   ALA   242      83.912  76.649  50.789  1.00  0.00           H  
ATOM   3902  CA  ALA   242      82.451  75.897  49.708  1.00  0.00           C  
ATOM   3903  HA  ALA   242      81.912  75.155  50.025  1.00  0.00           H  
ATOM   3904  CB  ALA   242      81.730  77.213  49.958  1.00  0.00           C  
ATOM   3905  HB1 ALA   242      80.892  77.221  49.469  1.00  0.00           H  
ATOM   3906  HB2 ALA   242      81.552  77.309  50.907  1.00  0.00           H  
ATOM   3907  HB3 ALA   242      82.286  77.949  49.658  1.00  0.00           H  
ATOM   3908  C   ALA   242      82.666  75.699  48.209  1.00  0.00           C  
ATOM   3909  O   ALA   242      81.896  74.993  47.548  1.00  0.00           O  
ATOM   3910  N   LEU   243      83.729  76.308  47.696  1.00  0.00           N  
ATOM   3911  H   LEU   243      84.299  76.738  48.175  1.00  0.00           H  
ATOM   3912  CA  LEU   243      84.041  76.314  46.279  1.00  0.00           C  
ATOM   3913  HA  LEU   243      83.334  76.843  45.876  1.00  0.00           H  
ATOM   3914  CB  LEU   243      85.424  76.937  46.101  1.00  0.00           C  
ATOM   3915  HB2 LEU   243      85.388  77.853  46.419  1.00  0.00           H  
ATOM   3916  HB3 LEU   243      86.047  76.462  46.673  1.00  0.00           H  
ATOM   3917  CG  LEU   243      85.976  76.945  44.711  1.00  0.00           C  
ATOM   3918  HG  LEU   243      86.126  76.037  44.406  1.00  0.00           H  
ATOM   3919  CD1 LEU   243      85.029  77.622  43.831  1.00  0.00           C  
ATOM   3920 HD11 LEU   243      85.378  77.632  42.926  1.00  0.00           H  
ATOM   3921 HD12 LEU   243      84.181  77.151  43.844  1.00  0.00           H  
ATOM   3922 HD13 LEU   243      84.897  78.533  44.137  1.00  0.00           H  
ATOM   3923  CD2 LEU   243      87.278  77.727  44.712  1.00  0.00           C  
ATOM   3924 HD21 LEU   243      87.648  77.741  43.816  1.00  0.00           H  
ATOM   3925 HD22 LEU   243      87.110  78.636  45.006  1.00  0.00           H  
ATOM   3926 HD23 LEU   243      87.909  77.304  45.315  1.00  0.00           H  
ATOM   3927  C   LEU   243      83.890  75.006  45.473  1.00  0.00           C  
ATOM   3928  O   LEU   243      83.171  75.058  44.480  1.00  0.00           O  
ATOM   3929  N   PRO   244      84.487  73.844  45.833  1.00  0.00           N  
ATOM   3930  CD  PRO   244      85.268  73.716  47.030  1.00  0.00           C  
ATOM   3931  HD2 PRO   244      84.827  74.128  47.790  1.00  0.00           H  
ATOM   3932  HD3 PRO   244      86.134  74.144  46.939  1.00  0.00           H  
ATOM   3933  CG  PRO   244      85.401  72.238  47.206  1.00  0.00           C  
ATOM   3934  HG2 PRO   244      84.679  71.882  47.747  1.00  0.00           H  
ATOM   3935  HG3 PRO   244      86.231  72.010  47.654  1.00  0.00           H  
ATOM   3936  CB  PRO   244      85.364  71.684  45.823  1.00  0.00           C  
ATOM   3937  HB2 PRO   244      85.041  70.769  45.816  1.00  0.00           H  
ATOM   3938  HB3 PRO   244      86.247  71.676  45.421  1.00  0.00           H  
ATOM   3939  CA  PRO   244      84.414  72.618  45.068  1.00  0.00           C  
ATOM   3940  HA  PRO   244      84.663  72.729  44.137  1.00  0.00           H  
ATOM   3941  C   PRO   244      83.003  72.082  45.013  1.00  0.00           C  
ATOM   3942  O   PRO   244      82.669  71.314  44.114  1.00  0.00           O  
ATOM   3943  N   ALA   245      82.161  72.481  45.967  1.00  0.00           N  
ATOM   3944  H   ALA   245      82.360  73.002  46.622  1.00  0.00           H  
ATOM   3945  CA  ALA   245      80.794  72.017  45.926  1.00  0.00           C  
ATOM   3946  HA  ALA   245      80.737  71.054  45.826  1.00  0.00           H  
ATOM   3947  CB  ALA   245      80.049  72.288  47.225  1.00  0.00           C  
ATOM   3948  HB1 ALA   245      79.139  71.961  47.151  1.00  0.00           H  
ATOM   3949  HB2 ALA   245      80.497  71.834  47.956  1.00  0.00           H  
ATOM   3950  HB3 ALA   245      80.036  73.242  47.398  1.00  0.00           H  
ATOM   3951  C   ALA   245      80.195  72.742  44.753  1.00  0.00           C  
ATOM   3952  O   ALA   245      79.473  72.158  43.954  1.00  0.00           O  
ATOM   3953  N   GLY   246      80.545  74.027  44.658  1.00  0.00           N  
ATOM   3954  H   GLY   246      81.061  74.421  45.222  1.00  0.00           H  
ATOM   3955  CA  GLY   246      80.081  74.888  43.580  1.00  0.00           C  
ATOM   3956  HA2 GLY   246      79.111  74.882  43.551  1.00  0.00           H  
ATOM   3957  HA3 GLY   246      80.354  75.803  43.752  1.00  0.00           H  
ATOM   3958  C   GLY   246      80.639  74.428  42.237  1.00  0.00           C  
ATOM   3959  O   GLY   246      79.939  74.473  41.222  1.00  0.00           O  
ATOM   3960  N   ILE   247      81.896  73.962  42.231  1.00  0.00           N  
ATOM   3961  H   ILE   247      82.397  73.883  42.926  1.00  0.00           H  
ATOM   3962  CA  ILE   247      82.499  73.546  40.976  1.00  0.00           C  
ATOM   3963  HA  ILE   247      82.485  74.306  40.374  1.00  0.00           H  
ATOM   3964  CB  ILE   247      83.981  73.116  41.116  1.00  0.00           C  
ATOM   3965  HB  ILE   247      84.043  72.456  41.824  1.00  0.00           H  
ATOM   3966  CG2 ILE   247      84.471  72.495  39.799  1.00  0.00           C  
ATOM   3967 HG21 ILE   247      85.399  72.228  39.892  1.00  0.00           H  
ATOM   3968 HG22 ILE   247      83.931  71.718  39.587  1.00  0.00           H  
ATOM   3969 HG23 ILE   247      84.393  73.147  39.085  1.00  0.00           H  
ATOM   3970  CG1 ILE   247      84.863  74.308  41.497  1.00  0.00           C  
ATOM   3971 HG12 ILE   247      84.872  74.934  40.756  1.00  0.00           H  
ATOM   3972 HG13 ILE   247      84.455  74.765  42.249  1.00  0.00           H  
ATOM   3973  CD1 ILE   247      86.318  73.965  41.865  1.00  0.00           C  
ATOM   3974 HD11 ILE   247      86.795  74.779  42.090  1.00  0.00           H  
ATOM   3975 HD12 ILE   247      86.326  73.364  42.627  1.00  0.00           H  
ATOM   3976 HD13 ILE   247      86.750  73.535  41.110  1.00  0.00           H  
ATOM   3977  C   ILE   247      81.706  72.378  40.455  1.00  0.00           C  
ATOM   3978  O   ILE   247      81.282  72.374  39.298  1.00  0.00           O  
ATOM   3979  N   LEU   248      81.475  71.412  41.334  1.00  0.00           N  
ATOM   3980  H   LEU   248      81.752  71.426  42.148  1.00  0.00           H  
ATOM   3981  CA  LEU   248      80.722  70.236  40.979  1.00  0.00           C  
ATOM   3982  HA  LEU   248      81.159  69.825  40.216  1.00  0.00           H  
ATOM   3983  CB  LEU   248      80.687  69.276  42.161  1.00  0.00           C  
ATOM   3984  HB2 LEU   248      80.403  69.772  42.944  1.00  0.00           H  
ATOM   3985  HB3 LEU   248      80.006  68.607  41.986  1.00  0.00           H  
ATOM   3986  CG  LEU   248      81.946  68.575  42.493  1.00  0.00           C  
ATOM   3987  HG  LEU   248      82.676  69.204  42.601  1.00  0.00           H  
ATOM   3988  CD1 LEU   248      81.770  67.826  43.799  1.00  0.00           C  
ATOM   3989 HD11 LEU   248      82.594  67.364  44.021  1.00  0.00           H  
ATOM   3990 HD12 LEU   248      81.551  68.454  44.505  1.00  0.00           H  
ATOM   3991 HD13 LEU   248      81.052  67.180  43.708  1.00  0.00           H  
ATOM   3992  CD2 LEU   248      82.269  67.640  41.377  1.00  0.00           C  
ATOM   3993 HD21 LEU   248      83.094  67.170  41.577  1.00  0.00           H  
ATOM   3994 HD22 LEU   248      81.549  66.999  41.273  1.00  0.00           H  
ATOM   3995 HD23 LEU   248      82.375  68.142  40.554  1.00  0.00           H  
ATOM   3996  C   LEU   248      79.306  70.580  40.598  1.00  0.00           C  
ATOM   3997  O   LEU   248      78.793  70.040  39.626  1.00  0.00           O  
ATOM   3998  N   GLY   249      78.694  71.499  41.343  1.00  0.00           N  
ATOM   3999  H   GLY   249      79.073  71.911  41.996  1.00  0.00           H  
ATOM   4000  CA  GLY   249      77.318  71.892  41.117  1.00  0.00           C  
ATOM   4001  HA2 GLY   249      76.720  71.168  41.361  1.00  0.00           H  
ATOM   4002  HA3 GLY   249      77.091  72.649  41.679  1.00  0.00           H  
ATOM   4003  C   GLY   249      77.132  72.248  39.674  1.00  0.00           C  
ATOM   4004  O   GLY   249      76.310  71.657  38.971  1.00  0.00           O  
ATOM   4005  N   SER   250      77.924  73.209  39.243  1.00  0.00           N  
ATOM   4006  H   SER   250      78.511  73.600  39.735  1.00  0.00           H  
ATOM   4007  CA  SER   250      77.872  73.694  37.890  1.00  0.00           C  
ATOM   4008  HA  SER   250      76.989  74.023  37.660  1.00  0.00           H  
ATOM   4009  CB  SER   250      78.828  74.833  37.760  1.00  0.00           C  
ATOM   4010  HB2 SER   250      79.724  74.550  38.002  1.00  0.00           H  
ATOM   4011  HB3 SER   250      78.866  75.138  36.840  1.00  0.00           H  
ATOM   4012  OG  SER   250      78.408  75.857  38.588  1.00  0.00           O  
ATOM   4013  HG  SER   250      77.583  75.978  38.488  1.00  0.00           H  
ATOM   4014  C   SER   250      78.182  72.556  36.949  1.00  0.00           C  
ATOM   4015  O   SER   250      77.553  72.427  35.905  1.00  0.00           O  
ATOM   4016  N   GLY   251      79.140  71.720  37.338  1.00  0.00           N  
ATOM   4017  H   GLY   251      79.592  71.815  38.064  1.00  0.00           H  
ATOM   4018  CA  GLY   251      79.507  70.563  36.558  1.00  0.00           C  
ATOM   4019  HA2 GLY   251      79.986  70.841  35.762  1.00  0.00           H  
ATOM   4020  HA3 GLY   251      80.109  69.999  37.069  1.00  0.00           H  
ATOM   4021  C   GLY   251      78.272  69.775  36.166  1.00  0.00           C  
ATOM   4022  O   GLY   251      78.089  69.465  34.993  1.00  0.00           O  
ATOM   4023  N   PHE   252      77.434  69.460  37.155  1.00  0.00           N  
ATOM   4024  H   PHE   252      77.550  69.694  37.974  1.00  0.00           H  
ATOM   4025  CA  PHE   252      76.232  68.678  36.920  1.00  0.00           C  
ATOM   4026  HA  PHE   252      76.499  67.883  36.433  1.00  0.00           H  
ATOM   4027  CB  PHE   252      75.576  68.287  38.229  1.00  0.00           C  
ATOM   4028  HB2 PHE   252      75.450  69.083  38.768  1.00  0.00           H  
ATOM   4029  HB3 PHE   252      74.695  67.927  38.044  1.00  0.00           H  
ATOM   4030  CG  PHE   252      76.342  67.300  39.007  1.00  0.00           C  
ATOM   4031  CD1 PHE   252      77.035  67.706  40.104  1.00  0.00           C  
ATOM   4032  HD1 PHE   252      76.993  68.597  40.367  1.00  0.00           H  
ATOM   4033  CE1 PHE   252      77.784  66.837  40.820  1.00  0.00           C  
ATOM   4034  HE1 PHE   252      78.255  67.137  41.563  1.00  0.00           H  
ATOM   4035  CZ  PHE   252      77.852  65.542  40.465  1.00  0.00           C  
ATOM   4036  HZ  PHE   252      78.376  64.952  40.958  1.00  0.00           H  
ATOM   4037  CE2 PHE   252      77.147  65.088  39.373  1.00  0.00           C  
ATOM   4038  HE2 PHE   252      77.180  64.191  39.131  1.00  0.00           H  
ATOM   4039  CD2 PHE   252      76.395  65.975  38.646  1.00  0.00           C  
ATOM   4040  HD2 PHE   252      75.918  65.678  37.905  1.00  0.00           H  
ATOM   4041  C   PHE   252      75.230  69.469  36.116  1.00  0.00           C  
ATOM   4042  O   PHE   252      74.494  68.907  35.318  1.00  0.00           O  
ATOM   4043  N   ALA   253      75.187  70.778  36.309  1.00  0.00           N  
ATOM   4044  H   ALA   253      75.677  71.226  36.856  1.00  0.00           H  
ATOM   4045  CA  ALA   253      74.230  71.538  35.533  1.00  0.00           C  
ATOM   4046  HA  ALA   253      73.337  71.189  35.682  1.00  0.00           H  
ATOM   4047  CB  ALA   253      74.213  72.981  35.967  1.00  0.00           C  
ATOM   4048  HB1 ALA   253      73.566  73.471  35.436  1.00  0.00           H  
ATOM   4049  HB2 ALA   253      73.968  73.034  36.904  1.00  0.00           H  
ATOM   4050  HB3 ALA   253      75.094  73.367  35.841  1.00  0.00           H  
ATOM   4051  C   ALA   253      74.571  71.399  34.057  1.00  0.00           C  
ATOM   4052  O   ALA   253      73.682  71.232  33.222  1.00  0.00           O  
ATOM   4053  N   LEU   254      75.869  71.448  33.755  1.00  0.00           N  
ATOM   4054  H   LEU   254      76.489  71.554  34.341  1.00  0.00           H  
ATOM   4055  CA  LEU   254      76.357  71.325  32.393  1.00  0.00           C  
ATOM   4056  HA  LEU   254      75.858  71.918  31.810  1.00  0.00           H  
ATOM   4057  CB  LEU   254      77.837  71.730  32.322  1.00  0.00           C  
ATOM   4058  HB2 LEU   254      78.331  71.197  32.964  1.00  0.00           H  
ATOM   4059  HB3 LEU   254      78.175  71.500  31.443  1.00  0.00           H  
ATOM   4060  CG  LEU   254      78.142  73.218  32.587  1.00  0.00           C  
ATOM   4061  HG  LEU   254      77.771  73.492  33.440  1.00  0.00           H  
ATOM   4062  CD1 LEU   254      79.664  73.423  32.634  1.00  0.00           C  
ATOM   4063 HD11 LEU   254      79.860  74.358  32.801  1.00  0.00           H  
ATOM   4064 HD12 LEU   254      80.042  72.882  33.345  1.00  0.00           H  
ATOM   4065 HD13 LEU   254      80.053  73.158  31.786  1.00  0.00           H  
ATOM   4066  CD2 LEU   254      77.501  74.067  31.490  1.00  0.00           C  
ATOM   4067 HD21 LEU   254      77.691  75.004  31.653  1.00  0.00           H  
ATOM   4068 HD22 LEU   254      77.864  73.810  30.628  1.00  0.00           H  
ATOM   4069 HD23 LEU   254      76.541  73.927  31.491  1.00  0.00           H  
ATOM   4070  C   LEU   254      76.163  69.890  31.925  1.00  0.00           C  
ATOM   4071  O   LEU   254      75.858  69.647  30.760  1.00  0.00           O  
ATOM   4072  N   LYS   255      76.328  68.940  32.848  1.00  0.00           N  
ATOM   4073  H   LYS   255      76.542  69.097  33.666  1.00  0.00           H  
ATOM   4074  CA  LYS   255      76.154  67.534  32.533  1.00  0.00           C  
ATOM   4075  HA  LYS   255      76.835  67.253  31.902  1.00  0.00           H  
ATOM   4076  CB  LYS   255      76.293  66.673  33.785  1.00  0.00           C  
ATOM   4077  HB2 LYS   255      77.165  66.841  34.176  1.00  0.00           H  
ATOM   4078  HB3 LYS   255      75.631  66.965  34.432  1.00  0.00           H  
ATOM   4079  CG  LYS   255      76.140  65.193  33.587  1.00  0.00           C  
ATOM   4080  HG2 LYS   255      75.292  64.998  33.158  1.00  0.00           H  
ATOM   4081  HG3 LYS   255      76.838  64.859  33.002  1.00  0.00           H  
ATOM   4082  CD  LYS   255      76.214  64.510  34.933  1.00  0.00           C  
ATOM   4083  HD2 LYS   255      77.039  64.765  35.374  1.00  0.00           H  
ATOM   4084  HD3 LYS   255      75.485  64.825  35.490  1.00  0.00           H  
ATOM   4085  CE  LYS   255      76.149  63.012  34.838  1.00  0.00           C  
ATOM   4086  HE2 LYS   255      76.882  62.687  34.293  1.00  0.00           H  
ATOM   4087  HE3 LYS   255      76.257  62.624  35.720  1.00  0.00           H  
ATOM   4088  NZ  LYS   255      74.869  62.576  34.258  1.00  0.00           N  
ATOM   4089  HZ1 LYS   255      74.809  61.689  34.304  1.00  0.00           H  
ATOM   4090  HZ2 LYS   255      74.197  62.943  34.712  1.00  0.00           H  
ATOM   4091  HZ3 LYS   255      74.826  62.832  33.407  1.00  0.00           H  
ATOM   4092  C   LYS   255      74.774  67.363  31.956  1.00  0.00           C  
ATOM   4093  O   LYS   255      74.614  66.767  30.899  1.00  0.00           O  
ATOM   4094  N   VAL   256      73.796  67.908  32.673  1.00  0.00           N  
ATOM   4095  H   VAL   256      73.940  68.330  33.409  1.00  0.00           H  
ATOM   4096  CA  VAL   256      72.396  67.859  32.310  1.00  0.00           C  
ATOM   4097  HA  VAL   256      72.153  66.930  32.171  1.00  0.00           H  
ATOM   4098  CB  VAL   256      71.552  68.420  33.437  1.00  0.00           C  
ATOM   4099  HB  VAL   256      71.862  69.297  33.712  1.00  0.00           H  
ATOM   4100  CG1 VAL   256      70.086  68.610  32.985  1.00  0.00           C  
ATOM   4101 HG11 VAL   256      69.565  68.969  33.720  1.00  0.00           H  
ATOM   4102 HG12 VAL   256      70.055  69.226  32.236  1.00  0.00           H  
ATOM   4103 HG13 VAL   256      69.717  67.755  32.715  1.00  0.00           H  
ATOM   4104  CG2 VAL   256      71.663  67.431  34.579  1.00  0.00           C  
ATOM   4105 HG21 VAL   256      71.137  67.745  35.331  1.00  0.00           H  
ATOM   4106 HG22 VAL   256      71.331  66.566  34.292  1.00  0.00           H  
ATOM   4107 HG23 VAL   256      72.592  67.348  34.846  1.00  0.00           H  
ATOM   4108  C   VAL   256      72.122  68.566  31.011  1.00  0.00           C  
ATOM   4109  O   VAL   256      71.377  68.066  30.173  1.00  0.00           O  
ATOM   4110  N   GLN   257      72.719  69.732  30.822  1.00  0.00           N  
ATOM   4111  H   GLN   257      73.216  70.137  31.395  1.00  0.00           H  
ATOM   4112  CA  GLN   257      72.539  70.407  29.555  1.00  0.00           C  
ATOM   4113  HA  GLN   257      71.632  70.744  29.490  1.00  0.00           H  
ATOM   4114  CB  GLN   257      73.504  71.584  29.441  1.00  0.00           C  
ATOM   4115  HB2 GLN   257      73.277  72.239  30.119  1.00  0.00           H  
ATOM   4116  HB3 GLN   257      74.401  71.271  29.638  1.00  0.00           H  
ATOM   4117  CG  GLN   257      73.514  72.259  28.106  1.00  0.00           C  
ATOM   4118  HG2 GLN   257      73.676  71.604  27.409  1.00  0.00           H  
ATOM   4119  HG3 GLN   257      72.644  72.650  27.930  1.00  0.00           H  
ATOM   4120  CD  GLN   257      74.570  73.327  28.054  1.00  0.00           C  
ATOM   4121  OE1 GLN   257      74.404  74.416  28.611  1.00  0.00           O  
ATOM   4122  NE2 GLN   257      75.690  73.016  27.399  1.00  0.00           N  
ATOM   4123 HE21 GLN   257      75.769  72.246  27.023  1.00  0.00           H  
ATOM   4124 HE22 GLN   257      76.333  73.585  27.353  1.00  0.00           H  
ATOM   4125  C   GLN   257      72.819  69.414  28.443  1.00  0.00           C  
ATOM   4126  O   GLN   257      71.992  69.204  27.555  1.00  0.00           O  
ATOM   4127  N   GLN   258      73.979  68.782  28.542  1.00  0.00           N  
ATOM   4128  H   GLN   258      74.523  68.892  29.199  1.00  0.00           H  
ATOM   4129  CA  GLN   258      74.444  67.843  27.550  1.00  0.00           C  
ATOM   4130  HA  GLN   258      74.318  68.214  26.663  1.00  0.00           H  
ATOM   4131  CB  GLN   258      75.930  67.599  27.788  1.00  0.00           C  
ATOM   4132  HB2 GLN   258      76.061  67.275  28.693  1.00  0.00           H  
ATOM   4133  HB3 GLN   258      76.240  66.901  27.190  1.00  0.00           H  
ATOM   4134  CG  GLN   258      76.774  68.860  27.575  1.00  0.00           C  
ATOM   4135  HG2 GLN   258      76.489  69.547  28.197  1.00  0.00           H  
ATOM   4136  HG3 GLN   258      77.703  68.664  27.774  1.00  0.00           H  
ATOM   4137  CD  GLN   258      76.664  69.385  26.163  1.00  0.00           C  
ATOM   4138  OE1 GLN   258      76.266  70.531  25.890  1.00  0.00           O  
ATOM   4139  NE2 GLN   258      77.024  68.526  25.217  1.00  0.00           N  
ATOM   4140 HE21 GLN   258      77.296  67.739  25.432  1.00  0.00           H  
ATOM   4141 HE22 GLN   258      76.985  68.757  24.389  1.00  0.00           H  
ATOM   4142  C   GLN   258      73.631  66.547  27.562  1.00  0.00           C  
ATOM   4143  O   GLN   258      73.454  65.927  26.517  1.00  0.00           O  
ATOM   4144  N   LYS   259      73.140  66.149  28.739  1.00  0.00           N  
ATOM   4145  H   LYS   259      73.265  66.578  29.474  1.00  0.00           H  
ATOM   4146  CA  LYS   259      72.339  64.940  28.889  1.00  0.00           C  
ATOM   4147  HA  LYS   259      72.869  64.159  28.667  1.00  0.00           H  
ATOM   4148  CB  LYS   259      71.863  64.788  30.343  1.00  0.00           C  
ATOM   4149  HB2 LYS   259      72.645  64.756  30.916  1.00  0.00           H  
ATOM   4150  HB3 LYS   259      71.367  65.586  30.584  1.00  0.00           H  
ATOM   4151  CG  LYS   259      70.995  63.577  30.656  1.00  0.00           C  
ATOM   4152  HG2 LYS   259      70.191  63.604  30.114  1.00  0.00           H  
ATOM   4153  HG3 LYS   259      71.471  62.766  30.418  1.00  0.00           H  
ATOM   4154  CD  LYS   259      70.604  63.532  32.174  1.00  0.00           C  
ATOM   4155  HD2 LYS   259      70.169  62.688  32.372  1.00  0.00           H  
ATOM   4156  HD3 LYS   259      71.407  63.572  32.717  1.00  0.00           H  
ATOM   4157  CE  LYS   259      69.671  64.690  32.553  1.00  0.00           C  
ATOM   4158  HE2 LYS   259      70.134  65.529  32.399  1.00  0.00           H  
ATOM   4159  HE3 LYS   259      68.901  64.678  31.963  1.00  0.00           H  
ATOM   4160  NZ  LYS   259      69.175  64.653  34.028  1.00  0.00           N  
ATOM   4161  HZ1 LYS   259      68.665  65.364  34.188  1.00  0.00           H  
ATOM   4162  HZ2 LYS   259      68.701  63.912  34.164  1.00  0.00           H  
ATOM   4163  HZ3 LYS   259      69.875  64.661  34.577  1.00  0.00           H  
ATOM   4164  C   LYS   259      71.157  65.052  27.966  1.00  0.00           C  
ATOM   4165  O   LYS   259      70.895  64.167  27.153  1.00  0.00           O  
ATOM   4166  N   GLN   260      70.468  66.172  28.102  1.00  0.00           N  
ATOM   4167  H   GLN   260      70.678  66.792  28.659  1.00  0.00           H  
ATOM   4168  CA  GLN   260      69.293  66.461  27.325  1.00  0.00           C  
ATOM   4169  HA  GLN   260      68.659  65.735  27.434  1.00  0.00           H  
ATOM   4170  CB  GLN   260      68.659  67.748  27.819  1.00  0.00           C  
ATOM   4171  HB2 GLN   260      69.333  68.445  27.846  1.00  0.00           H  
ATOM   4172  HB3 GLN   260      67.981  68.033  27.186  1.00  0.00           H  
ATOM   4173  CG  GLN   260      68.036  67.610  29.182  1.00  0.00           C  
ATOM   4174  HG2 GLN   260      67.319  66.958  29.144  1.00  0.00           H  
ATOM   4175  HG3 GLN   260      68.696  67.269  29.805  1.00  0.00           H  
ATOM   4176  CD  GLN   260      67.500  68.909  29.687  1.00  0.00           C  
ATOM   4177  OE1 GLN   260      68.185  69.935  29.667  1.00  0.00           O  
ATOM   4178  NE2 GLN   260      66.256  68.890  30.134  1.00  0.00           N  
ATOM   4179 HE21 GLN   260      65.810  68.155  30.132  1.00  0.00           H  
ATOM   4180 HE22 GLN   260      65.893  69.613  30.427  1.00  0.00           H  
ATOM   4181  C   GLN   260      69.627  66.558  25.858  1.00  0.00           C  
ATOM   4182  O   GLN   260      68.870  66.059  25.034  1.00  0.00           O  
ATOM   4183  N   ARG   261      70.768  67.160  25.523  1.00  0.00           N  
ATOM   4184  H   ARG   261      71.334  67.500  26.074  1.00  0.00           H  
ATOM   4185  CA  ARG   261      71.113  67.266  24.117  1.00  0.00           C  
ATOM   4186  HA  ARG   261      70.393  67.731  23.663  1.00  0.00           H  
ATOM   4187  CB  ARG   261      72.384  68.071  23.914  1.00  0.00           C  
ATOM   4188  HB2 ARG   261      73.080  67.703  24.481  1.00  0.00           H  
ATOM   4189  HB3 ARG   261      72.679  67.963  22.996  1.00  0.00           H  
ATOM   4190  CG  ARG   261      72.246  69.551  24.210  1.00  0.00           C  
ATOM   4191  HG2 ARG   261      71.567  69.935  23.633  1.00  0.00           H  
ATOM   4192  HG3 ARG   261      71.943  69.672  25.124  1.00  0.00           H  
ATOM   4193  CD  ARG   261      73.522  70.269  24.015  1.00  0.00           C  
ATOM   4194  HD2 ARG   261      73.454  71.158  24.396  1.00  0.00           H  
ATOM   4195  HD3 ARG   261      74.229  69.808  24.494  1.00  0.00           H  
ATOM   4196  NE  ARG   261      73.875  70.370  22.607  1.00  0.00           N  
ATOM   4197  HE  ARG   261      73.263  70.184  22.033  1.00  0.00           H  
ATOM   4198  CZ  ARG   261      75.086  70.732  22.127  1.00  0.00           C  
ATOM   4199  NH1 ARG   261      76.081  71.020  22.942  1.00  0.00           N  
ATOM   4200 HH11 ARG   261      75.965  70.979  23.793  1.00  0.00           H  
ATOM   4201 HH12 ARG   261      76.846  71.249  22.623  1.00  0.00           H  
ATOM   4202  NH2 ARG   261      75.273  70.801  20.821  1.00  0.00           N  
ATOM   4203 HH21 ARG   261      74.627  70.616  20.284  1.00  0.00           H  
ATOM   4204 HH22 ARG   261      76.040  71.031  20.508  1.00  0.00           H  
ATOM   4205  C   ARG   261      71.279  65.876  23.527  1.00  0.00           C  
ATOM   4206  O   ARG   261      70.870  65.637  22.394  1.00  0.00           O  
ATOM   4207  N   GLN   262      71.859  64.958  24.301  1.00  0.00           N  
ATOM   4208  H   GLN   262      72.148  65.103  25.098  1.00  0.00           H  
ATOM   4209  CA  GLN   262      72.042  63.602  23.820  1.00  0.00           C  
ATOM   4210  HA  GLN   262      72.505  63.643  22.968  1.00  0.00           H  
ATOM   4211  CB  GLN   262      72.904  62.777  24.772  1.00  0.00           C  
ATOM   4212  HB2 GLN   262      73.744  63.239  24.920  1.00  0.00           H  
ATOM   4213  HB3 GLN   262      72.458  62.717  25.632  1.00  0.00           H  
ATOM   4214  CG  GLN   262      73.194  61.364  24.260  1.00  0.00           C  
ATOM   4215  HG2 GLN   262      73.678  60.872  24.941  1.00  0.00           H  
ATOM   4216  HG3 GLN   262      72.355  60.899  24.116  1.00  0.00           H  
ATOM   4217  CD  GLN   262      73.998  61.354  22.970  1.00  0.00           C  
ATOM   4218  OE1 GLN   262      75.065  61.974  22.902  1.00  0.00           O  
ATOM   4219  NE2 GLN   262      73.514  60.651  21.943  1.00  0.00           N  
ATOM   4220 HE21 GLN   262      72.768  60.231  22.023  1.00  0.00           H  
ATOM   4221 HE22 GLN   262      73.948  60.619  21.201  1.00  0.00           H  
ATOM   4222  C   GLN   262      70.694  62.946  23.640  1.00  0.00           C  
ATOM   4223  O   GLN   262      70.498  62.206  22.684  1.00  0.00           O  
ATOM   4224  N   LYS   263      69.760  63.235  24.545  1.00  0.00           N  
ATOM   4225  H   LYS   263      69.876  63.757  25.218  1.00  0.00           H  
ATOM   4226  CA  LYS   263      68.435  62.657  24.438  1.00  0.00           C  
ATOM   4227  HA  LYS   263      68.522  61.692  24.388  1.00  0.00           H  
ATOM   4228  CB  LYS   263      67.588  62.977  25.667  1.00  0.00           C  
ATOM   4229  HB2 LYS   263      67.626  63.932  25.834  1.00  0.00           H  
ATOM   4230  HB3 LYS   263      66.662  62.759  25.475  1.00  0.00           H  
ATOM   4231  CG  LYS   263      68.015  62.242  26.925  1.00  0.00           C  
ATOM   4232  HG2 LYS   263      67.948  61.285  26.780  1.00  0.00           H  
ATOM   4233  HG3 LYS   263      68.947  62.436  27.113  1.00  0.00           H  
ATOM   4234  CD  LYS   263      67.163  62.635  28.122  1.00  0.00           C  
ATOM   4235  HD2 LYS   263      67.260  63.585  28.294  1.00  0.00           H  
ATOM   4236  HD3 LYS   263      66.227  62.477  27.923  1.00  0.00           H  
ATOM   4237  CE  LYS   263      67.564  61.846  29.362  1.00  0.00           C  
ATOM   4238  HE2 LYS   263      67.414  60.901  29.205  1.00  0.00           H  
ATOM   4239  HE3 LYS   263      68.514  61.959  29.523  1.00  0.00           H  
ATOM   4240  NZ  LYS   263      66.804  62.274  30.566  1.00  0.00           N  
ATOM   4241  HZ1 LYS   263      67.064  61.793  31.268  1.00  0.00           H  
ATOM   4242  HZ2 LYS   263      66.959  63.136  30.724  1.00  0.00           H  
ATOM   4243  HZ3 LYS   263      65.934  62.150  30.428  1.00  0.00           H  
ATOM   4244  C   LYS   263      67.762  63.168  23.183  1.00  0.00           C  
ATOM   4245  O   LYS   263      67.055  62.423  22.516  1.00  0.00           O  
ATOM   4246  N   HIE   264      68.004  64.431  22.852  1.00  0.00           N  
ATOM   4247  H   HIE   264      68.613  65.001  23.421  1.00  0.00           H  
ATOM   4248  CA  HIE   264      67.395  65.032  21.685  1.00  0.00           C  
ATOM   4249  HA  HIE   264      66.317  64.876  21.704  1.00  0.00           H  
ATOM   4250  CB  HIE   264      67.670  66.532  21.666  1.00  0.00           C  
ATOM   4251  HB2 HIE   264      68.736  66.757  21.708  1.00  0.00           H  
ATOM   4252  HB3 HIE   264      67.245  66.962  20.759  1.00  0.00           H  
ATOM   4253  CG  HIE   264      67.041  67.240  22.807  1.00  0.00           C  
ATOM   4254  ND1 HIE   264      67.402  68.514  23.181  1.00  0.00           N  
ATOM   4255  CE1 HIE   264      66.697  68.874  24.237  1.00  0.00           C  
ATOM   4256  HE1 HIE   264      66.834  69.857  24.687  1.00  0.00           H  
ATOM   4257  NE2 HIE   264      65.896  67.876  24.562  1.00  0.00           N  
ATOM   4258  HE2 HIE   264      65.241  67.867  25.330  1.00  0.00           H  
ATOM   4259  CD2 HIE   264      66.093  66.842  23.685  1.00  0.00           C  
ATOM   4260  HD2 HIE   264      65.521  65.921  23.791  1.00  0.00           H  
ATOM   4261  C   HIE   264      67.979  64.370  20.460  1.00  0.00           C  
ATOM   4262  O   HIE   264      67.286  64.106  19.485  1.00  0.00           O  
ATOM   4263  N   PHE   265      69.272  64.095  20.501  1.00  0.00           N  
ATOM   4264  H   PHE   265      69.794  64.277  21.160  1.00  0.00           H  
ATOM   4265  CA  PHE   265      69.898  63.440  19.376  1.00  0.00           C  
ATOM   4266  HA  PHE   265      69.796  63.993  18.585  1.00  0.00           H  
ATOM   4267  CB  PHE   265      71.395  63.247  19.609  1.00  0.00           C  
ATOM   4268  HB2 PHE   265      71.815  64.115  19.716  1.00  0.00           H  
ATOM   4269  HB3 PHE   265      71.528  62.764  20.439  1.00  0.00           H  
ATOM   4270  CG  PHE   265      72.072  62.509  18.499  1.00  0.00           C  
ATOM   4271  CD1 PHE   265      72.424  63.161  17.327  1.00  0.00           C  
ATOM   4272  HD1 PHE   265      72.240  64.068  17.231  1.00  0.00           H  
ATOM   4273  CE1 PHE   265      73.046  62.476  16.299  1.00  0.00           C  
ATOM   4274  HE1 PHE   265      73.279  62.923  15.517  1.00  0.00           H  
ATOM   4275  CZ  PHE   265      73.321  61.131  16.432  1.00  0.00           C  
ATOM   4276  HZ  PHE   265      73.740  60.670  15.741  1.00  0.00           H  
ATOM   4277  CE2 PHE   265      72.972  60.471  17.595  1.00  0.00           C  
ATOM   4278  HE2 PHE   265      73.155  59.564  17.689  1.00  0.00           H  
ATOM   4279  CD2 PHE   265      72.351  61.160  18.618  1.00  0.00           C  
ATOM   4280  HD2 PHE   265      72.117  60.710  19.398  1.00  0.00           H  
ATOM   4281  C   PHE   265      69.226  62.097  19.178  1.00  0.00           C  
ATOM   4282  O   PHE   265      68.760  61.770  18.092  1.00  0.00           O  
ATOM   4283  N   ASN   266      69.144  61.338  20.263  1.00  0.00           N  
ATOM   4284  H   ASN   266      69.414  61.594  21.038  1.00  0.00           H  
ATOM   4285  CA  ASN   266      68.590  59.999  20.250  1.00  0.00           C  
ATOM   4286  HA  ASN   266      69.122  59.449  19.654  1.00  0.00           H  
ATOM   4287  CB  ASN   266      68.624  59.436  21.659  1.00  0.00           C  
ATOM   4288  HB2 ASN   266      68.168  60.049  22.257  1.00  0.00           H  
ATOM   4289  HB3 ASN   266      68.132  58.601  21.680  1.00  0.00           H  
ATOM   4290  CG  ASN   266      70.021  59.198  22.167  1.00  0.00           C  
ATOM   4291  OD1 ASN   266      70.992  59.164  21.406  1.00  0.00           O  
ATOM   4292  ND2 ASN   266      70.139  59.036  23.459  1.00  0.00           N  
ATOM   4293 HD21 ASN   266      70.914  58.900  23.806  1.00  0.00           H  
ATOM   4294 HD22 ASN   266      69.442  59.065  23.962  1.00  0.00           H  
ATOM   4295  C   ASN   266      67.153  60.002  19.737  1.00  0.00           C  
ATOM   4296  O   ASN   266      66.738  59.100  19.010  1.00  0.00           O  
ATOM   4297  N   ARG   267      66.405  61.033  20.117  1.00  0.00           N  
ATOM   4298  H   ARG   267      66.709  61.681  20.594  1.00  0.00           H  
ATOM   4299  CA  ARG   267      65.002  61.178  19.771  1.00  0.00           C  
ATOM   4300  HA  ARG   267      64.666  60.290  19.571  1.00  0.00           H  
ATOM   4301  CB  ARG   267      64.267  61.800  20.940  1.00  0.00           C  
ATOM   4302  HB2 ARG   267      64.687  62.648  21.153  1.00  0.00           H  
ATOM   4303  HB3 ARG   267      63.358  61.995  20.665  1.00  0.00           H  
ATOM   4304  CG  ARG   267      64.220  60.957  22.197  1.00  0.00           C  
ATOM   4305  HG2 ARG   267      63.740  60.133  22.020  1.00  0.00           H  
ATOM   4306  HG3 ARG   267      65.121  60.710  22.459  1.00  0.00           H  
ATOM   4307  CD  ARG   267      63.562  61.690  23.304  1.00  0.00           C  
ATOM   4308  HD2 ARG   267      64.046  62.512  23.477  1.00  0.00           H  
ATOM   4309  HD3 ARG   267      62.665  61.941  23.034  1.00  0.00           H  
ATOM   4310  NE  ARG   267      63.496  60.906  24.523  1.00  0.00           N  
ATOM   4311  HE  ARG   267      63.872  60.132  24.523  1.00  0.00           H  
ATOM   4312  CZ  ARG   267      62.885  61.308  25.657  1.00  0.00           C  
ATOM   4313  NH1 ARG   267      62.295  62.481  25.703  1.00  0.00           N  
ATOM   4314 HH11 ARG   267      62.299  62.992  25.011  1.00  0.00           H  
ATOM   4315 HH12 ARG   267      61.905  62.738  26.425  1.00  0.00           H  
ATOM   4316  NH2 ARG   267      62.878  60.522  26.719  1.00  0.00           N  
ATOM   4317 HH21 ARG   267      63.263  59.754  26.688  1.00  0.00           H  
ATOM   4318 HH22 ARG   267      62.488  60.779  27.441  1.00  0.00           H  
ATOM   4319  C   ARG   267      64.773  62.033  18.533  1.00  0.00           C  
ATOM   4320  O   ARG   267      63.628  62.319  18.182  1.00  0.00           O  
ATOM   4321  N   NHE   268      65.884  62.444  17.865  1.00  0.00           N  
ATOM   4322  HN1 NHE   268      66.801  62.179  18.197  1.00  0.00           H  
ATOM   4323  HN2 NHE   268      65.793  63.014  17.036  1.00  0.00           H  
TER    4324      NHE   268 
ATOM   4324  N   VAL   269     128.210  69.897  29.370  1.00  0.00           N  
ATOM   4325  H1  VAL   269     127.308  70.349  29.412  1.00  0.00           H  
ATOM   4326  H2  VAL   269     128.774  70.362  28.672  1.00  0.00           H  
ATOM   4327  H3  VAL   269     128.562  69.785  30.310  1.00  0.00           H  
ATOM   4328  CA  VAL   269     128.015  68.542  28.867  1.00  0.00           C  
ATOM   4329  HA  VAL   269     128.531  68.458  28.050  1.00  0.00           H  
ATOM   4330  CB  VAL   269     128.499  67.510  29.895  1.00  0.00           C  
ATOM   4331  HB  VAL   269     127.984  67.605  30.711  1.00  0.00           H  
ATOM   4332  CG1 VAL   269     128.294  66.115  29.355  1.00  0.00           C  
ATOM   4333 HG11 VAL   269     128.601  65.467  30.008  1.00  0.00           H  
ATOM   4334 HG12 VAL   269     127.351  65.972  29.177  1.00  0.00           H  
ATOM   4335 HG13 VAL   269     128.798  66.009  28.533  1.00  0.00           H  
ATOM   4336  CG2 VAL   269     129.961  67.749  30.222  1.00  0.00           C  
ATOM   4337 HG21 VAL   269     130.259  67.093  30.872  1.00  0.00           H  
ATOM   4338 HG22 VAL   269     130.491  67.667  29.414  1.00  0.00           H  
ATOM   4339 HG23 VAL   269     130.069  68.640  30.590  1.00  0.00           H  
ATOM   4340  C   VAL   269     126.549  68.279  28.567  1.00  0.00           C  
ATOM   4341  O   VAL   269     125.765  68.041  29.484  1.00  0.00           O  
ATOM   4342  N   LEU   270     126.197  68.309  27.285  1.00  0.00           N  
ATOM   4343  H   LEU   270     126.750  68.461  26.644  1.00  0.00           H  
ATOM   4344  CA  LEU   270     124.825  68.085  26.845  1.00  0.00           C  
ATOM   4345  HA  LEU   270     124.324  68.860  27.145  1.00  0.00           H  
ATOM   4346  CB  LEU   270     124.755  67.956  25.330  1.00  0.00           C  
ATOM   4347  HB2 LEU   270     125.139  68.751  24.928  1.00  0.00           H  
ATOM   4348  HB3 LEU   270     125.303  67.205  25.052  1.00  0.00           H  
ATOM   4349  CG  LEU   270     123.352  67.764  24.795  1.00  0.00           C  
ATOM   4350  HG  LEU   270     122.938  66.993  25.214  1.00  0.00           H  
ATOM   4351  CD1 LEU   270     122.520  68.997  25.118  1.00  0.00           C  
ATOM   4352 HD11 LEU   270     121.620  68.879  24.777  1.00  0.00           H  
ATOM   4353 HD12 LEU   270     122.487  69.123  26.079  1.00  0.00           H  
ATOM   4354 HD13 LEU   270     122.922  69.777  24.704  1.00  0.00           H  
ATOM   4355  CD2 LEU   270     123.406  67.516  23.299  1.00  0.00           C  
ATOM   4356 HD21 LEU   270     122.506  67.393  22.958  1.00  0.00           H  
ATOM   4357 HD22 LEU   270     123.817  68.277  22.859  1.00  0.00           H  
ATOM   4358 HD23 LEU   270     123.930  66.719  23.122  1.00  0.00           H  
ATOM   4359  C   LEU   270     124.201  66.846  27.457  1.00  0.00           C  
ATOM   4360  O   LEU   270     123.017  66.850  27.778  1.00  0.00           O  
ATOM   4361  N   ALA   271     124.975  65.776  27.571  1.00  0.00           N  
ATOM   4362  H   ALA   271     125.802  65.746  27.337  1.00  0.00           H  
ATOM   4363  CA  ALA   271     124.451  64.539  28.120  1.00  0.00           C  
ATOM   4364  HA  ALA   271     123.714  64.240  27.564  1.00  0.00           H  
ATOM   4365  CB  ALA   271     125.521  63.461  28.119  1.00  0.00           C  
ATOM   4366  HB1 ALA   271     125.156  62.642  28.488  1.00  0.00           H  
ATOM   4367  HB2 ALA   271     125.818  63.301  27.210  1.00  0.00           H  
ATOM   4368  HB3 ALA   271     126.273  63.751  28.658  1.00  0.00           H  
ATOM   4369  C   ALA   271     123.941  64.772  29.531  1.00  0.00           C  
ATOM   4370  O   ALA   271     122.927  64.201  29.923  1.00  0.00           O  
ATOM   4371  N   ARG   272     124.650  65.601  30.296  1.00  0.00           N  
ATOM   4372  H   ARG   272     125.359  66.015  30.038  1.00  0.00           H  
ATOM   4373  CA  ARG   272     124.254  65.865  31.660  1.00  0.00           C  
ATOM   4374  HA  ARG   272     124.059  65.028  32.109  1.00  0.00           H  
ATOM   4375  CB  ARG   272     125.368  66.516  32.461  1.00  0.00           C  
ATOM   4376  HB2 ARG   272     125.690  67.293  31.978  1.00  0.00           H  
ATOM   4377  HB3 ARG   272     125.005  66.835  33.302  1.00  0.00           H  
ATOM   4378  CG  ARG   272     126.546  65.591  32.750  1.00  0.00           C  
ATOM   4379  HG2 ARG   272     126.232  64.818  33.244  1.00  0.00           H  
ATOM   4380  HG3 ARG   272     126.909  65.264  31.912  1.00  0.00           H  
ATOM   4381  CD  ARG   272     127.630  66.266  33.527  1.00  0.00           C  
ATOM   4382  HD2 ARG   272     127.929  67.054  33.047  1.00  0.00           H  
ATOM   4383  HD3 ARG   272     127.277  66.569  34.378  1.00  0.00           H  
ATOM   4384  NE  ARG   272     128.766  65.376  33.759  1.00  0.00           N  
ATOM   4385  HE  ARG   272     128.680  64.552  33.528  1.00  0.00           H  
ATOM   4386  CZ  ARG   272     129.941  65.753  34.310  1.00  0.00           C  
ATOM   4387  NH1 ARG   272     130.124  67.001  34.678  1.00  0.00           N  
ATOM   4388 HH11 ARG   272     129.496  67.578  34.568  1.00  0.00           H  
ATOM   4389 HH12 ARG   272     130.872  67.241  35.029  1.00  0.00           H  
ATOM   4390  NH2 ARG   272     130.905  64.866  34.478  1.00  0.00           N  
ATOM   4391 HH21 ARG   272     130.785  64.049  34.237  1.00  0.00           H  
ATOM   4392 HH22 ARG   272     131.653  65.105  34.829  1.00  0.00           H  
ATOM   4393  C   ARG   272     123.027  66.734  31.622  1.00  0.00           C  
ATOM   4394  O   ARG   272     122.166  66.615  32.482  1.00  0.00           O  
ATOM   4395  N   THR   273     122.941  67.590  30.605  1.00  0.00           N  
ATOM   4396  H   THR   273     123.537  67.685  29.992  1.00  0.00           H  
ATOM   4397  CA  THR   273     121.778  68.450  30.473  1.00  0.00           C  
ATOM   4398  HA  THR   273     121.702  68.984  31.279  1.00  0.00           H  
ATOM   4399  CB  THR   273     121.891  69.450  29.313  1.00  0.00           C  
ATOM   4400  HB  THR   273     121.999  68.964  28.481  1.00  0.00           H  
ATOM   4401  CG2 THR   273     120.641  70.292  29.250  1.00  0.00           C  
ATOM   4402 HG21 THR   273     120.713  70.924  28.517  1.00  0.00           H  
ATOM   4403 HG22 THR   273     119.871  69.719  29.108  1.00  0.00           H  
ATOM   4404 HG23 THR   273     120.534  70.776  30.084  1.00  0.00           H  
ATOM   4405  OG1 THR   273     123.025  70.303  29.521  1.00  0.00           O  
ATOM   4406  HG1 THR   273     123.086  70.848  28.885  1.00  0.00           H  
ATOM   4407  C   THR   273     120.567  67.560  30.272  1.00  0.00           C  
ATOM   4408  O   THR   273     119.509  67.835  30.823  1.00  0.00           O  
ATOM   4409  N   HIE   274     120.725  66.503  29.469  1.00  0.00           N  
ATOM   4410  H   HIE   274     121.613  66.337  29.015  1.00  0.00           H  
ATOM   4411  CA  HIE   274     119.631  65.586  29.199  1.00  0.00           C  
ATOM   4412  HA  HIE   274     118.775  66.142  28.818  1.00  0.00           H  
ATOM   4413  CB  HIE   274     120.037  64.541  28.158  1.00  0.00           C  
ATOM   4414  HB2 HIE   274     120.996  64.099  28.428  1.00  0.00           H  
ATOM   4415  HB3 HIE   274     119.281  63.758  28.095  1.00  0.00           H  
ATOM   4416  CG  HIE   274     120.194  65.091  26.785  1.00  0.00           C  
ATOM   4417  ND1 HIE   274     120.808  64.389  25.767  1.00  0.00           N  
ATOM   4418  CE1 HIE   274     120.792  65.116  24.666  1.00  0.00           C  
ATOM   4419  HE1 HIE   274     121.228  64.736  23.741  1.00  0.00           H  
ATOM   4420  NE2 HIE   274     120.195  66.264  24.935  1.00  0.00           N  
ATOM   4421  HE2 HIE   274     120.039  67.018  24.281  1.00  0.00           H  
ATOM   4422  CD2 HIE   274     119.817  66.275  26.253  1.00  0.00           C  
ATOM   4423  HD2 HIE   274     119.312  67.147  26.667  1.00  0.00           H  
ATOM   4424  C   HIE   274     119.218  64.897  30.488  1.00  0.00           C  
ATOM   4425  O   HIE   274     118.021  64.720  30.746  1.00  0.00           O  
ATOM   4426  N   VAL   275     120.207  64.547  31.314  1.00  0.00           N  
ATOM   4427  H   VAL   275     121.044  64.664  31.156  1.00  0.00           H  
ATOM   4428  CA  VAL   275     119.900  63.920  32.584  1.00  0.00           C  
ATOM   4429  HA  VAL   275     119.412  63.098  32.422  1.00  0.00           H  
ATOM   4430  CB  VAL   275     121.172  63.538  33.359  1.00  0.00           C  
ATOM   4431  HB  VAL   275     121.761  64.307  33.411  1.00  0.00           H  
ATOM   4432  CG1 VAL   275     120.804  63.102  34.764  1.00  0.00           C  
ATOM   4433 HG11 VAL   275     121.609  62.862  35.250  1.00  0.00           H  
ATOM   4434 HG12 VAL   275     120.356  63.830  35.222  1.00  0.00           H  
ATOM   4435 HG13 VAL   275     120.212  62.335  34.720  1.00  0.00           H  
ATOM   4436  CG2 VAL   275     121.883  62.411  32.639  1.00  0.00           C  
ATOM   4437 HG21 VAL   275     122.685  62.170  33.128  1.00  0.00           H  
ATOM   4438 HG22 VAL   275     121.296  61.641  32.583  1.00  0.00           H  
ATOM   4439 HG23 VAL   275     122.124  62.699  31.745  1.00  0.00           H  
ATOM   4440  C   VAL   275     119.071  64.891  33.393  1.00  0.00           C  
ATOM   4441  O   VAL   275     118.039  64.509  33.936  1.00  0.00           O  
ATOM   4442  N   GLN   276     119.504  66.154  33.413  1.00  0.00           N  
ATOM   4443  H   GLN   276     120.220  66.418  33.016  1.00  0.00           H  
ATOM   4444  CA  GLN   276     118.796  67.202  34.115  1.00  0.00           C  
ATOM   4445  HA  GLN   276     118.727  66.953  35.050  1.00  0.00           H  
ATOM   4446  CB  GLN   276     119.549  68.531  34.053  1.00  0.00           C  
ATOM   4447  HB2 GLN   276     119.776  68.714  33.128  1.00  0.00           H  
ATOM   4448  HB3 GLN   276     118.952  69.238  34.344  1.00  0.00           H  
ATOM   4449  CG  GLN   276     120.809  68.598  34.878  1.00  0.00           C  
ATOM   4450  HG2 GLN   276     120.606  68.392  35.804  1.00  0.00           H  
ATOM   4451  HG3 GLN   276     121.438  67.927  34.570  1.00  0.00           H  
ATOM   4452  CD  GLN   276     121.440  69.972  34.786  1.00  0.00           C  
ATOM   4453  OE1 GLN   276     122.367  70.312  35.525  1.00  0.00           O  
ATOM   4454  NE2 GLN   276     120.930  70.786  33.871  1.00  0.00           N  
ATOM   4455 HE21 GLN   276     120.283  70.519  33.371  1.00  0.00           H  
ATOM   4456 HE22 GLN   276     121.246  71.580  33.778  1.00  0.00           H  
ATOM   4457  C   GLN   276     117.414  67.353  33.520  1.00  0.00           C  
ATOM   4458  O   GLN   276     116.462  67.665  34.219  1.00  0.00           O  
ATOM   4459  N   GLY   277     117.293  67.116  32.218  1.00  0.00           N  
ATOM   4460  H   GLY   277     117.949  66.910  31.701  1.00  0.00           H  
ATOM   4461  CA  GLY   277     116.008  67.190  31.560  1.00  0.00           C  
ATOM   4462  HA2 GLY   277     115.702  68.109  31.510  1.00  0.00           H  
ATOM   4463  HA3 GLY   277     116.071  66.862  30.649  1.00  0.00           H  
ATOM   4464  C   GLY   277     115.039  66.348  32.364  1.00  0.00           C  
ATOM   4465  O   GLY   277     114.004  66.837  32.822  1.00  0.00           O  
ATOM   4466  N   ARG   278     115.407  65.081  32.535  1.00  0.00           N  
ATOM   4467  H   ARG   278     116.147  64.756  32.240  1.00  0.00           H  
ATOM   4468  CA  ARG   278     114.579  64.121  33.246  1.00  0.00           C  
ATOM   4469  HA  ARG   278     113.682  64.185  32.882  1.00  0.00           H  
ATOM   4470  CB  ARG   278     115.137  62.722  33.032  1.00  0.00           C  
ATOM   4471  HB2 ARG   278     116.081  62.721  33.257  1.00  0.00           H  
ATOM   4472  HB3 ARG   278     114.699  62.111  33.645  1.00  0.00           H  
ATOM   4473  CG  ARG   278     114.965  62.200  31.598  1.00  0.00           C  
ATOM   4474  HG2 ARG   278     114.020  62.165  31.383  1.00  0.00           H  
ATOM   4475  HG3 ARG   278     115.373  62.827  30.980  1.00  0.00           H  
ATOM   4476  CD  ARG   278     115.567  60.843  31.391  1.00  0.00           C  
ATOM   4477  HD2 ARG   278     116.517  60.877  31.585  1.00  0.00           H  
ATOM   4478  HD3 ARG   278     115.172  60.215  32.016  1.00  0.00           H  
ATOM   4479  NE  ARG   278     115.362  60.362  30.012  1.00  0.00           N  
ATOM   4480  HE  ARG   278     114.891  60.854  29.487  1.00  0.00           H  
ATOM   4481  CZ  ARG   278     115.857  59.204  29.506  1.00  0.00           C  
ATOM   4482  NH1 ARG   278     116.583  58.414  30.265  1.00  0.00           N  
ATOM   4483 HH11 ARG   278     116.744  58.631  31.081  1.00  0.00           H  
ATOM   4484 HH12 ARG   278     116.897  57.680  29.945  1.00  0.00           H  
ATOM   4485  NH2 ARG   278     115.611  58.871  28.251  1.00  0.00           N  
ATOM   4486 HH21 ARG   278     115.137  59.388  27.754  1.00  0.00           H  
ATOM   4487 HH22 ARG   278     115.925  58.137  27.931  1.00  0.00           H  
ATOM   4488  C   ARG   278     114.456  64.424  34.742  1.00  0.00           C  
ATOM   4489  O   ARG   278     113.374  64.261  35.307  1.00  0.00           O  
ATOM   4490  N   VAL   279     115.540  64.878  35.374  1.00  0.00           N  
ATOM   4491  H   VAL   279     116.298  65.029  34.996  1.00  0.00           H  
ATOM   4492  CA  VAL   279     115.498  65.157  36.807  1.00  0.00           C  
ATOM   4493  HA  VAL   279     115.206  64.345  37.251  1.00  0.00           H  
ATOM   4494  CB  VAL   279     116.882  65.544  37.352  1.00  0.00           C  
ATOM   4495  HB  VAL   279     117.250  66.257  36.807  1.00  0.00           H  
ATOM   4496  CG1 VAL   279     116.756  66.023  38.771  1.00  0.00           C  
ATOM   4497 HG11 VAL   279     117.632  66.266  39.110  1.00  0.00           H  
ATOM   4498 HG12 VAL   279     116.172  66.797  38.801  1.00  0.00           H  
ATOM   4499 HG13 VAL   279     116.382  65.316  39.320  1.00  0.00           H  
ATOM   4500  CG2 VAL   279     117.807  64.344  37.297  1.00  0.00           C  
ATOM   4501 HG21 VAL   279     118.679  64.592  37.642  1.00  0.00           H  
ATOM   4502 HG22 VAL   279     117.439  63.626  37.836  1.00  0.00           H  
ATOM   4503 HG23 VAL   279     117.896  64.045  36.378  1.00  0.00           H  
ATOM   4504  C   VAL   279     114.538  66.280  37.085  1.00  0.00           C  
ATOM   4505  O   VAL   279     113.727  66.199  38.005  1.00  0.00           O  
ATOM   4506  N   TYR   280     114.645  67.327  36.287  1.00  0.00           N  
ATOM   4507  H   TYR   280     115.220  67.388  35.651  1.00  0.00           H  
ATOM   4508  CA  TYR   280     113.789  68.473  36.422  1.00  0.00           C  
ATOM   4509  HA  TYR   280     113.934  68.887  37.287  1.00  0.00           H  
ATOM   4510  CB  TYR   280     114.089  69.541  35.369  1.00  0.00           C  
ATOM   4511  HB2 TYR   280     115.037  69.745  35.387  1.00  0.00           H  
ATOM   4512  HB3 TYR   280     113.893  69.182  34.490  1.00  0.00           H  
ATOM   4513  CG  TYR   280     113.296  70.835  35.568  1.00  0.00           C  
ATOM   4514  CD1 TYR   280     113.789  71.779  36.456  1.00  0.00           C  
ATOM   4515  HD1 TYR   280     114.586  71.614  36.905  1.00  0.00           H  
ATOM   4516  CE1 TYR   280     113.112  72.960  36.682  1.00  0.00           C  
ATOM   4517  HE1 TYR   280     113.459  73.589  37.272  1.00  0.00           H  
ATOM   4518  CZ  TYR   280     111.917  73.209  36.031  1.00  0.00           C  
ATOM   4519  OH  TYR   280     111.245  74.397  36.283  1.00  0.00           O  
ATOM   4520  HH  TYR   280     111.675  75.038  35.952  1.00  0.00           H  
ATOM   4521  CE2 TYR   280     111.401  72.266  35.143  1.00  0.00           C  
ATOM   4522  HE2 TYR   280     110.595  72.430  34.708  1.00  0.00           H  
ATOM   4523  CD2 TYR   280     112.093  71.074  34.905  1.00  0.00           C  
ATOM   4524  HD2 TYR   280     111.753  70.446  34.309  1.00  0.00           H  
ATOM   4525  C   TYR   280     112.372  67.984  36.268  1.00  0.00           C  
ATOM   4526  O   TYR   280     111.543  68.242  37.115  1.00  0.00           O  
ATOM   4527  N   ASN   281     112.087  67.247  35.189  1.00  0.00           N  
ATOM   4528  H   ASN   281     112.657  67.018  34.587  1.00  0.00           H  
ATOM   4529  CA  ASN   281     110.725  66.770  34.967  1.00  0.00           C  
ATOM   4530  HA  ASN   281     110.173  67.560  34.855  1.00  0.00           H  
ATOM   4531  CB  ASN   281     110.641  65.920  33.721  1.00  0.00           C  
ATOM   4532  HB2 ASN   281     111.075  66.379  32.984  1.00  0.00           H  
ATOM   4533  HB3 ASN   281     111.122  65.089  33.861  1.00  0.00           H  
ATOM   4534  CG  ASN   281     109.203  65.619  33.356  1.00  0.00           C  
ATOM   4535  OD1 ASN   281     108.456  66.530  32.984  1.00  0.00           O  
ATOM   4536  ND2 ASN   281     108.807  64.377  33.468  1.00  0.00           N  
ATOM   4537 HD21 ASN   281     107.995  64.166  33.279  1.00  0.00           H  
ATOM   4538 HD22 ASN   281     109.359  63.772  33.731  1.00  0.00           H  
ATOM   4539  C   ASN   281     110.192  65.976  36.157  1.00  0.00           C  
ATOM   4540  O   ASN   281     109.006  66.032  36.468  1.00  0.00           O  
ATOM   4541  N   PHE   282     111.063  65.231  36.819  1.00  0.00           N  
ATOM   4542  H   PHE   282     111.900  65.175  36.628  1.00  0.00           H  
ATOM   4543  CA  PHE   282     110.641  64.433  37.952  1.00  0.00           C  
ATOM   4544  HA  PHE   282     109.857  63.923  37.696  1.00  0.00           H  
ATOM   4545  CB  PHE   282     111.776  63.484  38.347  1.00  0.00           C  
ATOM   4546  HB2 PHE   282     112.024  62.958  37.571  1.00  0.00           H  
ATOM   4547  HB3 PHE   282     112.552  64.013  38.590  1.00  0.00           H  
ATOM   4548  CG  PHE   282     111.461  62.557  39.470  1.00  0.00           C  
ATOM   4549  CD1 PHE   282     110.739  61.410  39.238  1.00  0.00           C  
ATOM   4550  HD1 PHE   282     110.441  61.222  38.377  1.00  0.00           H  
ATOM   4551  CE1 PHE   282     110.452  60.541  40.255  1.00  0.00           C  
ATOM   4552  HE1 PHE   282     109.961  59.770  40.082  1.00  0.00           H  
ATOM   4553  CZ  PHE   282     110.887  60.805  41.529  1.00  0.00           C  
ATOM   4554  HZ  PHE   282     110.695  60.213  42.220  1.00  0.00           H  
ATOM   4555  CE2 PHE   282     111.611  61.953  41.781  1.00  0.00           C  
ATOM   4556  HE2 PHE   282     111.906  62.139  42.643  1.00  0.00           H  
ATOM   4557  CD2 PHE   282     111.894  62.820  40.753  1.00  0.00           C  
ATOM   4558  HD2 PHE   282     112.383  63.592  40.924  1.00  0.00           H  
ATOM   4559  C   PHE   282     110.251  65.311  39.140  1.00  0.00           C  
ATOM   4560  O   PHE   282     109.141  65.204  39.668  1.00  0.00           O  
ATOM   4561  N   LEU   283     111.188  66.166  39.534  1.00  0.00           N  
ATOM   4562  H   LEU   283     111.932  66.259  39.113  1.00  0.00           H  
ATOM   4563  CA  LEU   283     111.081  67.033  40.697  1.00  0.00           C  
ATOM   4564  HA  LEU   283     110.697  66.515  41.422  1.00  0.00           H  
ATOM   4565  CB  LEU   283     112.488  67.533  41.046  1.00  0.00           C  
ATOM   4566  HB2 LEU   283     112.863  67.961  40.261  1.00  0.00           H  
ATOM   4567  HB3 LEU   283     112.408  68.215  41.731  1.00  0.00           H  
ATOM   4568  CG  LEU   283     113.469  66.483  41.531  1.00  0.00           C  
ATOM   4569  HG  LEU   283     113.567  65.781  40.869  1.00  0.00           H  
ATOM   4570  CD1 LEU   283     114.827  67.130  41.753  1.00  0.00           C  
ATOM   4571 HD11 LEU   283     115.457  66.461  42.063  1.00  0.00           H  
ATOM   4572 HD12 LEU   283     115.144  67.511  40.919  1.00  0.00           H  
ATOM   4573 HD13 LEU   283     114.747  67.831  42.418  1.00  0.00           H  
ATOM   4574  CD2 LEU   283     112.943  65.868  42.821  1.00  0.00           C  
ATOM   4575 HD21 LEU   283     113.566  65.195  43.137  1.00  0.00           H  
ATOM   4576 HD22 LEU   283     112.847  66.560  43.494  1.00  0.00           H  
ATOM   4577 HD23 LEU   283     112.080  65.457  42.655  1.00  0.00           H  
ATOM   4578  C   LEU   283     110.140  68.217  40.489  1.00  0.00           C  
ATOM   4579  O   LEU   283     109.584  68.760  41.437  1.00  0.00           O  
ATOM   4580  N   GLU   284     110.034  68.657  39.255  1.00  0.00           N  
ATOM   4581  H   GLU   284     110.438  68.279  38.597  1.00  0.00           H  
ATOM   4582  CA  GLU   284     109.243  69.808  38.845  1.00  0.00           C  
ATOM   4583  HA  GLU   284     108.692  70.110  39.584  1.00  0.00           H  
ATOM   4584  CB  GLU   284     110.151  70.963  38.405  1.00  0.00           C  
ATOM   4585  HB2 GLU   284     110.694  70.655  37.662  1.00  0.00           H  
ATOM   4586  HB3 GLU   284     109.589  71.678  38.068  1.00  0.00           H  
ATOM   4587  CG  GLU   284     111.074  71.542  39.458  1.00  0.00           C  
ATOM   4588  HG2 GLU   284     111.496  70.811  39.936  1.00  0.00           H  
ATOM   4589  HG3 GLU   284     111.780  72.036  39.014  1.00  0.00           H  
ATOM   4590  CD  GLU   284     110.411  72.442  40.449  1.00  0.00           C  
ATOM   4591  OE1 GLU   284     109.369  73.004  40.175  1.00  0.00           O  
ATOM   4592  OE2 GLU   284     110.955  72.554  41.519  1.00  0.00           O  
ATOM   4593  C   GLU   284     108.422  69.376  37.657  1.00  0.00           C  
ATOM   4594  O   GLU   284     108.895  68.591  36.850  1.00  0.00           O  
ATOM   4595  N   ARG   285     107.222  69.898  37.511  1.00  0.00           N  
ATOM   4596  H   ARG   285     106.856  70.450  38.060  1.00  0.00           H  
ATOM   4597  CA  ARG   285     106.411  69.547  36.349  1.00  0.00           C  
ATOM   4598  HA  ARG   285     105.529  69.914  36.518  1.00  0.00           H  
ATOM   4599  CB  ARG   285     106.999  70.127  35.067  1.00  0.00           C  
ATOM   4600  HB2 ARG   285     107.870  69.729  34.913  1.00  0.00           H  
ATOM   4601  HB3 ARG   285     106.435  69.873  34.320  1.00  0.00           H  
ATOM   4602  CG  ARG   285     107.140  71.599  35.081  1.00  0.00           C  
ATOM   4603  HG2 ARG   285     106.289  71.995  35.326  1.00  0.00           H  
ATOM   4604  HG3 ARG   285     107.777  71.848  35.769  1.00  0.00           H  
ATOM   4605  CD  ARG   285     107.574  72.162  33.807  1.00  0.00           C  
ATOM   4606  HD2 ARG   285     107.829  73.090  33.930  1.00  0.00           H  
ATOM   4607  HD3 ARG   285     108.362  71.691  33.493  1.00  0.00           H  
ATOM   4608  NE  ARG   285     106.534  72.074  32.821  1.00  0.00           N  
ATOM   4609  HE  ARG   285     106.594  71.452  32.230  1.00  0.00           H  
ATOM   4610  CZ  ARG   285     105.466  72.902  32.758  1.00  0.00           C  
ATOM   4611  NH1 ARG   285     105.300  73.881  33.644  1.00  0.00           N  
ATOM   4612 HH11 ARG   285     105.877  73.996  34.271  1.00  0.00           H  
ATOM   4613 HH12 ARG   285     104.615  74.399  33.590  1.00  0.00           H  
ATOM   4614  NH2 ARG   285     104.569  72.735  31.800  1.00  0.00           N  
ATOM   4615 HH21 ARG   285     104.668  72.104  31.224  1.00  0.00           H  
ATOM   4616 HH22 ARG   285     103.887  73.257  31.753  1.00  0.00           H  
ATOM   4617  C   ARG   285     106.329  68.031  36.157  1.00  0.00           C  
ATOM   4618  O   ARG   285     106.760  67.539  35.116  1.00  0.00           O  
ATOM   4619  N   PRO   286     105.800  67.267  37.121  1.00  0.00           N  
ATOM   4620  CD  PRO   286     105.261  67.871  38.353  1.00  0.00           C  
ATOM   4621  HD2 PRO   286     104.701  68.640  38.165  1.00  0.00           H  
ATOM   4622  HD3 PRO   286     105.965  68.171  38.949  1.00  0.00           H  
ATOM   4623  CG  PRO   286     104.473  66.729  38.941  1.00  0.00           C  
ATOM   4624  HG2 PRO   286     103.550  66.748  38.642  1.00  0.00           H  
ATOM   4625  HG3 PRO   286     104.458  66.774  39.910  1.00  0.00           H  
ATOM   4626  CB  PRO   286     105.182  65.477  38.460  1.00  0.00           C  
ATOM   4627  HB2 PRO   286     104.576  64.720  38.430  1.00  0.00           H  
ATOM   4628  HB3 PRO   286     105.909  65.235  39.055  1.00  0.00           H  
ATOM   4629  CA  PRO   286     105.702  65.825  37.064  1.00  0.00           C  
ATOM   4630  HA  PRO   286     106.533  65.371  36.852  1.00  0.00           H  
ATOM   4631  C   PRO   286     104.735  65.413  35.974  1.00  0.00           C  
ATOM   4632  O   PRO   286     103.686  66.034  35.800  1.00  0.00           O  
ATOM   4633  N   THR   287     105.094  64.373  35.231  1.00  0.00           N  
ATOM   4634  H   THR   287     105.829  63.938  35.330  1.00  0.00           H  
ATOM   4635  CA  THR   287     104.237  63.883  34.162  1.00  0.00           C  
ATOM   4636  HA  THR   287     103.388  64.345  34.250  1.00  0.00           H  
ATOM   4637  CB  THR   287     104.847  64.175  32.781  1.00  0.00           C  
ATOM   4638  HB  THR   287     104.216  63.894  32.100  1.00  0.00           H  
ATOM   4639  CG2 THR   287     105.117  65.660  32.615  1.00  0.00           C  
ATOM   4640 HG21 THR   287     105.501  65.823  31.739  1.00  0.00           H  
ATOM   4641 HG22 THR   287     104.285  66.152  32.700  1.00  0.00           H  
ATOM   4642 HG23 THR   287     105.738  65.955  33.300  1.00  0.00           H  
ATOM   4643  OG1 THR   287     106.081  63.452  32.641  1.00  0.00           O  
ATOM   4644  HG1 THR   287     106.414  63.610  31.886  1.00  0.00           H  
ATOM   4645  C   THR   287     104.028  62.390  34.277  1.00  0.00           C  
ATOM   4646  O   THR   287     103.037  61.849  33.791  1.00  0.00           O  
ATOM   4647  N   GLY   288     104.988  61.722  34.896  1.00  0.00           N  
ATOM   4648  H   GLY   288     105.669  62.090  35.271  1.00  0.00           H  
ATOM   4649  CA  GLY   288     104.956  60.277  34.986  1.00  0.00           C  
ATOM   4650  HA2 GLY   288     104.535  59.904  34.196  1.00  0.00           H  
ATOM   4651  HA3 GLY   288     105.860  59.926  35.018  1.00  0.00           H  
ATOM   4652  C   GLY   288     104.195  59.861  36.222  1.00  0.00           C  
ATOM   4653  O   GLY   288     104.046  60.652  37.150  1.00  0.00           O  
ATOM   4654  N   TRP   289     103.750  58.613  36.251  1.00  0.00           N  
ATOM   4655  H   TRP   289     103.844  58.045  35.612  1.00  0.00           H  
ATOM   4656  CA  TRP   289     103.048  58.116  37.418  1.00  0.00           C  
ATOM   4657  HA  TRP   289     102.251  58.651  37.559  1.00  0.00           H  
ATOM   4658  CB  TRP   289     102.623  56.664  37.206  1.00  0.00           C  
ATOM   4659  HB2 TRP   289     102.004  56.624  36.460  1.00  0.00           H  
ATOM   4660  HB3 TRP   289     103.402  56.142  36.957  1.00  0.00           H  
ATOM   4661  CG  TRP   289     101.979  56.034  38.406  1.00  0.00           C  
ATOM   4662  CD1 TRP   289     100.672  56.130  38.774  1.00  0.00           C  
ATOM   4663  HD1 TRP   289     100.024  56.613  38.315  1.00  0.00           H  
ATOM   4664  NE1 TRP   289     100.450  55.409  39.923  1.00  0.00           N  
ATOM   4665  HE1 TRP   289      99.696  55.337  40.330  1.00  0.00           H  
ATOM   4666  CE2 TRP   289     101.627  54.823  40.316  1.00  0.00           C  
ATOM   4667  CZ2 TRP   289     101.899  54.005  41.402  1.00  0.00           C  
ATOM   4668  HZ2 TRP   289     101.234  53.770  42.008  1.00  0.00           H  
ATOM   4669  CH2 TRP   289     103.210  53.548  41.552  1.00  0.00           C  
ATOM   4670  HH2 TRP   289     103.420  52.997  42.271  1.00  0.00           H  
ATOM   4671  CZ3 TRP   289     104.195  53.894  40.663  1.00  0.00           C  
ATOM   4672  HZ3 TRP   289     105.060  53.577  40.791  1.00  0.00           H  
ATOM   4673  CE3 TRP   289     103.921  54.710  39.575  1.00  0.00           C  
ATOM   4674  HE3 TRP   289     104.592  54.936  38.973  1.00  0.00           H  
ATOM   4675  CD2 TRP   289     102.615  55.188  39.399  1.00  0.00           C  
ATOM   4676  C   TRP   289     103.942  58.223  38.626  1.00  0.00           C  
ATOM   4677  O   TRP   289     103.545  58.792  39.638  1.00  0.00           O  
ATOM   4678  N   LYS   290     105.156  57.707  38.493  1.00  0.00           N  
ATOM   4679  H   LYS   290     105.444  57.334  37.774  1.00  0.00           H  
ATOM   4680  CA  LYS   290     106.110  57.735  39.578  1.00  0.00           C  
ATOM   4681  HA  LYS   290     105.745  57.211  40.308  1.00  0.00           H  
ATOM   4682  CB  LYS   290     107.436  57.122  39.160  1.00  0.00           C  
ATOM   4683  HB2 LYS   290     107.280  56.226  38.822  1.00  0.00           H  
ATOM   4684  HB3 LYS   290     107.810  57.640  38.430  1.00  0.00           H  
ATOM   4685  CG  LYS   290     108.442  57.059  40.291  1.00  0.00           C  
ATOM   4686  HG2 LYS   290     108.590  57.951  40.643  1.00  0.00           H  
ATOM   4687  HG3 LYS   290     108.082  56.524  41.016  1.00  0.00           H  
ATOM   4688  CD  LYS   290     109.763  56.469  39.834  1.00  0.00           C  
ATOM   4689  HD2 LYS   290     109.624  55.560  39.524  1.00  0.00           H  
ATOM   4690  HD3 LYS   290     110.104  56.977  39.081  1.00  0.00           H  
ATOM   4691  CE  LYS   290     110.786  56.475  40.960  1.00  0.00           C  
ATOM   4692  HE2 LYS   290     110.917  57.384  41.273  1.00  0.00           H  
ATOM   4693  HE3 LYS   290     110.445  55.963  41.710  1.00  0.00           H  
ATOM   4694  NZ  LYS   290     112.091  55.908  40.525  1.00  0.00           N  
ATOM   4695  HZ1 LYS   290     112.665  55.926  41.205  1.00  0.00           H  
ATOM   4696  HZ2 LYS   290     111.975  55.067  40.258  1.00  0.00           H  
ATOM   4697  HZ3 LYS   290     112.415  56.391  39.851  1.00  0.00           H  
ATOM   4698  C   LYS   290     106.335  59.158  40.035  1.00  0.00           C  
ATOM   4699  O   LYS   290     106.382  59.423  41.229  1.00  0.00           O  
ATOM   4700  N   CYS   291     106.508  60.061  39.072  1.00  0.00           N  
ATOM   4701  H   CYS   291     106.490  59.879  38.232  1.00  0.00           H  
ATOM   4702  CA  CYS   291     106.747  61.460  39.381  1.00  0.00           C  
ATOM   4703  HA  CYS   291     107.619  61.539  39.799  1.00  0.00           H  
ATOM   4704  CB  CYS   291     106.737  62.312  38.112  1.00  0.00           C  
ATOM   4705  HB2 CYS   291     105.851  62.270  37.719  1.00  0.00           H  
ATOM   4706  HB3 CYS   291     106.894  63.237  38.360  1.00  0.00           H  
ATOM   4707  SG  CYS   291     107.937  61.843  36.865  1.00  0.00           S  
ATOM   4708  HG  CYS   291     107.838  62.574  35.919  1.00  0.00           H  
ATOM   4709  C   CYS   291     105.659  61.954  40.317  1.00  0.00           C  
ATOM   4710  O   CYS   291     105.945  62.531  41.368  1.00  0.00           O  
ATOM   4711  N   PHE   292     104.407  61.692  39.944  1.00  0.00           N  
ATOM   4712  H   PHE   292     104.194  61.250  39.237  1.00  0.00           H  
ATOM   4713  CA  PHE   292     103.283  62.151  40.734  1.00  0.00           C  
ATOM   4714  HA  PHE   292     103.354  63.115  40.820  1.00  0.00           H  
ATOM   4715  CB  PHE   292     101.963  61.808  40.044  1.00  0.00           C  
ATOM   4716  HB2 PHE   292     101.966  60.866  39.811  1.00  0.00           H  
ATOM   4717  HB3 PHE   292     101.236  61.942  40.672  1.00  0.00           H  
ATOM   4718  CG  PHE   292     101.691  62.614  38.807  1.00  0.00           C  
ATOM   4719  CD1 PHE   292     101.446  61.983  37.602  1.00  0.00           C  
ATOM   4720  HD1 PHE   292     101.444  61.054  37.565  1.00  0.00           H  
ATOM   4721  CE1 PHE   292     101.206  62.704  36.459  1.00  0.00           C  
ATOM   4722  HE1 PHE   292     101.045  62.263  35.656  1.00  0.00           H  
ATOM   4723  CZ  PHE   292     101.203  64.072  36.500  1.00  0.00           C  
ATOM   4724  HZ  PHE   292     101.039  64.561  35.726  1.00  0.00           H  
ATOM   4725  CE2 PHE   292     101.444  64.722  37.689  1.00  0.00           C  
ATOM   4726  HE2 PHE   292     101.442  65.652  37.719  1.00  0.00           H  
ATOM   4727  CD2 PHE   292     101.689  63.995  38.837  1.00  0.00           C  
ATOM   4728  HD2 PHE   292     101.854  64.439  39.637  1.00  0.00           H  
ATOM   4729  C   PHE   292     103.310  61.528  42.116  1.00  0.00           C  
ATOM   4730  O   PHE   292     103.022  62.211  43.097  1.00  0.00           O  
ATOM   4731  N   VAL   293     103.684  60.250  42.191  1.00  0.00           N  
ATOM   4732  H   VAL   293     103.909  59.773  41.512  1.00  0.00           H  
ATOM   4733  CA  VAL   293     103.740  59.552  43.465  1.00  0.00           C  
ATOM   4734  HA  VAL   293     102.863  59.606  43.875  1.00  0.00           H  
ATOM   4735  CB  VAL   293     104.081  58.066  43.279  1.00  0.00           C  
ATOM   4736  HB  VAL   293     104.873  57.987  42.725  1.00  0.00           H  
ATOM   4737  CG1 VAL   293     104.350  57.426  44.626  1.00  0.00           C  
ATOM   4738 HG11 VAL   293     104.565  56.488  44.502  1.00  0.00           H  
ATOM   4739 HG12 VAL   293     105.096  57.874  45.054  1.00  0.00           H  
ATOM   4740 HG13 VAL   293     103.562  57.505  45.185  1.00  0.00           H  
ATOM   4741  CG2 VAL   293     102.926  57.367  42.613  1.00  0.00           C  
ATOM   4742 HG21 VAL   293     103.140  56.428  42.495  1.00  0.00           H  
ATOM   4743 HG22 VAL   293     102.134  57.450  43.167  1.00  0.00           H  
ATOM   4744 HG23 VAL   293     102.758  57.771  41.747  1.00  0.00           H  
ATOM   4745  C   VAL   293     104.759  60.208  44.364  1.00  0.00           C  
ATOM   4746  O   VAL   293     104.516  60.382  45.553  1.00  0.00           O  
ATOM   4747  N   TYR   294     105.898  60.566  43.792  1.00  0.00           N  
ATOM   4748  H   TYR   294     106.089  60.431  42.964  1.00  0.00           H  
ATOM   4749  CA  TYR   294     106.931  61.230  44.550  1.00  0.00           C  
ATOM   4750  HA  TYR   294     107.267  60.624  45.229  1.00  0.00           H  
ATOM   4751  CB  TYR   294     108.118  61.603  43.666  1.00  0.00           C  
ATOM   4752  HB2 TYR   294     108.518  60.792  43.316  1.00  0.00           H  
ATOM   4753  HB3 TYR   294     107.797  62.112  42.905  1.00  0.00           H  
ATOM   4754  CG  TYR   294     109.179  62.405  44.381  1.00  0.00           C  
ATOM   4755  CD1 TYR   294     110.092  61.783  45.215  1.00  0.00           C  
ATOM   4756  HD1 TYR   294     110.054  60.863  45.344  1.00  0.00           H  
ATOM   4757  CE1 TYR   294     111.063  62.534  45.857  1.00  0.00           C  
ATOM   4758  HE1 TYR   294     111.678  62.120  46.418  1.00  0.00           H  
ATOM   4759  CZ  TYR   294     111.114  63.911  45.658  1.00  0.00           C  
ATOM   4760  OH  TYR   294     112.078  64.654  46.292  1.00  0.00           O  
ATOM   4761  HH  TYR   294     112.273  65.321  45.820  1.00  0.00           H  
ATOM   4762  CE2 TYR   294     110.202  64.525  44.825  1.00  0.00           C  
ATOM   4763  HE2 TYR   294     110.237  65.445  44.692  1.00  0.00           H  
ATOM   4764  CD2 TYR   294     109.239  63.770  44.190  1.00  0.00           C  
ATOM   4765  HD2 TYR   294     108.625  64.184  43.628  1.00  0.00           H  
ATOM   4766  C   TYR   294     106.342  62.450  45.217  1.00  0.00           C  
ATOM   4767  O   TYR   294     106.514  62.635  46.415  1.00  0.00           O  
ATOM   4768  N   HIE   295     105.631  63.264  44.447  1.00  0.00           N  
ATOM   4769  H   HIE   295     105.547  63.113  43.451  1.00  0.00           H  
ATOM   4770  CA  HIE   295     105.077  64.483  45.008  1.00  0.00           C  
ATOM   4771  HA  HIE   295     105.827  64.997  45.610  1.00  0.00           H  
ATOM   4772  CB  HIE   295     104.643  65.405  43.884  1.00  0.00           C  
ATOM   4773  HB2 HIE   295     104.092  64.825  43.143  1.00  0.00           H  
ATOM   4774  HB3 HIE   295     104.065  66.287  44.158  1.00  0.00           H  
ATOM   4775  CG  HIE   295     105.857  65.891  43.217  1.00  0.00           C  
ATOM   4776  ND1 HIE   295     106.744  66.736  43.830  1.00  0.00           N  
ATOM   4777  CE1 HIE   295     107.768  66.937  43.037  1.00  0.00           C  
ATOM   4778  HE1 HIE   295     108.586  67.589  43.344  1.00  0.00           H  
ATOM   4779  NE2 HIE   295     107.581  66.245  41.926  1.00  0.00           N  
ATOM   4780  HE2 HIE   295     108.206  66.198  41.133  1.00  0.00           H  
ATOM   4781  CD2 HIE   295     106.386  65.591  42.022  1.00  0.00           C  
ATOM   4782  HD2 HIE   295     106.040  64.966  41.199  1.00  0.00           H  
ATOM   4783  C   HIE   295     103.977  64.173  46.008  1.00  0.00           C  
ATOM   4784  O   HIE   295     103.829  64.883  47.003  1.00  0.00           O  
ATOM   4785  N   PHE   296     103.234  63.096  45.790  1.00  0.00           N  
ATOM   4786  H   PHE   296     103.293  62.579  45.105  1.00  0.00           H  
ATOM   4787  CA  PHE   296     102.231  62.735  46.768  1.00  0.00           C  
ATOM   4788  HA  PHE   296     101.555  63.430  46.805  1.00  0.00           H  
ATOM   4789  CB  PHE   296     101.502  61.444  46.410  1.00  0.00           C  
ATOM   4790  HB2 PHE   296     100.989  61.577  45.598  1.00  0.00           H  
ATOM   4791  HB3 PHE   296     102.151  60.747  46.225  1.00  0.00           H  
ATOM   4792  CG  PHE   296     100.590  60.998  47.510  1.00  0.00           C  
ATOM   4793  CD1 PHE   296      99.339  61.566  47.680  1.00  0.00           C  
ATOM   4794  HD1 PHE   296      99.050  62.229  47.095  1.00  0.00           H  
ATOM   4795  CE1 PHE   296      98.514  61.155  48.713  1.00  0.00           C  
ATOM   4796  HE1 PHE   296      97.675  61.542  48.819  1.00  0.00           H  
ATOM   4797  CZ  PHE   296      98.935  60.172  49.587  1.00  0.00           C  
ATOM   4798  HZ  PHE   296      98.380  59.895  50.279  1.00  0.00           H  
ATOM   4799  CE2 PHE   296     100.181  59.603  49.430  1.00  0.00           C  
ATOM   4800  HE2 PHE   296     100.469  58.943  50.018  1.00  0.00           H  
ATOM   4801  CD2 PHE   296     101.000  60.014  48.399  1.00  0.00           C  
ATOM   4802  HD2 PHE   296     101.839  59.626  48.298  1.00  0.00           H  
ATOM   4803  C   PHE   296     102.949  62.564  48.089  1.00  0.00           C  
ATOM   4804  O   PHE   296     102.538  63.126  49.104  1.00  0.00           O  
ATOM   4805  N   ALA   297     104.030  61.783  48.047  1.00  0.00           N  
ATOM   4806  H   ALA   297     104.314  61.400  47.331  1.00  0.00           H  
ATOM   4807  CA  ALA   297     104.827  61.510  49.219  1.00  0.00           C  
ATOM   4808  HA  ALA   297     104.259  61.090  49.884  1.00  0.00           H  
ATOM   4809  CB  ALA   297     105.957  60.547  48.903  1.00  0.00           C  
ATOM   4810  HB1 ALA   297     106.475  60.381  49.706  1.00  0.00           H  
ATOM   4811  HB2 ALA   297     105.588  59.711  48.578  1.00  0.00           H  
ATOM   4812  HB3 ALA   297     106.530  60.933  48.222  1.00  0.00           H  
ATOM   4813  C   ALA   297     105.375  62.804  49.781  1.00  0.00           C  
ATOM   4814  O   ALA   297     105.414  62.963  50.984  1.00  0.00           O  
ATOM   4815  N   VAL   298     105.765  63.753  48.936  1.00  0.00           N  
ATOM   4816  H   VAL   298     105.739  63.701  48.078  1.00  0.00           H  
ATOM   4817  CA  VAL   298     106.286  64.999  49.483  1.00  0.00           C  
ATOM   4818  HA  VAL   298     107.096  64.792  49.975  1.00  0.00           H  
ATOM   4819  CB  VAL   298     106.642  65.996  48.370  1.00  0.00           C  
ATOM   4820  HB  VAL   298     105.897  66.056  47.752  1.00  0.00           H  
ATOM   4821  CG1 VAL   298     106.913  67.330  48.964  1.00  0.00           C  
ATOM   4822 HG11 VAL   298     107.138  67.958  48.260  1.00  0.00           H  
ATOM   4823 HG12 VAL   298     106.124  67.641  49.435  1.00  0.00           H  
ATOM   4824 HG13 VAL   298     107.655  67.263  49.586  1.00  0.00           H  
ATOM   4825  CG2 VAL   298     107.885  65.521  47.623  1.00  0.00           C  
ATOM   4826 HG21 VAL   298     108.104  66.155  46.922  1.00  0.00           H  
ATOM   4827 HG22 VAL   298     108.629  65.454  48.242  1.00  0.00           H  
ATOM   4828 HG23 VAL   298     107.714  64.651  47.229  1.00  0.00           H  
ATOM   4829  C   VAL   298     105.266  65.620  50.414  1.00  0.00           C  
ATOM   4830  O   VAL   298     105.588  65.964  51.554  1.00  0.00           O  
ATOM   4831  N   PHE   299     104.027  65.721  49.942  1.00  0.00           N  
ATOM   4832  H   PHE   299     103.780  65.474  49.156  1.00  0.00           H  
ATOM   4833  CA  PHE   299     102.977  66.281  50.770  1.00  0.00           C  
ATOM   4834  HA  PHE   299     103.204  67.206  50.953  1.00  0.00           H  
ATOM   4835  CB  PHE   299     101.626  66.254  50.063  1.00  0.00           C  
ATOM   4836  HB2 PHE   299     101.676  66.802  49.264  1.00  0.00           H  
ATOM   4837  HB3 PHE   299     101.439  65.347  49.773  1.00  0.00           H  
ATOM   4838  CG  PHE   299     100.488  66.740  50.922  1.00  0.00           C  
ATOM   4839  CD1 PHE   299     100.254  68.097  51.103  1.00  0.00           C  
ATOM   4840  HD1 PHE   299     100.811  68.718  50.692  1.00  0.00           H  
ATOM   4841  CE1 PHE   299      99.202  68.535  51.888  1.00  0.00           C  
ATOM   4842  HE1 PHE   299      99.051  69.446  51.998  1.00  0.00           H  
ATOM   4843  CZ  PHE   299      98.378  67.620  52.507  1.00  0.00           C  
ATOM   4844  HZ  PHE   299      97.671  67.913  53.036  1.00  0.00           H  
ATOM   4845  CE2 PHE   299      98.602  66.270  52.342  1.00  0.00           C  
ATOM   4846  HE2 PHE   299      98.048  65.652  52.761  1.00  0.00           H  
ATOM   4847  CD2 PHE   299      99.648  65.835  51.555  1.00  0.00           C  
ATOM   4848  HD2 PHE   299      99.792  64.923  51.447  1.00  0.00           H  
ATOM   4849  C   PHE   299     102.878  65.495  52.058  1.00  0.00           C  
ATOM   4850  O   PHE   299     102.885  66.077  53.137  1.00  0.00           O  
ATOM   4851  N   LEU   300     102.778  64.173  51.916  1.00  0.00           N  
ATOM   4852  H   LEU   300     102.793  63.782  51.150  1.00  0.00           H  
ATOM   4853  CA  LEU   300     102.633  63.257  53.033  1.00  0.00           C  
ATOM   4854  HA  LEU   300     101.788  63.462  53.463  1.00  0.00           H  
ATOM   4855  CB  LEU   300     102.630  61.817  52.531  1.00  0.00           C  
ATOM   4856  HB2 LEU   300     101.897  61.711  51.905  1.00  0.00           H  
ATOM   4857  HB3 LEU   300     103.450  61.662  52.036  1.00  0.00           H  
ATOM   4858  CG  LEU   300     102.506  60.754  53.600  1.00  0.00           C  
ATOM   4859  HG  LEU   300     103.225  60.834  54.247  1.00  0.00           H  
ATOM   4860  CD1 LEU   300     101.188  60.930  54.334  1.00  0.00           C  
ATOM   4861 HD11 LEU   300     101.106  60.249  55.020  1.00  0.00           H  
ATOM   4862 HD12 LEU   300     101.161  61.808  54.745  1.00  0.00           H  
ATOM   4863 HD13 LEU   300     100.454  60.845  53.706  1.00  0.00           H  
ATOM   4864  CD2 LEU   300     102.592  59.388  52.943  1.00  0.00           C  
ATOM   4865 HD21 LEU   300     102.514  58.698  53.620  1.00  0.00           H  
ATOM   4866 HD22 LEU   300     101.873  59.292  52.299  1.00  0.00           H  
ATOM   4867 HD23 LEU   300     103.445  59.300  52.489  1.00  0.00           H  
ATOM   4868  C   LEU   300     103.729  63.430  54.066  1.00  0.00           C  
ATOM   4869  O   LEU   300     103.456  63.467  55.255  1.00  0.00           O  
ATOM   4870  N   ILE   301     104.965  63.525  53.610  1.00  0.00           N  
ATOM   4871  H   ILE   301     105.169  63.509  52.775  1.00  0.00           H  
ATOM   4872  CA  ILE   301     106.100  63.666  54.495  1.00  0.00           C  
ATOM   4873  HA  ILE   301     106.143  62.881  55.064  1.00  0.00           H  
ATOM   4874  CB  ILE   301     107.415  63.758  53.697  1.00  0.00           C  
ATOM   4875  HB  ILE   301     107.308  64.420  52.996  1.00  0.00           H  
ATOM   4876  CG2 ILE   301     108.543  64.196  54.596  1.00  0.00           C  
ATOM   4877 HG21 ILE   301     109.364  64.250  54.082  1.00  0.00           H  
ATOM   4878 HG22 ILE   301     108.339  65.067  54.971  1.00  0.00           H  
ATOM   4879 HG23 ILE   301     108.653  63.553  55.314  1.00  0.00           H  
ATOM   4880  CG1 ILE   301     107.736  62.411  53.042  1.00  0.00           C  
ATOM   4881 HG12 ILE   301     108.008  61.782  53.728  1.00  0.00           H  
ATOM   4882 HG13 ILE   301     106.930  62.056  52.635  1.00  0.00           H  
ATOM   4883  CD1 ILE   301     108.825  62.499  51.991  1.00  0.00           C  
ATOM   4884 HD11 ILE   301     108.983  61.619  51.614  1.00  0.00           H  
ATOM   4885 HD12 ILE   301     108.548  63.107  51.288  1.00  0.00           H  
ATOM   4886 HD13 ILE   301     109.642  62.827  52.398  1.00  0.00           H  
ATOM   4887  C   ILE   301     105.933  64.894  55.343  1.00  0.00           C  
ATOM   4888  O   ILE   301     106.127  64.839  56.556  1.00  0.00           O  
ATOM   4889  N   VAL   302     105.546  65.994  54.716  1.00  0.00           N  
ATOM   4890  H   VAL   302     105.380  66.058  53.875  1.00  0.00           H  
ATOM   4891  CA  VAL   302     105.381  67.201  55.482  1.00  0.00           C  
ATOM   4892  HA  VAL   302     106.215  67.351  55.954  1.00  0.00           H  
ATOM   4893  CB  VAL   302     105.098  68.406  54.612  1.00  0.00           C  
ATOM   4894  HB  VAL   302     104.316  68.282  54.051  1.00  0.00           H  
ATOM   4895  CG1 VAL   302     104.849  69.570  55.548  1.00  0.00           C  
ATOM   4896 HG11 VAL   302     104.662  70.368  55.029  1.00  0.00           H  
ATOM   4897 HG12 VAL   302     104.090  69.370  56.118  1.00  0.00           H  
ATOM   4898 HG13 VAL   302     105.635  69.718  56.097  1.00  0.00           H  
ATOM   4899  CG2 VAL   302     106.231  68.633  53.669  1.00  0.00           C  
ATOM   4900 HG21 VAL   302     106.042  69.407  53.115  1.00  0.00           H  
ATOM   4901 HG22 VAL   302     107.045  68.788  54.173  1.00  0.00           H  
ATOM   4902 HG23 VAL   302     106.344  67.852  53.105  1.00  0.00           H  
ATOM   4903  C   VAL   302     104.222  67.037  56.435  1.00  0.00           C  
ATOM   4904  O   VAL   302     104.295  67.466  57.581  1.00  0.00           O  
ATOM   4905  N   LEU   303     103.141  66.436  55.946  1.00  0.00           N  
ATOM   4906  H   LEU   303     103.074  66.146  55.139  1.00  0.00           H  
ATOM   4907  CA  LEU   303     101.967  66.222  56.759  1.00  0.00           C  
ATOM   4908  HA  LEU   303     101.549  67.071  56.974  1.00  0.00           H  
ATOM   4909  CB  LEU   303     100.928  65.395  55.998  1.00  0.00           C  
ATOM   4910  HB2 LEU   303     100.720  65.850  55.167  1.00  0.00           H  
ATOM   4911  HB3 LEU   303     101.325  64.542  55.762  1.00  0.00           H  
ATOM   4912  CG  LEU   303      99.645  65.137  56.736  1.00  0.00           C  
ATOM   4913  HG  LEU   303      99.818  64.710  57.590  1.00  0.00           H  
ATOM   4914  CD1 LEU   303      98.951  66.469  56.996  1.00  0.00           C  
ATOM   4915 HD11 LEU   303      98.121  66.314  57.473  1.00  0.00           H  
ATOM   4916 HD12 LEU   303      99.529  67.036  57.530  1.00  0.00           H  
ATOM   4917 HD13 LEU   303      98.762  66.906  56.151  1.00  0.00           H  
ATOM   4918  CD2 LEU   303      98.776  64.208  55.913  1.00  0.00           C  
ATOM   4919 HD21 LEU   303      97.946  64.038  56.385  1.00  0.00           H  
ATOM   4920 HD22 LEU   303      98.582  64.620  55.057  1.00  0.00           H  
ATOM   4921 HD23 LEU   303      99.243  63.370  55.769  1.00  0.00           H  
ATOM   4922  C   LEU   303     102.393  65.538  58.040  1.00  0.00           C  
ATOM   4923  O   LEU   303     102.022  65.977  59.122  1.00  0.00           O  
ATOM   4924  N   VAL   304     103.207  64.497  57.904  1.00  0.00           N  
ATOM   4925  H   VAL   304     103.481  64.205  57.143  1.00  0.00           H  
ATOM   4926  CA  VAL   304     103.713  63.751  59.036  1.00  0.00           C  
ATOM   4927  HA  VAL   304     102.952  63.419  59.537  1.00  0.00           H  
ATOM   4928  CB  VAL   304     104.551  62.548  58.569  1.00  0.00           C  
ATOM   4929  HB  VAL   304     105.213  62.844  57.924  1.00  0.00           H  
ATOM   4930  CG1 VAL   304     105.258  61.926  59.758  1.00  0.00           C  
ATOM   4931 HG11 VAL   304     105.785  61.168  59.461  1.00  0.00           H  
ATOM   4932 HG12 VAL   304     105.841  62.584  60.169  1.00  0.00           H  
ATOM   4933 HG13 VAL   304     104.601  61.628  60.406  1.00  0.00           H  
ATOM   4934  CG2 VAL   304     103.632  61.517  57.922  1.00  0.00           C  
ATOM   4935 HG21 VAL   304     104.156  60.756  57.626  1.00  0.00           H  
ATOM   4936 HG22 VAL   304     102.971  61.222  58.568  1.00  0.00           H  
ATOM   4937 HG23 VAL   304     103.183  61.916  57.160  1.00  0.00           H
[truncated: 19,058,392 more chars]
