# Supplementary material for: Upgraded molecular models of the human KCNQ1 potassium channel
Source: PLoS One. 2019 Sep 13;14(9):e0220415. doi: 10.1371/journal.pone.0220415 (PMC6743773; doi:10.1371/journal.pone.0220415)
Supplement: S1 Input Files and Scripts — In addition, it contains a list of the used software resources and detailed method descriptions. (TAR.GZ) [file pone.0220415.s023.tar.gz › S1_Input_Files_and_Scripts/md_inputs/kcnq1_ao_amber.inpcrd]

default_name
239690
  28.0309991  76.0485005  28.6859999  27.5669991  75.4325005  28.2419999
  28.8989991  75.8575005  28.6389999  27.7749991  76.0545005  29.5379999
  27.7889991  77.3585005  28.0959999  27.4099991  77.2235005  27.2129999
  26.7949991  78.1575005  28.9559999  27.1659991  78.2705005  29.8449999
  26.5649991  79.5365005  28.3609999  25.9369991  80.0275005  28.9139999
  27.4069991  80.0175005  28.3239999  26.2049991  79.4465005  27.4649999
  25.4849991  77.3975005  29.0599999  24.8599991  77.9025005  29.6029999
  25.1129991  77.2705005  28.1729999  25.6439991  76.5335005  29.4709999
  29.0869991  78.1385005  27.9529999  29.7889991  78.3655005  28.9389999
  29.3959991  78.5355005  26.7189999  28.8949991  78.3905005  26.0349999
  30.6229991  79.2585005  26.4089999  31.3589991  78.6615005  26.6159999
  30.6649991  79.6425005  24.9299999  30.6429991  78.8315005  24.3979999
  29.8619991  80.1435005  24.7169999  31.8849991  80.4705005  24.5109999
  31.9179991  81.3005005  25.0119999  33.1509991  79.6795005  24.8039999
  33.9259991  80.1995005  24.5399999  33.1999991  79.4865005  25.7529999
  33.1359991  78.8475005  24.3049999  31.7789991  80.8035005  23.0319999
  32.5489991  81.3275005  22.7619999  31.7509991  79.9825005  22.5159999
  30.9689991  81.3135005  22.8719999  30.7699991  80.5125005  27.2479999
  31.8479991  80.7765005  27.7759999  29.6879991  81.2735005  27.3609999
  28.9389991  81.0885005  26.9809999  29.6629991  82.5015005  28.1439999
  30.3179991  83.1115005  27.7699999  28.2849991  83.1365005  28.0699999
  28.2759991  83.9535005  28.5929999  28.0729991  83.3425005  27.1459999
  27.6249991  82.5195005  28.4229999  30.0389991  82.2375005  29.5919999
  30.7769991  83.0165005  30.1969999  29.5379991  81.1375005  30.1479999
  29.0059991  80.5905005  29.7519999  29.8739991  80.7825005  31.5129999
  29.6489991  81.5395005  32.0769999  29.0749991  79.5815005  31.9949999
  29.1619991  78.8685005  31.3429999  29.4669991  79.2595005  32.8219999
  27.5979991  79.8495005  32.2289999  27.4969991  80.5545005  32.8869999
  27.1919991  80.1675005  31.4069999  26.8869991  78.6295005  32.6949999
  27.1239991  77.8805005  32.1259999  27.1809991  78.4075005  33.5919999
  25.4439991  78.8055005  32.6879999  25.1399991  79.6095005  32.6649999
  24.5479991  77.7975005  32.7149999  24.9649991  76.5505005  32.7519999
  25.8079991  76.3785005  32.7589999  24.3949991  75.9065005  32.7689999
  23.2539991  78.0605005  32.7019999  22.9809991  78.8755005  32.6759999
  22.6839991  77.4165005  32.7189999  31.3499991  80.4855005  31.6219999
  31.9959991  80.9635005  32.5459999  31.8819991  79.7225005  30.6629999
  31.4369991  79.4065005  29.9979999  33.2949991  79.3575005  30.6709999
  33.4809991  79.0115005  31.5579999  33.5979991  78.2705005  29.6329999
  34.5459991  78.0645005  29.6579999  32.8109991  77.0095005  29.9499999
  33.0099991  76.3285005  29.2879999  33.0589991  76.6855005  30.8299999
  31.8619991  77.2075005  29.9339999  33.2449991  78.7415005  28.3299999
  32.7299991  79.4015005  28.3999999  34.1969991  80.5565005  30.4239999
  35.3159991  80.6055005  30.9279999  33.6909991  81.5375005  29.6889999
  32.8117503  81.3955475  29.2126908  34.3799991  82.7975005  29.4979999
  35.3747817  82.6202288  29.0892439  33.5999991  83.6805005  28.5209999
  33.7138116  83.2936984  27.5083153  32.5431530  83.6944077  28.7874263
  34.0499991  85.1005005  28.4879999  35.2509991  85.4915005  27.9389999
  35.3759991  86.8015005  28.0489999  36.2615614  87.3105852  27.6685908
  34.2999991  87.2705005  28.6549999  34.1227362  88.2388000  28.8809949
  33.4519991  86.2305005  28.9329999  32.4992450  86.4212530  29.4269376
  34.5599991  83.4955005  30.8339999  35.6699991  83.8955005  31.1969999
  33.4659991  83.6075005  31.5749999  32.6869991  83.3375005  31.3289999
  33.5059991  84.2115005  32.8919999  33.9839991  85.0515005  32.8119999
  32.0959991  84.4925005  33.3979999  31.5739991  83.6755005  33.4029999
  32.1609991  85.0255005  34.8209999  31.2629991  85.2035005  35.1409999
  32.5839991  84.3675005  35.3939999  32.6779991  85.8465005  34.8359999
  31.4279991  85.4975005  32.4729999  30.5299991  85.6815005  32.7889999
  31.9419991  86.3205005  32.4639999  31.3859991  85.1335005  31.5749999
  34.2589991  83.3385005  33.8859999  34.9069991  83.8605005  34.7849999
  34.2199991  82.0165005  33.7029999  33.7169991  81.6215005  33.1279999
  35.0559991  81.1255005  34.4939999  34.7929991  81.2325005  35.4219999
  34.8629991  79.6575005  34.1159999  34.8949991  79.5835005  33.1489999
  35.6129991  79.1505005  34.4639999  33.5909991  79.0145005  34.5989999
  33.6039991  78.9635005  35.5679999  32.8359991  79.5715005  34.3539999
  33.3979991  77.6375005  34.0309999  34.2379991  77.1495005  33.2719999
  32.2939991  76.9975005  34.3839999  31.7319991  77.3715005  34.9159999
  32.1389991  76.2075005  34.0809999  36.5029991  81.4905005  34.2979999
  37.2529991  81.5385005  35.2589999  36.8839991  81.7705005  33.0529999
  36.3649991  81.7015005  32.3699999  38.2279991  82.2245005  32.7319999
  38.8679991  81.5285005  32.9479999  38.2979991  82.3895005  31.7789999
  38.5709991  83.4875005  33.4949999  39.6279991  83.5715005  34.1099999
  37.6609991  84.4575005  33.4699999  36.9189991  84.4075005  33.0389999
  37.8549991  85.7115005  34.1889999  38.6409991  86.1375005  33.8129999
  36.6419991  86.6095005  34.0199999  35.8489991  86.1085005  34.2659999
  36.7149991  87.3495005  34.6429999  36.4479991  87.1675005  32.6269999
  37.2149991  87.7095005  32.3839999  36.4019991  86.4385005  31.9879999
  35.2139991  87.9845005  32.5379999  34.4449991  87.4375005  32.7619999
  35.2509991  88.7025005  33.1889999  35.0469991  88.5395005  31.2119999
  34.6629991  88.0415005  30.6249999  35.4369991  89.7615005  30.8159999
  36.0069991  90.6005005  31.6519999  36.1369991  90.3705005  32.4699999
  36.2499991  91.3795005  31.3799999  35.2299991  90.0905005  29.5559999
  34.8569991  89.5295005  29.0209999  35.4679991  90.8655005  29.2689999
  38.0899991  85.4785005  35.6749999  39.0599991  85.9795005  36.2459999
  37.1829991  84.7265005  36.2839999  36.5219991  84.3645005  35.8699999
  37.2059991  84.4335005  37.7049999  37.2589991  85.2785005  38.1779999
  35.9269991  83.6905005  38.1019999  35.7899991  82.9375005  37.5069999
  36.0549991  83.1725005  39.5159999  35.2429991  82.7025005  39.7629999
  36.8089991  82.5655005  39.5709999  36.1949991  83.9165005  40.1219999
  34.7389991  84.6325005  37.9889999  33.9279991  84.1625005  38.2399999
  34.8689991  85.3905005  38.5799999  34.6599991  84.9465005  37.0739999
  38.4119991  83.6115005  38.0919999  39.0389991  83.8685005  39.1179999
  38.7229991  82.6255005  37.2619999  38.2619991  82.4395005  36.5599999
  39.8669991  81.7625005  37.4499999  39.7619991  81.2665005  38.2769999
  39.9829991  80.7545005  36.3079999  39.1699991  80.2255005  36.2759999
  40.0389991  81.2395005  35.4699999  41.1639991  79.8205005  36.4069999
  41.0079991  78.5835005  37.0139999  40.1829991  78.3365005  37.3639999
  42.0799991  77.7225005  37.0969999  41.9799991  76.8915005  37.5019999
  43.3119991  78.0995005  36.5729999  44.3699991  77.2295005  36.6619999
  44.0869991  76.4635005  36.8579999  43.4709991  79.3305005  35.9719999
  44.2979991  79.5785005  35.6259999  42.3959991  80.1915005  35.8869999
  42.4969991  81.0215005  35.4809999  41.0899991  82.6065005  37.5029999
  41.8289991  82.5765005  38.4719999  41.2899991  83.4045005  36.4699999
  40.7669991  83.4535005  35.7889999  42.4389991  84.2795005  36.4099999
  43.2419991  83.7365005  36.3769999  42.3899991  85.1215005  35.1619999
  41.5219991  85.5475005  35.0909999  43.0499991  85.8305005  35.2209999
  42.6469991  84.2955005  33.9389999  43.2929991  83.2435005  34.0149999
  42.1489991  84.7435005  32.8159999  42.2649991  84.3015005  32.0879999
  41.7049991  85.4805005  32.8059999  42.5149991  85.1435005  37.6459999
  43.5649991  85.2385005  38.2649999  41.3949991  85.7365005  38.0399999
  40.6439991  85.6765005  37.6259999  41.3629991  86.5545005  39.2399999
  41.9479991  87.3095005  39.0729999  39.9509991  87.0515005  39.5249999
  39.6249991  87.5445005  38.7559999  39.3629991  86.2895005  39.6439999
  39.8749991  87.9285005  40.7409999  39.8259991  89.3085005  40.6209999
  39.8349991  89.6965005  39.7759999  39.7639991  90.1135005  41.7409999
  39.7299991  91.0385005  41.6469999  39.7529991  89.5485005  42.9959999
  39.7109991  90.0905005  43.7509999  39.8039991  88.1755005  43.1309999
  39.7959991  87.7915005  43.9779999  39.8669991  87.3735005  42.0119999
  39.9049991  86.4495005  42.1099999  41.8779991  85.8025005  40.4599999
  42.6509991  86.3555005  41.2389999  41.4359991  84.5575005  40.6179999
  40.9069991  84.1675005  40.0639999  41.8129991  83.7345005  41.7559999
  41.9519991  84.3235005  42.5139999  40.6919991  82.7405005  42.0599999
  40.4879991  82.2475005  41.2499999  41.0159991  82.0975005  42.7099999
  39.3979991  83.3615005  42.5919999  39.0969991  84.0695005  42.0019999
  38.3179991  82.2935005  42.6529999  37.4959991  82.6835005  42.9899999
  38.1659991  81.9365005  41.7639999  38.6019991  81.5785005  43.2439999
  39.6569991  83.9595005  43.9719999  38.8389991  84.3545005  44.3129999
  39.9549991  83.2615005  44.5759999  40.3419991  84.6435005  43.9049999
  43.1199991  82.9845005  41.5159999  44.1459991  83.2815005  42.1289999
  43.0609991  82.0105005  40.6209999  42.3379991  81.7975005  40.2059999
  44.2059991  81.2005005  40.2459999  44.8079991  81.1865005  41.0059999
  43.7599991  79.7915005  39.9089999  43.2959991  79.4155005  40.6729999
  43.1219991  79.8275005  39.1789999  44.8949991  78.8765005  39.5239999
  44.5309991  78.0185005  39.2539999  45.3509991  79.2475005  38.7519999
  45.8929991  78.6585005  40.6219999  45.5109991  78.3725005  41.7309999
  47.0639991  78.7835005  40.3479999  44.9579991  81.7875005  39.0569999
  44.4269991  81.8665005  37.9509999  46.2009991  82.1825005  39.2939999
  46.5799991  82.0905005  40.0599999  47.0619991  82.8125005  38.2939999
  47.9119991  82.9845005  38.7279999  47.2459991  81.8705005  37.1059999
  46.3829991  81.7055005  36.6949999  47.7999991  82.3055005  36.4389999
  47.8749991  80.5475005  37.4869999  48.8009991  80.6995005  37.7319999
  47.4259991  80.2015005  38.2739999  47.8229991  79.5265005  36.4189999
  46.9089991  79.2295005  36.2879999  48.1199991  79.9105005  35.5789999
  48.6649991  78.3975005  36.7739999  49.5099991  78.4855005  36.6429999
  48.2459991  77.2255005  37.2889999  46.9729991  76.9585005  37.4809999
  46.3759991  77.5425005  37.2759999  46.7379991  76.2005005  37.8119999
  49.1369991  76.3055005  37.6099999  49.9749991  76.4575005  37.4899999
  48.8799991  75.5535005  37.9389999  46.5379991  84.1715005  37.8039999
  46.0969991  84.2975005  36.6599999  46.6399991  85.2025005  38.6599999
  46.2019991  84.9165005  40.0429999  46.8409991  84.3545005  40.5079999
  45.3509991  84.4505005  40.0559999  46.0969991  86.2575005  40.6749999
  46.9589991  86.5785005  40.9819999  45.5079991  86.2465005  41.4459999
  45.5599991  87.0915005  39.5929999  45.7499991  88.0305005  39.7439999
  44.5959991  87.0045005  39.5249999  46.2539991  86.5805005  38.3339999
  45.6959991  86.5955005  37.5409999  47.4319991  87.4685005  38.0149999
  48.5279991  87.2935005  38.5479999  47.1749991  88.4565005  37.1719999
  46.4229991  88.5485005  36.7639999  48.1489991  89.4885005  36.8539999
  48.9429991  89.3215005  37.3849999  48.5329991  89.4415005  35.3649999
  49.2039991  90.1205005  35.1939999  49.1069991  88.0775005  35.0069999
  49.3439991  88.0625005  34.0669999  49.8979991  87.9085005  35.5419999
  48.4449991  87.3915005  35.1839999  47.3699991  89.6895005  34.5639999
  47.5789991  89.6655005  33.7509999  47.5989991  90.8705005  37.2019999
  48.3529991  91.8385005  37.3019999  46.2809991  90.9575005  37.3779999
  45.7439991  90.2885005  37.3219999  45.6329991  92.2255005  37.6869999
  45.9209991  92.8995005  37.0519999  44.6729991  92.1315005  37.5859999
  45.9519991  92.6885005  39.0989999  46.0849991  91.8735005  40.0129999
  46.0759991  94.0005005  39.2629999  45.9739991  94.5725005  38.6289999
  46.3999991  94.5925005  40.5519999  47.1919991  94.1355005  40.8749999
  46.6909991  96.0775005  40.4139999  47.3909991  96.2085005  39.7549999
  45.8999991  96.5315005  40.0819999  47.1079991  96.6925005  41.7099999
  46.3869991  97.5595005  42.4739999  45.5349991  97.8695005  42.2679999
  47.1019991  97.9085005  43.5929999  46.8349991  98.4445005  44.2099999
  48.3109991  97.2625005  43.5669999  49.3629991  97.2985005  44.4669999
  49.3199991  97.8155005  45.2389999  50.4899991  96.5305005  44.1739999
  51.2119991  96.5425005  44.7589999  50.5569991  95.7585005  43.0419999
  51.3209991  95.2545005  42.8749999  49.4989991  95.7185005  42.1409999
  49.5469991  95.1915005  41.3759999  48.3599991  96.4865005  42.4069999
  45.2839991  94.4005005  41.5539999  45.5439991  94.1525005  42.7249999
  44.0439991  94.5115005  41.0899999  43.8539991  94.7405005  40.2829999
  42.8819991  94.2485005  41.9279999  42.8429991  94.9255005  42.6219999
  41.5999991  94.3205005  41.1039999  41.5369991  95.2005005  40.6999999
  41.6579991  93.6785005  40.3789999  40.3299991  94.0525005  41.8939999
  40.4099991  93.2075005  42.3639999  40.2129991  94.7415005  42.5669999
  39.1149991  94.0175005  40.9819999  38.9839991  94.8915005  40.5819999
  39.2719991  93.3935005  40.2559999  37.8599991  93.6115005  41.7399999
  38.0119991  92.7645005  42.1879999  37.6719991  94.2675005  42.4289999
  36.6839991  93.4905005  40.8359999  35.9689991  93.2525005  41.3089999
  36.5309991  94.2735005  40.4409999  36.8479991  92.8735005  40.2159999
  43.0049991  92.8825005  42.5719999  42.9119991  92.7495005  43.7929999
  43.2269991  91.8805005  41.7249999  43.2259991  91.9825005  40.8709999
  43.4929991  90.5165005  42.1429999  42.6729991  90.1615005  42.5199999
  43.9199991  89.6745005  40.9619999  44.8519991  89.8615005  40.7669999
  43.8639991  88.7385005  41.2099999  42.9499991  89.9355005  39.4639999
  41.7889991  89.7485005  39.7009999  44.5869991  90.4735005  43.1939999
  44.4039991  89.8795005  44.2549999  45.7229991  91.1195005  42.8959999
  45.8669991  91.5275005  42.1519999  46.8269991  91.1765005  43.8429999
  47.1669991  90.2705005  43.9019999  47.9509991  92.0985005  43.3739999
  48.4329991  91.6805005  42.6439999  47.5749991  92.9235005  43.0289999
  48.9019991  92.4065005  44.4989999  49.9139991  91.5235005  44.8349999
  50.0169991  90.7365005  44.3509999  50.7729991  91.7995005  45.8819999
  51.4499991  91.1985005  46.0969999  50.6299991  92.9625005  46.6079999
  51.2089991  93.1485005  47.3109999  49.6239991  93.8495005  46.2869999
  49.5209991  94.6345005  46.7759999  48.7699991  93.5715005  45.2399999
  48.0949991  94.1745005  45.0279999  46.3689991  91.6415005  45.1929999
  46.6449991  90.9875005  46.1899999  45.6709991  92.7695005  45.2209999
  45.4539991  93.2155005  44.5179999  45.2079991  93.3535005  46.4599999
  45.9839991  93.5505005  47.0079999  44.4489991  94.6575005  46.1829999
  43.7759991  94.5065005  45.5009999  43.7529991  95.1305005  47.4479999
  43.2749991  95.9545005  47.2659999  43.1259991  94.4525005  47.7449999
  44.4129991  95.2865005  48.1419999  45.4309991  95.7095005  45.6939999
  44.9569991  96.5375005  45.5169999  46.1059991  95.8625005  46.3729999
  45.8569991  95.4005005  44.8789999  44.3279991  92.3885005  47.2199999
  44.4539991  92.2655005  48.4349999  43.4459991  91.6995005  46.5019999
  43.3439991  91.7895005  45.6529999  42.5659991  90.7175005  47.1099999
  42.0179991  91.1835005  47.7609999  41.6729991  90.0795005  46.0529999
  41.1229991  90.7675005  45.6459999  42.2299991  89.7085005  45.3499999
  40.7779991  88.9915005  46.5979999  39.5499991  89.3215005  47.1419999
  39.2789991  90.2105005  47.1749999  38.7269991  88.3295005  47.6359999
  37.8999991  88.5475005  48.0009999  39.1379991  87.0055005  47.5859999
  38.3119991  86.0265005  48.0799999  38.7749991  85.3885005  48.3689999
  40.3639991  86.6745005  47.0469999  40.6359991  85.7855005  47.0169999
  41.1849991  87.6675005  46.5519999  42.0119991  87.4475005  46.1869999
  43.3459991  89.6365005  47.8359999  43.1179991  89.3985005  49.0179999
  44.2489991  88.9745005  47.1229999  44.4378523  89.2385126  46.1665840
  44.9649991  87.8335005  47.6789999  44.2609577  87.1520836  48.1565938
  45.6989991  87.0825005  46.5819999  46.3537234  87.7615854  46.0358507
  46.2897338  86.2684729  47.0021088  44.7869991  86.4725005  45.5789999
  43.9869991  85.3835005  45.8569999  43.2849991  85.0835005  44.7839999
  42.5797578  84.2525638  44.8006720  43.6059991  85.9215005  43.8259999
  43.2276083  85.9223654  42.8895600  44.5389991  86.8005005  44.2939999
  44.9297771  87.5800202  43.6399794  45.9499991  88.2775005  48.7329999
  46.1649991  87.5815005  49.7219999  46.5159991  89.4565005  48.5239999
  46.3909991  89.9165005  47.8079999  47.4009991  90.0935005  49.4739999
  48.1769991  89.5355005  49.6409999  47.8859991  91.4225005  48.8989999
  48.3559991  91.2435005  48.0699999  47.1109991  91.9605005  48.6749999
  48.7779991  92.2275005  49.7819999  49.9009991  91.6625005  50.3609999
  50.0939991  90.7645005  50.2119999  50.7379991  92.4195005  51.1579999
  51.4879991  92.0305005  51.5469999  50.4609991  93.7515005  51.3759999
  51.0249991  94.2625005  51.9109999  49.3449991  94.3275005  50.7999999
  49.1579991  95.2265005  50.9449999  48.5089991  93.5665005  50.0089999
  47.7569991  93.9565005  49.6249999  46.6719991  90.2885005  50.7849999
  47.1719991  89.9035005  51.8389999  45.4709991  90.8515005  50.7009999
  45.1309991  91.1345005  49.9629999  44.6119991  91.0445005  51.8549999
  45.0849991  91.6035005  52.4909999  43.3279991  91.7415005  51.4479999
  42.7649991  91.8635005  52.2279999  43.5369991  92.6065005  51.0619999
  42.8599991  91.2005005  50.7929999  44.2989991  89.7215005  52.5269999
  44.3949991  89.6265005  53.7439999  43.9459991  88.7005005  51.7419999
  43.8679991  88.7565005  50.8869999  43.6579991  87.3755005  52.2899999
  42.8799991  87.4575005  52.8629999  43.3409991  86.3695005  51.1599999
  44.0329991  86.4265005  50.4829999  43.3079991  84.9515005  51.7119999
  43.1079991  84.3295005  50.9949999  44.1709991  84.7335005  52.0969999
  42.6229991  84.8865005  52.3959999  41.9969991  86.7085005  50.5429999
  41.7979991  86.0775005  49.8339999  41.3069991  86.6585005  51.2229999
  42.0259991  87.6065005  50.1769999  44.8259991  86.8655005  53.1219999
  44.6369991  86.3845005  54.2399999  46.0279991  86.9935005  52.5719999
  46.1549991  87.3155005  51.7849999  47.2489991  86.6005005  53.2479999
  47.2009991  85.6535005  53.4539999  48.4459991  86.8525005  52.3349999
  48.2759991  86.4355005  51.4759999  48.5229991  87.8065005  52.1769999
  49.7499991  86.3465005  52.8659999  50.0749991  85.0035005  52.7619999
  49.4729991  84.4135005  52.3689999  51.2819991  84.5335005  53.2359999
  51.4899991  83.6305005  53.1579999  52.1789991  85.3955005  53.8239999
  52.9909991  85.0765005  54.1449999  51.8679991  86.7345005  53.9349999
  52.4719991  87.3205005  54.3309999  50.6589991  87.2075005  53.4589999
  50.4539991  88.1115005  53.5379999  47.4089991  87.3595005  54.5599999
  47.6859991  86.7585005  55.5969999  47.2099991  88.6755005  54.5039999
  47.0139991  89.0945005  53.7789999  47.3059991  89.5335005  55.6749999
  48.1989991  89.4355005  56.0409999  47.0669991  90.9925005  55.2779999
  46.2199991  91.0445005  54.8089999  46.9749991  91.5165005  56.0889999
  48.1409991  91.6475005  54.4029999  48.3259991  91.0955005  53.6269999
  47.6329991  93.0025005  53.9369999  48.3059991  93.4265005  53.3819999
  46.8179991  92.8835005  53.4239999  47.4509991  93.5625005  54.7079999
  49.4279991  91.7925005  55.1939999  50.1049991  92.2075005  54.6369999
  49.2679991  92.3465005  55.9739999  49.7349991  90.9165005  55.4769999
  46.3009991  89.1285005  56.7439999  46.6289991  89.1095005  57.9269999
  45.0879991  88.7885005  56.3189999  44.8489991  88.8155005  55.4929999
  44.0449991  88.3345005  57.2229999  43.8819991  89.0435005  57.8649999
  42.7389991  88.0555005  56.4649999  42.9299991  87.5035005  55.6909999
  41.7679991  87.3045005  57.3629999  40.9459991  87.1315005  56.8779999
  42.1649991  86.4625005  57.6359999  41.5729991  87.8395005  58.1479999
  42.1239991  89.3715005  55.9809999  41.7429991  89.8395005  56.7399999
  42.8269991  89.9365005  55.6229999  41.0549991  89.1885005  54.9269999
  40.7079991  90.0555005  54.6639999  41.4359991  88.7455005  54.1529999
  40.3349991  88.6475005  55.2869999  44.4859991  87.0935005  57.9639999
  44.3319991  87.0155005  59.1819999  45.0669991  86.1435005  57.2309999
  45.1499991  86.1695005  56.3749999  45.6169991  84.9575005  57.8639999
  44.8869991  84.4825005  58.2909999  46.2579991  84.0055005  56.8299999
  46.8729991  84.5055005  56.2699999  47.0339991  82.9045005  57.5479999
  47.4339991  82.3105005  56.8939999  47.7319991  83.3025005  58.0919999
  46.4299991  82.4005005  58.1149999  45.1709991  83.3975005  55.9569999
  45.5739991  82.7995005  55.3079999  44.5499991  82.9005005  56.5119999
  44.6949991  84.1045005  55.4929999  46.6419991  85.3565005  58.9059999
  46.5769991  84.8735005  60.0299999  47.5579991  86.2605005  58.5519999
  47.5929991  86.6315005  57.7769999  48.5969991  86.6995005  59.4799999
  49.1229991  85.9155005  59.7009999  49.4879991  87.7605005  58.8319999
  48.9239991  88.4905005  58.5339999  50.0789991  88.1185005  59.5129999
  50.3409991  87.3005005  57.6499999  49.7839991  86.9375005  56.9439999
  51.0979991  88.5005005  57.1109999  51.6459991  88.2265005  56.3589999
  50.4669991  89.1775005  56.8209999  51.6659991  88.8645005  57.8079999
  51.2849991  86.2015005  58.0979999  51.8249991  85.9115005  57.3459999
  51.8639991  86.5375005  58.7999999  50.7709991  85.4505005  58.4349999
  48.0079991  87.2715005  60.7639999  48.5099991  86.9905005  61.8519999
  46.9279991  88.0395005  60.6439999  46.5849991  88.2765005  59.8919999
  46.2299991  88.5475005  61.8159999  46.8579991  89.0815005  62.3269999
  45.0469991  89.4375005  61.4089999  44.4939991  88.9735005  60.7609999
  44.1959991  89.7505005  62.6289999  43.4499991  90.3125005  62.3679999
  43.8599991  88.9245005  63.0099999  44.7339991  90.2145005  63.2889999
  45.5729991  90.7155005  60.7789999  44.8279991  91.2795005  60.5209999
  46.1289991  91.1875005  61.4189999  46.0989991  90.4965005  59.9939999
  45.7349991  87.4005005  62.6769999  45.9139991  87.4035005  63.8939999
  45.1509991  86.4025005  62.0329999  45.0059991  86.3965005  61.1849999
  44.7009991  85.2135005  62.7289999  44.0839991  85.4885005  63.4249999
  43.9959991  84.2825005  61.7679999  44.6289991  83.9795005  61.0979999
  43.6959991  83.4965005  62.2509999  42.5919991  85.0385005  60.9489999
  42.9799991  85.8615005  60.1659999  45.8729991  84.4845005  63.3729999
  45.7129991  83.8725005  64.4249999  47.0539991  84.5785005  62.7549999
  47.1799991  85.0045005  62.0179999  48.2439991  83.9505005  63.2979999
  47.9939991  83.0545005  63.5729999  49.3559991  83.8485005  62.2449999
  49.6129991  84.7455005  61.9809999  50.1329991  83.4405005  62.6569999
  49.0029991  83.0555005  60.9859999  48.4509991  83.5805005  60.3849999
  50.2759991  82.7225005  60.2279999  50.0549991  82.2195005  59.4289999
  50.7279991  83.5435005  59.9779999  50.8589991  82.1915005  60.7919999
  48.1859991  81.8345005  61.3709999  47.9609991  81.3305005  60.5729999
  48.7029991  81.2755005  61.9709999  47.3709991  82.1175005  61.8149999
  48.7599991  84.7215005  64.5049999  49.3749991  84.1385005  65.3899999
  48.4499991  86.0125005  64.5849999  48.0979991  86.4755005  63.9519999
  48.7079991  86.7385005  65.8199999  49.6539991  86.6595005  66.0219999
  48.3939991  88.2385005  65.6929999  47.4929991  88.3545005  65.3519999
  48.4819991  88.8955005  67.0609999  48.2839991  89.8415005  66.9789999
  47.8409991  88.4815005  67.6609999  49.3769991  88.7825005  67.4169999
  49.3639991  88.8925005  64.7109999  50.2469991  88.9225005  65.1109999
  49.4309991  88.3395005  63.9169999  48.9599991  90.2905005  64.3039999
  49.6129991  90.6485005  63.6829999  48.0889991  90.2645005  63.8769999
  48.9179991  90.8575005  65.0899999  47.8679991  86.1325005  66.9319999
  48.3779991  85.8495005  68.0149999  46.5899991  85.8945005  66.6389999
  46.2209991  86.0955005  65.8889999  45.6999991  85.2555005  67.6009999
  45.7429991  85.7755005  68.4189999  44.2689991  85.2495005  67.0879999
  44.2619991  84.9875005  66.1539999  43.7549991  84.5845005  67.5729999
  43.6169991  86.5825005  67.2329999  43.5489991  87.4495005  66.1589999
  43.9029991  87.1935005  65.3379999  42.9609991  88.6915005  66.2909999
  42.9219991  89.2675005  65.5619999  42.4329991  89.0765005  67.5029999
  42.0359991  89.9125005  67.5939999  42.4939991  88.2185005  68.5829999
  42.1389991  88.4765005  69.4029999  43.0819991  86.9775005  68.4459999
  43.1189991  86.4015005  69.1749999  46.1399991  83.8395005  67.9219999
  45.9999991  83.3965005  69.0589999  46.7069991  83.1525005  66.9339999
  46.7639991  83.4355005  66.1239999  47.2849991  81.8435005  67.1509999
  46.5929991  81.2515005  67.4859999  47.8159991  81.2805005  65.8429999
  47.0859991  81.1835005  65.2119999  48.4469991  81.9055005  65.4529999
  48.4389991  80.0445005  66.0289999  49.2029991  80.1625005  66.3569999
  48.3939991  81.9175005  68.1839999  48.3829991  81.1735005  69.1599999
  49.3249991  82.8415005  67.9879999  49.3539991  83.3565005  67.2999999
  50.3949991  83.0575005  68.9489999  50.9259991  82.2465005  68.9789999
  51.2939991  84.2265005  68.5129999  50.7449991  84.9895005  68.2739999
  52.2089991  84.6225005  69.6579999  52.7749991  85.3595005  69.3799999
  51.6749991  84.8945005  70.4199999  52.7629991  83.8665005  69.9059999
  52.1159991  83.8065005  67.3029999  52.6839991  84.5425005  67.0259999
  52.6669991  83.0425005  67.5349999  51.5209991  83.5665005  66.5749999
  49.8429991  83.3235005  70.3369999  50.3209991  82.7425005  71.3089999
  48.8239991  84.1775005  70.4209999  48.4869991  84.5885005  69.7439999
  48.1849991  84.4915005  71.6879999  48.8599991  84.8495005  72.2849999
  47.0869991  85.5395005  71.4769999  46.4729991  85.2085005  70.8029999
  46.5829991  85.6255005  72.3009999  47.5669991  86.9335005  71.0539999
  48.1299991  86.8665005  70.2669999  46.3609991  87.8005005  70.7179999
  46.6609991  88.6835005  70.4499999  45.8629991  87.3945005  69.9909999
  45.7899991  87.8765005  71.4979999  48.3809991  87.5505005  72.1739999
  48.6839991  88.4325005  71.9059999  47.8319991  87.6265005  72.9699999
  49.1489991  86.9885005  72.3639999  47.5949991  83.2435005  72.3299999
  47.7049991  83.0585005  73.5359999  47.0049991  82.3685005  71.5209999
  46.9119991  82.4865005  70.6739999  46.4579991  81.1135005  72.0159999
  45.8939991  81.3205005  72.7769999  45.6249991  80.4475005  70.9379999
  46.1539991  80.3515005  70.1299999  45.3779991  79.5535005  71.2229999
  44.4719991  81.1875005  70.6589999  44.6789991  81.8735005  70.2209999
  47.5539991  80.1595005  72.5089999  47.3469991  79.4305005  73.4789999
  48.7299991  80.1915005  71.8849999  48.8979991  80.6305005  71.1649999
  49.8469991  79.4335005  72.4379999  49.5019991  78.5435005  72.6079999
  51.0129991  79.2995005  71.4589999  51.2129991  80.1675005  71.0749999
  52.2399991  78.7805005  72.1839999  52.9759991  78.6975005  71.5569999
  52.4849991  79.3995005  72.8899999  52.0449991  77.9115005  72.5689999
  50.6509991  78.3755005  70.4299999  50.9409991  78.6505005  69.6909999
  50.3369991  80.0285005  73.7499999  50.6849991  79.2985005  74.6779999
  50.3219991  81.3475005  73.8499999  50.1249991  81.8835005  73.2069999
  50.6509991  81.9905005  75.1049999  51.5179991  81.6715005  75.4019999
  50.7449991  83.5105005  74.9329999  49.9139991  83.8395005  74.5559999
  50.9649991  84.1685005  76.2809999  51.0239991  85.1295005  76.1659999
  50.2229991  83.9585005  76.8689999  51.7899991  83.8385005  76.6709999
  51.8859991  83.8605005  73.9789999  52.7329991  83.7105005  74.4279999
  51.8589991  83.2595005  73.2179999  51.8339991  85.2875005  73.4849999
  52.5799991  85.4505005  72.8859999  51.0009991  85.4355005  73.0109999
  51.8879991  85.8935005  74.2399999  49.6019991  81.6355005  76.1499999
  48.4079991  81.8225005  75.9339999  50.0489991  81.0945005  77.2769999
  50.8819991  81.0085005  77.4729999  49.1309991  80.5905005  78.2959999
  48.5859991  79.9025005  77.8829999  49.9139991  79.9925005  79.4599999
  50.4829991  80.6785005  79.8429999  49.2919991  79.7205005  80.1519999
  50.7709991  78.8015005  79.0699999  51.5529991  79.1135005  78.5879999
  51.0899991  78.3595005  79.8729999  50.0289991  77.8115005  78.2209999
  48.9679991  77.3875005  78.6089999  50.5279991  77.4945005  77.1699999
  48.1969991  81.6805005  78.8059999  47.0119991  81.4385005  79.0369999
  48.7239991  82.8935005  78.9219999  49.5479991  83.0675005  78.7489999
  47.9579991  84.0555005  79.3549999  47.6709991  83.8665005  80.2619999
  48.8369991  85.3025005  79.3089999  49.6349991  85.1455005  79.8369999
  49.1259991  85.4515005  78.3949999  48.1499991  86.5515005  79.8169999
  48.7369991  87.3135005  79.6909999  47.3529991  86.7165005  79.2889999
  47.7699991  86.4505005  81.2759999  48.5959991  86.1095005  82.1269999
  46.5109991  86.7435005  81.5769999  45.9639991  86.9775005  80.9559999
  46.2419991  86.6995005  82.3929999  46.6939991  84.3015005  78.5319999
  45.7239991  84.8595005  79.0459999  46.6989991  83.9205005  77.2569999
  47.3649991  83.5455005  76.8629999  45.5279991  84.1245005  76.4219999
  44.8039991  84.4245005  76.9929999  45.7899991  85.1865005  75.3589999
  46.1689991  84.7585005  74.5749999  44.9429991  85.5745005  75.0889999
  46.7119991  86.2915005  75.8039999  48.0539991  86.2075005  75.4889999
  48.3739991  85.4765005  75.0119999  48.9199991  87.2055005  75.8809999
  49.8239991  87.1495005  75.6689999  48.4379991  88.2945005  76.5929999
  49.3009991  89.2905005  76.9849999  48.8749991  89.8815005  77.4029999
  47.0969991  88.3805005  76.9069999  46.7769991  89.1125005  77.3829999
  46.2319991  87.3805005  76.5149999  45.3279991  87.4365005  76.7269999
  45.1479991  82.8295005  75.7409999  44.5919991  82.8475005  74.6479999
  45.4509991  81.7005005  76.3709999  45.7989991  81.6605005  77.1569999
  45.2039991  80.4095005  75.7469999  45.6949991  80.3735005  74.9109999
  45.6969991  79.2885005  76.6479999  45.5279991  78.4335005  76.2229999
  46.6499991  79.3905005  76.7999999  45.2289991  79.3255005  77.4969999
  43.7279991  80.2345005  75.4269999  43.3319991  80.2525005  74.2619999
  42.9169991  80.0685005  76.4649999  43.1859991  80.0425005  77.2809999
  41.4779991  79.9135005  76.3059999  41.3149991  79.1695005  75.7049999
  40.8369991  79.6185005  77.6509999  39.8789991  79.5165005  77.5379999
  41.2079991  78.7995005  78.0139999  41.0139991  80.3515005  78.2619999
  40.8599991  81.1625005  75.6929999  39.9269991  81.0685005  74.8949999
  41.3699991  82.3235005  76.0969999  42.0379991  82.3805005  76.6359999
  40.8519991  83.6165005  75.6709999  39.9209991  83.6485005  75.9409999
  41.6529991  84.7335005  76.3339999  41.5359991  84.6675005  77.2949999
  42.5939991  84.5875005  76.1519999  41.2879991  86.1535005  75.8959999
  41.3649991  86.2435005  74.9329999  39.8469991  86.4455005  76.2839999
  39.6129991  87.3455005  76.0069999  39.2589991  85.8105005  75.8469999
  39.7489991  86.3675005  77.2459999  42.2459991  87.1325005  76.5479999
  42.0209991  88.0355005  76.2749999  42.1759991  87.0595005  77.5129999
  43.1539991  86.9285005  76.2729999  40.9029991  83.8045005  74.1669999
  39.8679991  83.9955005  73.5229999  42.1129991  83.7665005  73.6169999
  42.8359991  83.6285005  74.0619999  42.3159991  83.9585005  72.1959999
  41.8289991  84.7525005  71.9249999  43.7849991  84.1745005  71.8839999
  43.8979991  84.3005005  70.9289999  44.1029991  84.9615005  72.3539999
  44.2939991  83.3995005  72.1699999  41.7819991  82.7765005  71.4239999
  41.3469991  82.9275005  70.2919999  41.7589991  81.5965005  72.0419999
  42.1089991  81.4435005  72.8129999  41.1139991  80.4495005  71.4249999
  41.5619991  80.2705005  70.5839999  41.2419991  79.2165005  72.3219999
  40.8799991  79.4235005  73.1979999  40.4529991  78.0425005  71.7779999
  40.5569991  77.2805005  72.3699999  39.5149991  78.2815005  71.7209999
  40.7819991  77.8125005  70.8949999  42.6259991  78.8735005  72.4119999
  42.8619991  78.8675005  73.2179999  39.6519991  80.7385005  71.1279999
  39.1889991  80.4955005  70.0149999  38.9379991  81.2775005  72.1119999
  39.2449991  81.4265005  72.9009999  37.5459991  81.6665005  71.9249999
  37.0259991  80.8945005  71.6539999  37.1779991  81.9745005  72.7679999
  37.4149991  82.7655005  70.8769999  36.5799991  82.6745005  69.9789999
  38.2389991  83.8005005  71.0009999  38.8389991  83.8645005  71.6139999
  38.1899991  84.9315005  70.0889999  37.3069991  85.3245005  70.1709999
  39.2429991  85.9795005  70.4579999  40.1259991  85.5835005  70.3939999
  39.1479991  87.1565005  69.5049999  39.8159991  87.8185005  69.7409999
  39.3019991  86.8515005  68.5969999  38.2649991  87.5525005  69.5669999
  39.0129991  86.4345005  71.7979999  39.2329991  85.8315005  72.3399999
  38.3969991  84.4935005  68.6509999  37.5759991  84.7745005  67.7739999
  39.4999991  83.7895005  68.4419999  40.0709991  83.6215005  69.0629999
  39.8659991  83.2295005  67.1609999  39.9979991  83.9585005  66.5349999
  41.1719991  82.4385005  67.2829999  41.8589991  83.0335005  67.6209999
  41.0469991  81.7435005  67.9479999  41.6879991  81.7885005  65.9959999
  41.0309991  81.1655005  65.6479999  41.9309991  82.8655005  64.9429999
  42.2579991  82.4535005  64.1279999  41.0999991  83.3315005  64.7589999
  42.5889991  83.4975005  65.2719999  42.9689991  81.0245005  66.3019999
  43.3009991  80.6105005  65.4899999  43.6369991  81.6375005  66.6479999
  42.7869991  80.3385005  66.9629999  38.7669991  82.3415005  66.6349999
  38.3969991  82.4715005  65.4809999  38.2179991  81.4705005  67.4789999
  38.4809991  81.3625005  68.2909999  37.1049991  80.6095005  67.0919999
  37.4369991  79.9655005  66.4469999  36.5729991  79.8635005  68.3199999
  37.1819991  79.1385005  68.5309999  36.5789991  80.4685005  69.0779999
  35.1969991  79.3035005  68.1649999  34.9079991  78.4335005  67.1389999
  35.5749991  78.1975005  66.5359999  33.6389991  77.9065005  66.9929999
  33.4569991  77.3185005  66.2959999  32.6449991  78.2525005  67.8789999
  31.7899991  77.9015005  67.7809999  32.9219991  79.1225005  68.9129999
  32.2529991  79.3605005  69.5139999  34.1919991  79.6385005  69.0539999
  34.3759991  80.2195005  69.7559999  35.9869991  81.3905005  66.4029999
  35.5429991  81.0065005  65.3209999  35.5599991  82.4955005  67.0119999
  35.8459991  82.7675005  67.7759999  34.5419991  83.3515005  66.4029999
  33.7319991  82.8225005  66.3309999  34.2869991  84.5805005  67.2629999
  35.0369991  85.1895005  67.1769999  33.5039991  85.0455005  66.9289999
  34.0849991  84.2575005  68.6979999  33.6169991  83.0895005  69.2099999
  33.3499991  82.3565005  68.7049999  33.5959991  83.1485005  70.5799999
  33.3389991  82.5175005  71.1049999  34.0529991  84.3815005  70.9759999
  34.2189991  84.9075005  72.2459999  34.0099991  84.4125005  73.0049999
  34.7119991  86.2075005  72.3439999  34.8359991  86.5835005  73.1849999
  35.0179991  86.9455005  71.2289999  35.3419991  87.8115005  71.3279999
  34.8509991  86.4185005  69.9549999  35.0579991  86.9225005  69.2019999
  34.3639991  85.1125005  69.8289999  34.9689991  83.8175005  65.0189999
  34.1939991  83.7535005  64.0629999  36.2149991  84.2755005  64.9199999
  36.7589991  84.3215005  65.5839999  36.7749991  84.7465005  63.6569999
  36.2279991  85.4785005  63.3309999  38.2049991  85.2345005  63.8789999
  38.7289991  84.5035005  64.2419999  38.5919991  85.4615005  63.0189999
  38.3369991  86.4335005  64.8029999  37.9939991  87.2235005  64.3579999
  37.7919991  86.2935005  65.5929999  40.0469991  86.7175005  65.2959999
  40.7379991  87.2245005  63.7249999  41.6229991  87.5965005  63.8649999
  40.7999991  86.4565005  63.1359999  40.1659991  87.8955005  63.3209999
  36.7679991  83.6345005  62.6149999  36.4259991  83.8475005  61.4499999
  37.1579991  82.4515005  63.0639999  37.3469991  82.3105005  63.8909999
  37.3109991  81.2785005  62.2409999  37.9009991  81.5015005  61.5039999
  37.9269991  80.1595005  63.0649999  37.4289991  80.0605005  63.8909999
  37.8429991  79.3235005  62.5809999  39.3839991  80.4015005  63.3889999
  39.4969991  81.3085005  63.7139999  39.6589991  79.8075005  64.1049999
  40.2519991  80.1885005  62.2109999  40.2269991  79.0965005  61.7049999
  40.9409991  81.0965005  61.8149999  36.0099991  80.8395005  61.6309999
  35.9999991  80.3605005  60.5049999  34.9039991  81.0245005  62.3449999
  34.8869991  81.3355005  63.1469999  33.5969991  80.6965005  61.7839999
  33.5519991  79.7335005  61.6739999  32.4649991  81.1355005  62.7259999
  32.5959991  82.0665005  62.9649999  31.1229991  80.9945005  62.0239999
  30.4129991  81.2725005  62.6239999  31.1129991  81.5525005  61.2299999
  30.9859991  80.0685005  61.7699999  32.4889991  80.3005005  64.0059999
  32.1869991  79.4015005  63.8029999  33.4039991  80.2285005  64.3199999
  31.6329991  80.8685005  65.1109999  31.6909991  80.2965005  65.8919999
  31.9459991  81.7575005  65.3389999  30.7109991  80.9175005  64.8139999
  33.4229991  81.3755005  60.4329999  33.0939991  80.7295005  59.4319999
  33.6719991  82.6785005  60.4219999  33.8989991  83.1235005  61.1219999
  33.5839991  83.4815005  59.2199999  32.6909991  83.3715005  58.8559999
  33.8309991  84.9605005  59.5529999  34.6729991  85.0565005  60.0259999
  33.9199991  85.7725005  58.2699999  34.0759991  86.7045005  58.4869999
  34.6519991  85.4405005  57.7269999  33.0889991  85.6905005  57.7769999
  32.7129991  85.4665005  60.4489999  32.8659991  86.4005005  60.6609999
  31.8629991  85.3745005  59.9899999  32.6949991  84.9475005  61.2679999
  34.5849991  83.0285005  58.1819999  34.2509991  82.9165005  57.0079999
  35.8129991  82.7805005  58.6229999  36.0419991  82.8335005  59.4499999
  36.8939991  82.3925005  57.7309999  36.9549991  83.0645005  57.0339999
  38.1839991  82.3235005  58.5209999  38.0529991  81.7505005  59.2929999
  38.8689991  81.9095005  57.9729999  38.6769991  83.6835005  58.9899999
  37.9549991  84.1785005  59.4089999  39.7729991  83.4985005  60.0119999
  40.0869991  84.3665005  60.3109999  39.4279991  83.0015005  60.7699999
  40.5089991  83.0085005  59.6129999  39.1739991  84.4685005  57.7879999
  39.4909991  85.3385005  58.0779999  39.8999991  83.9855005  57.3629999
  38.4489991  84.5835005  57.1539999  36.6399991  81.0725005  57.0369999
  36.9429991  80.9265005  55.8609999  36.0459991  80.1215005  57.7409999
  35.8679991  80.1795005  58.5799999  35.6409991  78.8725005  57.1179999
  36.4399991  78.4515005  56.7639999  34.9939991  77.9255005  58.1369999
  34.3309991  78.4105005  58.6529999  34.3159991  76.7765005  57.4129999
  33.9089991  76.1805005  58.0609999  33.6319991  77.1255005  56.8209999
  34.9739991  76.2875005  56.8939999  36.0599991  77.3835005  59.0599999
  35.6549991  76.7845005  59.7059999  36.7219991  76.8995005  58.5409999
  36.4889991  78.1185005  59.5259999  34.6659991  79.1355005  55.9979999
  34.8329991  78.6265005  54.8899999  33.6579991  79.9575005  56.2759999
  33.5169991  80.3115005  57.0469999  32.6959991  80.3215005  55.2509999
  32.2709991  79.5065005  54.9409999  31.6249991  81.2635005  55.8279999
  32.0499991  82.0175005  56.2659999  30.7509991  81.8005005  54.7079999
  30.0779991  82.3935005  55.0779999  31.2999991  82.2895005  54.0749999
  30.3159991  81.0615005  54.2539999  30.7949991  80.5075005  56.8519999
  30.1179991  81.0975005  57.2189999  30.3659991  79.7495005  56.4249999
  31.3709991  80.1925005  57.5659999  33.3849991  80.9925005  54.0699999
  33.0999991  80.6685005  52.9199999  34.2779991  81.9275005  54.3719999
  34.4829991  82.1365005  55.1809999  35.0009991  82.6935005  53.3729999
  34.3449991  83.1255005  52.8039999  35.8729991  83.7345005  54.0659999
  35.3009991  84.3675005  54.5279999  36.4119991  83.2945005  54.7419999
  36.7759991  84.4845005  53.1379999  36.2569991  85.1895005  52.0649999
  35.3389991  85.1885005  51.9149999  37.0859991  85.8925005  51.2159999
  36.7279991  86.3615005  50.4969999  38.4439991  85.8985005  51.4349999
  39.0039991  86.3755005  50.8659999  38.9769991  85.1985005  52.4979999
  39.8959991  85.1995005  52.6429999  38.1449991  84.4985005  53.3449999
  38.5069991  84.0305005  54.0629999  35.8609991  81.8185005  52.4849999
  35.6829991  81.8015005  51.2699999  36.7879991  81.1005005  53.1009999
  36.8909991  81.1005005  53.9549999  37.7269991  80.2395005  52.4009999
  38.2309991  80.7945005  51.7859999  38.6809991  79.5685005  53.3929999
  38.1519991  79.1085005  54.0639999  39.1889991  78.8915005  52.9199999
  39.6429991  80.4825005  54.0909999  40.0149991  80.2305005  55.4049999
  39.6569991  79.4975005  55.8509999  40.9109991  81.0565005  56.0569999
  41.1549991  80.8775005  56.9359999  41.4419991  82.1455005  55.4009999
  42.0449991  82.7035005  55.8369999  41.0779991  82.4075005  54.0949999
  41.4359991  83.1425005  53.6509999  40.1829991  81.5795005  53.4469999
  39.9409991  81.7625005  52.5679999  36.9959991  79.1615005  51.6209999
  37.3659991  78.8535005  50.4879999  35.9589991  78.5915005  52.2339999
  35.7069991  78.7905005  53.0319999  35.1539991  77.5685005  51.5939999
  35.7079991  76.8065005  51.3649999  34.4739991  77.2505005  52.2079999
  34.5049991  78.1255005  50.3499999  34.6029991  77.5245005  49.2819999
  33.8689991  79.2875005  50.4929999  33.7979991  79.6985005  51.2449999
  33.2299991  79.9755005  49.3849999  32.5099991  79.4085005  49.0679999
  32.6429991  81.3235005  49.8349999  33.3589991  81.8785005  50.1819999
  31.9929991  82.0305005  48.6579999  31.6259991  82.8785005  48.9519999
  32.6559991  82.1875005  47.9679999  31.2809991  81.4775005  48.3009999
  31.6639991  81.1025005  50.8589999  32.0509991  80.9335005  51.5849999
  34.2119991  80.2085005  48.2599999  33.9039991  79.9285005  47.1039999
  35.4019991  80.6985005  48.6089999  35.6159991  80.9065005  49.4159999
  36.4539991  80.9255005  47.6369999  36.1519991  81.6425005  47.0569999
  37.7619991  81.3395005  48.3079999  37.9559991  80.6975005  49.0089999
  38.4729991  81.2665005  47.6519999  37.8229991  82.7295005  48.9129999
  37.5749991  83.3935005  48.2509999  37.1879991  82.8045005  49.6419999
  39.2059991  82.9885005  49.4069999  39.7799991  82.0875005  49.9639999
  39.7119991  84.0665005  49.2069999  36.7119991  79.6725005  46.8349999
  36.7679991  79.7225005  45.6089999  36.8849991  78.5545005  47.5359999
  36.8229991  78.5075005  48.3919999  37.1999991  77.3005005  46.8839999
  37.9589991  77.4795005  46.3079999  37.5859991  76.2345005  47.8889999
  38.2149991  76.5975005  48.5319999  36.8039991  75.9485005  48.3869999
  38.1989991  75.0605005  47.1759999  39.4909991  75.1565005  46.6869999
  39.9819991  75.9345005  46.8209999  40.0499991  74.1005005  46.0019999
  40.9179991  74.1615005  45.6739999  39.3069991  72.9445005  45.8059999
  39.8439991  71.8845005  45.1229999  39.9069991  72.0785005  44.3079999
  38.0259991  72.8515005  46.2949999  37.5359991  72.0725005  46.1629999
  37.4649991  73.9075005  46.9799999  36.5969991  73.8435005  47.3079999
  36.0579991  76.7975005  46.0129999  36.2969991  76.2435005  44.9439999
  34.8219991  77.0005005  46.4499999  34.6279991  77.3355005  47.2179999
  33.6729991  76.6565005  45.6259999  33.7029991  75.7035005  45.4469999
  32.3599991  76.9745005  46.3619999  32.3939991  77.8795005  46.7079999
  31.1869991  76.8675005  45.4019999  30.3639991  77.0695005  45.8729999
  31.3059991  77.4975005  44.6739999  31.1419991  75.9665005  45.0449999
  32.1829991  76.0005005  47.5159999  31.3559991  76.1985005  47.9829999
  32.1509991  75.0935005  47.1729999  32.9289991  76.0875005  48.1299999
  33.7249991  77.4095005  44.3059999  33.5269991  76.8295005  43.2349999
  34.0199991  78.6995005  44.3949999  34.1469991  79.1095005  45.1399999
  34.1549991  79.5405005  43.2259999  33.3479991  79.4575005  42.6939999
  34.3209991  81.0055005  43.6499999  35.0499991  81.0805005  44.2859999
  34.6449991  81.8525005  42.4429999  34.7489991  82.7775005  42.7149999
  35.4699991  81.5395005  42.0399999  33.9239991  81.7855005  41.7969999
  33.0389991  81.4895005  44.3079999  33.1429991  82.4155005  44.5769999
  32.3039991  81.4155005  43.6789999  32.8509991  80.9455005  45.0889999
  35.3289991  79.0945005  42.3629999  35.2169991  79.0695005  41.1409999
  36.4339991  78.7125005  43.0099999  36.5259991  78.7685005  43.8629999
  37.5979991  78.1605005  42.3269999  37.9399991  78.8565005  41.7439999
  38.6789991  77.7575005  43.3289999  38.2469991  77.3295005  44.0849999
  39.2459991  77.0905005  42.9109999  39.5649991  78.8715005  43.8559999
  40.0339991  79.2875005  43.1159999  39.0129991  79.5575005  44.2629999
  40.5569991  78.3755005  44.8569999  41.0879991  79.1215005  45.1769999
  40.0839991  78.0135005  45.6229999  41.4459991  77.3515005  44.3129999
  41.2649991  76.5285005  44.4859999  42.5319991  77.6125005  43.5579999
  42.8519991  78.8395005  43.2409999  42.3669991  79.4945005  43.5149999
  43.5479991  78.9915005  42.7589999  43.3219991  76.6615005  43.0969999
  43.1519991  75.8375005  43.2749999  44.0059991  76.8655005  42.6179999
  37.2269991  76.9485005  41.4859999  37.6259991  76.8525005  40.3259999
  36.4519991  76.0395005  42.0739999  36.1769991  76.1055005  42.8859999
  35.9929991  74.8385005  41.3919999  36.7809991  74.3425005  41.1199999
  35.1399991  73.9895005  42.3319999  34.4609991  74.5585005  42.7259999
  34.6779991  73.3195005  41.8039999  35.8849991  73.2815005  43.4589999
  36.4799991  73.8955005  43.9169999  34.8719991  72.7505005  44.4629999
  35.3369991  72.2985005  45.1839999  34.3569991  73.4885005  44.8239999
  34.2759991  72.1255005  44.0219999  36.7169991  72.1525005  42.8689999
  37.1939991  71.6965005  43.5799999  36.1339991  71.5235005  42.4159999
  37.3539991  72.5165005  42.2339999  35.1829991  75.1735005  40.1589999
  35.3919991  74.5915005  39.0979999  34.2689991  76.1295005  40.2889999
  34.0859991  76.5315005  41.0269999  33.4919991  76.5695005  39.1419999
  33.0109991  75.8015005  38.7969999  32.4859991  77.6395005  39.5459999
  31.9089991  77.2875005  40.2419999  32.9609991  78.3955005  39.9259999
  31.6419991  78.1135005  38.4009999  30.6209991  77.4295005  37.8169999
  30.3389991  76.5795005  38.0679999  30.0669991  78.1735005  36.8049999
  29.4099991  77.9285005  36.3069999  30.7299991  79.3695005  36.7169999
  30.5319991  80.4375005  35.8579999  29.8649991  80.4195005  35.2099999
  31.3719991  81.5405005  36.0019999  31.2609991  82.2715005  35.4379999
  32.3589991  81.5745005  36.9549999  32.9029991  82.3255005  37.0239999
  32.5599991  80.5035005  37.8199999  33.2299991  80.5315005  38.4639999
  31.7289991  79.3795005  37.6979999  34.4049991  77.1155005  38.0609999
  34.3379991  76.7025005  36.9019999  35.2689991  78.0395005  38.4549999
  35.3539991  78.2875005  39.2739999  36.1589991  78.7265005  37.5409999
  35.6159991  79.1505005  36.8579999  36.9459991  79.7575005  38.2999999
  37.3609991  80.3745005  37.6769999  36.3479991  80.2785005  38.8579999
  37.9309991  79.1595005  39.0959999  37.6109991  78.4815005  39.4759999
  37.1079991  77.7705005  36.8319999  37.4909991  78.0095005  35.6859999
  37.4539991  76.6675005  37.4999999  37.1709991  76.4915005  38.2929999
  38.3449991  75.6485005  36.9599999  39.2139991  76.0655005  36.8549999
  38.4209991  74.4775005  37.9149999  39.0149991  73.8015005  37.5519999
  38.7609991  74.7795005  38.7719999  37.5359991  74.0995005  38.0339999
  37.9129991  75.1455005  35.5909999  38.7619991  74.7715005  34.7859999
  36.6029991  75.1275005  35.3189999  35.9999991  75.4325005  35.8499999
  36.0799991  74.5755005  34.0699999  36.2949991  73.6305005  34.0269999
  35.1129991  74.6465005  34.0729999  36.6269991  75.2695005  32.8209999
  36.6319991  74.6835005  31.7389999  37.0939991  76.5145005  32.9659999
  37.0899991  76.9455005  33.7099999  37.6599991  77.2535005  31.8449999
  36.9989991  77.2225005  31.1359999  37.9559991  78.6845005  32.2449999
  38.1649991  79.1985005  31.4489999  37.1579991  79.0755005  32.6339999
  39.3219991  78.8405005  33.4219999  38.9309991  78.5785005  34.5259999
  38.9569991  76.6375005  31.3549999  39.3239991  76.7895005  30.1889999
  39.6589991  75.9515005  32.2439999  39.4289991  75.8425005  33.0659999
  40.9009991  75.3195005  31.8749999  41.4229991  75.9455005  31.3499999
  41.7039991  74.9425005  33.0999999  41.1259991  74.4575005  33.7089999
  42.4079991  74.3315005  32.8299999  42.3309991  76.0945005  33.8499999
  41.6859991  76.8135005  33.9429999  42.5699991  75.8095005  34.7459999
  43.5329991  76.5915005  33.1489999  43.2669991  77.0895005  32.3599999
  44.0129991  77.2075005  33.7239999  44.4119991  75.4995005  32.7619999
  44.3269991  75.1925005  31.9629999  45.3489991  74.9245005  33.5439999
  45.5559991  75.3175005  34.7809999  45.0879991  75.9575005  35.1129999
  46.1599991  74.9345005  35.2589999  46.0819991  73.9425005  33.0539999
  45.9589991  73.6765005  32.2449999  46.6819991  73.5685005  33.5429999
  40.6069991  74.0885005  31.0719999  39.8109991  73.2535005  31.4899999
  41.2829991  73.9535005  29.9349999  41.8379991  74.5375005  29.6339999
  41.1319991  72.7755005  29.0909999  40.1929991  72.6695005  28.8739999
  41.9119991  72.9465005  27.8069999  41.7069991  72.2185005  27.1999999
  41.6419991  73.7675005  27.3659999  43.2899991  72.9775005  28.0609999
  43.7059991  73.0715005  27.3379999  41.6079991  71.5335005  29.8299999
  41.0719991  70.4415005  29.6479999  42.5899991  71.7245005  30.7039999
  42.9939991  72.4765005  30.8059999  43.0749991  70.6735005  31.5729999
  43.2779991  69.8995005  31.0249999  44.3369991  71.1275005  32.2929999
  44.9699991  71.4575005  31.6359999  44.1149991  71.8735005  32.8719999
  45.0109991  70.0475005  33.1229999  44.3779991  69.6815005  33.7609999
  45.2879991  69.3175005  32.5479999  46.2159991  70.6045005  33.8589999
  46.8809991  70.8975005  33.2159999  45.9509991  71.3855005  34.3689999
  46.8309991  69.5745005  34.7909999  46.1269991  69.0635005  35.2209999
  47.3629991  68.9475005  34.2769999  47.6829991  70.2185005  35.8259999
  48.0749991  69.5905005  36.3199999  48.3059991  70.7165005  35.4299999
  47.1789991  70.7335005  36.3469999  42.0169991  70.2825005  32.5939999
  41.8789991  69.1095005  32.9379999  41.2909991  71.2745005  33.1019999
  41.3309991  72.0915005  32.8379999  40.3489991  71.0255005  34.1759999
  40.5049991  70.1135005  34.4669999  40.5919991  71.9925005  35.3269999
  40.3869991  72.8925005  35.0299999  39.9769991  71.7845005  36.0469999
  42.0049991  71.9655005  35.8669999  42.6419991  70.7575005  36.0729999
  42.2079991  69.9625005  35.8609999  43.9169991  70.7255005  36.5909999
  44.3419991  69.9105005  36.7329999  44.5649991  71.9085005  36.8999999
  45.8399991  71.8665005  37.4139999  46.1119991  72.6485005  37.5539999
  43.9369991  73.1155005  36.6889999  44.3749991  73.9105005  36.8939999
  42.6559991  73.1445005  36.1729999  42.2309991  73.9595005  36.0309999
  38.8879991  71.1055005  33.7339999  38.0389991  71.6195005  34.4619999
  38.5869991  70.5405005  32.5679999  39.1669991  70.2045005  32.0299999
  37.2049991  70.4495005  32.1069999  36.7749991  71.2705005  32.3919999
  37.1379991  70.3135005  30.5769999  36.2139991  70.1915005  30.3069999
  37.6509991  71.5645005  29.9019999  37.5999991  71.4575005  28.9389999
  37.1099991  72.3235005  30.1719999  38.5729991  71.7175005  30.1609999
  37.9589991  69.1075005  30.1539999  37.9229991  69.0135005  29.1889999
  38.8799991  69.2295005  30.4319999  37.5989991  68.3085005  30.5699999
  36.4739991  69.2605005  32.7149999  37.0439991  68.1765005  32.8729999
  35.1879991  69.4575005  32.9819999  34.7969991  70.2195005  32.9049999
  34.3149991  68.3865005  33.4339999  33.3889991  68.6605005  33.3409999
  34.4379991  67.6065005  32.8699999  34.5919991  68.0185005  34.8759999
  35.3859991  68.6745005  35.5479999  33.9359991  66.9605005  35.3389999
  33.3599991  66.5145005  34.8829999  34.1489991  66.4655005  36.6859999
  33.9229991  67.1865005  37.2939999  33.2569991  65.2605005  36.9809999
  32.3349991  65.5585005  37.0259999  33.3179991  64.6385005  36.2389999
  33.5979991  64.5145005  38.2789999  34.5069991  64.1775005  38.2409999
  33.4919991  65.4715005  39.4559999  33.7069991  65.0005005  40.2759999
  34.1129991  66.2065005  39.3329999  32.5879991  65.8185005  39.5109999
  32.6539991  63.3345005  38.4449999  32.8679991  62.8615005  39.2649999
  31.7389991  63.6545005  38.4859999  32.7519991  62.7325005  37.6899999
  35.5809991  66.0665005  36.8879999  36.2299991  66.5505005  37.8089999
  36.0659991  65.1785005  36.0229999  35.6169991  64.8595005  35.3629999
  37.4199991  64.6665005  36.1259999  37.4729991  64.2355005  36.9939999
  37.7189991  63.6565005  35.0369999  37.1219991  62.8975005  35.1269999
  37.5439991  64.0535005  34.1699999  39.1419991  63.1845005  35.0929999
  39.6439991  62.2065005  35.8979999  39.1479991  61.7165005  36.5139999
  40.9879991  62.0495005  35.6679999  41.5009991  61.4855005  36.0659999
  41.3809991  62.9385005  34.6999999  42.6279991  63.1535005  34.1349999
  43.3679991  62.6545005  34.3959999  42.7329991  64.1455005  33.1599999
  43.5589991  64.3095005  32.7659999  41.6449991  64.8855005  32.7689999
  41.7469991  65.5425005  32.1179999  40.3939991  64.6665005  33.3319999
  39.6589991  65.1685005  33.0619999  40.2579991  63.6765005  34.3129999
  38.4489991  65.7595005  36.0609999  39.4269991  65.7225005  36.8009999
  38.2499991  66.7345005  35.1839999  37.5929991  66.7745005  34.6309999
  39.1819991  67.8305005  35.1189999  40.0769991  67.4945005  34.9569999
  38.9579991  68.4115005  34.3749999  39.1519991  68.6165005  36.4149999
  40.1919991  69.0155005  36.9229999  37.9709991  68.8245005  36.9729999
  37.2189991  68.5785005  36.6359999  37.8809991  69.5135005  38.2469999
  38.4739991  70.2805005  38.2109999  36.4699991  70.0005005  38.4779999
  35.8509991  69.2685005  38.3299999  36.3729991  70.2705005  39.4049999
  36.0949991  71.1655005  37.5739999  36.7329991  71.8855005  37.6969999
  36.1579991  70.8865005  36.6469999  34.7309991  71.6675005  37.8429999
  34.0929991  70.9455005  37.7329999  34.6709991  71.9615005  38.7649999
  34.3759991  72.7665005  36.9599999  34.9289991  72.9745005  36.3349999
  33.2389991  73.4805005  37.0559999  32.3719991  73.2065005  38.0049999
  32.5319991  72.5725005  38.5629999  31.6449991  73.6615005  38.0679999
  32.9929991  74.4555005  36.2029999  33.5599991  74.6375005  35.5819999
  32.2659991  74.9095005  36.2669999  38.3599991  68.6395005  39.4099999
  38.7589991  69.1605005  40.4499999  38.3879991  67.3205005  39.2139999
  38.0359991  66.9175005  38.5409999  39.0459991  66.4555005  40.1729999
  38.7079991  66.6575005  41.0589999  38.7459991  64.9705005  39.9069999
  38.9609991  64.7775005  38.9809999  39.3429991  64.4365005  40.4539999
  37.3079991  64.5095005  40.1729999  36.6859991  65.0455005  39.6559999
  37.1499991  63.0535005  39.7509999  36.2399991  62.7645005  39.9199999
  37.3449991  62.9675005  38.8049999  37.7639991  62.5005005  40.2589999
  36.9939991  64.6825005  41.6459999  36.0849991  64.3925005  41.8199999
  37.6089991  64.1495005  42.1729999  37.0859991  65.6165005  41.8889999
  40.5379991  66.7105005  40.1049999  41.1739991  66.8665005  41.1379999
  41.0769991  66.8195005  38.8879999  40.6349991  66.6975005  38.1599999
  42.4819991  67.1605005  38.6809999  43.0099991  66.4715005  39.1139999
  42.8269991  67.1915005  37.1999999  42.2129991  67.7945005  36.7519999
  43.7169991  67.5645005  37.0969999  42.7819991  65.8555005  36.5039999
  41.9139991  65.4435005  36.6409999  42.8899991  65.9805005  35.5479999
  43.8399991  64.9665005  37.0119999  43.7559991  64.8835005  37.9749999
  43.7209991  64.0785005  36.6389999  45.1659991  65.4505005  36.6859999
  45.2609991  65.9195005  35.9719999  46.2579991  65.2095005  37.4339999
  46.1519991  64.4975005  38.5339999  45.3859991  64.1875005  38.7729999
  46.8479991  64.3415005  39.0139999  47.4329991  65.6875005  37.0619999
  47.4989991  66.1525005  36.3419999  48.1309991  65.5335005  37.5399999
  42.8139991  68.5055005  39.3009999  43.8569991  68.6575005  39.9409999
  41.9079991  69.4645005  39.1359999  41.1989991  69.3725005  38.6579999
  42.0369991  70.7645005  39.7539999  42.8099991  71.2195005  39.3839999
  40.8059991  71.6145005  39.4689999  40.7239991  71.7285005  38.5089999
  40.0199991  71.1305005  39.7659999  40.8059991  72.9645005  40.1119999
  41.5259991  74.0045005  39.5589999  42.0299991  73.8555005  38.7919999
  41.5089991  75.2565005  40.1249999  41.9949991  75.9495005  39.7389999
  40.7759991  75.4815005  41.2559999  40.7649991  76.3295005  41.6379999
  40.0519991  74.4585005  41.8349999  39.5559991  74.6135005  42.6059999
  40.0689991  73.2045005  41.2609999  39.5819991  72.5135005  41.6479999
  42.2189991  70.5915005  41.2349999  43.2159991  71.0295005  41.7909999
  41.2839991  69.8915005  41.8689999  40.5869991  69.5655005  41.4849999
  41.3669991  69.6135005  43.2959999  41.3599991  70.4625005  43.7649999
  40.1719991  68.7825005  43.7309999  40.2329991  68.6005005  44.6819999
  39.3539991  69.2705005  43.5469999  40.1649991  67.9445005  43.2419999
  42.6669991  68.8965005  43.6599999  43.2679991  69.1845005  44.6939999
  43.1019991  67.9765005  42.7989999  42.6919991  67.7855005  42.0679999
  44.3159991  67.1995005  43.0069999  44.2569991  66.8655005  43.9159999
  44.3979991  66.0515005  42.0079999  44.2879991  66.4135005  41.1149999
  45.2889991  65.6705005  42.0519999  43.3859991  64.9315005  42.1999999
  43.6189991  64.4115005  42.9849999  42.5069991  65.3095005  42.3599999
  43.3399991  64.0445005  41.0079999  43.4829991  64.5745005  40.2089999
  44.0669991  63.4045005  41.0569999  42.0779991  63.3305005  40.8909999
  41.5369991  63.3605005  41.5589999  41.6979991  62.6235005  39.8059999
  42.4899991  62.5415005  38.7639999  43.2529991  62.9385005  38.7709999
  42.2469991  62.0905005  38.0729999  40.5299991  62.0075005  39.7889999
  40.0079991  62.0565005  40.4709999  40.2909991  61.5575005  39.0959999
  45.5909991  68.0255005  42.8879999  46.6409991  67.6015005  43.3669999
  45.5389991  69.1845005  42.2389999  44.8419991  69.5265005  41.8689999
  46.7629991  69.9525005  42.1389999  47.4789991  69.3635005  41.8529999
  46.6519991  71.0585005  41.0949999  47.5369991  71.2355005  40.7389999
  46.1099991  70.7335005  40.3589999  46.0609991  72.3655005  41.5879999
  45.2409991  72.1965005  42.0779999  46.6749991  72.7975005  42.2019999
  45.7829991  73.2715005  40.4089999  46.6209991  73.5005005  39.9769999
  45.2479991  72.7925005  39.7559999  45.0659991  74.5375005  40.8079999
  44.2429991  74.3155005  41.2709999  45.6139991  75.0425005  41.4289999
  44.7639991  75.3635005  39.6259999  43.9219991  75.6475005  39.6699999
  45.3119991  76.0645005  39.6049999  44.8749991  74.8785005  38.8879999
  47.0849991  70.5435005  43.5099999  46.1819991  71.0545005  44.1739999
  48.3559991  70.4525005  43.9359999  49.4089991  70.5215005  42.8959999
  49.3359991  71.3305005  42.3649999  49.3549991  69.7725005  42.2809999
  50.6749991  70.4945005  43.6889999  51.4229991  70.8505005  43.1839999
  50.9149991  69.5925005  43.9529999  50.3519991  71.3355005  44.8509999
  50.4319991  72.2785005  44.6369999  50.9539991  71.1605005  45.5909999
  48.9089991  70.9655005  45.2059999  48.8139991  70.2995005  45.9049999
  48.1979991  72.2015005  45.7399999  47.8449991  72.2525005  46.9139999
  48.0259991  73.2015005  44.8819999  48.2559991  73.1565005  44.0549999
  47.4309991  74.4735005  45.2559999  48.0089991  74.8645005  45.9299999
  47.3229991  75.3875005  44.0469999  46.8579991  74.9205005  43.3349999
  46.5309991  76.6255005  44.4119999  46.4639991  77.2065005  43.6379999
  45.6409991  76.3675005  44.6999999  46.9799991  77.0965005  45.1319999
  48.7019991  75.7575005  43.5379999  49.1149991  76.3835005  44.1529999
  49.2619991  74.9655005  43.5209999  48.6579991  76.3635005  42.1679999
  49.5579991  76.5845005  41.8829999  48.2679991  75.7295005  41.5459999
  48.1189991  77.1695005  42.1879999  46.0479991  74.2955005  45.8239999
  45.7529991  74.7585005  46.9219999  45.2029991  73.6285005  45.0519999
  45.4139991  73.3095005  44.2819999  43.8329991  73.3735005  45.4379999
  43.4209991  74.2235005  45.6589999  43.0889991  72.7385005  44.3069999
  43.5619991  71.9435005  44.0159999  42.2149991  72.4515005  44.6159999
  42.9369991  73.6135005  43.2239999  42.1219991  73.6845005  43.0339999
  43.7689991  72.4765005  46.6559999  42.9129991  72.6635005  47.5159999
  44.6989991  71.5185005  46.7379999  45.2759991  71.3515005  46.1229999
  44.8009991  70.6655005  47.9129999  43.9689991  70.1695005  47.9709999
  45.9599991  69.6605005  47.8089999  46.7629991  70.1425005  47.5579999
  46.1759991  68.9895005  49.1509999  46.9079991  68.3565005  49.0819999
  46.3909991  69.6605005  49.8179999  45.3679991  68.5215005  49.4129999
  45.6879991  68.6185005  46.7349999  44.9349991  68.0705005  47.0049999
  45.4329991  69.0655005  45.9129999  46.8799991  67.7315005  46.4709999
  46.6569991  67.0865005  45.7819999  47.6279991  68.2735005  46.1759999
  47.1219991  67.2635005  47.2849999  45.0109991  71.5105005  49.1509999
  44.3319991  71.3215005  50.1579999  45.9429991  72.4485005  49.0579999
  46.4379991  72.5605005  48.3629999  46.2139991  73.3795005  50.1309999
  46.4779991  72.8615005  50.9079999  47.3589991  74.3285005  49.7539999
  47.2009991  74.6875005  48.8669999  47.4139991  75.4945005  50.7229999
  48.1409991  76.0875005  50.4749999  46.5749991  75.9815005  50.6919999
  47.5609991  75.1615005  51.6219999  48.6779991  73.5625005  49.7329999
  48.9609991  73.3955005  50.6449999  48.5349991  72.6975005  49.3169999
  49.7789991  74.2845005  49.0009999  50.5879991  73.7495005  49.0229999
  49.5129991  74.4315005  48.0799999  49.9459991  75.1385005  49.4289999
  44.9869991  74.1765005  50.4769999  44.6319991  74.2735005  51.6429999
  44.3269991  74.7275005  49.4649999  44.5529991  74.6335005  48.6399999
  43.1469991  75.5495005  49.6689999  43.3909991  76.3275005  50.1939999
  42.6079991  76.0155005  48.3149999  42.3919991  75.2395005  47.7749999
  41.7809991  76.5045005  48.4529999  43.5949991  76.9035005  47.5479999
  44.3319991  77.6505005  48.1519999  43.5979991  76.8135005  46.3449999
  42.0769991  74.7835005  50.4519999  41.4659991  75.3245005  51.3759999
  41.8989991  73.5135005  50.1059999  42.2869991  73.1465005  49.4319999
  41.0219991  72.6155005  50.8429999  40.1289991  72.9945005  50.8389999
  41.0119991  71.2445005  50.1669999  41.9279991  70.9895005  49.9749999
  40.6619991  70.5935005  50.7959999  40.2039991  71.1535005  48.8769999
  40.3509991  71.9395005  48.3279999  40.6419991  69.9335005  48.0799999
  40.1259991  69.8795005  47.2609999  41.5839991  70.0095005  47.8629999
  40.4949991  69.1325005  48.6069999  38.7319991  71.0555005  49.2439999
  38.1999991  70.9965005  48.4349999  38.5849991  70.2645005  49.7849999
  38.4699991  71.8435005  49.7459999  41.4629991  72.4695005  52.2919999
  40.6479991  72.6235005  53.2019999  42.7499991  72.1955005  52.4969999
  43.3209991  72.0965005  51.8619999  43.3139991  72.0365005  53.8329999
  42.8519991  71.2865005  54.2389999  44.8199991  71.7395005  53.7669999
  45.2479991  72.3885005  53.1859999  45.4309991  71.8555005  55.1549999
  46.3809991  71.6675005  55.1069999  45.2969991  72.7545005  55.4939999
  45.0049991  71.2195005  55.7499999  45.0569991  70.3465005  53.1859999
  44.7979991  69.6805005  53.8419999  44.4819991  70.2225005  52.4139999
  46.4899991  70.1065005  52.7779999  46.5779991  69.2105005  52.4179999
  46.7469991  70.7525005  52.1019999  47.0669991  70.2025005  53.5519999
  43.0939991  73.2675005  54.6889999  42.7529991  73.1545005  55.8609999
  43.2819991  74.4385005  54.0949999  43.5549991  74.5175005  53.2829999
  43.0449991  75.7105005  54.7599999  43.6829991  75.8145005  55.4829999
  43.2329991  76.8525005  53.7459999  42.7289991  76.6545005  52.9409999
  42.7089991  78.1645005  54.2939999  42.8399991  78.8655005  53.6359999
  41.7629991  78.0785005  54.4909999  43.1879991  78.3905005  55.1059999
  44.7079991  76.9655005  53.4229999  44.8459991  77.6825005  52.7839999
  45.2029991  77.1575005  54.2349999  45.0209991  76.1295005  53.0429999
  41.6569991  75.7545005  55.3689999  41.4999991  76.0365005  56.5629999
  40.6589991  75.4405005  54.5459999  40.7639991  75.2585005  53.7119999
  39.2829991  75.3805005  55.0039999  39.0399991  76.2675005  55.3109999
  38.3499991  74.9545005  53.8569999  38.6539991  74.1095005  53.4909999
  36.9389991  74.7675005  54.3819999  36.3559991  74.4995005  53.6549999
  36.9369991  74.0815005  55.0679999  36.6209991  75.6025005  54.7599999
  38.3839991  75.9885005  52.7559999  37.7939991  75.7145005  52.0359999
  38.0899991  76.8445005  53.1059999  39.2889991  76.0715005  52.4179999
  39.1309991  74.3945005  56.1519999  38.5849991  74.7365005  57.1989999
  39.5999991  73.1685005  55.9279999  40.0289991  72.9525005  55.2139999
  39.4359991  72.0685005  56.8669999  38.4819991  71.9675005  57.0079999
  40.0319991  70.7845005  56.2809999  40.9329991  70.9565005  55.9659999
  40.0899991  69.7065005  57.3529999  40.4679991  68.8965005  56.9769999
  40.6449991  70.0105005  58.0879999  39.1939991  69.5245005  57.6779999
  39.1749991  70.3225005  55.1139999  39.5489991  69.5095005  54.7399999
  38.2719991  70.1505005  55.4239999  39.1559991  71.0125005  54.4329999
  40.0639991  72.3395005  58.2169999  39.4359991  72.1035005  59.2439999
  41.2959991  72.8325005  58.2159999  41.7479991  72.9865005  57.5009999
  41.9969991  73.1595005  59.4459999  42.1609991  72.3435005  59.9439999
  43.3439991  73.8035005  59.1369999  43.7989991  74.0155005  59.9669999
  43.8859991  73.1875005  58.6189999  43.2049991  74.6175005  58.6279999
  41.1459991  74.0815005  60.2849999  40.9129991  73.8195005  61.4669999
  40.6579991  75.1445005  59.6539999  40.8189991  75.3255005  58.8289999
  39.7989991  76.1045005  60.3139999  40.2439991  76.4305005  61.1119999
  39.5499991  77.2605005  59.3729999  39.2729991  76.9265005  58.5049999
  38.8259991  77.8105005  59.7099999  40.7119991  78.0305005  59.2389999
  40.8159991  78.5025005  59.9259999  38.4919991  75.4725005  60.7969999
  38.0319991  75.7805005  61.8939999  37.9219991  74.5665005  60.0019999
  38.2189991  74.3555005  59.2229999  36.7169991  73.8455005  60.4059999
  36.0249991  74.5095005  60.5489999  36.2649991  72.8775005  59.3159999
  37.0239991  72.3355005  59.0509999  35.6039991  72.2755005  59.6929999
  35.6789991  73.5225005  58.0789999  34.8169991  73.9105005  58.2959999
  36.2529991  74.2495005  57.7919999  35.4829991  72.3475005  56.7279999
  34.1519991  71.3335005  57.3589999  33.8319991  70.7455005  56.6569999
  34.4749991  70.8025005  58.1039999  33.4259991  71.9025005  57.6589999
  36.9339991  73.0815005  61.6979999  36.0749991  73.0865005  62.5769999
  38.0799991  72.4205005  61.8169999  38.6979991  72.4005005  61.2199999
  38.3599991  71.6635005  63.0179999  37.5749991  71.1325005  63.2239999
  39.5289991  70.7005005  62.8159999  40.3339991  71.2005005  62.6099999
  39.7359991  69.9075005  64.0909999  40.4769991  69.2925005  63.9729999
  39.9329991  70.5145005  64.8209999  38.9299991  69.4075005  64.2959999
  39.2369991  69.7635005  61.6559999  39.9829991  69.1565005  61.5349999
  38.4339991  69.2545005  61.8459999  39.1069991  70.2815005  60.8459999
  38.6409991  72.6065005  64.1829999  38.2819991  72.3065005  65.3219999
  39.2099991  73.7855005  63.8949999  39.5379991  74.0015005  63.1299999
  39.3029991  74.8135005  64.9279999  39.8619991  74.4295005  65.6209999
  39.9669991  76.1215005  64.4459999  39.5289991  76.4205005  63.6339999
  39.8249991  77.1705005  65.5389999  40.2389991  77.9985005  65.2489999
  38.8849991  77.3255005  65.7189999  40.2609991  76.8575005  66.3469999
  41.4259991  75.9015005  64.1349999  41.8219991  76.7345005  63.8349999
  41.8849991  75.5955005  64.9329999  41.5109991  75.2335005  63.4369999
  37.9239991  75.1615005  65.4529999  37.7739991  75.4335005  66.6349999
  36.9079991  75.1445005  64.5899999  36.9779991  74.9985005  63.7449999
  35.5569991  75.3875005  65.0739999  35.5849991  76.2245005  65.5639999
  34.5579991  75.5045005  63.9239999  34.4829991  74.6395005  63.4919999
  33.6859991  75.7135005  64.2929999  34.8959991  76.5385005  62.8739999
  35.6599991  76.2645005  62.3429999  33.7269991  76.6925005  61.9159999
  33.9449991  77.3565005  61.2429999  33.5469991  75.8425005  61.4849999
  32.9409991  76.9775005  62.4079999  35.2479991  77.8205005  63.5689999
  35.4679991  78.4965005  62.9089999  34.4919991  78.1195005  64.0979999
  36.0109991  77.6755005  64.1489999  35.1009991  74.2655005  65.9779999
  34.5969991  74.5005005  67.0769999  35.2929991  73.0385005  65.5079999
  35.6679991  72.8725005  64.7519999  34.8809991  71.8485005  66.2379999
  33.9109991  71.8365005  66.2499999  35.4099991  70.5955005  65.5429999
  36.3789991  70.6295005  65.5299999  35.1599991  69.8175005  66.0649999
  34.8089991  70.3825005  63.8519999  35.1559991  71.3165005  63.1829999
  35.3769991  71.8705005  67.6749999  34.6139991  71.6365005  68.6139999
  36.6619991  72.1385005  67.8419999  37.2039991  72.3295005  67.2019999
  37.2629991  72.1285005  69.1599999  36.8049991  71.4645005  69.6979999
  38.7469991  71.7575005  69.0509999  39.2139991  72.4285005  68.5289999
  39.3659991  71.7155005  70.4319999  40.3039991  71.4805005  70.3589999
  39.2829991  72.5865005  70.8509999  38.9079991  71.0525005  70.9719999
  38.8899991  70.4195005  68.3459999  39.8299991  70.1875005  68.2789999
  38.4239991  69.7355005  68.8519999  38.5079991  70.4795005  67.4569999
  37.1029991  73.4805005  69.8549999  36.9049991  73.5405005  71.0659999
  37.2129991  74.5615005  69.0769999  37.2959991  74.5105005  68.2229999
  37.2059991  75.9435005  69.5739999  37.8919991  76.0415005  70.2529999
  37.4369991  76.5445005  68.8479999  35.8719991  76.3545005  70.1529999
  35.8029991  77.2505005  70.9919999  34.8239991  75.6265005  69.7779999
  34.8499991  75.0605005  69.1309999  33.5239991  75.7145005  70.4269999
  33.1519991  76.5855005  70.2169999  32.6369991  74.6085005  69.9059999
  31.7519991  74.6855005  70.2959999  32.5319991  74.6965005  68.9459999
  33.1819991  73.3525005  70.2109999  33.5479991  73.0315005  69.5259999
  33.6139991  75.6225005  71.9529999  32.7999991  76.2125005  72.6619999
  34.6119991  74.8965005  72.4549999  35.1689991  74.4575005  71.9689999
  34.8549991  74.7765005  73.8789999  34.0129991  74.5845005  74.3209999
  35.8379991  73.6485005  74.1339999  36.6639991  73.8415005  73.6629999
  36.0499991  73.6275005  75.0799999  35.3469991  72.2775005  73.7139999
  34.6029991  72.0085005  74.2759999  35.0159991  72.3125005  72.8029999
  36.4649991  71.2545005  73.8169999  37.2629991  71.6015005  73.3889999
  36.6849991  71.1065005  74.7499999  36.0749991  69.9375005  73.1719999
  35.3109991  69.5625005  73.6369999  35.7999991  70.0945005  72.2549999
  37.1969991  68.9615005  73.1939999  36.9379991  68.2015005  72.8099999
  37.8909991  69.2965005  72.7489999  37.4349991  68.8015005  74.0369999
  35.4149991  76.0755005  74.4399999  34.9119991  76.5985005  75.4349999
  36.4579991  76.5925005  73.7859999  36.8179991  76.2205005  73.0989999
  37.0919991  77.8495005  74.1779999  37.6729991  78.1565005  73.4649999
  36.4129991  78.5305005  74.3039999  37.8969991  77.6895005  75.4579999
  37.9189991  78.5825005  76.3009999  38.5219991  76.5265005  75.6149999
  38.5309991  75.9085005  75.0169999  39.2569991  76.1865005  76.8279999
  39.1269991  76.9105005  77.4599999  38.7219991  74.8835005  77.4169999
  38.9269991  74.1545005  76.8119999  39.1829991  74.6995005  78.2499999
  37.2299991  74.9085005  77.6729999  36.7609991  75.0305005  76.8329999
  36.9499991  74.0515005  78.0319999  36.8339991  76.0095005  78.6339999
  37.2849991  76.0415005  79.7819999  35.9929991  76.9275005  78.1709999
  35.6989991  76.8735005  77.3649999  35.7429991  77.5755005  78.6769999
  40.7449991  76.0545005  76.5669999  41.1909991  76.1825005  75.4309999
  41.5059991  75.7975005  77.6269999  41.2039991  75.7485005  78.4309999
  42.9429991  75.5725005  77.5149999  43.2939991  76.2215005  76.8849999
  43.6419991  75.7735005  78.8629999  43.2479991  75.1855005  79.5259999
  45.1169991  75.4305005  78.7299999  45.5579991  75.5585005  79.5849999
  45.2109991  74.5055005  78.4539999  45.5249991  76.0085005  78.0669999
  43.4599991  77.2085005  79.3239999  43.9029991  77.3335005  80.1779999
  43.8459991  77.8105005  78.6689999  42.5139991  77.4005005  79.4209999
  43.2219991  74.1685005  77.0009999  44.1429991  73.9575005  76.2159999
  42.4059991  73.2125005  77.4339999  41.8079991  73.3295005  78.0409999
  42.4639991  71.8585005  76.8979999  43.3429991  71.4895005  77.0789999
  41.4229991  70.9645005  77.5619999  41.6649991  70.8295005  78.4919999
  40.5649991  71.4155005  77.5549999  41.2829991  69.6295005  76.8909999
  42.1909991  68.6145005  77.1399999  42.8929991  68.7605005  77.7329999
  42.0659991  67.3865005  76.5169999  42.6809991  66.7115005  76.6929999
  41.0289991  67.1625005  75.6349999  40.9439991  66.3365005  75.2149999
  40.1179991  68.1665005  75.3769999  39.4179991  68.0175005  74.7829999
  40.2449991  69.3915005  76.0009999  39.6279991  70.0645005  75.8229999
  42.2159991  71.9035005  75.4069999  42.9819991  71.3455005  74.6139999
  41.1419991  72.5995005  75.0459999  40.5919991  72.9445005  75.6099999
  40.7929991  72.8445005  73.6659999  40.5869991  71.9995005  73.2359999
  39.5709991  73.7325005  73.5869999  39.3449991  73.8905005  72.6569999
  38.8259991  73.2985005  74.0309999  39.7569991  74.5785005  74.0229999
  41.9559991  73.4845005  72.9509999  42.3449991  73.0225005  71.8849999
  42.5159991  74.5315005  73.5599999  42.2329991  74.8435005  74.3099999
  43.6559991  75.2535005  73.0259999  43.3269991  75.7015005  72.2309999
  44.1929991  76.2775005  74.0239999  44.5309991  75.8215005  74.8109999
  45.3119991  77.0645005  73.3759999  45.6559991  77.7165005  74.0059999
  46.0239991  76.4595005  73.1149999  44.9729991  77.5225005  72.5909999
  43.1419991  77.1645005  74.4099999  42.5649991  76.7405005  74.8489999
  44.7909991  74.3385005  72.6499999  45.3569991  74.4995005  71.5799999
  45.1329991  73.4005005  73.5319999  44.7409991  73.2985005  74.2909999
  46.2149991  72.4485005  73.2909999  47.0279991  72.9575005  73.1479999
  46.3889991  71.5445005  74.4909999  46.5919991  72.0775005  75.2749999
  45.5579991  71.0785005  74.6719999  47.4129991  70.6165005  74.2729999
  47.4949991  70.1255005  74.9499999  45.9619991  71.6105005  72.0429999
  46.8459991  71.4545005  71.1979999  44.7429991  71.0995005  71.9119999
  44.1219991  71.1615005  72.5039999  44.3699991  70.3715005  70.7049999
  44.9729991  69.6215005  70.5829999  42.9579991  69.8275005  70.8369999
  42.7199991  69.3455005  70.0299999  42.9119991  69.2265005  71.5969999
  42.3389991  70.5625005  70.9689999  44.4859991  71.2925005  69.4929999
  45.0349991  70.9235005  68.4509999  43.9899991  72.5075005  69.6689999
  43.6239991  72.7615005  70.4049999  44.0089991  73.5315005  68.6539999
  43.6929991  73.1295005  67.8299999  43.0779991  74.6735005  69.0419999
  43.3089991  74.9785005  69.9339999  43.2269991  75.8285005  68.0919999
  42.6269991  76.5435005  68.3549999  44.1419991  76.1495005  68.1139999
  43.0079991  75.5385005  67.1929999  41.6479991  74.1765005  69.0139999
  41.3749991  74.0415005  68.0929999  41.6009991  73.3135005  69.4539999
  40.6949991  75.1205005  69.6779999  39.7959991  74.7575005  69.6339999
  40.9499991  75.2385005  70.6059999  40.7199991  75.9775005  69.2249999
  45.4029991  74.0455005  68.3819999  45.6429991  74.5775005  67.3149999
  46.3129991  73.8795005  69.3319999  46.1289991  73.5295005  70.0959999
  47.7069991  74.2625005  69.1989999  47.7869991  75.2035005  68.9789999
  48.4159991  74.0245005  70.5339999  47.8259991  74.3275005  71.2419999
  48.5249991  73.0675005  70.6459999  49.7619991  74.6715005  70.7459999
  50.4459991  74.1625005  70.2829999  49.7609991  75.5615005  70.3599999
  50.0939991  74.7535005  72.1979999  49.8739991  73.9105005  72.6239999
  51.0499991  74.8825005  72.3009999  49.3879991  75.8335005  72.8769999
  48.8359991  76.3025005  72.4139999  49.5399991  76.1485005  74.1799999
  50.3439991  75.4605005  74.9519999  50.7849991  74.7965005  74.6299999
  50.4309991  75.6735005  75.7809999  48.9089991  77.1675005  74.7299999
  48.3819991  77.6535005  74.2549999  49.0239991  77.3455005  75.5629999
  48.3389991  73.4725005  68.0699999  48.9689991  74.0415005  67.1749999
  48.0889991  72.1645005  68.0759999  47.6969991  71.7515005  68.7199999
  48.4749991  71.3125005  66.9529999  49.4389991  71.3285005  66.8429999
  48.2249991  70.3935005  67.1359999  47.7979991  71.7895005  65.6689999
  48.4359991  71.9355005  64.6219999  46.5039991  72.0725005  65.7649999
  46.0379991  71.9835005  66.4819999  45.7699991  72.5695005  64.6149999
  45.9029991  71.9265005  63.9009999  44.2759991  72.6835005  64.9129999
  44.1409991  73.2835005  65.6629999  43.5769991  73.2125005  63.6759999
  42.6259991  73.2905005  63.8499999  43.9359991  74.0845005  63.4489999
  43.7209991  72.6015005  62.9369999  43.7019991  71.3175005  65.2679999
  43.6649991  70.7705005  64.4679999  44.3009991  70.8725005  65.8879999
  42.3249991  71.3915005  65.8789999  42.0129991  70.4965005  66.0829999
  42.3609991  71.9145005  66.6949999  41.7149991  71.8115005  65.2519999
  46.2949991  73.9325005  64.1649999  46.1799991  74.2855005  62.9999999
  46.8459991  74.7105005  65.0889999  46.9509991  74.4825005  65.9119999
  47.3229991  76.0345005  64.7689999  46.7039991  76.4275005  64.1339999
  47.3329991  76.9075005  66.0009999  47.6189991  76.3865005  66.7679999
  47.9769991  77.6235005  65.8879999  45.9499991  77.4975005  66.2679999
  45.6559991  77.9785005  65.4789999  45.3209991  76.7725005  66.4089999
  45.8979991  78.4105005  67.4329999  46.5029991  79.1525005  67.2779999
  45.0049991  78.7815005  67.5019999  46.2419991  77.7795005  68.6889999
  45.6549991  77.2855005  69.0779999  47.4369991  77.9335005  69.2689999
  48.3659991  78.6415005  68.6929999  48.2129991  79.0145005  67.9329999
  49.1319991  78.7355005  69.0719999  47.7479991  77.3995005  70.4239999
  47.1699991  76.9225005  70.8469999  48.5299991  77.5255005  70.7589999
  48.6659991  76.0055005  64.0739999  48.9999991  76.9355005  63.3439999
  49.3629991  74.8795005  64.1629999  49.2579991  74.2735005  64.7639999
  50.3989991  74.6205005  63.1759999  51.0639991  75.3235005  63.2479999
  51.1059991  73.2935005  63.4189999  51.5249991  73.3085005  64.2939999
  50.4509991  72.5785005  63.4309999  52.1409991  72.9995005  62.3789999
  53.1469991  73.9145005  62.1129999  53.1789991  74.7135005  62.5879999
  54.1019991  73.6535005  61.1499999  54.7709991  74.2765005  60.9769999
  54.0629991  72.4705005  60.4469999  54.7059991  72.2925005  59.7989999
  53.0679991  71.5475005  60.7049999  53.0419991  70.7465005  60.2319999
  52.1119991  71.8145005  61.6649999  51.4419991  71.1915005  61.8329999
  49.7669991  74.6095005  61.7859999  50.2359991  75.2815005  60.8689999
  48.6759991  73.8685005  61.6349999  48.3199991  73.3865005  62.2519999
  47.9899991  73.8345005  60.3439999  48.6339991  73.5475005  59.6769999
  46.8259991  72.8405005  60.3769999  46.1519991  73.1755005  60.9889999
  46.4199991  72.8115005  59.4959999  47.1919991  71.4175005  60.7899999
  47.6459991  71.4165005  61.6469999  45.9179991  70.5975005  60.9229999
  46.1419991  69.6915005  61.1849999  45.3449991  70.9965005  61.5969999
  45.4529991  70.5815005  60.0719999  48.1349991  70.8225005  59.7619999
  48.3689991  69.9175005  60.0229999  47.6999991  70.8065005  58.8949999
  48.9399991  71.3615005  59.7099999  47.4689991  75.2285005  59.9569999
  47.4419991  75.5855005  58.7789999  47.0889991  76.0295005  60.9509999
  47.0789991  75.7985005  61.7789999  46.6499991  77.3925005  60.6989999
  45.9599991  77.3515005  60.0179999  46.0619991  78.0075005  61.9609999
  46.7279991  77.9845005  62.6659999  45.8579991  78.9405005  61.7939999
  44.8019991  77.2995005  62.4429999  44.9039991  76.3435005  62.3119999
  44.6989991  77.4465005  63.3959999  43.5649991  77.7645005  61.7359999
  43.0039991  78.7975005  62.1079999  43.1349991  77.0355005  60.7159999
  43.5569991  76.3215005  60.4899999  42.4339991  77.2765005  60.2799999
  47.7789991  78.2675005  60.1519999  47.5549991  79.0355005  59.2219999
  49.0099991  78.1345005  60.6609999  49.2349991  77.6255005  61.3159999
  50.0859991  78.9275005  60.0519999  49.7439991  79.8355005  60.0279999
  51.3979991  78.9585005  60.8759999  52.0059991  79.5635005  60.4219999
  51.1269991  79.4685005  62.2789999  51.9549991  79.4835005  62.7839999
  50.7609991  80.3655005  62.2319999  50.4909991  78.8835005  62.7189999
  52.0729991  77.5925005  60.9399999  51.6019991  77.0355005  61.5789999
  51.9959991  77.1595005  60.0749999  53.5219991  77.6655005  61.3259999
  53.8959991  76.7705005  61.3499999  54.0039991  78.1995005  60.6749999
  53.6029991  78.0735005  62.2019999  50.3949991  78.4365005  58.6459999
  50.8009991  79.2235005  57.7899999  50.1179991  77.1585005  58.3679999
  49.8339991  76.5875005  58.9449999  50.2849991  76.6325005  57.0199999
  51.1669991  76.9075005  56.7239999  50.1889991  75.1035005  57.0279999
  49.3279991  74.8515005  57.3969999  50.2069991  74.7895005  56.1099999
  51.2859991  74.3735005  57.8129999  51.2819991  74.6565005  58.7409999
  51.0199991  72.8785005  57.7629999  51.7099991  72.4105005  58.2579999
  50.1549991  72.6905005  58.1589999  51.0249991  72.5795005  56.8399999
  52.6419991  74.7115005  57.2229999  53.3349991  74.2495005  57.7199999
  52.6699991  74.4325005  56.2939999  52.7889991  75.6685005  57.2769999
  49.2669991  77.2075005  56.0249999  49.3959991  76.9975005  54.8209999
  48.2919991  77.9945005  56.5069999  48.1629991  78.1395005  57.3449999
  47.3559991  78.6795005  55.6309999  47.0659991  78.0175005  54.9839999
  46.1679991  79.2085005  56.3969999  46.4869991  79.8385005  57.0619999
  45.6029991  79.7045005  55.7839999  45.3229991  78.1675005  57.0899999
  44.9709991  77.5395005  56.4389999  45.8679991  77.6575005  57.7099999
  44.2159991  78.8185005  57.8109999  43.6589991  79.3045005  57.1829999
  43.6549991  78.1445005  58.2249999  44.7129991  79.7255005  58.8219999
  45.5649991  79.8205005  58.8959999  43.9289991  80.4265005  59.6499999
  42.6249991  80.3105005  59.5549999  42.2819991  79.7875005  58.9649999
  42.1139991  80.7575005  60.0829999  44.4649991  81.2095005  60.5669999
  45.3199991  81.2705005  60.6339999  43.9589991  81.6585005  61.0979999
  48.0029991  79.8445005  54.9079999  47.4289991  80.3925005  53.9729999
  49.2429991  80.1695005  55.2609999  49.6499991  79.8535005  55.9499999
  50.0189991  81.1135005  54.4769999  49.4779991  81.9055005  54.3339999
  51.2779991  81.4895005  55.2389999  51.7129991  80.6785005  55.5469999
  51.8939991  81.9285005  54.6319999  51.0299991  82.3975005  56.4299999
  50.4829991  83.1495005  56.1539999  50.5289991  81.9145005  57.1049999
  52.5629991  83.0025005  57.1419999  53.2209991  81.4555005  57.7399999
  53.2839991  81.4825005  58.7079999  52.6339991  80.7295005  57.4749999
  54.1029991  81.3115005  57.3629999  50.3709991  80.5555005  53.0899999
  50.7979991  81.3005005  52.2109999  50.1509991  79.2555005  52.8799999
  49.8939991  78.7115005  53.4939999  50.3279991  78.6395005  51.5809999
  51.0809991  79.0765005  51.1539999  50.5979991  77.1455005  51.7559999
  49.8289991  76.7435005  52.1889999  50.6709991  76.7425005  50.8769999
  51.8469991  76.7845005  52.5579999  51.8439991  77.2405005  53.4139999
  51.8639991  75.2845005  52.8139999  52.6559991  75.0515005  53.3229999
  51.0729991  75.0325005  53.3149999  51.8739991  74.8115005  51.9669999
  53.0779991  77.2205005  51.7799999  53.8759991  76.9945005  52.2829999
  53.0969991  76.7665005  50.9229999  53.0479991  78.1795005  51.6369999
  49.1059991  78.8245005  50.6779999  49.1899991  78.5625005  49.4869999
  47.9759991  79.2615005  51.2439999  47.9909509  79.4565550  52.2348730
  46.7129991  79.4515005  50.5149999  46.3193311  78.4977235  50.1636679
  45.6909991  80.0805005  51.4779999  45.8100568  79.5120560  52.4003856
  45.9273745  81.1281143  51.6643648  44.2339991  80.0255005  51.1249999
  43.6259991  78.9135005  50.5759999  42.3289991  79.1485005  50.4579999
  41.6645155  78.3875155  50.0487781  42.0819991  80.3645005  50.8989999
  41.1775062  80.8132662  50.9235332  43.2529991  80.9335005  51.3239999
  43.2516277  81.9453234  51.7293560  46.9299991  80.3495005  49.3049999
  46.4579991  80.0715005  48.1979999  47.6839991  81.4195005  49.5399999
  48.0399991  81.5705005  50.3079999  47.9969991  82.4455005  48.5599999
  47.1329991  82.7505005  48.2409999  48.8099991  83.5675005  49.2249999
  48.4279991  83.7785005  50.0909999  50.2449991  83.1095005  49.4359999
  50.7539991  83.8205005  49.8559999  50.2539991  82.3255005  50.0069999
  50.6439991  82.8895005  48.5799999  48.7589991  84.8175005  48.3559999
  49.2719991  85.5255005  48.7759999  49.1339991  84.6205005  47.4829999
  47.8379991  85.1035005  48.2539999  48.7659991  81.9685005  47.3269999
  48.8919991  82.7415005  46.3849999  49.2649991  80.7145005  47.3139999
  49.1679991  80.1605005  47.9639999  50.0279991  80.1725005  46.1789999
  50.7399991  80.8115005  46.0209999  50.5859991  78.8055005  46.5109999
  51.1739991  78.5195005  45.7949999  51.1269991  78.8695005  47.3139999
  49.5089991  77.7555005  46.7189999  48.3719991  78.1245005  46.8949999
  49.8309991  76.5955005  46.7059999  49.2039991  80.0445005  44.9009999
  49.7649991  79.8935005  43.8089999  47.8889991  80.1735005  45.0429999
  47.4969991  80.1985005  45.8079999  46.9879991  80.2845005  43.9209999
  47.1149991  79.5175005  43.3409999  45.5719991  80.3095005  44.4209999
  44.9689991  80.3145005  43.6609999  45.3979991  79.4935005  44.9159999
  45.2619991  81.4945005  45.3019999  46.0309991  81.6935005  45.8579999
  45.1029991  82.2755005  44.7489999  44.0859991  81.2515005  46.1589999
  43.3689991  80.8645005  45.6319999  44.3089991  80.6085005  46.8499999
  43.6389991  82.4845005  46.7639999  43.9989991  83.2105005  46.4749999
  42.7239991  82.6105005  47.7259999  42.1529991  81.5625005  48.2619999
  42.3659991  80.7735005  47.9949999  41.5649991  81.6625005  48.8809999
  42.4239991  83.8425005  48.0819999  42.8119991  84.5075005  47.6989999
  41.8399991  83.9825005  48.6979999  47.2799991  81.5375005  43.1089999
  47.0949991  81.5435005  41.8969999  47.8199991  82.5615005  43.7679999
  47.8759991  82.5905005  44.6259999  48.3699991  83.7345005  43.1099999
  48.0159991  83.7435005  42.2069999  47.9529991  85.0165005  43.8169999
  47.0069991  85.1715005  43.6689999  48.0769991  84.9115005  44.7729999
  48.7419991  86.2225005  43.3369999  49.6509991  86.1585005  43.6709999
  48.7929991  86.2005005  42.3689999  48.1529991  87.5445005  43.7679999
  47.2539991  88.0635005  43.1029999  48.6499991  88.0965005  44.8699999
  49.2779991  87.6995005  45.3039999  48.3439991  88.8505005  45.1489999
  49.8869991  83.6675005  43.0569999  50.5049991  84.1525005  42.1079999
  50.4789991  83.0695005  44.0849999  50.0439991  82.6995005  44.7279999
  51.9259991  82.9785005  44.2279999  52.3029991  83.8715005  44.2029999
  52.1349991  82.6065005  45.0989999  52.5909991  82.1285005  43.1529999
  52.9239991  80.9665005  43.3839999  52.8459991  82.7535005  42.0059999
  52.5839991  83.5565005  41.8429999  53.5919991  82.1525005  40.9079999
  53.1029991  81.3895005  40.5629999  53.6699991  82.7905005  40.1819999
  54.9739991  81.7125005  41.3459999  55.4859991  80.7185005  40.8529999
  55.5579991  82.4405005  42.2929999  55.2079991  83.1525005  42.6249999
  56.8519991  82.1005005  42.8609999  57.5009991  82.0695005  42.1409999
  57.2599991  83.1645005  43.8869999  58.1269991  82.9335005  44.2559999
  57.3449991  84.5285005  43.2199999  57.6029991  85.1945005  43.8759999
  58.0059991  84.5015005  42.5099999  56.4799991  84.7615005  42.8469999
  56.2749991  83.2155005  44.9269999  56.6239991  82.9845005  45.6549999
  56.8149991  80.7345005  43.5319999  57.7399991  79.9335005  43.3819999
  55.7199991  80.4685005  44.2409999  55.0859991  81.0365005  44.3659999
  55.4919991  79.1815005  44.8759999  56.2519991  78.9905005  45.4469999
  54.2219991  79.2095005  45.7219999  54.2409991  79.9935005  46.2939999
  53.4549991  79.3035005  45.1359999  54.0399991  77.9935005  46.5699999
  54.4559991  77.8335005  47.8559999  54.9089991  78.4765005  48.3519999
  54.1109991  76.5895005  48.3149999  54.2759991  76.2835005  49.1009999
  53.4599991  75.9125005  47.3179999  52.9249991  74.6385005  47.3079999
  52.9739991  74.0895005  48.0569999  52.3089991  74.2055005  46.1359999
  51.9419991  73.3515005  46.1059999  52.2299991  75.0055005  45.0249999
  51.8119991  74.6865005  44.2579999  52.7669991  76.2875005  45.0329999
  52.7119991  76.8295005  44.2789999  53.3929991  76.7475005  46.2009999
  55.3459991  78.1115005  43.8239999  55.9309991  77.0335005  43.9309999
  54.5509991  78.4265005  42.8079999  54.1559991  79.1865005  42.7289999
  54.2769991  77.5025005  41.7289999  53.8969991  76.6935005  42.1049999
  53.2729991  78.1105005  40.7639999  53.6189991  78.9565005  40.4399999
  53.1819991  77.5275005  39.9939999  51.8979991  78.3395005  41.3769999
  51.6619991  77.5765005  41.9269999  51.9329991  79.1115005  41.9629999
  50.8429991  78.5495005  40.3509999  50.8779991  77.8255005  39.7069999
  49.9729991  78.5075005  40.7769999  50.9669991  79.8085005  39.6539999
  51.4489991  79.8255005  38.9419999  50.3819991  80.9565005  40.0409999
  49.6589991  81.0135005  41.1309999  49.5519991  80.3095005  41.6129999
  49.2919991  81.7555005  41.3649999  50.5339991  82.0505005  39.3169999
  51.0069991  82.0285005  38.5989999  50.1599991  82.7845005  39.5639999
  55.5589991  77.1245005  41.0019999  55.7629991  75.9585005  40.6709999
  56.4249991  78.1125005  40.7889999  56.2689991  78.9305005  41.0039999
  57.7199991  77.9095005  40.1719999  57.5729991  77.4925005  39.3089999
  58.4279991  79.2495005  39.9799999  58.3589991  79.7575005  40.8029999
  59.3709991  79.0825005  39.8279999  57.8919991  80.1045005  38.8319999
  56.9279991  80.1955005  38.8939999  58.4919991  81.5015005  38.9059999
  58.1489991  82.0405005  38.1759999  58.2519991  81.9125005  39.7509999
  59.4579991  81.4435005  38.8379999  58.2409991  79.4225005  37.5269999
  57.9079991  79.9525005  36.7859999  59.2039991  79.3355005  37.4549999
  57.8349991  78.5425005  37.5029999  58.5859991  76.9935005  40.9979999
  59.1669991  76.0535005  40.4629999  58.6439991  77.2355005  42.3039999
  58.2639991  77.9025005  42.6909999  59.3819991  76.3545005  43.1939999
  60.3229991  76.4235005  42.9699999  59.1869991  76.7755005  44.6509999
  59.5509991  77.6675005  44.7659999  58.2359991  76.8315005  44.8319999
  59.8269991  75.8495005  45.6899999  59.4969991  74.9435005  45.5839999
  61.3339991  75.8365005  45.4879999  61.7439991  75.2515005  46.1439999
  61.5379991  75.5145005  44.5959999  61.6829991  76.7355005  45.5949999
  59.4599991  76.3305005  47.0849999  59.8639991  75.7465005  47.7459999
  59.7859991  77.2355005  47.2119999  58.4959991  76.3175005  47.1889999
  58.9389991  74.9115005  43.0119999  59.7709991  74.0285005  42.8049999
  57.6269991  74.6865005  43.0739999  57.0459991  75.3035005  43.2189999
  57.0509991  73.3595005  42.8989999  57.3559991  72.7765005  43.6119999
  56.0849991  73.4135005  42.9699999  57.4289991  72.7575005  41.5529999
  57.7869991  71.5815005  41.4749999  57.3579991  73.5715005  40.4999999
  57.1019991  74.3905005  40.5489999  57.7119991  73.1415005  39.1569999
  57.1059991  72.4295005  38.9009999  57.5729991  74.2915005  38.1809999
  58.1659991  75.0135005  38.4409999  57.8469991  74.0035005  37.2959999
  56.2529991  74.7585005  38.1369999  56.0599991  75.1225005  38.8689999
  59.1299991  72.6155005  39.1189999  59.3909991  71.5755005  38.5239999
  60.0349991  73.3365005  39.7659999  59.8499991  74.0615005  40.1899999
  61.4349991  72.9645005  39.8179999  61.7239991  72.7835005  38.9099999
  62.2509991  74.1065005  40.3929999  61.9119991  74.3705005  41.2619999
  63.6929991  73.6665005  40.5839999  64.2099991  74.4005005  40.9519999
  63.7229991  72.9125005  41.1939999  64.0679991  73.4045005  39.7279999
  62.1509991  75.2765005  39.4399999  62.6659991  76.0215005  39.7869999
  62.4999991  75.0185005  38.5729999  61.2219991  75.5415005  39.3479999
  61.6619991  71.7015005  40.6179999  62.4869991  70.8755005  40.2389999
  60.9129991  71.5335005  41.7049999  60.3719991  72.1255005  42.0149999
  60.9599991  70.2945005  42.4689999  61.8629991  70.1805005  42.8039999
  59.9959991  70.3585005  43.6679999  59.1249991  70.6575005  43.3639999
  59.8429991  68.9795005  44.2899999  59.2349991  69.0295005  45.0439999
  59.4889991  68.3635005  43.6289999  60.7079991  68.6635005  44.5939999
  60.5339991  71.3415005  44.6959999  59.9279991  71.3835005  45.4519999
  61.4079991  71.0485005  44.9979999  60.6099991  72.2215005  44.2939999
  60.6159991  69.1075005  41.5839999  61.3079991  68.0895005  41.5999999
  59.5639991  69.2565005  40.7819999  59.0439991  69.9415005  40.7979999
  59.2009991  68.2535005  39.7939999  59.0499991  67.4215005  40.2689999
  57.9239991  68.6475005  39.0659999  57.1759991  68.5975005  39.6819999
  57.9919991  69.5705005  38.7769999  57.6469991  67.7775005  37.8799999
  57.1859991  66.4805005  38.0489999  57.0439991  66.1495005  38.9059999
  56.9359991  65.6755005  36.9539999  56.6259991  64.8075005  37.0769999
  57.1459991  66.1575005  35.6799999  56.9779991  65.6155005  34.9429999
  57.6069991  67.4475005  35.4999999  57.7489991  67.7745005  34.6409999
  57.8569991  68.2505005  36.5939999  58.1689991  69.1175005  36.4669999
  60.3239991  68.0375005  38.7849999  60.7209991  66.9035005  38.5219999
  60.8519991  69.1285005  38.2379999  60.5769991  69.9255005  38.4069999
  61.9599991  69.0705005  37.2899999  61.6339991  68.6045005  36.5039999
  62.4139991  70.4855005  36.8909999  62.5129991  71.0235005  37.6919999
  63.7649991  70.4345005  36.1959999  64.0369991  71.3325005  35.9509999
  64.4229991  70.0495005  36.7959999  63.6979991  69.8885005  35.3969999
  61.3559991  71.1415005  35.9969999  61.3729991  70.7165005  35.1249999
  60.4779991  70.9775005  36.3759999  61.5419991  72.6315005  35.8189999
  60.8409991  72.9785005  35.2449999  61.4979991  73.0685005  36.6839999
  62.4059991  72.8035005  35.4139999  63.1419991  68.2945005  37.8459999
  63.7709991  67.5085005  37.1369999  63.4429991  68.5075005  39.1179999
  62.9348777  69.1891448  39.6632274  64.5389991  67.8095005  39.7449999
  65.1737500  67.3599481  38.9813946  65.3799991  68.7665005  40.5739999
  64.7671889  69.3078632  41.2947560  66.1601153  68.2172678  41.1011263
  66.0659991  69.7895005  39.7469999  66.7269991  69.4795005  38.5759999
  67.2389991  70.5845005  38.0649999  67.7962204  70.5586047  37.1285530
  66.9429991  71.5885005  38.8689999  67.2122366  72.5525373  38.7339293
  66.2089991  71.1195005  39.9229999  65.8649949  71.8065105  40.6961619
  64.1029991  66.6695005  40.6259999  64.8439991  66.2925005  41.5199999
  62.9159991  66.1205005  40.3899999  62.3959991  66.3605005  39.7479999
  62.3899991  65.0445005  41.2179999  62.1979991  65.4285005  42.0879999
  61.1239991  64.4815005  40.6059999  60.4599991  65.1865005  40.5609999
  61.3129991  64.2115005  39.6939999  60.5309991  63.3005005  41.3509999
  61.1999991  62.6035005  41.4369999  60.2879991  63.5735005  42.2499999
  59.3369991  62.7585005  40.6579999  58.9509991  62.0465005  41.1919999
  58.6649991  63.4535005  40.5849999  59.6519991  62.2505005  39.3309999
  59.4579991  62.7485005  38.6569999  60.2249991  61.0575005  39.0819999
  60.5529991  60.2625005  40.0759999  60.4019991  60.5035005  40.8869999
  60.9189991  59.5015005  39.9149999  60.4539991  60.6835005  37.8349999
  60.2369991  61.2015005  37.1839999  60.8199991  59.9215005  37.6749999
  63.3929991  63.9205005  41.4149999  63.7229991  63.5725005  42.5469999
  63.8599991  63.3525005  40.3119999  63.6439991  63.6035005  39.5179999
  64.7929991  62.2375005  40.3519999  64.4129991  61.5465005  40.9169999
  64.9989991  61.6835005  38.9469999  65.2629991  62.4085005  38.3599999
  65.7339991  61.0505005  38.9639999  63.7809991  61.0025005  38.3649999
  63.5509991  60.2375005  38.9149999  63.0279991  61.6135005  38.3999999
  63.9829991  60.5415005  36.9309999  64.2339991  61.3375005  36.0219999
  63.8709991  59.2375005  36.7219999  63.6949991  58.7105005  37.3779999
  63.9739991  58.9185005  35.9299999  66.1259991  62.6465005  40.9599999
  66.7159991  61.8935005  41.7339999  66.5839991  63.8495005  40.6159999
  66.1839991  64.3705005  40.0609999  67.8219991  64.3955005  41.1589999
  68.5439991  63.7895005  40.9309999  68.1079991  65.7665005  40.5519999
  67.3459991  66.3435005  40.7169999  68.8659991  66.1575005  41.0129999
  68.3979991  65.7595005  39.0589999  68.9249991  66.5425005  38.8329999
  68.9369991  64.9825005  38.8429999  67.1579991  65.7445005  38.2229999
  66.4739991  64.7515005  38.2539999  66.8869991  66.7165005  37.5549999
  67.7409991  64.5115005  42.6719999  68.6969991  64.1985005  43.3809999
  66.5889991  64.9645005  43.1479999  65.9319991  65.1965005  42.6439999
  66.3149991  65.1155005  44.5589999  67.0319991  65.6315005  44.9599999
  64.9919991  65.8605005  44.7559999  64.3169991  65.4455005  44.1959999
  64.7069991  65.7465005  45.6759999  65.0359991  67.3605005  44.4399999
  65.4969991  67.5165005  43.6009999  63.6159991  67.8955005  44.3109999
  63.6439991  68.8445005  44.1109999  63.1579991  67.4285005  43.5949999
  63.1399991  67.7555005  45.1449999  65.7829991  68.0715005  45.5559999
  65.8179991  69.0225005  45.3679999  65.3229991  67.9255005  46.3979999
  66.6849991  67.7215005  45.6159999  66.2669991  63.7735005  45.2409999
  66.8179991  63.6205005  46.3209999  65.6509991  62.7875005  44.5969999
  65.2399991  62.8845005  43.8479999  65.6269991  61.4325005  45.1279999
  65.1799991  61.4595005  45.9879999  64.8419991  60.4955005  44.1939999
  65.1549991  60.6145005  43.2839999  65.0749991  59.0475005  44.5899999
  64.5759991  58.4655005  43.9959999  66.0209991  58.8425005  44.5249999
  64.7769991  58.9095005  45.5029999  63.3499991  60.8415005  44.2459999
  62.9879991  60.5445005  45.0949999  63.2499991  61.8055005  44.2159999
  62.5379991  60.2295005  43.1259999  61.6079991  60.4885005  43.2209999
  62.8749991  60.5435005  42.2729999  62.6089991  59.2625005  43.1649999
  67.0399991  60.9025005  45.3379999  67.3459991  60.3425005  46.3909999
  67.8969991  61.1145005  44.3409999  67.6749991  61.4795005  43.5949999
  69.3019991  60.7455005  44.4219999  69.3559991  59.7835005  44.5299999
  70.0399991  61.1475005  43.1269999  69.9529991  62.1065005  43.0119999
  71.5199991  60.8115005  43.2099999  71.9579991  61.0735005  42.3849999
  71.9189991  61.2885005  43.9539999  71.6279991  59.8565005  43.3439999
  69.4549991  60.4635005  42.0119999  68.6939991  60.7835005  41.8549999
  69.9619991  61.4105005  45.6189999  70.5659991  60.7425005  46.4599999
  69.8209991  62.7325005  45.6809999  69.3939991  63.1845005  45.0869999
  70.3669991  63.5515005  46.7479999  71.3329991  63.4875005  46.6949999
  69.9259991  65.0115005  46.5729999  68.9569991  65.0505005  46.5589999
  70.4239991  65.8575005  47.7319999  70.1379991  66.7765005  47.6079999
  70.0589991  65.5155005  48.5629999  71.3929991  65.8225005  47.7659999
  70.4399991  65.5195005  45.3369999  69.9939991  65.2065005  44.6979999
  69.9299991  63.0625005  48.1099999  70.7509991  62.9055005  49.0119999
  68.6269991  62.8405005  48.2439999  68.0689991  62.9405005  47.5979999
  68.0059991  62.4115005  49.4759999  68.1619991  63.0945005  50.1459999
  66.5049991  62.2325005  49.2619999  66.3689991  61.7575005  48.4269999
  66.1599991  61.6665005  49.9699999  65.6789991  63.5205005  49.2259999
  66.0849991  64.1695005  48.6299999  64.2809991  63.2015005  48.7129999
  63.7519991  64.0145005  48.6879999  64.3409991  62.8275005  47.8199999
  63.8579991  62.5595005  49.3039999  65.6269991  64.1155005  50.6229999
  65.1049991  64.9325005  50.6079999  65.2159991  63.4805005  51.2299999
  66.5269991  64.3135005  50.9239999  68.6039991  61.1285005  49.9699999
  69.0199991  61.0585005  51.1179999  68.6779991  60.1325005  49.0939999
  68.3789991  60.1835005  48.2889999  69.2799991  58.8495005  49.4219999
  68.7279991  58.4365005  50.1039999  69.3249991  57.9605005  48.1889999
  68.4269991  57.6585005  47.9799999  69.6329991  58.4815005  47.4309999
  70.2239991  56.7625005  48.3669999  69.7859991  55.6615005  49.0889999
  68.9339991  55.6575005  49.4629999  70.6189991  54.5715005  49.2509999
  70.3299991  53.8305005  49.7339999  71.8899991  54.5865005  48.6899999
  72.7219991  53.5015005  48.8549999  73.4519991  53.6465005  48.4659999
  72.3199991  55.6855005  47.9749999  73.1719991  55.6915005  47.6009999
  71.4919991  56.7715005  47.8139999  71.7839991  57.5125005  47.3329999
  70.6789991  59.0085005  49.9869999  71.0059991  58.4395005  51.0309999
  71.5009991  59.7795005  49.2849999  71.2749991  60.1775005  48.5569999
  72.8729991  60.0205005  49.6909999  73.3449991  59.1735005  49.7149999
  73.5639991  60.9435005  48.6799999  73.0269991  61.7415005  48.5559999
  74.9259991  61.3625005  49.1999999  75.3539991  61.9455005  48.5539999
  74.8199991  61.8345005  50.0409999  75.4759991  60.5755005  49.3389999
  73.6989991  60.2255005  47.3369999  74.3819991  59.5405005  47.4109999
  72.8649991  59.7735005  47.1339999  74.0489991  61.1495005  46.1949999
  74.1199991  60.6375005  45.3739999  73.3559991  61.8205005  46.0979999
  74.8959991  61.5845005  46.3789999  72.9159991  60.6315005  51.0839999
  73.6959991  60.2045005  51.9399999  72.0509991  61.6195005  51.3019999
  71.5219991  61.9285005  50.6989999  71.9219991  62.2695005  52.5889999
  72.7609991  62.6955005  52.8249999  71.2529991  62.9695005  52.5359999
  71.5339991  61.2725005  53.6649999  72.1539991  61.2545005  54.7219999
  70.5229991  60.4455005  53.3809999  70.1239991  60.4395005  52.6189999
  69.9879991  59.4665005  54.3259999  69.5889991  59.9675005  55.0539999
  68.9299991  58.5875005  53.6589999  69.3189991  58.1725005  52.8739999
  68.6889991  57.8725005  54.2679999  67.6859991  59.3135005  53.2529999
  66.7959991  58.7335005  52.3619999  66.9739991  57.8875005  52.0179999
  65.6479991  59.3995005  51.9799999  65.0579991  59.0035005  51.3799999
  65.3759991  60.6515005  52.4879999  64.5999991  61.0975005  52.2349999
  66.2559991  61.2425005  53.3719999  66.0769991  62.0895005  53.7109999
  67.4019991  60.5735005  53.7509999  67.9909991  60.9745005  54.3489999
  71.0739991  58.5765005  54.8699999  71.1479991  58.3445005  56.0799999
  71.9349991  58.1065005  53.9679999  71.8659991  58.2395005  53.1209999
  73.0819991  57.3155005  54.3609999  72.7609991  56.4655005  54.7009999
  74.0039991  57.0615005  53.1679999  74.2299991  57.9195005  52.7749999
  74.8289991  56.6775005  53.5029999  73.4799991  56.1575005  52.0569999
  72.6089991  56.4555005  51.7499999  74.4649991  56.2105005  50.9009999
  74.1509991  55.6415005  50.1809999  74.5399991  57.1235005  50.5809999
  75.3339991  55.9005005  51.2009999  73.3279991  54.7375005  52.5849999
  72.9949991  54.1635005  51.8779999  74.1899991  54.4105005  52.8869999
  72.7029991  54.7325005  53.3259999  73.8609991  58.0485005  55.4269999
  74.0509991  57.5315005  56.5239999  74.2929991  59.2625005  55.0879999
  74.1239991  59.6325005  54.3299999  75.0989991  60.0815005  55.9799999
  75.9429991  59.6345005  56.1479999  75.3049991  60.9225005  55.5419999
  74.4089991  60.3635005  57.3069999  75.0539991  60.3355005  58.3519999
  73.1059991  60.6585005  57.2589999  72.6459991  60.6645005  56.5319999
  72.3379991  61.0015005  58.4529999  72.6939991  61.8365005  58.7949999
  70.8429991  61.1795005  58.1209999  70.5399991  60.3805005  57.6619999
  70.3539991  61.2285005  58.9569999  70.4509991  62.3935005  57.2699999
  70.9489991  62.3855005  56.4379999  68.9659991  62.3305005  56.9549999
  68.7159991  63.0975005  56.4169999  68.7729991  61.5155005  56.4649999
  68.4589991  62.3375005  57.7819999  70.7779991  63.6585005  58.0139999
  70.5289991  64.4255005  57.4739999  70.2859991  63.6785005  58.8499999
  71.7299991  63.6885005  58.1989999  72.4669991  59.9155005  59.4919999
  72.8009991  60.1805005  60.6489999  72.1799991  58.6935005  59.0639999
  71.9869991  58.5035005  58.2479999  72.1689991  57.5605005  59.9589999
  71.6949991  57.8265005  60.7619999  71.4449991  56.3755005  59.3309999
  71.8799991  56.1245005  58.5009999  71.4829991  55.2075005  60.3069999
  71.0249991  54.4455005  59.9189999  72.4049991  54.9695005  60.4919999
  71.0429991  55.4615005  61.1329999  69.9969991  56.7545005  59.0289999
  69.5049991  56.8135005  59.8629999  69.9779991  57.6365005  58.6249999
  69.2979991  55.7775005  58.1119999  68.3869991  56.0725005  57.9589999
  69.7689991  55.7335005  57.2649999  69.2889991  54.8985005  58.5219999
  73.5799991  57.1555005  60.3299999  73.8459991  56.7845005  61.4729999
  74.4909991  57.2335005  59.3659999  74.3239991  57.4725005  58.5569999
  75.8769991  56.9065005  59.6319999  75.9209991  55.9685005  59.8769999
  76.7409991  57.1275005  58.3949999  76.5279991  57.9975005  58.0229999
  77.6709991  57.1565005  58.6699999  76.5979991  56.1015005  57.3149999
  76.0109991  54.8715005  57.5639999  75.6949991  54.6755005  58.4159999
  75.8919991  53.9335005  56.5549999  75.4999991  53.1095005  56.7319999
  76.3519991  54.2155005  55.2899999  76.2669991  53.5845005  54.6119999
  76.9389991  55.4355005  55.0279999  77.2519991  55.6285005  54.1739999
  77.0609991  56.3685005  56.0359999  77.4599991  57.1885005  55.8549999
  76.4019991  57.7565005  60.7709999  76.9759991  57.2295005  61.7199999
  76.1879991  59.0675005  60.6779999  75.7759991  59.4425005  60.0229999
  76.6469991  59.9845005  61.7029999  77.6029991  59.8475005  61.7889999
  76.3799991  61.4195005  61.3229999  76.7299991  61.5985005  60.4359999
  75.4239991  61.5815005  61.2889999  76.9789991  62.2765005  62.2569999
  76.8709991  63.0735005  62.0149999  75.9729991  59.7085005  63.0159999
  76.6399991  59.5825005  64.0359999  74.6449991  59.6175005  62.9919999
  74.1719991  59.7125005  62.2799999  73.8689991  59.3435005  64.1929999
  73.8189991  60.1745005  64.6899999  72.4949991  58.8585005  63.8259999
  71.9509991  58.7755005  64.6249999  72.0589991  59.5075005  63.2519999
  72.5729991  57.6255005  63.1739999  73.1649991  57.6595005  62.5789999
  74.5179991  58.2915005  65.0509999  74.8529991  58.5235005  66.2139999
  74.6479991  57.1115005  64.4719999  74.4619991  56.9575005  63.6469999
  75.1229991  55.9655005  65.1979999  74.6689991  55.9635005  66.0549999
  74.7919991  54.7025005  64.4449999  73.8569991  54.7185005  64.1869999
  75.3119991  54.6715005  63.6269999  75.0639991  53.4625005  65.2549999
  74.2529991  53.1495005  66.3379999  73.5429991  53.7055005  66.5639999
  74.5039991  52.0105005  67.0779999  73.9679991  51.7965005  67.8069999
  75.5659991  51.1885005  66.7219999  75.8359991  50.0565005  67.4429999
  75.4169991  49.4075005  67.1139999  76.3639991  51.5015005  65.6499999
  77.0699991  50.9425005  65.4189999  76.1229991  52.6375005  64.9179999
  76.6699991  52.8525005  64.1969999  76.6049991  56.0305005  65.4879999
  77.0339991  55.5795005  66.5429999  77.3949991  56.5675005  64.5639999
  77.1219991  56.9055005  63.8219999  78.8369991  56.6125005  64.7719999
  79.1449991  55.7195005  64.9929999  79.5569991  57.0525005  63.5009999
  79.0969991  56.6835005  62.7309999  79.5069991  58.0185005  63.4249999
  80.9919991  56.6305005  63.4649999  81.5079991  55.8225005  64.4659999
  80.9599991  55.5535005  65.1679999  82.8259991  55.4125005  64.4329999
  83.1629991  54.8715005  65.1109999  83.6419991  55.8055005  63.3939999
  84.5299991  55.5295005  63.3699999  83.1409991  56.6085005  62.3889999
  83.6909991  56.8735005  61.6869999  81.8239991  57.0165005  62.4269999
  81.4909991  57.5575005  61.7479999  79.1679991  57.5445005  65.9319999
  80.0179991  57.2265005  66.7619999  78.4489991  58.6585005  66.0129999
  77.9099991  58.9235005  65.3979999  78.5129991  59.5395005  67.1689999
  79.4319991  59.8335005  67.2669999  77.6209991  60.7825005  66.9729999
  76.7409991  60.5005005  66.6789999  77.4819991  61.5375005  68.2919999
  76.9199991  62.3175005  68.1609999  77.0789991  60.9575005  68.9559999
  78.3579991  61.8185005  68.5979999  78.2379991  61.6935005  65.9139999
  77.6759991  62.4745005  65.7919999  79.1209991  61.9725005  66.2019999
  78.3089991  61.2125005  65.0749999  78.0869991  58.7965005  68.4219999
  78.7639991  58.8805005  69.4429999  76.9829991  58.0465005  68.3359999
  76.5029991  57.9735005  67.6259999  76.5019991  57.2765005  69.4759999
  76.2459991  57.8985005  70.1749999  75.2709991  56.4425005  69.0969999
  74.6709991  56.9865005  68.5629999  75.5509991  55.6985005  68.5399999
  74.5199991  55.9085005  70.2939999  74.6309991  56.5655005  71.5059999
  75.1769991  57.3145005  71.5809999  73.9339991  56.1095005  72.5999999
  74.0129991  56.5495005  73.4149999  73.1109991  54.9925005  72.4929999
  72.3819991  54.5725005  73.5879999  72.2999991  55.2085005  74.1309999
  73.0049991  54.3315005  71.2849999  72.4599991  53.5815005  71.2109999
  73.7109991  54.7855005  70.1829999  73.6429991  54.3385005  69.3699999
  77.6029991  56.3675005  69.9909999  77.8989991  56.3585005  71.1809999
  78.2579991  55.6565005  69.0809999  78.0649991  55.6645005  68.2429999
  79.3739991  54.7905005  69.4239999  79.0409991  54.1085005  70.0279999
  79.9439991  54.1465005  68.1579999  80.1579991  54.8535005  67.5289999
  80.7789991  53.7105005  68.3899999  79.0559991  53.1285005  67.4479999
  78.1759991  53.4995005  67.2789999  79.6989991  52.7645005  66.1229999
  79.1439991  52.1175005  65.6609999  79.7889991  53.5615005  65.5769999
  80.5759991  52.3825005  66.2829999  78.9009991  51.9085005  68.3259999
  78.3369991  51.2575005  67.8789999  79.7729991  51.5185005  68.4949999
  78.4929991  52.1655005  69.1679999  80.4819991  55.5645005  70.1189999
  81.0219991  55.1215005  71.1329999  80.8129991  56.7295005  69.5719999
  80.4199991  57.0605005  68.8819999  81.8829991  57.5565005  70.0999999
  82.6109991  56.9585005  70.3299999  82.3169991  58.5585005  69.0499999
  83.0319991  59.1105005  69.4049999  82.6329991  58.0865005  68.2629999
  81.5649991  59.1215005  68.8089999  81.4919991  58.3025005  71.3689999
  82.3459991  58.8945005  72.0249999  80.1989991  58.3735005  71.6809999
  79.5699991  57.9385005  71.2879999  79.7749991  59.2415005  72.7629999
  80.5709991  59.4475005  73.2769999  79.1519991  60.5085005  72.2009999
  78.3159991  60.2725005  71.7689999  78.9319991  61.0955005  72.9419999
  79.9989991  61.2875005  71.2089999  80.2209991  60.7095005  70.4629999
  79.4719991  62.0205005  70.8529999  81.2609991  61.8355005  71.7899999
  81.2769991  62.2285005  72.9249999  82.2369991  61.8695005  71.0919999
  78.7779991  58.5795005  73.6969999  78.1349991  59.2575005  74.4959999
  78.6519991  57.2615005  73.5959999  79.1439991  56.7805005  73.0799999
  77.6639991  56.4915005  74.3509999  76.8089991  56.6755005  73.9309999
  78.0099991  55.0085005  74.2799999  77.8449991  54.6875005  73.3799999
  78.9579991  54.8955005  74.4529999  77.2249991  54.1625005  75.2579999
  77.3839991  53.2215005  75.0829999  77.5269991  54.3375005  76.1629999
  75.7499991  54.4665005  75.1389999  75.6089991  55.4225005  75.2219999
  75.4369991  54.2095005  74.2579999  74.9389991  53.7445005  76.1919999
  75.0029991  52.7865005  76.0549999  75.3049991  53.9295005  77.0709999
  73.5199991  54.1635005  76.1419999  73.0679991  53.7615005  76.7949999
  73.4669991  55.0465005  76.2439999  73.1699991  53.9345005  75.3559999
  77.5109991  56.9105005  75.8159999  76.3939991  57.1045005  76.2979999
  78.6269991  57.0265005  76.5269999  79.4139991  56.8745005  76.2159999
  78.5959991  57.4315005  77.9259999  77.6809991  57.6595005  78.1539999
  79.0459991  56.2825005  78.8209999  79.9029991  55.9485005  78.5119999
  79.1779991  56.6095005  79.7249999  78.0319991  55.1455005  78.8349999
  76.8569991  55.4265005  78.8789999  78.4379991  54.0095005  78.7849999
  79.4529991  58.6715005  78.1609999  80.0209991  58.8605005  79.2389999
  79.5639991  59.5055005  77.1309999  79.1419991  59.4055005  76.3879999
  80.4239991  60.6775005  77.1759999  81.2679991  60.3925005  77.5589999
  80.6399991  61.2145005  75.7829999  81.2139991  61.9955005  75.8219999
  81.0589991  60.5325005  75.2349999  79.7859991  61.4615005  75.3949999
  79.8689991  61.7785005  78.0659999  79.2209991  62.7125005  77.5909999
  80.1989991  61.6985005  79.3449999  80.5949991  61.0195005  79.6939999
  79.9149991  62.7695005  80.2829999  78.9529991  62.8915005  80.3189999
  80.4339991  62.4065005  81.6809999  81.3749991  62.1785005  81.6209999
  80.2779991  63.5865005  82.6129999  80.6079991  63.3495005  83.4939999
  80.7849991  64.3395005  82.2699999  79.3409991  63.8295005  82.6739999
  79.6709991  61.2125005  82.2179999  80.0019991  60.9875005  83.1009999
  78.7269991  61.4295005  82.2729999  79.7939991  60.4555005  81.6239999
  80.5679991  64.0665005  79.8249999  81.7839991  64.1285005  79.6529999
  79.7569991  65.0955005  79.6189999  78.9069991  65.0705005  79.7449999
  80.2579991  66.3745005  79.1539999  81.0199991  66.1935005  78.5809999
  79.1939991  67.1005005  78.3719999  79.5969991  67.8145005  77.8529999
  78.7759991  66.4925005  77.7419999  78.1699991  67.6595005  79.2859999
  78.2389991  67.4355005  80.4969999  77.2279991  68.4035005  78.7819999
  76.6339991  68.7525005  79.2969999  77.1999991  68.5455005  77.9339999
  80.7289991  67.2495005  80.3009999  80.7619991  66.8245005  81.4519999
  81.0709991  68.4895005  79.9749999  81.0119991  68.7985005  79.1739999
  81.5819991  69.4575005  80.9389999  82.3519991  69.0605005  81.3759999
  81.9849991  70.7305005  80.1989999  81.2209991  71.0645005  79.7039999
  82.2219991  71.4115005  80.8469999  83.1509991  70.5305005  79.2389999
  83.9499991  70.3275005  79.7499999  82.9699991  69.7605005  78.6769999
  83.4179991  71.7245005  78.3639999  82.7439991  72.7135005  78.5199999
  84.2919991  71.6425005  77.5339999  80.5769991  69.7835005  82.0489999
  80.9659991  70.0495005  83.1869999  79.2869991  69.7245005  81.7259999
  79.0079991  69.5535005  80.9309999  78.2109991  69.9455005  82.6929999
  78.4899991  70.6895005  83.2489999  76.9179991  70.2695005  81.9679999
  76.3029991  70.7055005  82.5779999  77.0959991  70.8955005  81.2489999
  76.3249991  69.1115005  81.4489999  76.9149991  68.5275005  81.3199999
  77.9739991  68.7375005  83.6109999  77.1569991  68.8065005  84.5279999
  78.6639991  67.6255005  83.3539999  79.2379991  67.5505005  82.7179999
  78.4899991  66.4265005  84.1529999  79.3019991  65.8965005  84.1319999
  78.3329991  66.6685005  85.0789999  77.3279991  65.6045005  83.6339999
  76.6289991  64.9515005  84.4069999  77.0939991  65.6645005  82.3289999
  77.5889991  66.0865005  81.7669999  75.9449991  64.9975005  81.7449999
  75.6259991  64.3645005  82.4069999  74.8619991  66.0115005  81.4059999
  75.2179991  66.6355005  80.7539999  74.1259991  65.5445005  80.9799999
  74.3129991  66.8045005  82.5819999  75.0469991  67.2185005  83.0629999
  73.7499991  67.5225005  82.2519999  73.5319991  65.9515005  83.5119999
  72.8279991  65.4975005  83.0219999  74.1079991  65.2645005  83.8829999
  72.9479991  66.7305005  84.5909999  72.1489991  67.0275005  84.4759999
  73.5559991  67.0265005  85.7589999  74.7759991  66.6025005  86.0149999
  75.1979991  66.1295005  85.4339999  75.1509991  66.7985005  86.7639999
  72.9149991  67.7515005  86.6589999  72.1179991  68.0305005  86.4979999
  73.2949991  67.9445005  87.4059999  76.2999991  64.2385005  80.4829999
  76.8879991  64.7935005  79.5559999  75.9169991  62.9695005  80.4229999
  75.5479991  62.5365005  81.0679999  76.1129991  62.2105005  79.1979999
  77.0389991  62.3425005  78.9399999  75.8669991  60.7155005  79.3949999
  74.9719991  60.5715005  79.7409999  76.0159991  60.0255005  78.0559999
  75.8629991  59.0735005  78.1629999  75.3689991  60.3885005  77.4309999
  76.9119991  60.1715005  77.7139999  76.8449991  60.1455005  80.3989999
  76.6759991  59.1975005  80.5129999  77.7509991  60.2755005  80.0779999
  76.7349991  60.5975005  81.2499999  75.1819991  62.7035005  78.1149999
  74.0629991  62.2105005  77.9759999  75.6579991  63.6655005  77.3379999
  76.4499991  63.9915005  77.4149999  74.8699991  64.2645005  76.2689999
  74.1389991  64.7365005  76.6989999  75.7269991  65.2275005  75.4599999
  76.5409991  64.7725005  75.1919999  75.2519991  65.4615005  74.6469999
  76.0969991  66.4955005  76.1899999  75.2889991  66.9415005  76.4879999
  76.6069991  66.2715005  76.9839999  76.8939991  67.4315005  75.3369999
  77.1129991  67.1075005  74.1969999  77.3089991  68.4525005  75.8309999
  74.2689991  63.2335005  75.3289999  73.1269991  63.3745005  74.8959999
  75.0349991  62.2085005  74.9969999  75.8109991  62.0515005  75.3339999
  74.5949991  61.2485005  74.0039999  73.7699991  61.5715005  73.6099999
  75.6559991  61.1195005  72.9379999  76.4489991  60.7115005  73.3189999
  75.3409991  60.5265005  72.2379999  76.0149991  62.4475005  72.3419999
  77.0969991  63.1705005  72.8189999  77.6059991  62.8285005  73.5179999
  77.4279991  64.3875005  72.2709999  78.1569991  64.8625005  72.5989999
  76.6809991  64.9015005  71.2379999  76.9079991  65.7205005  70.8599999
  75.5959991  64.2005005  70.7659999  75.0829991  64.5495005  70.0729999
  75.2669991  62.9825005  71.3169999  74.5309991  62.5155005  70.9929999
  74.2869991  59.9005005  74.6159999  74.7909991  58.8745005  74.1649999
  73.4449991  59.9105005  75.6469999  73.0769991  60.6255005  75.9529999
  73.0649991  58.6975005  76.3599999  73.8599991  58.2435005  76.6809999
  72.5349991  58.9275005  77.1389999  72.2739991  57.7685005  75.4599999
  72.5129991  56.5575005  75.4329999  71.3079991  58.3325005  74.7399999
  71.1209991  59.1715005  74.7499999  70.4809991  57.5355005  73.8609999
  70.6109991  56.6095005  74.1179999  69.0219991  57.8995005  74.0089999
  68.4799991  57.2865005  73.4869999  68.7539991  57.7965005  74.9359999
  68.7739991  59.2145005  73.5929999  69.2329991  59.7455005  74.0539999
  70.8809991  57.7055005  72.4259999  71.5769991  58.6575005  72.0649999
  70.4029991  56.7855005  71.6059999  69.9649991  56.0915005  71.8629999
  70.5869991  56.8835005  70.1829999  71.5389991  56.9155005  70.0009999
  70.0249991  55.6755005  69.4619999  70.5149991  54.8825005  69.7319999
  69.1019991  55.5425005  69.7269999  70.0989991  55.8245005  67.9649999
  71.3319991  55.8895005  67.3339999  72.1159991  55.8415005  67.8329999
  71.3899991  56.0255005  65.9649999  72.2139991  56.0695005  65.5369999
  70.2179991  56.0975005  65.2239999  70.2849991  56.2355005  63.8559999
  70.9749991  56.6685005  63.6509999  68.9929991  56.0345005  65.8519999
  68.2099991  56.0835005  65.3529999  68.9309991  55.8985005  67.2229999
  68.1059991  55.8565005  67.6489999  69.9289991  58.1325005  69.6829999
  70.4919991  58.8065005  68.8369999  68.7419991  58.4325005  70.2179999
  68.3519991  57.9325005  70.7989999  67.9809991  59.6305005  69.8799999
  67.7469991  59.5805005  68.9399999  66.7119991  59.6955005  70.7099999
  66.2139991  60.4945005  70.4779999  66.1679991  58.9125005  70.5309999
  66.9419991  59.7205005  71.6519999  68.8089991  60.8905005  70.0969999
  68.8469991  61.7645005  69.2299999  69.5119991  60.9635005  71.2299999
  69.4699991  60.3855005  71.8649999  70.4349991  62.0745005  71.4729999
  69.9009991  62.8825005  71.5339999  71.2089991  61.8795005  72.7759999
  71.5979991  60.9905005  72.7729999  71.9449991  62.5115005  72.7949999
  70.3969991  62.0465005  74.0469999  69.8059991  63.0845005  74.2159999
  70.3459991  61.1245005  74.8279999  71.4399991  62.1895005  70.3329999
  71.6319991  63.2555005  69.7399999  72.0799991  61.0695005  70.0309999
  71.9489991  60.3195005  70.4309999  73.0739991  61.0185005  68.9779999
  73.6839991  61.7625005  69.1019999  73.8349991  59.7145005  69.0689999
  74.5009991  59.6785005  68.3649999  74.2739991  59.6555005  69.9319999
  73.2189991  58.9725005  68.9689999  72.4539991  61.1825005  67.5959999
  73.1359991  61.5975005  66.6669999  71.1759991  60.8295005  67.4659999
  70.6919991  60.5725005  68.1289999  70.4679991  60.8395005  66.2019999
  71.0379991  60.3985005  65.5529999  69.1449991  60.0845005  66.3309999
  69.3419991  59.1545005  66.5229999  68.6659991  60.4375005  67.0969999
  68.2189991  60.1385005  65.1179999  67.9669991  61.0555005  64.9239999
  68.9369991  59.5845005  63.8989999  68.3459991  59.6205005  63.1309999
  69.7299991  60.1145005  63.7209999  69.1949991  58.6645005  64.0649999
  66.9649991  59.3355005  65.4289999  66.3669991  59.3615005  64.6659999
  67.2079991  58.4155005  65.6179999  66.5199991  59.7175005  66.2019999
  70.2059991  62.2235005  65.7119999  70.6319991  62.5695005  64.6109999
  69.5229991  63.0315005  66.5189999  69.2169991  62.8205005  67.2939999
  69.2559991  64.3915005  66.0809999  68.7409991  64.3435005  65.2599999
  68.4049991  65.1845005  67.0889999  67.9999991  65.9355005  66.6279999
  67.6809991  64.6165005  67.3969999  69.1479991  65.7015005  68.2829999
  69.3209991  65.0645005  69.4679999  68.9839991  64.2215005  69.6719999
  70.0619991  65.8385005  70.3219999  70.2949991  65.6195005  71.1199999
  70.3719991  67.0205005  69.6959999  71.0909991  68.1165005  70.1549999
  71.4689991  68.1225005  71.0049999  71.2269991  69.2055005  69.2989999
  71.6989991  69.9545005  69.5839999  70.6779991  69.1945005  68.0439999
  70.7799991  69.9375005  67.4949999  69.9699991  68.0915005  67.5759999
  69.6089991  68.0885005  66.7189999  69.8119991  66.9875005  68.4209999
  70.5739991  65.0985005  65.8419999  70.6959991  65.8565005  64.8859999
  71.5759991  64.8215005  66.6759999  71.5259991  64.2875005  67.3489999
  72.8599991  65.4425005  66.4719999  72.6879991  66.3945005  66.4069999
  73.7829991  65.1645005  67.6219999  73.3669991  65.4355005  68.4549999
  73.9549991  64.2125005  67.6879999  75.0569991  65.8985005  67.4269999
  76.2899991  65.3745005  67.1999999  76.4829991  64.4665005  67.1529999
  77.2049991  66.3805005  67.0509999  78.0449991  66.2745005  66.8979999
  76.5639991  67.5885005  67.1849999  77.0629991  68.8765005  67.1209999
  77.9669991  69.0355005  66.9729999  76.1589991  69.9315005  67.2869999
  76.4699991  70.8075005  67.2489999  74.8249991  69.7025005  67.5039999
  74.2449991  70.4215005  67.6069999  74.3319991  68.4035005  67.5709999
  73.4269991  68.2495005  67.7189999  75.2169991  67.3335005  67.4129999
  73.5309991  64.9875005  65.1879999  74.0909991  65.8075005  64.4679999
  73.4699991  63.6925005  64.8959999  73.0929991  63.1045005  65.3979999
  74.0499991  63.1545005  63.6739999  75.0129991  63.2685005  63.6879999
  73.8779991  62.2015005  63.6189999  73.4659991  63.8535005  62.4669999
  74.1959991  64.2375005  61.5499999  72.1519991  64.0615005  62.5049999
  71.6339991  63.7555005  63.1189999  71.4799991  64.8395005  61.4879999
  71.5709991  64.3745005  60.6419999  69.9769991  64.9835005  61.8049999
  69.8699991  65.3235005  62.7069999  69.3369991  65.9735005  60.8439999
  68.3929991  66.0595005  61.0489999  69.7669991  66.8385005  60.9359999
  69.4419991  65.6555005  59.9339999  69.2939991  63.6235005  61.7259999
  68.3499991  63.7235005  61.9269999  69.3979991  63.2605005  60.8329999
  69.6989991  63.0205005  62.3689999  72.1159991  66.2115005  61.3799999
  72.4519991  66.6445005  60.2829999  72.3049991  66.8745005  62.5239999
  72.0909991  66.5635005  63.2969999  72.8999991  68.2045005  62.5589999
  72.3029991  68.7645005  62.0389999  72.9989991  68.7195005  63.9869999
  73.4439991  68.0735005  64.5569999  73.8049991  69.9965005  64.0039999
  73.8689991  70.3265005  64.9139999  74.6949991  69.8225005  63.6599999
  73.3689991  70.6615005  63.4489999  71.6079991  68.9575005  64.4969999
  71.6489991  69.2865005  65.4079999  71.1649991  69.6135005  63.9359999
  71.1089991  68.1255005  64.4769999  74.2739991  68.2805005  61.9079999
  74.5799991  69.2615005  61.2259999  75.0969991  67.2525005  62.1119999
  74.9139991  66.5765005  62.6119999  76.4119991  67.2045005  61.4769999
  76.8969991  67.9965005  61.7579999  77.2009991  65.9565005  61.9009999
  78.0989991  66.0075005  61.5389999  77.3069991  65.8715005  63.4119999
  77.8079991  65.0775005  63.6569999  77.7629991  66.6585005  63.7489999
  76.4179991  65.8235005  63.7969999  76.5239991  64.7975005  61.3979999
  75.7249991  64.8055005  61.6559999  76.2549991  67.1725005  59.9699999
  76.9959991  67.8255005  59.2389999  75.2469991  66.4395005  59.5109999
  74.7159991  65.9875005  60.0149999  74.9529991  66.3385005  58.0959999
  75.8009991  66.2905005  57.6269999  74.1459991  65.0805005  57.8269999
  73.3309991  65.0895005  58.3529999  73.7429991  65.0125005  56.3609999
  73.2289991  64.2055005  56.2039999  73.2039991  65.7875005  56.1369999
  74.5389991  65.0015005  55.8069999  74.9829991  63.8785005  58.2169999
  74.4799991  63.0655005  58.0509999  75.7979991  63.8675005  57.6909999
  75.2069991  63.9325005  59.1589999  74.2239991  67.5685005  57.5549999
  74.3029991  67.8665005  56.3689999  73.5479991  68.3155005  58.4179999
  73.3819991  68.0995005  59.2339999  73.0269991  69.6085005  57.9969999
  72.6949991  69.5135005  57.0909999  71.8539991  70.0685005  58.8679999
  71.5459991  70.9295005  58.5439999  70.7069991  69.0835005  58.7869999
  69.9749991  69.3915005  59.3439999  70.4049991  69.0125005  57.8679999
  71.0049991  68.2135005  59.0969999  72.2859991  70.1835005  60.2219999
  73.0609991  69.8685005  60.2969999  74.1439991  70.6465005  58.0389999
  74.0539991  71.6885005  57.3919999  75.2169991  70.3225005  58.7739999
  75.2669991  69.5735005  59.1929999  76.4129991  71.1485005  58.9709999
  77.0119991  70.6145005  59.5159999  77.1429991  71.4965005  57.6449999
  78.0479991  71.7705005  57.8619999  77.2129991  70.2905005  56.7319999
  77.6719991  70.5315005  55.9119999  77.6969991  69.5765005  57.1749999
  76.3149991  69.9905005  56.5229999  76.4669991  72.5725005  56.9769999
  76.5779991  73.2845005  57.4089999  76.0599991  72.4385005  59.6639999
  76.3939991  73.5225005  59.1849999  75.4039991  72.3295005  60.8089999
  75.1579991  71.5875005  61.1679999  75.0509991  73.5285005  61.5519999
  75.1989991  74.2725005  60.9469999  73.5899991  73.5005005  61.9829999
  73.4369991  72.7735005  62.6069999  73.2619991  74.8125005  62.6459999
  72.3329991  74.8105005  62.9269999  73.8329991  74.9355005  63.4199999
  73.4079991  75.5375005  62.0189999  72.7029991  73.2855005  60.7689999
  72.9289991  72.4355005  60.3589999  71.7789991  73.2245005  61.0589999
  72.8219991  74.3705005  59.7429999  72.2339991  74.1765005  58.9959999
  72.5709991  75.2195005  60.1389999  73.7379991  74.4195005  59.4279999
  75.9209991  73.7245005  62.7759999  76.5349991  74.7765005  62.9459999
  75.9539991  72.7205005  63.6389999  75.5569991  71.9675005  63.5159999
  76.6829991  72.8175005  64.8909999  76.8089991  71.9335005  65.2689999
  77.5659991  73.1865005  64.7309999  75.9259991  73.6955005  65.8729999
  76.4249991  74.7395005  66.2919999  74.7099991  73.2815005  66.2219999
  74.3689991  72.5325005  65.9729999  73.8379991  74.0865005  67.0769999
  73.7089991  74.9365005  66.6279999  72.4949991  73.3915005  67.2629999
  72.6499991  72.4535005  67.4559999  72.0489991  73.7705005  68.0369999
  71.5749991  73.4995005  66.0649999  71.3149991  72.3845005  65.3009999
  71.7139991  71.5735005  65.5179999  70.4649991  72.4615005  64.2129999
  70.2949991  71.7055005  63.6989999  69.8669991  73.6695005  63.8909999
  69.0099991  73.7375005  62.8149999  69.3849991  74.1455005  62.1839999
  70.1239991  74.7915005  64.6539999  69.7219991  75.6025005  64.4399999
  70.9819991  74.7055005  65.7389999  71.1599991  75.4615005  66.2499999
  74.4629991  74.3805005  68.4399999  74.3629991  75.5015005  68.9389999
  75.1459991  73.3965005  69.0189999  75.1759991  72.5875005  68.7279999
  75.9169991  73.6425005  70.2319999  76.8169991  73.3045005  70.1029999
  75.9899991  74.6005005  70.3659999  75.3349991  73.0155005  71.4939999
  76.0589991  72.8255005  72.4709999  74.0399991  72.6955005  71.4869999
  73.5149991  72.8155005  70.8159999  73.4019991  72.0965005  72.6639999
  73.4879991  72.7345005  73.3899999  71.9229991  71.8305005  72.4149999
  71.4779991  72.6705005  72.2229999  71.8289991  71.2735005  71.6259999
  71.2269991  71.1545005  73.5869999  71.0699991  71.7865005  74.6059999
  70.8599991  70.0115005  73.4499999  74.0879991  70.8045005  73.0599999
  74.4209991  70.5915005  74.2269999  74.3329991  69.9605005  72.0729999
  74.0459991  70.0575005  71.2679999  75.1279991  68.7775005  72.2929999
  75.4709991  68.8005005  73.1999999  74.2969991  67.5245005  72.1469999
  73.8649991  67.5345005  71.2779999  74.8869991  66.7545005  72.1619999
  73.2439991  67.3515005  73.2109999  73.6599991  67.3215005  74.0869999
  72.6429991  68.1135005  73.2089999  72.4679991  66.0845005  72.9669999
  72.2019991  66.0375005  72.0349999  73.0339991  65.3155005  73.1389999
  71.2429991  66.0245005  73.8509999  70.7689991  66.8695005  73.8109999
  70.6359991  65.3425005  73.5229999  71.6179991  65.7275005  75.2519999
  70.8819991  65.6245005  75.7409999  72.0979991  64.9785005  75.2789999
  72.0999991  66.4005005  75.5799999  76.2709991  68.7565005  71.3209999
  76.0829991  68.9835005  70.1369999  77.4599991  68.5235005  71.8279999
  77.6049991  68.3895005  72.6649999  78.6489991  68.4715005  71.0039999
  78.4049991  68.3485005  70.0729999  79.4579991  69.7975005  71.0659999
  79.7509991  69.9335005  71.9809999  80.6729991  69.7125005  70.1539999
  81.1709991  70.5435005  70.1999999  81.2409991  68.9795005  70.4389999
  80.3829991  69.5595005  69.2409999  78.5879991  70.9745005  70.6469999
  79.1069991  71.7925005  70.6909999  78.2749991  70.8385005  69.7389999
  77.8259991  71.0425005  71.2439999  79.4849991  67.3105005  71.5199999
  79.7919991  67.2775005  72.7109999  79.7739991  66.3015005  70.6879999
  79.7829991  66.5445005  69.2349999  80.3959991  67.2565005  68.9929999
  78.9069991  66.8015005  68.9079999  80.2159991  65.2305005  68.6829999
  80.5869991  65.3195005  67.7909999  79.4769991  64.6055005  68.6219999
  81.2289991  64.7845005  69.6529999  82.0909991  65.1935005  69.4749999
  81.3569991  63.8235005  69.6119999  80.6859991  65.2105005  71.0029999
  80.2449991  64.4875005  71.4769999  81.8069991  65.6735005  71.9119999
  82.4259991  66.7175005  71.6799999  82.0269991  64.9025005  72.9619999
  81.6209991  64.1545005  73.0849999  82.9579991  65.2235005  74.0049999
  83.1739991  66.1685005  73.9819999  82.3399991  64.9385005  75.3579999
  82.0159991  64.0245005  75.3799999  83.0189991  65.0155005  76.0459999
  81.1999991  65.8845005  75.6659999  80.5519991  65.8595005  74.9449999
  80.7419991  65.5915005  76.4689999  81.7009991  67.3115005  75.8539999
  82.4159991  67.6075005  76.8169999  81.3479991  68.1985005  74.9289999
  80.8489991  67.9585005  74.2709999  81.6189991  69.0125005  74.9879999
  84.2339991  64.4485005  73.7879999  85.3259991  65.0155005  73.8629999
  84.0939991  63.1875005  73.3999999  83.3499991  62.7575005  73.3629999
  85.2749991  62.4405005  72.9979999  85.9179991  62.4995005  73.7219999
  84.9919991  60.9405005  72.7679999  85.8349991  60.4755005  72.6489999
  84.2479991  60.3885005  73.9739999  84.0659991  59.4455005  73.8379999
  84.7919991  60.5015005  74.7689999  83.4109991  60.8665005  74.0849999
  84.1899991  60.7485005  71.5869999  83.5789991  61.3245005  71.5659999
  85.8199991  63.0435005  71.7259999  85.0509991  63.3965005  70.8299999
  87.1449991  63.1325005  71.6509999  87.6679991  62.8825005  72.2869999
  87.8519991  63.6605005  70.4899999  87.5859991  64.5855005  70.3669999
  89.3599991  63.6075005  70.7119999  89.5639991  63.9585005  71.5929999
  89.6499991  62.6825005  70.7009999  90.1339991  64.3755005  69.6879999
  90.5179991  65.6795005  69.7699999  90.3349991  66.2445005  70.4859999
  91.2139991  66.0385005  68.6439999  91.5499991  66.8155005  68.4909999
  91.2869991  64.9575005  67.8019999  91.8799991  64.8355005  66.5579999
  92.3169991  65.5535005  66.1589999  91.7979991  63.5945005  65.9239999
  92.1879991  63.4855005  65.0869999  91.1539991  62.5305005  66.5079999
  91.1189991  61.7155005  66.0619999  90.5539991  62.6555005  67.7569999
  90.1149991  61.9345005  68.1469999  90.6239991  63.8915005  68.4159999
  87.4889991  62.8755005  69.2519999  87.3429991  63.4395005  68.1689999
  87.3249991  61.5715005  69.4329999  87.4829991  61.1745005  70.1789999
  86.8629991  60.6875005  68.3889999  87.5389991  60.6565005  67.6939999
  86.6509991  59.2735005  68.9529999  86.0619991  59.3145005  69.7229999
  85.9929991  58.3835005  67.9139999  85.8649991  57.4955005  68.2829999
  85.1329991  58.7565005  67.6659999  86.5599991  58.3285005  67.1289999
  87.9919991  58.7045005  69.3849999  87.8649991  57.8115005  69.7419999
  88.5879991  58.6645005  68.6209999  88.3799991  59.2735005  70.0679999
  85.5719991  61.2015005  67.7799999  85.5039991  61.4165005  66.5699999
  84.5499991  61.4125005  68.6139999  84.5789991  61.2905005  69.4649999
  83.2719991  61.8825005  68.0989999  82.9699991  61.2855005  67.3969999
  82.6089991  61.8475005  68.8059999  83.3519991  63.2905005  67.5579999
  82.6699991  63.6155005  66.5899999  84.1859991  64.1295005  68.1719999
  84.6469991  63.9255005  68.8689999  84.3849991  65.4935005  67.6959999
  83.5509991  65.9835005  67.7669999  85.4359991  66.2045005  68.5569999
  86.1989991  65.6145005  68.6619999  85.7469991  66.9885005  68.0789999
  84.9639991  66.6365005  69.9409999  84.3779991  67.4045005  69.8609999
  84.4449991  65.9245005  70.3459999  86.1449991  66.9835005  70.8359999
  86.4399991  66.1825005  71.2969999  86.8849991  67.2815005  70.2839999
  85.8259991  68.0605005  71.8649999  86.6469991  68.3385005  72.2989999
  85.4679991  68.8385005  71.4099999  84.8639991  67.6145005  72.8899999
  84.7999991  68.2325005  73.5269999  84.0659991  67.4925005  72.5149999
  85.1439991  66.8485005  73.2469999  84.8159991  65.4665005  66.2389999
  84.2609991  66.1775005  65.3949999  85.7879991  64.6085005  65.9609999
  86.1719991  64.1235005  66.5589999  86.3019991  64.3995005  64.6269999
  86.5869991  65.2565005  64.2729999  87.5069991  63.4515005  64.6699999
  87.2229991  62.5945005  65.0239999  88.0679991  63.2385005  63.2759999
  88.8279991  62.6375005  63.3209999  87.3839991  62.8515005  62.7069999
  88.3509991  64.0895005  62.9069999  88.5199991  64.0235005  65.5069999
  89.1219991  63.4545005  65.6469999  85.2249991  63.8475005  63.7069999
  85.0499991  64.3525005  62.6009999  84.4949991  62.8345005  64.1759999
  84.6149991  62.4835005  64.9519999  83.4139991  62.2205005  63.4099999
  83.8149991  61.8245005  62.6209999  82.7159991  61.1235005  64.2389999
  82.5199991  61.4835005  65.1179999  81.4009991  60.7085005  63.6059999
  80.9849991  60.0195005  64.1469999  80.8109991  61.4765005  63.5519999
  81.5649991  60.3635005  62.7139999  83.6379991  59.9195005  64.3839999
  83.6989991  59.4615005  63.5309999  84.5309991  60.2285005  64.6039999
  83.1809991  58.9435005  65.4349999  83.8049991  58.2015005  65.4809999
  83.1439991  59.3885005  66.2959999  82.2989991  58.6105005  65.2059999
  82.3889991  63.2425005  62.9559999  82.0139991  63.2675005  61.7849999
  81.9559991  64.0935005  63.8759999  82.2099991  64.0775005  64.6979999
  81.0009991  65.1415005  63.5699999  80.1679991  64.7315005  63.2889999
  80.7329991  65.9835005  64.8049999  80.0939991  66.6805005  64.5889999
  80.3719991  65.4215005  65.5079999  81.5609991  66.3875005  65.1069999
  81.5139991  66.0075005  62.4379999  80.7999991  66.2445005  61.4599999
  82.7569991  66.4705005  62.5699999  83.2649991  66.3025005  63.2429999
  83.3589991  67.3175005  61.5539999  82.7779991  68.0835005  61.4279999
  84.7249991  67.7805005  62.0089999  85.0629991  68.4525005  61.3959999
  84.6539991  68.2015005  62.8799999  85.6219991  66.7075005  62.0749999
  85.2069991  66.0075005  62.2829999  83.4819991  66.5945005  60.2199999
  83.3049991  67.2075005  59.1699999  83.7559991  65.2915005  60.2649999
  83.8749991  64.8525005  60.9949999  83.8789991  64.4905005  59.0599999
  84.5559991  64.9035005  58.5009999  84.3129991  63.0645005  59.3959999
  83.7149991  62.7055005  60.0699999  84.2129991  62.5115005  58.6049999
  86.0119991  62.9325005  59.9909999  86.1179991  63.5185005  61.0329999
  82.5699991  64.4515005  58.3059999  82.5389991  64.6815005  57.1029999
  81.4839991  64.1835005  59.0169999  81.4809991  64.0335005  59.8639999
  80.1819991  64.1245005  58.3819999  80.2549991  63.5485005  57.6049999
  79.1579991  63.5235005  59.3269999  79.3159991  63.8375005  60.2309999
  78.2659991  63.8125005  59.0779999  79.2439991  62.0335005  59.2809999
  79.8709991  61.3235005  60.2859999  80.2259991  61.7765005  61.0159999
  79.9759991  59.9525005  60.2199999  80.4009991  59.4855005  60.9029999
  79.4539991  59.2735005  59.1469999  79.5299991  58.3475005  59.0999999
  78.8159991  59.9655005  58.1379999  78.4569991  59.5075005  57.4129999
  78.7129991  61.3385005  58.2079999  78.2819991  61.8025005  57.5269999
  79.7419991  65.4785005  57.8869999  79.0689991  65.5685005  56.8619999
  80.1759991  66.5345005  58.5609999  80.5929991  66.4995005  59.3119999
  79.9599991  67.8645005  58.0409999  79.0139991  67.9835005  57.8649999
  80.3779991  68.8945005  59.0709999  81.2679991  68.6925005  59.3979999
  80.4179991  69.7735005  58.6629999  79.4649991  68.9035005  60.1389999
  78.7259991  68.6005005  59.8789999  80.6779991  68.0605005  56.7069999
  80.0769991  68.5725005  55.7679999  81.9279991  67.6005005  56.6009999
  82.3729991  67.2585005  57.2519999  82.6519991  67.6485005  55.3259999
  82.7319991  68.5885005  55.0999999  84.0549991  67.0175005  55.4459999
  83.9779991  66.1485005  55.8699999  84.6609991  66.8415005  54.0619999
  85.5419991  66.4445005  54.1429999  84.0929991  66.2615005  53.5309999
  84.7349991  67.7065005  53.6279999  84.9439991  67.8995005  56.2929999
  85.8239991  67.4985005  56.3649999  85.0209991  68.7735005  55.8799999
  84.5579991  67.9935005  57.1779999  81.9019991  66.9215005  54.2259999
  81.7329991  67.4475005  53.1219999  81.4739991  65.7005005  54.5329999
  81.5779991  65.3405005  55.3069999  80.7849991  64.8585005  53.5749999
  81.3789991  64.6825005  52.8289999  80.3979991  63.5345005  54.2209999
  79.7499991  63.7015005  54.9229999  79.9619991  62.9735005  53.5599999
  81.5639991  62.7975005  54.7959999  82.8619991  63.1485005  54.4529999
  83.0089991  63.8425005  53.8509999  83.9369991  62.4755005  54.9989999
  84.8039991  62.7175005  54.7639999  83.7269991  61.4455005  55.8919999
  84.4519991  60.9925005  56.2589999  82.4399991  61.0875005  56.2399999
  82.2949991  60.3945005  56.8429999  81.3699991  61.7605005  55.6899999
  80.5039991  61.5135005  55.9239999  79.5509991  65.5595005  53.0739999
  79.3269991  65.6525005  51.8709999  78.7749991  66.0755005  54.0119999
  78.9539991  66.0185005  54.8509999  77.5509991  66.7865005  53.7309999
  76.9639991  66.1875005  53.2439999  76.9109991  67.1985005  55.0119999
  76.0879991  67.6765005  54.8239999  76.7129991  66.4115005  55.5429999
  77.5149991  67.7765005  55.5039999  77.7829991  67.9955005  52.8559999
  77.0299991  68.2205005  51.9149999  78.8359991  68.7575005  53.1409999
  79.3599991  68.6285005  53.8099999  79.1809991  69.8995005  52.3089999
  78.4669991  70.5515005  52.3839999  80.4819991  70.5645005  52.7899999
  81.1599991  69.8835005  52.9199999  80.9889991  71.5455005  51.7459999
  81.8089991  71.9575005  52.0599999  81.1619991  71.0745005  50.9159999
  80.3199991  72.2315005  51.5939999  80.2329991  71.2755005  54.1219999
  79.7309991  72.0895005  53.9569999  79.6799991  70.7105005  54.6829999
  81.4989991  71.6215005  54.8689999  81.2729991  72.0675005  55.6999999
  81.9929991  70.8095005  55.0629999  82.0449991  72.2095005  54.3249999
  79.3049991  69.4785005  50.8599999  78.6869991  70.0865005  49.9859999
  80.0369991  68.3935005  50.6059999  80.4819991  67.9555005  51.1969999
  80.1269991  67.8665005  49.2499999  80.4559991  68.5765005  48.6769999
  81.0899991  66.6985005  49.1999999  81.2569991  66.4525005  48.2769999
  81.9419991  66.9615005  49.5819999  80.5809991  65.5965005  49.8969999
  80.4379991  65.8115005  50.6959999  78.7569991  67.4275005  48.7389999
  78.4089991  67.6735005  47.5859999  77.9499991  66.8375005  49.6249999
  78.1729991  66.6805005  50.4409999  76.5999991  66.4005005  49.2829999
  76.6849991  65.8895005  48.4629999  76.0099991  65.5315005  50.3909999
  75.9429991  66.0595005  51.2019999  75.1069991  65.2765005  50.1429999
  76.7989991  64.2955005  50.6819999  77.7609991  63.8435005  49.7919999
  77.9149991  64.3105005  49.0029999  78.4929991  62.7055005  50.0679999
  79.1359991  62.4085005  49.4649999  78.2709991  62.0085005  51.2369999
  78.7659991  61.2435005  51.4229999  77.3149991  62.4465005  52.1309999
  77.1629991  61.9755005  52.9189999  76.5849991  63.5835005  51.8539999
  75.9419991  63.8765005  52.4589999  75.6529991  67.5685005  49.0349999
  74.5659991  67.3735005  48.4989999  76.0539991  68.7785005  49.4089999
  76.7729991  68.9375005  49.8529999  75.2729991  69.9455005  49.0779999
  74.3319991  69.7145005  49.1149999  75.5229991  71.0765005  50.0709999
  76.4619991  71.3185005  50.0379999  75.0199991  71.8565005  49.7889999
  75.1579991  70.7545005  51.4859999  74.2749991  69.7265005  51.7839999
  73.8999991  69.2265005  51.0959999  73.9489991  69.4405005  53.0959999
  73.3589991  68.7475005  53.2889999  74.4979991  70.1815005  54.1169999
  74.2779991  69.9905005  54.9999999  75.3739991  71.2065005  53.8329999
  75.7439991  71.7085005  54.5229999  75.7009991  71.4865005  52.5259999
  76.2949991  72.1775005  52.3399999  75.6579991  70.4035005  47.6919999
  74.7949991  70.5985005  46.8419999  76.9639991  70.5705005  47.4869999
  77.5579991  70.3645005  48.0729999  77.5289991  71.1175005  46.2549999
  77.1509991  72.0025005  46.1309999  79.0389991  71.1955005  46.3819999
  79.4139991  71.5585005  45.5649999  79.2719991  71.7705005  47.1279999
  79.3969991  70.3075005  46.5349999  77.1649991  70.2955005  45.0319999
  76.7779991  70.8355005  43.9899999  77.2739991  68.9815005  45.1699999
  77.5079991  68.6005005  45.9049999  77.0059991  68.0535005  44.0849999
  77.6329991  68.2295005  43.3659999  77.2019991  66.6145005  44.6029999
  76.7209991  66.5225005  45.4399999  76.7919991  66.0035005  43.9709999
  78.6529991  66.1735005  44.8289999  79.1499991  66.8795005  45.2719999
  78.6629991  64.9285005  45.7049999  79.5779991  64.6435005  45.8519999
  78.2459991  65.1295005  46.5579999  78.1709991  64.2185005  45.2639999
  79.3069991  65.8805005  43.4909999  80.2249991  65.6015005  43.6339999
  78.8199991  65.1725005  43.0409999  79.2939991  66.6805005  42.9419999
  75.6029991  68.2505005  43.4659999  75.4529991  68.1535005  42.2509999
  74.5909991  68.5765005  44.2719999  74.3959991  67.6715005  45.4169999
  75.0399991  67.8445005  46.1209999  74.4999991  66.7425005  45.1589999
  73.0069991  67.9615005  45.8639999  72.9599991  68.7695005  46.3979999
  72.6429991  67.2425005  46.4039999  72.2939991  68.1045005  44.5929999
  71.4569991  68.5825005  44.7059999  72.0779991  67.2415005  44.2069999
  73.2699991  68.8835005  43.7149999  73.2159991  68.6345005  42.7789999
  72.9589991  70.3635005  43.7409999  71.9819991  70.7875005  43.1399999
  73.7899991  71.1665005  44.3959999  74.4659991  70.9015005  44.8569999
  73.5879991  72.6085005  44.3659999  72.7069991  72.8025005  44.7229999
  74.6089991  73.3265005  45.2339999  74.4509991  74.2825005  45.1949999
  74.5249991  73.0225005  46.1509999  75.5029991  73.1335005  44.9099999
  73.6759991  73.1035005  42.9379999  72.8659991  73.9205005  42.5049999
  74.6379991  72.5645005  42.1919999  75.2369991  72.0265005  42.4929999
  74.7469991  72.8585005  40.7659999  74.9519991  73.7985005  40.6409999
  75.4819991  72.3545005  40.3839999  73.4509991  72.5135005  40.0339999
  72.9279991  73.3315005  39.2769999  72.9329991  71.3085005  40.2809999
  73.2999991  70.7325005  40.8039999  71.6819991  70.8505005  39.6799999
  71.8479991  70.8085005  38.7249999  71.2749991  69.4625005  40.2209999
  71.3449991  69.4915005  41.1879999  69.8499991  69.1455005  39.8389999
  69.6089991  68.2725005  40.1849999  69.2579991  69.8165005  40.2129999
  69.7659991  69.1445005  38.8729999  72.2039991  68.3765005  39.7179999
  72.0969991  68.2865005  38.7579999  73.1219991  68.6455005  39.8769999
  71.9609991  67.0385005  40.3689999  72.5819991  66.3855005  40.0089999
  72.0929991  67.1155005  41.3269999  71.0519991  66.7515005  40.1899999
  70.5369991  71.7985005  39.9579999  69.8579991  72.2655005  39.0409999
  70.3119991  72.0305005  41.2399999  70.8329991  71.7455005  41.8619999
  69.1849991  72.7775005  41.7389999  68.3659991  72.3715005  41.4139999
  69.2119991  72.7445005  43.2629999  70.0769991  73.0605005  43.5659999
  68.5479991  73.3665005  43.5999999  68.9499991  71.3655005  43.8749999
  69.5449991  70.7035005  43.4899999  69.2159991  71.4205005  45.3719999
  69.0509991  70.5485005  45.7619999  70.1389991  71.6745005  45.5279999
  68.6279991  72.0745005  45.7819999  67.5239991  70.9485005  43.5729999
  67.3529991  70.0755005  43.9589999  66.9099991  71.5955005  43.9539999
  67.3949991  70.9075005  42.6119999  69.2089991  74.1955005  41.2429999
  68.2169991  74.6885005  40.7099999  70.3579991  74.8385005  41.3949999
  71.0519991  74.4935005  41.7669999  70.5439991  76.2015005  40.9389999
  69.9579991  76.7945005  41.4339999  71.4539991  76.4855005  41.1199999
  70.2569991  76.3215005  39.4569999  69.5609991  77.2435005  39.0359999
  70.7919991  75.3865005  38.6709999  71.2629991  74.7295005  38.9639999
  70.6209991  75.3975005  37.2259999  70.9989991  76.2325005  36.9069999
  71.3439991  74.2205005  36.6059999  72.2919991  74.2795005  36.8009999
  71.0239991  73.3945005  37.0019999  71.1469991  74.1875005  35.2189999
  71.5559991  73.5295005  34.8929999  69.1619991  75.3605005  36.8089999
  68.7039991  76.2485005  36.0939999  68.4489991  74.3175005  37.2159999
  68.7329991  73.7125005  37.7569999  67.0829991  74.1325005  36.7469999
  67.0629991  74.2055005  35.7799999  66.7849991  73.2365005  36.9699999
  66.1289991  75.1425005  37.3459999  65.1599991  75.5295005  36.6999999
  66.4109991  75.5915005  38.5659999  67.0619991  75.3085005  39.0509999
  65.5999991  76.6295005  39.1739999  64.6709991  76.3515005  39.1569999
  65.9949991  76.8425005  40.6309999  66.0159991  75.9795005  41.0729999
  66.8979991  77.1955005  40.6559999  65.0989991  77.7645005  41.4239999
  63.9249991  77.3095005  42.0099999  63.6739991  76.4205005  41.9009999
  63.1229991  78.1555005  42.7519999  62.3369991  77.8365005  43.1329999
  63.4889991  79.4715005  42.9269999  62.9539991  80.0415005  43.4299999
  64.6519991  79.9405005  42.3529999  64.9019991  80.8295005  42.4669999
  65.4449991  79.0885005  41.6089999  66.2269991  79.4135005  41.2249999
  65.7439991  77.9115005  38.3889999  64.7509991  78.5365005  38.0279999
  66.9839991  78.2745005  38.0759999  67.6869991  77.8585005  38.3439999
  67.2549991  79.4285005  37.2369999  66.9509991  80.2205005  37.7069999
  68.7479991  79.5555005  36.9689999  68.9119991  80.3295005  36.4079999
  69.2199991  79.6605005  37.8099999  69.0649991  78.7575005  36.5179999
  66.5099991  79.3185005  35.9269999  65.8129991  80.2435005  35.5209999
  66.6609991  78.1795005  35.2649999  67.1179991  77.5125005  35.5569999
  66.0539991  77.9635005  33.9679999  66.4079991  78.6315005  33.3609999
  66.4019991  76.5595005  33.4689999  66.2249991  75.9255005  34.1819999
  65.8069991  76.3355005  32.7359999  67.8499991  76.3735005  32.9969999
  68.4669991  76.7225005  33.6599999  68.1379991  74.8895005  32.8099999
  69.0539991  74.7725005  32.5119999  68.0109991  74.4265005  33.6529999
  67.5329991  74.5235005  32.1459999  68.0469991  77.1325005  31.6959999
  68.9609991  77.0195005  31.3909999  67.4369991  76.7885005  31.0249999
  67.8689991  78.0745005  31.8409999  64.5469991  78.1365005  34.0059999
  63.9909991  78.8875005  33.2109999  63.8889991  77.4475005  34.9259999
  64.2659991  76.9505005  35.5179999  62.4369991  77.4845005  35.0009999
  62.0989991  77.2605005  34.1199999  61.9349991  76.4675005  36.0169999
  62.1999991  75.5795005  35.7319999  62.3679991  76.6325005  36.8689999
  60.4259991  76.4945005  36.2139999  60.1709991  75.8365005  36.8799999
  60.1559991  77.3615005  36.5539999  59.7039991  76.2075005  34.9049999
  60.0669991  76.7715005  34.2049999  59.8659991  75.2885005  34.6409999
  58.2059991  76.4455005  35.0229999  57.8179991  75.7805005  35.6129999
  58.0469991  77.3115005  35.4289999  57.5299991  76.3875005  33.6969999
  56.6579991  76.5305005  33.8019999  57.8709991  77.0125005  33.1619999
  57.6569991  75.5855005  33.3339999  61.9189991  78.8625005  35.3589999
  61.0229991  79.3835005  34.6949999  62.4679991  79.4325005  36.4219999
  63.1099991  79.0805005  36.8739999  62.0259991  80.7185005  36.9209999
  61.0739991  80.6565005  37.0959999  62.7709991  81.0585005  38.2229999
  63.7259991  80.9575005  38.0839999  62.5039991  82.4975005  38.6289999
  62.9799991  82.6955005  39.4509999  62.8089991  83.0935005  37.9269999
  61.5519991  82.6235005  38.7689999  62.3099991  80.1085005  39.3169999
  62.7749991  80.3155005  40.1429999  61.3539991  80.2085005  39.4509999
  62.5059991  79.1945005  39.0559999  62.2339991  81.8175005  35.9039999
  61.3049991  82.5625005  35.5959999  63.4519991  81.9275005  35.3969999
  64.0959991  81.3835005  35.5659999  63.7959991  83.0055005  34.4929999
  63.4549991  83.8325005  34.8689999  65.3109991  83.1205005  34.3609999
  65.6749991  82.2605005  34.0979999  65.5239991  83.7475005  33.6519999
  65.9799991  83.5755005  35.6519999  65.7299991  84.4955005  35.8329999
  65.6459991  83.0405005  36.3889999  67.4909991  83.4705005  35.6049999
  68.0339991  82.5115005  35.0479999  68.1809991  84.4505005  36.1849999
  67.7669991  85.1025005  36.5629999  69.0409991  84.4315005  36.1809999
  63.1419991  82.8295005  33.1379999  62.7859991  83.8195005  32.5079999
  62.9389991  81.5905005  32.6989999  63.2089991  80.8745005  33.0929999
  62.2079991  81.3865005  31.4599999  62.6099991  81.9665005  30.7949999
  62.3229991  79.9525005  30.9699999  63.2599991  79.7275005  30.8599999
  61.9649991  79.3555005  31.6449999  61.5979991  79.7175005  29.6639999
  61.7359991  78.7995005  29.3809999  60.6449991  79.8325005  29.8009999
  62.0629991  80.6545005  28.5679999  63.2529991  80.7285005  28.2419999
  61.1209991  81.3925005  27.9919999  60.3019991  81.3165005  28.2429999
  61.3299991  81.9465005  27.3679999  60.7499991  81.7635005  31.6189999
  60.1649991  82.3495005  30.7119999  60.1689991  81.4735005  32.7779999
  60.5389991  81.0295005  33.4149999  58.8119991  81.9135005  33.0409999
  58.2509991  81.5575005  32.3339999  58.2999991  81.3835005  34.3649999
  58.3409991  80.4145005  34.3609999  58.8799991  81.6885005  35.0799999
  56.8789991  81.8255005  34.6479999  56.5849991  81.4685005  35.5009999
  56.8399991  82.7925005  34.7169999  55.9569991  81.3475005  33.5399999
  56.3289991  81.5995005  32.6799999  55.9099991  80.3785005  33.5549999
  54.5569991  81.9225005  33.6729999  54.1479991  81.5945005  34.4889999
  54.6089991  82.8885005  33.7499999  53.7059991  81.5605005  32.5089999
  53.2359991  82.2715005  32.2519999  54.2219991  81.2885005  31.8369999
  53.1499991  80.9055005  32.7399999  58.7309991  83.4255005  33.0299999
  57.7839991  83.9955005  32.4949999  59.7449991  84.0725005  33.5929999
  60.3919991  83.6885005  34.0099999  59.8319991  85.5145005  33.5409999
  59.0419991  85.8845005  33.9659999  61.0549991  86.0095005  34.2969999
  61.8389991  85.5465005  33.9619999  61.1799991  86.9525005  34.1079999
  60.9759991  85.8175005  35.7919999  60.3119991  86.4195005  36.1629999
  60.6819991  84.9145005  35.9889999  62.3089991  86.0695005  36.4459999
  63.2789991  86.4235005  35.7709999  62.3739991  85.9005005  37.7579999
  61.6759991  85.6525005  38.1949999  63.1139991  86.0385005  38.1729999
  59.8799991  85.9825005  32.1009999  59.1479991  86.8895005  31.7349999
  60.7089991  85.3405005  31.2789999  61.2299991  84.7035005  31.5289999
  60.8049991  85.6695005  29.8619999  61.1189991  86.5855005  29.8069999
  61.7889991  84.7555005  29.1589999  61.5669991  83.8375005  29.3789999
  61.6709991  84.8545005  28.2009999  63.2489991  84.9915005  29.4919999
  63.5359991  85.8395005  29.1189999  63.3589991  85.0525005  30.4539999
  64.0969991  83.8995005  28.9609999  63.7089991  83.0445005  29.2039999
  64.1059991  83.9415005  27.9919999  65.4549991  83.9685005  29.4559999
  65.7699991  84.7445005  29.6519999  66.2609991  82.9025005  29.6319999
  65.8349991  81.6875005  29.3569999  65.0359991  81.5685005  29.0619999
  66.3559991  81.0125005  29.4719999  67.4919991  83.0815005  30.0789999
  67.7739991  83.8745005  30.2559999  68.0109991  82.4055005  30.1929999
  59.4559991  85.5775005  29.1709999  59.1269991  86.4295005  28.3509999
  58.6679991  84.5615005  29.5239999  58.9039991  83.9365005  30.0659999
  57.3129991  84.4285005  29.0069999  57.3599991  84.3575005  28.0409999
  56.6459991  83.1655005  29.5559999  56.6799991  83.1905005  30.5249999
  55.7089991  83.1725005  29.3049999  57.2679991  81.8685005  29.0799999
  57.0449991  81.7265005  28.1469999  58.2339991  81.9345005  29.1339999
  56.7969991  80.6835005  29.8959999  55.6259991  80.6005005  30.2769999
  57.7079991  79.7605005  30.1779999  58.5149991  79.8525005  29.8949999
  57.4909991  79.0705005  30.6439999  56.4899991  85.6515005  29.3799999
  55.7999991  86.2205005  28.5369999  56.5909991  86.0605005  30.6429999
  57.0639991  85.6575005  31.2369999  55.8999991  87.2425005  31.1369999
  54.9539991  87.1315005  30.9509999  56.1039991  87.3825005  32.6419999
  57.0549991  87.3735005  32.8319999  55.7659991  88.2465005  32.9259999
  55.4279991  86.2955005  33.4599999  54.4649991  86.3765005  33.3789999
  55.6699991  85.4235005  33.1099999  55.8289991  86.3905005  34.9199999
  56.7919991  86.3085005  34.9989999  55.5889991  87.2635005  35.2669999
  55.1569991  85.3105005  35.7499999  54.1989991  85.4625005  35.7639999
  55.3009991  84.4465005  35.3329999  55.6739991  85.2805005  37.1419999
  55.2599991  84.6385005  37.5989999  56.5489991  85.1185005  37.1299999
  55.5229991  86.0665005  37.5319999  56.3719991  88.5015005  30.4269999
  55.5739991  89.3905005  30.1559999  57.6629991  88.5655005  30.1179999
  58.2825159  87.8186534  30.3982098  58.2299991  89.7045005  29.4219999
  57.9614085  90.6248425  29.9405834  59.7529991  89.5985005  29.3729999
  60.0712724  88.7107872  28.8264044  60.1654351  90.4866433  28.8942527
  60.3789991  89.5135005  30.7289999  61.6689991  89.0655005  30.9239999
  61.9459991  89.0835005  32.2159999  62.9251394  88.7675551  32.5759467
  60.8829991  89.5205005  32.8669999  60.8021141  89.6349555  33.8672286
  59.8889991  89.7995005  31.9579999  58.9264649  90.1780443  32.3019965
  57.6589991  89.7815005  28.0229999  57.2389991  90.8475005  27.5829999
  57.5899991  88.6375005  27.3509999  57.9159991  87.8955005  27.6379999
  56.9469991  88.5435005  26.0529999  57.4529991  89.1005005  25.4409999
  56.9519991  87.1145005  25.5349999  57.8539991  86.8695005  25.2749999
  56.6889991  86.5125005  26.2479999  56.0309991  86.9355005  24.3669999
  56.3709991  87.4265005  23.1169999  57.1809991  87.8675005  23.0009999
  55.5179991  87.2675005  22.0409999  55.7559991  87.5995005  21.2059999
  54.3139991  86.6165005  22.2059999  53.7389991  86.5105005  21.4829999
  53.9639991  86.1225005  23.4469999  53.1529991  85.6825005  23.5599999
  54.8179991  86.2825005  24.5189999  54.5769991  85.9485005  25.3529999
  55.5229991  89.0395005  26.1249999  55.0899991  89.8165005  25.2759999
  54.8039991  88.6045005  27.1529999  55.0959991  88.0485005  27.7399999
  53.4409991  89.0405005  27.3729999  52.9029991  88.7935005  26.6049999
  52.8639991  88.3505005  28.5859999  53.4309991  88.5175005  29.3549999
  51.9929991  88.7255005  28.7889999  52.7359991  86.8735005  28.3679999
  52.6349991  86.4115005  27.2249999  52.7509991  86.1195005  29.4369999
  52.6889991  85.2655005  29.3609999  52.8229991  86.4785005  30.2149999
  53.3759991  90.5575005  27.5049999  52.5209991  91.2015005  26.9019999
  54.3279991  91.1355005  28.2339999  54.9289991  90.6985005  28.6669999
  54.4349991  92.5855005  28.3619999  53.5769991  92.9125005  28.6759999
  55.5199991  92.9485005  29.3629999  56.3469991  92.5175005  29.0959999
  55.6729991  93.9055005  29.3239999  55.2109991  92.5635005  30.7949999
  54.5299991  93.1565005  31.1499999  54.8449991  91.6655005  30.8169999
  56.4189991  92.6275005  31.6529999  57.1539991  92.1705005  31.2149999
  56.6879991  93.5525005  31.7669999  56.1779991  92.0275005  32.9519999
  55.3829991  91.7435005  33.1179999  57.1059991  91.8825005  33.9159999
  58.3379991  92.2965005  33.7169999  58.5529991  92.6615005  32.9689999
  58.9279991  92.2025005  34.3349999  56.7709991  91.3265005  35.0659999
  55.9639991  91.0595005  35.1959999  57.3599991  91.2315005  35.6849999
  54.7389991  93.2485005  27.0219999  54.3369991  94.3845005  26.7799999
  55.4249991  92.5255005  26.1409999  55.7259991  91.7365005  26.3029999
  55.7289991  93.0175005  24.8059999  55.7769991  93.9835005  24.8859999
  57.0599991  92.4375005  24.3269999  56.9999991  91.4695005  24.3259999
  57.2119991  92.7125005  23.4089999  58.2499991  92.8565005  25.1699999
  58.1909991  92.4355005  26.0419999  59.0669991  92.5375005  24.7549999
  58.3259991  94.3575005  25.3409999  58.3899991  95.1095005  24.3649999
  58.3139991  94.8045005  26.5919999  58.2689991  94.2485005  27.2469999
  58.3519991  95.6495005  26.7469999  54.6459991  92.7175005  23.7639999
  54.8399991  93.0075005  22.5849999  53.5019991  92.1645005  24.1769999
  53.3459991  91.9005005  24.9809999  52.4019991  91.9705005  23.2319999
  52.8159991  91.6455005  22.4169999  51.3829991  90.9235005  23.7369999
  51.1099991  91.1755005  24.6329999  50.1589991  90.8925005  22.8309999
  49.5289991  90.2315005  23.1599999  49.7369991  91.7665005  22.8259999
  50.4299991  90.6595005  21.9289999  52.0189991  89.5365005  23.7799999
  52.2209991  89.2515005  22.8749999  52.8629991  89.5885005  24.2559999
  51.1399991  88.5005005  24.4409999  51.5929991  87.6425005  24.4399999
  50.9559991  88.7675005  25.3549999  50.3049991  88.4255005  23.9529999
  51.6569991  93.2825005  22.9199999  51.7249991  93.7615005  21.7879999
  50.9269991  93.8425005  23.9039999  51.6319991  94.0305005  25.1809999
  52.4959991  94.4495005  25.0459999  51.7949991  93.1805005  25.6199999
  50.7489991  94.8835005  25.9879999  51.2229991  95.3015005  26.7239999
  50.0139991  94.3815005  26.3729999  50.2869991  95.8635005  25.0109999
  50.9379991  96.5715005  24.8879999  49.4619991  96.2845005  25.2979999
  50.0829991  95.0635005  23.7159999  49.1789991  94.7735005  23.5179999
  50.4619991  95.9765005  22.5549999  49.7199991  96.0895005  21.5799999
  51.6559991  96.5985005  22.7499999  52.1820229  96.4282205  23.5952252
  52.0164718  97.2305885  22.0495544  77.5489991  27.9915005  28.4819999
  77.6257157  28.9767016  28.6907922  78.2014543  27.7640333  27.7453444
  77.5656190  27.4736851  29.3490008  76.2289991  27.7505005  27.9149999
  76.3469991  27.3745005  27.0289999  75.4469991  26.7545005  28.7859999
  75.3509991  27.1225005  29.6779999  74.0559991  26.5265005  28.2149999
  73.5749991  25.8965005  28.7749999  73.5749991  27.3685005  28.1889999
  74.1299991  26.1695005  27.3159999  76.2079991  25.4435005  28.8709999
  75.7129991  24.8165005  29.4209999  76.3179991  25.0745005  27.9809999
  77.0799991  25.6005005  29.2659999  75.4479991  29.0495005  27.7919999
  75.2379991  29.7475005  28.7849999  75.0269991  29.3635005  26.5669999
  75.1589991  28.8645005  25.8789999  74.2979991  30.5915005  26.2749999
  74.8979991  31.3275005  26.4729999  73.8879991  30.6395005  24.8029999
  74.6889991  30.6205005  24.2569999  73.3839991  29.8375005  24.5949999
  73.0529991  31.8605005  24.4049999  72.2329991  31.8905005  24.9219999
  73.8479991  33.1265005  24.6879999  73.3219991  33.9015005  24.4369999
  74.0589991  33.1715005  25.6339999  74.6699991  33.1145005  24.1739999
  72.6919991  31.7605005  22.9309999  72.1629991  32.5315005  22.6739999
  73.5029991  31.7345005  22.3999999  72.1789991  30.9515005  22.7769999
  73.0609991  30.7355005  27.1379999  72.8069991  31.8115005  27.6739999
  72.3009991  29.6535005  27.2599999  72.4779991  28.9065005  26.8719999
  71.0879991  29.6245005  28.0649999  70.4709991  30.2805005  27.7039999
  70.4519991  28.2475005  27.9979999  69.6449991  28.2365005  28.5369999
  70.2289991  28.0385005  27.0779999  71.0749991  27.5865005  28.3369999
  71.3789991  29.9955005  29.5099999  70.6109991  30.7305005  30.1319999
  72.4889991  29.4915005  30.0439999  73.0279991  28.9605005  29.6359999
  72.8699991  29.8225005  31.4029999  72.1239991  29.5955005  31.9799999
  74.0779991  29.0215005  31.8589999  74.7779991  29.1105005  31.1939999
  74.4159991  29.4105005  32.6809999  73.8149991  27.5445005  32.0929999
  73.1219991  27.4415005  32.7639999  73.4819991  27.1415005  31.2759999
  75.0429991  26.8315005  32.5339999  75.7819991  27.0705005  31.9519999
  75.2809991  27.1215005  33.4289999  74.8669991  25.3865005  32.5239999
  74.0629991  25.0815005  32.5139999  75.8759991  24.4925005  32.5289999
  77.1219991  24.9085005  32.5449999  77.2939991  25.7515005  32.5519999
  77.7659991  24.3385005  32.5479999  75.6109991  23.1975005  32.5159999
  74.7949991  22.9255005  32.5039999  76.2539991  22.6265005  32.5189999
  73.1689991  31.2975005  31.5119999  72.7079991  31.9405005  32.4479999
  73.9139991  31.8335005  30.5419999  74.2179991  31.3915005  29.8699999
  74.2789991  33.2465005  30.5479999  74.6409991  33.4295005  31.4289999
  75.3459991  33.5535005  29.4919999  75.5509991  34.5015005  29.5179999
  76.6129991  32.7655005  29.7829999  77.2809991  32.9665005  29.1089999
  76.9529991  33.0105005  30.6579999  76.4149991  31.8165005  29.7669999
  74.8519991  33.2065005  28.1959999  74.1379991  32.7705005  28.2749999
  73.0759991  34.1495005  30.3269999  73.0359991  35.2665005  30.8369999
  72.0809991  33.6465005  29.6079999  72.2143482  32.7694507  29.1251945
  70.8169991  34.3365005  29.4429999  70.9864922  35.3329075  29.0349015
  69.9169991  33.5605005  28.4799999  70.2849554  33.6757592  27.4604790
  69.9079642  32.5032713  28.7451129  68.4969991  34.0105005  28.4739999
  68.0959991  35.2145005  27.9369999  66.7879991  35.3385005  28.0719999
  66.2721733  36.2253972  27.7039821  66.3299991  34.2605005  28.6829999
  65.3662896  34.0820116  28.9269379  67.3759991  33.4115005  28.9379999
  67.1951262  32.4568990  29.4320872  70.1449991  34.5115005  30.7919999
  69.7519991  35.6205005  31.1669999  70.0459991  33.4145005  31.5319999
  70.3119991  32.6365005  31.2789999  69.4659991  33.4495005  32.8589999
  68.6239991  33.9275005  32.7959999  69.1949991  32.0375005  33.3649999
  70.0119991  31.5145005  33.3529999  68.6879991  32.0985005  34.7969999
  68.5159991  31.1995005  35.1179999  69.3569991  32.5195005  35.3599999
  67.8679991  32.6155005  34.8279999  68.1729991  31.3735005  32.4559999
  67.9949991  30.4735005  32.7719999  67.3499991  31.8875005  32.4639999
  68.5209991  31.3355005  31.5509999  70.3569991  34.1985005  33.8399999
  69.8519991  34.8435005  34.7509999  71.6759991  34.1595005  33.6319999
  72.0599991  33.6585005  33.0479999  72.5819991  34.9935005  34.4099999
  72.4919991  34.7275005  35.3389999  74.0429991  34.8015005  34.0039999
  74.0989991  34.8375005  33.0359999  74.5559991  35.5505005  34.3449999
  74.6939991  33.5285005  34.4699999  74.7619991  33.5385005  35.4379999
  74.1319991  32.7745005  34.2329999  76.0609991  33.3365005  33.8759999
  76.5339991  34.1795005  33.1119999  76.7069991  32.2315005  34.2129999
  76.3419991  31.6675005  34.7499999  77.4909991  32.0785005  33.8949999
  72.2139991  36.4405005  34.2269999  72.1829991  37.1875005  35.1909999
  71.9099991  36.8265005  32.9879999  71.9659991  36.3105005  32.3019999
  71.4499991  38.1725005  32.6809999  72.1499991  38.8115005  32.8859999
  71.2669991  38.2465005  31.7309999  70.2029991  38.5115005  33.4679999
  70.1289991  39.5675005  34.0889999  69.2309991  37.6025005  33.4569999
  69.2719991  36.8625005  33.0209999  67.9919991  37.7935005  34.2009999
  67.5599991  38.5815005  33.8369999  67.0899991  36.5815005  34.0439999
  67.5949991  35.7875005  34.2779999  66.3619991  36.6525005  34.6809999
  66.5059991  36.3925005  32.6599999  65.9599991  37.1605005  32.4299999
  67.2229991  36.3485005  32.0079999  65.6879991  35.1595005  32.5819999
  66.2389991  34.3895005  32.7929999  64.9819991  35.1945005  33.2459999
  65.1089991  34.9975005  31.2649999  65.5959991  34.6175005  30.6669999
  63.8779991  35.3885005  30.8929999  63.0559991  35.9565005  31.7469999
  63.3019991  36.0845005  32.5609999  62.2719991  36.2005005  31.4919999
  63.5269991  35.1865005  29.6379999  64.0779991  34.8165005  29.0909999
  62.7469991  35.4245005  29.3659999  68.2519991  38.0225005  35.6819999
  67.7619991  38.9905005  36.2669999  69.0139991  37.1135005  36.2749999
  69.3679991  36.4535005  35.8529999  69.3329991  37.1305005  37.6899999
  68.4969991  37.1815005  38.1789999  70.0829991  35.8505005  38.0679999
  70.8249991  35.7165005  37.4579999  70.6279991  35.9725005  39.4729999
  71.1019991  35.1595005  39.7079999  71.2369991  36.7265005  39.5199999
  69.8949991  36.1095005  40.0939999  69.1399991  34.6635005  37.9679999
  69.6139991  33.8525005  38.2069999  68.3929991  34.7915005  38.5739999
  68.8099991  34.5885005  37.0589999  70.1619991  38.3345005  38.0659999
  69.9249991  38.9575005  39.0989999  71.1319991  38.6485005  37.2199999
  71.3049991  38.1905005  36.5129999  71.9999991  39.7925005  37.3959999
  72.5119991  39.6845005  38.2129999  72.9869991  39.9125005  36.2359999
  73.5149991  39.0995005  36.1909999  72.4869991  39.9725005  35.4069999
  73.9219991  41.0925005  36.3229999  75.1709991  40.9345005  36.9059999
  75.4259991  40.1075005  37.2479999  76.0329991  42.0075005  36.9769999
  76.8719991  41.9065005  37.3659999  75.6459991  43.2415005  36.4649999
  76.5179991  44.2975005  36.5419999  77.2879991  44.0135005  36.7219999
  74.4049991  43.4025005  35.8879999  74.1509991  44.2305005  35.5499999
  73.5409991  42.3275005  35.8139999  72.7029991  42.4305005  35.4229999
  71.1569991  41.0155005  37.4699999  71.2049991  41.7505005  38.4409999
  70.3399991  41.2195005  36.4519999  70.2789991  40.6995005  35.7699999
  69.4649991  42.3685005  36.4129999  70.0089991  43.1705005  36.3739999
  68.5999991  42.3245005  35.1799999  68.1729991  41.4565005  35.1129999
  67.8929991  42.9835005  35.2549999  69.4029991  42.5865005  33.9429999
  70.4559991  43.2325005  34.0019999  68.9339991  42.0925005  32.8259999
  69.3619991  42.2115005  32.0899999  68.1969991  41.6485005  32.8279999
  68.6229991  42.4405005  37.6639999  68.5399991  43.4885005  38.2889999
  68.0369991  41.3185005  38.0649999  68.0889991  40.5685005  37.6469999
  67.2409991  41.2815005  39.2789999  66.4819991  41.8665005  39.1279999
  66.7499991  39.8675005  39.5679999  66.2429991  39.5435005  38.8069999
  67.5139991  39.2785005  39.6709999  65.8959991  39.7885005  40.7999999
  64.5129991  39.7395005  40.7049999  64.1089991  39.7515005  39.8669999
  63.7289991  39.6735005  41.8389999  62.8029991  39.6405005  41.7619999
  64.3169991  39.6565005  43.0839999  63.7899991  39.6105005  43.8489999
  65.6919991  39.7085005  43.1929999  66.0919991  39.6985005  44.0329999
  66.4729991  39.7745005  42.0599999  67.3989991  39.8105005  42.1419999
  68.0159991  41.7925005  40.4869999  67.4779991  42.5625005  41.2799999
  69.2639991  41.3495005  40.6219999  69.6439991  40.8225005  40.0589999
  70.1069991  41.7215005  41.7459999  69.5319991  41.8575005  42.5149999
  71.1069991  40.5995005  42.0269999  71.5849991  40.3985005  41.2069999
  71.7619991  40.9215005  42.6659999  70.4949991  39.3045005  42.5649999
  69.7749991  39.0065005  41.9869999  71.5639991  38.2235005  42.6019999
  71.1799991  37.4005005  42.9429999  71.9049991  38.0745005  41.7059999
  72.2899991  38.5055005  43.1809999  69.9239991  39.5575005  43.9559999
  69.5349991  38.7385005  44.2999999  70.6329991  39.8525005  44.5479999
  69.2399991  40.2435005  43.9049999  70.8529991  43.0295005  41.4969999
  70.5679991  44.0535005  42.1189999  71.8109991  42.9735005  40.5829999
  72.0159991  42.2525005  40.1609999  72.6129991  44.1205005  40.1979999
  72.6409991  44.7205005  40.9589999  74.0159991  43.6755005  39.8339999
  74.4059991  43.2095005  40.5899999  73.9669991  43.0395005  39.1029999
  74.9229991  44.8125005  39.4359999  75.7749991  44.4495005  39.1479999
  74.5369991  45.2715005  38.6729999  75.1619991  45.8065005  40.5329999
  75.4679991  45.4205005  41.6359999  75.0329991  46.9785005  40.2659999
  72.0029991  44.8765005  39.0229999  71.9049991  44.3505005  37.9169999
  71.6139991  46.1205005  39.2729999  71.7209991  46.4975005  40.0389999
  70.9659991  46.9855005  38.2869999  70.8029991  47.8345005  38.7259999
  71.8859991  47.1725005  37.0829999  72.0429991  46.3105005  36.6669999
  71.4389991  47.7275005  36.4249999  73.2159991  47.8005005  37.4409999
  73.0689991  48.7255005  37.6909999  73.5759991  47.3495005  38.2209999
  74.2169991  47.7525005  36.3559999  74.5109991  46.8385005  36.2169999
  73.8179991  48.0525005  35.5239999  75.3529991  48.5935005  36.6929999
  75.2629991  49.4395005  36.5669999  76.5339991  48.1715005  37.1849999
  76.8029991  46.8985005  37.3659999  76.2149991  46.3025005  37.1679999
  77.5669991  46.6615005  37.6819999  77.4599991  49.0625005  37.4919999
  77.3049991  49.9005005  37.3769999  78.2179991  48.8045005  37.8069999
  69.5979991  46.4615005  37.8199999  69.4509991  46.0265005  36.6769999
  68.5839991  46.5605005  38.6949999  68.8939991  46.1175005  40.0709999
  69.4649991  46.7545005  40.5279999  69.3599991  45.2665005  40.0729999
  67.5659991  46.0095005  40.7279999  67.2509991  46.8705005  41.0449999
  67.5919991  45.4165005  41.4959999  66.7119991  45.4775005  39.6589999
  65.7759991  45.6665005  39.8279999  66.7979991  44.5145005  39.5849999
  67.1999991  46.1765005  38.3929999  67.1699991  45.6215005  37.5979999
  66.3059991  47.3565005  38.0959999  66.4919991  48.4495005  38.6299999
  65.3019991  47.1025005  37.2699999  65.2019991  46.3525005  36.8619999
  64.2659991  48.0775005  36.9739999  64.4439991  48.8705005  37.5039999
  64.2849991  48.4675005  35.4859999  63.6029991  49.1395005  35.3299999
  65.6419991  49.0425005  35.1059999  65.6399991  49.2835005  34.1659999
  65.8209991  49.8315005  35.6419999  66.3309991  48.3795005  35.2669999
  64.0209991  47.3085005  34.6849999  64.0299991  47.5215005  33.8719999
  62.8899991  47.5255005  37.3449999  61.9239991  48.2795005  37.4669999
  62.8059991  46.2075005  37.5179999  63.4739991  45.6705005  37.4479999
  61.5439991  45.5585005  37.8479999  60.8579991  45.8495005  37.2269999
  61.6349991  44.5985005  37.7409999  61.1069991  45.8715005  39.2699999
  61.9379991  46.0015005  40.1679999  59.7979991  45.9945005  39.4579999
  59.2149991  45.8945005  38.8339999  59.2299991  46.3145005  40.7589999
  59.6929991  47.1055005  41.0759999  57.7429991  46.6055005  40.6499999
  57.5989991  47.3075005  39.9969999  57.2839991  45.8165005  40.3229999
  57.1519991  47.0175005  41.9589999  56.2989991  46.2945005  42.7349999
  55.9849991  45.4435005  42.5299999  55.9699991  47.0035005  43.8629999
  55.4449991  46.7335005  44.4879999  56.6159991  48.2145005  43.8299999
  56.5959991  49.2625005  44.7349999  56.0929991  49.2165005  45.5159999
  57.3589991  50.3905005  44.4319999  57.3589991  51.1105005  45.0199999
  58.1099991  50.4615005  43.2859999  58.6109991  51.2255005  43.1129999
  58.1329991  49.4075005  42.3799999  58.6449991  49.4595005  41.6059999
  57.3699991  48.2665005  42.6559999  59.4399991  45.1945005  41.7529999
  59.7099991  45.4505005  42.9199999  59.3199991  43.9565005  41.2869999
  59.0759991  43.7695005  40.4839999  59.5979991  42.7905005  42.1149999
  58.9339991  42.7485005  42.8209999  59.5109991  41.5125005  41.2869999
  58.6239991  41.4515005  40.8989999  60.1389991  41.5735005  40.5509999
  59.7929991  40.2385005  42.0669999  60.6459991  40.3165005  42.5219999
  59.1159991  40.1185005  42.7519999  59.8119991  39.0275005  41.1499999
  58.9309991  38.8985005  40.7649999  60.4229991  39.1875005  40.4139999
  60.2309991  37.7695005  41.8949999  61.0859991  37.9195005  42.3289999
  59.5869991  37.5785005  42.5949999  60.3359991  36.5975005  40.9849999
  60.5819991  35.8805005  41.4509999  59.5459991  36.4455005  40.6029999
  60.9419991  36.7635005  40.3549999  60.9769991  42.9115005  42.7339999
  61.1319991  42.8135005  43.9519999  61.9629991  43.1365005  41.8689999
  61.8459991  43.1385005  41.0169999  63.3339991  43.4015005  42.2639999
  63.6959991  42.5805005  42.6319999  64.1529991  43.8325005  41.0689999
  63.9619991  44.7645005  40.8799999  65.0939991  43.7765005  41.2999999
  63.8659991  42.8685005  39.5719999  64.0379991  41.7045005  39.8059999
  63.3959991  44.4905005  43.3169999  64.0099991  44.3035005  44.3669999
  62.7459991  45.6285005  43.0359999  62.3259991  45.7755005  42.2999999
  62.7059991  46.7285005  43.9879999  63.6139991  47.0675005  44.0319999
  61.7759991  47.8545005  43.5409999  62.1809991  48.3395005  42.8049999
  60.9449991  47.4795005  43.2099999  61.4889991  48.8005005  44.6749999
  62.3769991  49.8105005  44.9979999  63.1549991  49.9155005  44.4999999
  62.1209991  50.6665005  46.0539999  62.7259991  51.3425005  46.2609999
  60.9709991  50.5195005  46.7999999  60.7989991  51.0955005  47.5089999
  60.0769991  49.5155005  46.4919999  59.3009991  49.4115005  46.9939999
  60.3369991  48.6665005  45.4359999  59.7299991  47.9925005  45.2309999
  62.2649991  46.2655005  45.3439999  62.9379991  46.5365005  46.3309999
  61.1369991  45.5675005  45.3909999  60.6779991  45.3545005  44.6959999
  60.5769991  45.0995005  46.6389999  60.3909991  45.8725005  47.1939999
  59.2679991  44.3415005  46.3829999  59.4069991  43.6705005  45.6959999
  58.8179991  43.6405005  47.6529999  57.9899991  43.1635005  47.4839999
  59.5009991  43.0125005  47.9349999  58.6749991  44.2975005  48.3519999
  58.2069991  45.3255005  45.9159999  57.3759991  44.8525005  45.7519999
  58.0659991  45.9985005  46.5999999  58.5009991  45.7545005  45.0969999
  61.5559991  44.2155005  47.3769999  61.6999991  44.3375005  48.5899999
  62.2309991  43.3375005  46.6429999  62.1249991  43.2395005  45.7949999
  63.2239991  42.4545005  47.2289999  62.7689991  41.9035005  47.8849999
  63.8429991  41.5655005  46.1579999  63.1479991  41.0165005  45.7619999
  64.2009991  42.1245005  45.4509999  64.9399991  40.6695005  46.6789999
  64.6199991  39.4375005  47.2239999  63.7319991  39.1655005  47.2709999
  65.6199991  38.6145005  47.6969999  65.4079991  37.7865005  48.0639999
  66.9439991  39.0245005  47.6239999  67.9309991  38.1975005  48.0969999
  68.5909991  38.6575005  48.3369999  67.2649991  40.2525005  47.0829999
  68.1529991  40.5245005  47.0369999  66.2629991  41.0745005  46.6099999
  66.4759991  41.9025005  46.2439999  64.3179991  43.2315005  47.9389999
  64.5779991  42.9985005  49.1159999  64.9669991  44.1375005  47.2169999
  64.6861911  44.3293886  46.2659872  66.1179991  44.8515005  47.7549999
  66.8079749  44.1457794  48.2175908  66.8489991  45.5895005  46.6469999
  66.1590658  46.2452772  46.1159178  67.6703710  46.1796897  47.0533554
  67.4409991  44.6805005  45.6289999  68.5339991  43.8795005  45.8839999
  68.8149991  43.1825005  44.8039999  69.6461173  42.4772767  44.8030851
  67.9599991  43.5075005  43.8619999  67.9433151  43.1338261  42.9238160
  67.0879991  44.4375005  44.3499999  66.2955106  44.8290565  43.7122325
  65.6939991  45.8315005  48.8209999  66.4079991  46.0435005  49.7969999
  64.5119991  46.3995005  48.6359999  64.0389991  46.2775005  47.9279999
  63.8929991  47.2805005  49.5999999  64.4549991  48.0555005  49.7579999
  62.5529991  47.7675005  49.0519999  62.7159991  48.2415005  48.2209999
  62.0109991  46.9925005  48.8349999  61.7649991  48.6555005  49.9529999
  62.3399991  49.7775005  50.5259999  63.2339991  49.9715005  50.3609999
  61.5979991  50.6105005  51.3399999  61.9949991  51.3585005  51.7249999
  60.2689991  50.3335005  51.5819999  59.7679991  50.8955005  52.1279999
  59.6839991  49.2195005  51.0119999  58.7879991  49.0315005  51.1729999
  60.4299991  48.3865005  50.2039999  60.0319991  47.6365005  49.8239999
  63.7209991  46.5465005  50.9129999  64.1259991  47.0415005  51.9609999
  63.1569991  45.3455005  50.8339999  62.8609991  45.0085005  50.0999999
  62.9849991  44.4815005  51.9879999  62.4379991  44.9525005  52.6359999
  62.2799991  43.1995005  51.5889999  62.1719991  42.6335005  52.3689999
  61.4079991  43.4105005  51.2199999  62.8079991  42.7335005  50.9219999
  64.3189991  44.1655005  52.6339999  64.4369991  44.2575005  53.8489999
  65.3259991  43.8165005  51.8299999  65.2549991  43.7425005  50.9759999
  66.6609991  43.5265005  52.3519999  66.5899991  42.7455005  52.9229999
  67.6459991  43.2135005  51.2019999  67.5769991  43.9085005  50.5289999
  69.0739991  43.1775005  51.7269999  69.6819991  42.9805005  50.9979999
  69.2989991  44.0385005  52.1119999  69.1519991  42.4905005  52.4069999
  67.2959991  41.8725005  50.5859999  67.9139991  41.6765005  49.8649999
  67.3579991  41.1795005  51.2619999  66.3909991  41.9025005  50.2369999
  67.1859991  44.6905005  53.1789999  67.6879991  44.4975005  54.2859999
  67.0489991  45.8945005  52.6349999  66.7139991  46.0245005  51.8539999
  67.4539991  47.1135005  53.3089999  68.4039991  47.0655005  53.4979999
  67.1849991  48.3135005  52.4049999  67.5859991  48.1465005  51.5379999
  66.2279991  48.3905005  52.2649999  67.7009991  49.6155005  52.9319999
  69.0419991  49.9415005  52.8049999  69.6249991  49.3415005  52.3979999
  69.5209991  51.1455005  53.2749999  70.4229991  51.3535005  53.1819999
  68.6699991  52.0405005  53.8819999  68.9949991  52.8515005  54.1999999
  67.3329991  51.7295005  54.0159999  66.7539991  52.3325005  54.4239999
  66.8519991  50.5225005  53.5439999  65.9499991  50.3175005  53.6379999
  66.7189991  47.2685005  54.6349999  67.3389991  47.5415005  55.6619999
  65.4029991  47.0695005  54.6019999  64.9709991  46.8765005  53.8839999
  64.5659991  47.1615005  55.7899999  64.6709991  48.0525005  56.1579999
  63.0999991  46.9235005  55.4189999  63.0389991  46.0785005  54.9469999
  62.5909991  46.8275005  56.2389999  62.4289991  48.0015005  54.5599999
  62.9669991  48.1895005  53.7749999  61.0659991  47.4955005  54.1179999
  60.6309991  48.1705005  53.5729999  61.1749991  46.6825005  53.5999999
  60.5209991  47.3105005  54.8989999  62.2989991  49.2845005  55.3589999
  61.8739991  49.9645005  54.8129999  61.7599991  49.1215005  56.1489999
  63.1799991  49.5895005  55.6269999  64.9909991  46.1515005  56.8469999
  65.0319991  46.4755005  58.0309999  65.3229991  44.9405005  56.4109999
  65.2809991  44.7045005  55.5849999  65.7929991  43.8945005  57.3029999
  65.0959991  43.7295005  57.9569999  66.0579991  42.5905005  56.5349999
  66.5959991  42.7845005  55.7509999  66.8249991  41.6165005  57.4149999
  66.9889991  40.7965005  56.9239999  67.6719991  42.0125005  57.6739999
  66.3049991  41.4185005  58.2089999  64.7329991  41.9775005  56.0729999
  64.2779991  41.5935005  56.8389999  64.1619991  42.6815005  55.7279999
  64.8969991  40.9115005  55.0119999  64.0259991  40.5655005  54.7639999
  65.3259991  41.2955005  54.2309999  65.4439991  40.1905005  55.3599999
  67.0479991  44.3325005  58.0219999  67.1479991  44.1735005  59.2379999
  67.9839991  44.9155005  57.2739999  67.9419991  45.0015005  56.4189999
  69.1809991  45.4635005  57.8869999  69.6629991  44.7315005  58.3019999
  70.1149991  46.1085005  56.8389999  69.6059991  46.7265005  56.2909999
  71.2279991  46.8815005  57.5389999  71.8099991  47.2835005  56.8749999
  70.8399991  47.5775005  58.0919999  71.7419991  46.2755005  58.0949999
  70.7059991  45.0245005  55.9499999  71.2919991  45.4295005  55.2919999
  71.2119991  44.4005005  56.4929999  69.9899991  44.5515005  55.4969999
  68.8019991  46.4845005  58.9409999  69.3059991  46.4145005  60.0549999
  67.8919991  47.4015005  58.6069999  67.5079991  47.4395005  57.8389999
  67.4689991  48.4375005  59.5469999  68.2569991  48.9635005  59.7549999
  66.3969991  49.3315005  58.9219999  65.6609991  48.7685005  58.6359999
  66.0529991  49.9205005  59.6109999  66.8349991  50.1875005  57.7349999
  67.1849991  49.6335005  57.0199999  65.6249991  50.9465005  57.2209999
  65.8849991  51.4965005  56.4659999  64.9419991  50.3165005  56.9419999
  65.2739991  51.5125005  57.9269999  67.9429991  51.1295005  58.1669999
  68.2199991  51.6715005  57.4119999  67.6199991  51.7055005  58.8769999
  68.6989991  50.6145005  58.4879999  66.9219991  47.8435005  60.8389999
  67.2219991  48.3415005  61.9229999  66.1509991  46.7645005  60.7289999
  65.8989991  46.4255005  59.9799999  65.6649991  46.0605005  61.9069999
  65.1399991  46.6865005  62.4299999  64.7679991  44.8795005  61.5119999
  65.2209991  44.3295005  60.8539999  64.4759991  44.0245005  62.7339999
  63.9089991  43.2795005  62.4799999  65.3089991  43.6865005  63.0989999
  64.0239991  44.5605005  63.4039999  63.4779991  45.4085005  60.9069999
  62.9089991  44.6645005  60.6559999  63.0179991  45.9615005  61.5579999
  63.6829991  45.9375005  60.1199999  66.8269991  45.5625005  62.7449999
  66.8469991  45.7375005  63.9629999  67.8139991  44.9805005  62.0799999
  67.8049991  44.8385005  61.2319999  69.0139991  44.5285005  62.7529999
  68.7499991  43.9095005  63.4519999  69.9279991  43.8265005  61.7719999
  70.2189991  44.4615005  61.0989999  70.7229991  43.5245005  62.2389999
  69.1569991  42.4265005  60.9619999  68.3069991  42.8165005  60.2099999
  69.7559991  45.6975005  63.3879999  70.3869991  45.5335005  64.4279999
  69.6509991  46.8815005  62.7759999  69.2119991  47.0105005  62.0479999
  70.2889991  48.0695005  63.3119999  71.1899991  47.8195005  63.5689999
  70.3719991  49.1845005  62.2619999  69.4699991  49.4425005  62.0159999
  70.7879991  49.9605005  62.6699999  71.1409991  48.8365005  60.9869999
  70.6049991  48.2865005  60.3939999  71.4599991  50.1125005  60.2279999
  71.9479991  49.8945005  59.4189999  70.6349991  50.5655005  59.9949999
  72.0019991  50.6935005  60.7849999  72.3689991  48.0175005  61.3459999
  72.8579991  47.7955005  60.5379999  72.9399991  48.5325005  61.9379999
  72.0949991  47.2005005  61.7919999  69.5399991  48.5805005  64.5349999
  70.1389991  49.1905005  65.4119999  68.2509991  48.2705005  64.6379999
  67.7759991  47.9215005  64.0119999  67.5469991  48.5235005  65.8869999
  67.6289991  49.4685005  66.0899999  66.0459991  48.2095005  65.7869999
  65.9249991  47.3095005  65.4449999  65.4139991  48.2925005  67.1659999
  64.4669991  48.0945005  67.1009999  65.8389991  47.6505005  67.7559999
  65.5329991  49.1865005  67.5229999  65.3729991  49.1845005  64.8199999
  65.3499991  50.0655005  65.2239999  65.9109991  49.2555005  64.0159999
  63.9679991  48.7805005  64.4379999  63.5979991  49.4355005  63.8259999
  63.9869991  47.9115005  64.0079999  63.4159991  48.7345005  65.2349999
  68.1739991  47.6795005  66.9839999  68.4749991  48.1855005  68.0639999
  68.4069991  46.4025005  66.6819999  68.1919991  46.0365005  65.9339999
  69.0629991  45.5075005  67.6289999  68.5589991  45.5455005  68.4569999
  69.0589991  44.0785005  67.1099999  69.3039991  44.0755005  66.1709999
  69.7319991  43.5625005  67.5799999  67.7289991  43.4265005  67.2769999
  66.8419991  43.3625005  66.2189999  67.0829991  43.7195005  65.3949999
  65.6019991  42.7745005  66.3709999  65.0119991  42.7385005  65.6529999
  65.2399991  42.2415005  67.5879999  64.4059991  41.8435005  67.6929999
  66.1179991  42.2985005  68.6519999  65.8749991  41.9395005  69.4749999
  67.3559991  42.8875005  68.4949999  67.9449991  42.9225005  69.2139999
  70.4839991  45.9465005  67.9249999  70.9479991  45.8025005  69.0529999
  71.1529991  46.5175005  66.9269999  70.8549991  46.5775005  66.1219999
  72.4659991  47.0955005  67.1229999  73.0639991  46.4035005  67.4449999
  73.0049991  47.6305005  65.8069999  73.0899991  46.9025005  65.1719999
  72.3729991  48.2625005  65.4309999  74.2439991  48.2525005  65.9719999
  74.5159991  48.5365005  65.2299999  72.4109991  48.1995005  68.1599999
  73.1729991  48.1845005  69.1229999  71.4819991  49.1325005  67.9859999
  70.9529991  49.1645005  67.3089999  71.2859991  50.1975005  68.9539999
  72.0979991  50.7275005  68.9709999  70.1089991  51.0985005  68.5439999
  69.3419991  50.5495005  68.3179999  69.7339991  52.0095005  69.6989999
  68.9919991  52.5765005  69.4369999  69.4759991  51.4725005  70.4639999
  70.4949991  52.5625005  69.9349999  70.5059991  51.9245005  67.3289999
  69.7649991  52.4935005  67.0679999  71.2739991  52.4745005  67.5479999
  70.7319991  51.3325005  66.5949999  71.0459991  49.6405005  70.3449999
  71.6439991  50.1145005  71.3079999  70.1929991  48.6215005  70.4399999
  69.7699991  48.2875005  69.7699999  69.9019991  47.9775005  71.7109999
  69.5549991  48.6505005  72.3179999  68.8499991  46.8805005  71.5149999
  69.1679991  46.2695005  70.8329999  68.7789991  46.3735005  72.3389999
  67.4489991  47.3615005  71.1189999  67.5019991  47.9265005  70.3319999
  66.5749991  46.1575005  70.7939999  65.6879991  46.4595005  70.5429999
  66.9669991  45.6615005  70.0579999  66.5119991  45.5835005  71.5729999
  66.8529991  48.1715005  72.2539999  65.9669991  48.4765005  72.0039999
  66.7919991  47.6195005  73.0489999  67.4179991  48.9385005  72.4359999
  71.1619991  47.3855005  72.3269999  71.3689991  47.4895005  73.5299999
  72.0209991  46.7975005  71.4999999  71.8869991  46.7065005  70.6549999
  73.2859991  46.2485005  71.9699999  73.0929991  45.6815005  72.7329999
  73.9309991  45.4205005  70.8769999  74.0119991  45.9525005  70.0699999
  74.8299991  45.1715005  71.1439999  73.1849991  44.2665005  70.6059999
  72.4839991  44.4765005  70.1929999  74.2479991  47.3415005  72.4489999
  74.9949991  47.1305005  73.4049999  74.2059991  48.5205005  71.8299999
  73.7549991  48.6915005  71.1179999  74.9729991  49.6365005  72.3739999
  75.8669991  49.2915005  72.5269999  75.0889991  50.8055005  71.3969999
  74.2139991  51.0065005  71.0299999  75.6219991  52.0305005  72.1169999
  75.6929991  52.7685005  71.4909999  75.0169991  52.2735005  72.8349999
  76.4979991  51.8345005  72.4849999  75.9939991  50.4475005  70.3499999
  75.7339991  50.7865005  69.6269999  74.4019991  50.1205005  73.6989999
  75.1499991  50.4655005  74.6139999  73.0849991  50.1055005  73.8219999
  72.5369991  49.9115005  73.1879999  72.4659991  50.4305005  75.0909999
  72.7909991  51.2955005  75.3849999  70.9429991  50.5245005  74.9469999
  70.6069991  49.6955005  74.5719999  70.3099991  50.7385005  76.3079999
  69.3469991  50.7975005  76.2109999  70.5309991  49.9935005  76.8889999
  70.6459991  51.5615005  76.6959999  70.5749991  51.6695005  74.0039999
  70.7319991  52.5145005  74.4539999  71.1619991  51.6455005  73.2319999
  69.1389991  51.6185005  73.5359999  68.9649991  52.3665005  72.9429999
  68.9819991  50.7875005  73.0609999  68.5469991  51.6695005  74.3019999
  72.8399991  49.3775005  76.1249999  72.6489991  48.1835005  75.9069999
  73.4009991  49.8185005  77.2429999  73.4899991  50.6505005  77.4409999
  73.9239991  48.8975005  78.2489999  74.6049991  48.3555005  77.8209999
  74.5439991  49.6755005  79.4049999  73.8649991  50.2425005  79.8039999
  74.8289991  49.0505005  80.0889999  75.7279991  50.5345005  78.9959999
  75.4069991  51.3185005  78.5229999  76.1849991  50.8505005  79.7909999
  76.6999991  49.7965005  78.1269999  77.1319991  48.7335005  78.5029999
  76.9979991  50.2975005  77.0719999  72.8439991  47.9615005  78.7759999
  73.0889991  46.7755005  78.9979999  71.6329991  48.4875005  78.9159999
  71.4559991  49.3125005  78.7489999  70.4789991  47.7215005  79.3669999
  70.6849991  47.4315005  80.2689999  69.2319991  48.5995005  79.3479999
  69.3989991  49.3955005  79.8759999  69.0669991  48.8925005  78.4379999
  67.9919991  47.9105005  79.8759999  67.2279991  48.4975005  79.7659999
  67.8169991  47.1155005  79.3479999  68.1199991  47.5245005  81.3309999
  68.4759991  48.3475005  82.1789999  67.8319991  46.2635005  81.6319999
  67.5869991  45.7185005  81.0129999  67.8899991  45.9915005  82.4459999
  70.2169991  46.4595005  78.5439999  69.6689991  45.4865005  79.0639999
  70.5749991  46.4695005  77.2619999  70.9429991  47.1365005  76.8629999
  70.3549991  45.3025005  76.4269999  70.0649991  44.5765005  77.0009999
  69.2739991  45.5685005  75.3849999  69.6869991  45.9505005  74.5949999
  68.8809991  44.7225005  75.1179999  68.1779991  46.4875005  75.8529999
  68.2559991  47.8315005  75.5419999  68.9779991  48.1535005  75.0519999
  67.2659991  48.6965005  75.9559999  67.3189991  49.6015005  75.7479999
  66.1889991  48.2115005  76.6849999  65.2009991  49.0735005  77.0989999
  64.6169991  48.6465005  77.5249999  66.1089991  46.8695005  76.9959999
  65.3859991  46.5475005  77.4839999  67.1019991  46.0055005  76.5819999
  67.0489991  45.1005005  76.7919999  71.6379991  44.9235005  75.7199999
  71.5989991  44.3735005  74.6259999  72.7769991  45.2255005  76.3299999
  72.8299991  45.5715005  77.1149999  74.0579991  44.9795005  75.6819999
  74.0789991  45.4735005  74.8469999  75.1949991  45.4695005  76.5649999
  76.0429991  45.3015005  76.1249999  75.0959991  46.4215005  76.7219999
  75.1729991  44.9985005  77.4129999  74.2269991  43.5055005  75.3539999
  74.1869991  43.1145005  74.1869999  74.4119991  42.6905005  76.3849999
  74.4529991  42.9565005  77.2019999  74.5639991  41.2515005  76.2169999
  75.2959991  41.0905005  75.6019999  74.8829991  40.6055005  77.5549999
  74.9829991  39.6475005  77.4369999  75.7089991  40.9755005  77.9049999
  74.1609991  40.7805005  78.1789999  73.3029991  40.6365005  75.6249999
  73.3809991  39.7075005  74.8219999  72.1499991  41.1445005  76.0519999
  72.1029991  41.8105005  76.5939999  70.8489991  40.6285005  75.6479999
  70.8219991  39.6965005  75.9149999  69.7439991  41.4275005  76.3349999
  69.8269991  41.3065005  77.2939999  69.8869991  42.3695005  76.1539999
  68.3169991  41.0645005  75.9209999  68.2099991  41.1455005  74.9599999
  68.0319991  39.6215005  76.3089999  67.1269991  39.3885005  76.0479999
  68.6599991  39.0355005  75.8579999  68.1269991  39.5195005  77.2689999
  67.3509991  42.0195005  76.5949999  66.4429991  41.7965005  76.3379999
  67.4409991  41.9455005  77.5579999  67.5499991  42.9285005  76.3209999
  70.6329991  40.6855005  74.1479999  70.4309991  39.6535005  73.5039999
  70.6619991  41.8975005  73.6019999  70.8099991  42.6185005  74.0469999
  70.4429991  42.1065005  72.1859999  69.6439991  41.6215005  71.9279999
  70.2219991  43.5765005  71.8829999  70.0779991  43.6925005  70.9309999
  69.4449991  43.8935005  72.3689999  71.0019991  44.0845005  72.1559999
  71.6119991  41.5755005  71.3899999  71.4389991  41.1445005  70.2589999
  72.8029991  41.5495005  71.9859999  72.9699991  41.8955005  72.7549999
  73.9369991  40.9075005  71.3449999  74.0999991  41.3595005  70.5019999
  75.1869991  41.0315005  72.2209999  74.9959991  40.6665005  73.0989999
  76.3509991  40.2445005  71.6519999  77.1229991  40.3455005  72.2299999
  76.1109991  39.3065005  71.5949999  76.5649991  40.5775005  70.7659999
  75.5319991  42.4155005  72.3099999  75.5789991  42.6415005  73.1179999
  73.6429991  39.4465005  71.0479999  73.8649991  38.9875005  69.9289999
  73.1219991  38.7285005  72.0389999  72.9869991  39.0325005  72.8319999
  72.7299991  37.3375005  71.8539999  73.4969991  36.8185005  71.5669999
  72.4369991  36.9665005  72.7009999  71.6119991  37.2105005  70.8259999
  71.6859991  36.3795005  69.9229999  70.5789991  38.0335005  70.9729999
  70.5259991  38.6305005  71.5899999  69.4299991  37.9885005  70.0809999
  69.0369991  37.1055005  70.1649999  68.3909991  39.0405005  70.4739999
  68.7869991  39.9235005  70.4079999  67.1959991  38.9495005  69.5419999
  66.5379991  39.6175005  69.7929999  67.4839991  39.1065005  68.6289999
  66.8009991  38.0665005  69.6079999  67.9599991  38.8045005  71.8199999
  68.5769991  39.0085005  72.3519999  69.8429991  38.2015005  68.6359999
  69.5459991  37.3835005  67.7619999  70.5429991  39.3055005  68.4189999
  70.7219991  39.8735005  69.0389999  71.0789991  39.6755005  67.1289999
  70.3389991  39.8085005  66.5159999  71.8719991  40.9815005  67.2409999
  71.2829991  41.6675005  67.5919999  72.5789991  40.8545005  67.8929999
  72.4989991  41.5025005  65.9449999  73.1149991  40.8465005  65.5829999
  71.4029991  41.7495005  64.9129999  71.7999991  42.0795005  64.0919999
  70.9339991  40.9195005  64.7339999  70.7769991  42.4065005  65.2559999
  73.2689991  42.7815005  66.2419999  73.6689991  43.1165005  65.4239999
  72.6629991  43.4485005  66.6019999  73.9669991  42.5965005  66.8899999
  71.9569991  38.5775005  66.5819999  71.8059991  38.2135005  65.4289999
  72.8429991  38.0275005  67.4079999  72.9659991  38.2875005  68.2179999
  73.6969991  36.9155005  67.0009999  74.3289991  37.2495005  66.3449999
  74.4659991  36.3785005  68.2129999  75.1949991  36.9865005  68.4129999
  73.8749991  36.3815005  68.9819999  75.0229991  35.0025005  68.0419999
  75.8729991  34.7175005  66.9989999  76.0979991  35.3865005  66.3939999
  76.3969991  33.4495005  66.8389999  76.9719991  33.2705005  66.1299999
  76.0689991  32.4515005  67.7269999  76.4189991  31.5965005  67.6189999
  75.2179991  32.7245005  68.7779999  74.9919991  32.0535005  69.3809999
  74.7029991  33.9935005  68.9339999  74.1339991  34.1735005  69.6469999
  72.9029991  35.7995005  66.3219999  73.2669991  35.3595005  65.2309999
  71.8099991  35.3705005  66.9499999  71.5529991  35.6535005  67.7199999
  70.9429991  34.3555005  66.3529999  71.4709991  33.5465005  66.2679999
  69.7299991  34.0975005  67.2339999  69.1199991  34.8475005  67.1619999
  69.2589991  33.3165005  66.9049999  70.0799991  33.8895005  68.6619999
  71.2559991  33.4195005  69.1499999  71.9799991  33.1545005  68.6299999
  71.2219991  33.3925005  70.5209999  71.8629991  33.1335005  71.0329999
  69.9969991  33.8475005  70.9409999  69.4949991  34.0095005  72.2219999
  70.0049991  33.7975005  72.9709999  68.1959991  34.5025005  72.3459999
  67.8359991  34.6245005  73.1949999  67.4379991  34.8115005  71.2459999
  66.5729991  35.1335005  71.3619999  67.9419991  34.6505005  69.9609999
  67.4239991  34.8615005  69.2179999  69.2449991  34.1635005  69.8089999
  70.4519991  34.7875005  64.9789999  70.4969991  34.0175005  64.0189999
  69.9919991  36.0335005  64.8929999  69.9579991  36.5755005  65.5599999
  69.4979991  36.5985005  63.6409999  68.7599991  36.0525005  63.3259999
  69.0149991  38.0275005  63.8769999  69.7519991  38.5505005  64.2289999
  68.7719991  38.4185005  63.0229999  67.8329991  38.1555005  64.8239999
  67.0349991  37.8135005  64.3919999  67.9869991  37.6075005  65.6089999
  67.5569991  39.8635005  65.3299999  67.0229991  40.5615005  63.7699999
  66.6529991  41.4455005  63.9199999  67.7809991  40.6265005  63.1679999
  66.3449991  39.9905005  63.3749999  70.5909991  36.5955005  62.5789999
  70.3549991  36.2585005  61.4169999  71.7819991  36.9835005  63.0079999
  71.9389991  37.1695005  63.8329999  72.9389991  37.1395005  62.1639999
  72.7019991  37.7325005  61.4339999  74.0739991  37.7525005  62.9699999
  74.1889991  37.2505005  63.7919999  74.9009991  37.6705005  62.4699999
  73.8369991  39.2085005  63.3039999  72.9359991  39.3195005  63.6449999
  74.4429991  39.4805005  64.0109999  74.0289991  40.0815005  62.1259999
  75.1109991  40.0585005  61.5999999  73.1139991  40.7715005  61.7489999
  73.3669991  35.8415005  61.5409999  73.8239991  35.8355005  60.4059999
  73.1949991  34.7315005  62.2539999  72.8989991  34.7115005  63.0609999
  73.5129991  33.4275005  61.6809999  74.4729991  33.3835005  61.5519999
  73.0909991  32.2915005  62.6269999  72.1649991  32.4215005  62.8829999
  73.2169991  30.9535005  61.9179999  72.9489991  30.2415005  62.5199999
  72.6439991  30.9465005  61.1349999  74.1379991  30.8165005  61.6459999
  73.9479991  32.3115005  63.8919999  74.8439991  32.0125005  63.6719999
  74.0239991  33.2255005  64.2079999  73.4009991  31.4505005  65.0029999
  73.9869991  31.5055005  65.7739999  72.5149991  31.7615005  65.2479999
  73.3479991  30.5295005  64.7029999  72.8089991  33.2585005  60.3419999
  73.4359991  32.9345005  59.3289999  71.5059991  33.5085005  60.3569999
  71.0749991  33.7335005  61.0659999  70.6799991  33.4245005  59.1699999
  70.7819991  32.5325005  58.8019999  69.2079991  33.6705005  59.5299999
  69.1209991  34.5105005  60.0069999  68.3719991  33.7645005  58.2629999
  67.4439991  33.9195005  58.4979999  68.6939991  34.4985005  57.7159999
  68.4439991  32.9355005  57.7649999  68.7179991  32.5495005  60.4309999
  67.7879991  32.7015005  60.6609999  68.8019991  31.7015005  59.9669999
  69.2509991  32.5285005  61.2409999  71.1149991  34.4305005  58.1279999
  71.2049991  34.1005005  56.9499999  71.3699991  35.6565005  58.5679999
  71.3319991  35.8825005  59.3969999  71.7419991  36.7415005  57.6739999
  71.0579991  36.8065005  56.9899999  71.8259991  38.0275005  58.4669999
  72.4129991  37.8935005  59.2269999  72.2299991  38.7145005  57.9139999
  70.4749991  38.5185005  58.9629999  69.9869991  37.7955005  59.3879999
  70.6779991  39.6095005  59.9859999  69.8159991  39.9215005  60.3019999
  71.1889991  39.2615005  60.7339999  71.1599991  40.3475005  59.5809999
  69.6689991  39.0205005  57.7769999  68.8039991  39.3365005  58.0829999
  70.1449991  39.7485005  57.3469999  69.5419991  38.2975005  57.1419999
  73.0499991  36.4895005  56.9539999  73.1739991  36.7975005  55.7769999
  74.0129991  35.8925005  57.6389999  73.9699991  35.7115005  58.4789999
  75.2499991  35.4905005  56.9909999  75.6639991  36.2905005  56.6319999
  76.2159991  34.8395005  57.9899999  75.7399991  34.1755005  58.5119999
  77.3519991  34.1635005  57.2419999  77.9599991  33.7535005  57.8779999
  76.9919991  33.4815005  56.6539999  77.8309991  34.8225005  56.7159999
  76.7749991  35.9005005  58.9069999  77.3859991  35.4925005  59.5399999
  77.2489991  36.5645005  58.3829999  76.0489991  36.3275005  59.3889999
  74.9659991  34.5185005  55.8719999  75.4549991  34.6905005  54.7559999
  74.1489991  33.5115005  56.1609999  73.8079991  33.3685005  56.9379999
  73.7669991  32.5525005  55.1389999  74.5759991  32.1285005  54.8119999
  72.8359991  31.4795005  55.7299999  72.0909991  31.9035005  56.1839999
  72.2779991  30.6095005  54.6159999  71.6919991  29.9355005  54.9939999
  71.7769991  31.1605005  53.9949999  73.0079991  30.1765005  54.1469999
  73.6099991  30.6445005  56.7359999  73.0269991  29.9665005  57.1109999
  74.3589991  30.2165005  56.2929999  73.9389991  31.2165005  57.4469999
  73.0739991  33.2455005  53.9739999  73.3759991  32.9665005  52.8169999
  72.1449991  34.1375005  54.2959999  71.9509991  34.3395005  55.1089999
  71.3609991  34.8645005  53.3139999  70.9189991  34.2105005  52.7509999
  70.3329991  35.7335005  54.0289999  69.7089991  35.1595005  54.4989999
  70.7859991  36.2695005  54.6989999  69.5669991  36.6405005  53.1189999
  68.8419991  36.1265005  52.0569999  68.8399991  35.2095005  51.9029999
  68.1229991  36.9585005  51.2249999  67.6399991  36.6025005  50.5139999
  68.1209991  38.3155005  51.4489999  67.6339991  38.8775005  50.8909999
  68.8409991  38.8435005  52.5009999  68.8429991  39.7615005  52.6489999
  69.5569991  38.0085005  53.3319999  70.0379991  38.3675005  54.0419999
  72.2199991  35.7285005  52.4129999  72.2149991  35.5555005  51.1979999
  72.9489991  36.6535005  53.0209999  72.9639991  36.7535005  53.8749999
  73.7979991  37.5935005  52.3079999  73.2319991  38.0985005  51.7029999
  74.4859991  38.5445005  53.2919999  74.9579991  38.0135005  53.9529999
  75.1539991  39.0545005  52.8089999  73.5859991  39.5035005  54.0099999
  73.8609991  39.8715005  55.3199999  74.6019991  39.5125005  55.7519999
  73.0479991  40.7645005  55.9909999  73.2429991  41.0045005  56.8679999
  71.9459991  41.2985005  55.3569999  71.3959991  41.8995005  55.8049999
  71.6619991  40.9385005  54.0549999  70.9189991  41.2975005  53.6259999
  72.4779991  40.0465005  53.3879999  72.2799991  39.8085005  52.5109999
  74.8609991  36.8665005  51.5059999  75.1479991  37.2405005  50.3689999
  75.4409991  35.8275005  52.1039999  75.2559991  35.5725005  52.9039999
  76.4529991  35.0245005  51.4419999  77.2109991  35.5795005  51.2009999
  76.7819991  34.3415005  52.0469999  75.8729991  34.3805005  50.2059999
  76.4539991  34.4825005  49.1279999  74.7129991  33.7445005  50.3679999
  74.3149991  33.6715005  51.1269999  74.0049991  33.1095005  49.2699999
  74.5659991  32.3905005  48.9399999  72.6659991  32.5205005  49.7419999
  72.1179991  33.2355005  50.1009999  71.9359991  31.8745005  48.5759999
  71.0929991  31.5065005  48.8849999  71.7659991  32.5405005  47.8919999
  72.4819991  31.1635005  48.2059999  72.9049991  31.5375005  50.7589999
  72.7619991  31.8755005  51.5149999  73.7509991  34.0955005  48.1539999
  74.0089991  33.7915005  46.9909999  73.2689991  35.2845005  48.5169999
  73.0769991  35.4955005  49.3279999  73.0239991  36.3395005  47.5529999
  72.2969991  36.0385005  46.9859999  72.6229991  37.6455005  48.2369999
  73.2769991  37.8365005  48.9269999  72.6849991  38.3585005  47.5829999
  71.2439991  37.7035005  48.8669999  70.5679991  37.4575005  48.2159999
  71.1819991  37.0655005  49.5949999  70.9939991  39.0855005  49.3709999
  71.9049991  39.6565005  49.9129999  69.9129991  39.5915005  49.1929999
  74.2609991  36.6015005  46.7289999  74.1889991  36.6615005  45.5039999
  75.3929991  36.7715005  47.4099999  75.4569991  36.7055005  48.2649999
  76.6339991  37.0885005  46.7359999  76.4439991  37.8495005  46.1649999
  77.7179991  37.4715005  47.7229999  77.3669991  38.0985005  48.3739999
  78.0119991  36.6875005  48.2129999  78.8799991  38.0865005  46.9909999
  78.7749991  39.3805005  46.5079999  77.9989991  39.8705005  46.6579999
  79.8169991  39.9425005  45.8069999  79.7499991  40.8125005  45.4839999
  80.9699991  39.1995005  45.5859999  82.0179991  39.7395005  44.8859999
  82.6399991  39.1775005  44.8339999  81.0709991  37.9165005  46.0679999
  81.8469991  37.4255005  45.9189999  80.0279991  37.3535005  46.7709999
  80.0979991  36.4845005  47.0949999  77.1209991  35.9495005  45.8519999
  77.6559991  36.1925005  44.7739999  76.9259991  34.7115005  46.2879999
  76.6059991  34.5135005  47.0609999  77.2549991  33.5665005  45.4519999
  78.2039991  33.5975005  45.2539999  76.9499991  32.2515005  46.1889999
  76.0509991  32.2855005  46.5529999  77.0379991  31.0825005  45.2229999
  76.8449991  30.2575005  45.6949999  76.3939991  31.2045005  44.5079999
  77.9319991  31.0385005  44.8489999  77.9449991  32.0695005  47.3249999
  77.7549991  31.2405005  47.7919999  78.8449991  32.0385005  46.9649999
  77.8699991  32.8135005  47.9429999  76.4779991  33.6245005  44.1459999
  77.0359991  33.4295005  43.0649999  75.1879991  33.9175005  44.2609999
  74.7919991  34.0405005  45.0139999  74.3259991  34.0575005  43.1079999
  74.3989991  33.2535005  42.5709999  72.8709991  34.2225005  43.5589999
  72.8089991  34.9495005  44.1979999  72.0009991  34.5505005  42.3689999
  71.0809991  34.6545005  42.6589999  72.3059991  35.3765005  41.9629999
  72.0559991  33.8315005  41.7199999  72.3979991  32.9375005  44.2209999
  71.4769991  33.0405005  44.5069999  72.4589991  32.2055005  43.5879999
  72.9559991  32.7455005  44.9909999  74.7569991  35.2355005  42.2419999
  74.7589991  35.1275005  41.0179999  75.1509991  36.3385005  42.8849999
  75.1109991  36.4265005  43.7399999  75.6899991  37.5055005  42.1969999
  74.9839991  37.8505005  41.6279999  76.1109991  38.5805005  43.1959999
  76.5509991  38.1445005  43.9429999  76.7719991  39.1485005  42.7699999
  75.0079991  39.4655005  43.7459999  74.5809991  39.9385005  43.0149999
  74.3279991  38.9125005  44.1619999  75.5219991  40.4525005  44.7429999
  74.7819991  40.9815005  45.0799999  75.8979991  39.9765005  45.4999999
  76.5369991  41.3445005  44.1829999  77.3629991  41.1625005  44.3399999
  76.2609991  42.4335005  43.4369999  75.0299991  42.7545005  43.1439999
  74.3799991  42.2685005  43.4279999  74.8689991  43.4515005  42.6669999
  77.2039991  43.2255005  42.9619999  78.0309991  43.0555005  43.1249999
  76.9909991  43.9115005  42.4889999  76.8869991  37.1365005  41.3319999
  76.9609991  37.5395005  40.1719999  77.8069991  36.3595005  41.9009999
  77.7559991  36.0825005  42.7129999  78.9939991  35.9035005  41.1949999
  79.4849991  36.6925005  40.9159999  79.8599991  35.0465005  42.1159999
  79.2969991  34.3655005  42.5179999  80.5189991  34.5855005  41.5739999
  80.5899991  35.7865005  43.2329999  79.9849991  36.3805005  43.7049999
  81.1379991  34.7705005  44.2219999  81.6039991  35.2325005  44.9359999
  80.4059991  34.2545005  44.5949999  81.7539991  34.1755005  43.7669999
  81.7069991  36.6195005  42.6249999  82.1769991  37.0935005  43.3289999
  82.3269991  36.0375005  42.1579999  81.3309991  37.2585005  41.9999999
  78.6359991  35.0965005  39.9649999  79.1999991  35.3105005  38.8939999
  77.6839991  34.1835005  40.1099999  77.2959991  33.9975005  40.8549999
  77.2209991  33.4105005  38.9669999  77.9819991  32.9295005  38.6049999
  76.1589991  32.4035005  39.3869999  76.5239991  31.8245005  40.0739999
  75.4099991  32.8765005  39.7829999  75.6639991  31.5645005  38.2479999
  76.3379991  30.5445005  37.6479999  77.1919991  30.2615005  37.8819999
  75.5749991  29.9945005  36.6469999  75.8099991  29.3395005  36.1419999
  74.3769991  30.6595005  36.5839999  73.2929991  30.4645005  35.7439999
  73.2989991  29.7995005  35.0939999  72.1939991  31.3035005  35.9109999
  71.4529991  31.1945005  35.3599999  72.1779991  32.2865005  36.8679999
  71.4279991  32.8305005  36.9519999  73.2639991  32.4835005  37.7139999
  73.2469991  33.1505005  38.3619999  74.3859991  31.6535005  37.5679999
  76.6569991  34.3285005  37.8999999  77.0479991  34.2655005  36.7339999
  75.7399991  35.1905005  38.3149999  75.5069991  35.2715005  39.1389999
  75.0369991  36.0845005  37.4169999  74.6009991  35.5445005  36.7399999
  74.0189991  36.8685005  38.1979999  73.3909991  37.2855005  37.5879999
  73.5089991  36.2675005  38.7639999  74.6319991  37.8505005  38.9859999
  75.3389991  37.5415005  39.3189999  75.9789991  37.0355005  36.6939999
  75.7189991  37.4225005  35.5549999  77.0939991  37.3785005  37.3429999
  77.2849991  37.0915005  38.1309999  78.1029991  38.2715005  36.7879999
  77.6829991  39.1415005  36.6949999  79.2919991  38.3445005  37.7209999
  79.9609991  38.9395005  37.3469999  79.0059991  38.6815005  38.5839999
  79.6729991  37.4595005  37.8299999  78.5809991  37.8455005  35.4079999
  78.9409991  38.6975005  34.5989999  78.5939991  36.5365005  35.1309999
  78.2989991  35.9315005  35.6659999  79.1219991  36.0195005  33.8699999
  80.0659991  36.2355005  33.8099999  79.0519991  35.0525005  33.8709999
  78.4059991  36.5705005  32.6359999  78.9719991  36.5795005  31.5429999
  77.1629991  37.0375005  32.8059999  76.7459991  37.0305005  33.5579999
  76.4039991  37.6075005  31.6999999  76.4219991  36.9505005  30.9869999
  74.9819991  37.9015005  32.1279999  74.4529991  38.1125005  31.3429999
  74.5989991  37.1015005  32.5209999  74.8469991  39.2635005  33.3129999
  75.1679991  38.8785005  34.4039999  77.0119991  38.9055005  31.2039999
  76.8379991  39.2765005  30.0429999  77.7139991  39.6045005  32.0829999
  77.8369991  39.3715005  32.9019999  78.3399991  40.8475005  31.7069999
  77.7049991  41.3715005  31.1939999  78.7379991  41.6465005  32.9279999
  79.2339991  41.0665005  33.5259999  79.3429991  42.3515005  32.6499999
  77.6009991  42.2705005  33.7019999  76.8839991  41.6255005  33.8059999
  77.9029991  42.5055005  34.5929999  77.0909991  43.4755005  33.0149999
  76.5789991  43.2125005  32.2339999  76.4859991  43.9535005  33.6029999
  78.1759991  44.3555005  32.6119999  78.4679991  44.2725005  31.8069999
  78.7649991  45.2895005  33.3859999  78.3949991  45.4905005  34.6309999
  77.7609991  45.0195005  34.9729999  78.7869991  46.0925005  35.1039999
  79.7389991  46.0245005  32.8809999  79.9909991  45.9045005  32.0669999
  80.1219991  46.6235005  33.3659999  79.5549991  40.5575005  30.8809999
  80.3979991  39.7595005  31.2799999  79.6689991  41.2375005  29.7439999
  79.0789991  41.7925005  29.4549999  80.8319991  41.0895005  28.8779999
  80.9349991  40.1515005  28.6549999  80.6369991  41.8745005  27.6009999
  81.3539991  41.6715005  26.9799999  79.8079991  41.6055005  27.1749999
  80.6109991  43.2515005  27.8599999  80.5039991  43.6705005  27.1399999
  82.0869991  41.5625005  29.5959999  83.1759991  41.0275005  29.3919999
  81.9129991  42.5415005  30.4769999  81.1629991  42.9455005  30.5939999
  82.9789991  43.0225005  31.3289999  83.7429991  43.2275005  30.7669999
  82.5389991  44.2815005  32.0619999  82.1979991  44.9175005  31.4139999
  81.8039991  44.0575005  32.6539999  83.6339991  44.9525005  32.8749999
  84.0109991  44.3175005  33.5039999  84.3539991  45.2315005  32.2879999
  83.0899991  46.1545005  33.6249999  82.7859991  46.8215005  32.9899999
  82.3179991  45.8875005  34.1479999  84.1379991  46.7655005  34.5409999
  84.6559991  46.0595005  34.9589999  84.7559991  47.2985005  34.0169999
  83.5129991  47.6145005  35.5909999  84.1489991  47.9815005  36.0939999
  83.0319991  48.2565005  35.2059999  82.9839991  47.1135005  36.1019999
  83.3889991  41.9615005  32.3379999  84.5679991  41.8215005  32.6599999
  82.4059991  41.2325005  32.8609999  81.5839991  41.2725005  32.6119999
  82.6749991  40.2875005  33.9269999  83.5919991  40.4435005  34.2009999
  81.7289991  40.5255005  35.0969999  80.8229991  40.3215005  34.8149999
  81.9499991  39.9075005  35.8109999  81.7669991  41.9355005  35.6409999
  82.9779991  42.5725005  35.8269999  83.7689991  42.1405005  35.5979999
  83.0189991  43.8455005  36.3499999  83.8359991  44.2705005  36.4789999
  81.8419991  44.4915005  36.6829999  81.8939991  45.7655005  37.2009999
  81.1139991  46.0365005  37.3569999  80.6319991  43.8655005  36.4919999
  79.8419991  44.3035005  36.7129999  80.5919991  42.5855005  35.9719999
  79.7739991  42.1615005  35.8449999  82.5859991  38.8265005  33.4809999
  82.0849991  37.9755005  34.2149999  83.1299991  38.5305005  32.3039999
  83.4569991  39.1125005  31.7619999  83.2119991  37.1505005  31.8359999
  82.3959991  36.7185005  32.1339999  83.3189991  37.0905005  30.3029999
  83.4359991  36.1675005  30.0269999  82.0559991  37.6055005  29.6529999
  82.1459991  37.5585005  28.6879999  81.3029991  37.0625005  29.9339999
  81.9069991  38.5265005  29.9189999  84.5179991  37.9125005  29.8609999
  84.5939991  37.8805005  28.8939999  84.4029991  38.8325005  30.1459999
  85.3239991  37.5495005  30.2599999  84.4119991  36.4165005  32.4189999
  85.4979991  36.9875005  32.5589999  84.2199991  35.1305005  32.6839999
  83.4559991  34.7405005  32.6189999  85.2989991  34.2545005  33.1139999
  85.0219991  33.3295005  33.0229999  86.0679991  34.3785005  32.5369999
  85.6929991  34.5265005  34.5489999  85.0499991  35.3185005  35.2359999
  86.7589991  33.8685005  34.9899999  87.1959991  33.2935005  34.5229999
  87.2799991  34.0765005  36.3289999  86.5709991  33.8475005  36.9499999
  88.4889991  33.1825005  36.5979999  88.1909991  32.2605005  36.6459999
  89.0969991  33.2445005  35.8439999  89.2599991  33.5195005  37.8829999
  89.5969991  34.4275005  37.8419999  88.3239991  33.4095005  39.0779999
  88.8099991  33.6225005  39.8899999  87.5869991  34.0305005  38.9699999
  87.9779991  32.5055005  39.1359999  90.4419991  32.5745005  38.0239999
  90.9299991  32.7855005  38.8349999  90.1219991  31.6595005  38.0689999
  91.0289991  32.6735005  37.2579999  87.6809991  35.5085005  36.5289999
  87.2149991  36.1535005  37.4609999  88.5539991  35.9965005  35.6499999
  88.8609991  35.5495005  34.9829999  89.0679991  37.3495005  35.7479999
  89.5149991  37.3985005  36.6079999  90.0579991  37.6525005  34.6419999
  90.8189991  37.0555005  34.7159999  89.6449991  37.4805005  33.7809999
  90.5309991  39.0755005  34.6949999  91.5239991  39.5745005  35.4839999
  92.0249991  39.0765005  36.0889999  91.6759991  40.9195005  35.2559999
  92.2469991  41.4305005  35.6459999  90.7699991  41.3165005  34.3069999
  90.5449991  42.5655005  33.7499999  91.0489991  43.3045005  34.0039999
  89.5349991  42.6745005  32.7939999  89.3639991  43.5025005  32.4059999
  88.7879991  41.5885005  32.4119999  88.1199991  41.6935005  31.7739999
  89.0169991  40.3335005  32.9659999  88.5099991  39.5995005  32.7019999
  90.0249991  40.1945005  33.9289999  87.9739991  38.3795005  35.7069999
  88.0249991  39.3545005  36.4509999  86.9829991  38.1825005  34.8469999
  86.9319991  37.5275005  34.2919999  85.8869991  39.1165005  34.8069999
  86.2219991  40.0125005  34.6439999  85.2929991  38.8975005  34.0719999
  85.1229991  39.0815005  36.1169999  84.7349991  40.1195005  36.6359999
  84.9259991  37.8975005  36.6739999  85.1659991  37.1465005  36.3289999
  84.2619991  37.8025005  37.9599999  83.4959991  38.3965005  37.9399999
  83.7769991  36.3915005  38.1939999  84.5049991  35.7725005  38.0299999
  83.5229991  36.2915005  39.1249999  82.5959991  36.0205005  37.3099999
  81.8779991  36.6575005  37.4479999  82.8579991  36.0865005  36.3779999
  82.0989991  34.6545005  37.5839999  82.8189991  34.0165005  37.4589999
  81.8219991  34.5905005  38.5109999  80.9849991  34.3035005  36.7199999
  80.7659991  34.8595005  36.1009999  80.2729991  33.1655005  36.8239999
  80.5639991  32.2945005  37.7639999  81.2079991  32.4515005  38.3109999
  80.1099991  31.5675005  37.8319999  79.2809991  32.9215005  35.9889999
  79.0859991  33.4905005  35.3739999  78.8289991  32.1935005  36.0589999
  85.1569991  38.2765005  39.1089999  84.6549991  38.6725005  40.1589999
  86.4719991  38.3065005  38.8889999  86.8619991  37.9575005  38.2069999
  87.3539991  38.9605005  39.8339999  87.1679991  38.6185005  40.7229999
  88.8339991  38.6615005  39.5399999  89.0099991  38.8805005  38.6119999
  89.3779991  39.2565005  40.0799999  89.2999991  37.2225005  39.7909999
  88.7549991  36.6035005  39.2809999  90.7469991  37.0655005  39.3419999
  91.0389991  36.1545005  39.5019999  90.8159991  37.2645005  38.3949999
  91.3089991  37.6775005  39.8419999  89.1539991  36.9025005  41.2659999
  89.4479991  35.9925005  41.4309999  89.6969991  37.5155005  41.7859999
  88.2239991  36.9935005  41.5269999  87.0979991  40.4525005  39.7759999
  86.9619991  41.0845005  40.8139999  86.9669991  40.9965005  38.5639999
  87.0759991  40.5575005  37.8319999  86.6219991  42.4025005  38.3679999
  87.3179991  42.9295005  38.7899999  86.5639991  42.7525005  36.8889999
  85.9539991  42.1395005  36.4499999  86.1889991  43.6425005  36.7959999
  87.8859991  42.7115005  36.1689999  88.2999991  41.8435005  36.2929999
  87.7439991  42.8245005  35.2159999  88.7849991  43.7655005  36.6649999
  88.8849991  43.6775005  37.6259999  89.6649991  43.6475005  36.2759999
  88.2959991  45.0935005  36.3529999  87.8139991  45.1915005  35.6479999
  88.5509991  46.1825005  37.0999999  89.2829991  46.0725005  38.1869999
  89.5969991  45.3055005  38.4179999  89.4479991  46.7675005  38.6669999
  88.0649991  47.3595005  36.7419999  87.5859991  47.4285005  36.0309999
  88.2279991  48.0555005  37.2199999  85.2879991  42.7325005  39.0149999
  85.1479991  43.7735005  39.6609999  84.3269991  41.8255005  38.8629999
  84.4109991  41.1185005  38.3809999  83.0379991  41.9525005  39.5059999
  82.5769991  42.7265005  39.1479999  82.1819991  40.7235005  39.2319999
  82.0499991  40.6455005  38.2739999  82.6709991  39.9355005  39.5159999
  80.8449991  40.7215005  39.8999999  79.7949991  41.4425005  39.3679999
  79.9299991  41.9485005  38.5989999  78.5549991  41.4245005  39.9569999
  77.8559991  41.9135005  39.5869999  78.3499991  40.6865005  41.0889999
  77.5089991  40.6735005  41.4859999  79.3829991  39.9605005  41.6469999
  79.2419991  39.4625005  42.4199999  80.6259991  39.9795005  41.0499999
  81.3239991  39.4905005  41.4219999  83.2389991  42.1295005  40.9839999
  82.8119991  43.1235005  41.5519999  83.9499991  41.1925005  41.6009999
  84.2679991  40.4965005  41.2079999  84.2539991  41.2695005  43.0229999
  83.4129991  41.2595005  43.5069999  85.0929991  40.0725005  43.4389999
  85.2919991  40.1305005  44.3869999  84.6019991  39.2555005  43.2609999
  85.9219991  40.0675005  42.9349999  84.9769991  42.5685005  43.3789999
  84.7089991  43.1655005  44.4209999  85.8819991  43.0065005  42.5029999
  86.0589991  42.5985005  41.7669999  86.6629991  44.2185005  42.7019999
  87.0129991  44.1555005  43.6039999  87.7929991  44.3045005  41.6819999
  87.4139991  44.1975005  40.7949999  88.1749991  45.1955005  41.7219999
  88.9159991  43.2925005  41.8499999  89.4509991  43.5235005  42.6259999
  88.5419991  42.4135005  42.0149999  89.7799991  43.2505005  40.6409999
  89.2339991  43.3955005  39.8519999  90.4209991  43.9775005  40.6799999
  90.4919991  41.9895005  40.5059999  90.4739991  41.4465005  41.1719999
  91.1789991  41.6135005  39.4069999  91.2419991  42.4095005  38.3669999
  90.8449991  43.1725005  38.3849999  91.6799991  42.1685005  37.6669999
  91.7949991  40.4455005  39.3739999  91.7589991  39.9215005  40.0549999
  92.2319991  40.2095005  38.6719999  85.8359991  45.4945005  42.6029999
  86.2689991  46.5425005  43.0779999  84.6649991  45.4455005  41.9749999
  84.3159991  44.7505005  41.6079999  83.8949991  46.6705005  41.8939999
  84.4779991  47.3875005  41.6009999  82.7699991  46.5625005  40.8699999
  82.5869991  47.4485005  40.5199999  83.0809991  46.0225005  40.1269999
  81.4719991  45.9705005  41.3849999  81.6499991  45.1495005  41.8689999
  81.0509991  46.5825005  42.0089999  80.5439991  45.6965005  40.2209999
  80.3069991  46.5355005  39.7959999  81.0109991  45.1645005  39.5579999
  79.2859991  44.9775005  40.6409999  79.5169991  44.1525005  41.0969999
  78.7929991  45.5225005  41.2729999  78.4389991  44.6805005  39.4729999
  78.1319991  43.8475005  39.5329999  77.7539991  45.2475005  39.4509999
  78.9189991  44.7665005  38.7279999  83.3289991  46.9865005  43.2769999
  82.8299991  46.0815005  43.9459999  83.4289991  48.2555005  43.7059999
  83.3399991  49.3135005  42.6709999  82.5219991  49.2425005  42.1549999
  84.0769991  49.2635005  42.0419999  83.3809991  50.5735005  43.4689999
  83.0159991  51.3235005  42.9739999  84.2879991  50.8115005  43.7179999
  82.5619991  50.2475005  44.6449999  81.6149991  50.3285005  44.4489999
  82.7509991  50.8465005  45.3839999  82.9389991  48.8035005  44.9869999
  83.6179991  48.7055005  45.6729999  81.7129991  48.0905005  45.5409999
  81.6829991  47.7335005  46.7139999  80.6969991  47.9225005  44.7009999
  80.7259991  48.1555005  43.8739999  79.4309991  47.3265005  45.0959999
  79.0519991  47.9025005  45.7779999  78.4959991  47.2225005  43.9029999
  78.9499991  46.7605005  43.1809999  77.2639991  46.4295005  44.2879999
  76.6689991  46.3645005  43.5249999  77.5269991  45.5395005  44.5689999
  76.8059991  46.8765005  45.0169999  78.1169991  48.6035005  43.4069999
  77.5019991  49.0135005  44.0349999  78.9089991  49.1635005  43.3779999
  77.4859991  48.5645005  42.0479999  77.2599991  49.4655005  41.7699999
  78.1089991  48.1775005  41.4129999  76.6799991  48.0255005  42.0799999
  79.6209991  45.9405005  45.6549999  79.1769991  45.6415005  46.7599999
  80.2729991  45.0985005  44.8679999  80.5779991  45.3125005  44.0929999
  80.5339991  43.7265005  45.2439999  79.6889991  43.3125005  45.4799999
  81.1479991  42.9885005  44.0979999  81.9369991  43.4635005  43.7939999
  81.4419991  42.1135005  44.3979999  80.2529991  42.8395005  43.0309999
  80.1889991  42.0265005  42.8299999  81.4539991  43.6585005  46.4439999
  81.2809991  42.7985005  47.3049999  82.4129991  44.5875005  46.5129999
  82.5689991  45.1675005  45.8969999  83.2869991  44.6845005  47.6729999
  83.7829991  43.8525005  47.7189999  84.2909991  45.8445005  47.5539999
  83.8039991  46.6485005  47.3139999  84.9859991  46.0555005  48.8849999
  85.6179991  46.7875005  48.8079999  84.3269991  46.2685005  49.5639999
  85.4579991  45.2455005  49.1359999  85.3129991  45.5775005  46.4609999
  85.8659991  44.8225005  46.7179999  84.8509991  45.3265005  45.6459999
  86.1959991  46.7695005  46.1849999  86.8279991  46.5485005  45.4829999
  85.6489991  47.5195005  45.9029999  86.6799991  47.0075005  46.9909999
  82.4659991  44.8905005  48.9259999  82.6729991  44.2085005  49.9269999
  81.5249991  45.8235005  48.8539999  81.3999991  46.3205005  48.1639999
  80.6159991  46.0895005  49.9449999  81.1489991  46.3495005  50.7119999
  79.6589991  47.2355005  49.5909999  79.2829991  47.0805005  48.7099999
  78.5119991  47.2875005  50.5809999  77.9149991  48.0155005  50.3469999
  78.0249991  46.4495005  50.5559999  78.8619991  47.4315005  51.4739999
  80.4249991  48.5555005  49.5609999  80.6089991  48.8355005  50.4709999
  81.2819991  48.4145005  49.1289999  79.6909991  49.6595005  48.8459999
  80.2269991  50.4675005  48.8609999  79.5279991  49.3975005  47.9259999
  78.8439991  49.8255005  49.2889999  79.8249991  44.8615005  50.3009999
  79.7489991  44.5015005  51.4679999  79.2549991  44.2055005  49.2969999
  79.3329991  44.4345005  48.4719999  78.4369991  43.0245005  49.5109999
  77.6679991  43.2655005  50.0509999  77.9459991  42.4915005  48.1639999
  78.7119991  42.2775005  47.6079999  77.4599991  41.6645005  48.3069999
  77.0439991  43.4815005  47.4169999  76.3079991  44.2155005  48.0379999
  77.1119991  43.4885005  46.2129999  79.2169991  41.9515005  50.2759999
  78.6939991  41.3375005  51.2069999  80.4809991  41.7755005  49.9059999
  80.8349991  42.1665005  49.2269999  81.3909991  40.8965005  50.6229999
  81.0109991  40.0035005  50.6229999  82.7499991  40.8875005  49.9209999
  83.0019991  41.8035005  49.7279999  83.4119991  40.5355005  50.5369999
  82.8179991  40.0845005  48.6269999  82.0229991  40.2335005  48.0919999
  84.0229991  40.5255005  47.8099999  84.0619991  40.0125005  46.9879999
  83.9429991  41.4685005  47.5979999  84.8329991  40.3775005  48.3219999
  82.9219991  38.6115005  48.9869999  82.9659991  38.0825005  48.1749999
  83.7229991  38.4625005  49.5139999  82.1429991  38.3485005  49.5019999
  81.5629991  41.3295005  52.0709999  81.4269991  40.5115005  52.9799999
  81.8409991  42.6155005  52.2759999  81.9279991  43.1895005  51.6409999
  82.0259991  43.1755005  53.6109999  82.7839991  42.7135005  54.0009999
  82.3219991  44.6815005  53.5449999  81.6639991  45.1115005  52.9769999
  82.2309991  45.2865005  54.9379999  82.4189991  46.2375005  54.8909999
  81.3379991  45.1505005  55.2919999  82.8779991  44.8585005  55.5199999
  83.7039991  44.9205005  52.9399999  84.3819991  44.6595005  53.5829999
  83.8139991  44.3485005  52.1639999  83.9359991  46.3545005  52.5329999
  84.8259991  46.4445005  52.1569999  83.2779991  46.6135005  51.8689999
  83.8539991  46.9295005  53.3099999  80.8109991  42.9515005  54.4879999
  80.9449991  42.6065005  55.6569999  79.6289991  43.1425005  53.9169999
  79.5349991  43.4195005  53.1079999  78.3699991  42.9025005  54.6039999
  78.2799991  43.5375005  55.3319999  77.2089991  43.0955005  53.6119999
  77.3919991  42.5955005  52.8009999  75.9069991  42.5675005  54.1819999
  75.1939991  42.7015005  53.5379999  75.9969991  41.6205005  54.3719999
  75.6959991  43.0425005  55.0009999  77.0899991  44.5715005  53.2969999
  76.3619991  44.7115005  52.6719999  76.9129991  45.0635005  54.1139999
  77.9189991  44.8865005  52.9029999  78.3359991  41.5125005  55.2089999
  78.0769991  41.3505005  56.4069999  78.6359991  40.5175005  54.3759999
  78.8039991  40.6255005  53.5399999  78.7039991  39.1395005  54.8279999
  77.8229991  38.8955005  55.1509999  79.1089991  38.2115005  53.6689999
  79.9469991  38.5175005  53.2889999  79.3039991  36.7985005  54.1849999
  79.5589991  36.2185005  53.4509999  80.0019991  36.7935005  54.8579999
  78.4759991  36.4795005  54.5759999  78.0539991  38.2495005  52.5869999
  78.3149991  37.6635005  51.8599999  77.2049991  37.9535005  52.9519999
  77.9639991  39.1565005  52.2539999  79.7109991  38.9835005  55.9569999
  79.3869991  38.4345005  57.0069999  80.9319991  39.4535005  55.7119999
  81.1349991  39.8855005  54.9959999  82.0499991  39.2855005  56.6289999
  82.1539991  38.3305005  56.7629999  83.3229991  39.8835005  56.0229999
  83.1459991  40.7865005  55.7159999  84.4199991  39.9375005  57.0739999
  85.2229991  40.3165005  56.6839999  84.1299991  40.4895005  57.8169999
  84.6079991  39.0405005  57.3919999  83.7629991  39.0305005  54.8439999
  84.5689991  39.4055005  54.4559999  83.9399991  38.1265005  55.1469999
  83.0599991  39.0155005  54.1749999  81.8029991  39.9085005  57.9869999
  82.0579991  39.2765005  59.0069999  81.3099991  41.1405005  57.9989999
  81.1429991  41.5945005  57.2879999  81.0059991  41.8375005  59.2379999
  81.8309991  42.0005005  59.7219999  80.3569991  43.1845005  58.9459999
  80.1599991  43.6365005  59.7809999  80.9629991  43.7285005  58.4189999
  79.5339991  43.0465005  58.4519999  80.0999991  40.9825005  60.0909999
  80.3829991  40.7445005  61.2669999  79.0249991  40.4965005  59.4779999
  78.8289991  40.6615005  58.6569999  78.0779991  39.6345005  60.1509999
  77.7669991  40.0765005  60.9569999  76.9029991  39.3895005  59.2309999
  77.2199991  39.1145005  58.3559999  76.3579991  38.6645005  59.5759999
  76.1319991  40.5525005  59.1149999  75.6719991  40.6545005  59.8109999
  78.7179991  38.3265005  60.6179999  78.4299991  37.8615005  61.7179999
  79.6089991  37.7595005  59.8039999  79.8059991  38.0595005  59.0219999
  80.3369991  36.5525005  60.1909999  79.6749991  35.8605005  60.3449999
  81.2849991  36.1055005  59.0809999  81.8219991  36.8665005  58.8089999
  81.8939991  35.4435005  59.4439999  80.6169991  35.5235005  57.8539999
  80.2329991  34.6605005  58.0749999  79.8849991  36.0985005  57.5829999
  81.7669991  35.3315005  56.4799999  82.7919991  33.9995005  57.0869999
  83.3779991  33.6925005  56.3779999  83.3259991  34.3155005  57.8329999
  82.2289991  33.2665005  57.3809999  81.1249991  36.7645005  61.4679999
  81.1369991  35.9015005  62.3449999  81.7879991  37.9095005  61.5799999
  81.7969991  38.5305005  60.9849999  82.5679991  38.1855005  62.7679999
  83.1039991  37.4005005  62.9609999  83.5269991  39.3555005  62.5529999
  83.0239991  40.1625005  62.3589999  84.3419991  39.5565005  63.8139999
  84.9549991  40.2975005  63.6889999  83.7479991  39.7505005  64.5559999
  84.8459991  38.7505005  64.0059999  84.4419991  39.0675005  61.3749999
  85.0469991  39.8145005  61.2449999  84.9549991  38.2635005  61.5519999
  83.9089991  38.9405005  60.5739999  81.6459991  38.4615005  63.9519999
  81.9669991  38.0985005  65.0829999  80.4619991  39.0315005  63.6879999
  80.2329991  39.3615005  62.9279999  79.4519991  39.1225005  64.7389999
  79.8469991  39.6815005  65.4259999  78.1349991  39.7875005  64.2839999
  77.8199991  39.3535005  63.4759999  77.1079991  39.6405005  65.3959999
  76.2739991  40.0545005  65.1229999  76.9579991  38.6995005  65.5759999
  77.4359991  40.0735005  66.1989999  78.3499991  41.2485005  63.9749999
  77.5119991  41.6465005  63.6919999  78.6709991  41.7035005  64.7689999
  79.0049991  41.3365005  63.2649999  79.1149991  37.7395005  65.2649999
  78.8639991  37.5855005  66.4509999  79.1159991  36.7275005  64.3979999
  79.2469991  36.8015005  63.5509999  78.8809991  35.3745005  64.8809999
  78.0529991  35.4005005  65.3859999  78.7429991  34.3805005  63.7289999
  79.5999991  34.3075005  63.2799999  78.5409991  33.5065005  64.0979999
  77.6899991  34.7225005  62.7009999  77.9539991  35.4885005  62.1679999
  77.5179991  33.5565005  61.7409999  76.8419991  33.7775005  61.0819999
  78.3599991  33.3785005  61.2929999  77.2419991  32.7685005  62.2349999
  76.4209991  35.0725005  63.4199999  75.7329991  35.2955005  62.7729999
  76.1309991  34.3155005  63.9519999  76.5769991  35.8335005  63.9999999
  80.0189991  34.9145005  65.7629999  79.8039991  34.4075005  66.8639999
  81.2379991  35.1085005  65.2699999  81.3899991  35.4855005  64.5119999
  82.4409991  34.6945005  65.9769999  82.4519991  33.7245005  65.9849999
  83.6809991  35.2255005  65.2609999  83.6469991  36.1945005  65.2519999
  84.4689991  34.9735005  65.7679999  83.8629991  34.6305005  63.5649999
  82.9269991  34.9965005  62.9089999  82.4459991  35.1845005  67.4169999
  82.6959991  34.4165005  68.3479999  82.1799991  36.4685005  67.5929999
  81.9769991  37.0125005  66.9579999  82.2149991  37.0645005  68.9129999
  82.8889991  36.6045005  69.4369999  82.5839991  38.5495005  68.8029999
  81.9039991  39.0195005  68.2949999  82.6509991  39.1625005  70.1859999
  82.8839991  40.1015005  70.1129999  81.7879991  39.0775005  70.6199999
  83.3239991  38.7025005  70.7119999  83.9089991  38.6955005  68.0739999
  84.1389991  39.6355005  68.0059999  84.6019991  38.2275005  68.5649999
  83.8319991  38.3165005  67.1839999  80.8759991  36.9015005  69.6319999
  80.8379991  36.6995005  70.8429999  79.7809991  37.0155005  68.8739999
  79.8169991  37.1035005  68.0189999  78.4079991  37.0055005  69.3969999
  78.3219991  37.6885005  70.0799999  77.7939991  37.2395005  68.6839999
  78.0079991  35.6695005  69.9779999  77.1279991  35.5975005  70.8329999
  78.7289991  34.6235005  69.5859999  79.2829991  34.6525005  68.9289999
  78.6519991  33.3205005  70.2319999  77.7769991  32.9485005  70.0369999
  79.7489991  32.4355005  69.6869999  79.6789991  31.5495005  70.0749999
  79.6429991  32.3345005  68.7279999  81.0109991  32.9795005  69.9709999
  81.3129991  33.3595005  69.2859999  78.7729991  33.4055005  71.7559999
  78.1959991  32.5875005  72.4719999  79.5069991  34.4005005  72.2489999
  79.9359991  34.9595005  71.7569999  79.6539991  34.6385005  73.6699999
  79.8549991  33.7945005  74.1049999  80.7869991  35.6205005  73.9089999
  80.5849991  36.4485005  73.4449999  80.8249991  35.8275005  74.8559999
  82.1489991  35.1315005  73.4619999  82.4279991  34.3855005  74.0159999
  82.0969991  34.8045005  72.5499999  83.1749991  36.2485005  73.5499999
  82.8199991  37.0485005  73.1319999  83.3399991  36.4645005  74.4809999
  84.4799991  35.8615005  72.8799999  84.8629991  35.0955005  73.3349999
  84.3059991  35.5895005  71.9649999  85.4549991  36.9825005  72.8879999
  86.2079991  36.7245005  72.4889999  85.1119991  37.6775005  72.4519999
  85.6309991  37.2175005  73.7279999  78.3649991  35.1965005  74.2579999
  77.8609991  34.6895005  75.2599999  77.8369991  36.2425005  73.6169999
  78.1969991  36.6055005  72.9259999  76.5859991  36.8735005  74.0349999
  76.2639991  37.4565005  73.3299999  75.9079991  36.1935005  74.1719999
  76.7709991  37.6745005  75.3149999  75.8929991  37.6935005  76.1739999
  77.9359991  38.2985005  75.4529999  78.5419991  38.3095005  74.8429999
  78.2989991  39.0295005  76.6619999  77.5869991  38.8975005  77.3069999
  79.6129991  38.4915005  77.2249999  80.3309991  38.6995005  76.6069999
  79.8119991  38.9495005  78.0569999  79.5929991  36.9985005  77.4749999
  79.4549991  36.5325005  76.6349999  80.4559991  36.7175005  77.8169999
  78.5089991  36.5995005  78.4549999  78.4979991  37.0465005  79.6049999
  77.5829991  35.7595005  78.0059999  77.6219991  35.4685005  77.1979999
  76.9439991  35.5075005  78.5229999  78.4259991  40.5185005  76.4049999
  78.2779991  40.9685005  75.2729999  78.7019991  41.2755005  77.4629999
  78.7649991  40.9705005  78.2649999  78.9249991  42.7115005  77.3519999
  78.2639991  43.0635005  76.7349999  78.7499991  43.4065005  78.7059999
  79.3509991  43.0115005  79.3569999  79.0899991  44.8825005  78.5729999
  78.9779991  45.3195005  79.4319999  80.0099991  44.9775005  78.2799999
  78.4989991  45.2935005  77.9219999  77.3229991  43.2215005  79.1929999
  77.2139991  43.6625005  80.0499999  76.7089991  43.6095005  78.5499999
  77.1339991  42.2755005  79.2899999  80.3209991  42.9935005  76.8139999
  80.5169991  43.9165005  76.0289999  81.2839991  42.1755005  77.2259999
  81.1779991  41.5755005  77.8329999  82.6269991  42.2355005  76.6649999
  82.9989991  43.1135005  76.8419999  83.5339991  41.1915005  77.3089999
  83.6859991  41.4305005  78.2369999  83.0819991  40.3335005  77.3079999
  84.8559991  41.0535005  76.6119999  85.8759991  41.9615005  76.8459999
  85.7409991  42.6605005  77.4439999  87.0919991  41.8395005  76.1999999
  87.7699991  42.4545005  76.3649999  87.2989991  40.8055005  75.3109999
  88.1169991  40.7225005  74.8759999  86.2909991  39.8945005  75.0669999
  86.4289991  39.1975005  74.4669999  85.0779991  40.0195005  75.7139999
  84.4019991  39.4035005  75.5459999  82.5549991  41.9935005  75.1739999
  83.0989991  42.7615005  74.3739999  81.8529991  40.9205005  74.8219999
  81.5189991  40.3685005  75.3899999  81.5819991  40.5765005  73.4459999
  82.4189991  40.3715005  72.9999999  80.6929991  39.3555005  73.3769999
  80.5179991  39.1345005  72.4489999  81.1349991  38.6085005  73.8089999
  79.8539991  39.5395005  73.8289999  80.9289991  41.7425005  72.7469999
  81.3709991  42.1375005  71.6739999  79.8939991  42.2995005  73.3769999
  79.5959991  42.0135005  74.1309999  79.1629991  43.4425005  72.8609999
  78.7009991  43.1165005  72.0729999  78.1579991  43.9755005  73.8789999
  78.6299991  44.3095005  74.6579999  77.3579991  45.0975005  73.2509999
  76.7179991  45.4385005  73.8949999  77.9569991  45.8115005  72.9819999
  76.8849991  44.7625005  72.4729999  77.2769991  42.9235005  74.2779999
  77.7029991  42.3575005  74.7299999  80.0709991  44.5785005  72.4719999
  79.8899991  45.1495005  71.4079999  81.0249991  44.9175005  73.3379999
  81.1409991  44.5225005  74.0929999  81.9719991  46.0005005  73.0839999
  81.4599991  46.8145005  72.9539999  82.8979991  46.1685005  74.2679999
  82.3799991  46.3675005  75.0629999  83.3679991  45.3365005  74.4369999
  83.8219991  47.1945005  74.0369999  84.3259991  47.2735005  74.7049999
  82.7859991  45.7535005  71.8199999  82.9279991  46.6395005  70.9759999
  83.2949991  44.5335005  71.6749999  83.2429991  43.9105005  72.2659999
  84.0009991  44.1645005  70.4539999  84.7499991  44.7665005  70.3209999
  84.5469991  42.7535005  70.5699999  85.0139991  42.5185005  69.7529999
  85.1619991  42.7045005  71.3189999  83.8149991  42.1335005  70.7129999
  83.0579991  44.2865005  69.2589999  83.4079991  44.8375005  68.2119999
  81.8459991  43.7885005  69.4549999  81.6059991  43.4185005  70.1929999
  80.8039991  43.8125005  68.4599999  81.1899991  43.4995005  67.6269999
  79.6689991  42.8795005  68.8649999  79.3819991  43.1065005  69.7629999
  78.4969991  43.0325005  67.9369999  77.7869991  42.4315005  68.2109999
  78.1759991  43.9475005  67.9689999  78.7709991  42.8175005  67.0319999
  80.1639991  41.4495005  68.8219999  80.2819991  41.1795005  67.8979999
  81.0349991  41.4005005  69.2449999  79.2329991  40.4945005  69.4989999
  79.5939991  39.5965005  69.4439999  79.1329991  40.7455005  70.4309999
  78.3669991  40.5215005  69.0619999  80.2859991  45.2085005  68.2019999
  79.7329991  45.4505005  67.1459999  80.4689991  46.1135005  69.1529999
  80.8319991  45.9255005  69.9099999  80.0839991  47.5085005  69.0319999
  79.1389991  47.5895005  68.8299999  80.3459991  48.2125005  70.3649999
  80.0559991  47.6195005  71.0759999  81.3049991  48.3215005  70.4599999
  79.7029991  49.5575005  70.5939999  80.2029991  50.2425005  70.1239999
  78.8059991  49.5575005  70.2249999  79.6479991  49.8845005  72.0489999
  80.4989991  49.6635005  72.4589999  79.5209991  50.8395005  72.1569999
  78.5799991  49.1745005  72.7449999  78.1019991  48.6235005  72.2889999
  78.2899991  49.3225005  74.0539999  78.9919991  50.1225005  74.8169999
  79.6509991  50.5645005  74.4849999  78.7939991  50.2055005  75.6499999
  77.2809991  48.6895005  74.6199999  76.7859991  48.1645005  74.1519999
  77.1179991  48.8015005  75.4569999  80.8529991  48.1445005  67.8919999
  80.2669991  48.7785005  67.0089999  82.1609991  47.8945005  67.8719999
  82.5859991  47.4995005  68.5069999  82.9919991  48.2855005  66.7359999
  82.9739991  49.2495005  66.6299999  83.9149991  48.0355005  66.9009999
  82.4909991  47.6125005  65.4579999  82.3259991  48.2555005  64.4159999
  82.2099991  46.3185005  65.5529999  82.3119991  45.8485005  66.2659999
  81.6919991  45.5895005  64.4099999  82.3219991  45.7255005  63.6849999
  81.5829991  44.0945005  64.7039999  80.9959991  43.9565005  65.4639999
  81.0319991  43.3995005  63.4749999  80.9569991  42.4475005  63.6469999
  80.1559991  43.7595005  63.2649999  81.6299991  43.5455005  62.7249999
  82.9549991  43.5195005  65.0319999  83.4869991  43.4865005  64.2219999
  83.4109991  44.1155005  65.6459999  82.8909991  42.1385005  65.6389999
  83.7899991  41.8255005  65.8259999  82.3819991  42.1705005  66.4639999
  82.4599991  41.5315005  65.0169999  80.3209991  46.1155005  63.9879999
  79.9449991  46.0045005  62.8289999  79.5589991  46.6635005  64.9269999
  79.8019991  46.7655005  65.7459999  78.2289991  47.1415005  64.6339999
  77.8219991  46.5255005  64.0049999  77.3799991  47.1465005  65.8819999
  77.9149991  47.4295005  66.6399999  76.6619991  47.7915005  65.7859999
  76.7949991  45.7625005  66.1539999  76.2999991  45.4715005  65.3719999
  77.5219991  45.1335005  66.2799999  75.9029991  45.7065005  67.3349999
  75.1579991  46.3125005  67.1959999  75.5319991  44.8135005  67.4069999
  76.5579991  46.0455005  68.5809999  77.0589991  45.4565005  68.9579999
  76.4139991  47.2385005  69.1689999  75.6959991  48.1695005  68.6089999
  75.3099991  48.0195005  67.8549999  75.6079991  48.9335005  68.9929999
  76.9689991  47.5445005  70.3139999  77.4539991  46.9655005  70.7249999
  76.8489991  48.3245005  70.6549999  78.2469991  48.4875005  63.9439999
  77.3039991  48.8245005  63.2329999  79.3749991  49.1835005  64.0149999
  79.9919991  49.0755005  64.6039999  79.6159991  50.2245005  63.0269999
  78.9159991  50.8895005  63.1139999  80.9459991  50.9305005  63.2489999
  80.9459991  51.3465005  64.1249999  81.6619991  50.2755005  63.2459999
  81.2199991  51.9695005  62.2069999  80.3019991  52.9755005  61.9619999
  79.5119991  53.0065005  62.4519999  80.5449991  53.9335005  60.9979999
  79.9189991  54.6015005  60.8379999  81.7149991  53.8985005  60.2739999
  81.8809991  54.5455005  59.6259999  82.6419991  52.9025005  60.5099999
  83.4329991  52.8785005  60.0219999  82.3929991  51.9425005  61.4709999
  83.0189991  51.2715005  61.6249999  79.5999991  49.5955005  61.6339999
  78.9109991  50.0695005  60.7329999  80.3379991  48.5065005  61.4659999
  80.8309991  48.1485005  62.0729999  80.3479991  47.8265005  60.1719999
  80.6219991  48.4735005  59.5029999  81.3429991  46.6615005  60.1819999
  81.0189991  45.9845005  60.7969999  81.3559991  46.2595005  59.2989999
  82.7729991  47.0255005  60.5709999  82.7889991  47.4755005  61.4299999
  83.5959991  45.7515005  60.6829999  84.5069991  45.9755005  60.9299999
  83.2099991  45.1755005  61.3609999  83.5969991  45.2905005  59.8299999
  83.3499991  47.9735005  59.5349999  84.2589991  48.2065005  59.7799999
  83.3499991  47.5425005  58.6659999  82.8099991  48.7785005  59.4959999
  78.9469991  47.3065005  59.8079999  78.5689991  47.2845005  58.6369999
  78.1649991  46.9225005  60.8159999  78.4119991  46.9095005  61.6399999
  76.7969991  46.4855005  60.5869999  76.8249991  45.7985005  59.9019999
  76.2049991  45.8925005  61.8579999  76.2409991  46.5565005  62.5649999
  75.2689991  45.6885005  61.7069999  76.9219991  44.6305005  62.3219999
  77.8749991  44.7325005  62.1739999  76.7929991  44.5235005  63.2769999
  76.4439991  43.3955005  61.6189999  75.4179991  42.8335005  62.0069999
  77.1539991  42.9695005  60.5839999  77.8639991  43.3925005  60.3469999
  76.9039991  42.2705005  60.1499999  75.9119991  47.6165005  60.0609999
  75.1279991  47.3955005  59.1439999  76.0549991  48.8445005  60.5719999
  76.5759991  49.0665005  61.2189999  75.2509991  49.9235005  59.9809999
  74.3429991  49.5825005  59.9719999  75.2359991  51.2315005  60.8109999
  74.6229991  51.8405005  60.3699999  74.7509991  50.9555005  62.2229999
  74.7469991  51.7815005  62.7309999  73.8529991  50.5905005  62.1909999
  75.3439991  50.3175005  62.6499999  76.6029991  51.9065005  60.8529999
  77.1709991  51.4335005  61.4809999  77.0209991  51.8325005  59.9809999
  76.5369991  53.3545005  61.2449999  77.4319991  53.7285005  61.2539999
  75.9909991  53.8385005  60.6049999  76.1449991  53.4335005  62.1289999
  75.7169991  50.2385005  58.5679999  74.9139991  50.6465005  57.7289999
  76.9889991  49.9615005  58.2659999  77.5699991  49.6745005  58.8309999
  77.4899991  50.1345005  56.9089999  77.2099991  51.0175005  56.6219999
  79.0189991  50.0375005  56.8879999  79.2769991  49.1745005  57.2489999
  79.3159991  50.0595005  55.9649999  79.7639991  51.1315005  57.6639999
  79.4979991  51.1245005  58.5969999  81.2569991  50.8655005  57.5849999
  81.7349991  51.5535005  58.0739999  81.4519991  49.9985005  57.9739999
  81.5389991  50.8745005  56.6569999  79.4149991  52.4905005  57.0859999
  79.8859991  53.1815005  57.5769999  79.6759991  52.5225005  56.1519999
  78.4589991  52.6375005  57.1589999  76.8959991  49.1195005  55.9199999
  77.0849991  49.2535005  54.7129999  76.1179991  48.1415005  56.4129999
  75.9889991  48.0095005  57.2529999  75.4179991  47.2105005  55.5469999
  76.0689991  46.9235005  54.8869999  74.9019991  46.0195005  56.3169999
  74.2839991  46.3355005  56.9949999  74.3949991  45.4575005  55.7109999
  75.9559991  45.1715005  56.9879999  76.5719991  44.8225005  56.3249999
  76.4769991  45.7135005  57.6009999  75.3189991  44.0625005  57.7159999
  74.8219991  43.5075005  57.0949999  76.0009991  43.5005005  58.1159999
  74.4299991  44.5555005  58.7449999  74.3359991  45.4065005  58.8229999
  73.7439991  43.7675005  59.5839999  73.8589991  42.4635005  59.4809999
  74.3709991  42.1235005  58.8789999  73.4229991  41.9495005  60.0149999
  72.9789991  44.3005005  60.5159999  72.9189991  45.1555005  60.5859999
  72.5389991  43.7935005  61.0539999  74.2399991  47.8605005  54.8469999
  73.6739991  47.2905005  53.9199999  73.9209991  49.0995005  55.2109999
  74.2489991  49.5035005  55.8959999  72.9629991  49.8785005  54.4479999
  72.1679991  49.3385005  54.3169999  72.5999991  51.1335005  55.2219999
  73.4159991  51.5675005  55.5169999  72.1499991  51.7515005  54.6249999
  71.7139991  50.8805005  56.4279999  70.9569991  50.3345005  56.1639999
  72.2089991  50.3765005  57.0929999  71.1229991  52.4125005  57.1569999
  72.6809991  53.0665005  57.7289999  72.6719991  53.1255005  58.6969999
  73.4009991  52.4805005  57.4479999  72.8189991  53.9505005  57.3529999
  73.4959991  50.2355005  53.0519999  72.7349991  50.6655005  52.1879999
  74.7919991  50.0165005  52.8169999  75.3479991  49.7575005  53.4199999
  75.3839991  50.1985005  51.5079999  74.9399991  50.9535005  51.0919999
  76.8809991  50.4675005  51.6569999  77.2899991  49.6975005  52.0809999
  77.2689991  50.5435005  50.7709999  77.2549991  51.7145005  52.4559999
  76.8129991  51.7095005  53.3189999  78.7609991  51.7285005  52.6849999
  79.0039991  52.5185005  53.1919999  79.0209991  50.9355005  53.1789999
  79.2179991  51.7405005  51.8299999  76.8069991  52.9475005  51.6909999
  77.0419991  53.7435005  52.1929999  77.2469991  52.9695005  50.8269999
  75.8459991  52.9175005  51.5639999  75.1819991  48.9805005  50.6039999
  75.4209991  49.0695005  49.4089999  74.7549991  47.8475005  51.1729999
  74.5789735  47.8589400  52.1674764  74.5509991  46.5865005  50.4429999
  75.4979251  46.1938539  50.0725152  73.9399991  45.5615005  51.4139999
  74.5251108  45.6768737  52.3263773  72.8958795  45.7966777  51.6204120
  73.9889991  44.1065005  51.0539999  75.0899991  43.5005005  50.4819999
  74.8529991  42.2035005  50.3629999  75.6065162  41.5407840  49.9374206
  73.6449991  41.9545005  50.8249999  73.1963631  41.0500617  50.8535681
  73.0839991  43.1245005  51.2659999  72.0799747  43.1215241  51.6902964
  73.6309991  46.8095005  49.2499999  73.8889991  46.3415005  48.1359999
  72.5659991  47.5625005  49.5079999  72.4289991  47.9155005  50.2799999
  71.5229991  47.8795005  48.5489999  71.2129991  47.0165005  48.2329999
  70.4119991  48.6895005  49.2369999  70.2149991  48.3035005  50.1049999
  70.8749991  50.1235005  49.4449999  70.1719991  50.6315005  49.8789999
  71.6689991  50.1295005  50.0019999  71.0799991  50.5255005  48.5859999
  69.1469991  48.6425005  48.3909999  68.4469991  49.1535005  48.8259999
  69.3279991  49.0215005  47.5169999  68.8589991  47.7215005  48.2899999
  71.9769991  48.6525005  47.3099999  71.1859991  48.7835005  46.3829999
  73.2299991  49.1525005  47.2749999  73.7959991  49.0535005  47.9149999
  73.7509991  49.9195005  46.1339999  73.1089991  50.6325005  45.9899999
  75.1239991  50.4765005  46.4429999  75.3969991  51.0675005  45.7239999
  75.0749991  51.0145005  47.2489999  76.1779991  49.3975005  46.6279999
  75.8119991  48.2605005  46.8059999  77.3379991  49.7205005  46.5939999
  73.8559991  49.1005005  44.8509999  73.9869991  49.6665005  43.7579999
  73.7289991  47.7835005  44.9899999  73.7169991  47.3875005  45.7529999
  73.5979991  46.8875005  43.8659999  74.3549991  47.0175005  43.2729999
  73.5809991  45.4705005  44.3609999  73.5609991  44.8705005  43.5989999
  74.4059991  45.2935005  44.8399999  72.4129991  45.1575005  45.2629999
  72.2249991  45.9245005  45.8259999  71.6219991  45.0005005  44.7239999
  72.6709991  43.9775005  46.1109999  73.0479991  43.2625005  45.5739999
  73.3269991  44.1975005  46.7899999  71.4499991  43.5285005  46.7369999
  70.7189991  43.8895005  46.4629999  71.3409991  42.6105005  47.6969999
  72.3989991  42.0365005  48.2109999  73.1829991  42.2495005  47.9299999
  72.3099991  41.4465005  48.8299999  70.1159991  42.3085005  48.0749999
  69.4439991  42.6975005  47.7059999  69.9879991  41.7225005  48.6909999
  72.3289991  47.1825005  43.0779999  72.3019991  47.0025005  41.8669999
  71.3179991  47.7205005  43.7589999  71.3059991  47.7735005  44.6169999
  70.1329991  48.2735005  43.1249999  70.1069991  47.9235005  42.2209999
  68.8649991  47.8535005  43.8529999  68.7069991  46.9085005  43.7039999
  68.9879991  47.9735005  44.8079999  67.6499991  48.6445005  43.3989999
  67.7209991  49.5515005  43.7349999  67.6539991  48.6995005  42.4309999
  66.3359991  48.0545005  43.8519999  65.8049991  47.1575005  43.1929999
  65.8039991  48.5475005  44.9649999  66.2079991  49.1735005  45.3939999
  65.0549991  48.2405005  45.2559999  70.1989991  49.7895005  43.0759999
  69.6979991  50.4125005  42.1389999  70.8159991  50.3795005  44.0949999
  71.1969991  49.9425005  44.7299999  70.9109991  51.8255005  44.2429999
  70.0179991  52.2035005  44.2369999  71.2999991  52.0305005  45.1079999
  71.7399991  52.4935005  43.1539999  72.9069991  52.8265005  43.3649999
  71.0949991  52.7535005  42.0199999  70.2899991  52.4915005  41.8699999
  71.6759991  53.5045005  40.9149999  72.4329991  53.0175005  40.5549999
  71.0249991  53.5855005  40.2009999  72.1229991  54.8835005  41.3499999
  73.1079991  55.3985005  40.8399999  71.4129991  55.4645005  42.3109999
  70.7069991  55.1135005  42.6539999  71.7629991  56.7555005  42.8779999
  71.7799991  57.4065005  42.1589999  70.7179991  57.1605005  43.9259999
  70.9549991  58.0255005  44.2949999  69.3429991  57.2485005  43.2839999
  68.6889991  57.5045005  43.9529999  69.3579991  57.9115005  42.5759999
  69.1029991  56.3855005  42.9119999  70.6869991  56.1715005  44.9629999
  70.9439991  56.5145005  45.6849999  73.1409991  56.7175005  43.5239999
  73.9389991  57.6415005  43.3629999  73.4209991  55.6185005  44.2239999
  72.8559991  54.9835005  44.3559999  74.7189991  55.3885005  44.8339999
  74.9219991  56.1465005  45.4039999  74.7049991  54.1155005  45.6759999
  73.9329991  54.1335005  46.2629999  74.5979991  53.3505005  45.0899999
  75.9379991  53.9295005  46.4999999  76.1209991  54.3405005  47.7849999
  75.4869991  54.7915005  48.2949999  77.3739991  53.9945005  48.2189999
  77.6949991  54.1575005  48.9999999  78.0319991  53.3465005  47.2069999
  79.3059991  52.8115005  47.1719999  79.8689991  52.8575005  47.9109999
  79.7159991  52.2015005  45.9899999  80.5689991  51.8345005  45.9429999
  78.8969991  52.1265005  44.8929999  79.2019991  51.7125005  44.1179999
  77.6149991  52.6635005  44.9269999  77.0589991  52.6125005  44.1829999
  77.1769991  53.2845005  46.1059999  75.7689991  55.2465005  43.7629999
  76.8489991  55.8315005  43.8509999  75.4359991  54.4555005  42.7489999
  74.6749991  54.0615005  42.6819999  76.3399991  54.1855005  41.6519999
  77.1559991  53.8035005  42.0109999  75.7139991  53.1855005  40.6949999
  74.8619991  53.5335005  40.3879999  76.2819991  53.0975005  39.9139999
  75.4959991  51.8085005  41.3059999  76.2689991  51.5695005  41.8409999
  74.7339991  51.8415005  41.9059999  75.2669991  50.7575005  40.2799999
  75.9789991  50.7955005  39.6219999  75.3169991  49.8855005  40.7019999
  73.9949991  50.8835005  39.6069999  73.9649991  51.3675005  38.8969999
  72.8549991  50.2975005  40.0129999  72.8179991  49.5705005  41.0999999
  73.5309991  49.4605005  41.5679999  72.0809991  49.2025005  41.3459999
  71.7479991  50.4525005  39.3099999  71.7569991  50.9275005  38.5929999
  71.0179991  50.0785005  39.5689999  76.7049991  55.4705005  40.9229999
  77.8639991  55.6755005  40.5719999  75.7129991  56.3365005  40.7319999
  74.8989991  56.1795005  40.9619999  75.9039991  57.6345005  40.1159999
  76.3039991  57.4915005  39.2439999  74.5609991  58.3425005  39.9509999
  74.0689991  58.2705005  40.7839999  74.7249991  59.2865005  39.7989999
  73.6839991  57.8115005  38.8179999  73.5919991  56.8475005  38.8779999
  72.2899991  58.4125005  38.9199999  71.7369991  58.0725005  38.1989999
  71.8939991  58.1705005  39.7719999  72.3479991  59.3785005  38.8539999
  74.3439991  58.1665005  37.5019999  73.8009991  57.8375005  36.7679999
  74.4299991  59.1305005  37.4329999  75.2239991  57.7595005  37.4609999
  76.8359991  58.4975005  40.9289999  77.7649991  59.0805005  40.3789999
  76.6169991  58.5495005  42.2389999  75.9569991  58.1675005  42.6369999
  77.5149991  59.2845005  43.1159999  77.4429991  60.2265005  42.8969999
  77.1199991  59.0835005  44.5799999  76.2299991  59.4465005  44.7129999
  77.0669991  58.1315005  44.7579999  78.0659991  59.7205005  45.6039999
  78.9699991  59.3915005  45.4799999  78.0759991  61.2275005  45.4079999
  78.6739991  61.6345005  46.0549999  78.3809991  61.4355005  44.5109999
  77.1799991  61.5765005  45.5329999  77.6109991  59.3475005  47.0059999
  78.2069991  59.7485005  47.6569999  76.7089991  59.6725005  47.1509999
  77.6259991  58.3825005  47.1049999  78.9549991  58.8425005  42.9049999
  79.8339991  59.6755005  42.6849999  79.1809991  57.5305005  42.9579999
  78.5669991  56.9485005  43.1129999  80.5039991  56.9555005  42.7559999
  81.0999991  57.2575005  43.4589999  80.4519991  55.9895005  42.8249999
  81.0809991  57.3385005  41.4009999  82.2549991  57.6965005  41.3029999
  80.2469991  57.2715005  40.3629999  79.4279991  57.0155005  40.4259999
  80.6529991  57.6305005  39.0129999  81.3609991  57.0245005  38.7419999
  79.4859991  57.4955005  38.0579999  78.7689991  58.0875005  38.3329999
  79.7579991  57.7725005  37.1689999  79.0179991  56.1755005  38.0179999
  78.6549991  55.9845005  38.7509999  81.1779991  59.0485005  38.9709999
  82.2079991  59.3115005  38.3589999  80.4699991  59.9505005  39.6359999
  79.7539991  59.7635005  40.0739999  80.8429991  61.3505005  39.6849999
  81.0079991  61.6425005  38.7749999  79.7109991  62.1645005  40.2849999
  79.4619991  61.8215005  41.1579999  80.1549991  63.6065005  40.4739999
  79.4279991  64.1215005  40.8569999  80.9199991  63.6345005  41.0699999
  80.4009991  63.9845005  39.6149999  78.5239991  62.0685005  39.3529999
  77.7849991  62.5825005  39.7159999  78.7659991  62.4215005  38.4829999
  78.2579991  61.1405005  39.2619999  82.1199991  61.5745005  40.4639999
  82.9379991  62.4005005  40.0719999  82.3079991  60.8215005  41.5439999
  81.7219991  60.2785005  41.8619999  83.5599991  60.8655005  42.2859999
  83.6789991  61.7675005  42.6229999  83.5189991  59.8975005  43.4809999
  83.2149991  59.0275005  43.1789999  84.9079991  59.7425005  44.0769999
  84.8709991  59.1305005  44.8289999  85.5119991  59.3915005  43.4039999
  85.2289991  60.6065005  44.3789999  82.5549991  60.4305005  44.5289999
  82.5279991  59.8215005  45.2829999  82.8529991  61.3035005  44.8289999
  81.6679991  60.5075005  44.1439999  84.7319991  60.5245005  41.3769999
  85.7489991  61.2175005  41.3779999  84.5659991  59.4745005  40.5749999
  83.8819991  58.9535005  40.6019999  85.5519991  59.1175005  39.5659999
  86.3929991  58.9665005  40.0239999  85.1439991  57.8425005  38.8409999
  85.2059991  57.0925005  39.4529999  84.2149991  57.9115005  38.5689999
  85.9919991  57.5705005  37.6379999  87.2929991  57.1085005  37.7809999
  87.6399991  56.9635005  38.6319999  88.0769991  56.8625005  36.6709999
  88.9469991  56.5515005  36.7759999  87.5709991  57.0775005  35.4069999
  88.0989991  56.9115005  34.6599999  86.2779991  57.5395005  35.2519999
  85.9349991  57.6855005  34.3999999  85.4959991  57.7835005  36.3619999
  84.6259991  58.0945005  36.2529999  85.7489991  60.2425005  38.5579999
  86.8779991  60.6415005  38.2759999  84.6479991  60.7725005  38.0329999
  83.8539991  60.4965005  38.2149999  84.6899991  61.8855005  37.0879999
  85.1429991  61.5635005  36.2929999  83.2669991  62.3405005  36.7179999
  82.7429991  62.4355005  37.5289999  83.3059991  63.6945005  36.0269999
  82.4039991  63.9685005  35.7999999  83.7019991  64.3505005  36.6219999
  83.8369991  63.6295005  35.2179999  82.5949991  61.2865005  35.8319999
  83.0039991  61.3075005  34.9529999  82.7669991  60.4075005  36.2039999
  81.1019991  61.4725005  35.6819999  80.7439991  60.7745005  35.1119999
  80.6799991  61.4245005  36.5539999  80.9219991  62.3385005  35.2839999
  85.4749991  63.0655005  37.6349999  86.2489991  63.6975005  36.9139999
  85.2859991  63.3605005  38.9119999  84.6152505  62.8498874  39.4683002
  85.9959991  64.4545005  39.5299999  86.4312428  65.0921918  38.7605768
  85.0539991  65.2925005  40.3799999  84.5257975  64.6782130  41.1092141
  85.6136374  66.0708489  40.8987278  84.0159991  65.9815005  39.5739999
  84.3049991  66.6475005  38.3999999  83.1909991  67.1615005  37.9119999
  83.2000936  67.7231384  36.9778805  82.2009991  66.8615005  38.7329999
  81.2343013  67.1299401  38.6166580  82.6899991  66.1245005  39.7749999
  82.0180114  65.7780464  40.5601772  87.1519991  64.0155005  40.3879999
  87.5449991  64.7515005  41.2779999  87.6959991  62.8295005  40.1369999
  87.4439991  62.3125005  39.4979999  88.7869991  62.2995005  40.9439999
  88.4189991  62.1045005  41.8199999  89.3379991  61.0355005  40.3159999
  88.6319991  60.3715005  40.2819999  89.5909991  61.2275005  39.3999999
  90.5329991  60.4395005  41.0369999  91.2319991  61.1075005  41.1129999
  90.2769991  60.1935005  41.9399999  91.0619991  59.2485005  40.3299999
  91.7849991  58.8615005  40.8479999  90.3659991  58.5755005  40.2679999
  91.5439991  59.5695005  38.9949999  91.0329991  59.3805005  38.3299999
  92.7339991  60.1425005  38.7269999  93.5469991  60.4675005  39.7069999
  93.3199991  60.3145005  40.5219999  94.3059991  60.8335005  39.5329999
  93.0839991  60.3775005  37.4739999  92.5529991  60.1645005  36.8319999
  93.8429991  60.7435005  37.3009999  89.9139991  63.3015005  41.1239999
  90.2839991  63.6285005  42.2509999  90.4619991  63.7735005  40.0129999
  90.1959991  63.5615005  39.2229999  91.5779991  64.7055005  40.0349999
  92.2789991  64.3225005  40.5849999  92.1059991  64.9175005  38.6209999
  91.3699991  65.1835005  38.0479999  92.7389991  65.6525005  38.6299999
  92.7759991  63.7025005  38.0219999  93.5509991  63.4705005  38.5569999
  92.1659991  62.9495005  38.0659999  93.2099991  63.9085005  36.5809999
  92.3979991  64.1635005  35.6879999  94.5109991  63.7975005  36.3469999
  95.0499991  63.6185005  36.9929999  94.8149991  63.9045005  35.5499999
  91.1809991  66.0365005  40.6559999  91.9469991  66.6245005  41.4189999
  89.9719991  66.4965005  40.3359999  89.4409991  66.0995005  39.7889999
  89.4359991  67.7315005  40.8939999  90.0379991  68.4545005  40.6569999
  88.0519991  68.0205005  40.3139999  87.4779991  67.2575005  40.4859999
  87.6689991  68.7765005  40.7859999  88.0319991  68.3175005  38.8219999
  87.2449991  68.8445005  38.6119999  88.8039991  68.8585005  38.5939999
  88.0329991  67.0795005  37.9809999  89.0259991  66.3955005  37.9909999
  87.0479991  66.8115005  37.3289999  89.3469991  67.6445005  42.4079999
  89.6729991  68.5985005  43.1159999  88.9029991  66.4915005  42.8889999
  88.6609991  65.8365005  42.3869999  88.7779991  66.2115005  44.3009999
  88.2689991  66.9255005  44.7149999  88.0359991  64.8885005  44.5059999
  88.4399991  64.2155005  43.9359999  88.1669991  64.5995005  45.4229999
  86.5309991  64.9325005  44.2179999  86.3599991  65.3955005  43.3829999
  85.9939991  63.5145005  44.0939999  85.0419991  63.5435005  43.9119999
  86.4479991  63.0585005  43.3679999  86.1499991  63.0355005  44.9229999
  85.8399991  65.6755005  45.3499999  84.8859991  65.7105005  45.1789999
  86.0019991  65.2125005  46.1869999  86.1909991  66.5775005  45.4069999
  90.1329991  66.1615005  44.9569999  90.3049991  66.7075005  46.0369999
  91.1049991  65.5465005  44.2929999  90.9929991  65.1375005  43.5449999
  92.4709991  65.5205005  44.7989999  92.4599991  65.0695005  45.6579999
  93.3909991  64.7395005  43.8449999  93.2559991  65.0555005  42.9379999
  94.8449991  64.9715005  44.2159999  95.4169991  64.4755005  43.6099999
  95.0489991  65.9175005  44.1509999  94.9989991  64.6695005  45.1249999
  93.0449991  63.2475005  43.8979999  93.3569991  62.8815005  44.7399999
  92.0799991  63.1475005  43.8849999  93.6369991  62.4405005  42.7629999
  93.3789991  61.5105005  42.8579999  93.3069991  62.7815005  41.9169999
  94.6039991  62.5115005  42.7849999  93.0049991  66.9335005  45.0049999
  93.5839991  67.2355005  46.0479999  92.7749991  67.7945005  44.0149999
  92.3969991  67.5755005  43.2749999  93.1459991  69.1995005  44.0949999
  94.1099991  69.2535005  44.1859999  92.7199991  69.9425005  42.8099999
  91.7589991  69.8555005  42.7109999  93.0569991  71.4215005  42.8929999
  92.7799991  71.8635005  42.0749999  92.5929991  71.8175005  43.6469999
  94.0139991  71.5295005  43.0099999  93.3829991  69.3615005  41.6809999
  93.0689991  68.5955005  41.5349999  92.5019991  69.8535005  45.3059999
  93.1859991  70.4555005  46.1369999  91.1809991  69.7135005  45.3919999
  90.7169991  69.2895005  44.8049999  90.3829991  70.2545005  46.4759999
  90.4479991  71.2215005  46.4249999  88.9199991  69.8145005  46.3269999
  88.8819991  68.8455005  46.3109999  88.0949991  70.3085005  47.5019999
  87.1739991  70.0235005  47.3939999  88.4519991  69.9415005  48.3259999
  88.1309991  71.2775005  47.5379999  88.3879991  70.3345005  45.1019999
  88.7099991  69.9085005  44.4529999  90.8959991  69.8125005  47.8279999
  91.0699991  70.6315005  48.7299999  91.1209991  68.5095005  47.9519999
  91.0099991  67.9535005  47.3049999  91.5719991  67.8835005  49.1729999
  90.9009991  68.0375005  49.8559999  91.7469991  66.3825005  48.9499999
  92.2059991  66.2495005  48.1059999  92.3259991  66.0345005  49.6459999
  90.4589991  65.5575005  48.9349999  89.7999991  65.9665005  48.3529999
  90.7679991  64.1615005  48.4109999  89.9549991  63.6325005  48.3989999
  91.1249991  64.2255005  47.5109999  91.4209991  63.7365005  48.9879999
  89.8889991  65.4995005  50.3419999  89.0719991  64.9775005  50.3389999
  90.5339991  65.0855005  50.9359999  89.6969991  66.3985005  50.6509999
  92.8639991  68.4795005  49.6469999  92.9559991  68.8905005  50.7949999
  93.8429991  68.5575005  48.7519999  93.7769991  68.2615005  47.9469999
  95.1319991  69.1585005  49.0589999  95.5569991  68.6035005  49.7309999
  95.9989991  69.2075005  47.8099999  96.2969991  68.3105005  47.5929999
  95.4649991  69.5175005  47.0619999  97.1999991  70.1055005  47.9689999
  98.3139991  69.6655005  48.6689999  98.3249991  68.8125005  49.0389999
  99.4069991  70.4975005  48.8149999 100.1559991  70.2065005  49.2829999
  99.3819991  71.7705005  48.2589999 100.4699991  72.6015005  48.4069999
 100.3179991  73.3335005  48.0229999  98.2699991  72.2035005  47.5659999
  98.2569991  73.0565005  47.1959999  97.1809991  71.3755005  47.4209999
  96.4319991  71.6695005  46.9549999  94.9839991  70.5545005  49.6319999
  95.5729991  70.8775005  50.6669999  94.2009991  71.3785005  48.9479999
  93.7889991  71.1545005  48.2269999  93.9679991  72.7495005  49.3629999
  94.8149991  73.2215005  49.3719999  93.0259991  73.4445005  48.3729999
  92.2249991  72.9085005  48.2619999  92.6169991  74.8035005  48.9059999
  92.0219991  75.2345005  48.2729999  92.1609991  74.6945005  49.7549999
  93.4059991  75.3525005  49.0319999  93.7199991  73.5845005  47.0169999
  94.4059991  74.2675005  47.0809999  94.1679991  72.7515005  46.8029999
  92.7749991  73.9385005  45.8939999  93.2719991  74.0125005  45.0639999
  92.1019991  73.2455005  45.8069999  92.3429991  74.7845005  46.0889999
  93.3809991  72.7855005  50.7679999  93.8249991  73.5635005  51.6189999
  92.3969991  71.9225005  51.0009999  92.0749991  71.3965005  50.4009999
  91.7719991  71.7875005  52.2989999  91.3499991  72.6255005  52.5469999
  91.0709991  71.1185005  52.2559999  92.7879991  71.3945005  53.3549999
  92.8259991  72.0115005  54.4139999  93.6099991  70.3855005  53.0519999
  93.6029991  69.9895005  52.2879999  94.6049991  69.8465005  53.9769999
  94.1159991  69.4455005  54.7119999  95.4729991  68.7905005  53.2899999
  95.8749991  69.1825005  52.4989999  96.1989991  68.5475005  53.8859999
  94.7399991  67.5485005  52.8919999  95.3019991  66.6615005  51.9869999
  96.1409991  66.8405005  51.6279999  94.6289991  65.5155005  51.6129999
  95.0139991  64.9275005  51.0029999  93.3869991  65.2425005  52.1429999
  92.9359991  64.4675005  51.8959999  92.8129991  66.1185005  53.0409999
  91.9719991  65.9375005  53.3959999  93.4879991  67.2625005  53.4119999
  93.0979991  67.8495005  54.0189999  95.5059991  70.9305005  54.5079999
  95.7609991  71.0005005  55.7139999  95.9599991  71.7945005  53.6009999
  95.8119991  71.7285005  52.7559999  96.7579991  72.9405005  53.9839999
  97.6139991  72.6185005  54.3069999  96.9899991  73.8675005  52.7899999
  96.1249991  74.0945005  52.4139999  97.3799991  74.6915005  53.1209999
  97.8739991  73.3475005  51.6609999  97.5709991  72.4775005  51.3569999
  97.7989991  74.3365005  50.5089999  98.3549991  74.0245005  49.7779999
  96.8809991  74.4125005  50.2059999  98.1129991  75.2045005  50.8069999
  99.3029991  73.1935005  52.1619999  99.8639991  72.8625005  51.4429999
  99.6359991  74.0545005  52.4619999  99.3209991  72.5655005  52.9009999
  96.0449991  73.7145005  55.0659999  96.5819991  73.9015005  56.1539999
  94.8249991  74.1475005  54.7509999  94.4409991  73.9805005  53.9999999
  94.0219991  74.9515005  55.6609999  94.4719991  75.7955005  55.8239999
  93.1729991  75.1595005  55.2399999  93.7649991  74.2565005  56.9899999
  93.8119991  74.8965005  58.0369999  93.4689991  72.9535005  56.9429999
  93.4499991  72.4965005  56.2149999  93.1469991  72.1805005  58.1399999
  92.3179991  72.5355005  58.4989999  92.9629991  70.6865005  57.8049999
  93.7529991  70.3865005  57.3289999  92.9299991  70.1935005  58.6399999
  91.7339991  70.2975005  56.9759999  91.7269991  70.7995005  56.1459999
  91.7909991  68.8145005  56.6539999  91.0139991  68.5665005  56.1289999
  92.5959991  68.6235005  56.1479999  91.7999991  68.3045005  57.4789999
  90.4819991  70.6215005  57.7439999  89.7059991  70.3745005  57.2169999
  90.4769991  70.1265005  58.5779999  90.4549991  71.5725005  57.9319999
  94.2509991  72.3055005  59.1589999  94.0089991  72.6345005  60.3229999
  95.4659991  72.0205005  58.7079999  95.6409991  71.8315005  57.8879999
  96.6159991  72.0055005  59.5819999  96.3659991  71.5275005  60.3879999
  97.7889991  71.2845005  58.9289999  98.0239991  71.7235005  58.0959999
  98.9749991  71.3175005  59.8839999  99.7289991  70.8615005  59.4789999
  99.2159991  72.2385005  60.0689999  98.7359991  70.8735005  60.7129999
  97.4039991  69.8355005  58.6289999  97.3609991  69.3405005  59.4619999
  96.5149991  69.8175005  58.2419999  98.3639991  69.1415005  57.6909999
  98.0679991  68.2305005  57.5399999  98.3909991  69.6165005  56.8459999
  99.2509991  69.1315005  58.0839999  97.0269991  73.4145005  59.9499999
  97.4189991  73.6765005  61.0879999  96.9309991  74.3295005  58.9919999
  96.6759991  74.1665005  58.1869999  97.2639991  75.7145005  59.2569999
  98.2059991  75.7565005  59.4839999  97.0209991  76.5835005  58.0279999
  96.1439991  76.3725005  57.6709999  96.9969991  77.5125005  58.3079999
  98.0269991  76.4445005  56.9289999  99.2609991  75.8575005  57.1529999
  99.4729991  75.5385005  57.9999999 100.1799991  75.7415005  56.1259999
 101.0069991  75.3475005  56.2869999  99.8749991  76.2065005  54.8679999
 100.4939991  76.1245005  54.1779999  98.6509991  76.7945005  54.6309999
  98.4419991  77.1105005  53.7819999  97.7359991  76.9125005  55.6569999
  96.9119991  77.3115005  55.4929999  96.4359991  76.2355005  60.4139999
  96.9799991  76.8055005  61.3549999  95.1229991  76.0215005  60.3439999
  94.7359991  75.6115005  59.6949999  94.2249991  76.4775005  61.3879999
  94.3639991  77.4335005  61.4749999  92.7839991  76.2105005  61.0329999
  92.5889991  76.5625005  60.1499999  92.6219991  75.2545005  60.9999999
  91.9429991  76.8075005  61.9849999  91.1409991  76.6885005  61.7649999
  94.5239991  75.7975005  62.6919999  94.6689991  76.4595005  63.7129999
  94.6149991  74.4695005  62.6619999  94.5059991  73.9995005  61.9499999
  94.9119991  73.6885005  63.8539999  94.0899991  73.6365005  64.3669999
  95.3889991  72.3165005  63.4729999  95.4869991  71.7695005  64.2679999
  94.7289991  71.8835005  62.9099999  96.6089991  72.3955005  62.7989999
  96.5739991  73.0085005  62.2259999  95.9789991  74.3345005  64.6959999
  95.7679991  74.6655005  65.8639999  97.1479991  74.4665005  64.0959999
  97.2869991  74.2835005  63.2669999  98.3069991  74.9385005  64.8029999
  98.3249991  74.4805005  65.6579999  99.5559991  74.6115005  64.0249999
  99.5349991  73.6775005  63.7629999  99.5719991  75.1355005  63.2089999
 100.8109991  74.8795005  64.8129999 101.1439991  74.0645005  65.8859999
 100.5929991  73.3525005  66.1189999 102.2949991  74.3125005  66.6069999
 102.5219991  73.7735005  67.3299999 103.1109991  75.3755005  66.2399999
 104.2569991  75.6425005  66.9399999 104.6349991  76.3165005  66.6119999
 102.7789991  76.1785005  65.1769999 103.3339991  76.8855005  64.9379999
 101.6279991  75.9385005  64.4649999 101.3989991  76.4875005  63.7499999
  98.2479991  76.4195005  65.0989999  98.7179991  76.8445005  66.1469999
  97.6929991  77.2135005  64.1879999  97.3399991  76.9435005  63.4519999
  97.6529991  78.6545005  64.4029999  98.5499991  78.9625005  64.6089999
  97.1899991  79.3795005  63.1429999  97.5449991  78.9225005  62.3639999
  96.2229991  79.3305005  63.0839999  97.6109991  80.8135005  63.1049999
  98.4379991  81.3265005  64.0929999  98.7199991  80.7765005  64.7879999
  98.8469991  82.6445005  64.0569999  99.3999991  82.9785005  64.7259999
  98.4349991  83.4655005  63.0279999  98.7099991  84.3535005  63.0019999
  97.6139991  82.9685005  62.0369999  97.3359991  83.5205005  61.3429999
  97.2059991  81.6505005  62.0769999  96.6529991  81.3205005  61.4059999
  96.7429991  78.9805005  65.5809999  97.0759991  79.8285005  66.4079999
  95.6289991  78.2625005  65.6789999  95.3509991  77.7275005  65.0659999
  94.7709991  78.3215005  66.8519999  94.4799991  79.2405005  66.9599999
  93.5229991  77.4295005  66.6749999  93.7979991  76.5505005  66.3719999
  92.7929991  77.2855005  68.0069999  92.0109991  76.7245005  67.8879999
  93.3859991  76.8795005  68.6589999  92.5179991  78.1605005  68.3219999
  92.5939991  78.0515005  65.6359999  91.8099991  77.4905005  65.5249999
  92.3209991  78.9335005  65.9329999  93.0599991  78.1265005  64.7879999
  95.5359991  77.8905005  68.0889999  95.4709991  78.5635005  69.1139999
  96.2839991  76.7865005  67.9849999  96.3429991  76.3085005  67.2719999
  97.0759991  76.3015005  69.1089999  96.4679991  76.0435005  69.8189999
  97.9019991  75.0705005  68.7089999  97.3469991  74.4725005  68.1839999
  98.6349991  75.3515005  68.1389999  98.4579991  74.3155005  69.8939999
  97.8229991  74.4225005  71.1179999  97.0749991  74.9685005  71.2089999
  98.2989991  73.7205005  72.2009999  97.8739991  73.7955005  73.0249999
  99.4129991  72.8985005  72.0699999  99.8539991  72.1645005  73.1539999
  99.2369991  72.1035005  73.7209999 100.0529991  72.7975005  70.8499999
 100.8019991  72.2535005  70.7609999  99.5779991  73.5065005  69.7589999
 100.0089991  73.4405005  68.9369999  97.9939991  77.3995005  69.6119999
  98.0239991  77.6915005  70.8019999  98.6879991  78.0585005  68.6909999
  98.6649991  77.8685005  67.8519999  99.5599991  79.1735005  69.0219999
 100.2529991  78.8385005  69.6119999 100.1799991  79.7485005  67.7469999
  99.4619991  79.9645005  67.1309999 100.6199991  80.5825005  67.9729999
 101.1859991  78.8625005  67.0149999 100.8129991  77.9825005  66.8499999
 101.5249991  79.5115005  65.6859999 102.1639991  78.9585005  65.2089999
 100.7179991  79.6035005  65.1549999 101.9099991  80.3885005  65.8429999
 102.4209991  78.7045005  67.8699999 103.0639991  78.1425005  67.4099999
 102.8139991  79.5755005  68.0349999 102.1799991  78.2935005  68.7149999
  98.7989991  80.2785005  69.7359999  99.2599991  80.8135005  70.7439999
  97.6249991  80.6115005  69.2109999  97.2819991  80.2215005  68.5259999
  96.8069991  81.6805005  69.7589999  97.4089991  82.4075005  69.9819999
  95.7869991  82.1185005  68.7289999  95.2419991  82.8315005  69.0959999
  96.2449991  82.4375005  67.9349999  95.2199991  81.3675005  68.4949999
  96.0839991  81.2835005  71.0399999  95.5049991  82.1355005  71.7099999
  96.0199991  79.9905005  71.3479999  96.4489991  79.3635005  70.9439999
  95.1719991  79.5615005  72.4439999  94.9749991  80.3555005  72.9649999
  93.8939991  78.9405005  71.9029999  94.1219991  78.1065005  71.4639999
  93.3209991  78.7185005  72.6539999  93.0969991  79.7915005  70.9289999
  93.6619991  80.0175005  70.1729999  92.3579991  79.2665005  70.5839999
  92.5599991  81.0505005  71.5249999  92.1879991  81.0635005  72.6669999
  92.5129991  82.0305005  70.8309999  95.8509991  78.5605005  73.3609999
  95.1869991  77.9155005  74.1709999  97.1669991  78.4355005  73.2369999
  97.6389991  78.9305005  72.7159999  97.9489991  77.4435005  73.9729999
  97.7559991  76.5905005  73.5539999  99.4319991  77.7905005  73.8759999
  99.7369991  77.6295005  72.9689999  99.5479991  78.7375005  74.0499999
 100.2949991  77.0015005  74.8349999 101.2319991  77.1605005  74.6439999
 100.1359991  77.2995005  75.7439999  99.9889991  75.5275005  74.7159999
  99.0339991  75.3865005  74.8159999 100.2299991  75.2185005  73.8289999
 100.7289991  74.7125005  75.7519999 101.6839991  74.7765005  75.5979999
 100.5589991  75.0745005  76.6359999 100.3099991  73.2935005  75.7049999
 100.6669991  72.8555005  76.3929999  99.4229991  73.2445005  75.7499999
 100.5889991  72.9265005  74.9439999  97.5579991  77.2855005  75.4449999
  97.3719991  76.1665005  75.9259999  97.4559991  78.3985005  76.1619999
  97.6029991  79.1865005  75.8519999  97.0759991  78.3625005  77.5689999
  96.8519991  77.4475005  77.7989999  98.2409991  78.8085005  78.4429999
  98.5699991  79.6665005  78.1309999  97.9309991  78.9375005  79.3529999
  99.3789991  77.7945005  78.4329999  99.0979991  76.6195005  78.4779999
 100.5129991  78.2015005  78.3629999  95.8399991  79.2185005  77.8289999
  95.6719991  79.7815005  78.9129999  94.9879991  79.3335005  76.8159999
  95.0739991  78.9145005  76.0699999  93.8169991  80.1925005  76.8859999
  94.1089991  81.0345005  77.2679999  93.2539991  80.4145005  75.5029999
  92.4739991  80.9885005  75.5589999  93.9249991  80.8365005  74.9439999
  93.0009991  79.5615005  75.1159999  92.7319991  79.6345005  77.7929999
  91.7899991  78.9885005  77.3329999  92.8359991  79.9595005  79.0709999
  93.5209991  80.3545005  79.4089999  91.7819991  79.6715005  80.0279999
  91.6599991  78.7095005  80.0619999  92.1709991  80.1855005  81.4209999
  92.3979991  81.1265005  81.3599999  91.0079991  80.0255005  82.3749999
  91.2619991  80.3525005  83.2519999  90.2489991  80.5335005  82.0479999
  90.7669991  79.0885005  82.4369999  93.3739991  79.4215005  81.9329999
  93.6159991  79.7505005  82.8129999  93.1579991  78.4775005  81.9889999
  94.1199991  79.5465005  81.3259999  90.4769991  80.3275005  79.5969999
  90.4119991  81.5445005  79.4309999  89.4449991  79.5175005  79.4059999
  89.4729991  78.6665005  79.5269999  88.1569991  80.0205005  78.9669999
  88.3279991  80.7845005  78.3939999  87.4159991  78.9595005  78.1939999
  86.6919991  79.3645005  77.6909999  88.0119991  78.5445005  77.5509999
  86.8749991  77.9315005  79.1139999  87.1199991  77.9955005  80.3209999
  86.1209991  76.9915005  78.6209999  85.7809991  76.3965005  79.1399999
  85.9629991  76.9655005  77.7759999  87.3039991  80.4865005  80.1309999
  87.7489991  80.5155005  81.2749999  86.0579991  80.8295005  79.8299999
  85.7339991  80.7735005  79.0349999  85.1079991  81.3375005  80.8139999
  85.5129991  82.1055005  81.2459999  83.8219991  81.7425005  80.0989999
  83.4799991  80.9795005  79.6069999  83.1519991  81.9775005  80.7609999
  84.0039991  82.9125005  79.1389999  84.2169991  83.7095005  79.6489999
  84.7629991  82.7335005  78.5619999  82.7939991  83.1825005  78.2879999
  81.8079991  82.5085005  78.4599999  82.8609991  84.0605005  77.4599999
  84.8019991  80.3285005  81.9249999  84.5569991  80.7125005  83.0699999
  84.8549991  79.0395005  81.5959999  85.0109991  78.7635005  80.7969999
  84.6519991  77.9595005  82.5629999  83.9179991  78.2355005  83.1339999
  84.3149991  76.6695005  81.8389999  83.8899991  76.0525005  82.4539999
  83.6759991  76.8505005  81.1319999  85.4619991  76.0775005  81.2969999
  86.0439991  76.6675005  81.1599999  85.8759991  77.7195005  83.4579999
  85.8239991  76.8975005  84.3729999  86.9839991  78.4095005  83.1829999
  87.0479991  78.9855005  82.5479999  88.1969991  78.2325005  83.9589999
  88.7259991  79.0445005  83.9309999  87.9719991  78.0725005  84.8889999
  89.0089991  77.0725005  83.4199999  89.6759991  76.3705005  84.1789999
  88.9259991  76.8435005  82.1159999  88.4949991  77.3415005  81.5629999
  89.5809991  75.6965005  81.5159999  90.2259991  75.3735005  82.1649999
  88.5599991  74.6155005  81.1909999  87.9239991  74.9745005  80.5529999
  89.0179991  73.8815005  80.7529999  87.7889991  74.0615005  82.3799999
  87.3849991  74.7935005  82.8719999  87.0649991  73.4995005  82.0619999
  88.6589991  73.2765005  83.2909999  89.1029991  72.5745005  82.7899999
  89.3529991  73.8505005  83.6509999  87.9009991  72.6885005  84.3819999
  87.6029991  71.8895005  84.2699999  87.6259991  73.2925005  85.5559999
  88.0549991  74.5105005  85.8099999  88.5189991  74.9345005  85.2229999
  87.8719991  74.8825005  86.5629999  86.9179991  72.6485005  86.4669999
  86.6369991  71.8515005  86.3089999  86.7379991  73.0265005  87.2179999
  90.3169991  76.0575005  80.2409999  89.7449991  76.6475005  79.3269999
  91.5839991  75.6745005  80.1559999  92.0289991  75.3025005  80.7909999
  92.3199991  75.8755005  78.9189999  92.1829991  76.8025005  78.6679999
  93.8189991  75.6275005  79.0869999  93.9689991  74.7315005  79.4259999
  94.4839991  75.7825005  77.7359999  95.4379991  75.6285005  77.8249999
  94.1089991  75.1385005  77.1149999  94.3319991  76.6805005  77.4009999
  94.4079991  76.6015005  80.0839999  95.3579991  76.4315005  80.1799999
  94.2719991  77.5085005  79.7689999  93.9719991  76.4885005  80.9429999
  91.8079991  74.9475005  77.8409999  92.2989991  73.8295005  77.6889999
  90.8319991  75.4265005  77.0829999  90.5079991  76.2185005  77.1689999
  90.2129991  74.6425005  76.0229999  89.7489991  73.9105005  76.4579999
  89.2349991  75.5035005  75.2349999  89.6849991  76.3185005  74.9629999
  88.9859991  75.0325005  74.4239999  87.9799991  75.8695005  75.9899999
  87.5389991  75.0605005  76.2919999  88.2179991  76.3755005  76.7829999
  87.0299991  76.6705005  75.1569999  87.3329991  76.8945005  74.0119999
  86.0179991  77.0845005  75.6709999  91.2259991  74.0455005  75.0619999
  91.0779991  72.9055005  74.6269999  92.2449991  74.8135005  74.7129999
  92.4079991  75.5885005  75.0489999  93.1869991  74.3765005  73.7009999
  92.8569991  73.5525005  73.3089999  93.2959991  75.4415005  72.6369999
  93.7109991  76.2325005  73.0139999  93.8759991  75.1285005  71.9249999
  91.9579991  75.8035005  72.0679999  91.2429991  76.8825005  72.5619999
  91.5979991  77.3875005  73.2579999  90.0159991  77.2175005  72.0379999
  89.5469991  77.9455005  72.3769999  89.4839991  76.4735005  71.0109999
  88.6589991  76.7025005  70.6479999  90.1759991  75.3905005  70.5219999
  89.8139991  74.8805005  69.8339999  91.4039991  75.0595005  71.0489999
  91.8649991  74.3245005  70.7129999  94.5459991  74.0655005  74.2879999
  95.5629991  74.5725005  73.8199999  94.5549991  73.2195005  75.3159999
  93.8459991  72.8505005  75.6329999  95.7799991  72.8385005  76.0039999
  96.2389991  73.6325005  76.3189999  95.5649991  72.3065005  76.7859999
  96.6929991  72.0505005  75.0839999  97.9039991  72.2895005  75.0359999
  96.1139991  71.0875005  74.3709999  95.2749991  70.9005005  74.3959999
  96.8949991  70.2645005  73.4739999  97.8259991  70.3955005  73.7139999
  96.5349991  68.8045005  73.6239999  97.1379991  68.2645005  73.0899999
  96.6549991  68.5335005  74.5479999  95.2119991  68.5575005  73.2309999
  94.6899991  69.0245005  73.6949999  96.6999991  70.6685005  72.0439999
  95.7419991  71.3665005  71.7039999  97.6039991  70.1945005  71.2049999
  98.3029991  69.7555005  71.4469999  97.4809991  70.3835005  69.7849999
  97.4469991  71.3365005  69.6069999  98.6739991  69.8235005  69.0399999
  99.4719991  70.3105005  69.2969999  98.8099991  68.8985005  69.2989999
  98.4989991  69.9035005  67.5459999  98.4219991  71.1395005  66.9219999
  98.4789991  71.9205005  67.4229999  98.2609991  71.2035005  65.5549999
  98.2099991  72.0295005  65.1299999  98.1749991  70.0335005  64.8119999
  98.0119991  70.1055005  63.4469999  97.5759991  70.7965005  63.2529999
  98.2499991  68.8065005  65.4339999  98.1919991  68.0255005  64.9319999
  98.4109991  68.7375005  66.8009999  98.4609991  67.9105005  67.2229999
  96.2229991  69.7275005  69.3059999  95.5329991  70.2945005  68.4739999
  95.9309991  68.5375005  69.8419999  96.4409991  68.1445005  70.4129999
  94.7279991  67.7795005  69.5229999  94.7609991  67.5505005  68.5809999
  94.6779991  66.5065005  70.3489999  93.8739991  66.0095005  70.1299999
  95.4569991  65.9625005  70.1539999  94.6699991  66.7325005  71.2919999
  93.4729991  68.6055005  69.7659999  92.5819991  68.6475005  68.9149999
  93.4199991  69.3045005  70.9029999  94.0099991  69.2595005  71.5269999
  92.3139991  70.2265005  71.1699999  91.5079991  69.6925005  71.2429999
  92.5319991  70.9945005  72.4719999  93.4199991  71.3835005  72.4549999
  91.8999991  71.7305005  72.5049999  92.3879991  70.1775005  73.7429999
  91.3539991  69.5865005  73.9289999  93.3259991  70.1245005  74.5069999
  92.1779991  71.2365005  70.0359999  91.1009991  71.4305005  69.4639999
  93.2929991  71.8775005  69.7159999  94.0499991  71.7445005  70.1009999
  93.3229991  72.8765005  68.6659999  92.5809991  73.4855005  68.8059999
  94.6299991  73.6365005  68.7359999  94.6529991  74.3055005  68.0339999
  94.7059991  74.0715005  69.5999999  95.3699991  73.0205005  68.6189999
  93.1349991  72.2605005  67.2849999  92.7029991  72.9465005  66.3669999
  93.4859991  70.9835005  67.1439999  93.7549991  70.4965005  67.7999999
  93.4519991  70.2805005  65.8769999  93.8809991  70.8535005  65.2219999
  94.2089991  68.9565005  65.9879999  95.1419991  69.1525005  66.1649999
  93.8689991  68.4745005  66.7579999  94.1329991  68.0355005  64.7719999
  93.2129991  67.7845005  64.5939999  94.6639991  68.7585005  63.5459999
  94.6139991  68.1705005  62.7759999  94.1299991  69.5515005  63.3809999
  95.5869991  69.0155005  63.6959999  94.9409991  66.7805005  65.0629999
  94.9019991  66.1855005  64.2979999  95.8639991  67.0225005  65.2359999
  94.5729991  66.3315005  65.8399999  92.0589991  70.0205005  65.4119999
  91.6929991  70.4505005  64.3189999  91.2659991  69.3345005  66.2309999
  91.4909991  69.0255005  67.0009999  89.8979991  69.0695005  65.8169999
  89.9299991  68.5585005  64.9929999  89.1239991  68.2135005  66.8359999
  88.3649991  67.8095005  66.3869999  89.6979991  67.4895005  67.1309999
  88.6289991  68.9525005  68.0419999  89.2869991  69.1215005  69.2159999
  90.1329991  68.7845005  69.4029999  88.5299991  69.8585005  70.0869999
  88.7639991  70.0885005  70.8819999  87.3359991  70.1705005  69.4839999
  86.2489991  70.8875005  69.9659999  86.2589991  71.2615005  70.8169999
  85.1439991  71.0275005  69.1309999  84.4009991  71.4985005  69.4319999
  85.1319991  70.4835005  67.8739999  84.3789991  70.5875005  67.3389999
  86.2259991  69.7775005  67.3829999  86.2129991  69.4205005  66.5239999
  87.3459991  69.6155005  68.2069999  89.1869991  70.3875005  65.5959999
  88.4109991  70.5135005  64.6549999  89.4789991  71.3855005  66.4289999
  90.0249991  71.3325005  67.0919999  88.8539991  72.6705005  66.2409999
  87.9009991  72.4985005  66.1929999  89.1539991  73.5895005  67.3899999
  88.8989991  73.1705005  68.2269999  90.1069991  73.7615005  67.4379999
  88.4149991  74.8645005  67.2139999  88.9359991  76.0985005  66.9819999
  89.8439991  76.2915005  66.9199999  87.9279991  77.0145005  66.8539999
  88.0319991  77.8545005  66.7019999  86.7229991  76.3735005  67.0079999
  85.4339991  76.8725005  66.9699999  85.2719991  77.7775005  66.8289999
  84.3819991  75.9675005  67.1509999  83.5059991  76.2785005  67.1289999
  84.6139991  74.6315005  67.3599999  83.8969991  74.0515005  67.4749999
  85.9139991  74.1385005  67.4009999  86.0709991  73.2325005  67.5429999
  86.9819991  75.0245005  67.2259999  89.2849991  73.3465005  64.9519999
  88.4529991  73.9105005  64.2489999  90.5749991  73.2875005  64.6359999
  91.1719991  72.9095005  65.1259999  91.0909991  73.8715005  63.4069999
  90.9779991  74.8345005  63.4269999  92.0429991  73.6985005  63.3339999
  90.3699991  73.2935005  62.2109999  89.9689991  74.0255005  61.3029999
  90.1629991  71.9795005  62.2469999  90.4809991  71.4595005  62.8529999
  89.3659991  71.3105005  61.2419999  89.8159991  71.4035005  60.3879999
  89.2269991  69.8055005  61.5559999  88.9039991  69.6945005  62.4639999
  88.2189991  69.1695005  60.6099999  88.1359991  68.2245005  60.8119999
  87.3559991  69.5995005  60.7189999  88.5209991  69.2785005  59.6949999
  90.5859991  69.1235005  61.4479999  90.4909991  68.1785005  61.6469999
  90.9319991  69.2315005  60.5479999  91.2009991  69.5255005  62.0809999
  87.9919991  71.9475005  61.1619999  87.5389991  72.2875005  60.0739999
  87.3499991  72.1325005  62.3179999  87.6749991  71.9165005  63.0839999
  86.0209991  72.7265005  62.3799999  85.4519991  72.1305005  61.8679999
  85.5329991  72.8205005  63.8169999  86.1899991  73.2645005  64.3759999
  84.2559991  73.6255005  63.8619999  83.9439991  73.6865005  64.7779999
  84.4229991  74.5165005  63.5179999  83.5799991  73.1915005  63.3189999
  85.3039991  71.4265005  64.3269999  84.9919991  71.4645005  65.2449999
  84.6369991  70.9855005  63.7769999  86.1349991  70.9275005  64.2889999
  85.9319991  74.1035005  61.7359999  84.9409991  74.4125005  61.0729999
  86.9659991  74.9255005  61.9239999  87.6509991  74.7395005  62.4089999
  87.0019991  76.2425005  61.2939999  86.2149991  76.7255005  61.5919999
  88.2569991  77.0305005  61.6969999  88.1989991  77.9305005  61.3389999
  88.3699991  77.1305005  63.2069999  89.1679991  77.6305005  63.4399999
  87.5889991  77.5845005  63.5609999  88.4249991  76.2395005  63.5869999
  89.4069991  76.3545005  61.1709999  89.4179991  75.5615005  61.4489999
  87.0069991  76.0915005  59.7859999  86.3399991  76.8355005  59.0699999
  87.7309991  75.0855005  59.3089999  88.1919991  74.5525005  59.8019999
  87.8049991  74.7975005  57.8909999  87.8439991  75.6475005  57.4249999
  89.0569991  73.9915005  57.5959999  89.0559991  73.1745005  58.1199999
  89.0989991  73.5935005  56.1279999  89.9029991  73.0795005  55.9549999
  88.3199991  73.0555005  55.9159999  89.0999991  74.3915005  55.5759999
  90.2669991  74.8265005  57.9669999  91.0759991  74.3235005  57.7839999
  90.2689991  75.6435005  57.4439999  90.2309991  75.0475005  58.9109999
  86.5659991  74.0705005  57.3699999  86.2449991  74.1535005  56.1899999
  85.8349991  73.3915005  58.2439999  86.0659991  73.2235005  59.0549999
  84.5339991  72.8715005  57.8449999  84.6119991  72.5425005  56.9359999
  84.0899991  71.6945005  58.7199999  83.2239991  71.3865005  58.4109999
  85.0729991  70.5485005  58.6159999  84.7749991  69.8145005  59.1759999
  85.1269991  70.2505005  57.6939999  85.9479991  70.8445005  58.9109999
  83.9989991  72.1225005  60.0769999  84.2649991  72.9165005  60.1389999
  83.4969991  73.9885005  57.9109999  82.4439991  73.9015005  57.2819999
  83.8329991  75.0595005  58.6429999  84.5899991  75.1085005  59.0469999
  83.0119991  76.2535005  58.8609999  83.5559991  76.8495005  59.3989999
  82.6399991  76.9885005  57.5439999  82.3709991  77.8925005  57.7699999
  83.8279991  77.0625005  56.6089999  83.5719991  77.5245005  55.7959999
  84.5499991  77.5455005  57.0409999  84.1249991  76.1655005  56.3909999
  81.5519991  76.3155005  56.8939999  80.8379991  76.4705005  57.3089999
  81.7349991  75.8985005  59.5759999  80.6429991  76.2345005  59.1179999
  81.8649991  75.2385005  60.7159999  82.6129991  74.9915005  61.0599999
  80.6799991  74.8825005  61.4789999  79.9249991  75.0325005  60.8889999
  80.7159991  73.4195005  61.9039999  81.4539991  73.2635005  62.5139999
  79.4149991  73.0895005  62.5899999  79.4219991  72.1595005  62.8669999
  79.3059991  73.6575005  63.3679999  78.6789991  73.2375005  61.9759999
  80.9089991  72.5375005  60.6829999  81.7499991  72.7655005  60.2579999
  80.9769991  71.6125005  60.9679999  79.8039991  72.6595005  59.6779999
  79.9849991  72.0745005  58.9259999  78.9629991  72.4065005  60.0889999
  79.7479991  73.5765005  59.3679999  80.5069991  75.7475005  62.7099999
  79.4579991  76.3605005  62.9019999  81.5269991  75.7765005  63.5539999
  82.2769991  75.3795005  63.4159999  81.4519991  76.5015005  64.8109999
  82.3429991  76.6275005  65.1729999  81.0789991  77.3845005  64.6609999
  80.5929991  75.7405005  65.8059999  79.5559991  76.2375005  66.2459999
  81.0129991  74.5225005  66.1419999  81.7569991  74.1815005  65.8769999
  80.2229991  73.6475005  67.0089999  79.3639991  73.5205005  66.5759999
  80.9219991  72.3045005  67.1769999  81.8629991  72.4595005  67.3529999
  80.5579991  71.8565005  67.9559999  80.7909991  71.3885005  65.9779999
  81.8919991  71.1315005  65.1919999  82.7069991  71.5295005  65.3959999
  81.7949991  70.2855005  64.1019999  82.5419991  70.1185005  63.5739999
  80.5819991  69.6885005  63.7999999  80.4939991  68.8365005  62.7219999
  80.1099991  69.2285005  62.0859999  79.4739991  69.9425005  64.5849999
  78.6589991  69.5415005  64.3849999  79.5789991  70.7965005  65.6709999
  78.8319991  70.9725005  66.1959999  79.9549991  74.2665005  68.3789999
  78.8429991  74.1655005  68.8979999  80.9489991  74.9475005  68.9429999
  81.7519991  74.9785005  68.6379999  80.7259991  75.7145005  70.1629999
  81.0619991  76.6145005  70.0309999  79.7709991  75.7875005  70.3149999
  81.3759991  75.1275005  71.4109999  81.5839991  75.8465005  72.3879999
  81.6959991  73.8315005  71.3929999  81.5629991  73.3095005  70.7229999
  82.3169991  73.1895005  72.5569999  81.6939991  73.2725005  73.2959999
  82.5769991  71.7115005  72.2969999  81.7329991  71.2675005  72.1199999
  83.1189991  71.6205005  71.4969999  83.2749991  71.0105005  73.4529999
  82.6609991  70.8495005  74.4829999  84.4149991  70.6445005  73.2939999
  83.6149991  73.8745005  72.9319999  83.8499991  74.2025005  74.0959999
  84.4399991  74.1235005  71.9309999  84.3269991  73.8405005  71.1269999
  85.6279991  74.9155005  72.1319999  85.6219991  75.2535005  73.0409999
  86.8779991  74.0865005  71.9599999  86.8529991  73.6595005  71.0899999
  87.6479991  74.6765005  71.9639999  87.0699991  73.0295005  73.0149999
  87.1159991  73.4415005  73.8919999  86.3089991  72.4285005  73.0229999
  88.3329991  72.2545005  72.7459999  88.3639991  71.9925005  71.8129999
  89.1039991  72.8195005  72.9069999  88.4089991  71.0255005  73.6229999
  87.5629991  70.5515005  73.5959999  89.0849991  70.4195005  73.2799999
  88.7309991  71.3955005  75.0199999  88.8429991  70.6575005  75.5049999
  89.4799991  71.8765005  75.0349999  88.0639991  71.8755005  75.3609999
  85.6309991  76.0635005  71.1639999  85.3819991  75.8795005  69.9829999
  85.8729991  77.2515005  71.6709999  86.0219991  77.3935005  72.5059999
  85.9099991  78.4435005  70.8509999  86.0159991  78.2035005  69.9169999
  84.5859991  79.2515005  70.9409999  84.4669991  79.5405005  71.8589999
  84.6539991  80.4705005  70.0319999  83.8239991  80.9685005  70.0949999
  85.3919991  81.0375005  70.3059999  84.7899991  80.1835005  69.1149999
  83.4019991  78.3835005  70.5389999  82.5849991  78.9025005  70.6009999
  83.5209991  78.0755005  69.6269999  83.3449991  77.6185005  71.1329999
  87.0809991  79.2765005  71.3489999  87.1359991  79.5785005  72.5399999
  88.0739991  79.5695005  70.4989999  87.8049991  79.5835005  69.0509999
  87.0889991  80.1975005  68.8239999  87.5419991  78.7085005  68.7249999
  89.1069991  80.0175005  68.4769999  89.0009991  80.3905005  67.5879999
  89.7309991  79.2785005  68.4019999  89.5719991  81.0285005  69.4419999
  89.1599991  81.8905005  69.2749999  90.5319991  81.1565005  69.3829999
  89.1719991  80.4795005  70.7979999  89.9029991  80.0365005  71.2559999
  88.7259991  81.5975005  71.7199999  87.6769991  82.2165005  71.5089999
  89.5159991  81.8125005  72.7559999  90.2659991  81.4055005  72.8639999
  89.2129991  82.7405005  73.8079999  88.2679991  82.9575005  73.8029999
  89.5229991  82.1165005  75.1529999  90.4369991  81.7925005  75.1559999
  89.4589991  82.7925005  75.8459999  88.5829991  80.9755005  75.4739999
  88.5949991  80.3305005  74.7499999  88.8899991  80.5145005  76.2699999
  87.1599991  81.4765005  75.6899999  86.8819991  82.1875005  76.6609999
  86.2559991  81.1265005  74.7809999  86.4839991  80.6295005  74.1169999
  85.4429991  81.3965005  74.8569999  89.9849991  84.0165005  73.5819999
  89.4189991  85.1075005  73.6719999  91.2389991  83.8775005  73.1699999
  91.6679991  83.1335005  73.1219999  91.9779991  85.0605005  72.7589999
  91.9309991  85.7005005  73.4859999  93.4739991  84.7785005  72.5009999
  93.9379991  85.6215005  72.3769999  94.0469991  84.0305005  73.6939999
  94.9869991  83.8485005  73.5409999  93.9489991  84.5715005  74.4929999
  93.5709991  83.1935005  73.8099999  93.6429991  83.9815005  71.3139999
  93.0029991  83.4415005  71.2449999  91.3519991  85.6105005  71.4999999
  90.9819991  84.8465005  70.6089999  91.2619991  86.9355005  71.4329999
  91.5239991  87.4555005  72.0659999  90.7119991  87.6485005  70.2849999
  89.7849991  87.3855005  70.1789999  90.7699991  89.1545005  70.5109999
  90.4359991  89.3555005  71.3989999  91.6949991  89.4445005  70.4839999
  89.9829991  89.9325005  69.5039999  88.6809991  90.3165005  69.6119999
  88.1299991  90.1305005  70.3369999  88.3009991  91.0165005  68.4959999
  87.5219991  91.3535005  68.3579999  89.3669991  91.0925005  67.6339999
  89.4659991  91.6915005  66.3899999  88.7409991  92.1305005  66.0059999
  90.6949991  91.6115005  65.7339999  90.7889991  92.0065005  64.8969999
  91.7689991  90.9635005  66.2949999  92.5759991  90.9275005  65.8329999
  91.6659991  90.3605005  67.5439999  92.3949991  89.9215005  67.9199999
  90.4439991  90.4275005  68.2249999  91.4749991  87.2885005  69.0309999
  90.8899991  87.1475005  67.9579999  92.7809991  87.1245005  69.1869999
  93.1909991  87.2795005  69.9269999  93.6459991  86.6675005  68.1249999
  93.6649991  87.3465005  67.4319999  95.0699991  86.4525005  68.6619999
  95.0429991  85.8605005  69.4299999  95.9409991  85.7975005  67.6039999
  96.8359991  85.6675005  67.9559999  95.5629991  84.9385005  67.3589999
  95.9819991  86.3675005  66.8199999  95.6479991  87.7915005  69.0879999
  96.5469991  87.6625005  69.4279999  95.6739991  88.3905005  68.3249999
  95.0919991  88.1775005  69.7829999  93.1199991  85.3775005  67.5209999
  92.8839991  85.3155005  66.3149999  92.9249991  84.3525005  68.3549999
  93.0619991  84.3775005  69.2039999  92.4459991  83.0765005  67.8429999
  93.0299991  82.7775005  67.1289999  92.4939991  82.4105005  68.5459999
  91.0279991  83.1585005  67.3279999  90.6849991  82.4815005  66.3639999
  90.1989991  83.9905005  67.9609999  90.4159991  84.4485005  68.6559999
  88.8279991  84.1915005  67.5109999  88.3389991  83.3575005  67.5879999
  88.1329991  85.2395005  68.3889999  88.7239991  86.0025005  68.4859999
  87.3399991  85.5525005  67.9269999  87.7269991  84.7615005  69.7789999
  86.9569991  84.1745005  69.7109999  88.4469991  84.2415005  70.1689999
  87.3959991  85.9395005  70.6849999  88.2049991  86.2325005  71.1319999
  87.0879991  86.6815005  70.1409999  86.3379991  85.6165005  71.7319999
  86.0679991  86.4365005  72.1749999  85.5509991  85.2605005  71.2899999
  86.8029991  84.6505005  72.7449999  86.1959991  84.5845005  73.3929999
  86.9189991  83.8545005  72.3649999  87.5749991  84.9295005  73.0889999
  88.8279991  84.6285005  66.0549999  88.1019991  84.0765005  65.2219999
  89.6809991  85.6015005  65.7649999  90.1769991  85.9835005  66.3549999
  89.8659991  86.1205005  64.4299999  89.0029991  86.4065005  64.0919999
  90.8129991  87.3265005  64.4599999  91.6769991  87.0415005  64.7979999
  91.0009991  87.8915005  63.0649999  91.6019991  88.6525005  63.1019999
  91.3789991  87.2095005  62.4879999  90.1429991  88.1745005  62.7119999
  90.2579991  88.3345005  65.3109999  90.8419991  88.9145005  65.4769999
  90.3999991  85.0475005  63.4949999  89.8749991  84.8765005  62.3979999
  91.4219991  84.3155005  63.9429999  91.7869991  84.4325005  64.7129999
  92.0209991  83.2365005  63.1609999  92.4019991  83.6405005  62.3659999
  93.1329991  82.5355005  63.9679999  92.7889991  82.3365005  64.8529999
  93.5359991  81.2235005  63.3219999  94.2349991  80.8045005  63.8479999
  92.7669991  80.6345005  63.2789999  93.8639991  81.3915005  62.4249999
  94.3399991  83.4575005  64.0939999  94.7819991  83.5215005  63.2329999
  94.0349991  84.3495005  64.3229999  95.3349991  82.9965005  65.1249999
  96.0769991  83.6195005  65.1599999  94.9059991  82.9565005  65.9939999
  95.6639991  82.1155005  64.8859999  90.9909991  82.2145005  62.7219999
  90.9449991  81.8435005  61.5509999  90.1579991  81.7775005  63.6569999
  90.1899991  82.0275005  64.4789999  89.1029991  80.8235005  63.3659999
  89.5069991  79.9915005  63.0729999  88.2839991  80.5505005  64.6159999
  87.5829991  79.9125005  64.4109999  88.8589991  80.1865005  65.3069999
  87.8859991  81.3775005  64.9299999  88.2159991  81.3405005  62.2519999
  87.9619991  80.6315005  61.2759999  87.7559991  82.5825005  62.3969999
  87.9359991  83.0875005  63.0689999  86.8919991  83.1895005  61.3999999
  86.1229991  82.6085005  61.2869999  86.4369991  84.5545005  61.8679999
  85.7549991  84.8955005  61.2679999  86.0319991  84.4805005  62.7459999
  87.5109991  85.4505005  61.9179999  88.1619991  85.0865005  62.3039999
  87.5889991  83.3175005  60.0529999  86.9569991  83.1445005  59.0139999
  88.8929991  83.5915005  60.0749999  89.3449991  83.7075005  60.7969999
  89.6719991  83.7195005  58.8559999  89.2489991  84.3985005  58.3069999
  91.1039991  84.1515005  59.1679999  91.4749991  83.5515005  59.8339999
  91.6429991  84.0545005  58.3669999  91.2469991  85.8485005  59.7669999
  90.6639991  85.9555005  60.8099999  89.6969991  82.4125005  58.0969999
  89.4449991  82.3875005  56.8979999  89.9779991  81.3245005  58.7989999
  90.1429991  81.3185005  59.6429999  90.0249991  80.0255005  58.1569999
  90.5859991  80.1025005  57.3689999  90.6429991  78.9975005  59.0869999
  90.3459991  79.1515005  59.9969999  90.3489991  78.1065005  58.8399999
  92.1319991  79.0835005  59.0139999  92.8609991  79.7065005  60.0079999
  92.4209991  80.0595005  60.7479999  94.2299991  79.8115005  59.9169999
  94.7089991  80.2335005  60.5929999  94.8889991  79.2935005  58.8299999
  95.8139991  79.3695005  58.7669999  94.1779991  78.6595005  57.8309999
  94.6229991  78.3025005  57.0959999  92.8069991  78.5565005  57.9259999
  92.3299991  78.1285005  57.2519999  88.6619991  79.5865005  57.6859999
  88.5529991  78.9185005  56.6599999  87.6189991  80.0185005  58.3799999
  87.6679991  80.4335005  59.1319999  86.2779991  79.8035005  57.8839999
  86.1549991  78.8575005  57.7069999  85.2669991  80.2165005  58.9339999
  85.4739991  81.1065005  59.2599999  84.3809991  80.2565005  58.5419999
  85.2779991  79.3025005  59.9989999  85.6389991  78.5865005  59.7499999
  86.0589991  80.5275005  56.5569999  85.5299991  79.9295005  55.6249999
  86.5169991  81.7775005  56.4469999  86.8709991  82.2205005  57.0939999
  86.4459991  82.5065005  55.1759999  85.5019991  82.5875005  54.9679999
  87.0789991  83.9095005  55.2899999  87.9559991  83.8315005  55.6979999
  87.2289991  84.5205005  53.9059999  87.6269991  85.4015005  53.9829999
  87.7989991  83.9545005  53.3619999  86.3559991  84.5955005  53.4889999
  86.2129991  84.7955005  56.1559999  86.6159991  85.6755005  56.2239999
  85.3309991  84.8735005  55.7589999  86.1349991  84.4065005  57.0409999
  87.1519991  81.7615005  54.0589999  86.6049991  81.5965005  52.9659999
  88.3789991  81.3325005  54.3429999  88.7539991  81.4335005  55.1099999
  89.2019991  80.6465005  53.3669999  89.3639991  81.2435005  52.6199999
  90.5379991  80.2565005  53.9869999  90.3839991  79.6055005  54.6899999
  91.0859991  79.8235005  53.3139999  91.2859991  81.4215005  54.5529999
  90.9289991  82.7185005  54.2209999  90.2249991  82.8675005  53.6319999
  91.6119991  83.7935005  54.7589999  91.3659991  84.6615005  54.5319999
  92.6579991  83.5795005  55.6319999  93.1179991  84.3025005  55.9939999
  93.0219991  82.2915005  55.9679999  93.7259991  82.1445005  56.5579999
  92.3399991  81.2225005  55.4269999  92.5919991  80.3565005  55.6529999
  88.4909991  79.4155005  52.8739999  88.3769991  79.1945005  51.6719999
  87.9939991  78.6345005  53.8189999  88.0689991  78.8085005  54.6579999
  87.2769991  77.4125005  53.5459999  87.8669991  76.8275005  53.0449999
  86.8889991  76.7665005  54.8319999  86.4069991  75.9445005  54.6489999
  87.6859991  76.5655005  55.3469999  86.3209991  77.3685005  55.3379999
  86.0519991  77.6475005  52.6929999  85.8099991  76.8985005  51.7539999
  85.2959991  78.6995005  52.9969999  85.4379991  79.2215005  53.6659999
  84.1389991  79.0475005  52.1879999  83.4879991  78.3335005  52.2729999
  83.4829991  80.3465005  52.6849999  84.1669991  81.0245005  52.8039999
  82.4829991  80.8585005  51.6619999  82.0769991  81.6775005  51.9879999
  82.9389991  81.0355005  50.8239999  81.7939991  80.1905005  51.5199999
  82.7969991  80.0925005  54.0289999  81.9809991  79.5915005  53.8769999
  83.3729991  79.5375005  54.5769999  82.4639991  81.3555005  54.7879999
  82.0329991  81.1255005  55.6259999  83.2789991  81.8495005  54.9689999
  81.8649991  81.9035005  54.2569999  84.5339991  79.1775005  50.7309999
  83.9089991  78.5625005  49.8659999  85.6129991  79.9105005  50.4609999
  86.0619991  80.3535005  51.0459999  86.1149991  80.0055005  49.0949999
  85.3939991  80.3365005  48.5369999  87.2819991  80.9685005  49.0269999
  87.5109991  81.1385005  48.0999999  87.0259991  81.8195005  49.4159999
  88.3979991  80.4565005  49.7029999  88.1969991  80.3095005  50.5049999
  86.5449991  78.6375005  48.5709999  86.2779991  78.2945005  47.4219999
  87.1509991  77.8265005  49.4429999  87.3229991  78.0465005  50.2569999
  87.5809991  76.4785005  49.0879999  88.0759991  76.5665005  48.2589999
  88.4709991  75.8845005  50.1769999  87.9579991  75.8145005  50.9979999
  88.7209991  74.9825005  49.9209999  89.7119991  76.6715005  50.4479999
  90.1479991  77.6365005  49.5539999  89.6669991  77.7925005  48.7729999
  91.2899991  78.3685005  49.8119999  91.5749991  79.0145005  49.2069999
  92.0079991  78.1415005  50.9669999  92.7769991  78.6345005  51.1409999
  91.5859991  77.1835005  51.8649999  92.0699991  77.0305005  52.6439999
  90.4449991  76.4535005  51.6059999  90.1639991  75.8085005  52.2139999
  86.4089991  75.5325005  48.8569999  86.5939991  74.4475005  48.3129999
  85.2059991  75.9325005  49.2549999  85.0549991  76.6505005  49.7049999
  84.0329991  75.1535005  48.9429999  84.2649991  74.2125005  48.9729999
  82.9199991  75.3985005  49.9569999  82.6769991  76.3375005  49.9329999
  82.1359991  74.8955005  49.6869999  83.2679991  75.0275005  51.3639999
  84.3019991  74.1445005  51.6399999  84.7899991  73.7735005  50.9409999
  84.6119991  73.8125005  52.9449999  85.3079991  73.2225005  53.1219999
  83.8889991  74.3565005  53.9819999  84.0949991  74.1305005  54.8599999
  82.8599991  75.2355005  53.7209999  82.3729991  75.6035005  54.4219999
  82.5549991  75.5675005  52.4199999  81.8609991  76.1625005  52.2489999
  83.5489991  75.5435005  47.5669999  83.3389991  74.6835005  46.7179999
  83.3789991  76.8495005  47.3689999  83.5979991  77.4415005  47.9529999
  82.8079991  77.4195005  46.1509999  81.9199991  77.0435005  46.0429999
  82.7339991  78.9285005  46.2849999  82.3549991  79.3075005  45.4759999
  82.1739991  79.1595005  47.0429999  83.6249991  79.2855005  46.4219999
  83.6089991  77.0595005  44.9109999  83.0499991  76.6775005  43.8779999
  84.9249991  77.1685005  45.0259999  85.3189991  77.3995005  45.7549999
  85.8329991  76.9055005  43.9219999  85.6449991  77.5365005  43.2099999
  87.2809991  77.0975005  44.4149999  87.3869991  76.6135005  45.2489999
  87.8799991  76.6885005  43.7709999  87.7269991  78.5485005  44.6379999
  87.0289991  79.0435005  45.0949999  88.9879991  78.5545005  45.4909999
  89.2759991  79.4695005  45.6359999  88.8029991  78.1345005  46.3459999
  89.6899991  78.0635005  45.0349999  87.9949991  79.2085005  43.2979999
  88.2769991  80.1255005  43.4389999  88.6949991  78.7235005  42.8319999
  87.1849991  79.1985005  42.7639999  85.6239991  75.5055005  43.3019999
  85.6989991  75.3595005  42.0849999  85.3129991  74.4885005  44.1099999
  86.2389991  74.2895005  45.2369999  86.0789991  74.9315005  45.9469999
  87.1629991  74.3945005  44.9619999  85.9569991  72.8985005  45.6839999
  85.1589991  72.8495005  46.2329999  86.6849991  72.5325005  46.2099999
  85.7909991  72.1905005  44.4129999  85.3149991  71.3535005  44.5309999
  86.6469991  71.9755005  44.0099999  84.9969991  73.1705005  43.5529999
  85.2299991  73.1205005  42.6129999  83.5169991  72.8595005  43.6059999
  83.0819991  71.8845005  43.0079999  82.7259991  73.6875005  44.2779999
  82.9989991  74.3625005  44.7359999  81.2839991  73.4865005  44.2739999
  81.0979991  72.6045005  44.6309999  80.5819991  74.5035005  45.1579999
  79.6249991  74.3455005  45.1359999  80.9029991  74.4165005  46.0689999
  80.7689991  75.3985005  44.8339999  80.7619991  73.5805005  42.8559999
  79.9379991  72.7715005  42.4349999  81.2879991  74.5445005  42.1029999
  81.8329991  75.1425005  42.3959999  80.9679991  74.6585005  40.6839999
  80.0259991  74.8645005  40.5769999  81.4649991  75.3955005  40.2959999
  81.2989991  73.3665005  39.9399999  80.4669991  72.8465005  39.1959999
  82.5079991  72.8475005  40.1639999  83.0929991  73.2125005  40.6779999
  82.9539991  71.5975005  39.5489999  82.9769991  71.7675005  38.5939999
  84.3519991  71.1885005  40.0629999  84.3409991  71.2545005  41.0309999
  84.6619991  69.7655005  39.6699999  85.5419991  69.5235005  39.9989999
  83.9979991  69.1715005  40.0539999  84.6459991  69.6855005  38.7029999
  85.4289991  72.1195005  39.5429999  85.5009991  72.0155005  38.5809999
  85.1629991  73.0375005  39.7099999  86.7789991  71.8745005  40.1689999
  87.4249991  72.4965005  39.7989999  86.7189991  72.0035005  41.1289999
  87.0619991  70.9655005  39.9819999  82.0119991  70.4515005  39.8389999
  81.5279991  69.7775005  38.9289999  81.8029991  70.2235005  41.1249999
  82.0979991  70.7425005  41.7439999  81.0659991  69.0935005  41.6329999
  81.4659991  68.2755005  41.2969999  81.1269991  69.1145005  43.1559999
  80.8159991  69.9785005  43.4689999  80.5109991  68.4495005  43.5019999
  82.5169991  68.8505005  43.7419999  83.1719991  69.4475005  43.3479999
  82.4889991  69.1105005  45.2399999  83.3679991  68.9445005  45.6139999
  82.2379991  70.0325005  45.4039999  81.8429991  68.5205005  45.6589999
  82.9279991  67.4245005  43.4259999  83.8079991  67.2515005  43.7949999
  82.2879991  66.8095005  43.8159999  82.9509991  67.2995005  42.4639999
  79.6389991  69.1195005  41.1639999  79.1369991  68.1295005  40.6349999
  78.9979991  70.2685005  41.3309999  79.3499991  70.9615005  41.6989999
  77.6279991  70.4555005  40.9009999  77.0439991  69.8675005  41.4049999
  77.3469991  71.3645005  41.0909999  77.4809991  70.1745005  39.4209999
  76.5509991  69.4795005  39.0139999  78.4009991  70.7125005  38.6199999
  79.0629991  71.1835005  38.9029999  78.3629991  70.5465005  37.1749999
  77.5219991  70.9245005  36.8739999  79.5289991  71.2725005  36.5359999
  79.4739991  72.2205005  36.7359999  80.3619991  70.9505005  36.9139999
  79.5349991  71.0815005  35.1479999  80.1859991  71.4915005  34.8109999
  78.3919991  69.0895005  36.7509999  77.4909991  68.6335005  36.0519999
  79.4429991  68.3745005  37.1369999  80.0579991  68.6565005  37.6679999
  79.6189991  67.0115005  36.6589999  79.5279991  66.9955005  35.6929999
  80.5189991  66.7125005  36.8639999  78.6199991  66.0555005  37.2729999
  78.2209991  65.0875005  36.6299999  78.1929991  66.3315005  38.5019999
  78.4839991  66.9805005  38.9849999  77.1669991  65.5185005  39.1249999
  77.4449991  64.5895005  39.0989999  76.9799991  65.9085005  40.5879999
  77.8509991  65.9275005  41.0149999  76.6279991  66.8115005  40.6229999
  76.0719991  65.0095005  41.3939999  76.5379991  63.8315005  41.9669999
  77.4239991  63.5805005  41.8399999  75.7069991  63.0275005  42.7219999
  76.0329991  62.2405005  43.0949999  74.3939991  63.3925005  42.9219999
  73.8329991  62.8545005  43.4329999  73.9139991  64.5585005  42.3619999
  73.0279991  64.8085005  42.4939999  74.7519991  65.3535005  41.6039999
  74.4199991  66.1365005  41.2279999  75.8709991  65.6655005  38.3639999
  75.2389991  64.6735005  38.0119999  75.5019991  66.9075005  38.0639999
  75.9219991  67.6095005  38.3279999  74.3329991  67.1805005  37.2469999
  73.5509991  66.8725005  37.7309999  74.1999991  68.6745005  36.9869999
  73.4159991  68.8395005  36.4409999  74.1099991  69.1435005  37.8309999
  74.9899991  68.9935005  36.5229999  74.4179991  66.4415005  35.9319999
  73.4859991  65.7445005  35.5399999  75.5449991  66.5955005  35.2499999
  76.2169991  67.0525005  35.5309999  75.7359991  65.9925005  33.9469999
  75.0559991  66.3485005  33.3539999  77.1319991  66.3425005  33.4229999
  77.7789991  66.1625005  34.1229999  77.3419991  65.7505005  32.6839999
  77.3099991  67.7925005  32.9539999  76.9739991  68.4065005  33.6259999
  78.7889991  68.0815005  32.7409999  78.8999991  68.9985005  32.4449999
  79.2679991  67.9515005  33.5749999  79.1429991  67.4795005  32.0679999
  76.5269991  67.9945005  31.6679999  76.6339991  68.9095005  31.3639999
  76.8589991  67.3875005  30.9879999  75.5869991  67.8155005  31.8299999
  75.5639991  64.4865005  33.9819999  74.7999991  63.9325005  33.1979999
  76.2709991  63.8235005  34.8869999  76.7789991  64.1975005  35.4709999
  76.2349991  62.3715005  34.9569999  76.4429991  62.0375005  34.0699999
  77.2689991  61.8645005  35.9519999  78.1519991  62.1315005  35.6529999
  77.1179991  62.2935005  36.8089999  77.2469991  60.3555005  36.1429999
  77.9179991  60.0985005  36.7949999  76.3869991  60.0835005  36.4979999
  77.5089991  59.6385005  34.8269999  76.9319991  60.0045005  34.1389999
  78.4229991  59.8015005  34.5459999  77.2729991  58.1405005  34.9429999
  77.9489991  57.7505005  35.5189999  76.4139991  57.9805005  35.3639999
  77.3069991  57.4695005  33.6129999  77.1659991  56.5965005  33.7169999
  76.6729991  57.8125005  33.0909999  78.1029991  57.5985005  33.2359999
  74.8639991  61.8525005  35.3379999  74.3299991  60.9595005  34.6799999
  74.3139991  62.3975005  36.4129999  74.6739991  63.0375005  36.8609999
  73.0359991  61.9535005  36.9339999  73.1009991  61.0005005  37.1039999
  72.7209991  62.6935005  38.2449999  72.8199991  63.6485005  38.1079999
  71.2889991  62.4245005  38.6769999  71.1059991  62.8975005  39.5039999
  70.6799991  62.7315005  37.9879999  71.1659991  61.4725005  38.8149999
  73.6909991  62.2285005  39.3199999  73.4989991  62.6905005  40.1509999
  73.5939991  61.2725005  39.4519999  74.5999991  62.4255005  39.0429999
  71.9179991  62.1645005  35.9389999  71.1689991  61.2375005  35.6409999
  71.7999991  63.3855005  35.4379999  72.3479991  64.0285005  35.5989999
  70.7059991  63.7325005  34.5559999  69.8869991  63.3885005  34.9459999
  70.5889991  65.2485005  34.4319999  71.4439991  65.6135005  34.1559999
  69.9499991  65.4635005  33.7349999  70.1559991  65.9125005  35.7329999
  69.2389991  65.6625005  35.9279999  70.7029991  65.5755005  36.4599999
  70.2609991  67.4245005  35.6899999  71.2099991  67.9685005  35.1179999
  69.2929991  68.1115005  36.2909999  68.6479991  67.6955005  36.6789999
  69.3119991  68.9715005  36.2909999  70.8549991  63.0855005  33.1959999
  69.8549991  62.7315005  32.5819999  72.0869991  62.8835005  32.7319999
  72.8099991  63.1525005  33.1129999  72.2689991  62.1565005  31.4869999
  71.6769991  62.5605005  30.8339999  73.6929991  62.2735005  30.9719999
  73.9159991  63.2105005  30.8609999  74.3029991  61.9125005  31.6349999
  73.9039991  61.5535005  29.6579999  74.8159991  61.6925005  29.3589999
  73.7919991  60.5995005  29.7929999  72.9469991  62.0235005  28.5819999
  72.8669991  63.2135005  28.2619999  72.1989991  61.0835005  28.0159999
  72.2799991  60.2635005  28.2619999  71.6339991  61.2945005  27.4029999
  71.8939991  60.6985005  31.6469999  71.2909991  60.1175005  30.7489999
  72.2049991  60.1125005  32.7989999  72.6599991  60.4805005  33.4289999
  71.7699991  58.7545005  33.0649999  72.1129991  58.1955005  32.3499999
  72.3249991  58.2375005  34.3759999  73.2939991  58.2775005  34.3529999
  72.0339991  58.8155005  35.0989999  71.8869991  56.8145005  34.6619999
  72.2589991  56.5165005  35.5069999  70.9219991  56.7755005  34.7479999
  72.3449991  55.8975005  33.5419999  72.0769991  56.2725005  32.6879999
  73.3139991  55.8505005  33.5399999  71.7719991  54.4975005  33.6799999
  72.1149991  54.0845005  34.4879999  70.8079991  54.5495005  33.7749999
  72.1119991  53.6495005  32.5059999  71.3919991  53.1915005  32.2519999
  72.3859991  54.1665005  31.8359999  72.7609991  53.0825005  32.7269999
  70.2579991  58.6735005  33.0809999  69.6769991  57.7275005  32.5519999
  69.6219991  59.6855005  33.6599999  70.0129991  60.3305005  34.0729999
  68.1789991  59.7725005  33.6339999  67.8169991  58.9805005  34.0609999
  67.6989991  60.9925005  34.4039999  68.1559991  61.7775005  34.0639999
  66.7529991  61.1195005  34.2329999  67.9179991  60.9075005  35.8949999
  67.3229991  60.2425005  36.2739999  68.8239991  60.6125005  36.0749999
  67.6779991  62.2385005  36.5579999  67.3109991  63.2115005  35.8939999
  67.8699991  62.2975005  37.8679999  68.1259991  61.5975005  38.2969999
  67.7379991  63.0355005  38.2889999  67.6839991  59.8275005  32.2029999
  66.7709991  59.0955005  31.8519999  68.3109991  60.6585005  31.3729999
  68.9529991  61.1775005  31.6129999  67.9559991  60.7605005  29.9619999
  67.0389991  61.0755005  29.9239999  68.8579991  61.7475005  29.2469999
  69.7799991  61.5245005  29.4499999  68.7419991  61.6335005  28.2909999
  68.6279991  63.2055005  29.5899999  67.7729991  63.4945005  29.2339999
  68.5849991  63.3115005  30.5529999  69.7099991  64.0555005  29.0419999
  70.5699991  63.6665005  29.2679999  69.6499991  64.0685005  28.0739999
  69.6499991  65.4115005  29.5439999  68.8779991  65.7255005  29.7559999
  70.7189991  66.2165005  29.7029999  71.9289991  65.7915005  29.4049999
  72.0429991  64.9935005  29.1059999  72.6049991  66.3125005  29.5099999
  70.5489991  67.4465005  30.1579999  69.7599991  67.7285005  30.3509999
  71.2279991  67.9645005  30.2609999  68.0359991  59.4145005  29.2649999
  67.1689991  59.0885005  28.4589999  69.0579991  58.6255005  29.5969999
  69.6929991  58.8595005  30.1279999  69.1809991  57.2715005  29.0719999
  69.2329991  57.3225005  28.1049999  70.4539991  56.6025005  29.5949999
  70.4469991  56.6335005  30.5639999  70.4419991  55.6665005  29.3409999
  71.7419991  57.2265005  29.0969999  71.8659991  57.0065005  28.1599999
  71.6769991  58.1925005  29.1559999  72.9419991  56.7525005  29.8899999
  73.0309991  55.5795005  30.2639999  73.8699991  57.6615005  30.1579999
  73.7729991  58.4695005  29.8799999  74.5689991  57.4425005  30.6089999
  67.9649991  56.4465005  29.4639999  67.3799991  55.7605005  28.6289999
  67.5789991  56.5425005  30.7339999  67.9929991  57.0135005  31.3219999
  66.4059991  55.8505005  31.2469999  66.5119991  54.9055005  31.0559999
  66.2949991  56.0485005  32.7549999  66.3079991  56.9985005  32.9489999
  65.4359991  55.7095005  33.0539999  67.3949991  55.3695005  33.5509999
  67.3119991  54.4065005  33.4679999  68.2599991  55.6125005  33.1859999
  67.3279991  55.7645005  35.0139999  67.4109991  56.7275005  35.0949999
  66.4609991  55.5235005  35.3769999  68.4229991  55.0895005  35.8209999
  68.2709991  54.1315005  35.8339999  69.2789991  55.2345005  35.3889999
  68.4789991  55.6015005  37.2149999  69.1289991  55.1855005  37.6579999
  68.6399991  56.4765005  37.2039999  67.7009991  55.4485005  37.6189999
  65.1349991  56.3255005  30.5619999  64.2409991  55.5285005  30.3049999
  65.0649991  57.6175005  30.2589999  65.8171711  58.2356064  30.5278522
  63.9139991  58.1875005  29.5869999  63.0034974  57.9167824  30.1216004
  64.0189991  59.7105005  29.5419999  64.8961369  60.0312927  28.9800205
  63.1218105  60.1240880  29.0814588  64.1289991  60.3315005  30.8979999
  64.5799991  61.6195005  31.0909999  64.5869991  61.8925005  32.3839999
  64.9105649  62.8698374  32.7420734  64.1609991  60.8265005  33.0389999
  64.0639985  60.7414523  34.0407272  63.8659991  59.8365005  32.1309999
  63.4943751  58.8722057  32.4776011  63.8109991  57.6215005  28.1869999
  62.7369991  57.2035005  27.7649999  64.9429991  57.5555005  27.4939999
  65.6909991  57.8805005  27.7679999  65.0119991  56.9175005  26.1929999
  64.4429991  57.4255005  25.5939999  66.4309991  56.9245005  25.6479999
  66.6709991  57.8275005  25.3859999  67.0469991  56.6595005  26.3489999
  66.5889991  56.0075005  24.4739999  66.0749991  56.3515005  23.2339999
  65.6319991  57.1625005  23.1289999  66.2139991  55.5035005  22.1519999
  65.8669991  55.7445005  21.3239999  66.8679991  54.2995005  22.3009999
  66.9609991  53.7265005  21.5739999  67.3849991  53.9445005  23.5309999
  67.8279991  53.1335005  23.6329999  67.2439991  54.7935005  24.6089999
  67.5919991  54.5485005  25.4359999  64.5179991  55.4935005  26.2679999
  63.7249991  55.0635005  25.4309999  64.9719991  54.7695005  27.2849999
  65.5389991  55.0595005  27.8629999  64.5399991  53.4055005  27.5079999
  64.7729991  52.8705005  26.7329999  65.2509991  52.8235005  28.7049999
  65.0979991  53.3865005  29.4799999  64.8799991  51.9515005  28.9109999
  66.7249991  52.6975005  28.4589999  67.1649991  52.6005005  27.3079999
  67.4969991  52.7085005  29.5149999  68.3499991  52.6465005  29.4249999
  67.1519991  52.7775005  30.2999999  63.0249991  53.3405005  27.6669999
  62.3699991  52.4885005  27.0719999  62.4609991  54.2905005  28.4099999
  62.9059991  54.8905005  28.8369999  61.0129991  54.3965005  28.5659999
  60.6919991  53.5375005  28.8829999  60.6689991  55.4775005  29.5769999
  61.0949991  56.3055005  29.3049999  59.7109991  55.6315005  29.5559999
  61.0799991  55.1625005  31.0009999  60.4939991  54.4805005  31.3639999
  61.9779991  54.7965005  31.0049999  61.0319991  56.3675005  31.8649999
  61.4819991  57.1035005  31.4209999  60.1089991  56.6365005  31.9969999
  61.6549991  56.1215005  33.1519999  61.9409991  55.3265005  33.3099999
  61.8179991  57.0455005  34.1159999  61.4019991  58.2785005  33.9299999
  61.0239991  58.4975005  33.1889999  61.5079991  58.8665005  34.5489999
  62.3959991  56.7065005  35.2539999  62.6659991  55.8985005  35.3749999
  62.5029991  57.2935005  35.8739999  60.3259991  54.7065005  27.2389999
  59.1849991  54.3035005  27.0169999  61.0329991  55.3955005  26.3469999
  61.8249991  55.6955005  26.4949999  60.5159991  55.7045005  25.0239999
  59.5519991  55.7515005  25.1229999  61.0879991  57.0375005  24.5389999
  62.0559991  56.9775005  24.5209999  60.7969991  57.1925005  23.6269999
  60.6839991  58.2245005  25.3929999  61.1219991  58.1635005  26.2569999
  60.9939991  59.0425005  24.9749999  59.1859991  58.2995005  25.5929999
  58.4169991  58.3675005  24.6309999  58.7619991  58.2825005  26.8519999
  59.3299991  58.2345005  27.4959999  57.9199991  58.3195005  27.0229999
  60.7969991  54.6255005  23.9709999  60.4849991  54.8245005  22.7989999
  61.3559991  53.4785005  24.3699999  61.6329991  53.3185005  25.1679999
  61.5329991  52.3835005  23.4169999  61.8429991  52.8005005  22.5979999
  62.5889991  51.3625005  23.8989999  62.3529991  51.0855005  24.7979999
  62.6029991  50.1425005  22.9869999  63.2689991  49.5115005  23.3009999
  61.7289991  49.7215005  22.9959999  62.8189991  50.4175005  22.0819999
  63.9769991  51.9985005  23.9189999  64.2459991  52.2035005  23.0099999
  63.9339991  52.8405005  24.3989999  65.0249991  51.1165005  24.5579999
  65.8829991  51.5695005  24.5429999  64.7749991  50.9295005  25.4759999
  65.0909991  50.2835005  24.0649999  60.2159991  51.6405005  23.1259999
  59.7159991  51.7125005  22.0039999  59.6729991  50.9065005  24.1179999
  59.5099991  51.6065005  25.4009999  59.0889991  52.4715005  25.2769999
  60.3679991  51.7665005  25.8239999  58.6719991  50.7205005  26.2189999
  58.2669991  51.1915005  26.9639999  59.1809991  49.9835005  26.5919999
  57.6739991  50.2615005  25.2589999  56.9639991  50.9135005  25.1509999
  57.2589991  49.4345005  25.5509999  58.4499991  50.0625005  23.9489999
  58.7369991  49.1595005  23.7419999  57.5159991  50.4465005  22.8059999
  57.3839991  49.7085005  21.8309999  56.8989991  51.6405005  23.0169999
  57.0854766  52.1631344  23.8609086  56.2544630  52.0042910  22.3297375
 125.6019991  77.5065005  27.5869999 124.6207430  77.5829834  27.8136891
 125.8166241  78.1615153  26.8487642 126.1352743  77.5196814  28.4446381
 125.8319991  76.1885005  27.0109999 126.1919991  76.3095005  26.1189999
 126.8429991  75.4025005  27.8609999 126.4909991  75.3015005  28.7589999
 127.0609991  74.0145005  27.2799999 127.6999991  73.5315005  27.8269999
 126.2189991  73.5335005  27.2669999 127.4029991  74.0925005  26.3759999
 128.1559991  76.1645005  27.9249999 128.7929991  75.6675005  28.4619999
 128.5079991  76.2785005  27.0279999 128.0059991  77.0345005  28.3259999
 124.5299991  75.4075005  26.9079999 123.8509991  75.1945005  27.9139999
 124.1929991  74.9915005  25.6879999 124.6789991  75.1265005  24.9909999
 122.9599991  74.2625005  25.4159999 122.2269991  74.8605005  25.6299999
 122.8859991  73.8595005  23.9439999 122.8959991  74.6635005  23.4009999
 123.6839991  73.3555005  23.7199999 121.6569991  73.0265005  23.5639999
 121.6359991  72.2045005  24.0779999 120.3969991  73.8205005  23.8739999
 119.6169991  73.2965005  23.6349999 120.3689991  74.0265005  24.8209999
 120.3999991  74.6455005  23.3639999 121.7299991  72.6705005  22.0879999
 120.9539991  72.1425005  21.8429999 121.7479991  73.4835005  21.5589999
 122.5349991  72.1575005  21.9179999 122.8319991  73.0245005  26.2769999
 121.7669991  72.7675005  26.8309999 123.9159991  72.2635005  26.3759999
 124.6559991  72.4425005  25.9749999 123.9599991  71.0475005  27.1749999
 123.2979991  70.4315005  26.8229999 125.3359991  70.4115005  27.0809999
 125.3559991  69.6025005  27.6159999 125.5289991  70.1915005  26.1559999
 126.0029991  71.0335005  27.4109999 123.6159991  71.3325005  28.6279999
 122.8919991  70.5625005  29.2599999 124.1289991  72.4405005  29.1569999
 124.6519991  72.9815005  28.7409999 123.8239991  72.8155005  30.5229999
 124.0629991  72.0665005  31.0919999 124.6319991  74.0225005  30.9699999
 124.5299991  74.7265005  30.3099999 124.2579991  74.3565005  31.8009999
 126.1149991  73.7585005  31.1749999 126.2309991  73.0625005  31.8409999
 126.5029991  73.4285005  30.3489999 126.8359991  74.9845005  31.6069999
 126.5859991  75.7255005  31.0319999 126.5619991  75.2195005  32.5079999
 128.2789991  74.8085005  31.5699999 128.5829991  74.0045005  31.5509999
 129.1739991  75.8175005  31.5629999 128.7579991  77.0635005  31.5919999
 127.9159991  77.2355005  31.6149999 129.3279991  77.7075005  31.5879999
 130.4679991  75.5525005  31.5249999 130.7389991  74.7365005  31.5049999
 131.0389991  76.1955005  31.5209999 122.3509991  73.1145005  30.6609999
 121.7249991  72.6495005  31.6059999 121.7969991  73.8635005  29.7029999
 122.2269991  74.1695005  29.0239999 120.3849991  74.2285005  29.7379999
 120.2189991  74.5875005  30.6239999 120.0579991  75.3005005  28.6909999
 119.1109991  75.5065005  28.7339999 120.8519991  76.5645005  28.9719999
 120.6389991  77.2355005  28.3049999 120.6249991  76.9005005  29.8529999
 121.8009991  76.3655005  28.9369999 120.3819991  74.8105005  27.3869999
 120.8539991  74.1185005  27.4569999 119.4779991  73.0265005  29.5279999
 118.3699991  72.9845005  30.0579999 119.9669991  72.0345005  28.7959999
 120.8357312  72.1685636  28.2985756 119.2729991  70.7715005  28.6389999
 118.2695105  70.9428170  28.2494354 120.0319991  69.8745005  27.6579999
 119.8974995  70.2463904  26.6422701 121.0940465  69.8645391  27.9030633
 119.5819991  68.4545005  27.6549999 118.3689991  68.0565005  27.1379999
 118.2469991  66.7475005  27.2699999 117.3537969  66.2327740  26.9159580
 119.3359991  66.2875005  27.8599999 119.5180043  65.3226775  28.0968346
 120.1899991  67.3315005  28.1039999 121.1532308  67.1478659  28.5799874
 119.1239991  70.0935005  29.9889999 118.0229991  69.6995005  30.3819999
 120.2339991  69.9925005  30.7069999 121.0069991  70.2595005  30.4399999
 120.2239991  69.4075005  32.0319999 119.7459991  68.5655005  31.9739999
 121.6449991  69.1335005  32.5119999 122.1669991  69.9505005  32.4939999
 121.6109991  68.6205005  33.9429999 122.5159991  68.4465005  34.2459999
 121.2009991  69.2865005  34.5159999 121.0949991  67.8005005  33.9809999
 122.2919991  68.1155005  31.5869999 123.1969991  67.9355005  31.8859999
 121.7779991  67.2925005  31.6009999 122.3139991  68.4675005  30.6829999
 119.4929991  70.2945005  33.0299999 118.8649991  69.7855005  33.9509999
 119.5279991  71.6145005  32.8269999 120.0179991  72.0005005  32.2349999
 118.7099991  72.5165005  33.6239999 118.9939991  72.4225005  34.5469999
 118.8939991  73.9795005  33.2199999 118.8399991  74.0395005  32.2529999
 118.1519991  74.4915005  33.5769999 120.1759991  74.6285005  33.6649999
 120.1849991  74.6925005  34.6329999 120.9249991  74.0675005  33.4109999
 120.3559991  75.9975005  33.0729999 119.4989991  76.4725005  32.3259999
 121.4669991  76.6425005  33.3919999 122.0409991  76.2765005  33.9169999
 121.6149991  77.4275005  33.0739999 117.2589991  72.1495005  33.4659999
 116.5299991  72.1155005  34.4429999 116.8499991  71.8505005  32.2329999
 117.3529991  71.9095005  31.5379999 115.4979991  71.3915005  31.9499999
 114.8629991  72.0905005  32.1709999 115.4049991  71.2135005  31.0009999
 115.1739991  70.1415005  32.7369999 114.1299991  70.0655005  33.3779999
 116.0819991  69.1695005  32.7059999 116.8139991  69.2125005  32.2559999
 115.9049991  67.9275005  33.4479999 115.1099991  67.4965005  33.0959999
 117.1139991  67.0265005  33.2649999 117.9129991  67.5305005  33.4859999
 117.0549991  66.2955005  33.8999999 117.2769991  66.4485005  31.8769999
 116.5049991  65.9035005  31.6589999 117.3089991  67.1675005  31.2269999
 118.5089991  65.6295005  31.7719999 119.2829991  66.1785005  31.9709999
 118.4859991  64.9205005  32.4339999 118.6469991  65.0565005  30.4499999
 119.0179991  65.5455005  29.8469999 118.2469991  63.8275005  30.0809999
 117.6959991  63.0015005  30.9419999 117.5849991  63.2435005  31.7599999
 117.4459991  62.2185005  30.6879999 118.4269991  63.4805005  28.8209999
 118.7889991  64.0335005  28.2699999 118.1829991  62.7015005  28.5499999
 115.7029991  68.1805005  34.9349999 114.7469991  67.6895005  35.5349999
 116.6229991  68.9415005  35.5129999 117.2749991  69.2975005  35.0789999
 116.6319991  69.2555005  36.9299999 116.5889991  68.4175005  37.4169999
 117.9189991  70.0035005  37.2869999 118.0419991  70.7475005  36.6769999
 117.8229991  70.5425005  38.6969999 118.6399991  71.0155005  38.9189999
 117.0699991  71.1505005  38.7609999 117.6969991  69.8075005  39.3169999
 119.1039991  69.0605005  37.1619999 119.9199991  69.5335005  37.3879999
 118.9869991  68.3115005  37.7669999 119.1629991  68.7335005  36.2509999
 115.4349991  70.0835005  37.3309999 114.8309991  69.8425005  38.3749999
 115.1059991  71.0575005  36.4949999 115.5519991  71.2345005  35.7809999
 113.9659991  71.9235005  36.6949999 114.0899991  72.4315005  37.5119999
 113.8239991  72.9145005  35.5419999 114.6359991  73.4425005  35.4839999
 113.7479991  72.4175005  34.7119999 112.6459991  73.8505005  35.6539999
 112.8149991  75.0955005  36.2389999 113.6479991  75.3475005  36.5669999
 111.7439991  75.9585005  36.3329999 111.8519991  76.7955005  36.7229999
 110.4999991  75.5725005  35.8419999 109.4459991  76.4435005  35.9419999
 109.7339991  77.2125005  36.1199999 110.3289991  74.3345005  35.2629999
 109.4949991  74.0815005  34.9379999 111.4019991  73.4715005  35.1669999
 111.2919991  72.6355005  34.7759999 112.7439991  71.0805005  36.7879999
 112.0269991  71.1245005  37.7729999 112.5209991  70.2675005  35.7709999
 113.0289991  70.2085005  35.0789999 111.3719991  69.3925005  35.7499999
 110.5689991  69.9365005  35.7289999 111.3929991  68.5325005  34.5129999
 112.2599991  68.1055005  34.4279999 110.7349991  67.8245005  34.5969999
 111.1079991  69.3395005  33.2849999 110.4629991  70.3925005  33.3589999
 111.5819991  68.8755005  32.1569999 111.4499991  69.3075005  31.4249999
 112.0259991  68.1385005  32.1479999 111.3229991  68.5455005  36.9989999
 110.2869991  68.4605005  37.6429999 112.4519991  67.9585005  37.3769999
 113.1939991  68.0125005  36.9449999 112.5109991  67.1575005  38.5869999
 111.9229991  66.3995005  38.4429999 113.9289991  66.6635005  38.8479999
 114.2369991  66.1585005  38.0789999 114.5199991  67.4265005  38.9419999
 114.0319991  65.8065005  40.0749999 114.0779991  64.4235005  39.9739999
 114.0499991  64.0225005  39.1349999 114.1649991  63.6355005  41.1039999
 114.1959991  62.7095005  41.0229999 114.2059991  64.2175005  42.3499999
 114.2669991  63.6865005  43.1109999 114.1559991  65.5925005  42.4659999
 114.1809991  65.9885005  43.3069999 114.0689991  66.3785005  41.3369999
 114.0349991  67.3035005  41.4229999 112.0229991  67.9275005  39.8069999
 111.2669991  67.3865005  40.6119999 112.4679991  69.1745005  39.9379999
 112.9849991  69.5565005  39.3669999 112.1159991  70.0135005  41.0719999
 111.9939991  69.4355005  41.8409999 113.2439991  71.0125005  41.3359999
 113.4299991  71.4935005  40.5149999 112.9339991  71.6655005  41.9829999
 114.5489991  70.3985005  41.8479999 114.8369991  69.6815005  41.2619999
 115.6299991  71.4675005  41.8699999 116.4589991  71.0825005  42.1939999
 115.7629991  71.8125005  40.9729999 115.3589991  72.1905005  42.4569999
 114.3209991  69.8215005  43.2419999 115.1459991  69.4315005  43.5699999
 114.0369991  70.5285005  43.8429999 113.6339991  69.1375005  43.2009999
 110.8039991  70.7605005  40.8499999 109.7919991  70.4725005  41.4899999
 110.8429991  71.7215005  39.9399999 111.5559991  71.9275005  39.5059999
 109.6899991  72.5265005  39.5789999 109.1049991  72.5515005  40.3519999
 110.1269991  73.9295005  39.2119999 110.6079991  74.3165005  39.9599999
 110.7489991  73.8825005  38.4689999 108.9839991  74.8395005  38.8389999
 109.3419991  75.6925005  38.5489999 108.5109991  74.4585005  38.0829999
 108.0109991  75.0735005  39.9549999 108.4169991  75.3755005  41.0519999
 106.8339991  74.9455005  39.7089999 108.9109991  71.9215005  38.4159999
 109.4179991  71.8275005  37.2999999 107.6739991  71.5305005  38.6869999
 107.3119991  71.6335005  39.4599999 106.7909991  70.8865005  37.7149999
 105.9499991  70.7215005  38.1699999 106.5809991  71.8115005  36.5169999
 107.4349991  71.9705005  36.0849999 106.0129991  71.3675005  35.8679999
 105.9599991  73.1395005  36.8929999 105.0389991  72.9915005  37.1599999
 106.4259991  73.4965005  37.6649999 105.9879991  74.1445005  35.8099999
 106.8989991  74.4385005  35.6539999 105.6729991  73.7485005  34.9819999
 105.1539991  75.2795005  36.1669999 104.3059991  75.1905005  36.0559999
 105.5849991  76.4595005  36.6559999 106.8609991  76.7275005  36.8149999
 107.4529991  76.1405005  36.6049999 107.1039991  77.4905005  37.1299999
 104.6999991  77.3835005  36.9829999 103.8599991  77.2285005  36.8829999
 104.9639991  78.1395005  37.2959999 107.3039991  69.5195005  37.2329999
 107.7199991  69.3775005  36.0809999 107.2219991  68.5025005  38.1049999
 107.6899991  68.8065005  39.4739999 107.0609991  69.3755005  39.9449999
 108.5399991  69.2725005  39.4619999 107.8099991  67.4765005  40.1239999
 106.9549991  67.1595005  40.4549999 108.4159991  67.4995005  40.8809999
 108.3229991  66.6265005  39.0419999 108.1359991  65.6895005  39.2099999
 109.2849991  66.7125005  38.9519999 107.6009991  67.1205005  37.7909999
 108.1419991  67.0945005  36.9859999 106.4159991  66.2275005  37.5119999
 105.3319991  66.4105005  38.0669999 106.6529991  65.2255005  36.6769999
 107.3949991  65.1265005  36.2539999 105.6729991  64.1915005  36.3959999
 104.8899991  64.3675005  36.9409999 105.2569991  64.2165005  34.9149999
 104.5829991  63.5345005  34.7679999 104.6749991  65.5755005  34.5509999
 104.4169991  65.5775005  33.6159999 103.8959991  65.7515005  35.1009999
 105.3409991  66.2645005  34.7039999 106.3999991  63.9545005  34.0919999
 106.1719991  63.9665005  33.2839999 106.2309991  62.8135005  36.7519999
 105.4799991  61.8475005  36.8829999 107.5529991  62.7285005  36.8989999
 108.0889991  63.3965005  36.8199999 108.2079991  61.4655005  37.2119999
 107.9059991  60.7815005  36.5939999 109.1659991  61.5575005  37.0879999
 107.9209991  61.0235005  38.6379999 107.8079991  61.8515005  39.5419999
 107.8009991  59.7135005  38.8239999 107.8889991  59.1325005  38.1959999
 107.5049991  59.1415005  40.1279999 106.7199991  59.6035005  40.4619999
 107.2119991  57.6545005  40.0179999 106.4979991  57.5135005  39.3769999
 107.9949991  57.1965005  39.6749999 106.8239991  57.0585005  41.3319999
 107.5619991  56.2025005  42.0919999 108.4099991  55.8895005  41.8709999
 106.8729991  55.8685005  43.2309999 107.1539991  55.3405005  43.8489999
 105.6619991  56.5155005  43.2229999 104.6309991  56.4915005  44.1469999
 104.6919991  55.9855005  44.9249999 103.4969991  57.2555005  43.8679999
 102.7879991  57.2525005  44.4689999 103.4049991  58.0115005  42.7259999
 102.6379991  58.5135005  42.5679999 104.4429991  58.0375005  41.8019999
 104.3769991  58.5525005  41.0309999 105.5879991  57.2745005  42.0529999
 108.6429991  59.3465005  41.1019999 108.4089991  59.6115005  42.2749999
 109.8729991  59.2285005  40.6119999 110.0459991  58.9885005  39.8049999
 111.0519991  59.5025005  41.4199999 111.1049991  58.8355005  42.1219999
 112.3159991  59.4195005  40.5689999 112.3699991  58.5345005  40.1759999
 112.2409991  60.0505005  39.8359999 113.6039991  59.6985005  41.3259999
 113.5339991  60.5505005  41.7849999 113.7359991  59.0195005  42.0059999
 114.7979991  59.7205005  40.3869999 114.9199991  58.8415005  39.9959999
 114.6249991  60.3345005  39.6559999 116.0689991  60.1365005  41.1109999
 115.9259991  60.9895005  41.5509999 116.2729991  59.4895005  41.8049999
 117.2249991  60.2455005  40.1789999 117.9509991  60.4895005  40.6329999
 117.3689991  59.4575005  39.7909999 117.0469991  60.8545005  39.5549999
 110.9449991  60.8795005  42.0469999 111.0639991  61.0295005  43.2629999
 110.7029991  61.8695005  41.1899999 110.6839991  61.7555005  40.3379999
 110.4459991  63.2385005  41.5949999 111.2739991  63.5995005  41.9489999
 109.9929991  64.0625005  40.4109999 109.0569991  63.8725005  40.2389999
 110.0539991  65.0025005  40.6439999 110.9289991  63.7805005  38.8949999
 112.0949991  63.9705005  39.1029999 109.3759991  63.2965005  42.6689999
 109.5829991  63.9065005  43.7169999 108.2339991  62.6475005  42.4059999
 108.0739991  62.2295005  41.6719999 107.1509991  62.6035005  43.3769999
 106.8119991  63.5105005  43.4299999 106.0169991  61.6755005  42.9479999
 105.5179991  62.0835005  42.2229999 106.3859991  60.8455005  42.6069999
 105.0919991  61.3845005  44.0969999 104.0879991  62.2715005  44.4429999
 103.9739991  63.0515005  43.9499999 103.2519991  62.0115005  45.5129999
 102.5799991  62.6155005  45.7349999 103.4119991  60.8585005  46.2519999
 102.8489991  60.6835005  46.9709999 104.4089991  59.9665005  45.9219999
 104.5219991  59.1885005  46.4199999 105.2399991  60.2285005  44.8519999
 105.9099991  59.6215005  44.6329999 107.6389991  62.1575005  44.7229999
 107.3849991  62.8275005  45.7169999 108.3379991  61.0305005  44.7529999
 108.5399991  60.5745005  44.0519999 108.8279991  60.4645005  45.9899999
 108.0639991  60.2755005  46.5579999 109.5809991  59.1555005  45.7149999
 110.2389991  59.2965005  45.0159999 110.3059991  58.7015005  46.9699999
 110.7789991  57.8745005  46.7889999 110.9399991  59.3835005  47.2419999
 109.6619991  58.5565005  47.6809999 108.5889991  58.0975005  45.2619999
 109.0589991  57.2675005  45.0859999 107.9279991  57.9535005  45.9579999
 108.1459991  58.3955005  44.4519999 109.7249991  61.4395005  46.7159999
 109.6259991  61.5805005  47.9309999 110.5909991  62.1185005  45.9679999
 110.6739991  62.0155005  45.1179999 111.4839991  63.1095005  46.5419999
 112.0459991  62.6525005  47.1869999 112.3539991  63.7325005  45.4559999
 112.8949991  63.0385005  45.0479999 111.7819991  64.0925005  44.7599999
 113.2589991  64.8275005  45.9649999 114.4999991  64.5055005  46.4859999
 114.7719991  63.6175005  46.5249999 115.3329991  65.5035005  46.9479999
 116.1679991  65.2895005  47.2979999 114.9209991  66.8275005  46.8879999
 115.7569991  67.8125005  47.3489999 115.3019991  68.4775005  47.5869999
 113.6829991  67.1515005  46.3709999 113.4099991  68.0395005  46.3339999
 112.8519991  66.1515005  45.9089999 112.0169991  66.3665005  45.5589999
 110.7199991  64.2005005  47.2689999 110.9739991  64.4555005  48.4429999
 109.8019991  64.8525005  46.5669999 109.5930716  64.5753093  45.6185202
 109.0979991  66.0015005  47.1219999 109.8123226  66.6892785  47.5745510
 108.3399991  66.7375005  46.0309999 107.6736647  66.0501278  45.5098314
 107.7583004  67.5576138  46.4518809 109.2289991  67.3325005  44.9989999
 110.0359991  68.4245005  45.2429999 110.7119991  68.7095005  44.1519999
 111.4168671  69.5408608  44.1419936 110.3699991  67.8585005  43.2119999
 110.7265349  67.8446586  42.2671240 109.4479991  66.9855005  43.7139999
 109.0432917  66.1962401  43.0804533 108.1369991  65.5725005  48.2039999
 107.9439991  66.2835005  49.1869999 107.5649991  64.3915005  48.0249999
 107.6729991  63.9215005  47.3129999 106.7019991  63.7685005  49.0039999
 105.9299991  64.3285005  49.1799999 106.2059991  62.4315005  48.4589999
 105.7179991  62.5975005  47.6379999 106.9769991  61.8905005  48.2259999
 105.3339991  61.6395005  49.3729999 104.2229991  62.2135005  49.9689999
 104.0269991  63.1085005  49.8119999 103.4039991  61.4685005  50.7949999
 102.6629991  61.8635005  51.1949999 103.6859991  60.1375005  51.0269999
 103.1339991  59.6335005  51.5809999 104.7889991  59.5555005  50.4349999
 104.9799991  58.6585005  50.5889999 105.6079991  60.3045005  49.6139999
 106.3509991  59.9085005  49.2189999 107.4599991  63.5925005  50.3009999
 106.9849991  63.9925005  51.3599999 108.6599991  63.0285005  50.1979999
 108.9829991  62.7355005  49.4569999 109.5439991  62.8525005  51.3359999
 109.0849991  62.3035005  51.9899999 110.8189991  62.1485005  50.9109999
 111.3999991  62.0375005  51.6799999 110.6009991  61.2775005  50.5429999
 111.2729991  62.6795005  50.2379999 109.8719991  64.1835005  51.9809999
 109.8039991  64.2965005  53.1979999 110.2069991  65.1935005  51.1739999
 110.2659991  65.1255005  50.3189999 110.5059991  66.5255005  51.6959999
 111.2969991  66.4505005  52.2529999 110.7979991  67.5155005  50.5449999
 110.0899991  67.4495005  49.8849999 110.8439991  68.9425005  51.0749999
 111.0279991  69.5535005  50.3439999 109.9899991  69.1665005  51.4759999
 111.5439991  69.0175005  51.7419999 112.1279991  67.1675005  49.9019999
 112.3109991  67.7885005  49.1799999 112.8329991  67.2265005  50.5649999
 112.0909991  66.2645005  49.5489999 109.3579991  67.0485005  52.5459999
 109.5719991  67.5465005  53.6529999 108.1439991  66.9135005  52.0249999
 107.9989991  66.5805005  51.2449999 106.9379991  67.3165005  52.7229999
 106.9899991  68.2655005  52.9149999 105.7209991  67.0505005  51.8399999
 105.8709991  67.4545005  50.9709999 105.6409991  66.0945005  51.6979999
 104.4299991  67.5645005  52.3929999 104.1019991  68.9065005  52.2769999
 104.6949991  69.4915005  51.8629999 102.9049991  69.3825005  52.7699999
 102.6939991  70.2835005  52.6819999 102.0219991  68.5295005  53.3909999
 101.2169991  68.8535005  53.7259999 102.3359991  67.1925005  53.5139999
 101.7409991  66.6125005  53.9319999 103.5329991  66.7125005  53.0179999
 103.7389991  65.8095005  53.1039999 106.8079991  66.5755005  54.0479999
 106.5539991  67.1915005  55.0829999 107.0059991  65.2595005  54.0069999
 107.1859991  64.8295005  53.2839999 106.9359991  64.4185005  55.1929999
 106.0519991  64.5225005  55.5779999 107.1659991  62.9535005  54.8119999
 108.0029991  62.8945005  54.3249999 107.2759991  62.4415005  55.6279999
 106.0719991  62.2855005  53.9699999 105.8699991  62.8255005  53.1899999
 106.5699991  60.9245005  53.5129999 105.8859991  60.4915005  52.9789999
 107.3729991  61.0355005  52.9799999 106.7699991  60.3755005  54.2879999
 104.8039991  62.1535005  54.7919999 104.1139991  61.7305005  54.2569999
 104.9819991  61.6115005  55.5769999 104.5039991  63.0335005  55.0689999
 107.9639991  64.8385005  56.2319999 107.6619991  64.8745005  57.4229999
 109.1679991  65.1725005  55.7749999 109.3889991  65.1335005  54.9449999
 110.2299991  65.6395005  56.6499999 110.4069991  64.9405005  57.2989999
 111.5199991  65.9075005  55.8589999 111.3119991  66.4485005  55.0809999
 112.5089991  66.6705005  56.7239999 113.3199991  66.8365005  56.2189999
 112.1179991  67.5165005  56.9939999 112.7209991  66.1465005  57.5129999
 112.1239991  64.5845005  55.3809999 112.5219991  64.1275005  56.1379999
 111.4129991  64.0145005  55.0469999 113.1689991  64.7525005  54.3009999
 113.5109991  63.8825005  54.0429999 112.7709991  65.1845005  53.5289999
 113.8969991  65.2985005  54.6369999 109.8049991  66.8905005  57.3819999
 109.9859991  66.9865005  58.5949999 109.2089991  67.8305005  56.6489999
 109.1079991  67.7925005  55.7959999 108.6719991  69.0255005  57.2759999
 109.4109991  69.5065005  57.6789999 108.0079991  69.9625005  56.2439999
 107.3799991  69.4555005  55.7059999 107.2489991  71.0735005  56.9619999
 106.8349991  71.6575005  56.3079999 106.5629991  70.6845005  57.5269999
 107.8649991  71.5865005  57.5079999 109.0759991  70.5575005  55.3369999
 108.6589991  71.1465005  54.6889999 109.7099991  71.0625005  55.8709999
 109.5409991  69.8435005  54.8729999 107.6709991  68.6415005  58.3469999
 107.7609991  69.1415005  59.4619999 106.7479991  67.7325005  58.0259999
 106.6959991  67.3505005  57.2569999 105.7289991  67.3065005  58.9839999
 105.2069991  68.0935005  59.2059999 104.8239991  66.2375005  58.3709999
 105.3819991  65.5025005  58.0709999 104.2479991  65.8895005  59.0699999
 103.9449991  66.6795005  57.2019999 104.4859991  67.0315005  56.4779999
 103.1769991  65.4725005  56.6969999 102.6129991  65.7355005  55.9529999
 103.8019991  64.7915005  56.4029999 102.6249991  65.1175005  57.4109999
 103.0119991  67.7865005  57.6549999 102.4549991  68.0655005  56.9109999
 102.4499991  67.4615005  58.3749999 103.5339991  68.5415005  57.9679999
 106.3469991  66.7545005  60.2629999 105.8679991  67.0505005  61.3569999
 107.4229991  65.9835005  60.1289999 107.7479991  65.7345005  59.3729999
 108.1479991  65.4925005  61.2929999 107.5319991  64.9655005  61.8259999
 109.3219991  64.5975005  60.8719999 109.8599991  65.0525005  60.2049999
 110.1999991  64.3005005  62.0779999 110.9399991  63.7345005  61.8079999
 110.5439991  65.1315005  62.4409999 109.6759991  63.8455005  62.7559999
 108.7819991  63.3095005  60.2729999 109.5219991  62.7415005  60.0059999
 108.2419991  62.8475005  60.9329999 108.2369991  63.5165005  59.4969999
 108.6619991  66.6525005  62.1259999 108.5099991  66.6675005  63.3469999
 109.2319991  67.6415005  61.4539999 109.3589991  67.6365005  60.6029999
 109.6959991  68.8385005  62.1239999 110.3269991  68.5715005  62.8109999
 110.3799991  69.7575005  61.1329999 109.7319991  70.0505005  60.4729999
 110.6909991  70.5505005  61.5979999 111.7649991  68.9885005  60.2939999
 111.3599991  68.1415005  59.5469999 108.5389991  69.5785005  62.7819999
 108.7219991  70.2045005  63.8219999 107.3439991  69.4755005  62.1919999
 107.2019991  69.0395005  61.4639999 106.1659991  70.1105005  62.7529999
 106.4209991  71.0105005  63.0099999 105.0319991  70.1985005  61.7239999
 104.7689991  69.2975005  61.4789999 104.2639991  70.6135005  62.1479999
 105.3569991  70.9725005  60.4449999 105.8949991  70.4385005  59.8399999
 104.0669991  71.2955005  59.7109999 104.2699991  71.7865005  58.8989999
 103.6089991  70.4715005  59.4839999 103.4969991  71.8355005  60.2809999
 106.1819991  72.1995005  60.7939999 106.3889991  72.6915005  59.9839999
 105.6779991  72.7675005  61.3969999 107.0069991  71.9235005  61.2239999
 105.6779991  69.3575005  63.9819999 105.0839991  69.9535005  64.8719999
 105.9899991  68.0685005  64.0739999 106.3279991  67.5965005  63.4399999
 105.7599991  67.3605005  65.3239999 104.8189991  67.4425005  65.5449999
 106.0709991  65.8595005  65.2129999 106.9639991  65.7395005  64.8539999
 106.0139991  65.2215005  66.5909999 106.2109991  64.2745005  66.5179999
 106.6679991  65.6435005  67.1699999 105.1269991  65.3395005  66.9659999
 105.0789991  65.1905005  64.2619999 104.2049991  65.1655005  64.6829999
 104.9929991  65.7325005  63.4619999 105.4749991  63.7865005  63.8659999
 104.8079991  63.4195005  63.2649999 106.3359991  63.8065005  63.4199999
 105.5359991  63.2315005  64.6589999 106.6239991  67.9825005  66.4079999
 106.1379991  68.2795005  67.4989999 107.8949991  68.2165005  66.0829999
 108.2469991  68.0055005  65.3269999 108.8069991  68.8685005  67.0169999
 108.7829991  68.3605005  67.8429999 110.2259991  68.8675005  66.4719999
 110.2119991  69.1165005  65.5349999 110.7499991  69.5395005  66.9359999
 110.8819991  67.5365005  66.6209999 110.9249991  66.6535005  65.5589999
 110.5509991  66.8975005  64.7429999 111.5159991  65.4135005  65.6949999
 111.5389991  64.8265005  64.9739999 112.0719991  65.0465005  66.9009999
 112.4709991  64.2115005  66.9949999 112.0349991  65.9195005  67.9689999
 112.4089991  65.6735005  68.7839999 111.4429991  67.1585005  67.8279999
 111.4209991  67.7435005  68.5499999 108.3739991  70.2885005  67.3259999
 108.5389991  70.7485005  68.4529999 107.7849991  70.9625005  66.3419999
 107.7099991  70.6685005  65.5369999 107.2109991  72.2735005  66.5529999
 107.9099991  72.8705005  66.8649999 106.6509991  72.8185005  65.2489999
 107.3669991  72.9065005  64.5999999 106.0119991  72.1875005  64.8819999
 106.0329991  74.0565005  65.4309999 105.2599991  73.9415005  65.7389999
 106.1249991  72.2135005  67.6099999 106.1589991  72.9725005  68.5759999
 105.1889991  71.2865005  67.4499999 105.1439991  70.7605005  66.7709999
 104.1429991  71.0865005  68.4369999 103.6139991  71.8985005  68.4679999
 103.2339991  69.9115005  68.0379999 103.7779991  69.1455005  67.7979999
 102.3439991  69.5315005  69.2079999 101.7719991  68.7905005  68.9529999
 102.8949991  69.2695005  69.9619999 101.7949991  70.2915005  69.4579999
 102.3849991  70.3145005  66.8409999 101.8109991  69.5745005  66.5879999
 101.8389991  71.0815005  67.0749999 102.9629991  70.5445005  66.0969999
 104.7249991  70.8415005  69.8159999 104.2689991  71.4365005  70.7899999
 105.7449991  69.9875005  69.8889999 106.0659991  69.5665005  69.2109999
 106.4129991  69.6915005  71.1469999 105.7519991  69.3425005  71.7649999
 107.5059991  68.6405005  70.9259999 108.1039991  68.9615005  70.2329999
 108.0289991  68.5665005  71.7399999 107.0179991  67.2405005  70.5339999
 106.4389991  67.2955005  69.7579999 108.2149991  66.3685005  70.1839999
 107.9079991  65.4825005  69.9359999 108.6969991  66.7635005  69.4409999
 108.8039991  66.3035005  70.9519999 106.2279991  66.6405005  71.6809999
 105.9189991  65.7545005  71.4329999 106.7939991  66.5775005  72.4659999
 105.4639991  67.2055005  71.8789999 107.0159991  70.9485005  71.7569999
 106.9349991  71.1525005  72.9629999 107.5889991  71.8115005  70.9219999
 107.6639991  71.6815005  70.0749999 108.1469991  73.0745005  71.3869999
 108.7279991  72.8785005  72.1389999 108.9549991  73.7235005  70.2809999
 108.4079991  73.8065005  69.4839999 109.2079991  74.6215005  70.5469999
 110.1029991  72.9795005  69.9869999 109.8899991  72.3005005  69.5399999
 107.0619991  74.0355005  71.8899999 107.2899991  74.7785005  72.8439999
 105.8719991  73.9955005  71.2929999 105.6879991  73.5465005  70.5829999
 104.7679991  74.7605005  71.8589999 105.1169991  75.6535005  72.0079999
 103.5799991  74.8795005  70.9049999 103.3719991  74.0055005  70.5389999
 102.3689991  75.4105005  71.6489999 101.6199991  75.4835005  71.0369999
 102.1399991  74.8035005  72.3699999 102.5719991  76.2855005  72.0159999
 103.9189991  75.7895005  69.8549999 103.5669991  75.5325005  69.1369999
 104.3069991  74.1845005  73.1909999 103.9789991  74.9285005  74.1149999
 104.3249991  72.8675005  73.3089999 104.5079991  72.3225005  72.6699999
 104.0229991  72.2425005  74.5809999 103.1629991  72.5655005  74.8919999
 103.9259991  70.7205005  74.4329999 104.7489991  70.3865005  74.0419999
 103.7359991  70.0815005  75.7949999 103.6749991  69.1185005  75.6949999
 104.4909991  70.3005005  76.3629999 102.9199991  70.4165005  76.1989999
 102.7639991  70.3565005  73.5099999 101.9279991  70.5125005  73.9759999
 102.7739991  70.9455005  72.7399999 102.8049991  68.9235005  73.0359999
 102.0459991  68.7525005  72.4569999 103.6269991  68.7685005  72.5459999
 102.7679991  68.3285005  73.8009999 105.0949991  72.6125005  75.5969999
 106.2839991  72.4215005  75.3569999 104.6739991  73.1695005  76.7249999
 103.8459991  73.2575005  76.9379999 105.6139991  73.6885005  77.7159999
 106.1489991  74.3705005  77.2809999 104.8569991  74.3035005  78.8879999
 104.2969991  73.6235005  79.2939999 105.4949991  74.5855005  79.5619999
 103.9909991  75.4895005  78.4999999 103.1979991  75.1705005  78.0409999
 103.6909991  75.9435005  79.3029999 104.7129991  76.4655005  77.6209999
 105.7829991  76.8965005  77.9789999 104.1919991  76.7685005  76.5769999
 106.5589991  72.6065005  78.2219999 107.7489991  72.8505005  78.4229999
 106.0349991  71.3955005  78.3659999 105.2069991  71.2195005  78.2129999
 106.8099991  70.2385005  78.7989999 107.1159991  70.4405005  79.6969999
 105.9309991  68.9915005  78.7909999 105.1449991  69.1565005  79.3349999
 105.6209991  68.8295005  77.8859999 106.6299991  67.7505005  79.3009999
 106.0419991  66.9865005  79.1979999 107.4149991  67.5785005  78.7579999
 107.0419991  67.8725005  80.7499999 106.2349991  68.2255005  81.6139999
 108.3079991  67.5835005  81.0269999 108.8409991  67.3405005  80.3979999
 108.5949991  67.6395005  81.8359999 108.0569991  69.9805005  77.9519999
 109.0379991  69.4305005  78.4519999 108.0219991  70.3435005  76.6719999
 107.3469991  70.7125005  76.2869999 109.1749991  70.1265005  75.8139999
 109.9119991  69.8345005  76.3729999 108.8889991  69.0495005  74.7729999
 108.4919991  69.4665005  73.9919999 109.7289991  68.6575005  74.4889999
 107.9779991  67.9515005  75.2539999 106.6289991  68.0315005  74.9679999
 106.2979991  68.7555005  74.4869999 105.7719991  67.0395005  75.3939999
 104.8639991  67.0935005  75.2019999 106.2699991  65.9605005  76.1099999
 105.4159991  64.9705005  76.5359999 105.8509991  64.3845005  76.9519999
 107.6179991  65.8785005  76.3949999 107.9489991  65.1525005  76.8729999
 108.4729991  66.8735005  75.9699999 109.3809991  66.8215005  76.1639999
 109.5399991  71.4125005  75.1059999 110.0709991  71.3775005  74.0009999
 109.2499991  72.5495005  75.7259999 108.9189991  72.6005005  76.5179999
 109.4839991  73.8325005  75.0779999 108.9749991  73.8565005  74.2529999
 109.0109991  74.9665005  75.9739999 109.1709991  75.8155005  75.5329999
 108.0619991  74.8675005  76.1479999 109.4979991  74.9405005  76.8129999
 110.9519991  74.0025005  74.7229999 111.3219991  73.9675005  73.5489999
 111.7859991  74.1835005  75.7399999 111.5349991  74.2215005  76.5619999
 113.2199991  74.3355005  75.5469999 113.3679991  75.0705005  74.9309999
 113.8919991  74.6505005  76.8729999 114.8469991  74.7505005  76.7359999
 113.5289991  75.4755005  77.2319999 113.7289991  73.9275005  77.4979999
 113.8259991  73.0775005  74.9379999 114.7389991  73.1585005  74.1179999
 113.3249991  71.9225005  75.3699999 112.6689991  71.8735005  75.9239999
 113.8329991  70.6235005  74.9519999 114.7699991  70.5955005  75.2019999
 113.0469991  69.5165005  75.6479999 113.1849991  69.5955005  76.6049999
 112.1019991  69.6605005  75.4849999 113.4009991  68.0905005  75.2229999
 113.3009991  67.9875005  74.2639999 114.8519991  67.8035005  75.5829999
 115.0789991  66.8995005  75.3149999 115.4299991  68.4325005  75.1229999
 114.9719991  67.8955005  76.5409999 112.4599991  67.1215005  75.9099999
 112.6789991  66.2145005  75.6449999 112.5519991  67.2075005  76.8719999
 111.5459991  67.3215005  75.6539999 113.7479991  70.4125005  73.4519999
 114.7679991  70.2125005  72.7879999 112.5259991  70.4435005  72.9279999
 111.8129991  70.5885005  73.3859999 112.2919991  70.2315005  71.5149999
 112.7729991  69.4335005  71.2439999 110.8159991  70.0115005  71.2389999
 110.6819991  69.8715005  70.2889999 110.5079991  69.2315005  71.7269999
 110.3139991  70.7905005  71.5249999 112.8079991  71.4025005  70.7149999
 113.2189991  71.2345005  69.5759999 112.8439991  72.5905005  71.3149999
 112.5099991  72.7545005  72.0909999 113.4759991  73.7285005  70.6669999
 113.0089991  73.8945005  69.8329999 113.3679991  74.9745005  71.5489999
 113.7489991  74.7795005  72.4189999 114.1449991  76.1405005  70.9709999
 114.0549991  76.9105005  71.5539999 115.0819991  75.9005005  70.8959999
 113.7969991  76.3585005  70.0919999 111.9859991  75.3195005  71.6649999
 111.7819991  75.3905005  72.4769999 114.9309991  73.4355005  70.3419999
 115.3689991  73.6615005  69.2149999 115.6669991  72.9105005  71.3169999
 115.3779991  72.7725005  72.1149999 117.0539991  72.5185005  71.1049999
 117.5679991  73.2865005  70.8109999 117.4409991  72.2225005  71.9439999
 117.1619991  71.4045005  70.0699999 117.9769991  71.4825005  69.1529999
 116.3419991  70.3715005  70.2279999 115.7569991  70.3155005  70.8559999
 116.3699991  69.2265005  69.3309999 117.2539991  68.8335005  69.3979999
 115.3249991  68.1855005  69.7389999 114.4409991  68.5805005  69.6899999
 115.3999991  66.9945005  68.8009999 114.7369991  66.3355005  69.0609999
 115.2259991  67.2865005  67.8919999 116.2849991  66.5995005  68.8499999
 115.5859991  67.7495005  71.0799999 115.3779991  68.3595005  71.6189999
 116.1309991  69.6445005  67.8929999 116.9319991  69.3505005  67.0019999
 115.0229991  70.3455005  67.6979999 114.4659991  70.5225005  68.3289999
 114.6289991  70.8865005  66.4169999 114.4839991  70.1495005  65.8039999
 113.3259991  71.6795005  66.5569999 112.6469991  71.0895005  66.9199999
 113.4659991  72.3845005  67.2079999 112.7809991  72.3105005  65.2719999
 113.4299991  72.9275005  64.8999999 112.5149991  71.2195005  64.2409999
 112.1699991  71.6195005  63.4279999 113.3409991  70.7505005  64.0449999
 111.8639991  70.5925005  64.5939999 111.5079991  73.0805005  65.5959999
 111.1579991  73.4825005  64.7859999 110.8479991  72.4735005  65.9669999
 111.7059991  73.7765005  66.2419999 115.7169991  71.7665005  65.8539999
 116.0599991  71.6205005  64.6939999 116.2829991  72.6495005  66.6729999
 116.0379991  72.7695005  67.4889999 117.3859991  73.5045005  66.2479999
 117.0389991  74.1375005  65.6009999 117.9469991  74.2695005  67.4539999
 117.3429991  74.9975005  67.6679999 117.9589991  73.6755005  68.2209999
 119.3189991  74.8265005  67.2589999 119.5849991  75.6815005  66.2149999
 118.9039991  75.9095005  65.6239999 120.8499991  76.2055005  66.0329999
 121.0159991  76.7835005  65.3239999 121.8629991  75.8725005  66.9009999
 122.7159991  76.2215005  66.7789999 121.6089991  75.0175005  67.9549999
 122.2909991  74.7895005  68.5449999 120.3429991  74.5035005  68.1309999
 120.1749991  73.9325005  68.8449999 118.4899991  72.7135005  65.5469999
 118.9099991  73.0825005  64.4489999 118.9309991  71.6175005  66.1619999
 118.6619991  71.3565005  66.9359999 119.9349991  70.7535005  65.5429999
 120.7429991  71.2815005  65.4449999 120.2089991  69.5365005  66.4149999
 119.4569991  68.9265005  66.3549999 120.9839991  69.0665005  66.0699999
 120.4429991  69.8805005  67.8399999 120.9219991  71.0555005  68.3239999
 121.1779991  71.7815005  67.8019999 120.9739991  71.0165005  69.6939999
 121.2429991  71.6555005  70.2029999 120.5259991  69.7895005  70.1179999
 120.3879991  69.2825005  71.3989999 120.6139991  69.7885005  72.1459999
 119.8969991  67.9825005  71.5269999 119.7909991  67.6185005  72.3759999
 119.5679991  67.2295005  70.4299999 119.2469991  66.3645005  70.5479999
 119.7059991  67.7375005  69.1449999 119.4819991  67.2225005  68.4039999
 120.1899991  69.0425005  68.9889999 119.4769991  70.2675005  64.1749999
 120.2299991  70.3165005  63.2019999 118.2289991  69.8085005  64.1109999
 117.6999991  69.7725005  64.7879999 117.6419991  69.3195005  62.8679999
 118.1829991  68.5835005  62.5409999 116.2159991  68.8345005  63.1279999
 115.6989991  69.5705005  63.4919999 115.8099991  68.5945005  62.2799999
 116.1059991  67.6495005  64.0719999 116.4389991  66.8525005  63.6309999
 116.6689991  67.8005005  64.8469999 114.4069991  67.3725005  64.6079999
 113.6819991  66.8435005  63.0599999 112.8139991  66.4445005  63.2289999
 113.5769991  67.6085005  62.4729999 114.2609991  66.1895005  62.6379999
 117.6249991  70.4165005  61.8099999 117.9409991  70.1845005  60.6409999
 117.2449991  71.6055005  62.2499999 117.0739991  71.7585005  63.0789999
 117.0739991  72.7655005  61.4139999 116.4679991  72.5305005  60.6939999
 116.4759991  73.8975005  62.2349999 116.9929991  74.0095005  63.0479999
 116.5489991  74.7265005  61.7369999 115.0259991  73.6595005  62.5949999
 114.9209991  72.7565005  62.9339999 114.7669991  74.2625005  63.3089999
 114.1319991  73.8565005  61.4339999 114.1449991  74.9405005  60.9119999
 113.4349991  72.9425005  61.0659999 118.3599991  73.1965005  60.7679999
 118.3449991  73.6585005  59.6359999 119.4819991  73.0215005  61.4599999
 119.5159991  72.7225005  62.2659999 120.7769991  73.3405005  60.8649999
 120.8199991  74.3015005  60.7389999 121.9289991  72.9145005  61.7889999
 121.8039991  71.9875005  62.0449999 123.2529991  73.0435005  61.0549999
 123.9759991  72.7735005  61.6419999 123.2449991  72.4735005  60.2699999
 123.3839991  73.9655005  60.7839999 121.9329991  73.7675005  63.0569999
 122.2289991  74.6645005  62.8339999 121.0249991  73.8425005  63.3899999
 122.8139991  73.2165005  64.1499999 122.7729991  73.8005005  64.9239999
 122.5069991  72.3305005  64.3979999 123.7289991  73.1645005  63.8329999
 120.9209991  72.6425005  59.5209999 121.2259991  73.2735005  58.5039999
 120.6709991  71.3395005  59.5349999 120.4589991  70.9055005  60.2469999
 120.7329991  70.5185005  58.3429999 121.6169991  70.6225005  57.9579999
 120.4939991  69.0455005  58.7019999 119.6629991  68.9565005  59.1939999
 120.3759991  68.2145005  57.4339999 120.2249991  67.2855005  57.6689999
 119.6319991  68.5385005  56.9029999 121.1959991  68.2885005  56.9209999
 121.6309991  68.5515005  59.5799999 121.4829991  67.6205005  59.8089999
 122.4699991  68.6365005  59.1009999 121.6669991  69.0815005  60.3919999
 119.7079991  70.9575005  57.3209999 120.0169991  71.0515005  56.1379999
 118.4899991  71.2105005  57.7849999 118.2789991  71.1685005  58.6179999
 117.3889991  71.5865005  56.9119999 117.3119991  70.9055005  56.2259999
 116.1179991  71.6675005  57.7289999 116.2659991  72.2515005  58.4889999
 115.4209991  72.0735005  57.1909999 115.6359991  70.3145005  58.2289999
 116.3669991  69.8265005  58.6389999 114.5619991  70.5135005  59.2729999
 114.2559991  69.6495005  59.5909999 114.9229991  71.0215005  60.0159999
 113.8169991  70.9965005  58.8829999 115.1129991  69.5125005  57.0499999
 114.8029991  68.6465005  57.3589999 114.3779991  69.9895005  56.6349999
 115.8239991  69.3885005  56.4019999 117.6279991  72.8965005  56.1929999
 117.2989991  73.0255005  55.0229999 118.2379991  73.8575005  56.8709999
 118.4349991  73.8115005  57.7069999 118.6279991  75.0965005  56.2199999
 117.8209991  75.5115005  55.8769999 119.2969991  76.0595005  57.2109999
 119.9709991  75.5815005  57.7199999 119.9589991  77.1975005  56.4549999
 120.3799991  77.8035005  57.0849999 120.6299991  76.8395005  55.8529999
 119.2899991  77.6785005  55.9429999 118.2529991  76.6145005  58.1489999
 118.6729991  77.2235005  58.7769999 117.5789991  77.0905005  57.6389999
 117.8349991  75.8865005  58.6359999 119.5789991  74.8175005  55.0819999
 119.3869991  75.3105005  53.9719999 120.5909991  73.9995005  55.3499999
 120.7479991  73.6565005  56.1229999 121.5309991  73.6205005  54.3089999
 121.9489991  74.4305005  53.9779999 122.6149991  72.6875005  54.8759999
 122.1999991  71.9405005  55.3339999 123.4639991  72.1335005  53.7439999
 124.1449991  71.5465005  54.1079999 122.9009991  71.6345005  53.1309999
 123.8879991  72.8655005  53.2689999 123.4679991  73.4575005  55.8699999
 124.1529991  72.8725005  56.2299999 123.8869991  74.2095005  55.4229999
 122.9089991  73.7825005  56.5929999 120.8169991  72.9325005  53.1539999
 121.0749991  73.2395005  51.9929999 119.9299991  72.0015005  53.4889999
 119.7429991  71.8035005  54.3049999 119.1849991  71.2225005  52.5179999
 119.8279991  70.7825005  51.9399999 118.3299991  70.1915005  53.2449999
 118.9129991  69.5655005  53.7019999 117.8069991  70.6415005  53.9269999
 117.4059991  69.4285005  52.3479999 117.9009991  68.7085005  51.2739999
 118.8149991  68.7075005  51.1029999 117.0529991  67.9925005  50.4549999
 117.3949991  67.5135005  49.7349999 115.6999991  67.9885005  50.7039999
 115.1279991  67.5025005  50.1549999 115.1899991  68.7055005  51.7679999
 114.2749991  68.7075005  51.9329999 116.0419991  69.4185005  52.5859999
 115.6969991  69.8975005  53.3049999 118.3059991  72.0845005  51.6359999
 118.4559991  72.0845005  50.4169999 117.3919991  72.8115005  52.2629999
 117.3079991  72.8235005  53.1189999 116.4389991  73.6625005  51.5719999
 115.9229991  73.0975005  50.9759999 115.5069991  74.3475005  52.5749999
 116.0499991  74.8165005  53.2279999 114.9889991  75.0185005  52.1029999
 114.5599991  73.4445005  53.3069999 114.2169991  73.7145005  54.6249999
 114.5849991  74.4535005  55.0529999 113.3359991  72.8985005  55.3089999
 113.1109991  73.0905005  56.1909999 112.7909991  71.7995005  54.6809999
 112.1989991  71.2475005  55.1389999 113.1259991  71.5205005  53.3709999
 112.7579991  70.7795005  52.9459999 114.0049991  72.3375005  52.6909999
 114.2269991  72.1415005  51.8089999 117.1509991  74.7295005  50.7599999
 116.7559991  75.0205005  49.6309999 118.2009991  75.3075005  51.3409999
 118.4699991  75.1195005  52.1359999 118.9919991  76.3205005  50.6689999
 118.4329991  77.0795005  50.4419999 119.6859991  76.6465005  51.2629999
 119.6129991  75.7455005  49.4189999 119.4909991  76.3315005  48.3449999
 120.2519991  74.5855005  49.5639999 120.3389991  74.1845005  50.3199999
 120.8669991  73.8825005  48.4519999 121.5799991  74.4455005  48.1119999
 121.4639991  72.5405005  48.9079999 120.7559991  71.9905005  49.2779999
 122.0869991  71.8155005  47.7279999 122.4599991  70.9715005  48.0269999
 121.4079991  71.6485005  47.0549999 122.7909991  72.3625005  47.3469999
 122.4639991  72.7745005  49.9079999 122.1349991  72.6425005  50.6699999
 119.8599991  73.6325005  47.3529999 120.1419991  73.8945005  46.1859999
 118.6779991  73.1485005  47.7359999 118.4819991  72.9535005  48.5499999
 117.6049991  72.9075005  46.7909999 117.8949991  72.1825005  46.2149999
 116.3119991  72.5035005  47.4969999 116.1339991  73.1545005  48.1929999
 115.5869991  72.5675005  46.8559999 116.2649991  71.1215005  48.1229999
 116.4979991  70.4485005  47.4649999 116.9169991  71.0565005  48.8389999
 114.8929991  70.8705005  48.6519999 114.3319991  71.7795005  49.2069999
 114.3829991  69.7905005  48.4779999 117.3279991  74.1485005  45.9769999
 117.2459991  74.0805005  44.7529999 117.1709991  75.2775005  46.6649999
 117.2519991  75.3375005  47.5189999 116.8419991  76.5205005  46.0019999
 116.0709991  76.3325005  45.4439999 116.4769991  77.6005005  46.9999999
 115.8619991  77.2465005  47.6609999 117.2689991  77.8925005  47.4769999
 115.8489991  78.7655005  46.2839999 114.5449991  78.6615005  45.8249999
 114.0569991  77.8855005  45.9809999 113.9719991  79.7075005  45.1379999
 113.0969991  79.6425005  44.8299999 114.7099991  80.8605005  44.9079999
 114.1579991  81.9115005  44.2219999 114.7189991  82.5335005  44.1629999
 116.0019991  80.9605005  45.3669999 116.4899991  81.7375005  45.2129999
 116.5769991  79.9145005  46.0549999 117.4519991  79.9825005  46.3639999
 117.9639991  77.0115005  45.0989999 117.7009991  77.5505005  44.0279999
 119.2089991  76.8135005  45.5109999 119.4199991  76.4885005  46.2789999
 120.3399991  77.1465005  44.6559999 120.3059991  78.0965005  44.4629999
 121.6679991  76.8395005  45.3679999 121.6409991  75.9395005  45.7299999
 122.8189991  76.9305005  44.3799999 123.6529991  76.7355005  44.8359999
 122.6839991  76.2885005  43.6649999 122.8559991  77.8255005  44.0069999
 121.8699991  77.8285005  46.5029999 122.7069991  77.6375005  46.9539999
 121.8939991  78.7305005  46.1459999 121.1379991  77.7505005  47.1349999
 120.2579991  76.3745005  43.3489999 120.4309991  76.9365005  42.2649999
 119.9649991  75.0845005  43.4629999 119.8549991  74.6855005  44.2169999
 119.8039991  74.2275005  42.3099999 120.5989991  74.3025005  41.7589999
 119.6479991  72.7695005  42.7579999 118.9329991  72.7045005  43.4109999
 119.2979991  71.9045005  41.5719999 119.1999991  70.9835005  41.8599999
 118.4639991  72.2105005  41.1829999 120.0039991  71.9625005  40.9099999
 120.9449991  72.2945005  43.3939999 120.8479991  71.3725005  43.6779999
 121.6649991  72.3595005  42.7479999 121.1509991  72.8485005  44.1629999
 118.6119991  74.6615005  41.4669999 118.6959991  74.6685005  40.2419999
 117.5209991  75.0525005  42.1329999 117.4489991  75.0095005  42.9889999
 116.3409991  75.5935005  41.4679999 115.9849991  74.8895005  40.9039999
 115.2839991  76.0125005  42.4879999 115.7329991  76.4505005  43.2279999
 114.7079991  76.6745005  42.0739999 114.4099991  74.9065005  43.0499999
 113.9239991  74.4805005  42.3259999 114.9709991  74.2255005  43.4529999
 113.4399991  75.4175005  44.0669999 112.9159991  74.6765005  44.4099999
 113.9299991  75.7905005  44.8169999 112.5399991  76.4335005  43.5269999
 112.7249991  77.2585005  43.6829999 111.4369991  76.1615005  42.7999999
 111.1099991  74.9305005  42.5089999 111.6009991  74.2795005  42.7819999
 110.4039991  74.7715005  42.0449999 110.6369991  77.1055005  42.3429999
 110.8099991  77.9325005  42.5059999 109.9419991  76.8945005  41.8819999
 116.6949991  76.7945005  40.5999999 116.2689991  76.8745005  39.4489999
 117.4809991  77.7115005  41.1589999 117.7729991  77.6575005  41.9659999
 117.9239991  78.9025005  40.4489999 117.1299991  79.3935005  40.1869999
 118.7989991  79.7655005  41.3579999 119.4869991  79.2015005  41.7439999
 119.2489991  80.4275005  40.8099999 118.0789991  80.4895005  42.4909999
 117.4939991  79.8825005  42.9709999 119.1139991  81.0345005  43.4639999
 118.6649991  81.4975005  44.1889999 119.6379991  80.3015005  43.8239999
 119.6999991  81.6525005  42.9999999 117.2339991  81.6095005  41.9029999
 116.7719991  82.0755005  42.6169999 117.8069991  82.2325005  41.4279999
 116.5839991  81.2355005  41.2879999 118.7089991  78.5495005  39.2039999
 118.4749991  79.1175005  38.1389999 119.6249991  77.5965005  39.3269999
 119.8249991  77.2055005  40.0669999 120.3759991  77.1375005  38.1689999
 120.8499991  77.8995005  37.8009999 121.3909991  76.0745005  38.5669999
 121.9829991  76.4375005  39.2439999 120.9259991  75.3245005  38.9689999
 122.2079991  75.5835005  37.4099999 123.2169991  76.2605005  36.7939999
 123.5049991  77.1135005  37.0269999 123.7479991  75.5015005  35.7799999
 124.3929991  75.7395005  35.2639999 123.0829991  74.3035005  35.7239999
 123.2619991  73.2225005  34.8769999 123.9149991  73.2305005  34.2149999
 122.4259991  72.1225005  35.0549999 122.5249991  71.3835005  34.4989999
 121.4599991  72.1025005  36.0299999 120.9179991  71.3525005  36.1209999
 121.2779991  73.1855005  36.8839999 120.6229991  73.1665005  37.5439999
 122.1059991  74.3075005  36.7269999 119.4389991  76.5785005  37.1169999
 119.4799991  76.9735005  35.9509999 118.5839991  75.6595005  37.5439999
 118.5179991  75.4235005  38.3679999 117.6739991  74.9605005  36.6599999
 118.2029991  74.5275005  35.9709999 116.9039991  73.9395005  37.4509999
 116.4759991  73.3135005  36.8459999 117.5149991  73.4275005  38.0039999
 115.9369991  74.5495005  38.2589999 116.2219991  75.2945005  38.5229999
 116.7089991  75.9045005  35.9579999 116.3009991  75.6495005  34.8249999
 116.3779991  77.0185005  36.6179999 116.6789991  77.2065005  37.4009999
 115.4759991  78.0295005  36.0829999 114.6049991  77.6105005  36.0039999
 115.4199991  79.2145005  37.0219999 114.8179991  79.8845005  36.6619999
 115.0979991  78.9245005  37.8899999 116.3069991  79.5945005  37.1169999
 115.8769991  78.5125005  34.6969999 115.0099991  78.8755005  33.9059999
 117.1799991  78.5265005  34.3959999 117.7949991  78.2295005  34.9189999
 117.6739991  79.0585005  33.1279999 117.4579991  80.0025005  33.0759999
 118.6409991  78.9875005  33.1109999 117.0999991  78.3475005  31.9009999
 117.0709991  78.9185005  30.8119999 116.6359991  77.1045005  32.0759999
 116.6559991  76.6845005  32.8259999 116.0459991  76.3495005  30.9779999
 116.6909991  76.3705005  30.2529999 115.7599991  74.9255005  31.4049999
 115.5339991  74.4005005  30.6209999 116.5669991  74.5405005  31.7819999
 114.4199991  74.7865005  32.6139999 114.8299991  75.0835005  33.7019999
 114.7379991  76.9595005  30.5079999 114.3459991  76.7905005  29.3529999
 114.0559991  77.6585005  31.4019999 114.3039991  77.7785005  32.2169999
 112.8069991  78.2855005  31.0519999 112.2739991  77.6515005  30.5469999
 112.0309991  78.6795005  32.2889999 112.6229991  79.1735005  32.8779999
 111.3209991  79.2865005  32.0259999 111.4199991  77.5385005  33.0699999
 112.0659991  76.8205005  33.1599999 111.2009991  77.8365005  33.9669999
 110.2029991  77.0315005  32.4029999 110.4519991  76.5225005  31.6159999
 109.7349991  76.4245005  32.9979999 109.3159991  78.1175005  32.0199999
 109.3829991  78.4125005  31.2149999 108.3969991  78.7045005  32.8139999
 108.2179991  78.3295005  34.0609999 108.6939991  77.6935005  34.3909999
 107.6249991  78.7195005  34.5469999 107.6519991  79.6795005  32.3259999
 107.7559991  79.9335005  31.5109999 107.0629991  80.0605005  32.8229999
 113.0819991  79.5035005  30.2249999 113.8869991  80.3445005  30.6129999
 112.3809991  79.6225005  29.1019999 111.8199991  79.0345005  28.8219999
 112.5129991  80.7885005  28.2379999 113.4469991  80.8915005  27.9989999
 111.7049991  80.5985005  26.9739999 111.8959991  81.3175005  26.3519999
 111.9659991  79.7715005  26.5399999 110.3329991  80.5715005  27.2579999
 109.9009991  80.4665005  26.5449999 112.0529991  82.0405005  28.9689999
 112.5849991  83.1295005  28.7589999 111.0909991  81.8635005  29.8669999
 110.6889991  81.1135005  29.9889999 110.6259991  82.9265005  30.7309999
 110.4109991  83.6925005  30.1759999 109.3799991  82.4835005  31.4849999
 108.7319991  82.1455005  30.8469999 109.6139991  81.7455005  32.0689999
 108.7249991  83.5755005  32.3149999 109.3719991  83.9495005  32.9339999
 108.4359991  84.2985005  31.7359999 107.5359991  83.0285005  33.0849999
 106.8569991  82.7265005  32.4609999 107.8119991  82.2545005  33.5999999
 106.9419991  84.0735005  34.0159999 107.6549991  84.5895005  34.4229999
 106.3989991  84.6935005  33.5049999 106.1129991  83.4425005  35.0789999
 105.7429991  84.0765005  35.5819999 105.4729991  82.9505005  34.7039999
 106.6269991  82.9225005  35.5869999 111.7049991  83.3315005  31.7219999
 111.8519991  84.5105005  32.0459999 112.4429991  82.3475005  32.2279999
 112.3979991  81.5265005  31.9769999 113.4089991  82.6125005  33.2779999
 113.2599991  83.5285005  33.5599999 113.1919991  81.6615005  34.4479999
 113.3899991  80.7575005  34.1589999 113.8239991  81.8795005  35.1509999
 111.7919991  81.6975005  35.0189999 111.1579991  82.9065005  35.2209999
 111.5859991  83.6985005  34.9869999 109.8959991  82.9465005  35.7669999
 109.4749991  83.7635005  35.9069999 109.2549991  81.7685005  36.1069999
 107.9919991  81.8185005  36.6489999 107.7229991  81.0385005  36.8059999
 109.8779991  80.5585005  35.8999999 109.4449991  79.7675005  36.1259999
 111.1479991  80.5215005  35.3559999 111.5699991  79.7045005  35.2159999
 114.8599991  82.5255005  32.8039999 115.7249991  82.0215005  33.5199999
 115.1339991  83.0725005  31.6239999 114.5419991  83.4005005  31.0939999
 116.5059991  83.1565005  31.1309999 116.9429991  82.3395005  31.4179999
 116.5389991  83.2705005  29.5979999 117.4559991  83.3895005  29.3059999
 116.0109991  82.0095005  28.9529999 116.0409991  82.1025005  27.9879999
 116.5579991  81.2545005  29.2219999 115.0949991  81.8605005  29.2349999
 115.7079991  84.4705005  29.1759999 115.7229991  84.5505005  28.2089999
 114.7929991  84.3525005  29.4759999 116.0769991  85.2755005  29.5729999
 117.2499991  84.3555005  31.7049999 116.6829991  85.4395005  31.8609999
 118.5419991  84.1615005  31.9459999 118.9309991  83.3985005  31.8709999
 119.4249991  85.2385005  32.3639999 120.3479991  84.9625005  32.2539999
 119.2899991  86.0105005  31.7919999 119.1799991  85.6275005  33.8059999
 118.4009991  84.9805005  34.5039999 119.8459991  86.6925005  34.2389999
 120.4119991  87.1325005  33.7629999 119.6629991  87.2065005  35.5829999
 119.9029991  86.4945005  36.1959999 120.5609991  88.4155005  35.8399999
 121.4839991  88.1175005  35.8689999 120.4839991  89.0265005  35.0899999
 120.2479991  89.1805005  37.1339999 119.3389991  89.5175005  37.1109999
 120.3809991  88.2405005  38.3229999 120.1829991  88.7235005  39.1409999
 119.7579991  87.5035005  38.2239999 121.2859991  87.8945005  38.3629999
 121.1969991  90.3625005  37.2619999 121.0009991  90.8475005  38.0789999
 122.1119991  90.0415005  37.2879999 121.0829991  90.9525005  36.5009999
 118.2349991  87.6075005  35.8109999 117.6079991  87.1375005  36.7529999
 117.7309991  88.4845005  34.9439999 118.1659991  88.7945005  34.2699999
 116.3799991  88.9975005  35.0699999 116.3469991  89.4395005  35.9329999
 116.0569991  89.9915005  33.9729999 116.6559991  90.7515005  34.0379999
 116.2129991  89.5815005  33.1079999 114.6349991  90.4655005  34.0539999
 114.1509991  91.4545005  34.8559999 114.6599991  91.9535005  35.4539999
 112.8019991  91.6075005  34.6529999 112.2979991  92.1775005  35.0539999
 112.3879991  90.7055005  33.7079999 111.1269991  90.4825005  33.1729999
 110.3929991  90.9855005  33.4429999 111.0009991  89.4765005  32.2159999
 110.1659991  89.3065005  31.8429999 112.0809991  88.7315005  31.8109999
 111.9649991  88.0655005  31.1719999 113.3439991  88.9585005  32.3419999
 114.0729991  88.4525005  32.0619999 113.5019991  89.9615005  33.3059999
 115.3489991  87.9045005  35.0429999 114.3889991  87.9525005  35.8039999
 115.5299991  86.9155005  34.1759999 116.1749991  86.8655005  33.6099999
 114.5959991  85.8205005  34.1479999 113.6979991  86.1565005  34.0019999
 114.8019991  85.2295005  33.4069999 114.6549991  85.0515005  35.4539999
 113.6269991  84.6615005  35.9909999 115.8489991  84.8525005  35.9889999
 116.5929991  85.0945005  35.6319999 115.9669991  84.1825005  37.2699999
 115.3729991  83.4155005  37.2579999 117.3819991  83.6975005  37.4769999
 117.9979991  84.4265005  37.3049999 117.4989991  83.4405005  38.4049999
 117.7369991  82.5195005  36.5819999 117.1029991  81.8005005  36.7299999
 117.6529991  82.7855005  35.6529999 119.1079991  82.0215005  36.8279999
 119.7429991  82.7425005  36.6929999 119.1889991  81.7405005  37.7529999
 119.4419991  80.9105005  35.9529999 118.8749991  80.6945005  35.3439999
 120.5819991  80.1975005  36.0339999 121.4699991  80.4855005  36.9589999
 121.3229991  81.1285005  37.5109999 122.1979991  80.0315005  37.0119999
 120.8089991  79.2105005  35.1899999 120.2279991  79.0195005  34.5849999
 121.5379991  78.7575005  35.2439999 115.5139991  85.0735005  38.4309999
 115.1379991  84.5675005  39.4869999 115.4809991  86.3895005  38.2169999
 115.8179991  86.7825005  37.5299999 114.8449991  87.2685005  39.1779999
 115.2039991  87.0795005  40.0589999 115.1379991  88.7495005  38.8839999
 114.9009991  88.9295005  37.9609999 114.5539991  89.2915005  39.4369999
 116.5819991  89.2135005  39.1099999 117.1919991  88.6695005  38.5869999
 116.7299991  90.6625005  38.6639999 117.6439991  90.9535005  38.8079999
 116.5129991  90.7345005  37.7209999 116.1279991  91.2225005  39.1779999
 116.9289991  89.0625005  40.5779999 117.8419991  89.3545005  40.7269999
 116.3259991  89.6045005  41.1109999 116.8419991  88.1315005  40.8369999
 113.3509991  87.0125005  39.1459999 112.7379991  86.8715005  40.1949999
 112.7859991  86.8865005  37.9429999 113.2109991  86.9995005  37.2039999
 111.3759991  86.5415005  37.7719999 110.8559991  87.2355005  38.2069999
 110.9989991  86.4895005  36.2999999 111.6029991  85.8805005  35.8469999
 110.1079991  86.1145005  36.2219999 111.0269991  87.8145005  35.5839999
 111.8969991  88.2285005  35.6939999 110.8969991  87.6755005  34.6329999
 109.9809991  88.7115005  36.1029999 110.0869991  88.8075005  37.0619999
 110.0919991  89.5935005  35.7149999 108.6489991  88.2235005  35.8129999
 108.5389991  87.7445005  35.1069999 107.5719991  88.4745005  36.5819999
 107.7029991  89.2035005  37.6689999 108.4739991  89.5175005  37.8859999
 107.0179991  89.3665005  38.1629999 106.3899991  87.9915005  36.2429999
 106.3079991  87.5165005  35.5309999 105.7029991  88.1525005  36.7339999
 111.0579991  85.2055005  38.4199999 110.0289991  85.0625005  39.0839999
 111.9609991  84.2455005  38.2479999 112.6589991  84.3315005  37.7529999
 111.8459991  82.9535005  38.8869999 111.0649991  82.4935005  38.5399999
 113.0699991  82.0985005  38.5879999 113.1309991  81.9705005  37.6279999
 113.8629991  82.5865005  38.8599999 113.0839991  80.7585005  39.2499999
 112.3529991  79.7105005  38.7279999 111.8329991  79.8485005  37.9689999
 112.3819991  78.4675005  39.3119999 111.8869991  77.7695005  38.9479999
 113.1399991  78.2585005  40.4289999 113.1599991  77.4165005  40.8229999
 113.8769991  79.2895005  40.9769999 114.3899991  79.1445005  41.7389999
 113.8469991  80.5355005  40.3859999 114.3429991  81.2315005  40.7529999
 111.6969991  83.1485005  40.3699999 110.7129991  82.7185005  40.9539999
 112.6449991  83.8575005  40.9719999 113.3329991  84.1785005  40.5679999
 112.5939991  84.1555005  42.3969999 112.6119991  83.3135005  42.8779999
 113.7989991  84.9935005  42.7929999 113.7599991  85.1885005  43.7419999
 114.6129991  84.5035005  42.5979999 113.7939991  85.8245005  42.2919999
 111.3019991  84.8775005  42.7789999 110.7239991  84.6055005  43.8299999
 110.8479991  85.7855005  41.9149999 111.2419991  85.9655005  41.1719999
 109.6399991  86.5665005  42.1389999 109.7199991  86.9145005  43.0409999
 109.5349991  87.6995005  41.1249999 109.6249991  87.3235005  40.2349999
 108.6449991  88.0815005  41.1829999 110.5509991  88.8225005  41.2779999
 110.3349991  89.3535005  42.0599999 111.4329991  88.4475005  41.4239999
 110.5699991  89.6905005  40.0729999 110.4099991  89.1475005  39.2849999
 109.8439991  90.3315005  40.1279999 111.8289991  90.4035005  39.9179999
 112.3839991  90.3835005  40.5739999 112.1849991  91.0945005  38.8139999
 111.3689991  91.1615005  37.7889999 110.6059991  90.7655005  37.8199999
 111.5969991  91.6015005  37.0859999 113.3509991  91.7105005  38.7619999
 113.8879991  91.6725005  39.4329999 113.5739991  92.1495005  38.0569999
 108.3619991  85.7385005  42.0599999 107.3229991  86.1695005  42.5559999
 108.3999991  84.5705005  41.4269999 109.0889991  84.2235005  41.0459999
 107.1739991  83.8005005  41.3649999 106.4519991  84.3855005  41.0859999
 107.2609991  82.6795005  40.3349999 106.3679991  82.4975005  40.0019999
 107.7859991  82.9935005  39.5819999 107.8639991  81.3795005  40.8339999
 108.6939991  81.5565005  41.3029999 107.2639991  80.9555005  41.4679999
 108.1159991  80.4575005  39.6619999 107.2689991  80.2225005  39.2509999
 108.6359991  80.9275005  38.9909999 108.8419991  79.1975005  40.0629999
 109.6749991  79.4265005  40.5039999 108.3079991  78.7025005  40.7039999
 109.1169991  78.3535005  38.8869999 109.9359991  78.0115005  38.9519999
 108.5219991  77.6925005  38.8499999 109.0599991  78.8465005  38.1479999
 106.8829991  83.2295005  42.7519999 107.7999991  82.7285005  43.4019999
 105.6209991  83.3275005  43.2039999 104.5449991  83.2435005  42.1889999
 104.6069991  82.4275005  41.6679999 104.5849991  83.9835005  41.5629999
 103.2969991  83.2815005  43.0089999 102.5379991  82.9175005  42.5259999
 103.0619991  84.1875005  43.2649999 103.6459991  82.4585005  44.1769999
 103.5609991  81.5125005  43.9799999 103.0609991  82.6455005  44.9279999
 105.0969991  82.8325005  44.4939999 105.2079991  83.5085005  45.1809999
 105.8199991  81.6045005  45.0299999 106.1989991  81.5705005  46.1959999
 105.9729991  80.5925005  44.1819999 105.7249991  80.6255005  43.3589999
 106.5759991  79.3245005  44.5619999 106.0129991  78.9425005  45.2539999
 106.6579991  78.3945005  43.3629999 107.1069991  78.8515005  42.6339999
 107.4579991  77.1615005  43.7289999 107.5089991  76.5695005  42.9619999
 108.3529991  77.4235005  43.9949999 107.0249991  76.7005005  44.4639999
 105.2679991  78.0175005  42.8909999 104.8689991  77.4005005  43.5249999
 104.7079991  78.8095005  42.8749999 105.2819991  77.3915005  41.5289999
 104.3759991  77.1665005  41.2669999 105.6579991  78.0165005  40.8889999
 105.8219991  76.5855005  41.5479999 107.9719991  79.5125005  45.0959999
 108.2909991  79.0645005  46.1939999 108.7989991  80.1675005  44.2959999
 108.5699991  80.4755005  43.5259999 110.1779991  80.4275005  44.6479999
 110.5959991  79.5815005  44.8729999 110.8949991  81.0455005  43.4909999
 110.4149991  81.8365005  43.1989999 111.7749991  81.3365005  43.7749999
 111.0229991  80.1555005  42.4179999 111.8289991  80.1125005  42.1839999
 110.2679991  81.3425005  45.8499999 111.1429991  81.1665005  46.6939999
 109.3409991  82.3005005  45.9399999 108.7499991  82.4585005  45.3349999
 109.2639991  83.1715005  47.1039999 110.0959991  83.6695005  47.1359999
 108.1029991  84.1755005  47.0109999 107.2939991  83.6905005  46.7839999
 107.9169991  84.8655005  48.3479999 107.1839991  85.4985005  48.2869999
 107.7159991  84.2045005  49.0289999 108.7309991  85.3365005  48.5849999
 108.3509991  85.2015005  45.9169999 109.1099991  85.7535005  46.1619999
 108.5879991  84.7425005  45.0959999 107.1529991  86.0845005  45.6659999
 107.3599991  86.7195005  44.9629999 106.3989991  85.5375005  45.3949999
 106.9289991  86.5645005  46.4779999 109.0819991  82.3445005  48.3579999
 109.7819991  82.5465005  49.3469999 108.1479991  81.4045005  48.2999999
 107.6379991  81.2825005  47.6179999 107.9009991  80.4895005  49.3919999
 107.6539991  81.0185005  50.1669999 106.7479991  79.5355005  49.0549999
 106.8859991  79.1635005  48.1699999 106.7139991  78.3835005  50.0419999
 105.9819991  77.7875005  49.8189999 107.5509991  77.8955005  49.9999999
 106.5869991  78.7295005  50.9389999 105.4289991  80.3015005  49.0519999
 105.1659991  80.4825005  49.9679999 105.5619991  81.1595005  48.6209999
 104.3119991  79.5695005  48.3549999 103.5039991  80.1055005  48.3869999
 104.5569991  79.4095005  47.4299999 104.1539991  78.7215005  48.7989999
 109.1359991  79.6985005  49.7219999 109.5169991  79.6185005  50.8809999
 109.7719991  79.1315005  48.7039999 109.5259991  79.2115005  47.8839999
 110.9579991  78.3135005  48.8929999 110.7269991  77.5435005  49.4349999
 111.4659991  77.8275005  47.5339999 111.6689991  78.5955005  46.9779999
 112.2959991  77.3415005  47.6599999 110.4629991  76.9285005  46.8019999
 109.7399991  76.1905005  47.4329999 110.4329991  77.0015005  45.5989999
 112.0449991  79.0895005  49.6409999 112.6759991  78.5635005  50.5589999
 112.2139991  80.3555005  49.2729999 111.8099991  80.7125005  48.6029999
 113.1059991  81.2625005  49.9759999 113.9979991  80.8835005  49.9569999
 113.1019991  82.6245005  49.2809999 112.1819991  82.8785005  49.1059999
 113.4659991  83.2835005  49.8929999 113.8809991  82.6965005  47.9719999
 113.7219991  81.9025005  47.4379999 113.4249991  83.9045005  47.1669999
 113.9229991  83.9465005  46.3359999 112.4779991  83.8255005  46.9729999
 113.5829991  84.7135005  47.6789999 115.3609991  82.7995005  48.3049999
 115.8749991  82.8465005  47.4839999 115.5199991  83.5985005  48.8309999
 115.6339991  82.0195005  48.8119999 112.6989991  81.4285005  51.4329999
 113.5339991  81.2895005  52.3269999 111.4159991  81.7065005  51.6629999
 110.8299991  81.7955005  51.0399999 110.8829991  81.8865005  53.0089999
 111.3539991  82.6425005  53.3939999 109.3759991  82.1825005  52.9719999
 108.9359991  81.5255005  52.4099999 108.7959991  82.0875005  54.3749999
 107.8449991  82.2755005  54.3459999 108.9379991  81.1935005  54.7239999
 109.2349991  82.7325005  54.9509999 109.1259991  83.5665005  52.3759999
 109.3989991  84.2415005  53.0159999 109.6829991  83.6785005  51.5899999
 107.6839991  83.8005005  51.9969999 107.5869991  84.6915005  51.6259999
 107.4119991  83.1445005  51.3359999 107.1239991  83.7165005  52.7849999
 111.1219991  80.6675005  53.8769999 111.4889991  80.7975005  55.0389999
 110.9209991  79.4885005  53.3049999 110.6299991  79.3985005  52.5009999
 111.1729991  78.2265005  53.9819999 110.5509991  78.1335005  54.7209999
 110.9619991  77.0695005  52.9899999 111.4479991  77.2555005  52.1709999
 111.4999991  75.7655005  53.5439999 111.3539991  75.0555005  52.8999999
 112.4499991  75.8545005  53.7169999 111.0399991  75.5505005  54.3709999
 109.4809991  76.9515005  52.7009999 109.3299991  76.2255005  52.0759999
 109.0029991  76.7725005  53.5259999 109.1589991  77.7815005  52.3159999
 112.5749991  78.1905005  54.5609999 112.7579991  77.9265005  55.7549999
 113.5539991  78.4925005  53.7119999 113.4299991  78.6625005  52.8779999
 114.9399991  78.5595005  54.1379999 115.1909991  77.6765005  54.4529999
 115.8459991  78.9685005  52.9639999 115.5329991  79.8085005  52.5929999
 117.2689991  79.1615005  53.4549999 117.8359991  79.4195005  52.7109999
 117.2869991  79.8575005  54.1309999 117.5949991  78.3315005  53.8369999
 115.7889991  77.9185005  51.8789999 116.3619991  78.1825005  51.1419999
 116.0919991  77.0685005  52.2349999 114.8769991  77.8295005  51.5619999
 115.1169991  79.5615005  55.2679999 115.6849991  79.2345005  56.3069999
 114.6429991  80.7845005  55.0359999 114.1989991  80.9905005  54.3289999
 114.8279991  81.8975005  55.9549999 115.7849991  81.9995005  56.0729999
 114.2189991  83.1735005  55.3649999 113.3099991  82.9975005  55.0739999
 114.1839991  84.2665005  56.4209999 113.7979991  85.0715005  56.0409999
 113.6459991  83.9735005  57.1729999 115.0859991  84.4535005  56.7239999
 115.0499991  83.6175005  54.1719999 114.6689991  84.4255005  53.7939999
 115.9599991  83.7935005  54.4589999 115.0529991  82.9175005  53.5009999
 114.2299991  81.6465005  57.3229999 114.8809991  81.8965005  58.3319999
 112.9979991  81.1535005  57.3559999 112.5299991  80.9895005  56.6529999
 112.3239991  80.8445005  58.6059999 112.1699991  81.6675005  59.0949999
 110.9709991  80.1965005  58.3369999 110.5339991  79.9965005  59.1799999
 110.4169991  80.8045005  57.8229999 111.0989991  79.3755005  57.8369999
 113.1949991  79.9355005  59.4399999 113.4539991  80.2135005  60.6119999
 113.6689991  78.8625005  58.8129999 113.4889991  78.6695005  57.9939999
 114.5429991  77.9125005  59.4679999 114.1159991  77.5985005  60.2809999
 114.7709991  76.7425005  58.5379999 115.0289991  77.0635005  57.6599999
 115.5019991  76.1965005  58.8669999 113.6059991  75.9715005  58.4409999
 113.5169991  75.5095005  59.1369999 115.8589991  78.5505005  59.9119999
 116.3439991  78.2585005  61.0029999 116.4119991  79.4455005  59.0919999
 116.0979991  79.6465005  58.3169999 117.6259991  80.1715005  59.4589999
 118.3219991  79.5095005  59.5969999 118.0519991  81.1235005  58.3449999
 117.2859991  81.6615005  58.0889999 118.7199991  81.7315005  58.6979999
 118.6109991  80.4605005  57.1049999 119.4779991  80.0765005  57.3079999
 118.0309991  79.7285005  56.8419999 118.7759991  81.6155005  55.7319999
 120.1209991  82.6385005  56.3189999 120.4249991  83.2165005  55.6019999
 119.8149991  83.1805005  57.0629999 120.8539991  82.0735005  56.6109999
 117.4369991  80.9545005  60.7429999 118.3149991  80.9615005  61.6039999
 116.2939991  81.6165005  60.8779999 115.6619991  81.6285005  60.2939999
 116.0399991  82.3915005  62.0749999 116.8289991  82.9255005  62.2559999
 114.8669991  83.3515005  61.8849999 114.0569991  82.8485005  61.7039999
 114.6889991  84.1625005  63.1519999 113.9459991  84.7765005  63.0419999
 114.5079991  83.5665005  63.8949999 115.4989991  84.6655005  63.3309999
 115.1329991  84.2715005  60.7049999 114.3839991  84.8775005  60.5909999
 115.9399991  84.7835005  60.8689999 115.2449991  83.7415005  59.8999999
 115.7859991  81.4655005  63.2589999 116.1699991  81.7825005  64.3849999
 115.2099991  80.2815005  63.0009999 114.8649991  80.0545005  62.2459999
 115.1399991  79.2685005  64.0499999 114.5949991  79.6615005  64.7499999
 114.4659991  77.9545005  63.6019999 114.8849991  77.6435005  62.7839999
 114.6329991  76.9225005  64.7069999 114.2129991  76.0905005  64.4389999
 115.5769991  76.7705005  64.8679999 114.2149991  77.2475005  65.5199999
 112.9999991  78.1705005  63.3209999 112.5969991  77.3335005  63.0419999
 112.5599991  78.4885005  64.1249999 112.8989991  78.8285005  62.6159999
 116.5309991  78.9295005  64.5489999 116.7069991  78.6735005  65.7309999
 117.5279991  78.9335005  63.6639999 117.4389991  79.0675005  62.8189999
 118.8889991  78.6975005  64.1209999 118.8729991  77.8675005  64.6229999
 119.8619991  78.5635005  62.9509999 119.9269991  79.4225005  62.5039999
 120.7419991  78.3595005  63.3039999 119.5009991  77.5135005  61.9239999
 118.7249991  77.7785005  61.4059999 120.6489991  77.3465005  60.9429999
 120.4169991  76.6725005  60.2849999 120.8179991  78.1905005  60.4959999
 121.4459991  77.0695005  61.4209999 119.1639991  76.2425005  62.6449999
 118.9299991  75.5565005  61.9999999 119.9309991  75.9505005  63.1619999
 118.4129991  76.3965005  63.2399999 119.3639991  79.8315005  64.9979999
 119.8929991  79.6125005  66.0889999 119.1619991  81.0525005  64.5149999
 118.7699991  81.2075005  63.7649999 119.5899991  82.2525005  65.2179999
 120.5599991  82.2645005  65.2069999 119.0449991  83.4955005  64.5169999
 118.0759991  83.4615005  64.5259999 119.3059991  84.2815005  65.0229999
 119.6089991  83.6835005  62.8109999 119.2139991  82.7595005  62.1549999
 119.1269991  82.2515005  66.6669999 119.9099991  82.4985005  67.5839999
 117.8449991  81.9855005  66.8659999 117.2889991  81.7855005  66.2409999
 117.2739991  82.0155005  68.1959999 117.7439991  82.6885005  68.7129999
 115.7869991  82.3835005  68.1149999 115.3079991  81.7055005  67.6139999
 115.1999991  82.4465005  69.5089999 114.2599991  82.6795005  69.4539999
 115.2939991  81.5825005  69.9389999 115.6689991  83.1185005  70.0279999
 115.6289991  83.7125005  67.3939999 114.6879991  83.9435005  67.3439999
 116.1059991  84.4035005  67.8799999 115.9919991  83.6395005  66.4969999
 117.4499991  80.6735005  68.9069999 117.6749991  80.6305005  70.1139999
 117.3219991  79.5815005  68.1469999 117.2199991  79.6205005  67.2939999
 117.3399991  78.2065005  68.6639999 116.6699991  78.1185005  69.3599999
 117.0929991  77.5955005  67.9529999 118.6879991  77.8045005  69.2189999
 118.7749991  76.9205005  70.0689999 119.7259991  78.5255005  68.8109999
 119.6849991  79.0815005  68.1559999 121.0409991  78.4475005  69.4319999
 121.4089991  77.5735005  69.2259999 121.9159991  79.5455005  68.8749999
 122.8089991  79.4735005  69.2459999 121.9989991  79.4435005  67.9139999
 121.3779991  80.8065005  69.1739999 120.9729991  81.1055005  68.5009999
 120.9849991  78.5625005  70.9579999 121.8149991  77.9825005  71.6569999
 119.9979991  79.2945005  71.4719999 119.4289991  79.7255005  70.9919999
 119.7869991  79.4355005  72.8979999 120.6389991  79.6335005  73.3179999
 118.8089991  80.5665005  73.1589999 117.9729991  80.3665005  72.7089999
 118.6179991  80.6005005  74.1089999 119.2909991  81.9315005  72.7089999
 120.0469991  82.2075005  73.2499999 119.6019991  81.8845005  71.7909999
 118.1749991  82.9565005  72.8219999 117.3669991  82.6035005  72.4169999
 117.9759991  83.1185005  73.7579999 118.5509991  84.2645005  72.1489999
 119.3249991  84.6465005  72.5919999 118.8059991  84.0945005  71.2289999
 117.4289991  85.2395005  72.1809999 117.6789991  85.9935005  71.7799999
 116.7259991  84.8975005  71.7559999 117.2089991  85.4115005  73.0259999
 119.2389991  78.1445005  73.4909999 119.7649991  77.6365005  74.4819999
 118.1819991  77.6195005  72.8669999 117.8069991  77.9825005  72.1829999
 117.5579991  76.3675005  73.2919999 116.9619991  76.0485005  72.5959999
 118.2399991  75.6885005  73.4129999 116.7809991  76.5465005  74.5869999
 116.7779991  75.6655005  75.4429999 116.1599991  77.7115005  74.7409999
 116.1379991  78.3205005  74.1339999 115.4509991  78.0685005  75.9649999
 115.5939991  77.3535005  76.6049999 115.9999991  79.3805005  76.5229999
 115.7809991  80.1015005  75.9119999 115.5569991  79.5775005  77.3629999
 117.4979991  79.3595005  76.7459999 117.9479991  79.2255005  75.8969999
 117.7849991  80.2215005  77.0869999 117.9139991  78.2715005  77.7139999
 117.4889991  78.2565005  78.8719999 118.7459991  77.3475005  77.2449999
 119.0219991  77.3905005  76.4319999 119.0089991  76.7065005  77.7549999
 113.9579991  78.1975005  75.7349999 113.4879991  78.0535005  74.6119999
 113.2209991  78.4695005  76.8089999 113.5409991  78.5295005  77.6049999
 111.7819991  78.6935005  76.7249999 111.4159991  78.0365005  76.1119999
 111.1139991  78.5125005  78.0909999 111.5229991  79.1095005  78.7369999
 109.6349991  78.8535005  77.9859999 109.2139991  78.7385005  78.8519999
 109.5349991  79.7745005  77.6979999 109.2119991  78.2655005  77.3409999
 111.3059991  77.0835005  78.5679999 110.8819991  76.9715005  79.4329999
 110.9049991  76.4725005  77.9299999 112.2539991  76.8925005  78.6459999
 111.4919991  80.0905005  76.1969999 110.5539991  80.2895005  75.4299999
 112.3169991  81.0525005  76.5979999 112.9279991  80.9445005  77.1939999
 112.2469991  82.3975005  76.0439999 111.3719991  82.7685005  76.2389999
 113.3019991  83.3025005  76.6719999 113.0799991  83.4515005  77.6039999
 114.1599991  82.8515005  76.6539999 113.4269991  84.6265005  75.9779999
 112.5239991  85.6455005  76.2319999 111.8349991  85.5085005  76.8419999
 112.6349991  86.8645005  75.5889999 112.0239991  87.5425005  75.7689999
 113.6519991  87.0745005  74.6809999 113.7269991  87.8935005  74.2469999
 114.5579991  86.0675005  74.4179999 115.2449991  86.2075005  73.8069999
 114.4439991  84.8515005  75.0619999 115.0559991  84.1755005  74.8799999
 112.4609991  82.3315005  74.5479999 111.6779991  82.8775005  73.7649999
 113.5279991  81.6305005  74.1739999 114.0909991  81.2935005  74.7299999
 113.8459991  81.3655005  72.7899999 114.0429991  82.2045005  72.3439999
 115.0649991  80.4745005  72.6959999 115.2699991  80.3025005  71.7629999
 115.8199991  80.9135005  73.1169999 114.8879991  79.6345005  73.1469999
 112.6669991  80.7155005  72.1099999 112.2529991  81.1605005  71.0469999
 112.1219991  79.6765005  72.7469999 112.4229991  79.3745005  73.4939999
 110.9689991  78.9485005  72.2489999 111.2799991  78.4905005  71.4529999
 110.4549991  77.9385005  73.2729999 110.1349991  78.4065005  74.0599999
 109.3219991  77.1425005  72.6619999 108.9919991  76.4995005  73.3089999
 108.6039991  77.7435005  72.4089999 109.6429991  76.6735005  71.8759999
 111.5139991  77.0565005  73.6489999 112.2499991  77.4545005  73.5759999
 109.8259991  79.8575005  71.8849999 109.2359991  79.6815005  70.8309999
 109.5039991  80.8075005  72.7609999 109.9119991  80.9195005  73.5099999
 108.4169991  81.7565005  72.5299999 107.6009991  81.2445005  72.4119999
 108.2689991  82.6785005  73.7199999 108.0839991  82.1565005  74.5169999
 109.1039991  83.1475005  73.8759999 107.2399991  83.6035005  73.5119999
 107.1729991  84.1045005  74.1829999 108.6409991  82.5755005  71.2649999
 107.7389991  82.7205005  70.4369999 109.8569991  83.0855005  71.0989999
 110.4899991  83.0325005  71.6779999 110.2039991  83.7955005  69.8739999
 109.5989991  84.5445005  69.7549999 111.6169991  84.3415005  69.9659999
 111.8369991  84.8115005  69.1459999 111.6789991  84.9535005  70.7159999
 112.2389991  83.6085005  70.0949999 110.0599991  82.8575005  68.6779999
 109.4889991  83.2115005  67.6429999 110.5609991  81.6445005  68.8609999
 110.9439991  81.4015005  69.5919999 110.5179991  80.6065005  67.8619999
 110.8139991  80.9965005  67.0249999 111.4589991  79.4705005  68.2449999
 111.2489991  79.1795005  69.1459999 111.2879991  78.3005005  67.3159999
 111.8939991  77.5895005  67.5759999 110.3739991  77.9795005  67.3649999
 111.4849991  78.5765005  66.4069999 112.8869991  79.9655005  68.1779999
 113.1399991  80.0875005  67.2489999 112.9439991  80.8355005  68.6039999
 113.8549991  79.0315005  68.8339999 114.7519991  79.3935005  68.7639999
 113.6209991  78.9275005  69.7699999 113.8199991  78.1675005  68.3939999
 109.1189991  80.0895005  67.6279999 108.8569991  79.5405005  66.5749999
 108.2299991  80.2685005  68.5959999 108.4309991  80.6285005  69.3509999
 106.8339991  79.8845005  68.4989999 106.7489991  78.9405005  68.2939999
 106.1549991  80.1415005  69.8459999 106.7609991  79.8485005  70.5449999
 106.0479991  81.1005005  69.9469999 104.8139991  79.4975005  70.0969999
 104.1199991  79.9995005  69.6419999 104.8069991  78.6015005  69.7239999
 104.5139991  79.4365005  71.5569999 104.7429991  80.2855005  71.9659999
 103.5609991  79.3095005  71.6819999 105.2349991  78.3655005  72.2359999
 105.7759991  77.8885005  71.7679999 105.1119991  78.0715005  73.5469999
 104.3259991  78.7695005  74.3259999 103.8769991  79.4285005  74.0039999
 104.2589991  78.5695005  75.1599999 105.7559991  77.0595005  74.0969999
 106.2719991  76.5665005  73.6169999 105.6599991  76.8935005  74.9349999
 106.1769991  80.6585005  67.3739999 105.5269991  80.0755005  66.5009999
 106.4269991  81.9655005  67.3539999 106.8339991  82.3885005  67.9829999
 106.0149991  82.8005005  66.2289999 105.0489991  82.7825005  66.1409999
 106.2679991  83.7225005  66.3929999 106.6639991  82.3055005  64.9369999
 106.0029991  82.1445005  63.9059999 107.9599991  82.0235005  65.0079999
 108.4419991  82.1225005  65.7129999 108.6679991  81.5095005  63.8489999
 108.5189991  82.1425005  63.1289999 110.1679991  81.3985005  64.1149999
 110.3199991  80.8085005  64.8689999 110.8399991  80.8535005  62.8709999
 111.7949991  80.7775005  63.0259999 110.4759991  79.9785005  62.6629999
 110.6799991  81.4545005  62.1269999 110.7489991  82.7705005  64.4379999
 110.7669991  83.3055005  63.6289999 110.1639991  83.2235005  65.0649999
 112.1399991  82.7055005  65.0189999 112.4559991  83.6035005  65.2029999
 112.1229991  82.1935005  65.8429999 112.7359991  82.2775005  64.3849999
 108.1329991  80.1395005  63.4309999 108.2229991  79.7705005  62.2689999
 107.6029991  79.3755005  64.3779999 107.5159991  79.6155005  65.1989999
 107.1199991  78.0465005  64.0879999 107.7239991  77.6425005  63.4459999
 107.1379991  77.1925005  65.3329999 106.8689991  77.7255005  66.0979999
 106.4909991  76.4745005  65.2459999 108.5259991  76.6065005  65.5769999
 108.8019991  76.1145005  64.7879999 109.1579991  77.3335005  65.6929999
 108.6039991  75.7105005  66.7529999 107.9959991  74.9665005  66.6219999
 109.4989991  75.3395005  66.8069999 108.2879991  76.3595005  68.0069999
 108.8839991  76.8585005  68.3749999 107.1059991  76.2145005  68.6169999
 106.1649991  75.4975005  68.0709999 106.3019991  75.1135005  67.3139999
 105.4069991  75.4085005  68.4679999 106.8209991  76.7645005  69.7699999
 107.4079991  77.2465005  70.1729999 106.0469991  76.6435005  70.1249999
 105.7619991  78.0675005  63.4229999 105.4099991  77.1255005  62.7139999
 105.0669991  79.1945005  63.5109999 105.1859991  79.8095005  64.0999999
 104.0079991  79.4395005  62.5429999 103.3449991  78.7385005  62.6399999
 103.3069991  80.7695005  62.7829999 102.9079991  80.7675005  63.6669999
 103.9619991  81.4845005  62.7699999 102.2489991  81.0475005  61.7619999
 101.2369991  80.1295005  61.5319999 101.2149991  79.3385005  62.0199999
 100.2619991  80.3765005  60.5869999  99.5899991  79.7505005  60.4369999
 100.2839991  81.5505005  59.8659999  99.6259991  81.7195005  59.2309999
 101.2839991  82.4765005  60.0879999 101.2989991  83.2705005  59.6029999
 102.2609991  82.2235005  61.0299999 102.9339991  82.8485005  61.1749999
 104.6089991  79.4295005  61.1389999 104.1199991  78.7445005  60.2439999
 105.6969991  80.1685005  60.9539999 106.0669991  80.6595005  61.5559999
 106.3529991  80.1835005  59.6469999 105.6939991  80.4605005  58.9909999
 107.5179991  81.1775005  59.6399999 108.2059991  80.8515005  60.2409999
 107.9039991  81.1945005  58.7499999 107.1609991  82.6065005  60.0409999
 106.7269991  82.6195005  60.9079999 108.4369991  83.4285005  60.1329999
 108.2179991  84.3385005  60.3879999 109.0249991  83.0395005  60.7989999
 108.8819991  83.4325005  59.2709999 106.1949991  83.1875005  59.0249999
 105.9669991  84.0955005  59.2779999 106.6099991  83.1915005  58.1479999
 105.3899991  82.6475005  58.9979999 106.8659991  78.7835005  59.2689999
 106.8669991  78.4105005  58.0959999 107.2679991  77.9975005  60.2659999
 107.2959991  78.2405005  61.0899999 107.7009991  76.6305005  60.0239999
 108.3749991  76.6615005  59.3269999 108.3169991  76.0335005  61.2819999
 107.6669991  76.0665005  62.0009999 108.5179991  75.0975005  61.1239999
 109.5869991  76.7485005  61.7249999 109.4819991  77.7025005  61.5829999
 109.7119991  76.6155005  62.6779999 110.8089991  76.2735005  60.9969999
 111.3779991  75.2465005  61.3709999 111.2169991  76.9875005  59.9569999
 110.7899991  77.6985005  59.7299999 111.9079991  76.7395005  59.5099999
 106.5609991  75.7475005  59.5149999 106.7639991  74.9665005  58.5919999
[truncated: 8,348,792 more chars]
