# Supplementary material for: Upgraded molecular models of the human KCNQ1 potassium channel
Source: PLoS One. 2019 Sep 13;14(9):e0220415. doi: 10.1371/journal.pone.0220415 (PMC6743773; doi:10.1371/journal.pone.0220415)
Supplement: S1 Input Files and Scripts — In addition, it contains a list of the used software resources and detailed method descriptions. (TAR.GZ) [file pone.0220415.s023.tar.gz › S1_Input_Files_and_Scripts/md_inputs/kcnq1_ao_amber.pdb]

CRYST1  154.184  153.915  111.806  90.00  90.00  90.00               1
ATOM      1  N   VAL     1      28.031  76.049  28.686  1.00  0.00           N  
ATOM      2  H1  VAL     1      27.567  75.433  28.242  1.00  0.00           H  
ATOM      3  H2  VAL     1      28.899  75.858  28.639  1.00  0.00           H  
ATOM      4  H3  VAL     1      27.775  76.055  29.538  1.00  0.00           H  
ATOM      5  CA  VAL     1      27.789  77.359  28.096  1.00  0.00           C  
ATOM      6  HA  VAL     1      27.410  77.224  27.213  1.00  0.00           H  
ATOM      7  CB  VAL     1      26.795  78.158  28.956  1.00  0.00           C  
ATOM      8  HB  VAL     1      27.166  78.271  29.845  1.00  0.00           H  
ATOM      9  CG1 VAL     1      26.565  79.537  28.361  1.00  0.00           C  
ATOM     10 HG11 VAL     1      25.937  80.028  28.914  1.00  0.00           H  
ATOM     11 HG12 VAL     1      27.407  80.018  28.324  1.00  0.00           H  
ATOM     12 HG13 VAL     1      26.205  79.447  27.465  1.00  0.00           H  
ATOM     13  CG2 VAL     1      25.485  77.398  29.060  1.00  0.00           C  
ATOM     14 HG21 VAL     1      24.860  77.903  29.603  1.00  0.00           H  
ATOM     15 HG22 VAL     1      25.113  77.271  28.173  1.00  0.00           H  
ATOM     16 HG23 VAL     1      25.644  76.534  29.471  1.00  0.00           H  
ATOM     17  C   VAL     1      29.087  78.139  27.953  1.00  0.00           C  
ATOM     18  O   VAL     1      29.789  78.366  28.939  1.00  0.00           O  
ATOM     19  N   LEU     2      29.396  78.536  26.719  1.00  0.00           N  
ATOM     20  H   LEU     2      28.895  78.391  26.035  1.00  0.00           H  
ATOM     21  CA  LEU     2      30.623  79.259  26.409  1.00  0.00           C  
ATOM     22  HA  LEU     2      31.359  78.662  26.616  1.00  0.00           H  
ATOM     23  CB  LEU     2      30.665  79.643  24.930  1.00  0.00           C  
ATOM     24  HB2 LEU     2      30.643  78.832  24.398  1.00  0.00           H  
ATOM     25  HB3 LEU     2      29.862  80.144  24.717  1.00  0.00           H  
ATOM     26  CG  LEU     2      31.885  80.471  24.511  1.00  0.00           C  
ATOM     27  HG  LEU     2      31.918  81.301  25.012  1.00  0.00           H  
ATOM     28  CD1 LEU     2      33.151  79.680  24.804  1.00  0.00           C  
ATOM     29 HD11 LEU     2      33.926  80.200  24.540  1.00  0.00           H  
ATOM     30 HD12 LEU     2      33.200  79.487  25.753  1.00  0.00           H  
ATOM     31 HD13 LEU     2      33.136  78.848  24.305  1.00  0.00           H  
ATOM     32  CD2 LEU     2      31.779  80.804  23.032  1.00  0.00           C  
ATOM     33 HD21 LEU     2      32.549  81.328  22.762  1.00  0.00           H  
ATOM     34 HD22 LEU     2      31.751  79.983  22.516  1.00  0.00           H  
ATOM     35 HD23 LEU     2      30.969  81.314  22.872  1.00  0.00           H  
ATOM     36  C   LEU     2      30.770  80.513  27.248  1.00  0.00           C  
ATOM     37  O   LEU     2      31.848  80.777  27.776  1.00  0.00           O  
ATOM     38  N   ALA     3      29.688  81.274  27.361  1.00  0.00           N  
ATOM     39  H   ALA     3      28.939  81.089  26.981  1.00  0.00           H  
ATOM     40  CA  ALA     3      29.663  82.502  28.144  1.00  0.00           C  
ATOM     41  HA  ALA     3      30.318  83.112  27.770  1.00  0.00           H  
ATOM     42  CB  ALA     3      28.285  83.137  28.070  1.00  0.00           C  
ATOM     43  HB1 ALA     3      28.276  83.954  28.593  1.00  0.00           H  
ATOM     44  HB2 ALA     3      28.073  83.343  27.146  1.00  0.00           H  
ATOM     45  HB3 ALA     3      27.625  82.520  28.423  1.00  0.00           H  
ATOM     46  C   ALA     3      30.039  82.238  29.592  1.00  0.00           C  
ATOM     47  O   ALA     3      30.777  83.017  30.197  1.00  0.00           O  
ATOM     48  N   ARG     4      29.538  81.138  30.148  1.00  0.00           N  
ATOM     49  H   ARG     4      29.006  80.591  29.752  1.00  0.00           H  
ATOM     50  CA  ARG     4      29.874  80.783  31.513  1.00  0.00           C  
ATOM     51  HA  ARG     4      29.649  81.540  32.077  1.00  0.00           H  
ATOM     52  CB  ARG     4      29.075  79.582  31.995  1.00  0.00           C  
ATOM     53  HB2 ARG     4      29.162  78.869  31.343  1.00  0.00           H  
ATOM     54  HB3 ARG     4      29.467  79.260  32.822  1.00  0.00           H  
ATOM     55  CG  ARG     4      27.598  79.850  32.229  1.00  0.00           C  
ATOM     56  HG2 ARG     4      27.497  80.555  32.887  1.00  0.00           H  
ATOM     57  HG3 ARG     4      27.192  80.168  31.407  1.00  0.00           H  
ATOM     58  CD  ARG     4      26.887  78.630  32.695  1.00  0.00           C  
ATOM     59  HD2 ARG     4      27.124  77.881  32.126  1.00  0.00           H  
ATOM     60  HD3 ARG     4      27.181  78.408  33.592  1.00  0.00           H  
ATOM     61  NE  ARG     4      25.444  78.806  32.688  1.00  0.00           N  
ATOM     62  HE  ARG     4      25.140  79.610  32.665  1.00  0.00           H  
ATOM     63  CZ  ARG     4      24.548  77.798  32.715  1.00  0.00           C  
ATOM     64  NH1 ARG     4      24.965  76.551  32.752  1.00  0.00           N  
ATOM     65 HH11 ARG     4      25.808  76.379  32.759  1.00  0.00           H  
ATOM     66 HH12 ARG     4      24.395  75.907  32.769  1.00  0.00           H  
ATOM     67  NH2 ARG     4      23.254  78.061  32.702  1.00  0.00           N  
ATOM     68 HH21 ARG     4      22.981  78.876  32.676  1.00  0.00           H  
ATOM     69 HH22 ARG     4      22.684  77.417  32.719  1.00  0.00           H  
ATOM     70  C   ARG     4      31.350  80.486  31.622  1.00  0.00           C  
ATOM     71  O   ARG     4      31.996  80.964  32.546  1.00  0.00           O  
ATOM     72  N   THR     5      31.882  79.723  30.663  1.00  0.00           N  
ATOM     73  H   THR     5      31.437  79.407  29.998  1.00  0.00           H  
ATOM     74  CA  THR     5      33.295  79.358  30.671  1.00  0.00           C  
ATOM     75  HA  THR     5      33.481  79.012  31.558  1.00  0.00           H  
ATOM     76  CB  THR     5      33.598  78.271  29.633  1.00  0.00           C  
ATOM     77  HB  THR     5      34.546  78.065  29.658  1.00  0.00           H  
ATOM     78  CG2 THR     5      32.811  77.010  29.950  1.00  0.00           C  
ATOM     79 HG21 THR     5      33.010  76.329  29.288  1.00  0.00           H  
ATOM     80 HG22 THR     5      33.059  76.686  30.830  1.00  0.00           H  
ATOM     81 HG23 THR     5      31.862  77.208  29.934  1.00  0.00           H  
ATOM     82  OG1 THR     5      33.245  78.742  28.330  1.00  0.00           O  
ATOM     83  HG1 THR     5      32.730  79.402  28.400  1.00  0.00           H  
ATOM     84  C   THR     5      34.197  80.557  30.424  1.00  0.00           C  
ATOM     85  O   THR     5      35.316  80.606  30.928  1.00  0.00           O  
ATOM     86  N   HIE     6      33.691  81.538  29.689  1.00  0.00           N  
ATOM     87  H   HIE     6      32.812  81.396  29.213  1.00  0.00           H  
ATOM     88  CA  HIE     6      34.380  82.798  29.498  1.00  0.00           C  
ATOM     89  HA  HIE     6      35.375  82.620  29.089  1.00  0.00           H  
ATOM     90  CB  HIE     6      33.600  83.681  28.521  1.00  0.00           C  
ATOM     91  HB2 HIE     6      33.714  83.294  27.508  1.00  0.00           H  
ATOM     92  HB3 HIE     6      32.543  83.694  28.787  1.00  0.00           H  
ATOM     93  CG  HIE     6      34.050  85.101  28.488  1.00  0.00           C  
ATOM     94  ND1 HIE     6      35.251  85.492  27.939  1.00  0.00           N  
ATOM     95  CE1 HIE     6      35.376  86.802  28.049  1.00  0.00           C  
ATOM     96  HE1 HIE     6      36.262  87.311  27.669  1.00  0.00           H  
ATOM     97  NE2 HIE     6      34.300  87.271  28.655  1.00  0.00           N  
ATOM     98  HE2 HIE     6      34.123  88.239  28.881  1.00  0.00           H  
ATOM     99  CD2 HIE     6      33.452  86.231  28.933  1.00  0.00           C  
ATOM    100  HD2 HIE     6      32.499  86.421  29.427  1.00  0.00           H  
ATOM    101  C   HIE     6      34.560  83.496  30.834  1.00  0.00           C  
ATOM    102  O   HIE     6      35.670  83.896  31.197  1.00  0.00           O  
ATOM    103  N   VAL     7      33.466  83.608  31.575  1.00  0.00           N  
ATOM    104  H   VAL     7      32.687  83.338  31.329  1.00  0.00           H  
ATOM    105  CA  VAL     7      33.506  84.212  32.892  1.00  0.00           C  
ATOM    106  HA  VAL     7      33.984  85.052  32.812  1.00  0.00           H  
ATOM    107  CB  VAL     7      32.096  84.493  33.398  1.00  0.00           C  
ATOM    108  HB  VAL     7      31.574  83.676  33.403  1.00  0.00           H  
ATOM    109  CG1 VAL     7      32.161  85.026  34.821  1.00  0.00           C  
ATOM    110 HG11 VAL     7      31.263  85.204  35.141  1.00  0.00           H  
ATOM    111 HG12 VAL     7      32.584  84.368  35.394  1.00  0.00           H  
ATOM    112 HG13 VAL     7      32.678  85.847  34.836  1.00  0.00           H  
ATOM    113  CG2 VAL     7      31.428  85.498  32.473  1.00  0.00           C  
ATOM    114 HG21 VAL     7      30.530  85.682  32.789  1.00  0.00           H  
ATOM    115 HG22 VAL     7      31.942  86.321  32.464  1.00  0.00           H  
ATOM    116 HG23 VAL     7      31.386  85.134  31.575  1.00  0.00           H  
ATOM    117  C   VAL     7      34.259  83.339  33.886  1.00  0.00           C  
ATOM    118  O   VAL     7      34.907  83.861  34.785  1.00  0.00           O  
ATOM    119  N   GLN     8      34.220  82.017  33.703  1.00  0.00           N  
ATOM    120  H   GLN     8      33.717  81.622  33.128  1.00  0.00           H  
ATOM    121  CA  GLN     8      35.056  81.126  34.494  1.00  0.00           C  
ATOM    122  HA  GLN     8      34.793  81.233  35.422  1.00  0.00           H  
ATOM    123  CB  GLN     8      34.863  79.658  34.116  1.00  0.00           C  
ATOM    124  HB2 GLN     8      34.895  79.584  33.149  1.00  0.00           H  
ATOM    125  HB3 GLN     8      35.613  79.151  34.464  1.00  0.00           H  
ATOM    126  CG  GLN     8      33.591  79.015  34.599  1.00  0.00           C  
ATOM    127  HG2 GLN     8      33.604  78.964  35.568  1.00  0.00           H  
ATOM    128  HG3 GLN     8      32.836  79.572  34.354  1.00  0.00           H  
ATOM    129  CD  GLN     8      33.398  77.638  34.031  1.00  0.00           C  
ATOM    130  OE1 GLN     8      34.238  77.150  33.272  1.00  0.00           O  
ATOM    131  NE2 GLN     8      32.294  76.998  34.384  1.00  0.00           N  
ATOM    132 HE21 GLN     8      31.732  77.372  34.916  1.00  0.00           H  
ATOM    133 HE22 GLN     8      32.139  76.208  34.081  1.00  0.00           H  
ATOM    134  C   GLN     8      36.503  81.491  34.298  1.00  0.00           C  
ATOM    135  O   GLN     8      37.253  81.539  35.259  1.00  0.00           O  
ATOM    136  N   GLY     9      36.884  81.771  33.053  1.00  0.00           N  
ATOM    137  H   GLY     9      36.365  81.702  32.370  1.00  0.00           H  
ATOM    138  CA  GLY     9      38.228  82.225  32.732  1.00  0.00           C  
ATOM    139  HA2 GLY     9      38.868  81.529  32.948  1.00  0.00           H  
ATOM    140  HA3 GLY     9      38.298  82.390  31.779  1.00  0.00           H  
ATOM    141  C   GLY     9      38.571  83.488  33.495  1.00  0.00           C  
ATOM    142  O   GLY     9      39.628  83.572  34.110  1.00  0.00           O  
ATOM    143  N   ARG    10      37.661  84.458  33.470  1.00  0.00           N  
ATOM    144  H   ARG    10      36.919  84.408  33.039  1.00  0.00           H  
ATOM    145  CA  ARG    10      37.855  85.712  34.189  1.00  0.00           C  
ATOM    146  HA  ARG    10      38.641  86.138  33.813  1.00  0.00           H  
ATOM    147  CB  ARG    10      36.642  86.610  34.020  1.00  0.00           C  
ATOM    148  HB2 ARG    10      35.849  86.109  34.266  1.00  0.00           H  
ATOM    149  HB3 ARG    10      36.715  87.350  34.643  1.00  0.00           H  
ATOM    150  CG  ARG    10      36.448  87.168  32.627  1.00  0.00           C  
ATOM    151  HG2 ARG    10      37.215  87.710  32.384  1.00  0.00           H  
ATOM    152  HG3 ARG    10      36.402  86.439  31.988  1.00  0.00           H  
ATOM    153  CD  ARG    10      35.214  87.985  32.538  1.00  0.00           C  
ATOM    154  HD2 ARG    10      34.445  87.438  32.762  1.00  0.00           H  
ATOM    155  HD3 ARG    10      35.251  88.703  33.189  1.00  0.00           H  
ATOM    156  NE  ARG    10      35.047  88.540  31.212  1.00  0.00           N  
ATOM    157  HE  ARG    10      34.663  88.042  30.625  1.00  0.00           H  
ATOM    158  CZ  ARG    10      35.437  89.762  30.816  1.00  0.00           C  
ATOM    159  NH1 ARG    10      36.007  90.601  31.652  1.00  0.00           N  
ATOM    160 HH11 ARG    10      36.137  90.371  32.470  1.00  0.00           H  
ATOM    161 HH12 ARG    10      36.250  91.380  31.380  1.00  0.00           H  
ATOM    162  NH2 ARG    10      35.230  90.091  29.556  1.00  0.00           N  
ATOM    163 HH21 ARG    10      34.857  89.530  29.021  1.00  0.00           H  
ATOM    164 HH22 ARG    10      35.468  90.866  29.269  1.00  0.00           H  
ATOM    165  C   ARG    10      38.090  85.479  35.675  1.00  0.00           C  
ATOM    166  O   ARG    10      39.060  85.980  36.246  1.00  0.00           O  
ATOM    167  N   VAL    11      37.183  84.727  36.284  1.00  0.00           N  
ATOM    168  H   VAL    11      36.522  84.365  35.870  1.00  0.00           H  
ATOM    169  CA  VAL    11      37.206  84.434  37.705  1.00  0.00           C  
ATOM    170  HA  VAL    11      37.259  85.279  38.178  1.00  0.00           H  
ATOM    171  CB  VAL    11      35.927  83.691  38.102  1.00  0.00           C  
ATOM    172  HB  VAL    11      35.790  82.938  37.507  1.00  0.00           H  
ATOM    173  CG1 VAL    11      36.055  83.173  39.516  1.00  0.00           C  
ATOM    174 HG11 VAL    11      35.243  82.703  39.763  1.00  0.00           H  
ATOM    175 HG12 VAL    11      36.809  82.566  39.571  1.00  0.00           H  
ATOM    176 HG13 VAL    11      36.195  83.917  40.122  1.00  0.00           H  
ATOM    177  CG2 VAL    11      34.739  84.633  37.989  1.00  0.00           C  
ATOM    178 HG21 VAL    11      33.928  84.163  38.240  1.00  0.00           H  
ATOM    179 HG22 VAL    11      34.869  85.391  38.580  1.00  0.00           H  
ATOM    180 HG23 VAL    11      34.660  84.947  37.074  1.00  0.00           H  
ATOM    181  C   VAL    11      38.412  83.612  38.092  1.00  0.00           C  
ATOM    182  O   VAL    11      39.039  83.869  39.118  1.00  0.00           O  
ATOM    183  N   TYR    12      38.723  82.626  37.262  1.00  0.00           N  
ATOM    184  H   TYR    12      38.262  82.440  36.560  1.00  0.00           H  
ATOM    185  CA  TYR    12      39.867  81.763  37.450  1.00  0.00           C  
ATOM    186  HA  TYR    12      39.762  81.267  38.277  1.00  0.00           H  
ATOM    187  CB  TYR    12      39.983  80.755  36.308  1.00  0.00           C  
ATOM    188  HB2 TYR    12      39.170  80.226  36.276  1.00  0.00           H  
ATOM    189  HB3 TYR    12      40.039  81.240  35.470  1.00  0.00           H  
ATOM    190  CG  TYR    12      41.164  79.821  36.407  1.00  0.00           C  
ATOM    191  CD1 TYR    12      41.008  78.584  37.014  1.00  0.00           C  
ATOM    192  HD1 TYR    12      40.183  78.337  37.364  1.00  0.00           H  
ATOM    193  CE1 TYR    12      42.080  77.723  37.097  1.00  0.00           C  
ATOM    194  HE1 TYR    12      41.980  76.892  37.502  1.00  0.00           H  
ATOM    195  CZ  TYR    12      43.312  78.100  36.573  1.00  0.00           C  
ATOM    196  OH  TYR    12      44.370  77.230  36.662  1.00  0.00           O  
ATOM    197  HH  TYR    12      44.087  76.464  36.858  1.00  0.00           H  
ATOM    198  CE2 TYR    12      43.471  79.331  35.972  1.00  0.00           C  
ATOM    199  HE2 TYR    12      44.298  79.579  35.626  1.00  0.00           H  
ATOM    200  CD2 TYR    12      42.396  80.192  35.887  1.00  0.00           C  
ATOM    201  HD2 TYR    12      42.497  81.022  35.481  1.00  0.00           H  
ATOM    202  C   TYR    12      41.090  82.607  37.503  1.00  0.00           C  
ATOM    203  O   TYR    12      41.829  82.577  38.472  1.00  0.00           O  
ATOM    204  N   ASN    13      41.290  83.405  36.470  1.00  0.00           N  
ATOM    205  H   ASN    13      40.767  83.454  35.789  1.00  0.00           H  
ATOM    206  CA  ASN    13      42.439  84.280  36.410  1.00  0.00           C  
ATOM    207  HA  ASN    13      43.242  83.737  36.377  1.00  0.00           H  
ATOM    208  CB  ASN    13      42.390  85.122  35.162  1.00  0.00           C  
ATOM    209  HB2 ASN    13      41.522  85.548  35.091  1.00  0.00           H  
ATOM    210  HB3 ASN    13      43.050  85.831  35.221  1.00  0.00           H  
ATOM    211  CG  ASN    13      42.647  84.296  33.939  1.00  0.00           C  
ATOM    212  OD1 ASN    13      43.293  83.244  34.015  1.00  0.00           O  
ATOM    213  ND2 ASN    13      42.149  84.744  32.816  1.00  0.00           N  
ATOM    214 HD21 ASN    13      42.265  84.302  32.088  1.00  0.00           H  
ATOM    215 HD22 ASN    13      41.705  85.481  32.806  1.00  0.00           H  
ATOM    216  C   ASN    13      42.515  85.144  37.646  1.00  0.00           C  
ATOM    217  O   ASN    13      43.565  85.239  38.265  1.00  0.00           O  
ATOM    218  N   PHE    14      41.395  85.737  38.040  1.00  0.00           N  
ATOM    219  H   PHE    14      40.644  85.677  37.626  1.00  0.00           H  
ATOM    220  CA  PHE    14      41.363  86.555  39.240  1.00  0.00           C  
ATOM    221  HA  PHE    14      41.948  87.310  39.073  1.00  0.00           H  
ATOM    222  CB  PHE    14      39.951  87.052  39.525  1.00  0.00           C  
ATOM    223  HB2 PHE    14      39.625  87.545  38.756  1.00  0.00           H  
ATOM    224  HB3 PHE    14      39.363  86.290  39.644  1.00  0.00           H  
ATOM    225  CG  PHE    14      39.875  87.929  40.741  1.00  0.00           C  
ATOM    226  CD1 PHE    14      39.826  89.309  40.621  1.00  0.00           C  
ATOM    227  HD1 PHE    14      39.835  89.697  39.776  1.00  0.00           H  
ATOM    228  CE1 PHE    14      39.764  90.114  41.741  1.00  0.00           C  
ATOM    229  HE1 PHE    14      39.730  91.039  41.647  1.00  0.00           H  
ATOM    230  CZ  PHE    14      39.753  89.549  42.996  1.00  0.00           C  
ATOM    231  HZ  PHE    14      39.711  90.091  43.751  1.00  0.00           H  
ATOM    232  CE2 PHE    14      39.804  88.176  43.131  1.00  0.00           C  
ATOM    233  HE2 PHE    14      39.796  87.792  43.978  1.00  0.00           H  
ATOM    234  CD2 PHE    14      39.867  87.374  42.012  1.00  0.00           C  
ATOM    235  HD2 PHE    14      39.905  86.450  42.110  1.00  0.00           H  
ATOM    236  C   PHE    14      41.878  85.803  40.460  1.00  0.00           C  
ATOM    237  O   PHE    14      42.651  86.356  41.239  1.00  0.00           O  
ATOM    238  N   LEU    15      41.436  84.558  40.618  1.00  0.00           N  
ATOM    239  H   LEU    15      40.907  84.168  40.064  1.00  0.00           H  
ATOM    240  CA  LEU    15      41.813  83.735  41.756  1.00  0.00           C  
ATOM    241  HA  LEU    15      41.952  84.324  42.514  1.00  0.00           H  
ATOM    242  CB  LEU    15      40.692  82.741  42.060  1.00  0.00           C  
ATOM    243  HB2 LEU    15      40.488  82.248  41.250  1.00  0.00           H  
ATOM    244  HB3 LEU    15      41.016  82.098  42.710  1.00  0.00           H  
ATOM    245  CG  LEU    15      39.398  83.362  42.592  1.00  0.00           C  
ATOM    246  HG  LEU    15      39.097  84.070  42.002  1.00  0.00           H  
ATOM    247  CD1 LEU    15      38.318  82.294  42.653  1.00  0.00           C  
ATOM    248 HD11 LEU    15      37.496  82.684  42.990  1.00  0.00           H  
ATOM    249 HD12 LEU    15      38.166  81.937  41.764  1.00  0.00           H  
ATOM    250 HD13 LEU    15      38.602  81.579  43.244  1.00  0.00           H  
ATOM    251  CD2 LEU    15      39.657  83.960  43.972  1.00  0.00           C  
ATOM    252 HD21 LEU    15      38.839  84.355  44.313  1.00  0.00           H  
ATOM    253 HD22 LEU    15      39.955  83.262  44.576  1.00  0.00           H  
ATOM    254 HD23 LEU    15      40.342  84.644  43.905  1.00  0.00           H  
ATOM    255  C   LEU    15      43.120  82.985  41.516  1.00  0.00           C  
ATOM    256  O   LEU    15      44.146  83.282  42.129  1.00  0.00           O  
ATOM    257  N   GLU    16      43.061  82.011  40.621  1.00  0.00           N  
ATOM    258  H   GLU    16      42.338  81.798  40.206  1.00  0.00           H  
ATOM    259  CA  GLU    16      44.206  81.201  40.246  1.00  0.00           C  
ATOM    260  HA  GLU    16      44.808  81.187  41.006  1.00  0.00           H  
ATOM    261  CB  GLU    16      43.760  79.792  39.909  1.00  0.00           C  
ATOM    262  HB2 GLU    16      43.296  79.416  40.673  1.00  0.00           H  
ATOM    263  HB3 GLU    16      43.122  79.828  39.179  1.00  0.00           H  
ATOM    264  CG  GLU    16      44.895  78.877  39.524  1.00  0.00           C  
ATOM    265  HG2 GLU    16      44.531  78.019  39.254  1.00  0.00           H  
ATOM    266  HG3 GLU    16      45.351  79.248  38.752  1.00  0.00           H  
ATOM    267  CD  GLU    16      45.893  78.659  40.622  1.00  0.00           C  
ATOM    268  OE1 GLU    16      45.511  78.373  41.731  1.00  0.00           O  
ATOM    269  OE2 GLU    16      47.064  78.784  40.348  1.00  0.00           O  
ATOM    270  C   GLU    16      44.958  81.788  39.057  1.00  0.00           C  
ATOM    271  O   GLU    16      44.427  81.867  37.951  1.00  0.00           O  
ATOM    272  N   ARG    17      46.201  82.183  39.294  1.00  0.00           N  
ATOM    273  H   ARG    17      46.580  82.091  40.060  1.00  0.00           H  
ATOM    274  CA  ARG    17      47.062  82.813  38.294  1.00  0.00           C  
ATOM    275  HA  ARG    17      47.912  82.985  38.728  1.00  0.00           H  
ATOM    276  CB  ARG    17      47.246  81.871  37.106  1.00  0.00           C  
ATOM    277  HB2 ARG    17      46.383  81.706  36.695  1.00  0.00           H  
ATOM    278  HB3 ARG    17      47.800  82.306  36.439  1.00  0.00           H  
ATOM    279  CG  ARG    17      47.875  80.548  37.487  1.00  0.00           C  
ATOM    280  HG2 ARG    17      48.801  80.700  37.732  1.00  0.00           H  
ATOM    281  HG3 ARG    17      47.426  80.202  38.274  1.00  0.00           H  
ATOM    282  CD  ARG    17      47.823  79.527  36.419  1.00  0.00           C  
ATOM    283  HD2 ARG    17      46.909  79.230  36.288  1.00  0.00           H  
ATOM    284  HD3 ARG    17      48.120  79.911  35.579  1.00  0.00           H  
ATOM    285  NE  ARG    17      48.665  78.398  36.774  1.00  0.00           N  
ATOM    286  HE  ARG    17      49.510  78.486  36.643  1.00  0.00           H  
ATOM    287  CZ  ARG    17      48.246  77.226  37.289  1.00  0.00           C  
ATOM    288  NH1 ARG    17      46.973  76.959  37.481  1.00  0.00           N  
ATOM    289 HH11 ARG    17      46.376  77.543  37.276  1.00  0.00           H  
ATOM    290 HH12 ARG    17      46.738  76.201  37.812  1.00  0.00           H  
ATOM    291  NH2 ARG    17      49.137  76.306  37.610  1.00  0.00           N  
ATOM    292 HH21 ARG    17      49.975  76.458  37.490  1.00  0.00           H  
ATOM    293 HH22 ARG    17      48.880  75.554  37.939  1.00  0.00           H  
ATOM    294  C   ARG    17      46.538  84.172  37.804  1.00  0.00           C  
ATOM    295  O   ARG    17      46.097  84.298  36.660  1.00  0.00           O  
ATOM    296  N   PRO    18      46.640  85.203  38.660  1.00  0.00           N  
ATOM    297  CD  PRO    18      46.202  84.917  40.043  1.00  0.00           C  
ATOM    298  HD2 PRO    18      46.841  84.355  40.508  1.00  0.00           H  
ATOM    299  HD3 PRO    18      45.351  84.451  40.056  1.00  0.00           H  
ATOM    300  CG  PRO    18      46.097  86.258  40.675  1.00  0.00           C  
ATOM    301  HG2 PRO    18      46.959  86.579  40.982  1.00  0.00           H  
ATOM    302  HG3 PRO    18      45.508  86.247  41.446  1.00  0.00           H  
ATOM    303  CB  PRO    18      45.560  87.092  39.593  1.00  0.00           C  
ATOM    304  HB2 PRO    18      45.750  88.031  39.744  1.00  0.00           H  
ATOM    305  HB3 PRO    18      44.596  87.005  39.525  1.00  0.00           H  
ATOM    306  CA  PRO    18      46.254  86.581  38.334  1.00  0.00           C  
ATOM    307  HA  PRO    18      45.696  86.596  37.541  1.00  0.00           H  
ATOM    308  C   PRO    18      47.432  87.469  38.015  1.00  0.00           C  
ATOM    309  O   PRO    18      48.528  87.294  38.548  1.00  0.00           O  
ATOM    310  N   THR    19      47.175  88.457  37.172  1.00  0.00           N  
ATOM    311  H   THR    19      46.423  88.549  36.764  1.00  0.00           H  
ATOM    312  CA  THR    19      48.149  89.489  36.854  1.00  0.00           C  
ATOM    313  HA  THR    19      48.943  89.322  37.385  1.00  0.00           H  
ATOM    314  CB  THR    19      48.533  89.442  35.365  1.00  0.00           C  
ATOM    315  HB  THR    19      49.204  90.121  35.194  1.00  0.00           H  
ATOM    316  CG2 THR    19      49.107  88.078  35.007  1.00  0.00           C  
ATOM    317 HG21 THR    19      49.344  88.063  34.067  1.00  0.00           H  
ATOM    318 HG22 THR    19      49.898  87.909  35.542  1.00  0.00           H  
ATOM    319 HG23 THR    19      48.445  87.392  35.184  1.00  0.00           H  
ATOM    320  OG1 THR    19      47.370  89.690  34.564  1.00  0.00           O  
ATOM    321  HG1 THR    19      47.579  89.666  33.751  1.00  0.00           H  
ATOM    322  C   THR    19      47.599  90.871  37.202  1.00  0.00           C  
ATOM    323  O   THR    19      48.353  91.839  37.302  1.00  0.00           O  
ATOM    324  N   GLY    20      46.281  90.958  37.378  1.00  0.00           N  
ATOM    325  H   GLY    20      45.744  90.289  37.322  1.00  0.00           H  
ATOM    326  CA  GLY    20      45.633  92.226  37.687  1.00  0.00           C  
ATOM    327  HA2 GLY    20      45.921  92.900  37.052  1.00  0.00           H  
ATOM    328  HA3 GLY    20      44.673  92.132  37.586  1.00  0.00           H  
ATOM    329  C   GLY    20      45.952  92.689  39.099  1.00  0.00           C  
ATOM    330  O   GLY    20      46.085  91.874  40.013  1.00  0.00           O  
ATOM    331  N   TRP    21      46.076  94.001  39.263  1.00  0.00           N  
ATOM    332  H   TRP    21      45.974  94.573  38.629  1.00  0.00           H  
ATOM    333  CA  TRP    21      46.400  94.593  40.552  1.00  0.00           C  
ATOM    334  HA  TRP    21      47.192  94.136  40.875  1.00  0.00           H  
ATOM    335  CB  TRP    21      46.691  96.078  40.414  1.00  0.00           C  
ATOM    336  HB2 TRP    21      47.391  96.209  39.755  1.00  0.00           H  
ATOM    337  HB3 TRP    21      45.900  96.532  40.082  1.00  0.00           H  
ATOM    338  CG  TRP    21      47.108  96.693  41.710  1.00  0.00           C  
ATOM    339  CD1 TRP    21      46.387  97.560  42.474  1.00  0.00           C  
ATOM    340  HD1 TRP    21      45.535  97.870  42.268  1.00  0.00           H  
ATOM    341  NE1 TRP    21      47.102  97.909  43.593  1.00  0.00           N  
ATOM    342  HE1 TRP    21      46.835  98.445  44.210  1.00  0.00           H  
ATOM    343  CE2 TRP    21      48.311  97.263  43.567  1.00  0.00           C  
ATOM    344  CZ2 TRP    21      49.363  97.299  44.467  1.00  0.00           C  
ATOM    345  HZ2 TRP    21      49.320  97.816  45.239  1.00  0.00           H  
ATOM    346  CH2 TRP    21      50.490  96.531  44.174  1.00  0.00           C  
ATOM    347  HH2 TRP    21      51.212  96.543  44.759  1.00  0.00           H  
ATOM    348  CZ3 TRP    21      50.557  95.759  43.042  1.00  0.00           C  
ATOM    349  HZ3 TRP    21      51.321  95.255  42.875  1.00  0.00           H  
ATOM    350  CE3 TRP    21      49.499  95.719  42.141  1.00  0.00           C  
ATOM    351  HE3 TRP    21      49.547  95.192  41.376  1.00  0.00           H  
ATOM    352  CD2 TRP    21      48.360  96.487  42.407  1.00  0.00           C  
ATOM    353  C   TRP    21      45.284  94.401  41.554  1.00  0.00           C  
ATOM    354  O   TRP    21      45.544  94.153  42.725  1.00  0.00           O  
ATOM    355  N   LYS    22      44.044  94.512  41.090  1.00  0.00           N  
ATOM    356  H   LYS    22      43.854  94.741  40.283  1.00  0.00           H  
ATOM    357  CA  LYS    22      42.882  94.249  41.928  1.00  0.00           C  
ATOM    358  HA  LYS    22      42.843  94.926  42.622  1.00  0.00           H  
ATOM    359  CB  LYS    22      41.600  94.321  41.104  1.00  0.00           C  
ATOM    360  HB2 LYS    22      41.537  95.201  40.700  1.00  0.00           H  
ATOM    361  HB3 LYS    22      41.658  93.679  40.379  1.00  0.00           H  
ATOM    362  CG  LYS    22      40.330  94.053  41.894  1.00  0.00           C  
ATOM    363  HG2 LYS    22      40.410  93.208  42.364  1.00  0.00           H  
ATOM    364  HG3 LYS    22      40.213  94.742  42.567  1.00  0.00           H  
ATOM    365  CD  LYS    22      39.115  94.018  40.982  1.00  0.00           C  
ATOM    366  HD2 LYS    22      38.984  94.892  40.582  1.00  0.00           H  
ATOM    367  HD3 LYS    22      39.272  93.394  40.256  1.00  0.00           H  
ATOM    368  CE  LYS    22      37.860  93.612  41.740  1.00  0.00           C  
ATOM    369  HE2 LYS    22      38.012  92.765  42.188  1.00  0.00           H  
ATOM    370  HE3 LYS    22      37.672  94.268  42.429  1.00  0.00           H  
ATOM    371  NZ  LYS    22      36.684  93.491  40.836  1.00  0.00           N  
ATOM    372  HZ1 LYS    22      35.969  93.253  41.309  1.00  0.00           H  
ATOM    373  HZ2 LYS    22      36.531  94.274  40.441  1.00  0.00           H  
ATOM    374  HZ3 LYS    22      36.848  92.874  40.216  1.00  0.00           H  
ATOM    375  C   LYS    22      43.005  92.883  42.572  1.00  0.00           C  
ATOM    376  O   LYS    22      42.912  92.750  43.793  1.00  0.00           O  
ATOM    377  N   CYS    23      43.227  91.881  41.725  1.00  0.00           N  
ATOM    378  H   CYS    23      43.226  91.983  40.871  1.00  0.00           H  
ATOM    379  CA  CYS    23      43.493  90.517  42.143  1.00  0.00           C  
ATOM    380  HA  CYS    23      42.673  90.162  42.520  1.00  0.00           H  
ATOM    381  CB  CYS    23      43.920  89.675  40.962  1.00  0.00           C  
ATOM    382  HB2 CYS    23      44.852  89.862  40.767  1.00  0.00           H  
ATOM    383  HB3 CYS    23      43.864  88.739  41.210  1.00  0.00           H  
ATOM    384  SG  CYS    23      42.950  89.936  39.464  1.00  0.00           S  
ATOM    385  HG  CYS    23      41.789  89.749  39.701  1.00  0.00           H  
ATOM    386  C   CYS    23      44.587  90.474  43.194  1.00  0.00           C  
ATOM    387  O   CYS    23      44.404  89.880  44.255  1.00  0.00           O  
ATOM    388  N   PHE    24      45.723  91.120  42.896  1.00  0.00           N  
ATOM    389  H   PHE    24      45.867  91.528  42.152  1.00  0.00           H  
ATOM    390  CA  PHE    24      46.827  91.177  43.843  1.00  0.00           C  
ATOM    391  HA  PHE    24      47.167  90.271  43.902  1.00  0.00           H  
ATOM    392  CB  PHE    24      47.951  92.099  43.374  1.00  0.00           C  
ATOM    393  HB2 PHE    24      48.433  91.681  42.644  1.00  0.00           H  
ATOM    394  HB3 PHE    24      47.575  92.924  43.029  1.00  0.00           H  
ATOM    395  CG  PHE    24      48.902  92.407  44.499  1.00  0.00           C  
ATOM    396  CD1 PHE    24      49.914  91.524  44.835  1.00  0.00           C  
ATOM    397  HD1 PHE    24      50.017  90.737  44.351  1.00  0.00           H  
ATOM    398  CE1 PHE    24      50.773  91.800  45.882  1.00  0.00           C  
ATOM    399  HE1 PHE    24      51.450  91.199  46.097  1.00  0.00           H  
ATOM    400  CZ  PHE    24      50.630  92.963  46.608  1.00  0.00           C  
ATOM    401  HZ  PHE    24      51.209  93.149  47.311  1.00  0.00           H  
ATOM    402  CE2 PHE    24      49.624  93.850  46.287  1.00  0.00           C  
ATOM    403  HE2 PHE    24      49.521  94.635  46.776  1.00  0.00           H  
ATOM    404  CD2 PHE    24      48.770  93.572  45.240  1.00  0.00           C  
ATOM    405  HD2 PHE    24      48.095  94.175  45.028  1.00  0.00           H  
ATOM    406  C   PHE    24      46.369  91.642  45.193  1.00  0.00           C  
ATOM    407  O   PHE    24      46.645  90.988  46.190  1.00  0.00           O  
ATOM    408  N   VAL    25      45.671  92.770  45.221  1.00  0.00           N  
ATOM    409  H   VAL    25      45.454  93.216  44.518  1.00  0.00           H  
ATOM    410  CA  VAL    25      45.208  93.354  46.460  1.00  0.00           C  
ATOM    411  HA  VAL    25      45.984  93.551  47.008  1.00  0.00           H  
ATOM    412  CB  VAL    25      44.449  94.658  46.183  1.00  0.00           C  
ATOM    413  HB  VAL    25      43.776  94.507  45.501  1.00  0.00           H  
ATOM    414  CG1 VAL    25      43.753  95.131  47.448  1.00  0.00           C  
ATOM    415 HG11 VAL    25      43.275  95.955  47.266  1.00  0.00           H  
ATOM    416 HG12 VAL    25      43.126  94.453  47.745  1.00  0.00           H  
ATOM    417 HG13 VAL    25      44.413  95.287  48.142  1.00  0.00           H  
ATOM    418  CG2 VAL    25      45.431  95.710  45.694  1.00  0.00           C  
ATOM    419 HG21 VAL    25      44.957  96.538  45.517  1.00  0.00           H  
ATOM    420 HG22 VAL    25      46.106  95.863  46.373  1.00  0.00           H  
ATOM    421 HG23 VAL    25      45.857  95.401  44.879  1.00  0.00           H  
ATOM    422  C   VAL    25      44.328  92.389  47.220  1.00  0.00           C  
ATOM    423  O   VAL    25      44.454  92.266  48.435  1.00  0.00           O  
ATOM    424  N   TYR    26      43.446  91.700  46.502  1.00  0.00           N  
ATOM    425  H   TYR    26      43.344  91.790  45.653  1.00  0.00           H  
ATOM    426  CA  TYR    26      42.566  90.718  47.110  1.00  0.00           C  
ATOM    427  HA  TYR    26      42.018  91.184  47.761  1.00  0.00           H  
ATOM    428  CB  TYR    26      41.673  90.080  46.053  1.00  0.00           C  
ATOM    429  HB2 TYR    26      41.123  90.768  45.646  1.00  0.00           H  
ATOM    430  HB3 TYR    26      42.230  89.709  45.350  1.00  0.00           H  
ATOM    431  CG  TYR    26      40.778  88.992  46.598  1.00  0.00           C  
ATOM    432  CD1 TYR    26      39.550  89.322  47.142  1.00  0.00           C  
ATOM    433  HD1 TYR    26      39.279  90.211  47.175  1.00  0.00           H  
ATOM    434  CE1 TYR    26      38.727  88.330  47.636  1.00  0.00           C  
ATOM    435  HE1 TYR    26      37.900  88.548  48.001  1.00  0.00           H  
ATOM    436  CZ  TYR    26      39.138  87.006  47.586  1.00  0.00           C  
ATOM    437  OH  TYR    26      38.312  86.027  48.080  1.00  0.00           O  
ATOM    438  HH  TYR    26      38.775  85.389  48.369  1.00  0.00           H  
ATOM    439  CE2 TYR    26      40.364  86.675  47.047  1.00  0.00           C  
ATOM    440  HE2 TYR    26      40.636  85.786  47.017  1.00  0.00           H  
ATOM    441  CD2 TYR    26      41.185  87.668  46.552  1.00  0.00           C  
ATOM    442  HD2 TYR    26      42.012  87.448  46.187  1.00  0.00           H  
ATOM    443  C   TYR    26      43.346  89.637  47.836  1.00  0.00           C  
ATOM    444  O   TYR    26      43.118  89.399  49.018  1.00  0.00           O  
ATOM    445  N   HIE    27      44.249  88.975  47.123  1.00  0.00           N  
ATOM    446  H   HIE    27      44.438  89.239  46.167  1.00  0.00           H  
ATOM    447  CA  HIE    27      44.965  87.834  47.679  1.00  0.00           C  
ATOM    448  HA  HIE    27      44.261  87.152  48.157  1.00  0.00           H  
ATOM    449  CB  HIE    27      45.699  87.083  46.582  1.00  0.00           C  
ATOM    450  HB2 HIE    27      46.354  87.762  46.036  1.00  0.00           H  
ATOM    451  HB3 HIE    27      46.290  86.268  47.002  1.00  0.00           H  
ATOM    452  CG  HIE    27      44.787  86.473  45.579  1.00  0.00           C  
ATOM    453  ND1 HIE    27      43.987  85.384  45.857  1.00  0.00           N  
ATOM    454  CE1 HIE    27      43.285  85.084  44.784  1.00  0.00           C  
ATOM    455  HE1 HIE    27      42.580  84.253  44.801  1.00  0.00           H  
ATOM    456  NE2 HIE    27      43.606  85.922  43.826  1.00  0.00           N  
ATOM    457  HE2 HIE    27      43.228  85.922  42.890  1.00  0.00           H  
ATOM    458  CD2 HIE    27      44.539  86.801  44.294  1.00  0.00           C  
ATOM    459  HD2 HIE    27      44.930  87.580  43.640  1.00  0.00           H  
ATOM    460  C   HIE    27      45.950  88.278  48.733  1.00  0.00           C  
ATOM    461  O   HIE    27      46.165  87.582  49.722  1.00  0.00           O  
ATOM    462  N   PHE    28      46.516  89.457  48.524  1.00  0.00           N  
ATOM    463  H   PHE    28      46.391  89.917  47.808  1.00  0.00           H  
ATOM    464  CA  PHE    28      47.401  90.094  49.474  1.00  0.00           C  
ATOM    465  HA  PHE    28      48.177  89.536  49.641  1.00  0.00           H  
ATOM    466  CB  PHE    28      47.886  91.423  48.899  1.00  0.00           C  
ATOM    467  HB2 PHE    28      48.356  91.244  48.070  1.00  0.00           H  
ATOM    468  HB3 PHE    28      47.111  91.961  48.675  1.00  0.00           H  
ATOM    469  CG  PHE    28      48.778  92.228  49.782  1.00  0.00           C  
ATOM    470  CD1 PHE    28      49.901  91.663  50.361  1.00  0.00           C  
ATOM    471  HD1 PHE    28      50.094  90.765  50.212  1.00  0.00           H  
ATOM    472  CE1 PHE    28      50.738  92.420  51.158  1.00  0.00           C  
ATOM    473  HE1 PHE    28      51.488  92.031  51.547  1.00  0.00           H  
ATOM    474  CZ  PHE    28      50.461  93.752  51.376  1.00  0.00           C  
ATOM    475  HZ  PHE    28      51.025  94.263  51.911  1.00  0.00           H  
ATOM    476  CE2 PHE    28      49.345  94.328  50.800  1.00  0.00           C  
ATOM    477  HE2 PHE    28      49.158  95.227  50.945  1.00  0.00           H  
ATOM    478  CD2 PHE    28      48.509  93.567  50.009  1.00  0.00           C  
ATOM    479  HD2 PHE    28      47.757  93.957  49.625  1.00  0.00           H  
ATOM    480  C   PHE    28      46.672  90.289  50.785  1.00  0.00           C  
ATOM    481  O   PHE    28      47.172  89.904  51.839  1.00  0.00           O  
ATOM    482  N   ALA    29      45.471  90.852  50.701  1.00  0.00           N  
ATOM    483  H   ALA    29      45.131  91.135  49.963  1.00  0.00           H  
ATOM    484  CA  ALA    29      44.612  91.045  51.855  1.00  0.00           C  
ATOM    485  HA  ALA    29      45.085  91.604  52.491  1.00  0.00           H  
ATOM    486  CB  ALA    29      43.328  91.742  51.448  1.00  0.00           C  
ATOM    487  HB1 ALA    29      42.765  91.864  52.228  1.00  0.00           H  
ATOM    488  HB2 ALA    29      43.537  92.607  51.062  1.00  0.00           H  
ATOM    489  HB3 ALA    29      42.860  91.201  50.793  1.00  0.00           H  
ATOM    490  C   ALA    29      44.299  89.722  52.527  1.00  0.00           C  
ATOM    491  O   ALA    29      44.395  89.627  53.744  1.00  0.00           O  
ATOM    492  N   VAL    30      43.946  88.701  51.742  1.00  0.00           N  
ATOM    493  H   VAL    30      43.868  88.757  50.887  1.00  0.00           H  
ATOM    494  CA  VAL    30      43.658  87.376  52.290  1.00  0.00           C  
ATOM    495  HA  VAL    30      42.880  87.458  52.863  1.00  0.00           H  
ATOM    496  CB  VAL    30      43.341  86.370  51.160  1.00  0.00           C  
ATOM    497  HB  VAL    30      44.033  86.427  50.483  1.00  0.00           H  
ATOM    498  CG1 VAL    30      43.308  84.952  51.712  1.00  0.00           C  
ATOM    499 HG11 VAL    30      43.108  84.330  50.995  1.00  0.00           H  
ATOM    500 HG12 VAL    30      44.171  84.734  52.097  1.00  0.00           H  
ATOM    501 HG13 VAL    30      42.623  84.887  52.396  1.00  0.00           H  
ATOM    502  CG2 VAL    30      41.997  86.709  50.543  1.00  0.00           C  
ATOM    503 HG21 VAL    30      41.798  86.078  49.834  1.00  0.00           H  
ATOM    504 HG22 VAL    30      41.307  86.659  51.223  1.00  0.00           H  
ATOM    505 HG23 VAL    30      42.026  87.607  50.177  1.00  0.00           H  
ATOM    506  C   VAL    30      44.826  86.866  53.122  1.00  0.00           C  
ATOM    507  O   VAL    30      44.637  86.385  54.240  1.00  0.00           O  
ATOM    508  N   PHE    31      46.028  86.994  52.572  1.00  0.00           N  
ATOM    509  H   PHE    31      46.155  87.316  51.785  1.00  0.00           H  
ATOM    510  CA  PHE    31      47.249  86.601  53.248  1.00  0.00           C  
ATOM    511  HA  PHE    31      47.201  85.654  53.454  1.00  0.00           H  
ATOM    512  CB  PHE    31      48.446  86.853  52.335  1.00  0.00           C  
ATOM    513  HB2 PHE    31      48.276  86.436  51.476  1.00  0.00           H  
ATOM    514  HB3 PHE    31      48.523  87.807  52.177  1.00  0.00           H  
ATOM    515  CG  PHE    31      49.750  86.347  52.866  1.00  0.00           C  
ATOM    516  CD1 PHE    31      50.075  85.004  52.762  1.00  0.00           C  
ATOM    517  HD1 PHE    31      49.473  84.414  52.369  1.00  0.00           H  
ATOM    518  CE1 PHE    31      51.282  84.534  53.236  1.00  0.00           C  
ATOM    519  HE1 PHE    31      51.490  83.631  53.158  1.00  0.00           H  
ATOM    520  CZ  PHE    31      52.179  85.396  53.824  1.00  0.00           C  
ATOM    521  HZ  PHE    31      52.991  85.077  54.145  1.00  0.00           H  
ATOM    522  CE2 PHE    31      51.868  86.735  53.935  1.00  0.00           C  
ATOM    523  HE2 PHE    31      52.472  87.321  54.331  1.00  0.00           H  
ATOM    524  CD2 PHE    31      50.659  87.208  53.459  1.00  0.00           C  
ATOM    525  HD2 PHE    31      50.454  88.112  53.538  1.00  0.00           H  
ATOM    526  C   PHE    31      47.409  87.360  54.560  1.00  0.00           C  
ATOM    527  O   PHE    31      47.686  86.759  55.597  1.00  0.00           O  
ATOM    528  N   LEU    32      47.210  88.676  54.504  1.00  0.00           N  
ATOM    529  H   LEU    32      47.014  89.095  53.779  1.00  0.00           H  
ATOM    530  CA  LEU    32      47.306  89.534  55.675  1.00  0.00           C  
ATOM    531  HA  LEU    32      48.199  89.436  56.041  1.00  0.00           H  
ATOM    532  CB  LEU    32      47.067  90.993  55.278  1.00  0.00           C  
ATOM    533  HB2 LEU    32      46.220  91.045  54.809  1.00  0.00           H  
ATOM    534  HB3 LEU    32      46.975  91.517  56.089  1.00  0.00           H  
ATOM    535  CG  LEU    32      48.141  91.648  54.403  1.00  0.00           C  
ATOM    536  HG  LEU    32      48.326  91.096  53.627  1.00  0.00           H  
ATOM    537  CD1 LEU    32      47.633  93.003  53.937  1.00  0.00           C  
ATOM    538 HD11 LEU    32      48.306  93.427  53.382  1.00  0.00           H  
ATOM    539 HD12 LEU    32      46.818  92.884  53.424  1.00  0.00           H  
ATOM    540 HD13 LEU    32      47.451  93.563  54.708  1.00  0.00           H  
ATOM    541  CD2 LEU    32      49.428  91.793  55.194  1.00  0.00           C  
ATOM    542 HD21 LEU    32      50.105  92.208  54.637  1.00  0.00           H  
ATOM    543 HD22 LEU    32      49.268  92.347  55.974  1.00  0.00           H  
ATOM    544 HD23 LEU    32      49.735  90.917  55.477  1.00  0.00           H  
ATOM    545  C   LEU    32      46.301  89.129  56.744  1.00  0.00           C  
ATOM    546  O   LEU    32      46.629  89.110  57.927  1.00  0.00           O  
ATOM    547  N   ILE    33      45.088  88.789  56.319  1.00  0.00           N  
ATOM    548  H   ILE    33      44.849  88.816  55.493  1.00  0.00           H  
ATOM    549  CA  ILE    33      44.045  88.335  57.223  1.00  0.00           C  
ATOM    550  HA  ILE    33      43.882  89.044  57.865  1.00  0.00           H  
ATOM    551  CB  ILE    33      42.739  88.056  56.465  1.00  0.00           C  
ATOM    552  HB  ILE    33      42.930  87.504  55.691  1.00  0.00           H  
ATOM    553  CG2 ILE    33      41.768  87.305  57.363  1.00  0.00           C  
ATOM    554 HG21 ILE    33      40.946  87.132  56.878  1.00  0.00           H  
ATOM    555 HG22 ILE    33      42.165  86.463  57.636  1.00  0.00           H  
ATOM    556 HG23 ILE    33      41.573  87.840  58.148  1.00  0.00           H  
ATOM    557  CG1 ILE    33      42.124  89.372  55.981  1.00  0.00           C  
ATOM    558 HG12 ILE    33      41.743  89.840  56.740  1.00  0.00           H  
ATOM    559 HG13 ILE    33      42.827  89.937  55.623  1.00  0.00           H  
ATOM    560  CD1 ILE    33      41.055  89.189  54.927  1.00  0.00           C  
ATOM    561 HD11 ILE    33      40.708  90.056  54.664  1.00  0.00           H  
ATOM    562 HD12 ILE    33      41.436  88.746  54.153  1.00  0.00           H  
ATOM    563 HD13 ILE    33      40.335  88.648  55.287  1.00  0.00           H  
ATOM    564  C   ILE    33      44.486  87.094  57.964  1.00  0.00           C  
ATOM    565  O   ILE    33      44.332  87.016  59.182  1.00  0.00           O  
ATOM    566  N   VAL    34      45.067  86.144  57.231  1.00  0.00           N  
ATOM    567  H   VAL    34      45.150  86.170  56.375  1.00  0.00           H  
ATOM    568  CA  VAL    34      45.617  84.958  57.864  1.00  0.00           C  
ATOM    569  HA  VAL    34      44.887  84.483  58.291  1.00  0.00           H  
ATOM    570  CB  VAL    34      46.258  84.006  56.830  1.00  0.00           C  
ATOM    571  HB  VAL    34      46.873  84.506  56.270  1.00  0.00           H  
ATOM    572  CG1 VAL    34      47.034  82.905  57.548  1.00  0.00           C  
ATOM    573 HG11 VAL    34      47.434  82.311  56.894  1.00  0.00           H  
ATOM    574 HG12 VAL    34      47.732  83.303  58.092  1.00  0.00           H  
ATOM    575 HG13 VAL    34      46.430  82.401  58.115  1.00  0.00           H  
ATOM    576  CG2 VAL    34      45.171  83.398  55.957  1.00  0.00           C  
ATOM    577 HG21 VAL    34      45.574  82.800  55.308  1.00  0.00           H  
ATOM    578 HG22 VAL    34      44.550  82.901  56.512  1.00  0.00           H  
ATOM    579 HG23 VAL    34      44.695  84.105  55.493  1.00  0.00           H  
ATOM    580  C   VAL    34      46.642  85.357  58.906  1.00  0.00           C  
ATOM    581  O   VAL    34      46.577  84.874  60.030  1.00  0.00           O  
ATOM    582  N   LEU    35      47.558  86.261  58.552  1.00  0.00           N  
ATOM    583  H   LEU    35      47.593  86.632  57.777  1.00  0.00           H  
ATOM    584  CA  LEU    35      48.597  86.700  59.480  1.00  0.00           C  
ATOM    585  HA  LEU    35      49.123  85.916  59.701  1.00  0.00           H  
ATOM    586  CB  LEU    35      49.488  87.761  58.832  1.00  0.00           C  
ATOM    587  HB2 LEU    35      48.924  88.491  58.534  1.00  0.00           H  
ATOM    588  HB3 LEU    35      50.079  88.119  59.513  1.00  0.00           H  
ATOM    589  CG  LEU    35      50.341  87.301  57.650  1.00  0.00           C  
ATOM    590  HG  LEU    35      49.784  86.938  56.944  1.00  0.00           H  
ATOM    591  CD1 LEU    35      51.098  88.501  57.111  1.00  0.00           C  
ATOM    592 HD11 LEU    35      51.646  88.227  56.359  1.00  0.00           H  
ATOM    593 HD12 LEU    35      50.467  89.178  56.821  1.00  0.00           H  
ATOM    594 HD13 LEU    35      51.666  88.865  57.808  1.00  0.00           H  
ATOM    595  CD2 LEU    35      51.285  86.202  58.098  1.00  0.00           C  
ATOM    596 HD21 LEU    35      51.825  85.912  57.346  1.00  0.00           H  
ATOM    597 HD22 LEU    35      51.864  86.538  58.800  1.00  0.00           H  
ATOM    598 HD23 LEU    35      50.771  85.451  58.435  1.00  0.00           H  
ATOM    599  C   LEU    35      48.008  87.272  60.764  1.00  0.00           C  
ATOM    600  O   LEU    35      48.510  86.991  61.852  1.00  0.00           O  
ATOM    601  N   VAL    36      46.928  88.040  60.644  1.00  0.00           N  
ATOM    602  H   VAL    36      46.585  88.277  59.892  1.00  0.00           H  
ATOM    603  CA  VAL    36      46.230  88.548  61.816  1.00  0.00           C  
ATOM    604  HA  VAL    36      46.858  89.082  62.327  1.00  0.00           H  
ATOM    605  CB  VAL    36      45.047  89.438  61.409  1.00  0.00           C  
ATOM    606  HB  VAL    36      44.494  88.974  60.761  1.00  0.00           H  
ATOM    607  CG1 VAL    36      44.196  89.751  62.629  1.00  0.00           C  
ATOM    608 HG11 VAL    36      43.450  90.313  62.368  1.00  0.00           H  
ATOM    609 HG12 VAL    36      43.860  88.925  63.010  1.00  0.00           H  
ATOM    610 HG13 VAL    36      44.734  90.215  63.289  1.00  0.00           H  
ATOM    611  CG2 VAL    36      45.573  90.716  60.779  1.00  0.00           C  
ATOM    612 HG21 VAL    36      44.828  91.280  60.521  1.00  0.00           H  
ATOM    613 HG22 VAL    36      46.129  91.188  61.419  1.00  0.00           H  
ATOM    614 HG23 VAL    36      46.099  90.497  59.994  1.00  0.00           H  
ATOM    615  C   VAL    36      45.735  87.401  62.677  1.00  0.00           C  
ATOM    616  O   VAL    36      45.914  87.404  63.894  1.00  0.00           O  
ATOM    617  N   CYS    37      45.151  86.403  62.033  1.00  0.00           N  
ATOM    618  H   CYS    37      45.006  86.397  61.185  1.00  0.00           H  
ATOM    619  CA  CYS    37      44.701  85.214  62.729  1.00  0.00           C  
ATOM    620  HA  CYS    37      44.084  85.489  63.425  1.00  0.00           H  
ATOM    621  CB  CYS    37      43.996  84.283  61.768  1.00  0.00           C  
ATOM    622  HB2 CYS    37      44.629  83.980  61.098  1.00  0.00           H  
ATOM    623  HB3 CYS    37      43.696  83.497  62.251  1.00  0.00           H  
ATOM    624  SG  CYS    37      42.592  85.039  60.949  1.00  0.00           S  
ATOM    625  HG  CYS    37      42.980  85.862  60.166  1.00  0.00           H  
ATOM    626  C   CYS    37      45.873  84.485  63.373  1.00  0.00           C  
ATOM    627  O   CYS    37      45.713  83.873  64.425  1.00  0.00           O  
ATOM    628  N   LEU    38      47.054  84.579  62.755  1.00  0.00           N  
ATOM    629  H   LEU    38      47.180  85.005  62.018  1.00  0.00           H  
ATOM    630  CA  LEU    38      48.244  83.951  63.298  1.00  0.00           C  
ATOM    631  HA  LEU    38      47.994  83.055  63.573  1.00  0.00           H  
ATOM    632  CB  LEU    38      49.356  83.849  62.245  1.00  0.00           C  
ATOM    633  HB2 LEU    38      49.613  84.746  61.981  1.00  0.00           H  
ATOM    634  HB3 LEU    38      50.133  83.441  62.657  1.00  0.00           H  
ATOM    635  CG  LEU    38      49.003  83.056  60.986  1.00  0.00           C  
ATOM    636  HG  LEU    38      48.451  83.581  60.385  1.00  0.00           H  
ATOM    637  CD1 LEU    38      50.276  82.723  60.228  1.00  0.00           C  
ATOM    638 HD11 LEU    38      50.055  82.220  59.429  1.00  0.00           H  
ATOM    639 HD12 LEU    38      50.728  83.544  59.978  1.00  0.00           H  
ATOM    640 HD13 LEU    38      50.859  82.192  60.792  1.00  0.00           H  
ATOM    641  CD2 LEU    38      48.186  81.835  61.371  1.00  0.00           C  
ATOM    642 HD21 LEU    38      47.961  81.331  60.573  1.00  0.00           H  
ATOM    643 HD22 LEU    38      48.703  81.276  61.971  1.00  0.00           H  
ATOM    644 HD23 LEU    38      47.371  82.118  61.815  1.00  0.00           H  
ATOM    645  C   LEU    38      48.760  84.722  64.505  1.00  0.00           C  
ATOM    646  O   LEU    38      49.375  84.139  65.390  1.00  0.00           O  
ATOM    647  N   ILE    39      48.450  86.013  64.585  1.00  0.00           N  
ATOM    648  H   ILE    39      48.098  86.476  63.952  1.00  0.00           H  
ATOM    649  CA  ILE    39      48.708  86.739  65.820  1.00  0.00           C  
ATOM    650  HA  ILE    39      49.654  86.660  66.022  1.00  0.00           H  
ATOM    651  CB  ILE    39      48.394  88.239  65.693  1.00  0.00           C  
ATOM    652  HB  ILE    39      47.493  88.355  65.352  1.00  0.00           H  
ATOM    653  CG2 ILE    39      48.482  88.896  67.061  1.00  0.00           C  
ATOM    654 HG21 ILE    39      48.284  89.842  66.979  1.00  0.00           H  
ATOM    655 HG22 ILE    39      47.841  88.482  67.661  1.00  0.00           H  
ATOM    656 HG23 ILE    39      49.377  88.783  67.417  1.00  0.00           H  
ATOM    657  CG1 ILE    39      49.364  88.893  64.711  1.00  0.00           C  
ATOM    658 HG12 ILE    39      50.247  88.923  65.111  1.00  0.00           H  
ATOM    659 HG13 ILE    39      49.431  88.340  63.917  1.00  0.00           H  
ATOM    660  CD1 ILE    39      48.960  90.291  64.304  1.00  0.00           C  
ATOM    661 HD11 ILE    39      49.613  90.649  63.683  1.00  0.00           H  
ATOM    662 HD12 ILE    39      48.089  90.265  63.877  1.00  0.00           H  
ATOM    663 HD13 ILE    39      48.918  90.858  65.090  1.00  0.00           H  
ATOM    664  C   ILE    39      47.868  86.133  66.932  1.00  0.00           C  
ATOM    665  O   ILE    39      48.378  85.850  68.015  1.00  0.00           O  
ATOM    666  N   PHE    40      46.590  85.895  66.639  1.00  0.00           N  
ATOM    667  H   PHE    40      46.221  86.096  65.889  1.00  0.00           H  
ATOM    668  CA  PHE    40      45.700  85.256  67.601  1.00  0.00           C  
ATOM    669  HA  PHE    40      45.743  85.776  68.419  1.00  0.00           H  
ATOM    670  CB  PHE    40      44.269  85.250  67.088  1.00  0.00           C  
ATOM    671  HB2 PHE    40      44.262  84.988  66.154  1.00  0.00           H  
ATOM    672  HB3 PHE    40      43.755  84.585  67.573  1.00  0.00           H  
ATOM    673  CG  PHE    40      43.617  86.583  67.233  1.00  0.00           C  
ATOM    674  CD1 PHE    40      43.549  87.450  66.159  1.00  0.00           C  
ATOM    675  HD1 PHE    40      43.903  87.194  65.338  1.00  0.00           H  
ATOM    676  CE1 PHE    40      42.961  88.692  66.291  1.00  0.00           C  
ATOM    677  HE1 PHE    40      42.922  89.268  65.562  1.00  0.00           H  
ATOM    678  CZ  PHE    40      42.433  89.077  67.503  1.00  0.00           C  
ATOM    679  HZ  PHE    40      42.036  89.913  67.594  1.00  0.00           H  
ATOM    680  CE2 PHE    40      42.494  88.219  68.583  1.00  0.00           C  
ATOM    681  HE2 PHE    40      42.139  88.477  69.403  1.00  0.00           H  
ATOM    682  CD2 PHE    40      43.082  86.978  68.446  1.00  0.00           C  
ATOM    683  HD2 PHE    40      43.119  86.402  69.175  1.00  0.00           H  
ATOM    684  C   PHE    40      46.140  83.840  67.922  1.00  0.00           C  
ATOM    685  O   PHE    40      46.000  83.397  69.059  1.00  0.00           O  
ATOM    686  N   SER    41      46.707  83.153  66.934  1.00  0.00           N  
ATOM    687  H   SER    41      46.764  83.436  66.124  1.00  0.00           H  
ATOM    688  CA  SER    41      47.285  81.844  67.151  1.00  0.00           C  
ATOM    689  HA  SER    41      46.593  81.252  67.486  1.00  0.00           H  
ATOM    690  CB  SER    41      47.816  81.281  65.843  1.00  0.00           C  
ATOM    691  HB2 SER    41      47.086  81.184  65.212  1.00  0.00           H  
ATOM    692  HB3 SER    41      48.447  81.906  65.453  1.00  0.00           H  
ATOM    693  OG  SER    41      48.439  80.045  66.029  1.00  0.00           O  
ATOM    694  HG  SER    41      49.203  80.163  66.357  1.00  0.00           H  
ATOM    695  C   SER    41      48.394  81.918  68.184  1.00  0.00           C  
ATOM    696  O   SER    41      48.383  81.174  69.160  1.00  0.00           O  
ATOM    697  N   VAL    42      49.325  82.842  67.988  1.00  0.00           N  
ATOM    698  H   VAL    42      49.354  83.357  67.300  1.00  0.00           H  
ATOM    699  CA  VAL    42      50.395  83.058  68.949  1.00  0.00           C  
ATOM    700  HA  VAL    42      50.926  82.247  68.979  1.00  0.00           H  
ATOM    701  CB  VAL    42      51.294  84.227  68.513  1.00  0.00           C  
ATOM    702  HB  VAL    42      50.745  84.990  68.274  1.00  0.00           H  
ATOM    703  CG1 VAL    42      52.209  84.623  69.658  1.00  0.00           C  
ATOM    704 HG11 VAL    42      52.775  85.360  69.380  1.00  0.00           H  
ATOM    705 HG12 VAL    42      51.675  84.895  70.420  1.00  0.00           H  
ATOM    706 HG13 VAL    42      52.763  83.867  69.906  1.00  0.00           H  
ATOM    707  CG2 VAL    42      52.116  83.807  67.303  1.00  0.00           C  
ATOM    708 HG21 VAL    42      52.684  84.543  67.026  1.00  0.00           H  
ATOM    709 HG22 VAL    42      52.667  83.043  67.535  1.00  0.00           H  
ATOM    710 HG23 VAL    42      51.521  83.567  66.575  1.00  0.00           H  
ATOM    711  C   VAL    42      49.843  83.324  70.337  1.00  0.00           C  
ATOM    712  O   VAL    42      50.321  82.743  71.309  1.00  0.00           O  
ATOM    713  N   LEU    43      48.824  84.178  70.421  1.00  0.00           N  
ATOM    714  H   LEU    43      48.487  84.589  69.744  1.00  0.00           H  
ATOM    715  CA  LEU    43      48.185  84.492  71.688  1.00  0.00           C  
ATOM    716  HA  LEU    43      48.860  84.850  72.285  1.00  0.00           H  
ATOM    717  CB  LEU    43      47.087  85.540  71.477  1.00  0.00           C  
ATOM    718  HB2 LEU    43      46.473  85.209  70.803  1.00  0.00           H  
ATOM    719  HB3 LEU    43      46.583  85.626  72.301  1.00  0.00           H  
ATOM    720  CG  LEU    43      47.567  86.934  71.054  1.00  0.00           C  
ATOM    721  HG  LEU    43      48.130  86.867  70.267  1.00  0.00           H  
ATOM    722  CD1 LEU    43      46.361  87.801  70.718  1.00  0.00           C  
ATOM    723 HD11 LEU    43      46.661  88.684  70.450  1.00  0.00           H  
ATOM    724 HD12 LEU    43      45.863  87.395  69.991  1.00  0.00           H  
ATOM    725 HD13 LEU    43      45.790  87.877  71.498  1.00  0.00           H  
ATOM    726  CD2 LEU    43      48.381  87.551  72.174  1.00  0.00           C  
ATOM    727 HD21 LEU    43      48.684  88.433  71.906  1.00  0.00           H  
ATOM    728 HD22 LEU    43      47.832  87.627  72.970  1.00  0.00           H  
ATOM    729 HD23 LEU    43      49.149  86.989  72.364  1.00  0.00           H  
ATOM    730  C   LEU    43      47.595  83.244  72.330  1.00  0.00           C  
ATOM    731  O   LEU    43      47.705  83.059  73.536  1.00  0.00           O  
ATOM    732  N   SER    44      47.005  82.369  71.521  1.00  0.00           N  
ATOM    733  H   SER    44      46.912  82.487  70.674  1.00  0.00           H  
ATOM    734  CA  SER    44      46.458  81.114  72.016  1.00  0.00           C  
ATOM    735  HA  SER    44      45.894  81.321  72.777  1.00  0.00           H  
ATOM    736  CB  SER    44      45.625  80.448  70.938  1.00  0.00           C  
ATOM    737  HB2 SER    44      46.154  80.352  70.130  1.00  0.00           H  
ATOM    738  HB3 SER    44      45.378  79.554  71.223  1.00  0.00           H  
ATOM    739  OG  SER    44      44.472  81.188  70.659  1.00  0.00           O  
ATOM    740  HG  SER    44      44.679  81.874  70.221  1.00  0.00           H  
ATOM    741  C   SER    44      47.554  80.160  72.509  1.00  0.00           C  
ATOM    742  O   SER    44      47.347  79.431  73.479  1.00  0.00           O  
ATOM    743  N   THR    45      48.730  80.192  71.885  1.00  0.00           N  
ATOM    744  H   THR    45      48.898  80.631  71.165  1.00  0.00           H  
ATOM    745  CA  THR    45      49.847  79.434  72.438  1.00  0.00           C  
ATOM    746  HA  THR    45      49.502  78.544  72.608  1.00  0.00           H  
ATOM    747  CB  THR    45      51.013  79.300  71.459  1.00  0.00           C  
ATOM    748  HB  THR    45      51.213  80.168  71.075  1.00  0.00           H  
ATOM    749  CG2 THR    45      52.240  78.781  72.184  1.00  0.00           C  
ATOM    750 HG21 THR    45      52.976  78.698  71.557  1.00  0.00           H  
ATOM    751 HG22 THR    45      52.485  79.400  72.890  1.00  0.00           H  
ATOM    752 HG23 THR    45      52.045  77.912  72.569  1.00  0.00           H  
ATOM    753  OG1 THR    45      50.651  78.376  70.430  1.00  0.00           O  
ATOM    754  HG1 THR    45      50.941  78.651  69.691  1.00  0.00           H  
ATOM    755  C   THR    45      50.337  80.029  73.750  1.00  0.00           C  
ATOM    756  O   THR    45      50.685  79.299  74.678  1.00  0.00           O  
ATOM    757  N   ILE    46      50.322  81.348  73.850  1.00  0.00           N  
ATOM    758  H   ILE    46      50.125  81.884  73.207  1.00  0.00           H  
ATOM    759  CA  ILE    46      50.651  81.991  75.105  1.00  0.00           C  
ATOM    760  HA  ILE    46      51.518  81.672  75.402  1.00  0.00           H  
ATOM    761  CB  ILE    46      50.745  83.511  74.933  1.00  0.00           C  
ATOM    762  HB  ILE    46      49.914  83.840  74.556  1.00  0.00           H  
ATOM    763  CG2 ILE    46      50.965  84.169  76.281  1.00  0.00           C  
ATOM    764 HG21 ILE    46      51.024  85.130  76.166  1.00  0.00           H  
ATOM    765 HG22 ILE    46      50.223  83.959  76.869  1.00  0.00           H  
ATOM    766 HG23 ILE    46      51.790  83.839  76.671  1.00  0.00           H  
ATOM    767  CG1 ILE    46      51.886  83.861  73.979  1.00  0.00           C  
ATOM    768 HG12 ILE    46      52.733  83.711  74.428  1.00  0.00           H  
ATOM    769 HG13 ILE    46      51.859  83.260  73.218  1.00  0.00           H  
ATOM    770  CD1 ILE    46      51.834  85.288  73.485  1.00  0.00           C  
ATOM    771 HD11 ILE    46      52.580  85.451  72.886  1.00  0.00           H  
ATOM    772 HD12 ILE    46      51.001  85.436  73.011  1.00  0.00           H  
ATOM    773 HD13 ILE    46      51.888  85.894  74.240  1.00  0.00           H  
ATOM    774  C   ILE    46      49.602  81.636  76.150  1.00  0.00           C  
ATOM    775  O   ILE    46      48.408  81.823  75.934  1.00  0.00           O  
ATOM    776  N   GLU    47      50.049  81.095  77.277  1.00  0.00           N  
ATOM    777  H   GLU    47      50.882  81.009  77.473  1.00  0.00           H  
ATOM    778  CA  GLU    47      49.131  80.591  78.296  1.00  0.00           C  
ATOM    779  HA  GLU    47      48.586  79.903  77.883  1.00  0.00           H  
ATOM    780  CB  GLU    47      49.914  79.993  79.460  1.00  0.00           C  
ATOM    781  HB2 GLU    47      50.483  80.679  79.843  1.00  0.00           H  
ATOM    782  HB3 GLU    47      49.292  79.721  80.152  1.00  0.00           H  
ATOM    783  CG  GLU    47      50.771  78.802  79.070  1.00  0.00           C  
ATOM    784  HG2 GLU    47      51.553  79.114  78.588  1.00  0.00           H  
ATOM    785  HG3 GLU    47      51.090  78.360  79.873  1.00  0.00           H  
ATOM    786  CD  GLU    47      50.029  77.812  78.221  1.00  0.00           C  
ATOM    787  OE1 GLU    47      48.968  77.388  78.609  1.00  0.00           O  
ATOM    788  OE2 GLU    47      50.528  77.495  77.170  1.00  0.00           O  
ATOM    789  C   GLU    47      48.197  81.681  78.806  1.00  0.00           C  
ATOM    790  O   GLU    47      47.012  81.439  79.037  1.00  0.00           O  
ATOM    791  N   GLN    48      48.724  82.894  78.922  1.00  0.00           N  
ATOM    792  H   GLN    48      49.548  83.068  78.749  1.00  0.00           H  
ATOM    793  CA  GLN    48      47.958  84.056  79.355  1.00  0.00           C  
ATOM    794  HA  GLN    48      47.671  83.867  80.262  1.00  0.00           H  
ATOM    795  CB  GLN    48      48.837  85.303  79.309  1.00  0.00           C  
ATOM    796  HB2 GLN    48      49.635  85.146  79.837  1.00  0.00           H  
ATOM    797  HB3 GLN    48      49.126  85.452  78.395  1.00  0.00           H  
ATOM    798  CG  GLN    48      48.150  86.552  79.817  1.00  0.00           C  
ATOM    799  HG2 GLN    48      48.737  87.314  79.691  1.00  0.00           H  
ATOM    800  HG3 GLN    48      47.353  86.717  79.289  1.00  0.00           H  
ATOM    801  CD  GLN    48      47.770  86.451  81.276  1.00  0.00           C  
ATOM    802  OE1 GLN    48      48.596  86.110  82.127  1.00  0.00           O  
ATOM    803  NE2 GLN    48      46.511  86.744  81.577  1.00  0.00           N  
ATOM    804 HE21 GLN    48      45.964  86.978  80.956  1.00  0.00           H  
ATOM    805 HE22 GLN    48      46.242  86.700  82.393  1.00  0.00           H  
ATOM    806  C   GLN    48      46.694  84.302  78.532  1.00  0.00           C  
ATOM    807  O   GLN    48      45.724  84.860  79.046  1.00  0.00           O  
ATOM    808  N   TYR    49      46.699  83.921  77.257  1.00  0.00           N  
ATOM    809  H   TYR    49      47.365  83.546  76.863  1.00  0.00           H  
ATOM    810  CA  TYR    49      45.528  84.125  76.422  1.00  0.00           C  
ATOM    811  HA  TYR    49      44.804  84.425  76.993  1.00  0.00           H  
ATOM    812  CB  TYR    49      45.790  85.187  75.359  1.00  0.00           C  
ATOM    813  HB2 TYR    49      46.169  84.759  74.575  1.00  0.00           H  
ATOM    814  HB3 TYR    49      44.943  85.575  75.089  1.00  0.00           H  
ATOM    815  CG  TYR    49      46.712  86.292  75.804  1.00  0.00           C  
ATOM    816  CD1 TYR    49      48.054  86.208  75.489  1.00  0.00           C  
ATOM    817  HD1 TYR    49      48.374  85.477  75.012  1.00  0.00           H  
ATOM    818  CE1 TYR    49      48.920  87.206  75.881  1.00  0.00           C  
ATOM    819  HE1 TYR    49      49.824  87.150  75.669  1.00  0.00           H  
ATOM    820  CZ  TYR    49      48.438  88.295  76.593  1.00  0.00           C  
ATOM    821  OH  TYR    49      49.301  89.291  76.985  1.00  0.00           O  
ATOM    822  HH  TYR    49      48.875  89.882  77.403  1.00  0.00           H  
ATOM    823  CE2 TYR    49      47.097  88.381  76.907  1.00  0.00           C  
ATOM    824  HE2 TYR    49      46.777  89.113  77.383  1.00  0.00           H  
ATOM    825  CD2 TYR    49      46.232  87.381  76.515  1.00  0.00           C  
ATOM    826  HD2 TYR    49      45.328  87.437  76.727  1.00  0.00           H  
ATOM    827  C   TYR    49      45.148  82.830  75.741  1.00  0.00           C  
ATOM    828  O   TYR    49      44.592  82.848  74.648  1.00  0.00           O  
ATOM    829  N   ALA    50      45.451  81.701  76.371  1.00  0.00           N  
ATOM    830  H   ALA    50      45.799  81.661  77.157  1.00  0.00           H  
ATOM    831  CA  ALA    50      45.204  80.410  75.747  1.00  0.00           C  
ATOM    832  HA  ALA    50      45.695  80.374  74.911  1.00  0.00           H  
ATOM    833  CB  ALA    50      45.697  79.289  76.648  1.00  0.00           C  
ATOM    834  HB1 ALA    50      45.528  78.434  76.223  1.00  0.00           H  
ATOM    835  HB2 ALA    50      46.650  79.391  76.800  1.00  0.00           H  
ATOM    836  HB3 ALA    50      45.229  79.326  77.497  1.00  0.00           H  
ATOM    837  C   ALA    50      43.728  80.235  75.427  1.00  0.00           C  
ATOM    838  O   ALA    50      43.332  80.253  74.262  1.00  0.00           O  
ATOM    839  N   ALA    51      42.917  80.069  76.465  1.00  0.00           N  
ATOM    840  H   ALA    51      43.186  80.043  77.281  1.00  0.00           H  
ATOM    841  CA  ALA    51      41.478  79.914  76.306  1.00  0.00           C  
ATOM    842  HA  ALA    51      41.315  79.170  75.705  1.00  0.00           H  
ATOM    843  CB  ALA    51      40.837  79.619  77.651  1.00  0.00           C  
ATOM    844  HB1 ALA    51      39.879  79.517  77.538  1.00  0.00           H  
ATOM    845  HB2 ALA    51      41.208  78.800  78.014  1.00  0.00           H  
ATOM    846  HB3 ALA    51      41.014  80.352  78.262  1.00  0.00           H  
ATOM    847  C   ALA    51      40.860  81.163  75.693  1.00  0.00           C  
ATOM    848  O   ALA    51      39.927  81.069  74.895  1.00  0.00           O  
ATOM    849  N   LEU    52      41.370  82.324  76.097  1.00  0.00           N  
ATOM    850  H   LEU    52      42.038  82.381  76.636  1.00  0.00           H  
ATOM    851  CA  LEU    52      40.852  83.617  75.671  1.00  0.00           C  
ATOM    852  HA  LEU    52      39.921  83.649  75.941  1.00  0.00           H  
ATOM    853  CB  LEU    52      41.653  84.734  76.334  1.00  0.00           C  
ATOM    854  HB2 LEU    52      41.536  84.668  77.295  1.00  0.00           H  
ATOM    855  HB3 LEU    52      42.594  84.588  76.152  1.00  0.00           H  
ATOM    856  CG  LEU    52      41.288  86.154  75.896  1.00  0.00           C  
ATOM    857  HG  LEU    52      41.365  86.244  74.933  1.00  0.00           H  
ATOM    858  CD1 LEU    52      39.847  86.446  76.284  1.00  0.00           C  
ATOM    859 HD11 LEU    52      39.613  87.346  76.007  1.00  0.00           H  
ATOM    860 HD12 LEU    52      39.259  85.811  75.847  1.00  0.00           H  
ATOM    861 HD13 LEU    52      39.749  86.368  77.246  1.00  0.00           H  
ATOM    862  CD2 LEU    52      42.246  87.133  76.548  1.00  0.00           C  
ATOM    863 HD21 LEU    52      42.021  88.036  76.275  1.00  0.00           H  
ATOM    864 HD22 LEU    52      42.176  87.060  77.513  1.00  0.00           H  
ATOM    865 HD23 LEU    52      43.154  86.929  76.273  1.00  0.00           H  
ATOM    866  C   LEU    52      40.903  83.805  74.167  1.00  0.00           C  
ATOM    867  O   LEU    52      39.868  83.996  73.523  1.00  0.00           O  
ATOM    868  N   ALA    53      42.113  83.767  73.617  1.00  0.00           N  
ATOM    869  H   ALA    53      42.836  83.629  74.062  1.00  0.00           H  
ATOM    870  CA  ALA    53      42.316  83.959  72.196  1.00  0.00           C  
ATOM    871  HA  ALA    53      41.829  84.753  71.925  1.00  0.00           H  
ATOM    872  CB  ALA    53      43.785  84.175  71.884  1.00  0.00           C  
ATOM    873  HB1 ALA    53      43.898  84.301  70.929  1.00  0.00           H  
ATOM    874  HB2 ALA    53      44.103  84.962  72.354  1.00  0.00           H  
ATOM    875  HB3 ALA    53      44.294  83.400  72.170  1.00  0.00           H  
ATOM    876  C   ALA    53      41.782  82.777  71.424  1.00  0.00           C  
ATOM    877  O   ALA    53      41.347  82.928  70.292  1.00  0.00           O  
ATOM    878  N   THR    54      41.759  81.597  72.042  1.00  0.00           N  
ATOM    879  H   THR    54      42.109  81.444  72.813  1.00  0.00           H  
ATOM    880  CA  THR    54      41.114  80.450  71.425  1.00  0.00           C  
ATOM    881  HA  THR    54      41.562  80.271  70.584  1.00  0.00           H  
ATOM    882  CB  THR    54      41.242  79.217  72.322  1.00  0.00           C  
ATOM    883  HB  THR    54      40.880  79.424  73.198  1.00  0.00           H  
ATOM    884  CG2 THR    54      40.453  78.043  71.778  1.00  0.00           C  
ATOM    885 HG21 THR    54      40.557  77.281  72.370  1.00  0.00           H  
ATOM    886 HG22 THR    54      39.515  78.282  71.721  1.00  0.00           H  
ATOM    887 HG23 THR    54      40.782  77.813  70.895  1.00  0.00           H  
ATOM    888  OG1 THR    54      42.626  78.874  72.412  1.00  0.00           O  
ATOM    889  HG1 THR    54      42.862  78.868  73.218  1.00  0.00           H  
ATOM    890  C   THR    54      39.652  80.739  71.128  1.00  0.00           C  
ATOM    891  O   THR    54      39.189  80.496  70.015  1.00  0.00           O  
ATOM    892  N   GLY    55      38.938  81.278  72.112  1.00  0.00           N  
ATOM    893  H   GLY    55      39.245  81.427  72.901  1.00  0.00           H  
ATOM    894  CA  GLY    55      37.546  81.667  71.925  1.00  0.00           C  
ATOM    895  HA2 GLY    55      37.026  80.895  71.654  1.00  0.00           H  
ATOM    896  HA3 GLY    55      37.178  81.975  72.768  1.00  0.00           H  
ATOM    897  C   GLY    55      37.415  82.766  70.877  1.00  0.00           C  
ATOM    898  O   GLY    55      36.580  82.675  69.979  1.00  0.00           O  
ATOM    899  N   THR    56      38.239  83.801  71.001  1.00  0.00           N  
ATOM    900  H   THR    56      38.839  83.865  71.614  1.00  0.00           H  
ATOM    901  CA  THR    56      38.190  84.932  70.089  1.00  0.00           C  
ATOM    902  HA  THR    56      37.307  85.325  70.171  1.00  0.00           H  
ATOM    903  CB  THR    56      39.243  85.980  70.458  1.00  0.00           C  
ATOM    904  HB  THR    56      40.126  85.584  70.394  1.00  0.00           H  
ATOM    905  CG2 THR    56      39.148  87.157  69.505  1.00  0.00           C  
ATOM    906 HG21 THR    56      39.816  87.819  69.741  1.00  0.00           H  
ATOM    907 HG22 THR    56      39.302  86.852  68.597  1.00  0.00           H  
ATOM    908 HG23 THR    56      38.265  87.553  69.567  1.00  0.00           H  
ATOM    909  OG1 THR    56      39.013  86.435  71.798  1.00  0.00           O  
ATOM    910  HG1 THR    56      39.233  85.832  72.340  1.00  0.00           H  
ATOM    911  C   THR    56      38.397  84.494  68.651  1.00  0.00           C  
ATOM    912  O   THR    56      37.576  84.775  67.774  1.00  0.00           O  
ATOM    913  N   LEU    57      39.500  83.790  68.442  1.00  0.00           N  
ATOM    914  H   LEU    57      40.071  83.622  69.063  1.00  0.00           H  
ATOM    915  CA  LEU    57      39.866  83.230  67.161  1.00  0.00           C  
ATOM    916  HA  LEU    57      39.998  83.959  66.535  1.00  0.00           H  
ATOM    917  CB  LEU    57      41.172  82.439  67.283  1.00  0.00           C  
ATOM    918  HB2 LEU    57      41.859  83.034  67.621  1.00  0.00           H  
ATOM    919  HB3 LEU    57      41.047  81.744  67.948  1.00  0.00           H  
ATOM    920  CG  LEU    57      41.688  81.789  65.996  1.00  0.00           C  
ATOM    921  HG  LEU    57      41.031  81.166  65.648  1.00  0.00           H  
ATOM    922  CD1 LEU    57      41.931  82.866  64.943  1.00  0.00           C  
ATOM    923 HD11 LEU    57      42.258  82.454  64.128  1.00  0.00           H  
ATOM    924 HD12 LEU    57      41.100  83.332  64.759  1.00  0.00           H  
ATOM    925 HD13 LEU    57      42.589  83.498  65.272  1.00  0.00           H  
ATOM    926  CD2 LEU    57      42.969  81.025  66.302  1.00  0.00           C  
ATOM    927 HD21 LEU    57      43.301  80.611  65.490  1.00  0.00           H  
ATOM    928 HD22 LEU    57      43.637  81.638  66.648  1.00  0.00           H  
ATOM    929 HD23 LEU    57      42.787  80.339  66.963  1.00  0.00           H  
ATOM    930  C   LEU    57      38.767  82.342  66.635  1.00  0.00           C  
ATOM    931  O   LEU    57      38.397  82.472  65.481  1.00  0.00           O  
ATOM    932  N   PHE    58      38.218  81.471  67.479  1.00  0.00           N  
ATOM    933  H   PHE    58      38.481  81.363  68.291  1.00  0.00           H  
ATOM    934  CA  PHE    58      37.105  80.610  67.092  1.00  0.00           C  
ATOM    935  HA  PHE    58      37.437  79.966  66.447  1.00  0.00           H  
ATOM    936  CB  PHE    58      36.573  79.864  68.320  1.00  0.00           C  
ATOM    937  HB2 PHE    58      37.182  79.139  68.531  1.00  0.00           H  
ATOM    938  HB3 PHE    58      36.579  80.469  69.078  1.00  0.00           H  
ATOM    939  CG  PHE    58      35.197  79.304  68.165  1.00  0.00           C  
ATOM    940  CD1 PHE    58      34.908  78.434  67.139  1.00  0.00           C  
ATOM    941  HD1 PHE    58      35.575  78.198  66.536  1.00  0.00           H  
ATOM    942  CE1 PHE    58      33.639  77.907  66.993  1.00  0.00           C  
ATOM    943  HE1 PHE    58      33.457  77.319  66.296  1.00  0.00           H  
ATOM    944  CZ  PHE    58      32.645  78.253  67.879  1.00  0.00           C  
ATOM    945  HZ  PHE    58      31.790  77.902  67.781  1.00  0.00           H  
ATOM    946  CE2 PHE    58      32.922  79.123  68.913  1.00  0.00           C  
ATOM    947  HE2 PHE    58      32.253  79.361  69.514  1.00  0.00           H  
ATOM    948  CD2 PHE    58      34.192  79.639  69.054  1.00  0.00           C  
ATOM    949  HD2 PHE    58      34.376  80.220  69.756  1.00  0.00           H  
ATOM    950  C   PHE    58      35.987  81.391  66.403  1.00  0.00           C  
ATOM    951  O   PHE    58      35.543  81.007  65.321  1.00  0.00           O  
ATOM    952  N   TRP    59      35.560  82.496  67.012  1.00  0.00           N  
ATOM    953  H   TRP    59      35.846  82.768  67.776  1.00  0.00           H  
ATOM    954  CA  TRP    59      34.542  83.352  66.403  1.00  0.00           C  
ATOM    955  HA  TRP    59      33.732  82.823  66.331  1.00  0.00           H  
ATOM    956  CB  TRP    59      34.287  84.581  67.263  1.00  0.00           C  
ATOM    957  HB2 TRP    59      35.037  85.190  67.177  1.00  0.00           H  
ATOM    958  HB3 TRP    59      33.504  85.046  66.929  1.00  0.00           H  
ATOM    959  CG  TRP    59      34.085  84.258  68.698  1.00  0.00           C  
ATOM    960  CD1 TRP    59      33.617  83.090  69.210  1.00  0.00           C  
ATOM    961  HD1 TRP    59      33.350  82.357  68.705  1.00  0.00           H  
ATOM    962  NE1 TRP    59      33.596  83.149  70.580  1.00  0.00           N  
ATOM    963  HE1 TRP    59      33.339  82.518  71.105  1.00  0.00           H  
ATOM    964  CE2 TRP    59      34.053  84.382  70.976  1.00  0.00           C  
ATOM    965  CZ2 TRP    59      34.219  84.908  72.246  1.00  0.00           C  
ATOM    966  HZ2 TRP    59      34.010  84.413  73.005  1.00  0.00           H  
ATOM    967  CH2 TRP    59      34.712  86.208  72.344  1.00  0.00           C  
ATOM    968  HH2 TRP    59      34.836  86.584  73.185  1.00  0.00           H  
ATOM    969  CZ3 TRP    59      35.018  86.946  71.229  1.00  0.00           C  
ATOM    970  HZ3 TRP    59      35.342  87.812  71.328  1.00  0.00           H  
ATOM    971  CE3 TRP    59      34.851  86.419  69.955  1.00  0.00           C  
ATOM    972  HE3 TRP    59      35.058  86.923  69.202  1.00  0.00           H  
ATOM    973  CD2 TRP    59      34.364  85.113  69.829  1.00  0.00           C  
ATOM    974  C   TRP    59      34.969  83.818  65.019  1.00  0.00           C  
ATOM    975  O   TRP    59      34.194  83.754  64.063  1.00  0.00           O  
ATOM    976  N   MET    60      36.215  84.276  64.920  1.00  0.00           N  
ATOM    977  H   MET    60      36.759  84.322  65.584  1.00  0.00           H  
ATOM    978  CA  MET    60      36.775  84.747  63.657  1.00  0.00           C  
ATOM    979  HA  MET    60      36.228  85.479  63.331  1.00  0.00           H  
ATOM    980  CB  MET    60      38.205  85.235  63.879  1.00  0.00           C  
ATOM    981  HB2 MET    60      38.729  84.504  64.242  1.00  0.00           H  
ATOM    982  HB3 MET    60      38.592  85.462  63.019  1.00  0.00           H  
ATOM    983  CG  MET    60      38.337  86.434  64.803  1.00  0.00           C  
ATOM    984  HG2 MET    60      37.994  87.224  64.358  1.00  0.00           H  
ATOM    985  HG3 MET    60      37.792  86.294  65.593  1.00  0.00           H  
ATOM    986  SD  MET    60      40.047  86.718  65.296  1.00  0.00           S  
ATOM    987  CE  MET    60      40.738  87.225  63.725  1.00  0.00           C  
ATOM    988  HE1 MET    60      41.623  87.597  63.865  1.00  0.00           H  
ATOM    989  HE2 MET    60      40.800  86.457  63.136  1.00  0.00           H  
ATOM    990  HE3 MET    60      40.166  87.896  63.321  1.00  0.00           H  
ATOM    991  C   MET    60      36.768  83.635  62.615  1.00  0.00           C  
ATOM    992  O   MET    60      36.426  83.848  61.450  1.00  0.00           O  
ATOM    993  N   GLU    61      37.158  82.452  63.064  1.00  0.00           N  
ATOM    994  H   GLU    61      37.347  82.311  63.891  1.00  0.00           H  
ATOM    995  CA  GLU    61      37.311  81.279  62.241  1.00  0.00           C  
ATOM    996  HA  GLU    61      37.901  81.502  61.504  1.00  0.00           H  
ATOM    997  CB  GLU    61      37.927  80.160  63.065  1.00  0.00           C  
ATOM    998  HB2 GLU    61      37.429  80.061  63.891  1.00  0.00           H  
ATOM    999  HB3 GLU    61      37.843  79.324  62.581  1.00  0.00           H  
ATOM   1000  CG  GLU    61      39.384  80.402  63.389  1.00  0.00           C  
ATOM   1001  HG2 GLU    61      39.497  81.309  63.714  1.00  0.00           H  
ATOM   1002  HG3 GLU    61      39.659  79.808  64.105  1.00  0.00           H  
ATOM   1003  CD  GLU    61      40.252  80.189  62.211  1.00  0.00           C  
ATOM   1004  OE1 GLU    61      40.227  79.097  61.705  1.00  0.00           O  
ATOM   1005  OE2 GLU    61      40.941  81.097  61.815  1.00  0.00           O  
ATOM   1006  C   GLU    61      36.010  80.840  61.631  1.00  0.00           C  
ATOM   1007  O   GLU    61      36.000  80.361  60.505  1.00  0.00           O  
ATOM   1008  N   ILE    62      34.904  81.025  62.345  1.00  0.00           N  
ATOM   1009  H   ILE    62      34.887  81.336  63.147  1.00  0.00           H  
ATOM   1010  CA  ILE    62      33.597  80.697  61.784  1.00  0.00           C  
ATOM   1011  HA  ILE    62      33.552  79.734  61.674  1.00  0.00           H  
ATOM   1012  CB  ILE    62      32.465  81.136  62.726  1.00  0.00           C  
ATOM   1013  HB  ILE    62      32.596  82.067  62.965  1.00  0.00           H  
ATOM   1014  CG2 ILE    62      31.123  80.995  62.024  1.00  0.00           C  
ATOM   1015 HG21 ILE    62      30.413  81.273  62.624  1.00  0.00           H  
ATOM   1016 HG22 ILE    62      31.113  81.553  61.230  1.00  0.00           H  
ATOM   1017 HG23 ILE    62      30.986  80.069  61.770  1.00  0.00           H  
ATOM   1018  CG1 ILE    62      32.489  80.301  64.006  1.00  0.00           C  
ATOM   1019 HG12 ILE    62      32.187  79.402  63.803  1.00  0.00           H  
ATOM   1020 HG13 ILE    62      33.404  80.229  64.320  1.00  0.00           H  
ATOM   1021  CD1 ILE    62      31.633  80.869  65.111  1.00  0.00           C  
ATOM   1022 HD11 ILE    62      31.691  80.297  65.892  1.00  0.00           H  
ATOM   1023 HD12 ILE    62      31.946  81.758  65.339  1.00  0.00           H  
ATOM   1024 HD13 ILE    62      30.711  80.918  64.814  1.00  0.00           H  
ATOM   1025  C   ILE    62      33.423  81.376  60.433  1.00  0.00           C  
ATOM   1026  O   ILE    62      33.094  80.730  59.432  1.00  0.00           O  
ATOM   1027  N   VAL    63      33.672  82.679  60.422  1.00  0.00           N  
ATOM   1028  H   VAL    63      33.899  83.124  61.122  1.00  0.00           H  
ATOM   1029  CA  VAL    63      33.584  83.482  59.220  1.00  0.00           C  
ATOM   1030  HA  VAL    63      32.691  83.372  58.856  1.00  0.00           H  
ATOM   1031  CB  VAL    63      33.831  84.961  59.553  1.00  0.00           C  
ATOM   1032  HB  VAL    63      34.673  85.057  60.026  1.00  0.00           H  
ATOM   1033  CG1 VAL    63      33.920  85.773  58.270  1.00  0.00           C  
ATOM   1034 HG11 VAL    63      34.076  86.705  58.487  1.00  0.00           H  
ATOM   1035 HG12 VAL    63      34.652  85.441  57.727  1.00  0.00           H  
ATOM   1036 HG13 VAL    63      33.089  85.691  57.777  1.00  0.00           H  
ATOM   1037  CG2 VAL    63      32.713  85.467  60.449  1.00  0.00           C  
ATOM   1038 HG21 VAL    63      32.866  86.401  60.661  1.00  0.00           H  
ATOM   1039 HG22 VAL    63      31.863  85.375  59.990  1.00  0.00           H  
ATOM   1040 HG23 VAL    63      32.695  84.948  61.268  1.00  0.00           H  
ATOM   1041  C   VAL    63      34.585  83.029  58.182  1.00  0.00           C  
ATOM   1042  O   VAL    63      34.251  82.917  57.008  1.00  0.00           O  
ATOM   1043  N   LEU    64      35.813  82.781  58.623  1.00  0.00           N  
ATOM   1044  H   LEU    64      36.042  82.834  59.450  1.00  0.00           H  
ATOM   1045  CA  LEU    64      36.894  82.393  57.731  1.00  0.00           C  
ATOM   1046  HA  LEU    64      36.955  83.065  57.034  1.00  0.00           H  
ATOM   1047  CB  LEU    64      38.184  82.324  58.521  1.00  0.00           C  
ATOM   1048  HB2 LEU    64      38.053  81.751  59.293  1.00  0.00           H  
ATOM   1049  HB3 LEU    64      38.869  81.910  57.973  1.00  0.00           H  
ATOM   1050  CG  LEU    64      38.677  83.684  58.990  1.00  0.00           C  
ATOM   1051  HG  LEU    64      37.955  84.179  59.409  1.00  0.00           H  
ATOM   1052  CD1 LEU    64      39.773  83.499  60.012  1.00  0.00           C  
ATOM   1053 HD11 LEU    64      40.087  84.367  60.311  1.00  0.00           H  
ATOM   1054 HD12 LEU    64      39.428  83.002  60.770  1.00  0.00           H  
ATOM   1055 HD13 LEU    64      40.509  83.009  59.613  1.00  0.00           H  
ATOM   1056  CD2 LEU    64      39.174  84.469  57.788  1.00  0.00           C  
ATOM   1057 HD21 LEU    64      39.491  85.339  58.078  1.00  0.00           H  
ATOM   1058 HD22 LEU    64      39.900  83.986  57.363  1.00  0.00           H  
ATOM   1059 HD23 LEU    64      38.449  84.584  57.154  1.00  0.00           H  
ATOM   1060  C   LEU    64      36.640  81.073  57.037  1.00  0.00           C  
ATOM   1061  O   LEU    64      36.943  80.927  55.861  1.00  0.00           O  
ATOM   1062  N   VAL    65      36.046  80.122  57.741  1.00  0.00           N  
ATOM   1063  H   VAL    65      35.868  80.180  58.580  1.00  0.00           H  
ATOM   1064  CA  VAL    65      35.641  78.873  57.118  1.00  0.00           C  
ATOM   1065  HA  VAL    65      36.440  78.452  56.764  1.00  0.00           H  
ATOM   1066  CB  VAL    65      34.994  77.926  58.137  1.00  0.00           C  
ATOM   1067  HB  VAL    65      34.331  78.411  58.653  1.00  0.00           H  
ATOM   1068  CG1 VAL    65      34.316  76.777  57.413  1.00  0.00           C  
ATOM   1069 HG11 VAL    65      33.909  76.181  58.061  1.00  0.00           H  
ATOM   1070 HG12 VAL    65      33.632  77.126  56.821  1.00  0.00           H  
ATOM   1071 HG13 VAL    65      34.974  76.288  56.894  1.00  0.00           H  
ATOM   1072  CG2 VAL    65      36.060  77.384  59.060  1.00  0.00           C  
ATOM   1073 HG21 VAL    65      35.655  76.785  59.706  1.00  0.00           H  
ATOM   1074 HG22 VAL    65      36.722  76.900  58.541  1.00  0.00           H  
ATOM   1075 HG23 VAL    65      36.489  78.119  59.526  1.00  0.00           H  
ATOM   1076  C   VAL    65      34.666  79.136  55.998  1.00  0.00           C  
ATOM   1077  O   VAL    65      34.833  78.627  54.890  1.00  0.00           O  
ATOM   1078  N   VAL    66      33.658  79.958  56.276  1.00  0.00           N  
ATOM   1079  H   VAL    66      33.517  80.312  57.047  1.00  0.00           H  
ATOM   1080  CA  VAL    66      32.696  80.322  55.251  1.00  0.00           C  
ATOM   1081  HA  VAL    66      32.271  79.507  54.941  1.00  0.00           H  
ATOM   1082  CB  VAL    66      31.625  81.264  55.828  1.00  0.00           C  
ATOM   1083  HB  VAL    66      32.050  82.018  56.266  1.00  0.00           H  
ATOM   1084  CG1 VAL    66      30.751  81.801  54.708  1.00  0.00           C  
ATOM   1085 HG11 VAL    66      30.078  82.394  55.078  1.00  0.00           H  
ATOM   1086 HG12 VAL    66      31.300  82.290  54.075  1.00  0.00           H  
ATOM   1087 HG13 VAL    66      30.316  81.062  54.254  1.00  0.00           H  
ATOM   1088  CG2 VAL    66      30.795  80.508  56.852  1.00  0.00           C  
ATOM   1089 HG21 VAL    66      30.118  81.098  57.219  1.00  0.00           H  
ATOM   1090 HG22 VAL    66      30.366  79.750  56.425  1.00  0.00           H  
ATOM   1091 HG23 VAL    66      31.371  80.193  57.566  1.00  0.00           H  
ATOM   1092  C   VAL    66      33.385  80.993  54.070  1.00  0.00           C  
ATOM   1093  O   VAL    66      33.100  80.669  52.920  1.00  0.00           O  
ATOM   1094  N   PHE    67      34.278  81.928  54.372  1.00  0.00           N  
ATOM   1095  H   PHE    67      34.483  82.137  55.181  1.00  0.00           H  
ATOM   1096  CA  PHE    67      35.001  82.694  53.373  1.00  0.00           C  
ATOM   1097  HA  PHE    67      34.345  83.126  52.804  1.00  0.00           H  
ATOM   1098  CB  PHE    67      35.873  83.735  54.066  1.00  0.00           C  
ATOM   1099  HB2 PHE    67      35.301  84.368  54.528  1.00  0.00           H  
ATOM   1100  HB3 PHE    67      36.412  83.295  54.742  1.00  0.00           H  
ATOM   1101  CG  PHE    67      36.776  84.485  53.138  1.00  0.00           C  
ATOM   1102  CD1 PHE    67      36.257  85.190  52.065  1.00  0.00           C  
ATOM   1103  HD1 PHE    67      35.339  85.189  51.915  1.00  0.00           H  
ATOM   1104  CE1 PHE    67      37.086  85.893  51.216  1.00  0.00           C  
ATOM   1105  HE1 PHE    67      36.728  86.362  50.497  1.00  0.00           H  
ATOM   1106  CZ  PHE    67      38.444  85.899  51.435  1.00  0.00           C  
ATOM   1107  HZ  PHE    67      39.004  86.376  50.866  1.00  0.00           H  
ATOM   1108  CE2 PHE    67      38.977  85.199  52.498  1.00  0.00           C  
ATOM   1109  HE2 PHE    67      39.896  85.200  52.643  1.00  0.00           H  
ATOM   1110  CD2 PHE    67      38.145  84.499  53.345  1.00  0.00           C  
ATOM   1111  HD2 PHE    67      38.507  84.031  54.063  1.00  0.00           H  
ATOM   1112  C   PHE    67      35.861  81.819  52.485  1.00  0.00           C  
ATOM   1113  O   PHE    67      35.683  81.802  51.270  1.00  0.00           O  
ATOM   1114  N   PHE    68      36.788  81.101  53.101  1.00  0.00           N  
ATOM   1115  H   PHE    68      36.891  81.101  53.955  1.00  0.00           H  
ATOM   1116  CA  PHE    68      37.727  80.240  52.401  1.00  0.00           C  
ATOM   1117  HA  PHE    68      38.231  80.795  51.786  1.00  0.00           H  
ATOM   1118  CB  PHE    68      38.681  79.569  53.393  1.00  0.00           C  
ATOM   1119  HB2 PHE    68      38.152  79.109  54.064  1.00  0.00           H  
ATOM   1120  HB3 PHE    68      39.189  78.892  52.920  1.00  0.00           H  
ATOM   1121  CG  PHE    68      39.643  80.483  54.091  1.00  0.00           C  
ATOM   1122  CD1 PHE    68      40.015  80.231  55.405  1.00  0.00           C  
ATOM   1123  HD1 PHE    68      39.657  79.498  55.851  1.00  0.00           H  
ATOM   1124  CE1 PHE    68      40.911  81.057  56.057  1.00  0.00           C  
ATOM   1125  HE1 PHE    68      41.155  80.878  56.936  1.00  0.00           H  
ATOM   1126  CZ  PHE    68      41.442  82.146  55.401  1.00  0.00           C  
ATOM   1127  HZ  PHE    68      42.045  82.704  55.837  1.00  0.00           H  
ATOM   1128  CE2 PHE    68      41.078  82.408  54.095  1.00  0.00           C  
ATOM   1129  HE2 PHE    68      41.436  83.143  53.651  1.00  0.00           H  
ATOM   1130  CD2 PHE    68      40.183  81.580  53.447  1.00  0.00           C  
ATOM   1131  HD2 PHE    68      39.941  81.763  52.568  1.00  0.00           H  
ATOM   1132  C   PHE    68      36.996  79.162  51.621  1.00  0.00           C  
ATOM   1133  O   PHE    68      37.366  78.854  50.488  1.00  0.00           O  
ATOM   1134  N   GLY    69      35.959  78.592  52.234  1.00  0.00           N  
ATOM   1135  H   GLY    69      35.707  78.791  53.032  1.00  0.00           H  
ATOM   1136  CA  GLY    69      35.154  77.569  51.594  1.00  0.00           C  
ATOM   1137  HA2 GLY    69      35.708  76.807  51.365  1.00  0.00           H  
ATOM   1138  HA3 GLY    69      34.474  77.251  52.208  1.00  0.00           H  
ATOM   1139  C   GLY    69      34.505  78.126  50.350  1.00  0.00           C  
ATOM   1140  O   GLY    69      34.603  77.525  49.282  1.00  0.00           O  
ATOM   1141  N   THR    70      33.869  79.288  50.493  1.00  0.00           N  
ATOM   1142  H   THR    70      33.798  79.699  51.245  1.00  0.00           H  
ATOM   1143  CA  THR    70      33.230  79.976  49.385  1.00  0.00           C  
ATOM   1144  HA  THR    70      32.510  79.409  49.068  1.00  0.00           H  
ATOM   1145  CB  THR    70      32.643  81.324  49.835  1.00  0.00           C  
ATOM   1146  HB  THR    70      33.359  81.879  50.182  1.00  0.00           H  
ATOM   1147  CG2 THR    70      31.993  82.031  48.658  1.00  0.00           C  
ATOM   1148 HG21 THR    70      31.626  82.879  48.952  1.00  0.00           H  
ATOM   1149 HG22 THR    70      32.656  82.188  47.968  1.00  0.00           H  
ATOM   1150 HG23 THR    70      31.281  81.478  48.301  1.00  0.00           H  
ATOM   1151  OG1 THR    70      31.664  81.103  50.859  1.00  0.00           O  
ATOM   1152  HG1 THR    70      32.051  80.934  51.585  1.00  0.00           H  
ATOM   1153  C   THR    70      34.212  80.209  48.260  1.00  0.00           C  
ATOM   1154  O   THR    70      33.904  79.929  47.104  1.00  0.00           O  
ATOM   1155  N   GLU    71      35.402  80.699  48.609  1.00  0.00           N  
ATOM   1156  H   GLU    71      35.616  80.907  49.416  1.00  0.00           H  
ATOM   1157  CA  GLU    71      36.454  80.926  47.637  1.00  0.00           C  
ATOM   1158  HA  GLU    71      36.152  81.643  47.057  1.00  0.00           H  
ATOM   1159  CB  GLU    71      37.762  81.340  48.308  1.00  0.00           C  
ATOM   1160  HB2 GLU    71      37.956  80.698  49.009  1.00  0.00           H  
ATOM   1161  HB3 GLU    71      38.473  81.267  47.652  1.00  0.00           H  
ATOM   1162  CG  GLU    71      37.823  82.730  48.913  1.00  0.00           C  
ATOM   1163  HG2 GLU    71      37.575  83.394  48.251  1.00  0.00           H  
ATOM   1164  HG3 GLU    71      37.188  82.805  49.642  1.00  0.00           H  
ATOM   1165  CD  GLU    71      39.206  82.989  49.407  1.00  0.00           C  
ATOM   1166  OE1 GLU    71      39.780  82.088  49.964  1.00  0.00           O  
ATOM   1167  OE2 GLU    71      39.712  84.067  49.207  1.00  0.00           O  
ATOM   1168  C   GLU    71      36.712  79.673  46.835  1.00  0.00           C  
ATOM   1169  O   GLU    71      36.768  79.723  45.609  1.00  0.00           O  
ATOM   1170  N   TYR    72      36.885  78.555  47.536  1.00  0.00           N  
ATOM   1171  H   TYR    72      36.823  78.508  48.392  1.00  0.00           H  
ATOM   1172  CA  TYR    72      37.200  77.301  46.884  1.00  0.00           C  
ATOM   1173  HA  TYR    72      37.959  77.480  46.308  1.00  0.00           H  
ATOM   1174  CB  TYR    72      37.586  76.235  47.889  1.00  0.00           C  
ATOM   1175  HB2 TYR    72      38.215  76.598  48.532  1.00  0.00           H  
ATOM   1176  HB3 TYR    72      36.804  75.949  48.387  1.00  0.00           H  
ATOM   1177  CG  TYR    72      38.199  75.061  47.176  1.00  0.00           C  
ATOM   1178  CD1 TYR    72      39.491  75.157  46.687  1.00  0.00           C  
ATOM   1179  HD1 TYR    72      39.982  75.935  46.821  1.00  0.00           H  
ATOM   1180  CE1 TYR    72      40.050  74.101  46.002  1.00  0.00           C  
ATOM   1181  HE1 TYR    72      40.918  74.162  45.674  1.00  0.00           H  
ATOM   1182  CZ  TYR    72      39.307  72.945  45.806  1.00  0.00           C  
ATOM   1183  OH  TYR    72      39.844  71.885  45.123  1.00  0.00           O  
ATOM   1184  HH  TYR    72      39.907  72.079  44.308  1.00  0.00           H  
ATOM   1185  CE2 TYR    72      38.026  72.852  46.295  1.00  0.00           C  
ATOM   1186  HE2 TYR    72      37.536  72.073  46.163  1.00  0.00           H  
ATOM   1187  CD2 TYR    72      37.465  73.908  46.980  1.00  0.00           C  
ATOM   1188  HD2 TYR    72      36.597  73.844  47.308  1.00  0.00           H  
ATOM   1189  C   TYR    72      36.058  76.798  46.013  1.00  0.00           C  
ATOM   1190  O   TYR    72      36.297  76.244  44.944  1.00  0.00           O  
ATOM   1191  N   VAL    73      34.822  77.001  46.450  1.00  0.00           N  
ATOM   1192  H   VAL    73      34.628  77.336  47.218  1.00  0.00           H  
ATOM   1193  CA  VAL    73      33.673  76.657  45.626  1.00  0.00           C  
ATOM   1194  HA  VAL    73      33.703  75.704  45.447  1.00  0.00           H  
ATOM   1195  CB  VAL    73      32.360  76.975  46.362  1.00  0.00           C  
ATOM   1196  HB  VAL    73      32.394  77.880  46.708  1.00  0.00           H  
ATOM   1197  CG1 VAL    73      31.187  76.868  45.402  1.00  0.00           C  
ATOM   1198 HG11 VAL    73      30.364  77.070  45.873  1.00  0.00           H  
ATOM   1199 HG12 VAL    73      31.306  77.498  44.674  1.00  0.00           H  
ATOM   1200 HG13 VAL    73      31.142  75.967  45.045  1.00  0.00           H  
ATOM   1201  CG2 VAL    73      32.183  76.001  47.516  1.00  0.00           C  
ATOM   1202 HG21 VAL    73      31.356  76.199  47.983  1.00  0.00           H  
ATOM   1203 HG22 VAL    73      32.151  75.094  47.173  1.00  0.00           H  
ATOM   1204 HG23 VAL    73      32.929  76.088  48.130  1.00  0.00           H  
ATOM   1205  C   VAL    73      33.725  77.410  44.306  1.00  0.00           C  
ATOM   1206  O   VAL    73      33.527  76.830  43.235  1.00  0.00           O  
ATOM   1207  N   VAL    74      34.020  78.700  44.395  1.00  0.00           N  
ATOM   1208  H   VAL    74      34.147  79.110  45.140  1.00  0.00           H  
ATOM   1209  CA  VAL    74      34.155  79.541  43.226  1.00  0.00           C  
ATOM   1210  HA  VAL    74      33.348  79.458  42.694  1.00  0.00           H  
ATOM   1211  CB  VAL    74      34.321  81.006  43.650  1.00  0.00           C  
ATOM   1212  HB  VAL    74      35.050  81.081  44.286  1.00  0.00           H  
ATOM   1213  CG1 VAL    74      34.645  81.853  42.443  1.00  0.00           C  
ATOM   1214 HG11 VAL    74      34.749  82.778  42.715  1.00  0.00           H  
ATOM   1215 HG12 VAL    74      35.470  81.540  42.040  1.00  0.00           H  
ATOM   1216 HG13 VAL    74      33.924  81.786  41.797  1.00  0.00           H  
ATOM   1217  CG2 VAL    74      33.039  81.490  44.308  1.00  0.00           C  
ATOM   1218 HG21 VAL    74      33.143  82.416  44.577  1.00  0.00           H  
ATOM   1219 HG22 VAL    74      32.304  81.416  43.679  1.00  0.00           H  
ATOM   1220 HG23 VAL    74      32.851  80.946  45.089  1.00  0.00           H  
ATOM   1221  C   VAL    74      35.329  79.095  42.363  1.00  0.00           C  
ATOM   1222  O   VAL    74      35.217  79.070  41.141  1.00  0.00           O  
ATOM   1223  N   ARG    75      36.434  78.713  43.010  1.00  0.00           N  
ATOM   1224  H   ARG    75      36.526  78.769  43.863  1.00  0.00           H  
ATOM   1225  CA  ARG    75      37.598  78.161  42.327  1.00  0.00           C  
ATOM   1226  HA  ARG    75      37.940  78.857  41.744  1.00  0.00           H  
ATOM   1227  CB  ARG    75      38.679  77.758  43.329  1.00  0.00           C  
ATOM   1228  HB2 ARG    75      38.247  77.330  44.085  1.00  0.00           H  
ATOM   1229  HB3 ARG    75      39.246  77.091  42.911  1.00  0.00           H  
ATOM   1230  CG  ARG    75      39.565  78.872  43.856  1.00  0.00           C  
ATOM   1231  HG2 ARG    75      40.034  79.288  43.116  1.00  0.00           H  
ATOM   1232  HG3 ARG    75      39.013  79.558  44.263  1.00  0.00           H  
ATOM   1233  CD  ARG    75      40.557  78.376  44.857  1.00  0.00           C  
ATOM   1234  HD2 ARG    75      41.088  79.122  45.177  1.00  0.00           H  
ATOM   1235  HD3 ARG    75      40.084  78.014  45.623  1.00  0.00           H  
ATOM   1236  NE  ARG    75      41.446  77.352  44.313  1.00  0.00           N  
ATOM   1237  HE  ARG    75      41.265  76.529  44.486  1.00  0.00           H  
ATOM   1238  CZ  ARG    75      42.532  77.613  43.558  1.00  0.00           C  
ATOM   1239  NH1 ARG    75      42.852  78.840  43.241  1.00  0.00           N  
ATOM   1240 HH11 ARG    75      42.367  79.495  43.515  1.00  0.00           H  
ATOM   1241 HH12 ARG    75      43.548  78.992  42.759  1.00  0.00           H  
ATOM   1242  NH2 ARG    75      43.322  76.662  43.097  1.00  0.00           N  
ATOM   1243 HH21 ARG    75      43.152  75.838  43.275  1.00  0.00           H  
ATOM   1244 HH22 ARG    75      44.006  76.866  42.618  1.00  0.00           H  
ATOM   1245  C   ARG    75      37.227  76.949  41.486  1.00  0.00           C  
ATOM   1246  O   ARG    75      37.626  76.853  40.326  1.00  0.00           O  
ATOM   1247  N   LEU    76      36.452  76.040  42.074  1.00  0.00           N  
ATOM   1248  H   LEU    76      36.177  76.106  42.886  1.00  0.00           H  
ATOM   1249  CA  LEU    76      35.993  74.839  41.392  1.00  0.00           C  
ATOM   1250  HA  LEU    76      36.781  74.343  41.120  1.00  0.00           H  
ATOM   1251  CB  LEU    76      35.140  73.990  42.332  1.00  0.00           C  
ATOM   1252  HB2 LEU    76      34.461  74.559  42.726  1.00  0.00           H  
ATOM   1253  HB3 LEU    76      34.678  73.320  41.804  1.00  0.00           H  
ATOM   1254  CG  LEU    76      35.885  73.282  43.459  1.00  0.00           C  
ATOM   1255  HG  LEU    76      36.480  73.896  43.917  1.00  0.00           H  
ATOM   1256  CD1 LEU    76      34.872  72.751  44.463  1.00  0.00           C  
ATOM   1257 HD11 LEU    76      35.337  72.299  45.184  1.00  0.00           H  
ATOM   1258 HD12 LEU    76      34.357  73.489  44.824  1.00  0.00           H  
ATOM   1259 HD13 LEU    76      34.276  72.126  44.022  1.00  0.00           H  
ATOM   1260  CD2 LEU    76      36.717  72.153  42.869  1.00  0.00           C  
ATOM   1261 HD21 LEU    76      37.194  71.697  43.580  1.00  0.00           H  
ATOM   1262 HD22 LEU    76      36.134  71.524  42.416  1.00  0.00           H  
ATOM   1263 HD23 LEU    76      37.354  72.517  42.234  1.00  0.00           H  
ATOM   1264  C   LEU    76      35.183  75.174  40.159  1.00  0.00           C  
ATOM   1265  O   LEU    76      35.392  74.592  39.098  1.00  0.00           O  
ATOM   1266  N   TRP    77      34.269  76.130  40.289  1.00  0.00           N  
ATOM   1267  H   TRP    77      34.086  76.532  41.027  1.00  0.00           H  
ATOM   1268  CA  TRP    77      33.492  76.570  39.142  1.00  0.00           C  
ATOM   1269  HA  TRP    77      33.011  75.802  38.797  1.00  0.00           H  
ATOM   1270  CB  TRP    77      32.486  77.640  39.546  1.00  0.00           C  
ATOM   1271  HB2 TRP    77      31.909  77.288  40.242  1.00  0.00           H  
ATOM   1272  HB3 TRP    77      32.961  78.396  39.926  1.00  0.00           H  
ATOM   1273  CG  TRP    77      31.642  78.114  38.401  1.00  0.00           C  
ATOM   1274  CD1 TRP    77      30.621  77.430  37.817  1.00  0.00           C  
ATOM   1275  HD1 TRP    77      30.339  76.580  38.068  1.00  0.00           H  
ATOM   1276  NE1 TRP    77      30.067  78.174  36.805  1.00  0.00           N  
ATOM   1277  HE1 TRP    77      29.410  77.929  36.307  1.00  0.00           H  
ATOM   1278  CE2 TRP    77      30.730  79.370  36.717  1.00  0.00           C  
ATOM   1279  CZ2 TRP    77      30.532  80.438  35.858  1.00  0.00           C  
ATOM   1280  HZ2 TRP    77      29.865  80.420  35.210  1.00  0.00           H  
ATOM   1281  CH2 TRP    77      31.372  81.541  36.002  1.00  0.00           C  
ATOM   1282  HH2 TRP    77      31.261  82.272  35.438  1.00  0.00           H  
ATOM   1283  CZ3 TRP    77      32.359  81.575  36.955  1.00  0.00           C  
ATOM   1284  HZ3 TRP    77      32.903  82.326  37.024  1.00  0.00           H  
ATOM   1285  CE3 TRP    77      32.560  80.504  37.820  1.00  0.00           C  
ATOM   1286  HE3 TRP    77      33.230  80.532  38.464  1.00  0.00           H  
ATOM   1287  CD2 TRP    77      31.729  79.380  37.698  1.00  0.00           C  
ATOM   1288  C   TRP    77      34.405  77.116  38.061  1.00  0.00           C  
ATOM   1289  O   TRP    77      34.338  76.703  36.902  1.00  0.00           O  
ATOM   1290  N   SER    78      35.269  78.040  38.455  1.00  0.00           N  
ATOM   1291  H   SER    78      35.354  78.288  39.274  1.00  0.00           H  
ATOM   1292  CA  SER    78      36.159  78.727  37.541  1.00  0.00           C  
ATOM   1293  HA  SER    78      35.616  79.151  36.858  1.00  0.00           H  
ATOM   1294  CB  SER    78      36.946  79.758  38.300  1.00  0.00           C  
ATOM   1295  HB2 SER    78      37.361  80.375  37.677  1.00  0.00           H  
ATOM   1296  HB3 SER    78      36.348  80.279  38.858  1.00  0.00           H  
ATOM   1297  OG  SER    78      37.931  79.160  39.096  1.00  0.00           O  
ATOM   1298  HG  SER    78      37.611  78.482  39.476  1.00  0.00           H  
ATOM   1299  C   SER    78      37.108  77.771  36.832  1.00  0.00           C  
ATOM   1300  O   SER    78      37.491  78.010  35.686  1.00  0.00           O  
ATOM   1301  N   ALA    79      37.454  76.668  37.500  1.00  0.00           N  
ATOM   1302  H   ALA    79      37.171  76.492  38.293  1.00  0.00           H  
ATOM   1303  CA  ALA    79      38.345  75.649  36.960  1.00  0.00           C  
ATOM   1304  HA  ALA    79      39.214  76.066  36.855  1.00  0.00           H  
ATOM   1305  CB  ALA    79      38.421  74.478  37.915  1.00  0.00           C  
ATOM   1306  HB1 ALA    79      39.015  73.802  37.552  1.00  0.00           H  
ATOM   1307  HB2 ALA    79      38.761  74.780  38.772  1.00  0.00           H  
ATOM   1308  HB3 ALA    79      37.536  74.100  38.034  1.00  0.00           H  
ATOM   1309  C   ALA    79      37.913  75.146  35.591  1.00  0.00           C  
ATOM   1310  O   ALA    79      38.762  74.772  34.786  1.00  0.00           O  
ATOM   1311  N   GLY    80      36.603  75.128  35.319  1.00  0.00           N  
ATOM   1312  H   GLY    80      36.000  75.433  35.850  1.00  0.00           H  
ATOM   1313  CA  GLY    80      36.080  74.576  34.070  1.00  0.00           C  
ATOM   1314  HA2 GLY    80      36.295  73.631  34.027  1.00  0.00           H  
ATOM   1315  HA3 GLY    80      35.113  74.647  34.073  1.00  0.00           H  
ATOM   1316  C   GLY    80      36.627  75.270  32.821  1.00  0.00           C  
ATOM   1317  O   GLY    80      36.632  74.684  31.739  1.00  0.00           O  
ATOM   1318  N   CYS    81      37.094  76.515  32.966  1.00  0.00           N  
ATOM   1319  H   CYS    81      37.090  76.946  33.710  1.00  0.00           H  
ATOM   1320  CA  CYS    81      37.660  77.254  31.845  1.00  0.00           C  
ATOM   1321  HA  CYS    81      36.999  77.223  31.136  1.00  0.00           H  
ATOM   1322  CB  CYS    81      37.956  78.685  32.245  1.00  0.00           C  
ATOM   1323  HB2 CYS    81      38.165  79.199  31.449  1.00  0.00           H  
ATOM   1324  HB3 CYS    81      37.158  79.076  32.634  1.00  0.00           H  
ATOM   1325  SG  CYS    81      39.322  78.841  33.422  1.00  0.00           S  
ATOM   1326  HG  CYS    81      38.931  78.579  34.526  1.00  0.00           H  
ATOM   1327  C   CYS    81      38.957  76.638  31.355  1.00  0.00           C  
ATOM   1328  O   CYS    81      39.324  76.790  30.189  1.00  0.00           O  
ATOM   1329  N   ARG    82      39.659  75.952  32.244  1.00  0.00           N  
ATOM   1330  H   ARG    82      39.429  75.843  33.066  1.00  0.00           H  
ATOM   1331  CA  ARG    82      40.901  75.320  31.875  1.00  0.00           C  
ATOM   1332  HA  ARG    82      41.423  75.946  31.350  1.00  0.00           H  
ATOM   1333  CB  ARG    82      41.704  74.943  33.100  1.00  0.00           C  
ATOM   1334  HB2 ARG    82      41.126  74.458  33.709  1.00  0.00           H  
ATOM   1335  HB3 ARG    82      42.408  74.332  32.830  1.00  0.00           H  
ATOM   1336  CG  ARG    82      42.331  76.095  33.850  1.00  0.00           C  
ATOM   1337  HG2 ARG    82      41.686  76.814  33.943  1.00  0.00           H  
ATOM   1338  HG3 ARG    82      42.570  75.810  34.746  1.00  0.00           H  
ATOM   1339  CD  ARG    82      43.533  76.592  33.149  1.00  0.00           C  
ATOM   1340  HD2 ARG    82      43.267  77.090  32.360  1.00  0.00           H  
ATOM   1341  HD3 ARG    82      44.013  77.208  33.724  1.00  0.00           H  
ATOM   1342  NE  ARG    82      44.412  75.500  32.762  1.00  0.00           N  
ATOM   1343  HE  ARG    82      44.327  75.193  31.963  1.00  0.00           H  
ATOM   1344  CZ  ARG    82      45.349  74.925  33.544  1.00  0.00           C  
ATOM   1345  NH1 ARG    82      45.556  75.318  34.781  1.00  0.00           N  
ATOM   1346 HH11 ARG    82      45.088  75.958  35.113  1.00  0.00           H  
ATOM   1347 HH12 ARG    82      46.160  74.935  35.259  1.00  0.00           H  
ATOM   1348  NH2 ARG    82      46.082  73.943  33.054  1.00  0.00           N  
ATOM   1349 HH21 ARG    82      45.959  73.677  32.245  1.00  0.00           H  
ATOM   1350 HH22 ARG    82      46.682  73.569  33.543  1.00  0.00           H  
ATOM   1351  C   ARG    82      40.607  74.089  31.072  1.00  0.00           C  
ATOM   1352  O   ARG    82      39.811  73.254  31.490  1.00  0.00           O  
ATOM   1353  N   SER    83      41.283  73.954  29.935  1.00  0.00           N  
ATOM   1354  H   SER    83      41.838  74.538  29.634  1.00  0.00           H  
ATOM   1355  CA  SER    83      41.132  72.776  29.091  1.00  0.00           C  
ATOM   1356  HA  SER    83      40.193  72.670  28.874  1.00  0.00           H  
ATOM   1357  CB  SER    83      41.912  72.947  27.807  1.00  0.00           C  
ATOM   1358  HB2 SER    83      41.707  72.219  27.200  1.00  0.00           H  
ATOM   1359  HB3 SER    83      41.642  73.768  27.366  1.00  0.00           H  
ATOM   1360  OG  SER    83      43.290  72.978  28.061  1.00  0.00           O  
ATOM   1361  HG  SER    83      43.706  73.072  27.338  1.00  0.00           H  
ATOM   1362  C   SER    83      41.608  71.534  29.830  1.00  0.00           C  
ATOM   1363  O   SER    83      41.072  70.442  29.648  1.00  0.00           O  
ATOM   1364  N   LYS    84      42.590  71.725  30.704  1.00  0.00           N  
ATOM   1365  H   LYS    84      42.994  72.477  30.806  1.00  0.00           H  
ATOM   1366  CA  LYS    84      43.075  70.674  31.573  1.00  0.00           C  
ATOM   1367  HA  LYS    84      43.278  69.900  31.025  1.00  0.00           H  
ATOM   1368  CB  LYS    84      44.337  71.128  32.293  1.00  0.00           C  
ATOM   1369  HB2 LYS    84      44.970  71.458  31.636  1.00  0.00           H  
ATOM   1370  HB3 LYS    84      44.115  71.874  32.872  1.00  0.00           H  
ATOM   1371  CG  LYS    84      45.011  70.048  33.123  1.00  0.00           C  
ATOM   1372  HG2 LYS    84      44.378  69.682  33.761  1.00  0.00           H  
ATOM   1373  HG3 LYS    84      45.288  69.318  32.548  1.00  0.00           H  
ATOM   1374  CD  LYS    84      46.216  70.605  33.859  1.00  0.00           C  
ATOM   1375  HD2 LYS    84      46.881  70.898  33.216  1.00  0.00           H  
ATOM   1376  HD3 LYS    84      45.951  71.386  34.369  1.00  0.00           H  
ATOM   1377  CE  LYS    84      46.831  69.575  34.791  1.00  0.00           C  
ATOM   1378  HE2 LYS    84      46.127  69.064  35.221  1.00  0.00           H  
ATOM   1379  HE3 LYS    84      47.363  68.948  34.277  1.00  0.00           H  
ATOM   1380  NZ  LYS    84      47.683  70.219  35.826  1.00  0.00           N  
ATOM   1381  HZ1 LYS    84      48.075  69.591  36.320  1.00  0.00           H  
ATOM   1382  HZ2 LYS    84      48.306  70.717  35.430  1.00  0.00           H  
ATOM   1383  HZ3 LYS    84      47.179  70.734  36.347  1.00  0.00           H  
ATOM   1384  C   LYS    84      42.017  70.283  32.594  1.00  0.00           C  
ATOM   1385  O   LYS    84      41.879  69.110  32.938  1.00  0.00           O  
ATOM   1386  N   TYR    85      41.291  71.275  33.102  1.00  0.00           N  
ATOM   1387  H   TYR    85      41.331  72.092  32.838  1.00  0.00           H  
ATOM   1388  CA  TYR    85      40.349  71.026  34.176  1.00  0.00           C  
ATOM   1389  HA  TYR    85      40.505  70.114  34.467  1.00  0.00           H  
ATOM   1390  CB  TYR    85      40.592  71.993  35.327  1.00  0.00           C  
ATOM   1391  HB2 TYR    85      40.387  72.893  35.030  1.00  0.00           H  
ATOM   1392  HB3 TYR    85      39.977  71.785  36.047  1.00  0.00           H  
ATOM   1393  CG  TYR    85      42.005  71.966  35.867  1.00  0.00           C  
ATOM   1394  CD1 TYR    85      42.642  70.758  36.073  1.00  0.00           C  
ATOM   1395  HD1 TYR    85      42.208  69.963  35.861  1.00  0.00           H  
ATOM   1396  CE1 TYR    85      43.917  70.726  36.591  1.00  0.00           C  
ATOM   1397  HE1 TYR    85      44.342  69.911  36.733  1.00  0.00           H  
ATOM   1398  CZ  TYR    85      44.565  71.909  36.900  1.00  0.00           C  
ATOM   1399  OH  TYR    85      45.840  71.867  37.414  1.00  0.00           O  
ATOM   1400  HH  TYR    85      46.112  72.649  37.554  1.00  0.00           H  
ATOM   1401  CE2 TYR    85      43.937  73.116  36.689  1.00  0.00           C  
ATOM   1402  HE2 TYR    85      44.375  73.911  36.894  1.00  0.00           H  
ATOM   1403  CD2 TYR    85      42.656  73.145  36.173  1.00  0.00           C  
ATOM   1404  HD2 TYR    85      42.231  73.960  36.031  1.00  0.00           H  
ATOM   1405  C   TYR    85      38.888  71.106  33.734  1.00  0.00           C  
ATOM   1406  O   TYR    85      38.039  71.620  34.462  1.00  0.00           O  
ATOM   1407  N   VAL    86      38.587  70.541  32.568  1.00  0.00           N  
ATOM   1408  H   VAL    86      39.167  70.205  32.030  1.00  0.00           H  
ATOM   1409  CA  VAL    86      37.205  70.450  32.107  1.00  0.00           C  
ATOM   1410  HA  VAL    86      36.775  71.271  32.392  1.00  0.00           H  
ATOM   1411  CB  VAL    86      37.138  70.314  30.577  1.00  0.00           C  
ATOM   1412  HB  VAL    86      36.214  70.192  30.307  1.00  0.00           H  
ATOM   1413  CG1 VAL    86      37.651  71.565  29.902  1.00  0.00           C  
ATOM   1414 HG11 VAL    86      37.600  71.458  28.939  1.00  0.00           H  
ATOM   1415 HG12 VAL    86      37.110  72.324  30.172  1.00  0.00           H  
ATOM   1416 HG13 VAL    86      38.573  71.718  30.161  1.00  0.00           H  
ATOM   1417  CG2 VAL    86      37.959  69.108  30.154  1.00  0.00           C  
ATOM   1418 HG21 VAL    86      37.923  69.014  29.189  1.00  0.00           H  
ATOM   1419 HG22 VAL    86      38.880  69.230  30.432  1.00  0.00           H  
ATOM   1420 HG23 VAL    86      37.599  68.309  30.570  1.00  0.00           H  
ATOM   1421  C   VAL    86      36.474  69.261  32.715  1.00  0.00           C  
ATOM   1422  O   VAL    86      37.044  68.177  32.873  1.00  0.00           O  
ATOM   1423  N   GLY    87      35.188  69.458  32.982  1.00  0.00           N  
ATOM   1424  H   GLY    87      34.797  70.220  32.905  1.00  0.00           H  
ATOM   1425  CA  GLY    87      34.315  68.387  33.434  1.00  0.00           C  
ATOM   1426  HA2 GLY    87      33.389  68.661  33.341  1.00  0.00           H  
ATOM   1427  HA3 GLY    87      34.438  67.607  32.870  1.00  0.00           H  
ATOM   1428  C   GLY    87      34.592  68.019  34.876  1.00  0.00           C  
ATOM   1429  O   GLY    87      35.386  68.675  35.548  1.00  0.00           O  
ATOM   1430  N   LEU    88      33.936  66.961  35.339  1.00  0.00           N  
ATOM   1431  H   LEU    88      33.360  66.515  34.883  1.00  0.00           H  
ATOM   1432  CA  LEU    88      34.149  66.466  36.686  1.00  0.00           C  
ATOM   1433  HA  LEU    88      33.923  67.187  37.294  1.00  0.00           H  
ATOM   1434  CB  LEU    88      33.257  65.261  36.981  1.00  0.00           C  
ATOM   1435  HB2 LEU    88      32.335  65.559  37.026  1.00  0.00           H  
ATOM   1436  HB3 LEU    88      33.318  64.639  36.239  1.00  0.00           H  
ATOM   1437  CG  LEU    88      33.598  64.515  38.279  1.00  0.00           C  
ATOM   1438  HG  LEU    88      34.507  64.178  38.241  1.00  0.00           H  
ATOM   1439  CD1 LEU    88      33.492  65.472  39.456  1.00  0.00           C  
ATOM   1440 HD11 LEU    88      33.707  65.001  40.276  1.00  0.00           H  
ATOM   1441 HD12 LEU    88      34.113  66.207  39.333  1.00  0.00           H  
ATOM   1442 HD13 LEU    88      32.588  65.819  39.511  1.00  0.00           H  
ATOM   1443  CD2 LEU    88      32.654  63.335  38.445  1.00  0.00           C  
ATOM   1444 HD21 LEU    88      32.868  62.862  39.265  1.00  0.00           H  
ATOM   1445 HD22 LEU    88      31.739  63.655  38.486  1.00  0.00           H  
ATOM   1446 HD23 LEU    88      32.752  62.733  37.690  1.00  0.00           H  
ATOM   1447  C   LEU    88      35.581  66.067  36.888  1.00  0.00           C  
ATOM   1448  O   LEU    88      36.230  66.551  37.809  1.00  0.00           O  
ATOM   1449  N   TRP    89      36.066  65.179  36.023  1.00  0.00           N  
ATOM   1450  H   TRP    89      35.617  64.860  35.363  1.00  0.00           H  
ATOM   1451  CA  TRP    89      37.420  64.667  36.126  1.00  0.00           C  
ATOM   1452  HA  TRP    89      37.473  64.236  36.994  1.00  0.00           H  
ATOM   1453  CB  TRP    89      37.719  63.657  35.037  1.00  0.00           C  
ATOM   1454  HB2 TRP    89      37.122  62.898  35.127  1.00  0.00           H  
ATOM   1455  HB3 TRP    89      37.544  64.054  34.170  1.00  0.00           H  
ATOM   1456  CG  TRP    89      39.142  63.185  35.093  1.00  0.00           C  
ATOM   1457  CD1 TRP    89      39.644  62.207  35.898  1.00  0.00           C  
ATOM   1458  HD1 TRP    89      39.148  61.717  36.514  1.00  0.00           H  
ATOM   1459  NE1 TRP    89      40.988  62.050  35.668  1.00  0.00           N  
ATOM   1460  HE1 TRP    89      41.501  61.486  36.066  1.00  0.00           H  
ATOM   1461  CE2 TRP    89      41.381  62.939  34.700  1.00  0.00           C  
ATOM   1462  CZ2 TRP    89      42.628  63.154  34.135  1.00  0.00           C  
ATOM   1463  HZ2 TRP    89      43.368  62.655  34.396  1.00  0.00           H  
ATOM   1464  CH2 TRP    89      42.733  64.146  33.160  1.00  0.00           C  
ATOM   1465  HH2 TRP    89      43.559  64.310  32.766  1.00  0.00           H  
ATOM   1466  CZ3 TRP    89      41.645  64.886  32.769  1.00  0.00           C  
ATOM   1467  HZ3 TRP    89      41.747  65.543  32.118  1.00  0.00           H  
ATOM   1468  CE3 TRP    89      40.394  64.667  33.332  1.00  0.00           C  
ATOM   1469  HE3 TRP    89      39.659  65.169  33.062  1.00  0.00           H  
ATOM   1470  CD2 TRP    89      40.258  63.677  34.313  1.00  0.00           C  
ATOM   1471  C   TRP    89      38.449  65.760  36.061  1.00  0.00           C  
ATOM   1472  O   TRP    89      39.427  65.723  36.801  1.00  0.00           O  
ATOM   1473  N   GLY    90      38.250  66.735  35.184  1.00  0.00           N  
ATOM   1474  H   GLY    90      37.593  66.775  34.631  1.00  0.00           H  
ATOM   1475  CA  GLY    90      39.182  67.831  35.119  1.00  0.00           C  
ATOM   1476  HA2 GLY    90      40.077  67.495  34.957  1.00  0.00           H  
ATOM   1477  HA3 GLY    90      38.958  68.412  34.375  1.00  0.00           H  
ATOM   1478  C   GLY    90      39.152  68.617  36.415  1.00  0.00           C  
ATOM   1479  O   GLY    90      40.192  69.016  36.923  1.00  0.00           O  
ATOM   1480  N   ARG    91      37.971  68.825  36.973  1.00  0.00           N  
ATOM   1481  H   ARG    91      37.219  68.579  36.636  1.00  0.00           H  
ATOM   1482  CA  ARG    91      37.881  69.514  38.247  1.00  0.00           C  
ATOM   1483  HA  ARG    91      38.474  70.281  38.211  1.00  0.00           H  
ATOM   1484  CB  ARG    91      36.470  70.001  38.478  1.00  0.00           C  
ATOM   1485  HB2 ARG    91      35.851  69.269  38.330  1.00  0.00           H  
ATOM   1486  HB3 ARG    91      36.373  70.271  39.405  1.00  0.00           H  
ATOM   1487  CG  ARG    91      36.095  71.166  37.574  1.00  0.00           C  
ATOM   1488  HG2 ARG    91      36.733  71.886  37.697  1.00  0.00           H  
ATOM   1489  HG3 ARG    91      36.158  70.887  36.647  1.00  0.00           H  
ATOM   1490  CD  ARG    91      34.731  71.668  37.843  1.00  0.00           C  
ATOM   1491  HD2 ARG    91      34.093  70.946  37.733  1.00  0.00           H  
ATOM   1492  HD3 ARG    91      34.671  71.962  38.765  1.00  0.00           H  
ATOM   1493  NE  ARG    91      34.376  72.767  36.960  1.00  0.00           N  
ATOM   1494  HE  ARG    91      34.929  72.975  36.335  1.00  0.00           H  
ATOM   1495  CZ  ARG    91      33.239  73.481  37.056  1.00  0.00           C  
ATOM   1496  NH1 ARG    91      32.372  73.207  38.005  1.00  0.00           N  
ATOM   1497 HH11 ARG    91      32.532  72.573  38.563  1.00  0.00           H  
ATOM   1498 HH12 ARG    91      31.645  73.662  38.068  1.00  0.00           H  
ATOM   1499  NH2 ARG    91      32.993  74.456  36.203  1.00  0.00           N  
ATOM   1500 HH21 ARG    91      33.560  74.638  35.582  1.00  0.00           H  
ATOM   1501 HH22 ARG    91      32.266  74.910  36.267  1.00  0.00           H  
ATOM   1502  C   ARG    91      38.360  68.640  39.410  1.00  0.00           C  
ATOM   1503  O   ARG    91      38.759  69.161  40.450  1.00  0.00           O  
ATOM   1504  N   LEU    92      38.388  67.321  39.214  1.00  0.00           N  
ATOM   1505  H   LEU    92      38.036  66.918  38.541  1.00  0.00           H  
ATOM   1506  CA  LEU    92      39.046  66.456  40.173  1.00  0.00           C  
ATOM   1507  HA  LEU    92      38.708  66.658  41.059  1.00  0.00           H  
ATOM   1508  CB  LEU    92      38.746  64.971  39.907  1.00  0.00           C  
ATOM   1509  HB2 LEU    92      38.961  64.778  38.981  1.00  0.00           H  
ATOM   1510  HB3 LEU    92      39.343  64.437  40.454  1.00  0.00           H  
ATOM   1511  CG  LEU    92      37.308  64.510  40.173  1.00  0.00           C  
ATOM   1512  HG  LEU    92      36.686  65.046  39.656  1.00  0.00           H  
ATOM   1513  CD1 LEU    92      37.150  63.054  39.751  1.00  0.00           C  
ATOM   1514 HD11 LEU    92      36.240  62.765  39.920  1.00  0.00           H  
ATOM   1515 HD12 LEU    92      37.345  62.968  38.805  1.00  0.00           H  
ATOM   1516 HD13 LEU    92      37.764  62.501  40.259  1.00  0.00           H  
ATOM   1517  CD2 LEU    92      36.994  64.683  41.646  1.00  0.00           C  
ATOM   1518 HD21 LEU    92      36.085  64.393  41.820  1.00  0.00           H  
ATOM   1519 HD22 LEU    92      37.609  64.150  42.173  1.00  0.00           H  
ATOM   1520 HD23 LEU    92      37.086  65.617  41.889  1.00  0.00           H  
ATOM   1521  C   LEU    92      40.538  66.711  40.105  1.00  0.00           C  
ATOM   1522  O   LEU    92      41.174  66.867  41.138  1.00  0.00           O  
ATOM   1523  N   ARG    93      41.077  66.820  38.888  1.00  0.00           N  
ATOM   1524  H   ARG    93      40.635  66.698  38.160  1.00  0.00           H  
ATOM   1525  CA  ARG    93      42.482  67.161  38.681  1.00  0.00           C  
ATOM   1526  HA  ARG    93      43.010  66.472  39.114  1.00  0.00           H  
ATOM   1527  CB  ARG    93      42.827  67.192  37.200  1.00  0.00           C  
ATOM   1528  HB2 ARG    93      42.213  67.795  36.752  1.00  0.00           H  
ATOM   1529  HB3 ARG    93      43.717  67.565  37.097  1.00  0.00           H  
ATOM   1530  CG  ARG    93      42.782  65.856  36.504  1.00  0.00           C  
ATOM   1531  HG2 ARG    93      41.914  65.444  36.641  1.00  0.00           H  
ATOM   1532  HG3 ARG    93      42.890  65.981  35.548  1.00  0.00           H  
ATOM   1533  CD  ARG    93      43.840  64.967  37.012  1.00  0.00           C  
ATOM   1534  HD2 ARG    93      43.756  64.884  37.975  1.00  0.00           H  
ATOM   1535  HD3 ARG    93      43.721  64.079  36.639  1.00  0.00           H  
ATOM   1536  NE  ARG    93      45.166  65.451  36.686  1.00  0.00           N  
ATOM   1537  HE  ARG    93      45.261  65.920  35.972  1.00  0.00           H  
ATOM   1538  CZ  ARG    93      46.258  65.210  37.434  1.00  0.00           C  
ATOM   1539  NH1 ARG    93      46.152  64.498  38.534  1.00  0.00           N  
ATOM   1540 HH11 ARG    93      45.386  64.188  38.773  1.00  0.00           H  
ATOM   1541 HH12 ARG    93      46.848  64.342  39.014  1.00  0.00           H  
ATOM   1542  NH2 ARG    93      47.433  65.688  37.062  1.00  0.00           N  
ATOM   1543 HH21 ARG    93      47.499  66.153  36.342  1.00  0.00           H  
ATOM   1544 HH22 ARG    93      48.131  65.534  37.540  1.00  0.00           H  
ATOM   1545  C   ARG    93      42.814  68.506  39.301  1.00  0.00           C  
ATOM   1546  O   ARG    93      43.857  68.658  39.941  1.00  0.00           O  
ATOM   1547  N   PHE    94      41.908  69.465  39.136  1.00  0.00           N  
ATOM   1548  H   PHE    94      41.199  69.373  38.658  1.00  0.00           H  
ATOM   1549  CA  PHE    94      42.037  70.765  39.754  1.00  0.00           C  
ATOM   1550  HA  PHE    94      42.810  71.220  39.384  1.00  0.00           H  
ATOM   1551  CB  PHE    94      40.806  71.615  39.469  1.00  0.00           C  
ATOM   1552  HB2 PHE    94      40.724  71.729  38.509  1.00  0.00           H  
ATOM   1553  HB3 PHE    94      40.020  71.131  39.766  1.00  0.00           H  
ATOM   1554  CG  PHE    94      40.806  72.965  40.112  1.00  0.00           C  
ATOM   1555  CD1 PHE    94      41.526  74.005  39.559  1.00  0.00           C  
ATOM   1556  HD1 PHE    94      42.030  73.856  38.792  1.00  0.00           H  
ATOM   1557  CE1 PHE    94      41.509  75.257  40.125  1.00  0.00           C  
ATOM   1558  HE1 PHE    94      41.995  75.950  39.739  1.00  0.00           H  
ATOM   1559  CZ  PHE    94      40.776  75.482  41.256  1.00  0.00           C  
ATOM   1560  HZ  PHE    94      40.765  76.330  41.638  1.00  0.00           H  
ATOM   1561  CE2 PHE    94      40.052  74.459  41.835  1.00  0.00           C  
ATOM   1562  HE2 PHE    94      39.556  74.614  42.606  1.00  0.00           H  
ATOM   1563  CD2 PHE    94      40.069  73.205  41.261  1.00  0.00           C  
ATOM   1564  HD2 PHE    94      39.582  72.514  41.648  1.00  0.00           H  
ATOM   1565  C   PHE    94      42.219  70.592  41.235  1.00  0.00           C  
ATOM   1566  O   PHE    94      43.216  71.030  41.791  1.00  0.00           O  
ATOM   1567  N   ALA    95      41.284  69.892  41.869  1.00  0.00           N  
ATOM   1568  H   ALA    95      40.587  69.566  41.485  1.00  0.00           H  
ATOM   1569  CA  ALA    95      41.367  69.614  43.296  1.00  0.00           C  
ATOM   1570  HA  ALA    95      41.360  70.463  43.765  1.00  0.00           H  
ATOM   1571  CB  ALA    95      40.172  68.783  43.731  1.00  0.00           C  
ATOM   1572  HB1 ALA    95      40.233  68.601  44.682  1.00  0.00           H  
ATOM   1573  HB2 ALA    95      39.354  69.271  43.547  1.00  0.00           H  
ATOM   1574  HB3 ALA    95      40.165  67.945  43.242  1.00  0.00           H  
ATOM   1575  C   ALA    95      42.667  68.897  43.660  1.00  0.00           C  
ATOM   1576  O   ALA    95      43.268  69.185  44.694  1.00  0.00           O  
ATOM   1577  N   ARG    96      43.102  67.977  42.799  1.00  0.00           N  
ATOM   1578  H   ARG    96      42.692  67.786  42.068  1.00  0.00           H  
ATOM   1579  CA  ARG    96      44.316  67.200  43.007  1.00  0.00           C  
ATOM   1580  HA  ARG    96      44.257  66.866  43.916  1.00  0.00           H  
ATOM   1581  CB  ARG    96      44.398  66.052  42.008  1.00  0.00           C  
ATOM   1582  HB2 ARG    96      44.288  66.414  41.115  1.00  0.00           H  
ATOM   1583  HB3 ARG    96      45.289  65.671  42.052  1.00  0.00           H  
ATOM   1584  CG  ARG    96      43.386  64.932  42.200  1.00  0.00           C  
ATOM   1585  HG2 ARG    96      43.619  64.412  42.985  1.00  0.00           H  
ATOM   1586  HG3 ARG    96      42.507  65.310  42.360  1.00  0.00           H  
ATOM   1587  CD  ARG    96      43.340  64.045  41.008  1.00  0.00           C  
ATOM   1588  HD2 ARG    96      43.483  64.575  40.209  1.00  0.00           H  
ATOM   1589  HD3 ARG    96      44.067  63.405  41.057  1.00  0.00           H  
ATOM   1590  NE  ARG    96      42.078  63.331  40.891  1.00  0.00           N  
ATOM   1591  HE  ARG    96      41.537  63.361  41.559  1.00  0.00           H  
ATOM   1592  CZ  ARG    96      41.698  62.624  39.806  1.00  0.00           C  
ATOM   1593  NH1 ARG    96      42.490  62.542  38.764  1.00  0.00           N  
ATOM   1594 HH11 ARG    96      43.253  62.939  38.771  1.00  0.00           H  
ATOM   1595 HH12 ARG    96      42.247  62.091  38.073  1.00  0.00           H  
ATOM   1596  NH2 ARG    96      40.530  62.008  39.789  1.00  0.00           N  
ATOM   1597 HH21 ARG    96      40.008  62.057  40.471  1.00  0.00           H  
ATOM   1598 HH22 ARG    96      40.291  61.558  39.096  1.00  0.00           H  
ATOM   1599  C   ARG    96      45.591  68.026  42.888  1.00  0.00           C  
ATOM   1600  O   ARG    96      46.641  67.602  43.367  1.00  0.00           O  
ATOM   1601  N   LYS    97      45.539  69.185  42.239  1.00  0.00           N  
ATOM   1602  H   LYS    97      44.842  69.527  41.869  1.00  0.00           H  
ATOM   1603  CA  LYS    97      46.763  69.953  42.139  1.00  0.00           C  
ATOM   1604  HA  LYS    97      47.479  69.364  41.853  1.00  0.00           H  
ATOM   1605  CB  LYS    97      46.652  71.059  41.095  1.00  0.00           C  
ATOM   1606  HB2 LYS    97      47.537  71.236  40.739  1.00  0.00           H  
ATOM   1607  HB3 LYS    97      46.110  70.734  40.359  1.00  0.00           H  
ATOM   1608  CG  LYS    97      46.061  72.366  41.588  1.00  0.00           C  
ATOM   1609  HG2 LYS    97      45.241  72.197  42.078  1.00  0.00           H  
ATOM   1610  HG3 LYS    97      46.675  72.798  42.202  1.00  0.00           H  
ATOM   1611  CD  LYS    97      45.783  73.272  40.409  1.00  0.00           C  
ATOM   1612  HD2 LYS    97      46.621  73.501  39.977  1.00  0.00           H  
ATOM   1613  HD3 LYS    97      45.248  72.793  39.756  1.00  0.00           H  
ATOM   1614  CE  LYS    97      45.066  74.538  40.808  1.00  0.00           C  
ATOM   1615  HE2 LYS    97      44.243  74.316  41.271  1.00  0.00           H  
ATOM   1616  HE3 LYS    97      45.614  75.043  41.429  1.00  0.00           H  
ATOM   1617  NZ  LYS    97      44.764  75.364  39.626  1.00  0.00           N  
ATOM   1618  HZ1 LYS    97      43.922  75.648  39.670  1.00  0.00           H  
ATOM   1619  HZ2 LYS    97      45.312  76.065  39.605  1.00  0.00           H  
ATOM   1620  HZ3 LYS    97      44.875  74.879  38.888  1.00  0.00           H  
ATOM   1621  C   LYS    97      47.085  70.544  43.510  1.00  0.00           C  
ATOM   1622  O   LYS    97      46.182  71.055  44.174  1.00  0.00           O  
ATOM   1623  N   PRO    98      48.356  70.453  43.936  1.00  0.00           N  
ATOM   1624  CD  PRO    98      49.409  70.522  42.896  1.00  0.00           C  
ATOM   1625  HD2 PRO    98      49.336  71.331  42.365  1.00  0.00           H  
ATOM   1626  HD3 PRO    98      49.355  69.773  42.281  1.00  0.00           H  
ATOM   1627  CG  PRO    98      50.675  70.495  43.689  1.00  0.00           C  
ATOM   1628  HG2 PRO    98      51.423  70.851  43.184  1.00  0.00           H  
ATOM   1629  HG3 PRO    98      50.915  69.593  43.953  1.00  0.00           H  
ATOM   1630  CB  PRO    98      50.352  71.336  44.851  1.00  0.00           C  
ATOM   1631  HB2 PRO    98      50.432  72.279  44.637  1.00  0.00           H  
ATOM   1632  HB3 PRO    98      50.954  71.161  45.591  1.00  0.00           H  
ATOM   1633  CA  PRO    98      48.909  70.966  45.206  1.00  0.00           C  
ATOM   1634  HA  PRO    98      48.814  70.300  45.905  1.00  0.00           H  
ATOM   1635  C   PRO    98      48.198  72.202  45.740  1.00  0.00           C  
ATOM   1636  O   PRO    98      47.845  72.253  46.914  1.00  0.00           O  
ATOM   1637  N   ILE    99      48.026  73.202  44.882  1.00  0.00           N  
ATOM   1638  H   ILE    99      48.256  73.157  44.055  1.00  0.00           H  
ATOM   1639  CA  ILE    99      47.431  74.474  45.256  1.00  0.00           C  
ATOM   1640  HA  ILE    99      48.009  74.865  45.930  1.00  0.00           H  
ATOM   1641  CB  ILE    99      47.323  75.388  44.047  1.00  0.00           C  
ATOM   1642  HB  ILE    99      46.858  74.921  43.335  1.00  0.00           H  
ATOM   1643  CG2 ILE    99      46.531  76.626  44.412  1.00  0.00           C  
ATOM   1644 HG21 ILE    99      46.464  77.207  43.638  1.00  0.00           H  
ATOM   1645 HG22 ILE    99      45.641  76.368  44.700  1.00  0.00           H  
ATOM   1646 HG23 ILE    99      46.980  77.097  45.132  1.00  0.00           H  
ATOM   1647  CG1 ILE    99      48.702  75.758  43.538  1.00  0.00           C  
ATOM   1648 HG12 ILE    99      49.115  76.384  44.153  1.00  0.00           H  
ATOM   1649 HG13 ILE    99      49.262  74.966  43.521  1.00  0.00           H  
ATOM   1650  CD1 ILE    99      48.658  76.364  42.168  1.00  0.00           C  
ATOM   1651 HD11 ILE    99      49.558  76.585  41.883  1.00  0.00           H  
ATOM   1652 HD12 ILE    99      48.268  75.730  41.546  1.00  0.00           H  
ATOM   1653 HD13 ILE    99      48.119  77.170  42.188  1.00  0.00           H  
ATOM   1654  C   ILE    99      46.048  74.296  45.824  1.00  0.00           C  
ATOM   1655  O   ILE    99      45.753  74.759  46.922  1.00  0.00           O  
ATOM   1656  N   SER   100      45.203  73.629  45.052  1.00  0.00           N  
ATOM   1657  H   SER   100      45.414  73.310  44.282  1.00  0.00           H  
ATOM   1658  CA  SER   100      43.833  73.374  45.438  1.00  0.00           C  
ATOM   1659  HA  SER   100      43.421  74.224  45.659  1.00  0.00           H  
ATOM   1660  CB  SER   100      43.089  72.739  44.307  1.00  0.00           C  
ATOM   1661  HB2 SER   100      43.562  71.944  44.016  1.00  0.00           H  
ATOM   1662  HB3 SER   100      42.215  72.452  44.616  1.00  0.00           H  
ATOM   1663  OG  SER   100      42.937  73.614  43.224  1.00  0.00           O  
ATOM   1664  HG  SER   100      42.122  73.685  43.034  1.00  0.00           H  
ATOM   1665  C   SER   100      43.769  72.477  46.656  1.00  0.00           C  
ATOM   1666  O   SER   100      42.913  72.664  47.516  1.00  0.00           O  
ATOM   1667  N   ILE   101      44.699  71.519  46.738  1.00  0.00           N  
ATOM   1668  H   ILE   101      45.276  71.352  46.123  1.00  0.00           H  
ATOM   1669  CA  ILE   101      44.801  70.666  47.913  1.00  0.00           C  
ATOM   1670  HA  ILE   101      43.969  70.170  47.971  1.00  0.00           H  
ATOM   1671  CB  ILE   101      45.960  69.661  47.809  1.00  0.00           C  
ATOM   1672  HB  ILE   101      46.763  70.143  47.558  1.00  0.00           H  
ATOM   1673  CG2 ILE   101      46.176  68.990  49.151  1.00  0.00           C  
ATOM   1674 HG21 ILE   101      46.908  68.357  49.082  1.00  0.00           H  
ATOM   1675 HG22 ILE   101      46.391  69.661  49.818  1.00  0.00           H  
ATOM   1676 HG23 ILE   101      45.368  68.522  49.413  1.00  0.00           H  
ATOM   1677  CG1 ILE   101      45.688  68.619  46.735  1.00  0.00           C  
ATOM   1678 HG12 ILE   101      44.935  68.071  47.005  1.00  0.00           H  
ATOM   1679 HG13 ILE   101      45.433  69.066  45.913  1.00  0.00           H  
ATOM   1680  CD1 ILE   101      46.880  67.732  46.471  1.00  0.00           C  
ATOM   1681 HD11 ILE   101      46.657  67.087  45.782  1.00  0.00           H  
ATOM   1682 HD12 ILE   101      47.628  68.274  46.176  1.00  0.00           H  
ATOM   1683 HD13 ILE   101      47.122  67.264  47.285  1.00  0.00           H  
ATOM   1684  C   ILE   101      45.011  71.511  49.151  1.00  0.00           C  
ATOM   1685  O   ILE   101      44.332  71.322  50.158  1.00  0.00           O  
ATOM   1686  N   ILE   102      45.943  72.449  49.058  1.00  0.00           N  
ATOM   1687  H   ILE   102      46.438  72.561  48.363  1.00  0.00           H  
ATOM   1688  CA  ILE   102      46.214  73.380  50.131  1.00  0.00           C  
ATOM   1689  HA  ILE   102      46.478  72.862  50.908  1.00  0.00           H  
ATOM   1690  CB  ILE   102      47.359  74.329  49.754  1.00  0.00           C  
ATOM   1691  HB  ILE   102      47.201  74.688  48.867  1.00  0.00           H  
ATOM   1692  CG2 ILE   102      47.414  75.495  50.723  1.00  0.00           C  
ATOM   1693 HG21 ILE   102      48.141  76.088  50.475  1.00  0.00           H  
ATOM   1694 HG22 ILE   102      46.575  75.982  50.692  1.00  0.00           H  
ATOM   1695 HG23 ILE   102      47.561  75.162  51.622  1.00  0.00           H  
ATOM   1696  CG1 ILE   102      48.678  73.563  49.733  1.00  0.00           C  
ATOM   1697 HG12 ILE   102      48.961  73.396  50.645  1.00  0.00           H  
ATOM   1698 HG13 ILE   102      48.535  72.698  49.317  1.00  0.00           H  
ATOM   1699  CD1 ILE   102      49.779  74.285  49.001  1.00  0.00           C  
ATOM   1700 HD11 ILE   102      50.588  73.750  49.023  1.00  0.00           H  
ATOM   1701 HD12 ILE   102      49.513  74.432  48.080  1.00  0.00           H  
ATOM   1702 HD13 ILE   102      49.946  75.139  49.429  1.00  0.00           H  
ATOM   1703  C   ILE   102      44.987  74.177  50.477  1.00  0.00           C  
ATOM   1704  O   ILE   102      44.632  74.274  51.643  1.00  0.00           O  
ATOM   1705  N   ASP   103      44.327  74.728  49.465  1.00  0.00           N  
ATOM   1706  H   ASP   103      44.553  74.634  48.640  1.00  0.00           H  
ATOM   1707  CA  ASP   103      43.147  75.550  49.669  1.00  0.00           C  
ATOM   1708  HA  ASP   103      43.391  76.328  50.194  1.00  0.00           H  
ATOM   1709  CB  ASP   103      42.608  76.016  48.315  1.00  0.00           C  
ATOM   1710  HB2 ASP   103      42.392  75.240  47.775  1.00  0.00           H  
ATOM   1711  HB3 ASP   103      41.781  76.505  48.453  1.00  0.00           H  
ATOM   1712  CG  ASP   103      43.595  76.904  47.548  1.00  0.00           C  
ATOM   1713  OD1 ASP   103      44.332  77.651  48.152  1.00  0.00           O  
ATOM   1714  OD2 ASP   103      43.598  76.814  46.345  1.00  0.00           O  
ATOM   1715  C   ASP   103      42.077  74.784  50.452  1.00  0.00           C  
ATOM   1716  O   ASP   103      41.466  75.325  51.376  1.00  0.00           O  
ATOM   1717  N   LEU   104      41.899  73.514  50.106  1.00  0.00           N  
ATOM   1718  H   LEU   104      42.287  73.147  49.432  1.00  0.00           H  
ATOM   1719  CA  LEU   104      41.022  72.616  50.843  1.00  0.00           C  
ATOM   1720  HA  LEU   104      40.129  72.995  50.839  1.00  0.00           H  
ATOM   1721  CB  LEU   104      41.012  71.245  50.167  1.00  0.00           C  
ATOM   1722  HB2 LEU   104      41.928  70.990  49.975  1.00  0.00           H  
ATOM   1723  HB3 LEU   104      40.662  70.594  50.796  1.00  0.00           H  
ATOM   1724  CG  LEU   104      40.204  71.154  48.877  1.00  0.00           C  
ATOM   1725  HG  LEU   104      40.351  71.940  48.328  1.00  0.00           H  
ATOM   1726  CD1 LEU   104      40.642  69.934  48.080  1.00  0.00           C  
ATOM   1727 HD11 LEU   104      40.126  69.880  47.261  1.00  0.00           H  
ATOM   1728 HD12 LEU   104      41.584  70.010  47.863  1.00  0.00           H  
ATOM   1729 HD13 LEU   104      40.495  69.133  48.607  1.00  0.00           H  
ATOM   1730  CD2 LEU   104      38.732  71.056  49.244  1.00  0.00           C  
ATOM   1731 HD21 LEU   104      38.200  70.997  48.435  1.00  0.00           H  
ATOM   1732 HD22 LEU   104      38.585  70.265  49.785  1.00  0.00           H  
ATOM   1733 HD23 LEU   104      38.470  71.844  49.746  1.00  0.00           H  
ATOM   1734  C   LEU   104      41.463  72.470  52.292  1.00  0.00           C  
ATOM   1735  O   LEU   104      40.648  72.624  53.202  1.00  0.00           O  
ATOM   1736  N   ILE   105      42.750  72.196  52.497  1.00  0.00           N  
ATOM   1737  H   ILE   105      43.321  72.097  51.862  1.00  0.00           H  
ATOM   1738  CA  ILE   105      43.314  72.037  53.833  1.00  0.00           C  
ATOM   1739  HA  ILE   105      42.852  71.287  54.239  1.00  0.00           H  
ATOM   1740  CB  ILE   105      44.820  71.740  53.767  1.00  0.00           C  
ATOM   1741  HB  ILE   105      45.248  72.389  53.186  1.00  0.00           H  
ATOM   1742  CG2 ILE   105      45.431  71.856  55.155  1.00  0.00           C  
ATOM   1743 HG21 ILE   105      46.381  71.668  55.107  1.00  0.00           H  
ATOM   1744 HG22 ILE   105      45.297  72.755  55.494  1.00  0.00           H  
ATOM   1745 HG23 ILE   105      45.005  71.220  55.750  1.00  0.00           H  
ATOM   1746  CG1 ILE   105      45.057  70.347  53.186  1.00  0.00           C  
ATOM   1747 HG12 ILE   105      44.798  69.681  53.842  1.00  0.00           H  
ATOM   1748 HG13 ILE   105      44.482  70.223  52.414  1.00  0.00           H  
ATOM   1749  CD1 ILE   105      46.490  70.107  52.778  1.00  0.00           C  
ATOM   1750 HD11 ILE   105      46.578  69.211  52.418  1.00  0.00           H  
ATOM   1751 HD12 ILE   105      46.747  70.753  52.102  1.00  0.00           H  
ATOM   1752 HD13 ILE   105      47.067  70.203  53.552  1.00  0.00           H  
ATOM   1753  C   ILE   105      43.094  73.268  54.689  1.00  0.00           C  
ATOM   1754  O   ILE   105      42.753  73.155  55.861  1.00  0.00           O  
ATOM   1755  N   VAL   106      43.282  74.439  54.095  1.00  0.00           N  
ATOM   1756  H   VAL   106      43.555  74.518  53.283  1.00  0.00           H  
ATOM   1757  CA  VAL   106      43.045  75.711  54.760  1.00  0.00           C  
ATOM   1758  HA  VAL   106      43.683  75.815  55.483  1.00  0.00           H  
ATOM   1759  CB  VAL   106      43.233  76.853  53.746  1.00  0.00           C  
ATOM   1760  HB  VAL   106      42.729  76.655  52.941  1.00  0.00           H  
ATOM   1761  CG1 VAL   106      42.709  78.165  54.294  1.00  0.00           C  
ATOM   1762 HG11 VAL   106      42.840  78.866  53.636  1.00  0.00           H  
ATOM   1763 HG12 VAL   106      41.763  78.079  54.491  1.00  0.00           H  
ATOM   1764 HG13 VAL   106      43.188  78.391  55.106  1.00  0.00           H  
ATOM   1765  CG2 VAL   106      44.708  76.966  53.423  1.00  0.00           C  
ATOM   1766 HG21 VAL   106      44.846  77.683  52.784  1.00  0.00           H  
ATOM   1767 HG22 VAL   106      45.203  77.158  54.235  1.00  0.00           H  
ATOM   1768 HG23 VAL   106      45.021  76.130  53.043  1.00  0.00           H  
ATOM   1769  C   VAL   106      41.657  75.755  55.369  1.00  0.00           C  
ATOM   1770  O   VAL   106      41.500  76.037  56.563  1.00  0.00           O  
ATOM   1771  N   VAL   107      40.659  75.441  54.546  1.00  0.00           N  
ATOM   1772  H   VAL   107      40.764  75.259  53.712  1.00  0.00           H  
ATOM   1773  CA  VAL   107      39.283  75.381  55.004  1.00  0.00           C  
ATOM   1774  HA  VAL   107      39.040  76.268  55.311  1.00  0.00           H  
ATOM   1775  CB  VAL   107      38.350  74.955  53.857  1.00  0.00           C  
ATOM   1776  HB  VAL   107      38.654  74.110  53.491  1.00  0.00           H  
ATOM   1777  CG1 VAL   107      36.939  74.768  54.382  1.00  0.00           C  
ATOM   1778 HG11 VAL   107      36.356  74.500  53.655  1.00  0.00           H  
ATOM   1779 HG12 VAL   107      36.937  74.082  55.068  1.00  0.00           H  
ATOM   1780 HG13 VAL   107      36.621  75.603  54.760  1.00  0.00           H  
ATOM   1781  CG2 VAL   107      38.384  75.989  52.756  1.00  0.00           C  
ATOM   1782 HG21 VAL   107      37.794  75.715  52.036  1.00  0.00           H  
ATOM   1783 HG22 VAL   107      38.090  76.845  53.106  1.00  0.00           H  
ATOM   1784 HG23 VAL   107      39.289  76.072  52.418  1.00  0.00           H  
ATOM   1785  C   VAL   107      39.131  74.395  56.152  1.00  0.00           C  
ATOM   1786  O   VAL   107      38.585  74.737  57.199  1.00  0.00           O  
ATOM   1787  N   VAL   108      39.600  73.169  55.928  1.00  0.00           N  
ATOM   1788  H   VAL   108      40.029  72.953  55.214  1.00  0.00           H  
ATOM   1789  CA  VAL   108      39.436  72.069  56.867  1.00  0.00           C  
ATOM   1790  HA  VAL   108      38.482  71.968  57.008  1.00  0.00           H  
ATOM   1791  CB  VAL   108      40.032  70.785  56.281  1.00  0.00           C  
ATOM   1792  HB  VAL   108      40.933  70.957  55.966  1.00  0.00           H  
ATOM   1793  CG1 VAL   108      40.090  69.707  57.353  1.00  0.00           C  
ATOM   1794 HG11 VAL   108      40.468  68.897  56.977  1.00  0.00           H  
ATOM   1795 HG12 VAL   108      40.645  70.011  58.088  1.00  0.00           H  
ATOM   1796 HG13 VAL   108      39.194  69.525  57.678  1.00  0.00           H  
ATOM   1797  CG2 VAL   108      39.175  70.323  55.114  1.00  0.00           C  
ATOM   1798 HG21 VAL   108      39.549  69.510  54.740  1.00  0.00           H  
ATOM   1799 HG22 VAL   108      38.272  70.151  55.424  1.00  0.00           H  
ATOM   1800 HG23 VAL   108      39.156  71.013  54.433  1.00  0.00           H  
ATOM   1801  C   VAL   108      40.064  72.340  58.217  1.00  0.00           C  
ATOM   1802  O   VAL   108      39.436  72.104  59.244  1.00  0.00           O  
ATOM   1803  N   ALA   109      41.296  72.833  58.216  1.00  0.00           N  
ATOM   1804  H   ALA   109      41.748  72.987  57.501  1.00  0.00           H  
ATOM   1805  CA  ALA   109      41.997  73.160  59.446  1.00  0.00           C  
ATOM   1806  HA  ALA   109      42.161  72.344  59.944  1.00  0.00           H  
ATOM   1807  CB  ALA   109      43.344  73.804  59.137  1.00  0.00           C  
ATOM   1808  HB1 ALA   109      43.799  74.016  59.967  1.00  0.00           H  
ATOM   1809  HB2 ALA   109      43.886  73.188  58.619  1.00  0.00           H  
ATOM   1810  HB3 ALA   109      43.205  74.618  58.628  1.00  0.00           H  
ATOM   1811  C   ALA   109      41.146  74.082  60.285  1.00  0.00           C  
ATOM   1812  O   ALA   109      40.913  73.820  61.467  1.00  0.00           O  
ATOM   1813  N   SER   110      40.658  75.145  59.654  1.00  0.00           N  
ATOM   1814  H   SER   110      40.819  75.326  58.829  1.00  0.00           H  
ATOM   1815  CA  SER   110      39.799  76.105  60.314  1.00  0.00           C  
ATOM   1816  HA  SER   110      40.244  76.431  61.112  1.00  0.00           H  
ATOM   1817  CB  SER   110      39.550  77.261  59.373  1.00  0.00           C  
ATOM   1818  HB2 SER   110      39.273  76.927  58.505  1.00  0.00           H  
ATOM   1819  HB3 SER   110      38.826  77.811  59.710  1.00  0.00           H  
ATOM   1820  OG  SER   110      40.712  78.031  59.239  1.00  0.00           O  
ATOM   1821  HG  SER   110      40.816  78.503  59.926  1.00  0.00           H  
ATOM   1822  C   SER   110      38.492  75.473  60.797  1.00  0.00           C  
ATOM   1823  O   SER   110      38.032  75.781  61.894  1.00  0.00           O  
ATOM   1824  N   MET   111      37.922  74.567  60.002  1.00  0.00           N  
ATOM   1825  H   MET   111      38.219  74.356  59.223  1.00  0.00           H  
ATOM   1826  CA  MET   111      36.717  73.846  60.406  1.00  0.00           C  
ATOM   1827  HA  MET   111      36.025  74.510  60.549  1.00  0.00           H  
ATOM   1828  CB  MET   111      36.265  72.878  59.316  1.00  0.00           C  
ATOM   1829  HB2 MET   111      37.024  72.336  59.051  1.00  0.00           H  
ATOM   1830  HB3 MET   111      35.604  72.276  59.693  1.00  0.00           H  
ATOM   1831  CG  MET   111      35.679  73.523  58.079  1.00  0.00           C  
ATOM   1832  HG2 MET   111      34.817  73.911  58.296  1.00  0.00           H  
ATOM   1833  HG3 MET   111      36.253  74.250  57.792  1.00  0.00           H  
ATOM   1834  SD  MET   111      35.483  72.348  56.728  1.00  0.00           S  
ATOM   1835  CE  MET   111      34.152  71.334  57.359  1.00  0.00           C  
ATOM   1836  HE1 MET   111      33.832  70.746  56.657  1.00  0.00           H  
ATOM   1837  HE2 MET   111      34.475  70.803  58.104  1.00  0.00           H  
ATOM   1838  HE3 MET   111      33.426  71.903  57.659  1.00  0.00           H  
ATOM   1839  C   MET   111      36.934  73.082  61.698  1.00  0.00           C  
ATOM   1840  O   MET   111      36.075  73.087  62.577  1.00  0.00           O  
ATOM   1841  N   VAL   112      38.080  72.421  61.817  1.00  0.00           N  
ATOM   1842  H   VAL   112      38.698  72.401  61.220  1.00  0.00           H  
ATOM   1843  CA  VAL   112      38.360  71.664  63.018  1.00  0.00           C  
ATOM   1844  HA  VAL   112      37.575  71.133  63.224  1.00  0.00           H  
ATOM   1845  CB  VAL   112      39.529  70.701  62.816  1.00  0.00           C  
ATOM   1846  HB  VAL   112      40.334  71.201  62.610  1.00  0.00           H  
ATOM   1847  CG1 VAL   112      39.736  69.908  64.091  1.00  0.00           C  
ATOM   1848 HG11 VAL   112      40.477  69.293  63.973  1.00  0.00           H  
ATOM   1849 HG12 VAL   112      39.933  70.515  64.821  1.00  0.00           H  
ATOM   1850 HG13 VAL   112      38.930  69.408  64.296  1.00  0.00           H  
ATOM   1851  CG2 VAL   112      39.237  69.764  61.656  1.00  0.00           C  
ATOM   1852 HG21 VAL   112      39.983  69.157  61.535  1.00  0.00           H  
ATOM   1853 HG22 VAL   112      38.434  69.255  61.846  1.00  0.00           H  
ATOM   1854 HG23 VAL   112      39.107  70.282  60.846  1.00  0.00           H  
ATOM   1855  C   VAL   112      38.641  72.607  64.183  1.00  0.00           C  
ATOM   1856  O   VAL   112      38.282  72.307  65.322  1.00  0.00           O  
ATOM   1857  N   VAL   113      39.210  73.786  63.895  1.00  0.00           N  
ATOM   1858  H   VAL   113      39.538  74.002  63.130  1.00  0.00           H  
ATOM   1859  CA  VAL   113      39.303  74.814  64.928  1.00  0.00           C  
ATOM   1860  HA  VAL   113      39.862  74.430  65.621  1.00  0.00           H  
ATOM   1861  CB  VAL   113      39.967  76.122  64.446  1.00  0.00           C  
ATOM   1862  HB  VAL   113      39.529  76.421  63.634  1.00  0.00           H  
ATOM   1863  CG1 VAL   113      39.825  77.171  65.539  1.00  0.00           C  
ATOM   1864 HG11 VAL   113      40.239  77.999  65.249  1.00  0.00           H  
ATOM   1865 HG12 VAL   113      38.885  77.326  65.719  1.00  0.00           H  
ATOM   1866 HG13 VAL   113      40.261  76.858  66.347  1.00  0.00           H  
ATOM   1867  CG2 VAL   113      41.426  75.902  64.135  1.00  0.00           C  
ATOM   1868 HG21 VAL   113      41.822  76.735  63.835  1.00  0.00           H  
ATOM   1869 HG22 VAL   113      41.885  75.596  64.933  1.00  0.00           H  
ATOM   1870 HG23 VAL   113      41.511  75.234  63.437  1.00  0.00           H  
ATOM   1871  C   VAL   113      37.924  75.162  65.453  1.00  0.00           C  
ATOM   1872  O   VAL   113      37.774  75.434  66.635  1.00  0.00           O  
ATOM   1873  N   LEU   114      36.908  75.145  64.590  1.00  0.00           N  
ATOM   1874  H   LEU   114      36.978  74.999  63.745  1.00  0.00           H  
ATOM   1875  CA  LEU   114      35.557  75.388  65.074  1.00  0.00           C  
ATOM   1876  HA  LEU   114      35.585  76.225  65.564  1.00  0.00           H  
ATOM   1877  CB  LEU   114      34.558  75.505  63.924  1.00  0.00           C  
ATOM   1878  HB2 LEU   114      34.483  74.640  63.492  1.00  0.00           H  
ATOM   1879  HB3 LEU   114      33.686  75.714  64.293  1.00  0.00           H  
ATOM   1880  CG  LEU   114      34.896  76.539  62.874  1.00  0.00           C  
ATOM   1881  HG  LEU   114      35.660  76.265  62.343  1.00  0.00           H  
ATOM   1882  CD1 LEU   114      33.727  76.693  61.916  1.00  0.00           C  
ATOM   1883 HD11 LEU   114      33.945  77.357  61.243  1.00  0.00           H  
ATOM   1884 HD12 LEU   114      33.547  75.843  61.485  1.00  0.00           H  
ATOM   1885 HD13 LEU   114      32.941  76.978  62.408  1.00  0.00           H  
ATOM   1886  CD2 LEU   114      35.248  77.821  63.569  1.00  0.00           C  
ATOM   1887 HD21 LEU   114      35.468  78.497  62.909  1.00  0.00           H  
ATOM   1888 HD22 LEU   114      34.492  78.120  64.098  1.00  0.00           H  
ATOM   1889 HD23 LEU   114      36.011  77.676  64.149  1.00  0.00           H  
ATOM   1890  C   LEU   114      35.101  74.266  65.978  1.00  0.00           C  
ATOM   1891  O   LEU   114      34.597  74.501  67.077  1.00  0.00           O  
ATOM   1892  N   CYS   115      35.293  73.039  65.508  1.00  0.00           N  
ATOM   1893  H   CYS   115      35.668  72.873  64.752  1.00  0.00           H  
ATOM   1894  CA  CYS   115      34.881  71.849  66.238  1.00  0.00           C  
ATOM   1895  HA  CYS   115      33.911  71.837  66.250  1.00  0.00           H  
ATOM   1896  CB  CYS   115      35.410  70.596  65.543  1.00  0.00           C  
ATOM   1897  HB2 CYS   115      36.379  70.630  65.530  1.00  0.00           H  
ATOM   1898  HB3 CYS   115      35.160  69.818  66.065  1.00  0.00           H  
ATOM   1899  SG  CYS   115      34.809  70.383  63.852  1.00  0.00           S  
ATOM   1900  HG  CYS   115      35.156  71.317  63.183  1.00  0.00           H  
ATOM   1901  C   CYS   115      35.377  71.871  67.675  1.00  0.00           C  
ATOM   1902  O   CYS   115      34.614  71.637  68.614  1.00  0.00           O  
ATOM   1903  N   VAL   116      36.662  72.139  67.842  1.00  0.00           N  
ATOM   1904  H   VAL   116      37.204  72.330  67.202  1.00  0.00           H  
ATOM   1905  CA  VAL   116      37.263  72.129  69.160  1.00  0.00           C  
ATOM   1906  HA  VAL   116      36.805  71.465  69.698  1.00  0.00           H  
ATOM   1907  CB  VAL   116      38.747  71.758  69.051  1.00  0.00           C  
ATOM   1908  HB  VAL   116      39.214  72.429  68.529  1.00  0.00           H  
ATOM   1909  CG1 VAL   116      39.366  71.716  70.432  1.00  0.00           C  
ATOM   1910 HG11 VAL   116      40.304  71.481  70.359  1.00  0.00           H  
ATOM   1911 HG12 VAL   116      39.283  72.587  70.851  1.00  0.00           H  
ATOM   1912 HG13 VAL   116      38.908  71.053  70.972  1.00  0.00           H  
ATOM   1913  CG2 VAL   116      38.890  70.420  68.346  1.00  0.00           C  
ATOM   1914 HG21 VAL   116      39.830  70.188  68.279  1.00  0.00           H  
ATOM   1915 HG22 VAL   116      38.424  69.736  68.852  1.00  0.00           H  
ATOM   1916 HG23 VAL   116      38.508  70.480  67.457  1.00  0.00           H  
ATOM   1917  C   VAL   116      37.103  73.481  69.855  1.00  0.00           C  
ATOM   1918  O   VAL   116      36.905  73.541  71.066  1.00  0.00           O  
ATOM   1919  N   GLY   117      37.213  74.562  69.077  1.00  0.00           N  
ATOM   1920  H   GLY   117      37.296  74.511  68.223  1.00  0.00           H  
ATOM   1921  CA  GLY   117      37.206  75.944  69.574  1.00  0.00           C  
ATOM   1922  HA2 GLY   117      37.892  76.042  70.253  1.00  0.00           H  
ATOM   1923  HA3 GLY   117      37.437  76.545  68.848  1.00  0.00           H  
ATOM   1924  C   GLY   117      35.872  76.355  70.153  1.00  0.00           C  
ATOM   1925  O   GLY   117      35.803  77.251  70.992  1.00  0.00           O  
ATOM   1926  N   SER   118      34.824  75.627  69.778  1.00  0.00           N  
ATOM   1927  H   SER   118      34.850  75.061  69.131  1.00  0.00           H  
ATOM   1928  CA  SER   118      33.524  75.715  70.427  1.00  0.00           C  
ATOM   1929  HA  SER   118      33.152  76.586  70.217  1.00  0.00           H  
ATOM   1930  CB  SER   118      32.637  74.609  69.906  1.00  0.00           C  
ATOM   1931  HB2 SER   118      31.752  74.686  70.296  1.00  0.00           H  
ATOM   1932  HB3 SER   118      32.532  74.697  68.946  1.00  0.00           H  
ATOM   1933  OG  SER   118      33.182  73.353  70.211  1.00  0.00           O  
ATOM   1934  HG  SER   118      33.548  73.032  69.526  1.00  0.00           H  
ATOM   1935  C   SER   118      33.614  75.623  71.953  1.00  0.00           C  
ATOM   1936  O   SER   118      32.800  76.213  72.662  1.00  0.00           O  
ATOM   1937  N   LYS   119      34.612  74.897  72.455  1.00  0.00           N  
ATOM   1938  H   LYS   119      35.169  74.458  71.969  1.00  0.00           H  
ATOM   1939  CA  LYS   119      34.855  74.777  73.879  1.00  0.00           C  
ATOM   1940  HA  LYS   119      34.013  74.585  74.321  1.00  0.00           H  
ATOM   1941  CB  LYS   119      35.838  73.649  74.134  1.00  0.00           C  
ATOM   1942  HB2 LYS   119      36.664  73.842  73.663  1.00  0.00           H  
ATOM   1943  HB3 LYS   119      36.050  73.628  75.080  1.00  0.00           H  
ATOM   1944  CG  LYS   119      35.347  72.278  73.714  1.00  0.00           C  
ATOM   1945  HG2 LYS   119      34.603  72.009  74.276  1.00  0.00           H  
ATOM   1946  HG3 LYS   119      35.016  72.313  72.803  1.00  0.00           H  
ATOM   1947  CD  LYS   119      36.465  71.255  73.817  1.00  0.00           C  
ATOM   1948  HD2 LYS   119      37.263  71.602  73.389  1.00  0.00           H  
ATOM   1949  HD3 LYS   119      36.685  71.107  74.750  1.00  0.00           H  
ATOM   1950  CE  LYS   119      36.075  69.938  73.172  1.00  0.00           C  
ATOM   1951  HE2 LYS   119      35.311  69.563  73.637  1.00  0.00           H  
ATOM   1952  HE3 LYS   119      35.800  70.095  72.255  1.00  0.00           H  
ATOM   1953  NZ  LYS   119      37.197  68.962  73.194  1.00  0.00           N  
ATOM   1954  HZ1 LYS   119      36.938  68.202  72.810  1.00  0.00           H  
ATOM   1955  HZ2 LYS   119      37.891  69.297  72.749  1.00  0.00           H  
ATOM   1956  HZ3 LYS   119      37.435  68.802  74.037  1.00  0.00           H  
ATOM   1957  C   LYS   119      35.415  76.076  74.440  1.00  0.00           C  
ATOM   1958  O   LYS   119      34.912  76.599  75.435  1.00  0.00           O  
ATOM   1959  N   GLY   120      36.458  76.593  73.786  1.00  0.00           N  
ATOM   1960  H   GLY   120      36.818  76.221  73.099  1.00  0.00           H  
ATOM   1961  CA  GLY   120      37.092  77.850  74.178  1.00  0.00           C  
ATOM   1962  HA2 GLY   120      37.673  78.157  73.465  1.00  0.00           H  
ATOM   1963  HA3 GLY   120      36.413  78.531  74.304  1.00  0.00           H  
ATOM   1964  C   GLY   120      37.897  77.690  75.458  1.00  0.00           C  
ATOM   1965  O   GLY   120      37.919  78.583  76.301  1.00  0.00           O  
ATOM   1966  N   GLN   121      38.522  76.527  75.615  1.00  0.00           N  
ATOM   1967  H   GLN   121      38.531  75.909  75.017  1.00  0.00           H  
ATOM   1968  CA  GLN   121      39.257  76.187  76.828  1.00  0.00           C  
ATOM   1969  HA  GLN   121      39.127  76.911  77.460  1.00  0.00           H  
ATOM   1970  CB  GLN   121      38.722  74.884  77.417  1.00  0.00           C  
ATOM   1971  HB2 GLN   121      38.927  74.155  76.812  1.00  0.00           H  
ATOM   1972  HB3 GLN   121      39.183  74.700  78.250  1.00  0.00           H  
ATOM   1973  CG  GLN   121      37.230  74.909  77.673  1.00  0.00           C  
ATOM   1974  HG2 GLN   121      36.761  75.031  76.833  1.00  0.00           H  
ATOM   1975  HG3 GLN   121      36.950  74.052  78.032  1.00  0.00           H  
ATOM   1976  CD  GLN   121      36.834  76.010  78.634  1.00  0.00           C  
ATOM   1977  OE1 GLN   121      37.285  76.042  79.782  1.00  0.00           O  
ATOM   1978  NE2 GLN   121      35.993  76.928  78.171  1.00  0.00           N  
ATOM   1979 HE21 GLN   121      35.699  76.874  77.365  1.00  0.00           H  
ATOM   1980 HE22 GLN   121      35.743  77.576  78.677  1.00  0.00           H  
ATOM   1981  C   GLN   121      40.745  76.055  76.567  1.00  0.00           C  
ATOM   1982  O   GLN   121      41.191  76.183  75.431  1.00  0.00           O  
ATOM   1983  N   VAL   122      41.506  75.798  77.627  1.00  0.00           N  
ATOM   1984  H   VAL   122      41.204  75.749  78.431  1.00  0.00           H  
ATOM   1985  CA  VAL   122      42.943  75.573  77.515  1.00  0.00           C  
ATOM   1986  HA  VAL   122      43.294  76.222  76.885  1.00  0.00           H  
ATOM   1987  CB  VAL   122      43.642  75.774  78.863  1.00  0.00           C  
ATOM   1988  HB  VAL   122      43.248  75.186  79.526  1.00  0.00           H  
ATOM   1989  CG1 VAL   122      45.117  75.431  78.730  1.00  0.00           C  
ATOM   1990 HG11 VAL   122      45.558  75.559  79.585  1.00  0.00           H  
ATOM   1991 HG12 VAL   122      45.211  74.506  78.454  1.00  0.00           H  
ATOM   1992 HG13 VAL   122      45.525  76.009  78.067  1.00  0.00           H  
ATOM   1993  CG2 VAL   122      43.460  77.209  79.324  1.00  0.00           C  
ATOM   1994 HG21 VAL   122      43.903  77.334  80.178  1.00  0.00           H  
ATOM   1995 HG22 VAL   122      43.846  77.811  78.669  1.00  0.00           H  
ATOM   1996 HG23 VAL   122      42.514  77.401  79.421  1.00  0.00           H  
ATOM   1997  C   VAL   122      43.222  74.169  77.001  1.00  0.00           C  
ATOM   1998  O   VAL   122      44.143  73.958  76.216  1.00  0.00           O  
ATOM   1999  N   PHE   123      42.406  73.213  77.434  1.00  0.00           N  
ATOM   2000  H   PHE   123      41.808  73.330  78.041  1.00  0.00           H  
ATOM   2001  CA  PHE   123      42.464  71.859  76.898  1.00  0.00           C  
ATOM   2002  HA  PHE   123      43.343  71.490  77.079  1.00  0.00           H  
ATOM   2003  CB  PHE   123      41.423  70.965  77.562  1.00  0.00           C  
ATOM   2004  HB2 PHE   123      41.665  70.830  78.492  1.00  0.00           H  
ATOM   2005  HB3 PHE   123      40.565  71.416  77.555  1.00  0.00           H  
ATOM   2006  CG  PHE   123      41.283  69.630  76.891  1.00  0.00           C  
ATOM   2007  CD1 PHE   123      42.191  68.615  77.140  1.00  0.00           C  
ATOM   2008  HD1 PHE   123      42.893  68.761  77.733  1.00  0.00           H  
ATOM   2009  CE1 PHE   123      42.066  67.387  76.517  1.00  0.00           C  
ATOM   2010  HE1 PHE   123      42.681  66.712  76.693  1.00  0.00           H  
ATOM   2011  CZ  PHE   123      41.029  67.163  75.635  1.00  0.00           C  
ATOM   2012  HZ  PHE   123      40.944  66.337  75.215  1.00  0.00           H  
ATOM   2013  CE2 PHE   123      40.118  68.167  75.377  1.00  0.00           C  
ATOM   2014  HE2 PHE   123      39.418  68.018  74.783  1.00  0.00           H  
ATOM   2015  CD2 PHE   123      40.245  69.392  76.001  1.00  0.00           C  
ATOM   2016  HD2 PHE   123      39.628  70.065  75.823  1.00  0.00           H  
ATOM   2017  C   PHE   123      42.216  71.904  75.407  1.00  0.00           C  
ATOM   2018  O   PHE   123      42.982  71.346  74.614  1.00  0.00           O  
ATOM   2019  N   ALA   124      41.142  72.600  75.046  1.00  0.00           N  
ATOM   2020  H   ALA   124      40.592  72.945  75.610  1.00  0.00           H  
ATOM   2021  CA  ALA   124      40.793  72.845  73.666  1.00  0.00           C  
ATOM   2022  HA  ALA   124      40.587  72.000  73.236  1.00  0.00           H  
ATOM   2023  CB  ALA   124      39.571  73.733  73.587  1.00  0.00           C  
ATOM   2024  HB1 ALA   124      39.345  73.891  72.657  1.00  0.00           H  
ATOM   2025  HB2 ALA   124      38.826  73.299  74.031  1.00  0.00           H  
ATOM   2026  HB3 ALA   124      39.757  74.579  74.023  1.00  0.00           H  
ATOM   2027  C   ALA   124      41.956  73.485  72.951  1.00  0.00           C  
ATOM   2028  O   ALA   124      42.345  73.023  71.885  1.00  0.00           O  
ATOM   2029  N   THR   125      42.516  74.532  73.560  1.00  0.00           N  
ATOM   2030  H   THR   125      42.233  74.844  74.310  1.00  0.00           H  
ATOM   2031  CA  THR   125      43.656  75.254  73.026  1.00  0.00           C  
ATOM   2032  HA  THR   125      43.327  75.702  72.231  1.00  0.00           H  
ATOM   2033  CB  THR   125      44.193  76.278  74.024  1.00  0.00           C  
ATOM   2034  HB  THR   125      44.531  75.822  74.811  1.00  0.00           H  
ATOM   2035  CG2 THR   125      45.312  77.065  73.376  1.00  0.00           C  
ATOM   2036 HG21 THR   125      45.656  77.717  74.006  1.00  0.00           H  
ATOM   2037 HG22 THR   125      46.024  76.460  73.115  1.00  0.00           H  
ATOM   2038 HG23 THR   125      44.973  77.523  72.591  1.00  0.00           H  
ATOM   2039  OG1 THR   125      43.142  77.165  74.410  1.00  0.00           O  
ATOM   2040  HG1 THR   125      42.565  76.741  74.849  1.00  0.00           H  
ATOM   2041  C   THR   125      44.791  74.339  72.650  1.00  0.00           C  
ATOM   2042  O   THR   125      45.357  74.500  71.580  1.00  0.00           O  
ATOM   2043  N   SER   126      45.133  73.401  73.532  1.00  0.00           N  
ATOM   2044  H   SER   126      44.741  73.299  74.291  1.00  0.00           H  
ATOM   2045  CA  SER   126      46.215  72.449  73.291  1.00  0.00           C  
ATOM   2046  HA  SER   126      47.028  72.958  73.148  1.00  0.00           H  
ATOM   2047  CB  SER   126      46.389  71.545  74.491  1.00  0.00           C  
ATOM   2048  HB2 SER   126      46.592  72.078  75.275  1.00  0.00           H  
ATOM   2049  HB3 SER   126      45.558  71.079  74.672  1.00  0.00           H  
ATOM   2050  OG  SER   126      47.413  70.617  74.273  1.00  0.00           O  
ATOM   2051  HG  SER   126      47.495  70.126  74.950  1.00  0.00           H  
ATOM   2052  C   SER   126      45.962  71.611  72.043  1.00  0.00           C  
ATOM   2053  O   SER   126      46.846  71.455  71.198  1.00  0.00           O  
ATOM   2054  N   ALA   127      44.743  71.100  71.912  1.00  0.00           N  
ATOM   2055  H   ALA   127      44.122  71.162  72.504  1.00  0.00           H  
ATOM   2056  CA  ALA   127      44.370  70.372  70.705  1.00  0.00           C  
ATOM   2057  HA  ALA   127      44.973  69.622  70.583  1.00  0.00           H  
ATOM   2058  CB  ALA   127      42.958  69.828  70.837  1.00  0.00           C  
ATOM   2059  HB1 ALA   127      42.720  69.346  70.030  1.00  0.00           H  
ATOM   2060  HB2 ALA   127      42.912  69.227  71.597  1.00  0.00           H  
ATOM   2061  HB3 ALA   127      42.339  70.563  70.969  1.00  0.00           H  
ATOM   2062  C   ALA   127      44.486  71.293  69.493  1.00  0.00           C  
ATOM   2063  O   ALA   127      45.035  70.924  68.451  1.00  0.00           O  
ATOM   2064  N   ILE   128      43.990  72.508  69.669  1.00  0.00           N  
ATOM   2065  H   ILE   128      43.624  72.762  70.405  1.00  0.00           H  
ATOM   2066  CA  ILE   128      44.009  73.532  68.654  1.00  0.00           C  
ATOM   2067  HA  ILE   128      43.693  73.130  67.830  1.00  0.00           H  
ATOM   2068  CB  ILE   128      43.078  74.674  69.042  1.00  0.00           C  
ATOM   2069  HB  ILE   128      43.309  74.979  69.934  1.00  0.00           H  
ATOM   2070  CG2 ILE   128      43.227  75.829  68.092  1.00  0.00           C  
ATOM   2071 HG21 ILE   128      42.627  76.544  68.355  1.00  0.00           H  
ATOM   2072 HG22 ILE   128      44.142  76.150  68.114  1.00  0.00           H  
ATOM   2073 HG23 ILE   128      43.008  75.539  67.193  1.00  0.00           H  
ATOM   2074  CG1 ILE   128      41.648  74.177  69.014  1.00  0.00           C  
ATOM   2075 HG12 ILE   128      41.375  74.042  68.093  1.00  0.00           H  
ATOM   2076 HG13 ILE   128      41.601  73.314  69.454  1.00  0.00           H  
ATOM   2077  CD1 ILE   128      40.695  75.121  69.678  1.00  0.00           C  
ATOM   2078 HD11 ILE   128      39.796  74.758  69.634  1.00  0.00           H  
ATOM   2079 HD12 ILE   128      40.950  75.239  70.606  1.00  0.00           H  
ATOM   2080 HD13 ILE   128      40.720  75.978  69.225  1.00  0.00           H  
ATOM   2081  C   ILE   128      45.403  74.046  68.382  1.00  0.00           C  
ATOM   2082  O   ILE   128      45.643  74.578  67.315  1.00  0.00           O  
ATOM   2083  N   ARG   129      46.313  73.880  69.332  1.00  0.00           N  
ATOM   2084  H   ARG   129      46.129  73.530  70.096  1.00  0.00           H  
ATOM   2085  CA  ARG   129      47.707  74.263  69.199  1.00  0.00           C  
ATOM   2086  HA  ARG   129      47.787  75.204  68.979  1.00  0.00           H  
ATOM   2087  CB  ARG   129      48.416  74.025  70.534  1.00  0.00           C  
ATOM   2088  HB2 ARG   129      47.826  74.328  71.242  1.00  0.00           H  
ATOM   2089  HB3 ARG   129      48.525  73.068  70.646  1.00  0.00           H  
ATOM   2090  CG  ARG   129      49.762  74.672  70.746  1.00  0.00           C  
ATOM   2091  HG2 ARG   129      50.446  74.163  70.283  1.00  0.00           H  
ATOM   2092  HG3 ARG   129      49.761  75.562  70.360  1.00  0.00           H  
ATOM   2093  CD  ARG   129      50.094  74.754  72.198  1.00  0.00           C  
ATOM   2094  HD2 ARG   129      49.874  73.911  72.624  1.00  0.00           H  
ATOM   2095  HD3 ARG   129      51.050  74.883  72.301  1.00  0.00           H  
ATOM   2096  NE  ARG   129      49.388  75.834  72.877  1.00  0.00           N  
ATOM   2097  HE  ARG   129      48.836  76.303  72.414  1.00  0.00           H  
ATOM   2098  CZ  ARG   129      49.540  76.149  74.180  1.00  0.00           C  
ATOM   2099  NH1 ARG   129      50.344  75.461  74.952  1.00  0.00           N  
ATOM   2100 HH11 ARG   129      50.785  74.797  74.630  1.00  0.00           H  
ATOM   2101 HH12 ARG   129      50.431  75.674  75.781  1.00  0.00           H  
ATOM   2102  NH2 ARG   129      48.909  77.168  74.730  1.00  0.00           N  
ATOM   2103 HH21 ARG   129      48.382  77.654  74.255  1.00  0.00           H  
ATOM   2104 HH22 ARG   129      49.024  77.346  75.563  1.00  0.00           H  
ATOM   2105  C   ARG   129      48.339  73.473  68.070  1.00  0.00           C  
ATOM   2106  O   ARG   129      48.969  74.042  67.175  1.00  0.00           O  
ATOM   2107  N   GLY   130      48.089  72.165  68.076  1.00  0.00           N  
ATOM   2108  H   GLY   130      47.697  71.752  68.720  1.00  0.00           H  
ATOM   2109  CA  GLY   130      48.475  71.313  66.953  1.00  0.00           C  
ATOM   2110  HA2 GLY   130      49.439  71.329  66.843  1.00  0.00           H  
ATOM   2111  HA3 GLY   130      48.225  70.394  67.136  1.00  0.00           H  
ATOM   2112  C   GLY   130      47.798  71.790  65.669  1.00  0.00           C  
ATOM   2113  O   GLY   130      48.436  71.936  64.622  1.00  0.00           O  
ATOM   2114  N   ILE   131      46.504  72.073  65.765  1.00  0.00           N  
ATOM   2115  H   ILE   131      46.038  71.984  66.482  1.00  0.00           H  
ATOM   2116  CA  ILE   131      45.770  72.570  64.615  1.00  0.00           C  
ATOM   2117  HA  ILE   131      45.903  71.927  63.901  1.00  0.00           H  
ATOM   2118  CB  ILE   131      44.276  72.684  64.913  1.00  0.00           C  
ATOM   2119  HB  ILE   131      44.141  73.284  65.663  1.00  0.00           H  
ATOM   2120  CG2 ILE   131      43.577  73.213  63.676  1.00  0.00           C  
ATOM   2121 HG21 ILE   131      42.626  73.291  63.850  1.00  0.00           H  
ATOM   2122 HG22 ILE   131      43.936  74.085  63.449  1.00  0.00           H  
ATOM   2123 HG23 ILE   131      43.721  72.602  62.937  1.00  0.00           H  
ATOM   2124  CG1 ILE   131      43.702  71.318  65.268  1.00  0.00           C  
ATOM   2125 HG12 ILE   131      43.665  70.771  64.468  1.00  0.00           H  
ATOM   2126 HG13 ILE   131      44.301  70.873  65.888  1.00  0.00           H  
ATOM   2127  CD1 ILE   131      42.325  71.392  65.879  1.00  0.00           C  
ATOM   2128 HD11 ILE   131      42.013  70.497  66.083  1.00  0.00           H  
ATOM   2129 HD12 ILE   131      42.361  71.915  66.695  1.00  0.00           H  
ATOM   2130 HD13 ILE   131      41.715  71.812  65.252  1.00  0.00           H  
ATOM   2131  C   ILE   131      46.295  73.933  64.165  1.00  0.00           C  
ATOM   2132  O   ILE   131      46.180  74.286  63.000  1.00  0.00           O  
ATOM   2133  N   ARG   132      46.846  74.711  65.089  1.00  0.00           N  
ATOM   2134  H   ARG   132      46.951  74.483  65.912  1.00  0.00           H  
ATOM   2135  CA  ARG   132      47.323  76.035  64.769  1.00  0.00           C  
ATOM   2136  HA  ARG   132      46.704  76.428  64.134  1.00  0.00           H  
ATOM   2137  CB  ARG   132      47.333  76.908  66.001  1.00  0.00           C  
ATOM   2138  HB2 ARG   132      47.619  76.387  66.768  1.00  0.00           H  
ATOM   2139  HB3 ARG   132      47.977  77.624  65.888  1.00  0.00           H  
ATOM   2140  CG  ARG   132      45.950  77.498  66.268  1.00  0.00           C  
ATOM   2141  HG2 ARG   132      45.656  77.979  65.479  1.00  0.00           H  
ATOM   2142  HG3 ARG   132      45.321  76.773  66.409  1.00  0.00           H  
ATOM   2143  CD  ARG   132      45.898  78.411  67.433  1.00  0.00           C  
ATOM   2144  HD2 ARG   132      46.503  79.153  67.278  1.00  0.00           H  
ATOM   2145  HD3 ARG   132      45.005  78.782  67.502  1.00  0.00           H  
ATOM   2146  NE  ARG   132      46.242  77.780  68.689  1.00  0.00           N  
ATOM   2147  HE  ARG   132      45.655  77.286  69.078  1.00  0.00           H  
ATOM   2148  CZ  ARG   132      47.437  77.934  69.269  1.00  0.00           C  
ATOM   2149  NH1 ARG   132      48.366  78.642  68.693  1.00  0.00           N  
ATOM   2150 HH11 ARG   132      48.213  79.015  67.933  1.00  0.00           H  
ATOM   2151 HH12 ARG   132      49.132  78.736  69.072  1.00  0.00           H  
ATOM   2152  NH2 ARG   132      47.748  77.400  70.424  1.00  0.00           N  
ATOM   2153 HH21 ARG   132      47.170  76.923  70.847  1.00  0.00           H  
ATOM   2154 HH22 ARG   132      48.530  77.526  70.759  1.00  0.00           H  
ATOM   2155  C   ARG   132      48.666  76.006  64.074  1.00  0.00           C  
ATOM   2156  O   ARG   132      49.000  76.936  63.344  1.00  0.00           O  
ATOM   2157  N   PHE   133      49.363  74.880  64.163  1.00  0.00           N  
ATOM   2158  H   PHE   133      49.258  74.274  64.764  1.00  0.00           H  
ATOM   2159  CA  PHE   133      50.399  74.621  63.176  1.00  0.00           C  
ATOM   2160  HA  PHE   133      51.064  75.324  63.248  1.00  0.00           H  
ATOM   2161  CB  PHE   133      51.106  73.294  63.419  1.00  0.00           C  
ATOM   2162  HB2 PHE   133      51.525  73.309  64.294  1.00  0.00           H  
ATOM   2163  HB3 PHE   133      50.451  72.579  63.431  1.00  0.00           H  
ATOM   2164  CG  PHE   133      52.141  73.000  62.379  1.00  0.00           C  
ATOM   2165  CD1 PHE   133      53.147  73.915  62.113  1.00  0.00           C  
ATOM   2166  HD1 PHE   133      53.179  74.714  62.588  1.00  0.00           H  
ATOM   2167  CE1 PHE   133      54.102  73.654  61.150  1.00  0.00           C  
ATOM   2168  HE1 PHE   133      54.771  74.277  60.977  1.00  0.00           H  
ATOM   2169  CZ  PHE   133      54.063  72.471  60.447  1.00  0.00           C  
ATOM   2170  HZ  PHE   133      54.706  72.293  59.799  1.00  0.00           H  
ATOM   2171  CE2 PHE   133      53.068  71.548  60.705  1.00  0.00           C  
ATOM   2172  HE2 PHE   133      53.042  70.747  60.232  1.00  0.00           H  
ATOM   2173  CD2 PHE   133      52.112  71.815  61.665  1.00  0.00           C  
ATOM   2174  HD2 PHE   133      51.442  71.192  61.833  1.00  0.00           H  
ATOM   2175  C   PHE   133      49.767  74.610  61.786  1.00  0.00           C  
ATOM   2176  O   PHE   133      50.236  75.282  60.869  1.00  0.00           O  
ATOM   2177  N   LEU   134      48.676  73.869  61.635  1.00  0.00           N  
ATOM   2178  H   LEU   134      48.320  73.387  62.252  1.00  0.00           H  
ATOM   2179  CA  LEU   134      47.990  73.835  60.344  1.00  0.00           C  
ATOM   2180  HA  LEU   134      48.634  73.548  59.677  1.00  0.00           H  
ATOM   2181  CB  LEU   134      46.826  72.841  60.377  1.00  0.00           C  
ATOM   2182  HB2 LEU   134      46.152  73.176  60.989  1.00  0.00           H  
ATOM   2183  HB3 LEU   134      46.420  72.812  59.496  1.00  0.00           H  
ATOM   2184  CG  LEU   134      47.192  71.418  60.790  1.00  0.00           C  
ATOM   2185  HG  LEU   134      47.646  71.417  61.647  1.00  0.00           H  
ATOM   2186  CD1 LEU   134      45.918  70.598  60.923  1.00  0.00           C  
ATOM   2187 HD11 LEU   134      46.142  69.692  61.185  1.00  0.00           H  
ATOM   2188 HD12 LEU   134      45.345  70.997  61.597  1.00  0.00           H  
ATOM   2189 HD13 LEU   134      45.453  70.582  60.072  1.00  0.00           H  
ATOM   2190  CD2 LEU   134      48.135  70.823  59.762  1.00  0.00           C  
ATOM   2191 HD21 LEU   134      48.369  69.918  60.023  1.00  0.00           H  
ATOM   2192 HD22 LEU   134      47.700  70.807  58.895  1.00  0.00           H  
ATOM   2193 HD23 LEU   134      48.940  71.362  59.710  1.00  0.00           H  
ATOM   2194  C   LEU   134      47.469  75.229  59.957  1.00  0.00           C  
ATOM   2195  O   LEU   134      47.442  75.586  58.779  1.00  0.00           O  
ATOM   2196  N   GLN   135      47.089  76.030  60.951  1.00  0.00           N  
ATOM   2197  H   GLN   135      47.079  75.799  61.779  1.00  0.00           H  
ATOM   2198  CA  GLN   135      46.650  77.393  60.699  1.00  0.00           C  
ATOM   2199  HA  GLN   135      45.960  77.352  60.018  1.00  0.00           H  
ATOM   2200  CB  GLN   135      46.062  78.008  61.961  1.00  0.00           C  
ATOM   2201  HB2 GLN   135      46.728  77.985  62.666  1.00  0.00           H  
ATOM   2202  HB3 GLN   135      45.858  78.941  61.794  1.00  0.00           H  
ATOM   2203  CG  GLN   135      44.802  77.300  62.443  1.00  0.00           C  
ATOM   2204  HG2 GLN   135      44.904  76.344  62.312  1.00  0.00           H  
ATOM   2205  HG3 GLN   135      44.699  77.447  63.396  1.00  0.00           H  
ATOM   2206  CD  GLN   135      43.565  77.765  61.736  1.00  0.00           C  
ATOM   2207  OE1 GLN   135      43.004  78.798  62.108  1.00  0.00           O  
ATOM   2208  NE2 GLN   135      43.135  77.036  60.716  1.00  0.00           N  
ATOM   2209 HE21 GLN   135      43.557  76.322  60.490  1.00  0.00           H  
ATOM   2210 HE22 GLN   135      42.434  77.277  60.280  1.00  0.00           H  
ATOM   2211  C   GLN   135      47.779  78.268  60.152  1.00  0.00           C  
ATOM   2212  O   GLN   135      47.555  79.036  59.222  1.00  0.00           O  
ATOM   2213  N   ILE   136      49.010  78.135  60.661  1.00  0.00           N  
ATOM   2214  H   ILE   136      49.235  77.626  61.316  1.00  0.00           H  
ATOM   2215  CA  ILE   136      50.086  78.928  60.052  1.00  0.00           C  
ATOM   2216  HA  ILE   136      49.744  79.836  60.028  1.00  0.00           H  
ATOM   2217  CB  ILE   136      51.398  78.959  60.876  1.00  0.00           C  
ATOM   2218  HB  ILE   136      52.006  79.564  60.422  1.00  0.00           H  
ATOM   2219  CG2 ILE   136      51.127  79.469  62.279  1.00  0.00           C  
ATOM   2220 HG21 ILE   136      51.955  79.484  62.784  1.00  0.00           H  
ATOM   2221 HG22 ILE   136      50.761  80.366  62.232  1.00  0.00           H  
ATOM   2222 HG23 ILE   136      50.491  78.884  62.719  1.00  0.00           H  
ATOM   2223  CG1 ILE   136      52.073  77.593  60.940  1.00  0.00           C  
ATOM   2224 HG12 ILE   136      51.602  77.036  61.579  1.00  0.00           H  
ATOM   2225 HG13 ILE   136      51.996  77.160  60.075  1.00  0.00           H  
ATOM   2226  CD1 ILE   136      53.522  77.666  61.326  1.00  0.00           C  
ATOM   2227 HD11 ILE   136      53.896  76.771  61.350  1.00  0.00           H  
ATOM   2228 HD12 ILE   136      54.004  78.200  60.675  1.00  0.00           H  
ATOM   2229 HD13 ILE   136      53.603  78.074  62.202  1.00  0.00           H  
ATOM   2230  C   ILE   136      50.395  78.437  58.646  1.00  0.00           C  
ATOM   2231  O   ILE   136      50.801  79.224  57.790  1.00  0.00           O  
ATOM   2232  N   LEU   137      50.118  77.159  58.368  1.00  0.00           N  
ATOM   2233  H   LEU   137      49.834  76.588  58.945  1.00  0.00           H  
ATOM   2234  CA  LEU   137      50.285  76.633  57.020  1.00  0.00           C  
ATOM   2235  HA  LEU   137      51.167  76.908  56.724  1.00  0.00           H  
ATOM   2236  CB  LEU   137      50.189  75.104  57.028  1.00  0.00           C  
ATOM   2237  HB2 LEU   137      49.328  74.852  57.397  1.00  0.00           H  
ATOM   2238  HB3 LEU   137      50.207  74.790  56.110  1.00  0.00           H  
ATOM   2239  CG  LEU   137      51.286  74.374  57.813  1.00  0.00           C  
ATOM   2240  HG  LEU   137      51.282  74.657  58.741  1.00  0.00           H  
ATOM   2241  CD1 LEU   137      51.020  72.879  57.763  1.00  0.00           C  
ATOM   2242 HD11 LEU   137      51.710  72.411  58.258  1.00  0.00           H  
ATOM   2243 HD12 LEU   137      50.155  72.691  58.159  1.00  0.00           H  
ATOM   2244 HD13 LEU   137      51.025  72.580  56.840  1.00  0.00           H  
ATOM   2245  CD2 LEU   137      52.642  74.712  57.223  1.00  0.00           C  
ATOM   2246 HD21 LEU   137      53.335  74.250  57.720  1.00  0.00           H  
ATOM   2247 HD22 LEU   137      52.670  74.433  56.294  1.00  0.00           H  
ATOM   2248 HD23 LEU   137      52.789  75.669  57.277  1.00  0.00           H  
ATOM   2249  C   LEU   137      49.267  77.208  56.025  1.00  0.00           C  
ATOM   2250  O   LEU   137      49.396  76.998  54.821  1.00  0.00           O  
ATOM   2251  N   ARG   138      48.292  77.995  56.507  1.00  0.00           N  
ATOM   2252  H   ARG   138      48.163  78.140  57.345  1.00  0.00           H  
ATOM   2253  CA  ARG   138      47.356  78.680  55.631  1.00  0.00           C  
ATOM   2254  HA  ARG   138      47.066  78.018  54.984  1.00  0.00           H  
ATOM   2255  CB  ARG   138      46.168  79.209  56.397  1.00  0.00           C  
ATOM   2256  HB2 ARG   138      46.487  79.839  57.062  1.00  0.00           H  
ATOM   2257  HB3 ARG   138      45.603  79.705  55.784  1.00  0.00           H  
ATOM   2258  CG  ARG   138      45.323  78.168  57.090  1.00  0.00           C  
ATOM   2259  HG2 ARG   138      44.971  77.540  56.439  1.00  0.00           H  
ATOM   2260  HG3 ARG   138      45.868  77.658  57.710  1.00  0.00           H  
ATOM   2261  CD  ARG   138      44.216  78.819  57.811  1.00  0.00           C  
ATOM   2262  HD2 ARG   138      43.659  79.305  57.183  1.00  0.00           H  
ATOM   2263  HD3 ARG   138      43.655  78.145  58.225  1.00  0.00           H  
ATOM   2264  NE  ARG   138      44.713  79.726  58.822  1.00  0.00           N  
ATOM   2265  HE  ARG   138      45.565  79.821  58.896  1.00  0.00           H  
ATOM   2266  CZ  ARG   138      43.929  80.427  59.650  1.00  0.00           C  
ATOM   2267  NH1 ARG   138      42.625  80.311  59.555  1.00  0.00           N  
ATOM   2268 HH11 ARG   138      42.282  79.788  58.965  1.00  0.00           H  
ATOM   2269 HH12 ARG   138      42.114  80.758  60.083  1.00  0.00           H  
ATOM   2270  NH2 ARG   138      44.465  81.210  60.567  1.00  0.00           N  
ATOM   2271 HH21 ARG   138      45.320  81.271  60.634  1.00  0.00           H  
ATOM   2272 HH22 ARG   138      43.959  81.659  61.098  1.00  0.00           H  
ATOM   2273  C   ARG   138      48.003  79.845  54.908  1.00  0.00           C  
ATOM   2274  O   ARG   138      47.429  80.393  53.973  1.00  0.00           O  
ATOM   2275  N   MET   139      49.243  80.170  55.261  1.00  0.00           N  
ATOM   2276  H   MET   139      49.650  79.854  55.950  1.00  0.00           H  
ATOM   2277  CA  MET   139      50.019  81.114  54.477  1.00  0.00           C  
ATOM   2278  HA  MET   139      49.478  81.906  54.334  1.00  0.00           H  
ATOM   2279  CB  MET   139      51.278  81.490  55.239  1.00  0.00           C  
ATOM   2280  HB2 MET   139      51.713  80.679  55.547  1.00  0.00           H  
ATOM   2281  HB3 MET   139      51.894  81.929  54.632  1.00  0.00           H  
ATOM   2282  CG  MET   139      51.030  82.398  56.430  1.00  0.00           C  
ATOM   2283  HG2 MET   139      50.483  83.150  56.154  1.00  0.00           H  
ATOM   2284  HG3 MET   139      50.529  81.915  57.105  1.00  0.00           H  
ATOM   2285  SD  MET   139      52.563  83.003  57.142  1.00  0.00           S  
ATOM   2286  CE  MET   139      53.221  81.456  57.740  1.00  0.00           C  
ATOM   2287  HE1 MET   139      53.284  81.483  58.708  1.00  0.00           H  
ATOM   2288  HE2 MET   139      52.634  80.730  57.475  1.00  0.00           H  
ATOM   2289  HE3 MET   139      54.103  81.312  57.363  1.00  0.00           H  
ATOM   2290  C   MET   139      50.371  80.556  53.090  1.00  0.00           C  
ATOM   2291  O   MET   139      50.798  81.301  52.211  1.00  0.00           O  
ATOM   2292  N   LEU   140      50.151  79.256  52.880  1.00  0.00           N  
ATOM   2293  H   LEU   140      49.894  78.712  53.494  1.00  0.00           H  
ATOM   2294  CA  LEU   140      50.328  78.640  51.581  1.00  0.00           C  
ATOM   2295  HA  LEU   140      51.081  79.077  51.154  1.00  0.00           H  
ATOM   2296  CB  LEU   140      50.598  77.146  51.756  1.00  0.00           C  
ATOM   2297  HB2 LEU   140      49.829  76.744  52.189  1.00  0.00           H  
ATOM   2298  HB3 LEU   140      50.671  76.743  50.877  1.00  0.00           H  
ATOM   2299  CG  LEU   140      51.847  76.785  52.558  1.00  0.00           C  
ATOM   2300  HG  LEU   140      51.844  77.241  53.414  1.00  0.00           H  
ATOM   2301  CD1 LEU   140      51.864  75.285  52.814  1.00  0.00           C  
ATOM   2302 HD11 LEU   140      52.656  75.052  53.323  1.00  0.00           H  
ATOM   2303 HD12 LEU   140      51.073  75.033  53.315  1.00  0.00           H  
ATOM   2304 HD13 LEU   140      51.874  74.812  51.967  1.00  0.00           H  
ATOM   2305  CD2 LEU   140      53.078  77.221  51.780  1.00  0.00           C  
ATOM   2306 HD21 LEU   140      53.876  76.995  52.283  1.00  0.00           H  
ATOM   2307 HD22 LEU   140      53.097  76.767  50.923  1.00  0.00           H  
ATOM   2308 HD23 LEU   140      53.048  78.180  51.637  1.00  0.00           H  
ATOM   2309  C   LEU   140      49.106  78.825  50.678  1.00  0.00           C  
ATOM   2310  O   LEU   140      49.190  78.563  49.487  1.00  0.00           O  
ATOM   2311  N   HIE   141      47.976  79.262  51.244  1.00  0.00           N  
ATOM   2312  H   HIE   141      47.991  79.457  52.235  1.00  0.00           H  
ATOM   2313  CA  HIE   141      46.713  79.452  50.515  1.00  0.00           C  
ATOM   2314  HA  HIE   141      46.319  78.498  50.164  1.00  0.00           H  
ATOM   2315  CB  HIE   141      45.691  80.081  51.478  1.00  0.00           C  
ATOM   2316  HB2 HIE   141      45.810  79.512  52.400  1.00  0.00           H  
ATOM   2317  HB3 HIE   141      45.927  81.128  51.664  1.00  0.00           H  
ATOM   2318  CG  HIE   141      44.234  80.026  51.125  1.00  0.00           C  
ATOM   2319  ND1 HIE   141      43.626  78.914  50.576  1.00  0.00           N  
ATOM   2320  CE1 HIE   141      42.329  79.149  50.458  1.00  0.00           C  
ATOM   2321  HE1 HIE   141      41.665  78.388  50.049  1.00  0.00           H  
ATOM   2322  NE2 HIE   141      42.082  80.365  50.899  1.00  0.00           N  
ATOM   2323  HE2 HIE   141      41.178  80.813  50.924  1.00  0.00           H  
ATOM   2324  CD2 HIE   141      43.253  80.934  51.324  1.00  0.00           C  
ATOM   2325  HD2 HIE   141      43.252  81.945  51.729  1.00  0.00           H  
ATOM   2326  C   HIE   141      46.930  80.350  49.305  1.00  0.00           C  
ATOM   2327  O   HIE   141      46.458  80.072  48.198  1.00  0.00           O  
ATOM   2328  N   VAL   142      47.684  81.420  49.540  1.00  0.00           N  
ATOM   2329  H   VAL   142      48.040  81.571  50.308  1.00  0.00           H  
ATOM   2330  CA  VAL   142      47.997  82.446  48.560  1.00  0.00           C  
ATOM   2331  HA  VAL   142      47.133  82.751  48.241  1.00  0.00           H  
ATOM   2332  CB  VAL   142      48.810  83.568  49.225  1.00  0.00           C  
ATOM   2333  HB  VAL   142      48.428  83.779  50.091  1.00  0.00           H  
ATOM   2334  CG1 VAL   142      50.245  83.110  49.436  1.00  0.00           C  
ATOM   2335 HG11 VAL   142      50.754  83.821  49.856  1.00  0.00           H  
ATOM   2336 HG12 VAL   142      50.254  82.326  50.007  1.00  0.00           H  
ATOM   2337 HG13 VAL   142      50.644  82.890  48.580  1.00  0.00           H  
ATOM   2338  CG2 VAL   142      48.759  84.818  48.356  1.00  0.00           C  
ATOM   2339 HG21 VAL   142      49.272  85.526  48.776  1.00  0.00           H  
ATOM   2340 HG22 VAL   142      49.134  84.621  47.483  1.00  0.00           H  
ATOM   2341 HG23 VAL   142      47.838  85.104  48.254  1.00  0.00           H  
ATOM   2342  C   VAL   142      48.766  81.969  47.327  1.00  0.00           C  
ATOM   2343  O   VAL   142      48.892  82.742  46.385  1.00  0.00           O  
ATOM   2344  N   ASP   143      49.265  80.715  47.314  1.00  0.00           N  
ATOM   2345  H   ASP   143      49.168  80.161  47.964  1.00  0.00           H  
ATOM   2346  CA  ASP   143      50.028  80.173  46.179  1.00  0.00           C  
ATOM   2347  HA  ASP   143      50.740  80.812  46.021  1.00  0.00           H  
ATOM   2348  CB  ASP   143      50.586  78.806  46.511  1.00  0.00           C  
ATOM   2349  HB2 ASP   143      51.174  78.520  45.795  1.00  0.00           H  
ATOM   2350  HB3 ASP   143      51.127  78.870  47.314  1.00  0.00           H  
ATOM   2351  CG  ASP   143      49.509  77.756  46.719  1.00  0.00           C  
ATOM   2352  OD1 ASP   143      48.372  78.125  46.895  1.00  0.00           O  
ATOM   2353  OD2 ASP   143      49.831  76.596  46.706  1.00  0.00           O  
ATOM   2354  C   ASP   143      49.204  80.045  44.901  1.00  0.00           C  
ATOM   2355  O   ASP   143      49.765  79.894  43.809  1.00  0.00           O  
ATOM   2356  N   ARG   144      47.889  80.174  45.043  1.00  0.00           N  
ATOM   2357  H   ARG   144      47.497  80.199  45.808  1.00  0.00           H  
ATOM   2358  CA  ARG   144      46.988  80.285  43.921  1.00  0.00           C  
ATOM   2359  HA  ARG   144      47.115  79.518  43.341  1.00  0.00           H  
ATOM   2360  CB  ARG   144      45.572  80.310  44.421  1.00  0.00           C  
ATOM   2361  HB2 ARG   144      44.969  80.315  43.661  1.00  0.00           H  
ATOM   2362  HB3 ARG   144      45.398  79.494  44.916  1.00  0.00           H  
ATOM   2363  CG  ARG   144      45.262  81.495  45.302  1.00  0.00           C  
ATOM   2364  HG2 ARG   144      46.031  81.694  45.858  1.00  0.00           H  
ATOM   2365  HG3 ARG   144      45.103  82.276  44.749  1.00  0.00           H  
ATOM   2366  CD  ARG   144      44.086  81.252  46.159  1.00  0.00           C  
ATOM   2367  HD2 ARG   144      43.369  80.865  45.632  1.00  0.00           H  
ATOM   2368  HD3 ARG   144      44.309  80.609  46.850  1.00  0.00           H  
ATOM   2369  NE  ARG   144      43.639  82.485  46.764  1.00  0.00           N  
ATOM   2370  HE  ARG   144      43.999  83.211  46.475  1.00  0.00           H  
ATOM   2371  CZ  ARG   144      42.724  82.611  47.726  1.00  0.00           C  
ATOM   2372  NH1 ARG   144      42.153  81.563  48.262  1.00  0.00           N  
ATOM   2373 HH11 ARG   144      42.366  80.774  47.995  1.00  0.00           H  
ATOM   2374 HH12 ARG   144      41.565  81.663  48.881  1.00  0.00           H  
ATOM   2375  NH2 ARG   144      42.424  83.843  48.082  1.00  0.00           N  
ATOM   2376 HH21 ARG   144      42.812  84.508  47.699  1.00  0.00           H  
ATOM   2377 HH22 ARG   144      41.840  83.983  48.698  1.00  0.00           H  
ATOM   2378  C   ARG   144      47.280  81.538  43.109  1.00  0.00           C  
ATOM   2379  O   ARG   144      47.095  81.544  41.897  1.00  0.00           O  
ATOM   2380  N   GLN   145      47.820  82.562  43.768  1.00  0.00           N  
ATOM   2381  H   GLN   145      47.876  82.591  44.626  1.00  0.00           H  
ATOM   2382  CA  GLN   145      48.370  83.735  43.110  1.00  0.00           C  
ATOM   2383  HA  GLN   145      48.016  83.744  42.207  1.00  0.00           H  
ATOM   2384  CB  GLN   145      47.953  85.017  43.817  1.00  0.00           C  
ATOM   2385  HB2 GLN   145      47.007  85.172  43.669  1.00  0.00           H  
ATOM   2386  HB3 GLN   145      48.077  84.912  44.773  1.00  0.00           H  
ATOM   2387  CG  GLN   145      48.742  86.223  43.337  1.00  0.00           C  
ATOM   2388  HG2 GLN   145      49.651  86.159  43.671  1.00  0.00           H  
ATOM   2389  HG3 GLN   145      48.793  86.201  42.369  1.00  0.00           H  
ATOM   2390  CD  GLN   145      48.153  87.545  43.768  1.00  0.00           C  
ATOM   2391  OE1 GLN   145      47.254  88.064  43.103  1.00  0.00           O  
ATOM   2392  NE2 GLN   145      48.650  88.097  44.870  1.00  0.00           N  
ATOM   2393 HE21 GLN   145      49.278  87.700  45.304  1.00  0.00           H  
ATOM   2394 HE22 GLN   145      48.344  88.851  45.149  1.00  0.00           H  
ATOM   2395  C   GLN   145      49.887  83.668  43.057  1.00  0.00           C  
ATOM   2396  O   GLN   145      50.505  84.153  42.108  1.00  0.00           O  
ATOM   2397  N   GLY   146      50.479  83.070  44.085  1.00  0.00           N  
ATOM   2398  H   GLY   146      50.044  82.700  44.728  1.00  0.00           H  
ATOM   2399  CA  GLY   146      51.926  82.979  44.228  1.00  0.00           C  
ATOM   2400  HA2 GLY   146      52.303  83.872  44.203  1.00  0.00           H  
ATOM   2401  HA3 GLY   146      52.135  82.607  45.099  1.00  0.00           H  
ATOM   2402  C   GLY   146      52.591  82.129  43.153  1.00  0.00           C  
ATOM   2403  O   GLY   146      52.924  80.967  43.384  1.00  0.00           O  
ATOM   2404  N   GLY   147      52.846  82.754  42.006  1.00  0.00           N  
ATOM   2405  H   GLY   147      52.584  83.557  41.843  1.00  0.00           H  
ATOM   2406  CA  GLY   147      53.592  82.153  40.908  1.00  0.00           C  
ATOM   2407  HA2 GLY   147      53.103  81.390  40.563  1.00  0.00           H  
ATOM   2408  HA3 GLY   147      53.670  82.791  40.182  1.00  0.00           H  
ATOM   2409  C   GLY   147      54.974  81.713  41.346  1.00  0.00           C  
ATOM   2410  O   GLY   147      55.486  80.719  40.853  1.00  0.00           O  
ATOM   2411  N   THR   148      55.558  82.441  42.293  1.00  0.00           N  
ATOM   2412  H   THR   148      55.208  83.153  42.625  1.00  0.00           H  
ATOM   2413  CA  THR   148      56.852  82.101  42.861  1.00  0.00           C  
ATOM   2414  HA  THR   148      57.501  82.070  42.141  1.00  0.00           H  
ATOM   2415  CB  THR   148      57.260  83.165  43.887  1.00  0.00           C  
ATOM   2416  HB  THR   148      58.127  82.934  44.256  1.00  0.00           H  
ATOM   2417  CG2 THR   148      57.345  84.529  43.220  1.00  0.00           C  
ATOM   2418 HG21 THR   148      57.603  85.195  43.876  1.00  0.00           H  
ATOM   2419 HG22 THR   148      58.006  84.502  42.510  1.00  0.00           H  
ATOM   2420 HG23 THR   148      56.480  84.762  42.847  1.00  0.00           H  
ATOM   2421  OG1 THR   148      56.275  83.216  44.927  1.00  0.00           O  
ATOM   2422  HG1 THR   148      56.624  82.985  45.655  1.00  0.00           H  
ATOM   2423  C   THR   148      56.815  80.735  43.532  1.00  0.00           C  
ATOM   2424  O   THR   148      57.740  79.934  43.382  1.00  0.00           O  
ATOM   2425  N   TRP   149      55.720  80.469  44.241  1.00  0.00           N  
ATOM   2426  H   TRP   149      55.086  81.037  44.366  1.00  0.00           H  
ATOM   2427  CA  TRP   149      55.492  79.182  44.876  1.00  0.00           C  
ATOM   2428  HA  TRP   149      56.252  78.991  45.447  1.00  0.00           H  
ATOM   2429  CB  TRP   149      54.222  79.210  45.722  1.00  0.00           C  
ATOM   2430  HB2 TRP   149      54.241  79.994  46.294  1.00  0.00           H  
ATOM   2431  HB3 TRP   149      53.455  79.304  45.136  1.00  0.00           H  
ATOM   2432  CG  TRP   149      54.040  77.994  46.570  1.00  0.00           C  
ATOM   2433  CD1 TRP   149      54.456  77.834  47.856  1.00  0.00           C  
ATOM   2434  HD1 TRP   149      54.909  78.477  48.352  1.00  0.00           H  
ATOM   2435  NE1 TRP   149      54.111  76.590  48.315  1.00  0.00           N  
ATOM   2436  HE1 TRP   149      54.276  76.284  49.101  1.00  0.00           H  
ATOM   2437  CE2 TRP   149      53.460  75.913  47.318  1.00  0.00           C  
ATOM   2438  CZ2 TRP   149      52.925  74.639  47.308  1.00  0.00           C  
ATOM   2439  HZ2 TRP   149      52.974  74.090  48.057  1.00  0.00           H  
ATOM   2440  CH2 TRP   149      52.309  74.206  46.136  1.00  0.00           C  
ATOM   2441  HH2 TRP   149      51.942  73.352  46.106  1.00  0.00           H  
ATOM   2442  CZ3 TRP   149      52.230  75.006  45.025  1.00  0.00           C  
ATOM   2443  HZ3 TRP   149      51.812  74.687  44.258  1.00  0.00           H  
ATOM   2444  CE3 TRP   149      52.767  76.288  45.033  1.00  0.00           C  
ATOM   2445  HE3 TRP   149      52.712  76.830  44.279  1.00  0.00           H  
ATOM   2446  CD2 TRP   149      53.393  76.748  46.201  1.00  0.00           C  
ATOM   2447  C   TRP   149      55.346  78.112  43.824  1.00  0.00           C  
ATOM   2448  O   TRP   149      55.931  77.034  43.931  1.00  0.00           O  
ATOM   2449  N   ARG   150      54.551  78.427  42.808  1.00  0.00           N  
ATOM   2450  H   ARG   150      54.156  79.187  42.729  1.00  0.00           H  
ATOM   2451  CA  ARG   150      54.277  77.503  41.729  1.00  0.00           C  
ATOM   2452  HA  ARG   150      53.897  76.694  42.105  1.00  0.00           H  
ATOM   2453  CB  ARG   150      53.273  78.111  40.764  1.00  0.00           C  
ATOM   2454  HB2 ARG   150      53.619  78.957  40.440  1.00  0.00           H  
ATOM   2455  HB3 ARG   150      53.182  77.528  39.994  1.00  0.00           H  
ATOM   2456  CG  ARG   150      51.898  78.340  41.377  1.00  0.00           C  
ATOM   2457  HG2 ARG   150      51.662  77.577  41.927  1.00  0.00           H  
ATOM   2458  HG3 ARG   150      51.933  79.112  41.963  1.00  0.00           H  
ATOM   2459  CD  ARG   150      50.843  78.550  40.351  1.00  0.00           C  
ATOM   2460  HD2 ARG   150      50.878  77.826  39.707  1.00  0.00           H  
ATOM   2461  HD3 ARG   150      49.973  78.508  40.777  1.00  0.00           H  
ATOM   2462  NE  ARG   150      50.967  79.809  39.654  1.00  0.00           N  
ATOM   2463  HE  ARG   150      51.449  79.826  38.942  1.00  0.00           H  
ATOM   2464  CZ  ARG   150      50.382  80.957  40.041  1.00  0.00           C  
ATOM   2465  NH1 ARG   150      49.659  81.014  41.131  1.00  0.00           N  
ATOM   2466 HH11 ARG   150      49.552  80.310  41.613  1.00  0.00           H  
ATOM   2467 HH12 ARG   150      49.292  81.756  41.365  1.00  0.00           H  
ATOM   2468  NH2 ARG   150      50.534  82.051  39.317  1.00  0.00           N  
ATOM   2469 HH21 ARG   150      51.007  82.029  38.599  1.00  0.00           H  
ATOM   2470 HH22 ARG   150      50.160  82.785  39.564  1.00  0.00           H  
ATOM   2471  C   ARG   150      55.559  77.125  41.002  1.00  0.00           C  
ATOM   2472  O   ARG   150      55.763  75.959  40.671  1.00  0.00           O  
ATOM   2473  N   LEU   151      56.425  78.113  40.789  1.00  0.00           N  
ATOM   2474  H   LEU   151      56.269  78.931  41.004  1.00  0.00           H  
ATOM   2475  CA  LEU   151      57.720  77.910  40.172  1.00  0.00           C  
ATOM   2476  HA  LEU   151      57.573  77.493  39.309  1.00  0.00           H  
ATOM   2477  CB  LEU   151      58.428  79.250  39.980  1.00  0.00           C  
ATOM   2478  HB2 LEU   151      58.359  79.758  40.803  1.00  0.00           H  
ATOM   2479  HB3 LEU   151      59.371  79.083  39.828  1.00  0.00           H  
ATOM   2480  CG  LEU   151      57.892  80.105  38.832  1.00  0.00           C  
ATOM   2481  HG  LEU   151      56.928  80.196  38.894  1.00  0.00           H  
ATOM   2482  CD1 LEU   151      58.492  81.502  38.906  1.00  0.00           C  
ATOM   2483 HD11 LEU   151      58.149  82.041  38.176  1.00  0.00           H  
ATOM   2484 HD12 LEU   151      58.252  81.913  39.751  1.00  0.00           H  
ATOM   2485 HD13 LEU   151      59.458  81.444  38.838  1.00  0.00           H  
ATOM   2486  CD2 LEU   151      58.241  79.423  37.527  1.00  0.00           C  
ATOM   2487 HD21 LEU   151      57.908  79.953  36.786  1.00  0.00           H  
ATOM   2488 HD22 LEU   151      59.204  79.336  37.455  1.00  0.00           H  
ATOM   2489 HD23 LEU   151      57.835  78.543  37.503  1.00  0.00           H  
ATOM   2490  C   LEU   151      58.586  76.994  40.998  1.00  0.00           C  
ATOM   2491  O   LEU   151      59.167  76.054  40.463  1.00  0.00           O  
ATOM   2492  N   LEU   152      58.644  77.236  42.304  1.00  0.00           N  
ATOM   2493  H   LEU   152      58.264  77.903  42.691  1.00  0.00           H  
ATOM   2494  CA  LEU   152      59.382  76.355  43.194  1.00  0.00           C  
ATOM   2495  HA  LEU   152      60.323  76.424  42.970  1.00  0.00           H  
ATOM   2496  CB  LEU   152      59.187  76.776  44.651  1.00  0.00           C  
ATOM   2497  HB2 LEU   152      59.551  77.668  44.766  1.00  0.00           H  
ATOM   2498  HB3 LEU   152      58.236  76.832  44.832  1.00  0.00           H  
ATOM   2499  CG  LEU   152      59.827  75.850  45.690  1.00  0.00           C  
ATOM   2500  HG  LEU   152      59.497  74.944  45.584  1.00  0.00           H  
ATOM   2501  CD1 LEU   152      61.334  75.837  45.488  1.00  0.00           C  
ATOM   2502 HD11 LEU   152      61.744  75.252  46.144  1.00  0.00           H  
ATOM   2503 HD12 LEU   152      61.538  75.515  44.596  1.00  0.00           H  
ATOM   2504 HD13 LEU   152      61.683  76.736  45.595  1.00  0.00           H  
ATOM   2505  CD2 LEU   152      59.460  76.331  47.085  1.00  0.00           C  
ATOM   2506 HD21 LEU   152      59.864  75.747  47.746  1.00  0.00           H  
ATOM   2507 HD22 LEU   152      59.786  77.236  47.212  1.00  0.00           H  
ATOM   2508 HD23 LEU   152      58.496  76.318  47.189  1.00  0.00           H  
ATOM   2509  C   LEU   152      58.939  74.912  43.012  1.00  0.00           C  
ATOM   2510  O   LEU   152      59.771  74.029  42.805  1.00  0.00           O  
ATOM   2511  N   GLY   153      57.627  74.687  43.074  1.00  0.00           N  
ATOM   2512  H   GLY   153      57.046  75.304  43.219  1.00  0.00           H  
ATOM   2513  CA  GLY   153      57.051  73.360  42.899  1.00  0.00           C  
ATOM   2514  HA2 GLY   153      57.356  72.777  43.612  1.00  0.00           H  
ATOM   2515  HA3 GLY   153      56.085  73.414  42.970  1.00  0.00           H  
ATOM   2516  C   GLY   153      57.429  72.758  41.553  1.00  0.00           C  
ATOM   2517  O   GLY   153      57.787  71.582  41.475  1.00  0.00           O  
ATOM   2518  N   SER   154      57.358  73.572  40.500  1.00  0.00           N  
ATOM   2519  H   SER   154      57.102  74.391  40.549  1.00  0.00           H  
ATOM   2520  CA  SER   154      57.712  73.142  39.157  1.00  0.00           C  
ATOM   2521  HA  SER   154      57.106  72.430  38.901  1.00  0.00           H  
ATOM   2522  CB  SER   154      57.573  74.292  38.181  1.00  0.00           C  
ATOM   2523  HB2 SER   154      58.166  75.014  38.441  1.00  0.00           H  
ATOM   2524  HB3 SER   154      57.847  74.004  37.296  1.00  0.00           H  
ATOM   2525  OG  SER   154      56.253  74.759  38.137  1.00  0.00           O  
ATOM   2526  HG  SER   154      56.060  75.123  38.869  1.00  0.00           H  
ATOM   2527  C   SER   154      59.130  72.616  39.119  1.00  0.00           C  
ATOM   2528  O   SER   154      59.391  71.576  38.524  1.00  0.00           O  
ATOM   2529  N   VAL   155      60.035  73.337  39.766  1.00  0.00           N  
ATOM   2530  H   VAL   155      59.850  74.062  40.190  1.00  0.00           H  
ATOM   2531  CA  VAL   155      61.435  72.965  39.818  1.00  0.00           C  
ATOM   2532  HA  VAL   155      61.724  72.784  38.910  1.00  0.00           H  
ATOM   2533  CB  VAL   155      62.251  74.107  40.393  1.00  0.00           C  
ATOM   2534  HB  VAL   155      61.912  74.371  41.262  1.00  0.00           H  
ATOM   2535  CG1 VAL   155      63.693  73.667  40.584  1.00  0.00           C  
ATOM   2536 HG11 VAL   155      64.210  74.401  40.952  1.00  0.00           H  
ATOM   2537 HG12 VAL   155      63.723  72.913  41.194  1.00  0.00           H  
ATOM   2538 HG13 VAL   155      64.068  73.405  39.728  1.00  0.00           H  
ATOM   2539  CG2 VAL   155      62.151  75.277  39.440  1.00  0.00           C  
ATOM   2540 HG21 VAL   155      62.666  76.022  39.787  1.00  0.00           H  
ATOM   2541 HG22 VAL   155      62.500  75.019  38.573  1.00  0.00           H  
ATOM   2542 HG23 VAL   155      61.222  75.542  39.348  1.00  0.00           H  
ATOM   2543  C   VAL   155      61.662  71.702  40.618  1.00  0.00           C  
ATOM   2544  O   VAL   155      62.487  70.876  40.239  1.00  0.00           O  
ATOM   2545  N   VAL   156      60.913  71.534  41.705  1.00  0.00           N  
ATOM   2546  H   VAL   156      60.372  72.126  42.015  1.00  0.00           H  
ATOM   2547  CA  VAL   156      60.960  70.295  42.469  1.00  0.00           C  
ATOM   2548  HA  VAL   156      61.863  70.181  42.804  1.00  0.00           H  
ATOM   2549  CB  VAL   156      59.996  70.359  43.668  1.00  0.00           C  
ATOM   2550  HB  VAL   156      59.125  70.658  43.364  1.00  0.00           H  
ATOM   2551  CG1 VAL   156      59.843  68.980  44.290  1.00  0.00           C  
ATOM   2552 HG11 VAL   156      59.235  69.030  45.044  1.00  0.00           H  
ATOM   2553 HG12 VAL   156      59.489  68.364  43.629  1.00  0.00           H  
ATOM   2554 HG13 VAL   156      60.708  68.664  44.594  1.00  0.00           H  
ATOM   2555  CG2 VAL   156      60.534  71.342  44.696  1.00  0.00           C  
ATOM   2556 HG21 VAL   156      59.928  71.384  45.452  1.00  0.00           H  
ATOM   2557 HG22 VAL   156      61.408  71.049  44.998  1.00  0.00           H  
ATOM   2558 HG23 VAL   156      60.610  72.222  44.294  1.00  0.00           H  
ATOM   2559  C   VAL   156      60.616  69.108  41.584  1.00  0.00           C  
ATOM   2560  O   VAL   156      61.308  68.090  41.600  1.00  0.00           O  
ATOM   2561  N   PHE   157      59.564  69.257  40.782  1.00  0.00           N  
ATOM   2562  H   PHE   157      59.044  69.942  40.798  1.00  0.00           H  
ATOM   2563  CA  PHE   157      59.201  68.254  39.794  1.00  0.00           C  
ATOM   2564  HA  PHE   157      59.050  67.422  40.269  1.00  0.00           H  
ATOM   2565  CB  PHE   157      57.924  68.648  39.066  1.00  0.00           C  
ATOM   2566  HB2 PHE   157      57.176  68.598  39.682  1.00  0.00           H  
ATOM   2567  HB3 PHE   157      57.992  69.571  38.777  1.00  0.00           H  
ATOM   2568  CG  PHE   157      57.647  67.778  37.880  1.00  0.00           C  
ATOM   2569  CD1 PHE   157      57.186  66.481  38.049  1.00  0.00           C  
ATOM   2570  HD1 PHE   157      57.044  66.150  38.906  1.00  0.00           H  
ATOM   2571  CE1 PHE   157      56.936  65.676  36.954  1.00  0.00           C  
ATOM   2572  HE1 PHE   157      56.626  64.808  37.077  1.00  0.00           H  
ATOM   2573  CZ  PHE   157      57.146  66.158  35.680  1.00  0.00           C  
ATOM   2574  HZ  PHE   157      56.978  65.616  34.943  1.00  0.00           H  
ATOM   2575  CE2 PHE   157      57.607  67.448  35.500  1.00  0.00           C  
ATOM   2576  HE2 PHE   157      57.749  67.775  34.641  1.00  0.00           H  
ATOM   2577  CD2 PHE   157      57.857  68.251  36.594  1.00  0.00           C  
ATOM   2578  HD2 PHE   157      58.169  69.118  36.467  1.00  0.00           H  
ATOM   2579  C   PHE   157      60.324  68.038  38.785  1.00  0.00           C  
ATOM   2580  O   PHE   157      60.721  66.904  38.522  1.00  0.00           O  
ATOM   2581  N   ILE   158      60.852  69.129  38.238  1.00  0.00           N  
ATOM   2582  H   ILE   158      60.577  69.926  38.407  1.00  0.00           H  
ATOM   2583  CA  ILE   158      61.960  69.071  37.290  1.00  0.00           C  
ATOM   2584  HA  ILE   158      61.634  68.605  36.504  1.00  0.00           H  
ATOM   2585  CB  ILE   158      62.414  70.486  36.891  1.00  0.00           C  
ATOM   2586  HB  ILE   158      62.513  71.024  37.692  1.00  0.00           H  
ATOM   2587  CG2 ILE   158      63.765  70.435  36.196  1.00  0.00           C  
ATOM   2588 HG21 ILE   158      64.037  71.333  35.951  1.00  0.00           H  
ATOM   2589 HG22 ILE   158      64.423  70.050  36.796  1.00  0.00           H  
ATOM   2590 HG23 ILE   158      63.698  69.889  35.397  1.00  0.00           H  
ATOM   2591  CG1 ILE   158      61.356  71.142  35.997  1.00  0.00           C  
ATOM   2592 HG12 ILE   158      61.373  70.717  35.125  1.00  0.00           H  
ATOM   2593 HG13 ILE   158      60.478  70.978  36.376  1.00  0.00           H  
ATOM   2594  CD1 ILE   158      61.542  72.632  35.819  1.00  0.00           C  
ATOM   2595 HD11 ILE   158      60.841  72.979  35.245  1.00  0.00           H  
ATOM   2596 HD12 ILE   158      61.498  73.069  36.684  1.00  0.00           H  
ATOM   2597 HD13 ILE   158      62.406  72.804  35.414  1.00  0.00           H  
ATOM   2598  C   ILE   158      63.142  68.295  37.846  1.00  0.00           C  
ATOM   2599  O   ILE   158      63.771  67.509  37.137  1.00  0.00           O  
ATOM   2600  N   HIE   159      63.443  68.508  39.118  1.00  0.00           N  
ATOM   2601  H   HIE   159      62.935  69.189  39.663  1.00  0.00           H  
ATOM   2602  CA  HIE   159      64.539  67.810  39.745  1.00  0.00           C  
ATOM   2603  HA  HIE   159      65.174  67.360  38.981  1.00  0.00           H  
ATOM   2604  CB  HIE   159      65.380  68.767  40.574  1.00  0.00           C  
ATOM   2605  HB2 HIE   159      64.767  69.308  41.295  1.00  0.00           H  
ATOM   2606  HB3 HIE   159      66.160  68.217  41.101  1.00  0.00           H  
ATOM   2607  CG  HIE   159      66.066  69.790  39.747  1.00  0.00           C  
ATOM   2608  ND1 HIE   159      66.727  69.480  38.576  1.00  0.00           N  
ATOM   2609  CE1 HIE   159      67.239  70.585  38.065  1.00  0.00           C  
ATOM   2610  HE1 HIE   159      67.796  70.559  37.129  1.00  0.00           H  
ATOM   2611  NE2 HIE   159      66.943  71.589  38.869  1.00  0.00           N  
ATOM   2612  HE2 HIE   159      67.212  72.553  38.734  1.00  0.00           H  
ATOM   2613  CD2 HIE   159      66.209  71.120  39.923  1.00  0.00           C  
ATOM   2614  HD2 HIE   159      65.865  71.807  40.696  1.00  0.00           H  
ATOM   2615  C   HIE   159      64.103  66.670  40.626  1.00  0.00           C  
ATOM   2616  O   HIE   159      64.844  66.293  41.520  1.00  0.00           O  
ATOM   2617  N   ARG   160      62.916  66.121  40.390  1.00  0.00           N  
ATOM   2618  H   ARG   160      62.396  66.361  39.748  1.00  0.00           H  
ATOM   2619  CA  ARG   160      62.390  65.045  41.218  1.00  0.00           C  
ATOM   2620  HA  ARG   160      62.198  65.429  42.088  1.00  0.00           H  
ATOM   2621  CB  ARG   160      61.124  64.482  40.606  1.00  0.00           C  
ATOM   2622  HB2 ARG   160      60.460  65.187  40.561  1.00  0.00           H  
ATOM   2623  HB3 ARG   160      61.313  64.212  39.694  1.00  0.00           H  
ATOM   2624  CG  ARG   160      60.531  63.301  41.351  1.00  0.00           C  
ATOM   2625  HG2 ARG   160      61.200  62.604  41.437  1.00  0.00           H  
ATOM   2626  HG3 ARG   160      60.288  63.574  42.250  1.00  0.00           H  
ATOM   2627  CD  ARG   160      59.337  62.759  40.658  1.00  0.00           C  
ATOM   2628  HD2 ARG   160      58.951  62.047  41.192  1.00  0.00           H  
ATOM   2629  HD3 ARG   160      58.665  63.454  40.585  1.00  0.00           H  
ATOM   2630  NE  ARG   160      59.652  62.251  39.331  1.00  0.00           N  
ATOM   2631  HE  ARG   160      59.458  62.749  38.657  1.00  0.00           H  
ATOM   2632  CZ  ARG   160      60.225  61.058  39.082  1.00  0.00           C  
ATOM   2633  NH1 ARG   160      60.553  60.263  40.076  1.00  0.00           N  
ATOM   2634 HH11 ARG   160      60.402  60.504  40.887  1.00  0.00           H  
ATOM   2635 HH12 ARG   160      60.919  59.502  39.915  1.00  0.00           H  
ATOM   2636  NH2 ARG   160      60.454  60.684  37.835  1.00  0.00           N  
ATOM   2637 HH21 ARG   160      60.237  61.202  37.184  1.00  0.00           H  
ATOM   2638 HH22 ARG   160      60.820  59.922  37.675  1.00  0.00           H  
ATOM   2639  C   ARG   160      63.393  63.921  41.415  1.00  0.00           C  
ATOM   2640  O   ARG   160      63.723  63.573  42.547  1.00  0.00           O  
ATOM   2641  N   GLN   161      63.860  63.353  40.312  1.00  0.00           N  
ATOM   2642  H   GLN   161      63.644  63.604  39.518  1.00  0.00           H  
ATOM   2643  CA  GLN   161      64.793  62.238  40.352  1.00  0.00           C  
ATOM   2644  HA  GLN   161      64.413  61.547  40.917  1.00  0.00           H  
ATOM   2645  CB  GLN   161      64.999  61.684  38.947  1.00  0.00           C  
ATOM   2646  HB2 GLN   161      65.263  62.409  38.360  1.00  0.00           H  
ATOM   2647  HB3 GLN   161      65.734  61.051  38.964  1.00  0.00           H  
ATOM   2648  CG  GLN   161      63.781  61.003  38.365  1.00  0.00           C  
ATOM   2649  HG2 GLN   161      63.551  60.238  38.915  1.00  0.00           H  
ATOM   2650  HG3 GLN   161      63.028  61.614  38.400  1.00  0.00           H  
ATOM   2651  CD  GLN   161      63.983  60.542  36.931  1.00  0.00           C  
ATOM   2652  OE1 GLN   161      64.234  61.338  36.022  1.00  0.00           O  
ATOM   2653  NE2 GLN   161      63.871  59.238  36.722  1.00  0.00           N  
ATOM   2654 HE21 GLN   161      63.695  58.711  37.378  1.00  0.00           H  
ATOM   2655 HE22 GLN   161      63.974  58.919  35.930  1.00  0.00           H  
ATOM   2656  C   GLN   161      66.126  62.647  40.960  1.00  0.00           C  
ATOM   2657  O   GLN   161      66.716  61.894  41.734  1.00  0.00           O  
ATOM   2658  N   GLU   162      66.584  63.850  40.616  1.00  0.00           N  
ATOM   2659  H   GLU   162      66.184  64.371  40.061  1.00  0.00           H  
ATOM   2660  CA  GLU   162      67.822  64.396  41.159  1.00  0.00           C  
ATOM   2661  HA  GLU   162      68.544  63.790  40.931  1.00  0.00           H  
ATOM   2662  CB  GLU   162      68.108  65.767  40.552  1.00  0.00           C  
ATOM   2663  HB2 GLU   162      67.346  66.344  40.717  1.00  0.00           H  
ATOM   2664  HB3 GLU   162      68.866  66.158  41.013  1.00  0.00           H  
ATOM   2665  CG  GLU   162      68.398  65.760  39.059  1.00  0.00           C  
ATOM   2666  HG2 GLU   162      68.925  66.543  38.833  1.00  0.00           H  
ATOM   2667  HG3 GLU   162      68.937  64.983  38.843  1.00  0.00           H  
ATOM   2668  CD  GLU   162      67.158  65.745  38.223  1.00  0.00           C  
ATOM   2669  OE1 GLU   162      66.474  64.752  38.254  1.00  0.00           O  
ATOM   2670  OE2 GLU   162      66.887  66.717  37.555  1.00  0.00           O  
ATOM   2671  C   GLU   162      67.741  64.512  42.672  1.00  0.00           C  
ATOM   2672  O   GLU   162      68.697  64.199  43.381  1.00  0.00           O  
ATOM   2673  N   LEU   163      66.589  64.965  43.148  1.00  0.00           N  
ATOM   2674  H   LEU   163      65.932  65.197  42.644  1.00  0.00           H  
ATOM   2675  CA  LEU   163      66.315  65.116  44.559  1.00  0.00           C  
ATOM   2676  HA  LEU   163      67.032  65.632  44.960  1.00  0.00           H  
ATOM   2677  CB  LEU   163      64.992  65.861  44.756  1.00  0.00           C  
ATOM   2678  HB2 LEU   163      64.317  65.446  44.196  1.00  0.00           H  
ATOM   2679  HB3 LEU   163      64.707  65.747  45.676  1.00  0.00           H  
ATOM   2680  CG  LEU   163      65.036  67.361  44.440  1.00  0.00           C  
ATOM   2681  HG  LEU   163      65.497  67.517  43.601  1.00  0.00           H  
ATOM   2682  CD1 LEU   163      63.616  67.896  44.311  1.00  0.00           C  
ATOM   2683 HD11 LEU   163      63.644  68.845  44.111  1.00  0.00           H  
ATOM   2684 HD12 LEU   163      63.158  67.429  43.595  1.00  0.00           H  
ATOM   2685 HD13 LEU   163      63.140  67.756  45.145  1.00  0.00           H  
ATOM   2686  CD2 LEU   163      65.783  68.072  45.556  1.00  0.00           C  
ATOM   2687 HD21 LEU   163      65.818  69.023  45.368  1.00  0.00           H  
ATOM   2688 HD22 LEU   163      65.323  67.926  46.398  1.00  0.00           H  
ATOM   2689 HD23 LEU   163      66.685  67.722  45.616  1.00  0.00           H  
ATOM   2690  C   LEU   163      66.267  63.774  45.241  1.00  0.00           C  
ATOM   2691  O   LEU   163      66.818  63.621  46.321  1.00  0.00           O  
ATOM   2692  N   ILE   164      65.651  62.788  44.597  1.00  0.00           N  
ATOM   2693  H   ILE   164      65.240  62.885  43.848  1.00  0.00           H  
ATOM   2694  CA  ILE   164      65.627  61.433  45.128  1.00  0.00           C  
ATOM   2695  HA  ILE   164      65.180  61.460  45.988  1.00  0.00           H  
ATOM   2696  CB  ILE   164      64.842  60.496  44.194  1.00  0.00           C  
ATOM   2697  HB  ILE   164      65.155  60.615  43.284  1.00  0.00           H  
ATOM   2698  CG2 ILE   164      65.075  59.048  44.590  1.00  0.00           C  
ATOM   2699 HG21 ILE   164      64.576  58.466  43.996  1.00  0.00           H  
ATOM   2700 HG22 ILE   164      66.021  58.843  44.525  1.00  0.00           H  
ATOM   2701 HG23 ILE   164      64.777  58.910  45.503  1.00  0.00           H  
ATOM   2702  CG1 ILE   164      63.350  60.842  44.246  1.00  0.00           C  
ATOM   2703 HG12 ILE   164      62.988  60.545  45.095  1.00  0.00           H  
ATOM   2704 HG13 ILE   164      63.250  61.806  44.216  1.00  0.00           H  
ATOM   2705  CD1 ILE   164      62.538  60.230  43.126  1.00  0.00           C  
ATOM   2706 HD11 ILE   164      61.608  60.489  43.221  1.00  0.00           H  
ATOM   2707 HD12 ILE   164      62.875  60.544  42.273  1.00  0.00           H  
ATOM   2708 HD13 ILE   164      62.609  59.263  43.165  1.00  0.00           H  
ATOM   2709  C   ILE   164      67.040  60.903  45.338  1.00  0.00           C  
ATOM   2710  O   ILE   164      67.346  60.343  46.391  1.00  0.00           O  
ATOM   2711  N   THR   165      67.897  61.115  44.341  1.00  0.00           N  
ATOM   2712  H   THR   165      67.675  61.480  43.595  1.00  0.00           H  
ATOM   2713  CA  THR   165      69.302  60.746  44.422  1.00  0.00           C  
ATOM   2714  HA  THR   165      69.356  59.784  44.530  1.00  0.00           H  
ATOM   2715  CB  THR   165      70.040  61.148  43.127  1.00  0.00           C  
ATOM   2716  HB  THR   165      69.953  62.107  43.012  1.00  0.00           H  
ATOM   2717  CG2 THR   165      71.520  60.812  43.210  1.00  0.00           C  
ATOM   2718 HG21 THR   165      71.958  61.074  42.385  1.00  0.00           H  
ATOM   2719 HG22 THR   165      71.919  61.289  43.954  1.00  0.00           H  
ATOM   2720 HG23 THR   165      71.628  59.857  43.344  1.00  0.00           H  
ATOM   2721  OG1 THR   165      69.455  60.464  42.012  1.00  0.00           O  
ATOM   2722  HG1 THR   165      68.694  60.784  41.855  1.00  0.00           H  
ATOM   2723  C   THR   165      69.962  61.411  45.619  1.00  0.00           C  
ATOM   2724  O   THR   165      70.566  60.743  46.460  1.00  0.00           O  
ATOM   2725  N   THR   166      69.821  62.733  45.681  1.00  0.00           N  
ATOM   2726  H   THR   166      69.394  63.185  45.087  1.00  0.00           H  
ATOM   2727  CA  THR   166      70.367  63.552  46.748  1.00  0.00           C  
ATOM   2728  HA  THR   166      71.333  63.488  46.695  1.00  0.00           H  
ATOM   2729  CB  THR   166      69.926  65.012  46.573  1.00  0.00           C  
ATOM   2730  HB  THR   166      68.957  65.051  46.559  1.00  0.00           H  
ATOM   2731  CG2 THR   166      70.424  65.858  47.732  1.00  0.00           C  
ATOM   2732 HG21 THR   166      70.138  66.777  47.608  1.00  0.00           H  
ATOM   2733 HG22 THR   166      70.059  65.516  48.563  1.00  0.00           H  
ATOM   2734 HG23 THR   166      71.393  65.823  47.766  1.00  0.00           H  
ATOM   2735  OG1 THR   166      70.440  65.520  45.337  1.00  0.00           O  
ATOM   2736  HG1 THR   166      69.994  65.207  44.698  1.00  0.00           H  
ATOM   2737  C   THR   166      69.930  63.063  48.110  1.00  0.00           C  
ATOM   2738  O   THR   166      70.751  62.906  49.012  1.00  0.00           O  
ATOM   2739  N   LEU   167      68.627  62.841  48.244  1.00  0.00           N  
ATOM   2740  H   LEU   167      68.069  62.941  47.598  1.00  0.00           H  
ATOM   2741  CA  LEU   167      68.006  62.412  49.476  1.00  0.00           C  
ATOM   2742  HA  LEU   167      68.162  63.095  50.146  1.00  0.00           H  
ATOM   2743  CB  LEU   167      66.505  62.233  49.262  1.00  0.00           C  
ATOM   2744  HB2 LEU   167      66.369  61.758  48.427  1.00  0.00           H  
ATOM   2745  HB3 LEU   167      66.160  61.667  49.970  1.00  0.00           H  
ATOM   2746  CG  LEU   167      65.679  63.521  49.226  1.00  0.00           C  
ATOM   2747  HG  LEU   167      66.085  64.170  48.630  1.00  0.00           H  
ATOM   2748  CD1 LEU   167      64.281  63.202  48.713  1.00  0.00           C  
ATOM   2749 HD11 LEU   167      63.752  64.015  48.688  1.00  0.00           H  
ATOM   2750 HD12 LEU   167      64.341  62.828  47.820  1.00  0.00           H  
ATOM   2751 HD13 LEU   167      63.858  62.560  49.304  1.00  0.00           H  
ATOM   2752  CD2 LEU   167      65.627  64.116  50.623  1.00  0.00           C  
ATOM   2753 HD21 LEU   167      65.105  64.933  50.608  1.00  0.00           H  
ATOM   2754 HD22 LEU   167      65.216  63.481  51.230  1.00  0.00           H  
ATOM   2755 HD23 LEU   167      66.527  64.314  50.924  1.00  0.00           H  
ATOM   2756  C   LEU   167      68.604  61.129  49.970  1.00  0.00           C  
ATOM   2757  O   LEU   167      69.020  61.059  51.118  1.00  0.00           O  
ATOM   2758  N   TYR   168      68.678  60.133  49.094  1.00  0.00           N  
ATOM   2759  H   TYR   168      68.379  60.184  48.289  1.00  0.00           H  
ATOM   2760  CA  TYR   168      69.280  58.850  49.422  1.00  0.00           C  
ATOM   2761  HA  TYR   168      68.728  58.437  50.104  1.00  0.00           H  
ATOM   2762  CB  TYR   168      69.325  57.961  48.189  1.00  0.00           C  
ATOM   2763  HB2 TYR   168      68.427  57.659  47.980  1.00  0.00           H  
ATOM   2764  HB3 TYR   168      69.633  58.482  47.431  1.00  0.00           H  
ATOM   2765  CG  TYR   168      70.224  56.763  48.367  1.00  0.00           C  
ATOM   2766  CD1 TYR   168      69.786  55.662  49.089  1.00  0.00           C  
ATOM   2767  HD1 TYR   168      68.934  55.658  49.463  1.00  0.00           H  
ATOM   2768  CE1 TYR   168      70.619  54.572  49.251  1.00  0.00           C  
ATOM   2769  HE1 TYR   168      70.330  53.831  49.734  1.00  0.00           H  
ATOM   2770  CZ  TYR   168      71.890  54.587  48.690  1.00  0.00           C  
ATOM   2771  OH  TYR   168      72.722  53.502  48.855  1.00  0.00           O  
ATOM   2772  HH  TYR   168      73.452  53.647  48.466  1.00  0.00           H  
ATOM   2773  CE2 TYR   168      72.320  55.686  47.975  1.00  0.00           C  
ATOM   2774  HE2 TYR   168      73.172  55.692  47.601  1.00  0.00           H  
ATOM   2775  CD2 TYR   168      71.492  56.772  47.814  1.00  0.00           C  
ATOM   2776  HD2 TYR   168      71.784  57.513  47.333  1.00  0.00           H  
ATOM   2777  C   TYR   168      70.679  59.009  49.987  1.00  0.00           C  
ATOM   2778  O   TYR   168      71.006  58.440  51.031  1.00  0.00           O  
ATOM   2779  N   ILE   169      71.501  59.780  49.285  1.00  0.00           N  
ATOM   2780  H   ILE   169      71.275  60.178  48.557  1.00  0.00           H  
ATOM   2781  CA  ILE   169      72.873  60.021  49.691  1.00  0.00           C  
ATOM   2782  HA  ILE   169      73.345  59.174  49.715  1.00  0.00           H  
ATOM   2783  CB  ILE   169      73.564  60.944  48.680  1.00  0.00           C  
ATOM   2784  HB  ILE   169      73.027  61.742  48.556  1.00  0.00           H  
ATOM   2785  CG2 ILE   169      74.926  61.363  49.200  1.00  0.00           C  
ATOM   2786 HG21 ILE   169      75.354  61.946  48.554  1.00  0.00           H  
ATOM   2787 HG22 ILE   169      74.820  61.835  50.041  1.00  0.00           H  
ATOM   2788 HG23 ILE   169      75.476  60.576  49.339  1.00  0.00           H  
ATOM   2789  CG1 ILE   169      73.699  60.226  47.337  1.00  0.00           C  
ATOM   2790 HG12 ILE   169      74.382  59.541  47.411  1.00  0.00           H  
ATOM   2791 HG13 ILE   169      72.865  59.774  47.134  1.00  0.00           H  
ATOM   2792  CD1 ILE   169      74.049  61.150  46.195  1.00  0.00           C  
ATOM   2793 HD11 ILE   169      74.120  60.638  45.374  1.00  0.00           H  
ATOM   2794 HD12 ILE   169      73.356  61.821  46.098  1.00  0.00           H  
ATOM   2795 HD13 ILE   169      74.896  61.585  46.379  1.00  0.00           H  
ATOM   2796  C   ILE   169      72.916  60.632  51.084  1.00  0.00           C  
ATOM   2797  O   ILE   169      73.696  60.205  51.940  1.00  0.00           O  
ATOM   2798  N   GLY   170      72.051  61.620  51.302  1.00  0.00           N  
ATOM   2799  H   GLY   170      71.522  61.929  50.699  1.00  0.00           H  
ATOM   2800  CA  GLY   170      71.922  62.270  52.589  1.00  0.00           C  
ATOM   2801  HA2 GLY   170      72.761  62.696  52.825  1.00  0.00           H  
ATOM   2802  HA3 GLY   170      71.253  62.970  52.536  1.00  0.00           H  
ATOM   2803  C   GLY   170      71.534  61.273  53.665  1.00  0.00           C  
ATOM   2804  O   GLY   170      72.154  61.255  54.722  1.00  0.00           O  
ATOM   2805  N   PHE   171      70.523  60.446  53.381  1.00  0.00           N  
ATOM   2806  H   PHE   171      70.124  60.440  52.619  1.00  0.00           H  
ATOM   2807  CA  PHE   171      69.988  59.467  54.326  1.00  0.00           C  
ATOM   2808  HA  PHE   171      69.589  59.968  55.054  1.00  0.00           H  
ATOM   2809  CB  PHE   171      68.930  58.588  53.659  1.00  0.00           C  
ATOM   2810  HB2 PHE   171      69.319  58.173  52.874  1.00  0.00           H  
ATOM   2811  HB3 PHE   171      68.689  57.873  54.268  1.00  0.00           H  
ATOM   2812  CG  PHE   171      67.686  59.314  53.253  1.00  0.00           C  
ATOM   2813  CD1 PHE   171      66.796  58.734  52.362  1.00  0.00           C  
ATOM   2814  HD1 PHE   171      66.974  57.888  52.018  1.00  0.00           H  
ATOM   2815  CE1 PHE   171      65.648  59.400  51.980  1.00  0.00           C  
ATOM   2816  HE1 PHE   171      65.058  59.004  51.380  1.00  0.00           H  
ATOM   2817  CZ  PHE   171      65.376  60.652  52.488  1.00  0.00           C  
ATOM   2818  HZ  PHE   171      64.600  61.098  52.235  1.00  0.00           H  
ATOM   2819  CE2 PHE   171      66.256  61.243  53.372  1.00  0.00           C  
ATOM   2820  HE2 PHE   171      66.077  62.090  53.711  1.00  0.00           H  
ATOM   2821  CD2 PHE   171      67.402  60.574  53.751  1.00  0.00           C  
ATOM   2822  HD2 PHE   171      67.991  60.975  54.349  1.00  0.00           H  
ATOM   2823  C   PHE   171      71.074  58.577  54.870  1.00  0.00           C  
ATOM   2824  O   PHE   171      71.148  58.345  56.080  1.00  0.00           O  
ATOM   2825  N   LEU   172      71.935  58.107  53.968  1.00  0.00           N  
ATOM   2826  H   LEU   172      71.866  58.240  53.121  1.00  0.00           H  
ATOM   2827  CA  LEU   172      73.082  57.316  54.361  1.00  0.00           C  
ATOM   2828  HA  LEU   172      72.761  56.466  54.701  1.00  0.00           H  
ATOM   2829  CB  LEU   172      74.004  57.062  53.168  1.00  0.00           C  
ATOM   2830  HB2 LEU   172      74.230  57.920  52.775  1.00  0.00           H  
ATOM   2831  HB3 LEU   172      74.829  56.678  53.503  1.00  0.00           H  
ATOM   2832  CG  LEU   172      73.480  56.158  52.057  1.00  0.00           C  
ATOM   2833  HG  LEU   172      72.609  56.456  51.750  1.00  0.00           H  
ATOM   2834  CD1 LEU   172      74.465  56.211  50.901  1.00  0.00           C  
ATOM   2835 HD11 LEU   172      74.151  55.642  50.181  1.00  0.00           H  
ATOM   2836 HD12 LEU   172      74.540  57.124  50.581  1.00  0.00           H  
ATOM   2837 HD13 LEU   172      75.334  55.901  51.201  1.00  0.00           H  
ATOM   2838  CD2 LEU   172      73.328  54.738  52.585  1.00  0.00           C  
ATOM   2839 HD21 LEU   172      72.995  54.164  51.878  1.00  0.00           H  
ATOM   2840 HD22 LEU   172      74.190  54.411  52.887  1.00  0.00           H  
ATOM   2841 HD23 LEU   172      72.703  54.733  53.326  1.00  0.00           H  
ATOM   2842  C   LEU   172      73.861  58.049  55.427  1.00  0.00           C  
ATOM   2843  O   LEU   172      74.051  57.532  56.524  1.00  0.00           O  
ATOM   2844  N   GLY   173      74.293  59.263  55.088  1.00  0.00           N  
ATOM   2845  H   GLY   173      74.124  59.633  54.330  1.00  0.00           H  
ATOM   2846  CA  GLY   173      75.099  60.082  55.980  1.00  0.00           C  
ATOM   2847  HA2 GLY   173      75.943  59.635  56.148  1.00  0.00           H  
ATOM   2848  HA3 GLY   173      75.305  60.923  55.542  1.00  0.00           H  
ATOM   2849  C   GLY   173      74.409  60.364  57.307  1.00  0.00           C  
ATOM   2850  O   GLY   173      75.054  60.336  58.352  1.00  0.00           O  
ATOM   2851  N   LEU   174      73.106  60.659  57.259  1.00  0.00           N  
ATOM   2852  H   LEU   174      72.646  60.665  56.532  1.00  0.00           H  
ATOM   2853  CA  LEU   174      72.338  61.002  58.453  1.00  0.00           C  
ATOM   2854  HA  LEU   174      72.694  61.837  58.795  1.00  0.00           H  
ATOM   2855  CB  LEU   174      70.843  61.180  58.121  1.00  0.00           C  
ATOM   2856  HB2 LEU   174      70.540  60.381  57.662  1.00  0.00           H  
ATOM   2857  HB3 LEU   174      70.354  61.229  58.957  1.00  0.00           H  
ATOM   2858  CG  LEU   174      70.451  62.394  57.270  1.00  0.00           C  
ATOM   2859  HG  LEU   174      70.949  62.386  56.438  1.00  0.00           H  
ATOM   2860  CD1 LEU   174      68.966  62.331  56.955  1.00  0.00           C  
ATOM   2861 HD11 LEU   174      68.716  63.098  56.417  1.00  0.00           H  
ATOM   2862 HD12 LEU   174      68.773  61.516  56.465  1.00  0.00           H  
ATOM   2863 HD13 LEU   174      68.459  62.338  57.782  1.00  0.00           H  
ATOM   2864  CD2 LEU   174      70.778  63.659  58.014  1.00  0.00           C  
ATOM   2865 HD21 LEU   174      70.529  64.426  57.474  1.00  0.00           H  
ATOM   2866 HD22 LEU   174      70.286  63.679  58.850  1.00  0.00           H  
ATOM   2867 HD23 LEU   174      71.730  63.689  58.199  1.00  0.00           H  
ATOM   2868  C   LEU   174      72.467  59.916  59.492  1.00  0.00           C  
ATOM   2869  O   LEU   174      72.801  60.181  60.649  1.00  0.00           O  
ATOM   2870  N   ILE   175      72.180  58.694  59.064  1.00  0.00           N  
ATOM   2871  H   ILE   175      71.987  58.504  58.248  1.00  0.00           H  
ATOM   2872  CA  ILE   175      72.169  57.561  59.959  1.00  0.00           C  
ATOM   2873  HA  ILE   175      71.695  57.827  60.762  1.00  0.00           H  
ATOM   2874  CB  ILE   175      71.445  56.376  59.331  1.00  0.00           C  
ATOM   2875  HB  ILE   175      71.880  56.125  58.501  1.00  0.00           H  
ATOM   2876  CG2 ILE   175      71.483  55.208  60.307  1.00  0.00           C  
ATOM   2877 HG21 ILE   175      71.025  54.446  59.919  1.00  0.00           H  
ATOM   2878 HG22 ILE   175      72.405  54.970  60.492  1.00  0.00           H  
ATOM   2879 HG23 ILE   175      71.043  55.462  61.133  1.00  0.00           H  
ATOM   2880  CG1 ILE   175      69.997  56.755  59.029  1.00  0.00           C  
ATOM   2881 HG12 ILE   175      69.505  56.814  59.863  1.00  0.00           H  
ATOM   2882 HG13 ILE   175      69.978  57.637  58.625  1.00  0.00           H  
ATOM   2883  CD1 ILE   175      69.298  55.778  58.112  1.00  0.00           C  
ATOM   2884 HD11 ILE   175      68.387  56.073  57.959  1.00  0.00           H  
ATOM   2885 HD12 ILE   175      69.769  55.734  57.265  1.00  0.00           H  
ATOM   2886 HD13 ILE   175      69.289  54.899  58.522  1.00  0.00           H  
ATOM   2887  C   ILE   175      73.580  57.156  60.330  1.00  0.00           C  
ATOM   2888  O   ILE   175      73.846  56.785  61.473  1.00  0.00           O  
ATOM   2889  N   PHE   176      74.491  57.234  59.366  1.00  0.00           N  
ATOM   2890  H   PHE   176      74.324  57.473  58.557  1.00  0.00           H  
ATOM   2891  CA  PHE   176      75.877  56.907  59.632  1.00  0.00           C  
ATOM   2892  HA  PHE   176      75.921  55.969  59.877  1.00  0.00           H  
ATOM   2893  CB  PHE   176      76.741  57.128  58.395  1.00  0.00           C  
ATOM   2894  HB2 PHE   176      76.528  57.998  58.023  1.00  0.00           H  
ATOM   2895  HB3 PHE   176      77.671  57.157  58.670  1.00  0.00           H  
ATOM   2896  CG  PHE   176      76.598  56.102  57.315  1.00  0.00           C  
ATOM   2897  CD1 PHE   176      76.011  54.872  57.564  1.00  0.00           C  
ATOM   2898  HD1 PHE   176      75.695  54.676  58.416  1.00  0.00           H  
ATOM   2899  CE1 PHE   176      75.892  53.934  56.555  1.00  0.00           C  
ATOM   2900  HE1 PHE   176      75.500  53.110  56.732  1.00  0.00           H  
ATOM   2901  CZ  PHE   176      76.352  54.216  55.290  1.00  0.00           C  
ATOM   2902  HZ  PHE   176      76.267  53.585  54.612  1.00  0.00           H  
ATOM   2903  CE2 PHE   176      76.939  55.436  55.028  1.00  0.00           C  
ATOM   2904  HE2 PHE   176      77.252  55.629  54.174  1.00  0.00           H  
ATOM   2905  CD2 PHE   176      77.061  56.369  56.036  1.00  0.00           C  
ATOM   2906  HD2 PHE   176      77.460  57.189  55.855  1.00  0.00           H  
ATOM   2907  C   PHE   176      76.402  57.757  60.771  1.00  0.00           C  
ATOM   2908  O   PHE   176      76.976  57.230  61.720  1.00  0.00           O  
ATOM   2909  N   SER   177      76.188  59.068  60.678  1.00  0.00           N  
ATOM   2910  H   SER   177      75.776  59.443  60.023  1.00  0.00           H  
ATOM   2911  CA  SER   177      76.647  59.985  61.703  1.00  0.00           C  
ATOM   2912  HA  SER   177      77.603  59.848  61.789  1.00  0.00           H  
ATOM   2913  CB  SER   177      76.380  61.420  61.323  1.00  0.00           C  
ATOM   2914  HB2 SER   177      76.730  61.599  60.436  1.00  0.00           H  
ATOM   2915  HB3 SER   177      75.424  61.582  61.289  1.00  0.00           H  
ATOM   2916  OG  SER   177      76.979  62.277  62.257  1.00  0.00           O  
ATOM   2917  HG  SER   177      76.871  63.074  62.015  1.00  0.00           H  
ATOM   2918  C   SER   177      75.973  59.709  63.016  1.00  0.00           C  
ATOM   2919  O   SER   177      76.640  59.583  64.036  1.00  0.00           O  
ATOM   2920  N   SER   178      74.645  59.618  62.992  1.00  0.00           N  
ATOM   2921  H   SER   178      74.172  59.713  62.280  1.00  0.00           H  
ATOM   2922  CA  SER   178      73.869  59.344  64.193  1.00  0.00           C  
ATOM   2923  HA  SER   178      73.819  60.175  64.690  1.00  0.00           H  
ATOM   2924  CB  SER   178      72.495  58.859  63.826  1.00  0.00           C  
ATOM   2925  HB2 SER   178      71.951  58.776  64.625  1.00  0.00           H  
ATOM   2926  HB3 SER   178      72.059  59.508  63.252  1.00  0.00           H  
ATOM   2927  OG  SER   178      72.573  57.626  63.174  1.00  0.00           O  
ATOM   2928  HG  SER   178      73.165  57.660  62.579  1.00  0.00           H  
ATOM   2929  C   SER   178      74.518  58.292  65.051  1.00  0.00           C  
ATOM   2930  O   SER   178      74.853  58.524  66.214  1.00  0.00           O  
ATOM   2931  N   TYR   179      74.648  57.112  64.472  1.00  0.00           N  
ATOM   2932  H   TYR   179      74.462  56.958  63.647  1.00  0.00           H  
ATOM   2933  CA  TYR   179      75.123  55.966  65.198  1.00  0.00           C  
ATOM   2934  HA  TYR   179      74.669  55.964  66.055  1.00  0.00           H  
ATOM   2935  CB  TYR   179      74.792  54.703  64.445  1.00  0.00           C  
ATOM   2936  HB2 TYR   179      73.857  54.719  64.187  1.00  0.00           H  
ATOM   2937  HB3 TYR   179      75.312  54.672  63.627  1.00  0.00           H  
ATOM   2938  CG  TYR   179      75.064  53.463  65.255  1.00  0.00           C  
ATOM   2939  CD1 TYR   179      74.253  53.150  66.338  1.00  0.00           C  
ATOM   2940  HD1 TYR   179      73.543  53.706  66.564  1.00  0.00           H  
ATOM   2941  CE1 TYR   179      74.504  52.011  67.078  1.00  0.00           C  
ATOM   2942  HE1 TYR   179      73.968  51.797  67.807  1.00  0.00           H  
ATOM   2943  CZ  TYR   179      75.566  51.189  66.722  1.00  0.00           C  
ATOM   2944  OH  TYR   179      75.836  50.057  67.443  1.00  0.00           O  
ATOM   2945  HH  TYR   179      75.417  49.408  67.114  1.00  0.00           H  
ATOM   2946  CE2 TYR   179      76.364  51.502  65.650  1.00  0.00           C  
ATOM   2947  HE2 TYR   179      77.070  50.943  65.419  1.00  0.00           H  
ATOM   2948  CD2 TYR   179      76.123  52.638  64.918  1.00  0.00           C  
ATOM   2949  HD2 TYR   179      76.670  52.853  64.197  1.00  0.00           H  
ATOM   2950  C   TYR   179      76.605  56.031  65.488  1.00  0.00           C  
ATOM   2951  O   TYR   179      77.034  55.580  66.543  1.00  0.00           O  
ATOM   2952  N   PHE   180      77.395  56.568  64.564  1.00  0.00           N  
ATOM   2953  H   PHE   180      77.122  56.906  63.822  1.00  0.00           H  
ATOM   2954  CA  PHE   180      78.837  56.613  64.772  1.00  0.00           C  
ATOM   2955  HA  PHE   180      79.145  55.720  64.993  1.00  0.00           H  
ATOM   2956  CB  PHE   180      79.557  57.053  63.501  1.00  0.00           C  
ATOM   2957  HB2 PHE   180      79.097  56.684  62.731  1.00  0.00           H  
ATOM   2958  HB3 PHE   180      79.507  58.019  63.425  1.00  0.00           H  
ATOM   2959  CG  PHE   180      80.992  56.631  63.465  1.00  0.00           C  
ATOM   2960  CD1 PHE   180      81.508  55.823  64.466  1.00  0.00           C  
ATOM   2961  HD1 PHE   180      80.960  55.554  65.168  1.00  0.00           H  
ATOM   2962  CE1 PHE   180      82.826  55.413  64.433  1.00  0.00           C  
ATOM   2963  HE1 PHE   180      83.163  54.872  65.111  1.00  0.00           H  
ATOM   2964  CZ  PHE   180      83.642  55.806  63.394  1.00  0.00           C  
ATOM   2965  HZ  PHE   180      84.530  55.530  63.370  1.00  0.00           H  
ATOM   2966  CE2 PHE   180      83.141  56.609  62.389  1.00  0.00           C  
ATOM   2967  HE2 PHE   180      83.691  56.874  61.687  1.00  0.00           H  
ATOM   2968  CD2 PHE   180      81.824  57.017  62.427  1.00  0.00           C  
ATOM   2969  HD2 PHE   180      81.491  57.558  61.748  1.00  0.00           H  
ATOM   2970  C   PHE   180      79.168  57.545  65.932  1.00  0.00           C  
ATOM   2971  O   PHE   180      80.018  57.227  66.762  1.00  0.00           O  
ATOM   2972  N   VAL   181      78.449  58.659  66.013  1.00  0.00           N  
ATOM   2973  H   VAL   181      77.910  58.924  65.398  1.00  0.00           H  
ATOM   2974  CA  VAL   181      78.513  59.540  67.169  1.00  0.00           C  
ATOM   2975  HA  VAL   181      79.432  59.834  67.267  1.00  0.00           H  
ATOM   2976  CB  VAL   181      77.621  60.783  66.973  1.00  0.00           C  
ATOM   2977  HB  VAL   181      76.741  60.501  66.679  1.00  0.00           H  
ATOM   2978  CG1 VAL   181      77.482  61.538  68.292  1.00  0.00           C  
ATOM   2979 HG11 VAL   181      76.920  62.318  68.161  1.00  0.00           H  
ATOM   2980 HG12 VAL   181      77.079  60.958  68.956  1.00  0.00           H  
ATOM   2981 HG13 VAL   181      78.358  61.819  68.598  1.00  0.00           H  
ATOM   2982  CG2 VAL   181      78.238  61.694  65.914  1.00  0.00           C  
ATOM   2983 HG21 VAL   181      77.676  62.475  65.792  1.00  0.00           H  
ATOM   2984 HG22 VAL   181      79.121  61.973  66.202  1.00  0.00           H  
ATOM   2985 HG23 VAL   181      78.309  61.213  65.075  1.00  0.00           H  
ATOM   2986  C   VAL   181      78.087  58.797  68.422  1.00  0.00           C  
ATOM   2987  O   VAL   181      78.764  58.881  69.443  1.00  0.00           O  
ATOM   2988  N   TYR   182      76.983  58.047  68.336  1.00  0.00           N  
ATOM   2989  H   TYR   182      76.503  57.974  67.626  1.00  0.00           H  
ATOM   2990  CA  TYR   182      76.502  57.277  69.476  1.00  0.00           C  
ATOM   2991  HA  TYR   182      76.246  57.899  70.175  1.00  0.00           H  
ATOM   2992  CB  TYR   182      75.271  56.443  69.097  1.00  0.00           C  
ATOM   2993  HB2 TYR   182      74.671  56.987  68.563  1.00  0.00           H  
ATOM   2994  HB3 TYR   182      75.551  55.699  68.540  1.00  0.00           H  
ATOM   2995  CG  TYR   182      74.520  55.909  70.294  1.00  0.00           C  
ATOM   2996  CD1 TYR   182      74.631  56.566  71.506  1.00  0.00           C  
ATOM   2997  HD1 TYR   182      75.177  57.315  71.581  1.00  0.00           H  
ATOM   2998  CE1 TYR   182      73.934  56.110  72.600  1.00  0.00           C  
ATOM   2999  HE1 TYR   182      74.013  56.550  73.415  1.00  0.00           H  
ATOM   3000  CZ  TYR   182      73.111  54.993  72.493  1.00  0.00           C  
ATOM   3001  OH  TYR   182      72.382  54.573  73.588  1.00  0.00           O  
ATOM   3002  HH  TYR   182      72.300  55.209  74.131  1.00  0.00           H  
ATOM   3003  CE2 TYR   182      73.005  54.332  71.285  1.00  0.00           C  
ATOM   3004  HE2 TYR   182      72.460  53.582  71.211  1.00  0.00           H  
ATOM   3005  CD2 TYR   182      73.711  54.786  70.183  1.00  0.00           C  
ATOM   3006  HD2 TYR   182      73.643  54.339  69.370  1.00  0.00           H  
ATOM   3007  C   TYR   182      77.603  56.368  69.991  1.00  0.00           C  
ATOM   3008  O   TYR   182      77.899  56.359  71.181  1.00  0.00           O  
ATOM   3009  N   LEU   183      78.258  55.657  69.081  1.00  0.00           N  
ATOM   3010  H   LEU   183      78.065  55.665  68.243  1.00  0.00           H  
ATOM   3011  CA  LEU   183      79.374  54.791  69.424  1.00  0.00           C  
ATOM   3012  HA  LEU   183      79.041  54.109  70.028  1.00  0.00           H  
ATOM   3013  CB  LEU   183      79.944  54.147  68.158  1.00  0.00           C  
ATOM   3014  HB2 LEU   183      80.158  54.854  67.529  1.00  0.00           H  
ATOM   3015  HB3 LEU   183      80.779  53.711  68.390  1.00  0.00           H  
ATOM   3016  CG  LEU   183      79.056  53.129  67.448  1.00  0.00           C  
ATOM   3017  HG  LEU   183      78.176  53.500  67.279  1.00  0.00           H  
ATOM   3018  CD1 LEU   183      79.699  52.765  66.123  1.00  0.00           C  
ATOM   3019 HD11 LEU   183      79.144  52.118  65.661  1.00  0.00           H  
ATOM   3020 HD12 LEU   183      79.789  53.562  65.577  1.00  0.00           H  
ATOM   3021 HD13 LEU   183      80.576  52.383  66.283  1.00  0.00           H  
ATOM   3022  CD2 LEU   183      78.901  51.909  68.326  1.00  0.00           C  
ATOM   3023 HD21 LEU   183      78.337  51.258  67.879  1.00  0.00           H  
ATOM   3024 HD22 LEU   183      79.773  51.519  68.495  1.00  0.00           H  
ATOM   3025 HD23 LEU   183      78.493  52.166  69.168  1.00  0.00           H  
ATOM   3026  C   LEU   183      80.482  55.565  70.119  1.00  0.00           C  
ATOM   3027  O   LEU   183      81.022  55.122  71.133  1.00  0.00           O  
ATOM   3028  N   ALA   184      80.813  56.730  69.572  1.00  0.00           N  
ATOM   3029  H   ALA   184      80.420  57.061  68.882  1.00  0.00           H  
ATOM   3030  CA  ALA   184      81.883  57.557  70.100  1.00  0.00           C  
ATOM   3031  HA  ALA   184      82.611  56.959  70.330  1.00  0.00           H  
ATOM   3032  CB  ALA   184      82.317  58.559  69.050  1.00  0.00           C  
ATOM   3033  HB1 ALA   184      83.032  59.111  69.405  1.00  0.00           H  
ATOM   3034  HB2 ALA   184      82.633  58.087  68.263  1.00  0.00           H  
ATOM   3035  HB3 ALA   184      81.565  59.122  68.809  1.00  0.00           H  
ATOM   3036  C   ALA   184      81.492  58.303  71.369  1.00  0.00           C  
ATOM   3037  O   ALA   184      82.346  58.895  72.025  1.00  0.00           O  
ATOM   3038  N   GLU   185      80.199  58.374  71.681  1.00  0.00           N  
ATOM   3039  H   GLU   185      79.570  57.939  71.288  1.00  0.00           H  
ATOM   3040  CA  GLU   185      79.775  59.242  72.763  1.00  0.00           C  
ATOM   3041  HA  GLU   185      80.571  59.448  73.277  1.00  0.00           H  
ATOM   3042  CB  GLU   185      79.152  60.509  72.201  1.00  0.00           C  
ATOM   3043  HB2 GLU   185      78.316  60.273  71.769  1.00  0.00           H  
ATOM   3044  HB3 GLU   185      78.932  61.096  72.942  1.00  0.00           H  
ATOM   3045  CG  GLU   185      79.999  61.288  71.209  1.00  0.00           C  
ATOM   3046  HG2 GLU   185      80.221  60.710  70.463  1.00  0.00           H  
ATOM   3047  HG3 GLU   185      79.472  62.021  70.853  1.00  0.00           H  
ATOM   3048  CD  GLU   185      81.261  61.836  71.790  1.00  0.00           C  
ATOM   3049  OE1 GLU   185      81.277  62.229  72.925  1.00  0.00           O  
ATOM   3050  OE2 GLU   185      82.237  61.870  71.092  1.00  0.00           O  
ATOM   3051  C   GLU   185      78.778  58.580  73.697  1.00  0.00           C  
ATOM   3052  O   GLU   185      78.135  59.258  74.496  1.00  0.00           O  
ATOM   3053  N   LYS   186      78.652  57.262  73.596  1.00  0.00           N  
ATOM   3054  H   LYS   186      79.144  56.781  73.080  1.00  0.00           H  
ATOM   3055  CA  LYS   186      77.664  56.492  74.351  1.00  0.00           C  
ATOM   3056  HA  LYS   186      76.809  56.676  73.931  1.00  0.00           H  
ATOM   3057  CB  LYS   186      78.010  55.009  74.280  1.00  0.00           C  
ATOM   3058  HB2 LYS   186      77.845  54.688  73.380  1.00  0.00           H  
ATOM   3059  HB3 LYS   186      78.958  54.896  74.453  1.00  0.00           H  
ATOM   3060  CG  LYS   186      77.225  54.163  75.258  1.00  0.00           C  
ATOM   3061  HG2 LYS   186      77.384  53.222  75.083  1.00  0.00           H  
ATOM   3062  HG3 LYS   186      77.527  54.338  76.163  1.00  0.00           H  
ATOM   3063  CD  LYS   186      75.750  54.467  75.139  1.00  0.00           C  
ATOM   3064  HD2 LYS   186      75.609  55.423  75.222  1.00  0.00           H  
ATOM   3065  HD3 LYS   186      75.437  54.210  74.258  1.00  0.00           H  
ATOM   3066  CE  LYS   186      74.939  53.745  76.192  1.00  0.00           C  
ATOM   3067  HE2 LYS   186      75.003  52.787  76.055  1.00  0.00           H  
ATOM   3068  HE3 LYS   186      75.305  53.930  77.071  1.00  0.00           H  
ATOM   3069  NZ  LYS   186      73.520  54.164  76.142  1.00  0.00           N  
ATOM   3070  HZ1 LYS   186      73.068  53.762  76.795  1.00  0.00           H  
ATOM   3071  HZ2 LYS   186      73.467  55.047  76.244  1.00  0.00           H  
ATOM   3072  HZ3 LYS   186      73.170  53.935  75.356  1.00  0.00           H  
ATOM   3073  C   LYS   186      77.511  56.911  75.816  1.00  0.00           C  
ATOM   3074  O   LYS   186      76.394  57.105  76.298  1.00  0.00           O  
ATOM   3075  N   ASP   187      78.627  57.027  76.527  1.00  0.00           N  
ATOM   3076  H   ASP   187      79.414  56.875  76.216  1.00  0.00           H  
ATOM   3077  CA  ASP   187      78.596  57.432  77.926  1.00  0.00           C  
ATOM   3078  HA  ASP   187      77.681  57.660  78.154  1.00  0.00           H  
ATOM   3079  CB  ASP   187      79.046  56.283  78.821  1.00  0.00           C  
ATOM   3080  HB2 ASP   187      79.903  55.949  78.512  1.00  0.00           H  
ATOM   3081  HB3 ASP   187      79.178  56.610  79.725  1.00  0.00           H  
ATOM   3082  CG  ASP   187      78.032  55.146  78.835  1.00  0.00           C  
ATOM   3083  OD1 ASP   187      76.857  55.427  78.879  1.00  0.00           O  
ATOM   3084  OD2 ASP   187      78.438  54.010  78.785  1.00  0.00           O  
ATOM   3085  C   ASP   187      79.453  58.672  78.161  1.00  0.00           C  
ATOM   3086  O   ASP   187      80.021  58.861  79.239  1.00  0.00           O  
ATOM   3087  N   ALA   188      79.564  59.506  77.131  1.00  0.00           N  
ATOM   3088  H   ALA   188      79.142  59.406  76.388  1.00  0.00           H  
ATOM   3089  CA  ALA   188      80.424  60.678  77.176  1.00  0.00           C  
ATOM   3090  HA  ALA   188      81.268  60.393  77.559  1.00  0.00           H  
ATOM   3091  CB  ALA   188      80.640  61.215  75.783  1.00  0.00           C  
ATOM   3092  HB1 ALA   188      81.214  61.996  75.822  1.00  0.00           H  
ATOM   3093  HB2 ALA   188      81.059  60.533  75.235  1.00  0.00           H  
ATOM   3094  HB3 ALA   188      79.786  61.462  75.395  1.00  0.00           H  
ATOM   3095  C   ALA   188      79.869  61.779  78.066  1.00  0.00           C  
ATOM   3096  O   ALA   188      79.221  62.713  77.591  1.00  0.00           O  
ATOM   3097  N   VAL   189      80.199  61.699  79.345  1.00  0.00           N  
ATOM   3098  H   VAL   189      80.595  61.020  79.694  1.00  0.00           H  
ATOM   3099  CA  VAL   189      79.915  62.770  80.283  1.00  0.00           C  
ATOM   3100  HA  VAL   189      78.953  62.892  80.319  1.00  0.00           H  
ATOM   3101  CB  VAL   189      80.434  62.407  81.681  1.00  0.00           C  
ATOM   3102  HB  VAL   189      81.375  62.179  81.621  1.00  0.00           H  
ATOM   3103  CG1 VAL   189      80.278  63.587  82.613  1.00  0.00           C  
ATOM   3104 HG11 VAL   189      80.608  63.350  83.494  1.00  0.00           H  
ATOM   3105 HG12 VAL   189      80.785  64.340  82.270  1.00  0.00           H  
ATOM   3106 HG13 VAL   189      79.341  63.830  82.674  1.00  0.00           H  
ATOM   3107  CG2 VAL   189      79.671  61.213  82.218  1.00  0.00           C  
ATOM   3108 HG21 VAL   189      80.002  60.988  83.101  1.00  0.00           H  
ATOM   3109 HG22 VAL   189      78.727  61.430  82.273  1.00  0.00           H  
ATOM   3110 HG23 VAL   189      79.794  60.456  81.624  1.00  0.00           H  
ATOM   3111  C   VAL   189      80.568  64.067  79.825  1.00  0.00           C  
ATOM   3112  O   VAL   189      81.784  64.129  79.653  1.00  0.00           O  
ATOM   3113  N   ASN   190      79.757  65.096  79.619  1.00  0.00           N  
ATOM   3114  H   ASN   190      78.907  65.071  79.745  1.00  0.00           H  
ATOM   3115  CA  ASN   190      80.258  66.375  79.154  1.00  0.00           C  
ATOM   3116  HA  ASN   190      81.020  66.194  78.581  1.00  0.00           H  
ATOM   3117  CB  ASN   190      79.194  67.101  78.372  1.00  0.00           C  
ATOM   3118  HB2 ASN   190      79.597  67.815  77.853  1.00  0.00           H  
ATOM   3119  HB3 ASN   190      78.776  66.493  77.742  1.00  0.00           H  
ATOM   3120  CG  ASN   190      78.170  67.660  79.286  1.00  0.00           C  
ATOM   3121  OD1 ASN   190      78.239  67.436  80.497  1.00  0.00           O  
ATOM   3122  ND2 ASN   190      77.228  68.404  78.782  1.00  0.00           N  
ATOM   3123 HD21 ASN   190      76.634  68.753  79.297  1.00  0.00           H  
ATOM   3124 HD22 ASN   190      77.200  68.546  77.934  1.00  0.00           H  
ATOM   3125  C   ASN   190      80.729  67.250  80.301  1.00  0.00           C  
ATOM   3126  O   ASN   190      80.762  66.825  81.452  1.00  0.00           O  
ATOM   3127  N   GLU   191      81.071  68.490  79.975  1.00  0.00           N  
ATOM   3128  H   GLU   191      81.012  68.799  79.174  1.00  0.00           H  
ATOM   3129  CA  GLU   191      81.582  69.458  80.939  1.00  0.00           C  
ATOM   3130  HA  GLU   191      82.352  69.061  81.376  1.00  0.00           H  
ATOM   3131  CB  GLU   191      81.985  70.731  80.199  1.00  0.00           C  
ATOM   3132  HB2 GLU   191      81.221  71.065  79.704  1.00  0.00           H  
ATOM   3133  HB3 GLU   191      82.222  71.412  80.847  1.00  0.00           H  
ATOM   3134  CG  GLU   191      83.151  70.531  79.239  1.00  0.00           C  
ATOM   3135  HG2 GLU   191      83.950  70.328  79.750  1.00  0.00           H  
ATOM   3136  HG3 GLU   191      82.970  69.761  78.677  1.00  0.00           H  
ATOM   3137  CD  GLU   191      83.418  71.725  78.364  1.00  0.00           C  
ATOM   3138  OE1 GLU   191      82.744  72.714  78.520  1.00  0.00           O  
ATOM   3139  OE2 GLU   191      84.292  71.643  77.534  1.00  0.00           O  
ATOM   3140  C   GLU   191      80.577  69.784  82.049  1.00  0.00           C  
ATOM   3141  O   GLU   191      80.966  70.050  83.187  1.00  0.00           O  
ATOM   3142  N   SER   192      79.287  69.725  81.726  1.00  0.00           N  
ATOM   3143  H   SER   192      79.008  69.554  80.931  1.00  0.00           H  
ATOM   3144  CA  SER   192      78.211  69.946  82.693  1.00  0.00           C  
ATOM   3145  HA  SER   192      78.490  70.690  83.249  1.00  0.00           H  
ATOM   3146  CB  SER   192      76.918  70.270  81.968  1.00  0.00           C  
ATOM   3147  HB2 SER   192      76.303  70.706  82.578  1.00  0.00           H  
ATOM   3148  HB3 SER   192      77.096  70.896  81.249  1.00  0.00           H  
ATOM   3149  OG  SER   192      76.325  69.112  81.449  1.00  0.00           O  
ATOM   3150  HG  SER   192      76.915  68.528  81.320  1.00  0.00           H  
ATOM   3151  C   SER   192      77.974  68.738  83.611  1.00  0.00           C  
ATOM   3152  O   SER   192      77.157  68.807  84.528  1.00  0.00           O  
ATOM   3153  N   GLY   193      78.664  67.626  83.354  1.00  0.00           N  
ATOM   3154  H   GLY   193      79.238  67.551  82.718  1.00  0.00           H  
ATOM   3155  CA  GLY   193      78.490  66.427  84.153  1.00  0.00           C  
ATOM   3156  HA2 GLY   193      79.302  65.897  84.132  1.00  0.00           H  
ATOM   3157  HA3 GLY   193      78.333  66.669  85.079  1.00  0.00           H  
ATOM   3158  C   GLY   193      77.328  65.605  83.634  1.00  0.00           C  
ATOM   3159  O   GLY   193      76.629  64.952  84.407  1.00  0.00           O  
ATOM   3160  N   ARG   194      77.094  65.665  82.329  1.00  0.00           N  
ATOM   3161  H   ARG   194      77.589  66.087  81.767  1.00  0.00           H  
ATOM   3162  CA  ARG   194      75.945  64.998  81.745  1.00  0.00           C  
ATOM   3163  HA  ARG   194      75.626  64.365  82.407  1.00  0.00           H  
ATOM   3164  CB  ARG   194      74.862  66.012  81.406  1.00  0.00           C  
ATOM   3165  HB2 ARG   194      75.218  66.636  80.754  1.00  0.00           H  
ATOM   3166  HB3 ARG   194      74.126  65.545  80.980  1.00  0.00           H  
ATOM   3167  CG  ARG   194      74.313  66.805  82.582  1.00  0.00           C  
ATOM   3168  HG2 ARG   194      75.047  67.219  83.063  1.00  0.00           H  
ATOM   3169  HG3 ARG   194      73.750  67.523  82.252  1.00  0.00           H  
ATOM   3170  CD  ARG   194      73.532  65.952  83.512  1.00  0.00           C  
ATOM   3171  HD2 ARG   194      72.828  65.498  83.022  1.00  0.00           H  
ATOM   3172  HD3 ARG   194      74.108  65.265  83.883  1.00  0.00           H  
ATOM   3173  NE  ARG   194      72.948  66.731  84.591  1.00  0.00           N  
ATOM   3174  HE  ARG   194      72.149  67.028  84.476  1.00  0.00           H  
ATOM   3175  CZ  ARG   194      73.556  67.027  85.759  1.00  0.00           C  
ATOM   3176  NH1 ARG   194      74.776  66.603  86.015  1.00  0.00           N  
ATOM   3177 HH11 ARG   194      75.198  66.130  85.434  1.00  0.00           H  
ATOM   3178 HH12 ARG   194      75.151  66.799  86.764  1.00  0.00           H  
ATOM   3179  NH2 ARG   194      72.915  67.752  86.659  1.00  0.00           N  
ATOM   3180 HH21 ARG   194      72.118  68.031  86.498  1.00  0.00           H  
ATOM   3181 HH22 ARG   194      73.295  67.945  87.406  1.00  0.00           H  
ATOM   3182  C   ARG   194      76.300  64.239  80.483  1.00  0.00           C  
ATOM   3183  O   ARG   194      76.888  64.794  79.556  1.00  0.00           O  
ATOM   3184  N   VAL   195      75.917  62.970  80.423  1.00  0.00           N  
ATOM   3185  H   VAL   195      75.548  62.537  81.068  1.00  0.00           H  
ATOM   3186  CA  VAL   195      76.113  62.211  79.198  1.00  0.00           C  
ATOM   3187  HA  VAL   195      77.039  62.343  78.940  1.00  0.00           H  
ATOM   3188  CB  VAL   195      75.867  60.716  79.395  1.00  0.00           C  
ATOM   3189  HB  VAL   195      74.972  60.572  79.741  1.00  0.00           H  
ATOM   3190  CG1 VAL   195      76.016  60.026  78.056  1.00  0.00           C  
ATOM   3191 HG11 VAL   195      75.863  59.074  78.163  1.00  0.00           H  
ATOM   3192 HG12 VAL   195      75.369  60.389  77.431  1.00  0.00           H  
ATOM   3193 HG13 VAL   195      76.912  60.172  77.714  1.00  0.00           H  
ATOM   3194  CG2 VAL   195      76.845  60.146  80.399  1.00  0.00           C  
ATOM   3195 HG21 VAL   195      76.676  59.198  80.513  1.00  0.00           H  
ATOM   3196 HG22 VAL   195      77.751  60.276  80.078  1.00  0.00           H  
ATOM   3197 HG23 VAL   195      76.735  60.598  81.250  1.00  0.00           H  
ATOM   3198  C   VAL   195      75.182  62.704  78.115  1.00  0.00           C  
ATOM   3199  O   VAL   195      74.063  62.211  77.976  1.00  0.00           O  
ATOM   3200  N   GLU   196      75.658  63.666  77.338  1.00  0.00           N  
ATOM   3201  H   GLU   196      76.450  63.992  77.415  1.00  0.00           H  
ATOM   3202  CA  GLU   196      74.870  64.265  76.269  1.00  0.00           C  
ATOM   3203  HA  GLU   196      74.139  64.737  76.699  1.00  0.00           H  
ATOM   3204  CB  GLU   196      75.727  65.228  75.460  1.00  0.00           C  
ATOM   3205  HB2 GLU   196      76.541  64.773  75.192  1.00  0.00           H  
ATOM   3206  HB3 GLU   196      75.252  65.462  74.647  1.00  0.00           H  
ATOM   3207  CG  GLU   196      76.097  66.496  76.190  1.00  0.00           C  
ATOM   3208  HG2 GLU   196      75.289  66.942  76.488  1.00  0.00           H  
ATOM   3209  HG3 GLU   196      76.607  66.272  76.984  1.00  0.00           H  
ATOM   3210  CD  GLU   196      76.894  67.432  75.337  1.00  0.00           C  
ATOM   3211  OE1 GLU   196      77.113  67.108  74.197  1.00  0.00           O  
ATOM   3212  OE2 GLU   196      77.309  68.453  75.831  1.00  0.00           O  
ATOM   3213  C   GLU   196      74.269  63.234  75.329  1.00  0.00           C  
ATOM   3214  O   GLU   196      73.127  63.375  74.896  1.00  0.00           O  
ATOM   3215  N   PHE   197      75.035  62.209  74.997  1.00  0.00           N  
ATOM   3216  H   PHE   197      75.811  62.052  75.334  1.00  0.00           H  
ATOM   3217  CA  PHE   197      74.595  61.249  74.004  1.00  0.00           C  
ATOM   3218  HA  PHE   197      73.770  61.572  73.610  1.00  0.00           H  
ATOM   3219  CB  PHE   197      75.656  61.120  72.938  1.00  0.00           C  
ATOM   3220  HB2 PHE   197      76.449  60.712  73.319  1.00  0.00           H  
ATOM   3221  HB3 PHE   197      75.341  60.527  72.238  1.00  0.00           H  
ATOM   3222  CG  PHE   197      76.015  62.448  72.342  1.00  0.00           C  
ATOM   3223  CD1 PHE   197      77.097  63.171  72.819  1.00  0.00           C  
ATOM   3224  HD1 PHE   197      77.606  62.829  73.518  1.00  0.00           H  
ATOM   3225  CE1 PHE   197      77.428  64.388  72.271  1.00  0.00           C  
ATOM   3226  HE1 PHE   197      78.157  64.863  72.599  1.00  0.00           H  
ATOM   3227  CZ  PHE   197      76.681  64.902  71.238  1.00  0.00           C  
ATOM   3228  HZ  PHE   197      76.908  65.721  70.860  1.00  0.00           H  
ATOM   3229  CE2 PHE   197      75.596  64.201  70.766  1.00  0.00           C  
ATOM   3230  HE2 PHE   197      75.083  64.550  70.073  1.00  0.00           H  
ATOM   3231  CD2 PHE   197      75.267  62.983  71.317  1.00  0.00           C  
ATOM   3232  HD2 PHE   197      74.531  62.516  70.993  1.00  0.00           H  
ATOM   3233  C   PHE   197      74.287  59.901  74.616  1.00  0.00           C  
ATOM   3234  O   PHE   197      74.791  58.875  74.165  1.00  0.00           O  
ATOM   3235  N   GLY   198      73.445  59.911  75.647  1.00  0.00           N  
ATOM   3236  H   GLY   198      73.077  60.626  75.953  1.00  0.00           H  
ATOM   3237  CA  GLY   198      73.065  58.698  76.360  1.00  0.00           C  
ATOM   3238  HA2 GLY   198      73.860  58.244  76.681  1.00  0.00           H  
ATOM   3239  HA3 GLY   198      72.535  58.928  77.139  1.00  0.00           H  
ATOM   3240  C   GLY   198      72.274  57.769  75.460  1.00  0.00           C  
ATOM   3241  O   GLY   198      72.513  56.558  75.433  1.00  0.00           O  
ATOM   3242  N   SER   199      71.308  58.333  74.740  1.00  0.00           N  
ATOM   3243  H   SER   199      71.121  59.172  74.750  1.00  0.00           H  
ATOM   3244  CA  SER   199      70.481  57.536  73.861  1.00  0.00           C  
ATOM   3245  HA  SER   199      70.611  56.610  74.118  1.00  0.00           H  
ATOM   3246  CB  SER   199      69.022  57.900  74.009  1.00  0.00           C  
ATOM   3247  HB2 SER   199      68.480  57.287  73.487  1.00  0.00           H  
ATOM   3248  HB3 SER   199      68.754  57.797  74.936  1.00  0.00           H  
ATOM   3249  OG  SER   199      68.774  59.215  73.593  1.00  0.00           O  
ATOM   3250  HG  SER   199      69.233  59.746  74.054  1.00  0.00           H  
ATOM   3251  C   SER   199      70.881  57.706  72.426  1.00  0.00           C  
ATOM   3252  O   SER   199      71.577  58.658  72.065  1.00  0.00           O  
ATOM   3253  N   TYR   200      70.403  56.786  71.606  1.00  0.00           N  
ATOM   3254  H   TYR   200      69.965  56.092  71.863  1.00  0.00           H  
ATOM   3255  CA  TYR   200      70.587  56.884  70.183  1.00  0.00           C  
ATOM   3256  HA  TYR   200      71.539  56.916  70.001  1.00  0.00           H  
ATOM   3257  CB  TYR   200      70.025  55.676  69.462  1.00  0.00           C  
ATOM   3258  HB2 TYR   200      70.515  54.883  69.732  1.00  0.00           H  
ATOM   3259  HB3 TYR   200      69.102  55.543  69.727  1.00  0.00           H  
ATOM   3260  CG  TYR   200      70.099  55.825  67.965  1.00  0.00           C  
ATOM   3261  CD1 TYR   200      71.332  55.890  67.334  1.00  0.00           C  
ATOM   3262  HD1 TYR   200      72.116  55.842  67.833  1.00  0.00           H  
ATOM   3263  CE1 TYR   200      71.390  56.026  65.965  1.00  0.00           C  
ATOM   3264  HE1 TYR   200      72.214  56.070  65.537  1.00  0.00           H  
ATOM   3265  CZ  TYR   200      70.218  56.098  65.224  1.00  0.00           C  
ATOM   3266  OH  TYR   200      70.285  56.236  63.856  1.00  0.00           O  
ATOM   3267  HH  TYR   200      70.975  56.669  63.651  1.00  0.00           H  
ATOM   3268  CE2 TYR   200      68.993  56.035  65.852  1.00  0.00           C  
ATOM   3269  HE2 TYR   200      68.210  56.084  65.353  1.00  0.00           H  
ATOM   3270  CD2 TYR   200      68.931  55.899  67.223  1.00  0.00           C  
ATOM   3271  HD2 TYR   200      68.106  55.857  67.649  1.00  0.00           H  
ATOM   3272  C   TYR   200      69.929  58.133  69.683  1.00  0.00           C  
ATOM   3273  O   TYR   200      70.492  58.807  68.837  1.00  0.00           O  
ATOM   3274  N   ALA   201      68.742  58.433  70.218  1.00  0.00           N  
ATOM   3275  H   ALA   201      68.352  57.933  70.799  1.00  0.00           H  
ATOM   3276  CA  ALA   201      67.981  59.631  69.880  1.00  0.00           C  
ATOM   3277  HA  ALA   201      67.747  59.581  68.940  1.00  0.00           H  
ATOM   3278  CB  ALA   201      66.712  59.696  70.710  1.00  0.00           C  
ATOM   3279  HB1 ALA   201      66.214  60.495  70.478  1.00  0.00           H  
ATOM   3280  HB2 ALA   201      66.168  58.913  70.531  1.00  0.00           H  
ATOM   3281  HB3 ALA   201      66.942  59.721  71.652  1.00  0.00           H  
ATOM   3282  C   ALA   201      68.809  60.891  70.097  1.00  0.00           C  
ATOM   3283  O   ALA   201      68.847  61.765  69.230  1.00  0.00           O  
ATOM   3284  N   ASP   202      69.512  60.964  71.230  1.00  0.00           N  
ATOM   3285  H   ASP   202      69.470  60.386  71.865  1.00  0.00           H  
ATOM   3286  CA  ASP   202      70.435  62.075  71.473  1.00  0.00           C  
ATOM   3287  HA  ASP   202      69.901  62.883  71.534  1.00  0.00           H  
ATOM   3288  CB  ASP   202      71.209  61.880  72.776  1.00  0.00           C  
ATOM   3289  HB2 ASP   202      71.598  60.991  72.773  1.00  0.00           H  
ATOM   3290  HB3 ASP   202      71.945  62.512  72.795  1.00  0.00           H  
ATOM   3291  CG  ASP   202      70.397  62.047  74.047  1.00  0.00           C  
ATOM   3292  OD1 ASP   202      69.806  63.085  74.216  1.00  0.00           O  
ATOM   3293  OD2 ASP   202      70.346  61.125  74.828  1.00  0.00           O  
ATOM   3294  C   ASP   202      71.440  62.190  70.333  1.00  0.00           C  
ATOM   3295  O   ASP   202      71.632  63.256  69.740  1.00  0.00           O  
ATOM   3296  N   ALA   203      72.080  61.070  70.031  1.00  0.00           N  
ATOM   3297  H   ALA   203      71.949  60.320  70.431  1.00  0.00           H  
ATOM   3298  CA  ALA   203      73.074  61.019  68.978  1.00  0.00           C  
ATOM   3299  HA  ALA   203      73.684  61.763  69.102  1.00  0.00           H  
ATOM   3300  CB  ALA   203      73.835  59.715  69.069  1.00  0.00           C  
ATOM   3301  HB1 ALA   203      74.501  59.679  68.365  1.00  0.00           H  
ATOM   3302  HB2 ALA   203      74.274  59.656  69.932  1.00  0.00           H  
ATOM   3303  HB3 ALA   203      73.219  58.973  68.969  1.00  0.00           H  
ATOM   3304  C   ALA   203      72.454  61.183  67.596  1.00  0.00           C  
ATOM   3305  O   ALA   203      73.136  61.598  66.667  1.00  0.00           O  
ATOM   3306  N   LEU   204      71.176  60.830  67.466  1.00  0.00           N  
ATOM   3307  H   LEU   204      70.692  60.573  68.129  1.00  0.00           H  
ATOM   3308  CA  LEU   204      70.468  60.840  66.202  1.00  0.00           C  
ATOM   3309  HA  LEU   204      71.038  60.399  65.553  1.00  0.00           H  
ATOM   3310  CB  LEU   204      69.145  60.085  66.331  1.00  0.00           C  
ATOM   3311  HB2 LEU   204      69.342  59.155  66.523  1.00  0.00           H  
ATOM   3312  HB3 LEU   204      68.666  60.438  67.097  1.00  0.00           H  
ATOM   3313  CG  LEU   204      68.219  60.139  65.118  1.00  0.00           C  
ATOM   3314  HG  LEU   204      67.967  61.056  64.924  1.00  0.00           H  
ATOM   3315  CD1 LEU   204      68.937  59.585  63.899  1.00  0.00           C  
ATOM   3316 HD11 LEU   204      68.346  59.621  63.131  1.00  0.00           H  
ATOM   3317 HD12 LEU   204      69.730  60.115  63.721  1.00  0.00           H  
ATOM   3318 HD13 LEU   204      69.195  58.665  64.065  1.00  0.00           H  
ATOM   3319  CD2 LEU   204      66.965  59.336  65.429  1.00  0.00           C  
ATOM   3320 HD21 LEU   204      66.367  59.362  64.666  1.00  0.00           H  
ATOM   3321 HD22 LEU   204      67.208  58.416  65.618  1.00  0.00           H  
ATOM   3322 HD23 LEU   204      66.520  59.718  66.202  1.00  0.00           H  
ATOM   3323  C   LEU   204      70.206  62.224  65.712  1.00  0.00           C  
ATOM   3324  O   LEU   204      70.632  62.570  64.611  1.00  0.00           O  
ATOM   3325  N   TRP   205      69.523  63.032  66.519  1.00  0.00           N  
ATOM   3326  H   TRP   205      69.217  62.821  67.294  1.00  0.00           H  
ATOM   3327  CA  TRP   205      69.256  64.392  66.081  1.00  0.00           C  
ATOM   3328  HA  TRP   205      68.741  64.344  65.260  1.00  0.00           H  
ATOM   3329  CB  TRP   205      68.405  65.185  67.089  1.00  0.00           C  
ATOM   3330  HB2 TRP   205      68.000  65.936  66.628  1.00  0.00           H  
ATOM   3331  HB3 TRP   205      67.681  64.617  67.397  1.00  0.00           H  
ATOM   3332  CG  TRP   205      69.148  65.702  68.283  1.00  0.00           C  
ATOM   3333  CD1 TRP   205      69.321  65.065  69.468  1.00  0.00           C  
ATOM   3334  HD1 TRP   205      68.984  64.222  69.672  1.00  0.00           H  
ATOM   3335  NE1 TRP   205      70.062  65.839  70.322  1.00  0.00           N  
ATOM   3336  HE1 TRP   205      70.295  65.620  71.120  1.00  0.00           H  
ATOM   3337  CE2 TRP   205      70.372  67.021  69.696  1.00  0.00           C  
ATOM   3338  CZ2 TRP   205      71.091  68.117  70.155  1.00  0.00           C  
ATOM   3339  HZ2 TRP   205      71.469  68.123  71.005  1.00  0.00           H  
ATOM   3340  CH2 TRP   205      71.227  69.206  69.299  1.00  0.00           C  
ATOM   3341  HH2 TRP   205      71.699  69.955  69.584  1.00  0.00           H  
ATOM   3342  CZ3 TRP   205      70.678  69.195  68.044  1.00  0.00           C  
ATOM   3343  HZ3 TRP   205      70.780  69.938  67.495  1.00  0.00           H  
ATOM   3344  CE3 TRP   205      69.970  68.092  67.576  1.00  0.00           C  
ATOM   3345  HE3 TRP   205      69.609  68.089  66.719  1.00  0.00           H  
ATOM   3346  CD2 TRP   205      69.812  66.988  68.421  1.00  0.00           C  
ATOM   3347  C   TRP   205      70.574  65.099  65.842  1.00  0.00           C  
ATOM   3348  O   TRP   205      70.696  65.857  64.886  1.00  0.00           O  
ATOM   3349  N   TRP   206      71.576  64.822  66.676  1.00  0.00           N  
ATOM   3350  H   TRP   206      71.526  64.288  67.349  1.00  0.00           H  
ATOM   3351  CA  TRP   206      72.860  65.443  66.472  1.00  0.00           C  
ATOM   3352  HA  TRP   206      72.688  66.395  66.407  1.00  0.00           H  
ATOM   3353  CB  TRP   206      73.783  65.165  67.622  1.00  0.00           C  
ATOM   3354  HB2 TRP   206      73.367  65.436  68.455  1.00  0.00           H  
ATOM   3355  HB3 TRP   206      73.955  64.213  67.688  1.00  0.00           H  
ATOM   3356  CG  TRP   206      75.057  65.899  67.427  1.00  0.00           C  
ATOM   3357  CD1 TRP   206      76.290  65.375  67.200  1.00  0.00           C  
ATOM   3358  HD1 TRP   206      76.483  64.467  67.153  1.00  0.00           H  
ATOM   3359  NE1 TRP   206      77.205  66.381  67.051  1.00  0.00           N  
ATOM   3360  HE1 TRP   206      78.045  66.275  66.898  1.00  0.00           H  
ATOM   3361  CE2 TRP   206      76.564  67.589  67.185  1.00  0.00           C  
ATOM   3362  CZ2 TRP   206      77.063  68.877  67.121  1.00  0.00           C  
ATOM   3363  HZ2 TRP   206      77.967  69.036  66.973  1.00  0.00           H  
ATOM   3364  CH2 TRP   206      76.159  69.932  67.287  1.00  0.00           C  
ATOM   3365  HH2 TRP   206      76.470  70.808  67.249  1.00  0.00           H  
ATOM   3366  CZ3 TRP   206      74.825  69.703  67.504  1.00  0.00           C  
ATOM   3367  HZ3 TRP   206      74.245  70.422  67.607  1.00  0.00           H  
ATOM   3368  CE3 TRP   206      74.332  68.404  67.571  1.00  0.00           C  
ATOM   3369  HE3 TRP   206      73.427  68.250  67.719  1.00  0.00           H  
ATOM   3370  CD2 TRP   206      75.217  67.334  67.413  1.00  0.00           C  
ATOM   3371  C   TRP   206      73.531  64.988  65.188  1.00  0.00           C  
ATOM   3372  O   TRP   206      74.091  65.808  64.468  1.00  0.00           O  
ATOM   3373  N   GLY   207      73.470  63.693  64.896  1.00  0.00           N  
ATOM   3374  H   GLY   207      73.093  63.105  65.398  1.00  0.00           H  
ATOM   3375  CA  GLY   207      74.050  63.155  63.674  1.00  0.00           C  
ATOM   3376  HA2 GLY   207      75.013  63.269  63.688  1.00  0.00           H  
ATOM   3377  HA3 GLY   207      73.878  62.202  63.619  1.00  0.00           H  
ATOM   3378  C   GLY   207      73.466  63.854  62.467  1.00  0.00           C  
ATOM   3379  O   GLY   207      74.196  64.238  61.550  1.00  0.00           O  
ATOM   3380  N   VAL   208      72.152  64.062  62.505  1.00  0.00           N  
ATOM   3381  H   VAL   208      71.634  63.756  63.119  1.00  0.00           H  
ATOM   3382  CA  VAL   208      71.480  64.840  61.488  1.00  0.00           C  
ATOM   3383  HA  VAL   208      71.571  64.375  60.642  1.00  0.00           H  
ATOM   3384  CB  VAL   208      69.977  64.984  61.805  1.00  0.00           C  
ATOM   3385  HB  VAL   208      69.870  65.324  62.707  1.00  0.00           H  
ATOM   3386  CG1 VAL   208      69.337  65.974  60.844  1.00  0.00           C  
ATOM   3387 HG11 VAL   208      68.393  66.060  61.049  1.00  0.00           H  
ATOM   3388 HG12 VAL   208      69.767  66.839  60.936  1.00  0.00           H  
ATOM   3389 HG13 VAL   208      69.442  65.656  59.934  1.00  0.00           H  
ATOM   3390  CG2 VAL   208      69.294  63.624  61.726  1.00  0.00           C  
ATOM   3391 HG21 VAL   208      68.350  63.724  61.927  1.00  0.00           H  
ATOM   3392 HG22 VAL   208      69.398  63.261  60.833  1.00  0.00           H  
ATOM   3393 HG23 VAL   208      69.699  63.021  62.369  1.00  0.00           H  
ATOM   3394  C   VAL   208      72.116  66.212  61.380  1.00  0.00           C  
ATOM   3395  O   VAL   208      72.452  66.645  60.283  1.00  0.00           O  
ATOM   3396  N   VAL   209      72.305  66.875  62.524  1.00  0.00           N  
ATOM   3397  H   VAL   209      72.091  66.564  63.297  1.00  0.00           H  
ATOM   3398  CA  VAL   209      72.900  68.205  62.559  1.00  0.00           C  
ATOM   3399  HA  VAL   209      72.303  68.765  62.039  1.00  0.00           H  
ATOM   3400  CB  VAL   209      72.999  68.720  63.987  1.00  0.00           C  
ATOM   3401  HB  VAL   209      73.444  68.074  64.557  1.00  0.00           H  
ATOM   3402  CG1 VAL   209      73.805  69.997  64.004  1.00  0.00           C  
ATOM   3403 HG11 VAL   209      73.869  70.327  64.914  1.00  0.00           H  
ATOM   3404 HG12 VAL   209      74.695  69.823  63.660  1.00  0.00           H  
ATOM   3405 HG13 VAL   209      73.369  70.662  63.449  1.00  0.00           H  
ATOM   3406  CG2 VAL   209      71.608  68.958  64.497  1.00  0.00           C  
ATOM   3407 HG21 VAL   209      71.649  69.287  65.408  1.00  0.00           H  
ATOM   3408 HG22 VAL   209      71.165  69.614  63.936  1.00  0.00           H  
ATOM   3409 HG23 VAL   209      71.109  68.126  64.477  1.00  0.00           H  
ATOM   3410  C   VAL   209      74.274  68.281  61.908  1.00  0.00           C  
ATOM   3411  O   VAL   209      74.580  69.262  61.226  1.00  0.00           O  
ATOM   3412  N   THR   210      75.097  67.253  62.112  1.00  0.00           N  
ATOM   3413  H   THR   210      74.914  66.577  62.612  1.00  0.00           H  
ATOM   3414  CA  THR   210      76.412  67.205  61.477  1.00  0.00           C  
ATOM   3415  HA  THR   210      76.897  67.997  61.758  1.00  0.00           H  
ATOM   3416  CB  THR   210      77.201  65.957  61.901  1.00  0.00           C  
ATOM   3417  HB  THR   210      78.099  66.008  61.539  1.00  0.00           H  
ATOM   3418  CG2 THR   210      77.307  65.872  63.412  1.00  0.00           C  
ATOM   3419 HG21 THR   210      77.808  65.078  63.657  1.00  0.00           H  
ATOM   3420 HG22 THR   210      77.763  66.659  63.749  1.00  0.00           H  
ATOM   3421 HG23 THR   210      76.418  65.824  63.797  1.00  0.00           H  
ATOM   3422  OG1 THR   210      76.524  64.798  61.398  1.00  0.00           O  
ATOM   3423  HG1 THR   210      75.725  64.806  61.656  1.00  0.00           H  
ATOM   3424  C   THR   210      76.255  67.173  59.970  1.00  0.00           C  
ATOM   3425  O   THR   210      76.996  67.826  59.239  1.00  0.00           O  
ATOM   3426  N   VAL   211      75.247  66.440  59.511  1.00  0.00           N  
ATOM   3427  H   VAL   211      74.716  65.988  60.015  1.00  0.00           H  
ATOM   3428  CA  VAL   211      74.953  66.339  58.096  1.00  0.00           C  
ATOM   3429  HA  VAL   211      75.801  66.291  57.627  1.00  0.00           H  
ATOM   3430  CB  VAL   211      74.146  65.081  57.827  1.00  0.00           C  
ATOM   3431  HB  VAL   211      73.331  65.090  58.353  1.00  0.00           H  
ATOM   3432  CG1 VAL   211      73.743  65.013  56.361  1.00  0.00           C  
ATOM   3433 HG11 VAL   211      73.229  64.206  56.204  1.00  0.00           H  
ATOM   3434 HG12 VAL   211      73.204  65.788  56.137  1.00  0.00           H  
ATOM   3435 HG13 VAL   211      74.539  65.002  55.807  1.00  0.00           H  
ATOM   3436  CG2 VAL   211      74.983  63.879  58.217  1.00  0.00           C  
ATOM   3437 HG21 VAL   211      74.480  63.066  58.051  1.00  0.00           H  
ATOM   3438 HG22 VAL   211      75.798  63.868  57.691  1.00  0.00           H  
ATOM   3439 HG23 VAL   211      75.207  63.933  59.159  1.00  0.00           H  
ATOM   3440  C   VAL   211      74.224  67.569  57.555  1.00  0.00           C  
ATOM   3441  O   VAL   211      74.303  67.867  56.369  1.00  0.00           O  
ATOM   3442  N   THR   212      73.548  68.316  58.418  1.00  0.00           N  
ATOM   3443  H   THR   212      73.382  68.100  59.234  1.00  0.00           H  
ATOM   3444  CA  THR   212      73.027  69.609  57.997  1.00  0.00           C  
ATOM   3445  HA  THR   212      72.695  69.514  57.091  1.00  0.00           H  
ATOM   3446  CB  THR   212      71.854  70.069  58.868  1.00  0.00           C  
ATOM   3447  HB  THR   212      71.546  70.930  58.544  1.00  0.00           H  
ATOM   3448  CG2 THR   212      70.707  69.084  58.787  1.00  0.00           C  
ATOM   3449 HG21 THR   212      69.975  69.392  59.344  1.00  0.00           H  
ATOM   3450 HG22 THR   212      70.405  69.013  57.868  1.00  0.00           H  
ATOM   3451 HG23 THR   212      71.005  68.214  59.097  1.00  0.00           H  
ATOM   3452  OG1 THR   212      72.286  70.184  60.222  1.00  0.00           O  
ATOM   3453  HG1 THR   212      73.061  69.869  60.297  1.00  0.00           H  
ATOM   3454  C   THR   212      74.144  70.647  58.039  1.00  0.00           C  
ATOM   3455  O   THR   212      74.054  71.689  57.392  1.00  0.00           O  
ATOM   3456  N   THR   213      75.217  70.323  58.774  1.00  0.00           N  
ATOM   3457  H   THR   213      75.267  69.574  59.193  1.00  0.00           H  
ATOM   3458  CA  THR   213      76.413  71.149  58.971  1.00  0.00           C  
ATOM   3459  HA  THR   213      77.012  70.615  59.516  1.00  0.00           H  
ATOM   3460  CB  THR   213      77.143  71.497  57.645  1.00  0.00           C  
ATOM   3461  HB  THR   213      78.048  71.771  57.862  1.00  0.00           H  
ATOM   3462  CG2 THR   213      77.213  70.291  56.732  1.00  0.00           C  
ATOM   3463 HG21 THR   213      77.672  70.532  55.912  1.00  0.00           H  
ATOM   3464 HG22 THR   213      77.697  69.577  57.175  1.00  0.00           H  
ATOM   3465 HG23 THR   213      76.315  69.991  56.523  1.00  0.00           H  
ATOM   3466  OG1 THR   213      76.467  72.573  56.977  1.00  0.00           O  
ATOM   3467  HG1 THR   213      76.578  73.285  57.409  1.00  0.00           H  
ATOM   3468  C   THR   213      76.060  72.439  59.664  1.00  0.00           C  
ATOM   3469  O   THR   213      76.394  73.523  59.185  1.00  0.00           O  
ATOM   3470  N   ILE   214      75.404  72.330  60.809  1.00  0.00           N  
ATOM   3471  H   ILE   214      75.158  71.588  61.168  1.00  0.00           H  
ATOM   3472  CA  ILE   214      75.051  73.529  61.552  1.00  0.00           C  
ATOM   3473  HA  ILE   214      75.199  74.273  60.947  1.00  0.00           H  
ATOM   3474  CB  ILE   214      73.590  73.501  61.983  1.00  0.00           C  
ATOM   3475  HB  ILE   214      73.437  72.774  62.607  1.00  0.00           H  
ATOM   3476  CG2 ILE   214      73.262  74.813  62.646  1.00  0.00           C  
ATOM   3477 HG21 ILE   214      72.333  74.811  62.927  1.00  0.00           H  
ATOM   3478 HG22 ILE   214      73.833  74.936  63.420  1.00  0.00           H  
ATOM   3479 HG23 ILE   214      73.408  75.538  62.019  1.00  0.00           H  
ATOM   3480  CG1 ILE   214      72.703  73.286  60.769  1.00  0.00           C  
ATOM   3481 HG12 ILE   214      72.929  72.436  60.359  1.00  0.00           H  
ATOM   3482 HG13 ILE   214      71.779  73.225  61.059  1.00  0.00           H  
ATOM   3483  CD1 ILE   214      72.822  74.371  59.743  1.00  0.00           C  
ATOM   3484 HD11 ILE   214      72.234  74.177  58.996  1.00  0.00           H  
ATOM   3485 HD12 ILE   214      72.571  75.220  60.139  1.00  0.00           H  
ATOM   3486 HD13 ILE   214      73.738  74.420  59.428  1.00  0.00           H  
ATOM   3487  C   ILE   214      75.921  73.725  62.776  1.00  0.00           C  
ATOM   3488  O   ILE   214      76.535  74.777  62.946  1.00  0.00           O  
ATOM   3489  N   GLY   215      75.954  72.721  63.639  1.00  0.00           N  
ATOM   3490  H   GLY   215      75.557  71.968  63.516  1.00  0.00           H  
ATOM   3491  CA  GLY   215      76.683  72.818  64.891  1.00  0.00           C  
ATOM   3492  HA2 GLY   215      76.809  71.934  65.269  1.00  0.00           H  
ATOM   3493  HA3 GLY   215      77.566  73.187  64.731  1.00  0.00           H  
ATOM   3494  C   GLY   215      75.926  73.696  65.873  1.00  0.00           C  
ATOM   3495  O   GLY   215      76.425  74.740  66.292  1.00  0.00           O  
ATOM   3496  N   TYR   216      74.710  73.282  66.222  1.00  0.00           N  
ATOM   3497  H   TYR   216      74.369  72.533  65.973  1.00  0.00           H  
ATOM   3498  CA  TYR   216      73.838  74.087  67.077  1.00  0.00           C  
ATOM   3499  HA  TYR   216      73.709  74.937  66.628  1.00  0.00           H  
ATOM   3500  CB  TYR   216      72.495  73.392  67.263  1.00  0.00           C  
ATOM   3501  HB2 TYR   216      72.650  72.454  67.456  1.00  0.00           H  
ATOM   3502  HB3 TYR   216      72.049  73.771  68.037  1.00  0.00           H  
ATOM   3503  CG  TYR   216      71.575  73.500  66.065  1.00  0.00           C  
ATOM   3504  CD1 TYR   216      71.315  72.385  65.301  1.00  0.00           C  
ATOM   3505  HD1 TYR   216      71.714  71.574  65.518  1.00  0.00           H  
ATOM   3506  CE1 TYR   216      70.465  72.462  64.213  1.00  0.00           C  
ATOM   3507  HE1 TYR   216      70.295  71.706  63.699  1.00  0.00           H  
ATOM   3508  CZ  TYR   216      69.867  73.670  63.891  1.00  0.00           C  
ATOM   3509  OH  TYR   216      69.010  73.738  62.815  1.00  0.00           O  
ATOM   3510  HH  TYR   216      69.385  74.146  62.184  1.00  0.00           H  
ATOM   3511  CE2 TYR   216      70.124  74.792  64.654  1.00  0.00           C  
ATOM   3512  HE2 TYR   216      69.722  75.603  64.440  1.00  0.00           H  
ATOM   3513  CD2 TYR   216      70.982  74.706  65.739  1.00  0.00           C  
ATOM   3514  HD2 TYR   216      71.160  75.462  66.250  1.00  0.00           H  
ATOM   3515  C   TYR   216      74.463  74.381  68.440  1.00  0.00           C  
ATOM   3516  O   TYR   216      74.363  75.502  68.939  1.00  0.00           O  
ATOM   3517  N   GLY   217      75.146  73.397  69.019  1.00  0.00           N  
ATOM   3518  H   GLY   217      75.176  72.588  68.728  1.00  0.00           H  
ATOM   3519  CA  GLY   217      75.917  73.643  70.232  1.00  0.00           C  
ATOM   3520  HA2 GLY   217      76.817  73.305  70.103  1.00  0.00           H  
ATOM   3521  HA3 GLY   217      75.990  74.601  70.366  1.00  0.00           H  
ATOM   3522  C   GLY   217      75.335  73.016  71.494  1.00  0.00           C  
ATOM   3523  O   GLY   217      76.059  72.826  72.471  1.00  0.00           O  
ATOM   3524  N   ASP   218      74.040  72.696  71.487  1.00  0.00           N  
ATOM   3525  H   ASP   218      73.515  72.816  70.816  1.00  0.00           H  
ATOM   3526  CA  ASP   218      73.402  72.097  72.664  1.00  0.00           C  
ATOM   3527  HA  ASP   218      73.488  72.735  73.390  1.00  0.00           H  
ATOM   3528  CB  ASP   218      71.923  71.831  72.415  1.00  0.00           C  
ATOM   3529  HB2 ASP   218      71.478  72.671  72.223  1.00  0.00           H  
ATOM   3530  HB3 ASP   218      71.829  71.274  71.626  1.00  0.00           H  
ATOM   3531  CG  ASP   218      71.227  71.155  73.587  1.00  0.00           C  
ATOM   3532  OD1 ASP   218      71.070  71.787  74.606  1.00  0.00           O  
ATOM   3533  OD2 ASP   218      70.860  70.012  73.450  1.00  0.00           O  
ATOM   3534  C   ASP   218      74.088  70.805  73.060  1.00  0.00           C  
ATOM   3535  O   ASP   218      74.421  70.592  74.227  1.00  0.00           O  
ATOM   3536  N   LYS   219      74.333  69.961  72.073  1.00  0.00           N  
ATOM   3537  H   LYS   219      74.046  70.058  71.268  1.00  0.00           H  
ATOM   3538  CA  LYS   219      75.128  68.778  72.293  1.00  0.00           C  
ATOM   3539  HA  LYS   219      75.471  68.801  73.200  1.00  0.00           H  
ATOM   3540  CB  LYS   219      74.297  67.525  72.147  1.00  0.00           C  
ATOM   3541  HB2 LYS   219      73.865  67.535  71.278  1.00  0.00           H  
ATOM   3542  HB3 LYS   219      74.887  66.755  72.162  1.00  0.00           H  
ATOM   3543  CG  LYS   219      73.244  67.352  73.211  1.00  0.00           C  
ATOM   3544  HG2 LYS   219      73.660  67.322  74.087  1.00  0.00           H  
ATOM   3545  HG3 LYS   219      72.643  68.114  73.209  1.00  0.00           H  
ATOM   3546  CD  LYS   219      72.468  66.085  72.967  1.00  0.00           C  
ATOM   3547  HD2 LYS   219      72.202  66.038  72.035  1.00  0.00           H  
ATOM   3548  HD3 LYS   219      73.034  65.316  73.139  1.00  0.00           H  
ATOM   3549  CE  LYS   219      71.243  66.025  73.851  1.00  0.00           C  
ATOM   3550  HE2 LYS   219      70.769  66.870  73.811  1.00  0.00           H  
ATOM   3551  HE3 LYS   219      70.636  65.343  73.523  1.00  0.00           H  
ATOM   3552  NZ  LYS   219      71.618  65.728  75.252  1.00  0.00           N  
ATOM   3553  HZ1 LYS   219      70.882  65.625  75.741  1.00  0.00           H  
ATOM   3554  HZ2 LYS   219      72.098  64.979  75.279  1.00  0.00           H  
ATOM   3555  HZ3 LYS   219      72.100  66.401  75.580  1.00  0.00           H  
ATOM   3556  C   LYS   219      76.271  68.757  71.321  1.00  0.00           C  
ATOM   3557  O   LYS   219      76.083  68.984  70.137  1.00  0.00           O  
ATOM   3558  N   VAL   220      77.460  68.524  71.828  1.00  0.00           N  
ATOM   3559  H   VAL   220      77.605  68.390  72.665  1.00  0.00           H  
ATOM   3560  CA  VAL   220      78.649  68.472  71.004  1.00  0.00           C  
ATOM   3561  HA  VAL   220      78.405  68.349  70.073  1.00  0.00           H  
ATOM   3562  CB  VAL   220      79.458  69.798  71.066  1.00  0.00           C  
ATOM   3563  HB  VAL   220      79.751  69.934  71.981  1.00  0.00           H  
ATOM   3564  CG1 VAL   220      80.673  69.713  70.154  1.00  0.00           C  
ATOM   3565 HG11 VAL   220      81.171  70.544  70.200  1.00  0.00           H  
ATOM   3566 HG12 VAL   220      81.241  68.980  70.439  1.00  0.00           H  
ATOM   3567 HG13 VAL   220      80.383  69.560  69.241  1.00  0.00           H  
ATOM   3568  CG2 VAL   220      78.588  70.975  70.647  1.00  0.00           C  
ATOM   3569 HG21 VAL   220      79.107  71.793  70.691  1.00  0.00           H  
ATOM   3570 HG22 VAL   220      78.275  70.839  69.739  1.00  0.00           H  
ATOM   3571 HG23 VAL   220      77.826  71.043  71.244  1.00  0.00           H  
ATOM   3572  C   VAL   220      79.485  67.311  71.520  1.00  0.00           C  
ATOM   3573  O   VAL   220      79.792  67.278  72.711  1.00  0.00           O  
ATOM   3574  N   PRO   221      79.774  66.302  70.688  1.00  0.00           N  
ATOM   3575  CD  PRO   221      79.783  66.545  69.235  1.00  0.00           C  
ATOM   3576  HD2 PRO   221      80.396  67.257  68.993  1.00  0.00           H  
ATOM   3577  HD3 PRO   221      78.907  66.802  68.908  1.00  0.00           H  
ATOM   3578  CG  PRO   221      80.216  65.231  68.683  1.00  0.00           C  
ATOM   3579  HG2 PRO   221      80.587  65.320  67.791  1.00  0.00           H  
ATOM   3580  HG3 PRO   221      79.477  64.606  68.622  1.00  0.00           H  
ATOM   3581  CB  PRO   221      81.229  64.785  69.653  1.00  0.00           C  
ATOM   3582  HB2 PRO   221      82.091  65.194  69.475  1.00  0.00           H  
ATOM   3583  HB3 PRO   221      81.357  63.824  69.612  1.00  0.00           H  
ATOM   3584  CA  PRO   221      80.686  65.211  71.003  1.00  0.00           C  
ATOM   3585  HA  PRO   221      80.245  64.488  71.477  1.00  0.00           H  
ATOM   3586  C   PRO   221      81.807  65.674  71.912  1.00  0.00           C  
ATOM   3587  O   PRO   221      82.426  66.718  71.680  1.00  0.00           O  
ATOM   3588  N   GLN   222      82.027  64.903  72.962  1.00  0.00           N  
ATOM   3589  H   GLN   222      81.621  64.155  73.085  1.00  0.00           H  
ATOM   3590  CA  GLN   222      82.958  65.224  74.005  1.00  0.00           C  
ATOM   3591  HA  GLN   222      83.174  66.169  73.982  1.00  0.00           H  
ATOM   3592  CB  GLN   222      82.340  64.939  75.358  1.00  0.00           C  
ATOM   3593  HB2 GLN   222      82.016  64.025  75.380  1.00  0.00           H  
ATOM   3594  HB3 GLN   222      83.019  65.016  76.046  1.00  0.00           H  
ATOM   3595  CG  GLN   222      81.200  65.885  75.666  1.00  0.00           C  
ATOM   3596  HG2 GLN   222      80.552  65.860  74.945  1.00  0.00           H  
ATOM   3597  HG3 GLN   222      80.742  65.592  76.469  1.00  0.00           H  
ATOM   3598  CD  GLN   222      81.701  67.312  75.854  1.00  0.00           C  
ATOM   3599  OE1 GLN   222      82.416  67.608  76.817  1.00  0.00           O  
ATOM   3600  NE2 GLN   222      81.348  68.199  74.929  1.00  0.00           N  
ATOM   3601 HE21 GLN   222      80.849  67.959  74.271  1.00  0.00           H  
ATOM   3602 HE22 GLN   222      81.619  69.013  74.988  1.00  0.00           H  
ATOM   3603  C   GLN   222      84.234  64.449  73.788  1.00  0.00           C  
ATOM   3604  O   GLN   222      85.326  65.016  73.863  1.00  0.00           O  
ATOM   3605  N   THR   223      84.094  63.188  73.400  1.00  0.00           N  
ATOM   3606  H   THR   223      83.350  62.758  73.363  1.00  0.00           H  
ATOM   3607  CA  THR   223      85.275  62.441  72.998  1.00  0.00           C  
ATOM   3608  HA  THR   223      85.918  62.500  73.722  1.00  0.00           H  
ATOM   3609  CB  THR   223      84.992  60.941  72.768  1.00  0.00           C  
ATOM   3610  HB  THR   223      85.835  60.476  72.649  1.00  0.00           H  
ATOM   3611  CG2 THR   223      84.248  60.389  73.974  1.00  0.00           C  
ATOM   3612 HG21 THR   223      84.066  59.446  73.838  1.00  0.00           H  
ATOM   3613 HG22 THR   223      84.792  60.502  74.769  1.00  0.00           H  
ATOM   3614 HG23 THR   223      83.411  60.867  74.085  1.00  0.00           H  
ATOM   3615  OG1 THR   223      84.190  60.749  71.587  1.00  0.00           O  
ATOM   3616  HG1 THR   223      83.579  61.325  71.566  1.00  0.00           H  
ATOM   3617  C   THR   223      85.820  63.044  71.726  1.00  0.00           C  
ATOM   3618  O   THR   223      85.051  63.397  70.830  1.00  0.00           O  
ATOM   3619  N   TRP   224      87.145  63.133  71.651  1.00  0.00           N  
ATOM   3620  H   TRP   224      87.668  62.883  72.287  1.00  0.00           H  
ATOM   3621  CA  TRP   224      87.852  63.661  70.490  1.00  0.00           C  
ATOM   3622  HA  TRP   224      87.586  64.586  70.367  1.00  0.00           H  
ATOM   3623  CB  TRP   224      89.360  63.608  70.712  1.00  0.00           C  
ATOM   3624  HB2 TRP   224      89.564  63.959  71.593  1.00  0.00           H  
ATOM   3625  HB3 TRP   224      89.650  62.683  70.701  1.00  0.00           H  
ATOM   3626  CG  TRP   224      90.134  64.376  69.688  1.00  0.00           C  
ATOM   3627  CD1 TRP   224      90.518  65.680  69.770  1.00  0.00           C  
ATOM   3628  HD1 TRP   224      90.335  66.245  70.486  1.00  0.00           H  
ATOM   3629  NE1 TRP   224      91.214  66.039  68.644  1.00  0.00           N  
ATOM   3630  HE1 TRP   224      91.550  66.816  68.491  1.00  0.00           H  
ATOM   3631  CE2 TRP   224      91.287  64.958  67.802  1.00  0.00           C  
ATOM   3632  CZ2 TRP   224      91.880  64.836  66.558  1.00  0.00           C  
ATOM   3633  HZ2 TRP   224      92.317  65.554  66.159  1.00  0.00           H  
ATOM   3634  CH2 TRP   224      91.798  63.595  65.924  1.00  0.00           C  
ATOM   3635  HH2 TRP   224      92.188  63.486  65.087  1.00  0.00           H  
ATOM   3636  CZ3 TRP   224      91.154  62.531  66.508  1.00  0.00           C  
ATOM   3637  HZ3 TRP   224      91.119  61.716  66.062  1.00  0.00           H  
ATOM   3638  CE3 TRP   224      90.554  62.656  67.757  1.00  0.00           C  
ATOM   3639  HE3 TRP   224      90.115  61.935  68.147  1.00  0.00           H  
ATOM   3640  CD2 TRP   224      90.624  63.892  68.416  1.00  0.00           C  
ATOM   3641  C   TRP   224      87.489  62.876  69.252  1.00  0.00           C  
ATOM   3642  O   TRP   224      87.343  63.440  68.169  1.00  0.00           O  
ATOM   3643  N   VAL   225      87.325  61.572  69.433  1.00  0.00           N  
ATOM   3644  H   VAL   225      87.483  61.175  70.179  1.00  0.00           H  
ATOM   3645  CA  VAL   225      86.863  60.688  68.389  1.00  0.00           C  
ATOM   3646  HA  VAL   225      87.539  60.657  67.694  1.00  0.00           H  
ATOM   3647  CB  VAL   225      86.651  59.274  68.953  1.00  0.00           C  
ATOM   3648  HB  VAL   225      86.062  59.315  69.723  1.00  0.00           H  
ATOM   3649  CG1 VAL   225      85.993  58.384  67.914  1.00  0.00           C  
ATOM   3650 HG11 VAL   225      85.865  57.496  68.283  1.00  0.00           H  
ATOM   3651 HG12 VAL   225      85.133  58.757  67.666  1.00  0.00           H  
ATOM   3652 HG13 VAL   225      86.560  58.329  67.129  1.00  0.00           H  
ATOM   3653  CG2 VAL   225      87.992  58.705  69.385  1.00  0.00           C  
ATOM   3654 HG21 VAL   225      87.865  57.812  69.742  1.00  0.00           H  
ATOM   3655 HG22 VAL   225      88.588  58.665  68.621  1.00  0.00           H  
ATOM   3656 HG23 VAL   225      88.380  59.274  70.068  1.00  0.00           H  
ATOM   3657  C   VAL   225      85.572  61.202  67.780  1.00  0.00           C  
ATOM   3658  O   VAL   225      85.504  61.417  66.570  1.00  0.00           O  
ATOM   3659  N   GLY   226      84.550  61.413  68.614  1.00  0.00           N  
ATOM   3660  H   GLY   226      84.579  61.291  69.465  1.00  0.00           H  
ATOM   3661  CA  GLY   226      83.272  61.883  68.099  1.00  0.00           C  
ATOM   3662  HA2 GLY   226      82.970  61.286  67.397  1.00  0.00           H  
ATOM   3663  HA3 GLY   226      82.609  61.848  68.806  1.00  0.00           H  
ATOM   3664  C   GLY   226      83.352  63.291  67.558  1.00  0.00           C  
ATOM   3665  O   GLY   226      82.670  63.616  66.590  1.00  0.00           O  
ATOM   3666  N   LYS   227      84.186  64.130  68.172  1.00  0.00           N  
ATOM   3667  H   LYS   227      84.647  63.926  68.869  1.00  0.00           H  
ATOM   3668  CA  LYS   227      84.385  65.494  67.696  1.00  0.00           C  
ATOM   3669  HA  LYS   227      83.551  65.984  67.767  1.00  0.00           H  
ATOM   3670  CB  LYS   227      85.436  66.205  68.557  1.00  0.00           C  
ATOM   3671  HB2 LYS   227      86.199  65.615  68.662  1.00  0.00           H  
ATOM   3672  HB3 LYS   227      85.747  66.989  68.079  1.00  0.00           H  
ATOM   3673  CG  LYS   227      84.964  66.637  69.941  1.00  0.00           C  
ATOM   3674  HG2 LYS   227      84.378  67.405  69.861  1.00  0.00           H  
ATOM   3675  HG3 LYS   227      84.445  65.925  70.346  1.00  0.00           H  
ATOM   3676  CD  LYS   227      86.145  66.984  70.836  1.00  0.00           C  
ATOM   3677  HD2 LYS   227      86.440  66.183  71.297  1.00  0.00           H  
ATOM   3678  HD3 LYS   227      86.885  67.282  70.284  1.00  0.00           H  
ATOM   3679  CE  LYS   227      85.826  68.061  71.865  1.00  0.00           C  
ATOM   3680  HE2 LYS   227      86.647  68.339  72.299  1.00  0.00           H  
ATOM   3681  HE3 LYS   227      85.468  68.839  71.410  1.00  0.00           H  
ATOM   3682  NZ  LYS   227      84.864  67.615  72.890  1.00  0.00           N  
ATOM   3683  HZ1 LYS   227      84.800  68.233  73.527  1.00  0.00           H  
ATOM   3684  HZ2 LYS   227      84.066  67.493  72.515  1.00  0.00           H  
ATOM   3685  HZ3 LYS   227      85.144  66.849  73.247  1.00  0.00           H  
ATOM   3686  C   LYS   227      84.816  65.467  66.239  1.00  0.00           C  
ATOM   3687  O   LYS   227      84.261  66.178  65.395  1.00  0.00           O  
ATOM   3688  N   THR   228      85.788  64.609  65.961  1.00  0.00           N  
ATOM   3689  H   THR   228      86.172  64.124  66.559  1.00  0.00           H  
ATOM   3690  CA  THR   228      86.302  64.400  64.627  1.00  0.00           C  
ATOM   3691  HA  THR   228      86.587  65.257  64.273  1.00  0.00           H  
ATOM   3692  CB  THR   228      87.507  63.452  64.670  1.00  0.00           C  
ATOM   3693  HB  THR   228      87.223  62.595  65.024  1.00  0.00           H  
ATOM   3694  CG2 THR   228      88.068  63.239  63.276  1.00  0.00           C  
ATOM   3695 HG21 THR   228      88.828  62.638  63.321  1.00  0.00           H  
ATOM   3696 HG22 THR   228      87.384  62.852  62.707  1.00  0.00           H  
ATOM   3697 HG23 THR   228      88.351  64.090  62.907  1.00  0.00           H  
ATOM   3698  OG1 THR   228      88.520  64.024  65.507  1.00  0.00           O  
ATOM   3699  HG1 THR   228      89.122  63.455  65.647  1.00  0.00           H  
ATOM   3700  C   THR   228      85.225  63.848  63.707  1.00  0.00           C  
ATOM   3701  O   THR   228      85.050  64.353  62.601  1.00  0.00           O  
ATOM   3702  N   ILE   229      84.495  62.835  64.176  1.00  0.00           N  
ATOM   3703  H   ILE   229      84.615  62.484  64.952  1.00  0.00           H  
ATOM   3704  CA  ILE   229      83.414  62.221  63.410  1.00  0.00           C  
ATOM   3705  HA  ILE   229      83.815  61.825  62.621  1.00  0.00           H  
ATOM   3706  CB  ILE   229      82.716  61.124  64.239  1.00  0.00           C  
ATOM   3707  HB  ILE   229      82.520  61.484  65.118  1.00  0.00           H  
ATOM   3708  CG2 ILE   229      81.401  60.709  63.606  1.00  0.00           C  
ATOM   3709 HG21 ILE   229      80.985  60.020  64.147  1.00  0.00           H  
ATOM   3710 HG22 ILE   229      80.811  61.477  63.552  1.00  0.00           H  
ATOM   3711 HG23 ILE   229      81.565  60.364  62.714  1.00  0.00           H  
ATOM   3712  CG1 ILE   229      83.638  59.920  64.384  1.00  0.00           C  
ATOM   3713 HG12 ILE   229      83.699  59.462  63.531  1.00  0.00           H  
ATOM   3714 HG13 ILE   229      84.531  60.229  64.604  1.00  0.00           H  
ATOM   3715  CD1 ILE   229      83.181  58.944  65.435  1.00  0.00           C  
ATOM   3716 HD11 ILE   229      83.805  58.202  65.481  1.00  0.00           H  
ATOM   3717 HD12 ILE   229      83.144  59.389  66.296  1.00  0.00           H  
ATOM   3718 HD13 ILE   229      82.299  58.611  65.206  1.00  0.00           H  
ATOM   3719  C   ILE   229      82.389  63.243  62.956  1.00  0.00           C  
ATOM   3720  O   ILE   229      82.014  63.268  61.785  1.00  0.00           O  
ATOM   3721  N   ALA   230      81.956  64.094  63.876  1.00  0.00           N  
ATOM   3722  H   ALA   230      82.210  64.078  64.698  1.00  0.00           H  
ATOM   3723  CA  ALA   230      81.001  65.142  63.570  1.00  0.00           C  
ATOM   3724  HA  ALA   230      80.168  64.732  63.289  1.00  0.00           H  
ATOM   3725  CB  ALA   230      80.733  65.984  64.805  1.00  0.00           C  
ATOM   3726  HB1 ALA   230      80.094  66.681  64.589  1.00  0.00           H  
ATOM   3727  HB2 ALA   230      80.372  65.422  65.508  1.00  0.00           H  
ATOM   3728  HB3 ALA   230      81.561  66.388  65.107  1.00  0.00           H  
ATOM   3729  C   ALA   230      81.514  66.008  62.438  1.00  0.00           C  
ATOM   3730  O   ALA   230      80.800  66.245  61.460  1.00  0.00           O  
ATOM   3731  N   SER   231      82.757  66.471  62.570  1.00  0.00           N  
ATOM   3732  H   SER   231      83.265  66.303  63.243  1.00  0.00           H  
ATOM   3733  CA  SER   231      83.359  67.318  61.554  1.00  0.00           C  
ATOM   3734  HA  SER   231      82.778  68.084  61.428  1.00  0.00           H  
ATOM   3735  CB  SER   231      84.725  67.781  62.009  1.00  0.00           C  
ATOM   3736  HB2 SER   231      85.063  68.453  61.396  1.00  0.00           H  
ATOM   3737  HB3 SER   231      84.654  68.202  62.880  1.00  0.00           H  
ATOM   3738  OG  SER   231      85.622  66.708  62.075  1.00  0.00           O  
ATOM   3739  HG  SER   231      85.207  66.008  62.283  1.00  0.00           H  
ATOM   3740  C   SER   231      83.482  66.595  60.220  1.00  0.00           C  
ATOM   3741  O   SER   231      83.305  67.208  59.170  1.00  0.00           O  
ATOM   3742  N   CYS   232      83.756  65.292  60.265  1.00  0.00           N  
ATOM   3743  H   CYS   232      83.875  64.853  60.995  1.00  0.00           H  
ATOM   3744  CA  CYS   232      83.879  64.491  59.060  1.00  0.00           C  
ATOM   3745  HA  CYS   232      84.556  64.904  58.501  1.00  0.00           H  
ATOM   3746  CB  CYS   232      84.313  63.065  59.396  1.00  0.00           C  
ATOM   3747  HB2 CYS   232      83.715  62.706  60.070  1.00  0.00           H  
ATOM   3748  HB3 CYS   232      84.213  62.512  58.605  1.00  0.00           H  
ATOM   3749  SG  CYS   232      86.012  62.933  59.991  1.00  0.00           S  
ATOM   3750  HG  CYS   232      86.118  63.519  61.033  1.00  0.00           H  
ATOM   3751  C   CYS   232      82.570  64.452  58.306  1.00  0.00           C  
ATOM   3752  O   CYS   232      82.539  64.682  57.103  1.00  0.00           O  
ATOM   3753  N   PHE   233      81.484  64.184  59.017  1.00  0.00           N  
ATOM   3754  H   PHE   233      81.481  64.034  59.864  1.00  0.00           H  
ATOM   3755  CA  PHE   233      80.182  64.125  58.382  1.00  0.00           C  
ATOM   3756  HA  PHE   233      80.255  63.549  57.605  1.00  0.00           H  
ATOM   3757  CB  PHE   233      79.158  63.524  59.327  1.00  0.00           C  
ATOM   3758  HB2 PHE   233      79.316  63.838  60.231  1.00  0.00           H  
ATOM   3759  HB3 PHE   233      78.266  63.813  59.078  1.00  0.00           H  
ATOM   3760  CG  PHE   233      79.244  62.034  59.281  1.00  0.00           C  
ATOM   3761  CD1 PHE   233      79.871  61.324  60.286  1.00  0.00           C  
ATOM   3762  HD1 PHE   233      80.226  61.777  61.016  1.00  0.00           H  
ATOM   3763  CE1 PHE   233      79.976  59.953  60.220  1.00  0.00           C  
ATOM   3764  HE1 PHE   233      80.401  59.486  60.903  1.00  0.00           H  
ATOM   3765  CZ  PHE   233      79.454  59.274  59.147  1.00  0.00           C  
ATOM   3766  HZ  PHE   233      79.530  58.348  59.100  1.00  0.00           H  
ATOM   3767  CE2 PHE   233      78.816  59.966  58.138  1.00  0.00           C  
ATOM   3768  HE2 PHE   233      78.457  59.508  57.413  1.00  0.00           H  
ATOM   3769  CD2 PHE   233      78.713  61.339  58.208  1.00  0.00           C  
ATOM   3770  HD2 PHE   233      78.282  61.803  57.527  1.00  0.00           H  
ATOM   3771  C   PHE   233      79.742  65.479  57.887  1.00  0.00           C  
ATOM   3772  O   PHE   233      79.069  65.569  56.862  1.00  0.00           O  
ATOM   3773  N   SER   234      80.176  66.535  58.561  1.00  0.00           N  
ATOM   3774  H   SER   234      80.593  66.500  59.312  1.00  0.00           H  
ATOM   3775  CA  SER   234      79.960  67.865  58.041  1.00  0.00           C  
ATOM   3776  HA  SER   234      79.014  67.984  57.865  1.00  0.00           H  
ATOM   3777  CB  SER   234      80.378  68.895  59.071  1.00  0.00           C  
ATOM   3778  HB2 SER   234      81.268  68.693  59.398  1.00  0.00           H  
ATOM   3779  HB3 SER   234      80.418  69.774  58.663  1.00  0.00           H  
ATOM   3780  OG  SER   234      79.465  68.904  60.139  1.00  0.00           O  
ATOM   3781  HG  SER   234      78.726  68.601  59.879  1.00  0.00           H  
ATOM   3782  C   SER   234      80.678  68.061  56.707  1.00  0.00           C  
ATOM   3783  O   SER   234      80.077  68.573  55.768  1.00  0.00           O  
ATOM   3784  N   VAL   235      81.928  67.601  56.601  1.00  0.00           N  
ATOM   3785  H   VAL   235      82.373  67.259  57.252  1.00  0.00           H  
ATOM   3786  CA  VAL   235      82.652  67.649  55.326  1.00  0.00           C  
ATOM   3787  HA  VAL   235      82.732  68.589  55.100  1.00  0.00           H  
ATOM   3788  CB  VAL   235      84.055  67.018  55.446  1.00  0.00           C  
ATOM   3789  HB  VAL   235      83.978  66.149  55.870  1.00  0.00           H  
ATOM   3790  CG1 VAL   235      84.661  66.842  54.062  1.00  0.00           C  
ATOM   3791 HG11 VAL   235      85.542  66.445  54.143  1.00  0.00           H  
ATOM   3792 HG12 VAL   235      84.093  66.262  53.531  1.00  0.00           H  
ATOM   3793 HG13 VAL   235      84.735  67.707  53.628  1.00  0.00           H  
ATOM   3794  CG2 VAL   235      84.944  67.900  56.293  1.00  0.00           C  
ATOM   3795 HG21 VAL   235      85.824  67.499  56.365  1.00  0.00           H  
ATOM   3796 HG22 VAL   235      85.021  68.774  55.880  1.00  0.00           H  
ATOM   3797 HG23 VAL   235      84.558  67.994  57.178  1.00  0.00           H  
ATOM   3798  C   VAL   235      81.902  66.922  54.226  1.00  0.00           C  
ATOM   3799  O   VAL   235      81.733  67.448  53.122  1.00  0.00           O  
ATOM   3800  N   PHE   236      81.474  65.701  54.533  1.00  0.00           N  
ATOM   3801  H   PHE   236      81.578  65.341  55.307  1.00  0.00           H  
ATOM   3802  CA  PHE   236      80.785  64.859  53.575  1.00  0.00           C  
ATOM   3803  HA  PHE   236      81.379  64.683  52.829  1.00  0.00           H  
ATOM   3804  CB  PHE   236      80.398  63.535  54.221  1.00  0.00           C  
ATOM   3805  HB2 PHE   236      79.750  63.702  54.923  1.00  0.00           H  
ATOM   3806  HB3 PHE   236      79.962  62.974  53.560  1.00  0.00           H  
ATOM   3807  CG  PHE   236      81.564  62.798  54.796  1.00  0.00           C  
ATOM   3808  CD1 PHE   236      82.862  63.149  54.453  1.00  0.00           C  
ATOM   3809  HD1 PHE   236      83.009  63.843  53.851  1.00  0.00           H  
ATOM   3810  CE1 PHE   236      83.937  62.476  54.999  1.00  0.00           C  
ATOM   3811  HE1 PHE   236      84.804  62.718  54.764  1.00  0.00           H  
ATOM   3812  CZ  PHE   236      83.727  61.446  55.892  1.00  0.00           C  
ATOM   3813  HZ  PHE   236      84.452  60.993  56.259  1.00  0.00           H  
ATOM   3814  CE2 PHE   236      82.440  61.088  56.240  1.00  0.00           C  
ATOM   3815  HE2 PHE   236      82.295  60.395  56.843  1.00  0.00           H  
ATOM   3816  CD2 PHE   236      81.370  61.761  55.690  1.00  0.00           C  
ATOM   3817  HD2 PHE   236      80.504  61.514  55.924  1.00  0.00           H  
ATOM   3818  C   PHE   236      79.551  65.560  53.074  1.00  0.00           C  
ATOM   3819  O   PHE   236      79.327  65.653  51.871  1.00  0.00           O  
ATOM   3820  N   ALA   237      78.775  66.076  54.012  1.00  0.00           N  
ATOM   3821  H   ALA   237      78.954  66.019  54.851  1.00  0.00           H  
ATOM   3822  CA  ALA   237      77.551  66.787  53.731  1.00  0.00           C  
ATOM   3823  HA  ALA   237      76.964  66.188  53.244  1.00  0.00           H  
ATOM   3824  CB  ALA   237      76.911  67.199  55.012  1.00  0.00           C  
ATOM   3825  HB1 ALA   237      76.088  67.677  54.824  1.00  0.00           H  
ATOM   3826  HB2 ALA   237      76.713  66.412  55.543  1.00  0.00           H  
ATOM   3827  HB3 ALA   237      77.515  67.777  55.504  1.00  0.00           H  
ATOM   3828  C   ALA   237      77.783  67.996  52.856  1.00  0.00           C  
ATOM   3829  O   ALA   237      77.030  68.221  51.915  1.00  0.00           O  
ATOM   3830  N   ILE   238      78.836  68.758  53.141  1.00  0.00           N  
ATOM   3831  H   ILE   238      79.360  68.629  53.810  1.00  0.00           H  
ATOM   3832  CA  ILE   238      79.181  69.900  52.309  1.00  0.00           C  
ATOM   3833  HA  ILE   238      78.467  70.552  52.384  1.00  0.00           H  
ATOM   3834  CB  ILE   238      80.482  70.565  52.790  1.00  0.00           C  
ATOM   3835  HB  ILE   238      81.160  69.884  52.920  1.00  0.00           H  
ATOM   3836  CG2 ILE   238      80.989  71.546  51.746  1.00  0.00           C  
ATOM   3837 HG21 ILE   238      81.809  71.958  52.060  1.00  0.00           H  
ATOM   3838 HG22 ILE   238      81.162  71.075  50.916  1.00  0.00           H  
ATOM   3839 HG23 ILE   238      80.320  72.232  51.594  1.00  0.00           H  
ATOM   3840  CG1 ILE   238      80.233  71.276  54.122  1.00  0.00           C  
ATOM   3841 HG12 ILE   238      79.731  72.090  53.957  1.00  0.00           H  
ATOM   3842 HG13 ILE   238      79.680  70.711  54.683  1.00  0.00           H  
ATOM   3843  CD1 ILE   238      81.499  71.622  54.869  1.00  0.00           C  
ATOM   3844 HD11 ILE   238      81.273  72.068  55.700  1.00  0.00           H  
ATOM   3845 HD12 ILE   238      81.993  70.810  55.063  1.00  0.00           H  
ATOM   3846 HD13 ILE   238      82.045  72.210  54.325  1.00  0.00           H  
ATOM   3847  C   ILE   238      79.305  69.479  50.860  1.00  0.00           C  
ATOM   3848  O   ILE   238      78.687  70.087  49.986  1.00  0.00           O  
ATOM   3849  N   SER   239      80.037  68.394  50.606  1.00  0.00           N  
ATOM   3850  H   SER   239      80.482  67.956  51.197  1.00  0.00           H  
ATOM   3851  CA  SER   239      80.127  67.867  49.250  1.00  0.00           C  
ATOM   3852  HA  SER   239      80.456  68.577  48.677  1.00  0.00           H  
ATOM   3853  CB  SER   239      81.090  66.699  49.200  1.00  0.00           C  
ATOM   3854  HB2 SER   239      81.257  66.453  48.277  1.00  0.00           H  
ATOM   3855  HB3 SER   239      81.942  66.962  49.582  1.00  0.00           H  
ATOM   3856  OG  SER   239      80.581  65.597  49.897  1.00  0.00           O  
ATOM   3857  HG  SER   239      80.438  65.812  50.696  1.00  0.00           H  
ATOM   3858  C   SER   239      78.757  67.428  48.739  1.00  0.00           C  
ATOM   3859  O   SER   239      78.409  67.674  47.586  1.00  0.00           O  
ATOM   3860  N   PHE   240      77.950  66.838  49.625  1.00  0.00           N  
ATOM   3861  H   PHE   240      78.173  66.681  50.441  1.00  0.00           H  
ATOM   3862  CA  PHE   240      76.600  66.401  49.283  1.00  0.00           C  
ATOM   3863  HA  PHE   240      76.685  65.890  48.463  1.00  0.00           H  
ATOM   3864  CB  PHE   240      76.010  65.532  50.391  1.00  0.00           C  
ATOM   3865  HB2 PHE   240      75.943  66.060  51.202  1.00  0.00           H  
ATOM   3866  HB3 PHE   240      75.107  65.277  50.143  1.00  0.00           H  
ATOM   3867  CG  PHE   240      76.799  64.296  50.682  1.00  0.00           C  
ATOM   3868  CD1 PHE   240      77.761  63.844  49.792  1.00  0.00           C  
ATOM   3869  HD1 PHE   240      77.915  64.311  49.003  1.00  0.00           H  
ATOM   3870  CE1 PHE   240      78.493  62.706  50.068  1.00  0.00           C  
ATOM   3871  HE1 PHE   240      79.136  62.409  49.465  1.00  0.00           H  
ATOM   3872  CZ  PHE   240      78.271  62.009  51.237  1.00  0.00           C  
ATOM   3873  HZ  PHE   240      78.766  61.244  51.423  1.00  0.00           H  
ATOM   3874  CE2 PHE   240      77.315  62.447  52.131  1.00  0.00           C  
ATOM   3875  HE2 PHE   240      77.163  61.976  52.919  1.00  0.00           H  
ATOM   3876  CD2 PHE   240      76.585  63.584  51.854  1.00  0.00           C  
ATOM   3877  HD2 PHE   240      75.942  63.877  52.459  1.00  0.00           H  
ATOM   3878  C   PHE   240      75.653  67.569  49.035  1.00  0.00           C  
ATOM   3879  O   PHE   240      74.566  67.374  48.499  1.00  0.00           O  
ATOM   3880  N   PHE   241      76.054  68.779  49.409  1.00  0.00           N  
ATOM   3881  H   PHE   241      76.773  68.938  49.853  1.00  0.00           H  
ATOM   3882  CA  PHE   241      75.273  69.946  49.078  1.00  0.00           C  
ATOM   3883  HA  PHE   241      74.332  69.715  49.115  1.00  0.00           H  
ATOM   3884  CB  PHE   241      75.523  71.077  50.071  1.00  0.00           C  
ATOM   3885  HB2 PHE   241      76.462  71.319  50.038  1.00  0.00           H  
ATOM   3886  HB3 PHE   241      75.020  71.857  49.789  1.00  0.00           H  
ATOM   3887  CG  PHE   241      75.158  70.755  51.486  1.00  0.00           C  
ATOM   3888  CD1 PHE   241      74.275  69.727  51.784  1.00  0.00           C  
ATOM   3889  HD1 PHE   241      73.900  69.227  51.096  1.00  0.00           H  
ATOM   3890  CE1 PHE   241      73.949  69.441  53.096  1.00  0.00           C  
ATOM   3891  HE1 PHE   241      73.359  68.748  53.289  1.00  0.00           H  
ATOM   3892  CZ  PHE   241      74.498  70.182  54.117  1.00  0.00           C  
ATOM   3893  HZ  PHE   241      74.278  69.991  55.000  1.00  0.00           H  
ATOM   3894  CE2 PHE   241      75.374  71.207  53.833  1.00  0.00           C  
ATOM   3895  HE2 PHE   241      75.744  71.709  54.523  1.00  0.00           H  
ATOM   3896  CD2 PHE   241      75.701  71.487  52.526  1.00  0.00           C  
ATOM   3897  HD2 PHE   241      76.295  72.178  52.340  1.00  0.00           H  
ATOM   3898  C   PHE   241      75.658  70.404  47.692  1.00  0.00           C  
ATOM   3899  O   PHE   241      74.795  70.599  46.842  1.00  0.00           O  
ATOM   3900  N   ALA   242      76.964  70.571  47.487  1.00  0.00           N  
ATOM   3901  H   ALA   242      77.558  70.365  48.073  1.00  0.00           H  
ATOM   3902  CA  ALA   242      77.529  71.118  46.255  1.00  0.00           C  
ATOM   3903  HA  ALA   242      77.151  72.003  46.131  1.00  0.00           H  
ATOM   3904  CB  ALA   242      79.039  71.196  46.382  1.00  0.00           C  
ATOM   3905  HB1 ALA   242      79.414  71.559  45.565  1.00  0.00           H  
ATOM   3906  HB2 ALA   242      79.272  71.771  47.128  1.00  0.00           H  
ATOM   3907  HB3 ALA   242      79.397  70.308  46.535  1.00  0.00           H  
ATOM   3908  C   ALA   242      77.165  70.296  45.032  1.00  0.00           C  
ATOM   3909  O   ALA   242      76.778  70.836  43.990  1.00  0.00           O  
ATOM   3910  N   LEU   243      77.274  68.982  45.170  1.00  0.00           N  
ATOM   3911  H   LEU   243      77.508  68.601  45.905  1.00  0.00           H  
ATOM   3912  CA  LEU   243      77.006  68.054  44.085  1.00  0.00           C  
ATOM   3913  HA  LEU   243      77.633  68.230  43.366  1.00  0.00           H  
ATOM   3914  CB  LEU   243      77.202  66.615  44.603  1.00  0.00           C  
ATOM   3915  HB2 LEU   243      76.721  66.523  45.440  1.00  0.00           H  
ATOM   3916  HB3 LEU   243      76.792  66.004  43.971  1.00  0.00           H  
ATOM   3917  CG  LEU   243      78.653  66.174  44.829  1.00  0.00           C  
ATOM   3918  HG  LEU   243      79.150  66.880  45.272  1.00  0.00           H  
ATOM   3919  CD1 LEU   243      78.663  64.929  45.705  1.00  0.00           C  
ATOM   3920 HD11 LEU   243      79.578  64.644  45.852  1.00  0.00           H  
ATOM   3921 HD12 LEU   243      78.246  65.130  46.558  1.00  0.00           H  
ATOM   3922 HD13 LEU   243      78.171  64.219  45.264  1.00  0.00           H  
ATOM   3923  CD2 LEU   243      79.307  65.881  43.491  1.00  0.00           C  
ATOM   3924 HD21 LEU   243      80.225  65.602  43.634  1.00  0.00           H  
ATOM   3925 HD22 LEU   243      78.820  65.173  43.041  1.00  0.00           H  
ATOM   3926 HD23 LEU   243      79.294  66.681  42.942  1.00  0.00           H  
ATOM   3927  C   LEU   243      75.603  68.251  43.466  1.00  0.00           C  
ATOM   3928  O   LEU   243      75.453  68.154  42.251  1.00  0.00           O  
ATOM   3929  N   PRO   244      74.591  68.577  44.272  1.00  0.00           N  
ATOM   3930  CD  PRO   244      74.396  67.672  45.417  1.00  0.00           C  
ATOM   3931  HD2 PRO   244      75.040  67.845  46.121  1.00  0.00           H  
ATOM   3932  HD3 PRO   244      74.500  66.743  45.159  1.00  0.00           H  
ATOM   3933  CG  PRO   244      73.007  67.962  45.864  1.00  0.00           C  
ATOM   3934  HG2 PRO   244      72.960  68.770  46.398  1.00  0.00           H  
ATOM   3935  HG3 PRO   244      72.643  67.243  46.404  1.00  0.00           H  
ATOM   3936  CB  PRO   244      72.294  68.105  44.593  1.00  0.00           C  
ATOM   3937  HB2 PRO   244      71.457  68.583  44.706  1.00  0.00           H  
ATOM   3938  HB3 PRO   244      72.078  67.242  44.207  1.00  0.00           H  
ATOM   3939  CA  PRO   244      73.270  68.884  43.715  1.00  0.00           C  
ATOM   3940  HA  PRO   244      73.216  68.635  42.779  1.00  0.00           H  
ATOM   3941  C   PRO   244      72.959  70.364  43.741  1.00  0.00           C  
ATOM   3942  O   PRO   244      71.982  70.788  43.140  1.00  0.00           O  
ATOM   3943  N   ALA   245      73.790  71.167  44.396  1.00  0.00           N  
ATOM   3944  H   ALA   245      74.466  70.902  44.857  1.00  0.00           H  
ATOM   3945  CA  ALA   245      73.588  72.609  44.366  1.00  0.00           C  
ATOM   3946  HA  ALA   245      72.707  72.803  44.723  1.00  0.00           H  
ATOM   3947  CB  ALA   245      74.609  73.327  45.234  1.00  0.00           C  
ATOM   3948  HB1 ALA   245      74.451  74.283  45.195  1.00  0.00           H  
ATOM   3949  HB2 ALA   245      74.525  73.023  46.151  1.00  0.00           H  
ATOM   3950  HB3 ALA   245      75.503  73.134  44.910  1.00  0.00           H  
ATOM   3951  C   ALA   245      73.676  73.104  42.938  1.00  0.00           C  
ATOM   3952  O   ALA   245      72.866  73.921  42.505  1.00  0.00           O  
ATOM   3953  N   GLY   246      74.638  72.565  42.192  1.00  0.00           N  
ATOM   3954  H   GLY   246      75.237  72.027  42.493  1.00  0.00           H  
ATOM   3955  CA  GLY   246      74.747  72.859  40.766  1.00  0.00           C  
ATOM   3956  HA2 GLY   246      74.952  73.799  40.641  1.00  0.00           H  
ATOM   3957  HA3 GLY   246      75.482  72.355  40.384  1.00  0.00           H  
ATOM   3958  C   GLY   246      73.451  72.514  40.034  1.00  0.00           C  
ATOM   3959  O   GLY   246      72.928  73.332  39.277  1.00  0.00           O  
ATOM   3960  N   ILE   247      72.933  71.309  40.281  1.00  0.00           N  
ATOM   3961  H   ILE   247      73.300  70.733  40.804  1.00  0.00           H  
ATOM   3962  CA  ILE   247      71.682  70.851  39.680  1.00  0.00           C  
ATOM   3963  HA  ILE   247      71.848  70.809  38.725  1.00  0.00           H  
ATOM   3964  CB  ILE   247      71.275  69.463  40.221  1.00  0.00           C  
ATOM   3965  HB  ILE   247      71.345  69.492  41.188  1.00  0.00           H  
ATOM   3966  CG2 ILE   247      69.850  69.146  39.839  1.00  0.00           C  
ATOM   3967 HG21 ILE   247      69.609  68.273  40.185  1.00  0.00           H  
ATOM   3968 HG22 ILE   247      69.258  69.817  40.213  1.00  0.00           H  
ATOM   3969 HG23 ILE   247      69.766  69.145  38.873  1.00  0.00           H  
ATOM   3970  CG1 ILE   247      72.204  68.377  39.718  1.00  0.00           C  
ATOM   3971 HG12 ILE   247      72.097  68.287  38.758  1.00  0.00           H  
ATOM   3972 HG13 ILE   247      73.122  68.646  39.877  1.00  0.00           H  
ATOM   3973  CD1 ILE   247      71.961  67.039  40.369  1.00  0.00           C  
ATOM   3974 HD11 ILE   247      72.582  66.386  40.009  1.00  0.00           H  
ATOM   3975 HD12 ILE   247      72.093  67.116  41.327  1.00  0.00           H  
ATOM   3976 HD13 ILE   247      71.052  66.752  40.190  1.00  0.00           H  
ATOM   3977  C   ILE   247      70.537  71.799  39.958  1.00  0.00           C  
ATOM   3978  O   ILE   247      69.858  72.266  39.041  1.00  0.00           O  
ATOM   3979  N   LEU   248      70.312  72.031  41.240  1.00  0.00           N  
ATOM   3980  H   LEU   248      70.833  71.746  41.862  1.00  0.00           H  
ATOM   3981  CA  LEU   248      69.185  72.778  41.739  1.00  0.00           C  
ATOM   3982  HA  LEU   248      68.366  72.372  41.414  1.00  0.00           H  
ATOM   3983  CB  LEU   248      69.212  72.745  43.263  1.00  0.00           C  
ATOM   3984  HB2 LEU   248      70.077  73.061  43.566  1.00  0.00           H  
ATOM   3985  HB3 LEU   248      68.548  73.367  43.600  1.00  0.00           H  
ATOM   3986  CG  LEU   248      68.950  71.366  43.875  1.00  0.00           C  
ATOM   3987  HG  LEU   248      69.545  70.704  43.490  1.00  0.00           H  
ATOM   3988  CD1 LEU   248      69.216  71.421  45.372  1.00  0.00           C  
ATOM   3989 HD11 LEU   248      69.051  70.549  45.762  1.00  0.00           H  
ATOM   3990 HD12 LEU   248      70.139  71.675  45.528  1.00  0.00           H  
ATOM   3991 HD13 LEU   248      68.628  72.075  45.782  1.00  0.00           H  
ATOM   3992  CD2 LEU   248      67.524  70.949  43.573  1.00  0.00           C  
ATOM   3993 HD21 LEU   248      67.353  70.076  43.959  1.00  0.00           H  
ATOM   3994 HD22 LEU   248      66.910  71.596  43.954  1.00  0.00           H  
ATOM   3995 HD23 LEU   248      67.395  70.908  42.612  1.00  0.00           H  
ATOM   3996  C   LEU   248      69.209  74.196  41.243  1.00  0.00           C  
ATOM   3997  O   LEU   248      68.217  74.689  40.710  1.00  0.00           O  
ATOM   3998  N   GLY   249      70.358  74.839  41.395  1.00  0.00           N  
ATOM   3999  H   GLY   249      71.052  74.494  41.767  1.00  0.00           H  
ATOM   4000  CA  GLY   249      70.544  76.202  40.939  1.00  0.00           C  
ATOM   4001  HA2 GLY   249      69.958  76.795  41.434  1.00  0.00           H  
ATOM   4002  HA3 GLY   249      71.454  76.486  41.120  1.00  0.00           H  
ATOM   4003  C   GLY   249      70.257  76.322  39.457  1.00  0.00           C  
ATOM   4004  O   GLY   249      69.561  77.244  39.036  1.00  0.00           O  
ATOM   4005  N   SER   250      70.792  75.387  38.671  1.00  0.00           N  
ATOM   4006  H   SER   250      71.263  74.730  38.964  1.00  0.00           H  
ATOM   4007  CA  SER   250      70.621  75.398  37.226  1.00  0.00           C  
ATOM   4008  HA  SER   250      70.999  76.233  36.907  1.00  0.00           H  
ATOM   4009  CB  SER   250      71.344  74.221  36.606  1.00  0.00           C  
ATOM   4010  HB2 SER   250      72.292  74.280  36.801  1.00  0.00           H  
ATOM   4011  HB3 SER   250      71.024  73.395  37.002  1.00  0.00           H  
ATOM   4012  OG  SER   250      71.147  74.188  35.219  1.00  0.00           O  
ATOM   4013  HG  SER   250      71.556  73.530  34.893  1.00  0.00           H  
ATOM   4014  C   SER   250      69.162  75.361  36.809  1.00  0.00           C  
ATOM   4015  O   SER   250      68.704  76.249  36.094  1.00  0.00           O  
ATOM   4016  N   GLY   251      68.449  74.318  37.216  1.00  0.00           N  
ATOM   4017  H   GLY   251      68.733  73.713  37.757  1.00  0.00           H  
ATOM   4018  CA  GLY   251      67.083  74.133  36.747  1.00  0.00           C  
ATOM   4019  HA2 GLY   251      67.063  74.206  35.780  1.00  0.00           H  
ATOM   4020  HA3 GLY   251      66.785  73.237  36.970  1.00  0.00           H  
ATOM   4021  C   GLY   251      66.129  75.143  37.346  1.00  0.00           C  
ATOM   4022  O   GLY   251      65.160  75.530  36.700  1.00  0.00           O  
ATOM   4023  N   PHE   252      66.411  75.592  38.566  1.00  0.00           N  
ATOM   4024  H   PHE   252      67.062  75.309  39.051  1.00  0.00           H  
ATOM   4025  CA  PHE   252      65.600  76.630  39.174  1.00  0.00           C  
ATOM   4026  HA  PHE   252      64.671  76.352  39.157  1.00  0.00           H  
ATOM   4027  CB  PHE   252      65.995  76.843  40.631  1.00  0.00           C  
ATOM   4028  HB2 PHE   252      66.016  75.980  41.073  1.00  0.00           H  
ATOM   4029  HB3 PHE   252      66.898  77.196  40.656  1.00  0.00           H  
ATOM   4030  CG  PHE   252      65.099  77.765  41.424  1.00  0.00           C  
ATOM   4031  CD1 PHE   252      63.925  77.310  42.010  1.00  0.00           C  
ATOM   4032  HD1 PHE   252      63.674  76.421  41.901  1.00  0.00           H  
ATOM   4033  CE1 PHE   252      63.123  78.156  42.752  1.00  0.00           C  
ATOM   4034  HE1 PHE   252      62.337  77.837  43.133  1.00  0.00           H  
ATOM   4035  CZ  PHE   252      63.489  79.472  42.927  1.00  0.00           C  
ATOM   4036  HZ  PHE   252      62.954  80.042  43.430  1.00  0.00           H  
ATOM   4037  CE2 PHE   252      64.652  79.941  42.353  1.00  0.00           C  
ATOM   4038  HE2 PHE   252      64.902  80.830  42.467  1.00  0.00           H  
ATOM   4039  CD2 PHE   252      65.445  79.089  41.609  1.00  0.00           C  
ATOM   4040  HD2 PHE   252      66.227  79.414  41.225  1.00  0.00           H  
ATOM   4041  C   PHE   252      65.744  77.912  38.389  1.00  0.00           C  
ATOM   4042  O   PHE   252      64.751  78.537  38.028  1.00  0.00           O  
ATOM   4043  N   ALA   253      66.984  78.275  38.076  1.00  0.00           N  
ATOM   4044  H   ALA   253      67.687  77.859  38.344  1.00  0.00           H  
ATOM   4045  CA  ALA   253      67.255  79.429  37.237  1.00  0.00           C  
ATOM   4046  HA  ALA   253      66.951  80.221  37.707  1.00  0.00           H  
ATOM   4047  CB  ALA   253      68.748  79.556  36.969  1.00  0.00           C  
ATOM   4048  HB1 ALA   253      68.912  80.330  36.408  1.00  0.00           H  
ATOM   4049  HB2 ALA   253      69.220  79.661  37.810  1.00  0.00           H  
ATOM   4050  HB3 ALA   253      69.065  78.758  36.518  1.00  0.00           H  
ATOM   4051  C   ALA   253      66.510  79.319  35.927  1.00  0.00           C  
ATOM   4052  O   ALA   253      65.813  80.244  35.521  1.00  0.00           O  
ATOM   4053  N   LEU   254      66.661  78.180  35.265  1.00  0.00           N  
ATOM   4054  H   LEU   254      67.118  77.513  35.557  1.00  0.00           H  
ATOM   4055  CA  LEU   254      66.054  77.964  33.968  1.00  0.00           C  
ATOM   4056  HA  LEU   254      66.408  78.632  33.361  1.00  0.00           H  
ATOM   4057  CB  LEU   254      66.402  76.560  33.469  1.00  0.00           C  
ATOM   4058  HB2 LEU   254      66.225  75.926  34.182  1.00  0.00           H  
ATOM   4059  HB3 LEU   254      65.807  76.336  32.736  1.00  0.00           H  
ATOM   4060  CG  LEU   254      67.850  76.374  32.997  1.00  0.00           C  
ATOM   4061  HG  LEU   254      68.467  76.723  33.660  1.00  0.00           H  
ATOM   4062  CD1 LEU   254      68.138  74.890  32.810  1.00  0.00           C  
ATOM   4063 HD11 LEU   254      69.054  74.773  32.512  1.00  0.00           H  
ATOM   4064 HD12 LEU   254      68.011  74.427  33.653  1.00  0.00           H  
ATOM   4065 HD13 LEU   254      67.533  74.524  32.146  1.00  0.00           H  
ATOM   4066  CD2 LEU   254      68.047  77.133  31.696  1.00  0.00           C  
ATOM   4067 HD21 LEU   254      68.961  77.020  31.391  1.00  0.00           H  
ATOM   4068 HD22 LEU   254      67.437  76.789  31.025  1.00  0.00           H  
ATOM   4069 HD23 LEU   254      67.869  78.075  31.841  1.00  0.00           H  
ATOM   4070  C   LEU   254      64.547  78.137  34.006  1.00  0.00           C  
ATOM   4071  O   LEU   254      63.991  78.888  33.211  1.00  0.00           O  
ATOM   4072  N   LYS   255      63.889  77.448  34.926  1.00  0.00           N  
ATOM   4073  H   LYS   255      64.266  76.951  35.518  1.00  0.00           H  
ATOM   4074  CA  LYS   255      62.437  77.485  35.001  1.00  0.00           C  
ATOM   4075  HA  LYS   255      62.099  77.261  34.120  1.00  0.00           H  
ATOM   4076  CB  LYS   255      61.935  76.468  36.017  1.00  0.00           C  
ATOM   4077  HB2 LYS   255      62.200  75.580  35.732  1.00  0.00           H  
ATOM   4078  HB3 LYS   255      62.368  76.633  36.869  1.00  0.00           H  
ATOM   4079  CG  LYS   255      60.426  76.495  36.214  1.00  0.00           C  
ATOM   4080  HG2 LYS   255      60.171  75.837  36.880  1.00  0.00           H  
ATOM   4081  HG3 LYS   255      60.156  77.362  36.554  1.00  0.00           H  
ATOM   4082  CD  LYS   255      59.704  76.208  34.905  1.00  0.00           C  
ATOM   4083  HD2 LYS   255      60.067  76.772  34.205  1.00  0.00           H  
ATOM   4084  HD3 LYS   255      59.866  75.289  34.641  1.00  0.00           H  
ATOM   4085  CE  LYS   255      58.206  76.446  35.023  1.00  0.00           C  
ATOM   4086  HE2 LYS   255      57.818  75.781  35.613  1.00  0.00           H  
ATOM   4087  HE3 LYS   255      58.047  77.312  35.429  1.00  0.00           H  
ATOM   4088  NZ  LYS   255      57.530  76.388  33.697  1.00  0.00           N  
ATOM   4089  HZ1 LYS   255      56.658  76.531  33.802  1.00  0.00           H  
ATOM   4090  HZ2 LYS   255      57.871  77.013  33.162  1.00  0.00           H  
ATOM   4091  HZ3 LYS   255      57.657  75.586  33.334  1.00  0.00           H  
ATOM   4092  C   LYS   255      61.919  78.863  35.359  1.00  0.00           C  
ATOM   4093  O   LYS   255      61.023  79.384  34.695  1.00  0.00           O  
ATOM   4094  N   VAL   256      62.468  79.433  36.422  1.00  0.00           N  
ATOM   4095  H   VAL   256      63.110  79.081  36.874  1.00  0.00           H  
ATOM   4096  CA  VAL   256      62.026  80.719  36.921  1.00  0.00           C  
ATOM   4097  HA  VAL   256      61.074  80.657  37.096  1.00  0.00           H  
ATOM   4098  CB  VAL   256      62.771  81.059  38.223  1.00  0.00           C  
ATOM   4099  HB  VAL   256      63.726  80.958  38.084  1.00  0.00           H  
ATOM   4100  CG1 VAL   256      62.504  82.498  38.629  1.00  0.00           C  
ATOM   4101 HG11 VAL   256      62.980  82.696  39.451  1.00  0.00           H  
ATOM   4102 HG12 VAL   256      62.809  83.094  37.927  1.00  0.00           H  
ATOM   4103 HG13 VAL   256      61.552  82.624  38.769  1.00  0.00           H  
ATOM   4104  CG2 VAL   256      62.310  80.109  39.317  1.00  0.00           C  
ATOM   4105 HG21 VAL   256      62.775  80.316  40.143  1.00  0.00           H  
ATOM   4106 HG22 VAL   256      61.354  80.209  39.451  1.00  0.00           H  
ATOM   4107 HG23 VAL   256      62.506  79.195  39.056  1.00  0.00           H  
ATOM   4108  C   VAL   256      62.234  81.818  35.904  1.00  0.00           C  
ATOM   4109  O   VAL   256      61.305  82.563  35.596  1.00  0.00           O  
ATOM   4110  N   GLN   257      63.452  81.928  35.397  1.00  0.00           N  
ATOM   4111  H   GLN   257      64.096  81.384  35.566  1.00  0.00           H  
ATOM   4112  CA  GLN   257      63.796  83.006  34.493  1.00  0.00           C  
ATOM   4113  HA  GLN   257      63.455  83.833  34.869  1.00  0.00           H  
ATOM   4114  CB  GLN   257      65.311  83.121  34.361  1.00  0.00           C  
ATOM   4115  HB2 GLN   257      65.675  82.261  34.098  1.00  0.00           H  
ATOM   4116  HB3 GLN   257      65.524  83.748  33.652  1.00  0.00           H  
ATOM   4117  CG  GLN   257      65.980  83.576  35.652  1.00  0.00           C  
ATOM   4118  HG2 GLN   257      65.730  84.496  35.833  1.00  0.00           H  
ATOM   4119  HG3 GLN   257      65.646  83.041  36.389  1.00  0.00           H  
ATOM   4120  CD  GLN   257      67.491  83.471  35.605  1.00  0.00           C  
ATOM   4121  OE1 GLN   257      68.034  82.512  35.048  1.00  0.00           O  
ATOM   4122  NE2 GLN   257      68.181  84.451  36.185  1.00  0.00           N  
ATOM   4123 HE21 GLN   257      67.767  85.103  36.563  1.00  0.00           H  
ATOM   4124 HE22 GLN   257      69.041  84.432  36.181  1.00  0.00           H  
ATOM   4125  C   GLN   257      63.142  82.830  33.138  1.00  0.00           C  
ATOM   4126  O   GLN   257      62.786  83.820  32.508  1.00  0.00           O  
ATOM   4127  N   GLN   258      62.939  81.591  32.699  1.00  0.00           N  
ATOM   4128  H   GLN   258      63.209  80.875  33.093  1.00  0.00           H  
ATOM   4129  CA  GLN   258      62.208  81.387  31.460  1.00  0.00           C  
ATOM   4130  HA  GLN   258      62.610  81.967  30.795  1.00  0.00           H  
ATOM   4131  CB  GLN   258      62.323  79.953  30.970  1.00  0.00           C  
ATOM   4132  HB2 GLN   258      63.260  79.728  30.860  1.00  0.00           H  
ATOM   4133  HB3 GLN   258      61.965  79.356  31.645  1.00  0.00           H  
ATOM   4134  CG  GLN   258      61.598  79.718  29.664  1.00  0.00           C  
ATOM   4135  HG2 GLN   258      61.736  78.800  29.381  1.00  0.00           H  
ATOM   4136  HG3 GLN   258      60.645  79.833  29.801  1.00  0.00           H  
ATOM   4137  CD  GLN   258      62.063  80.655  28.568  1.00  0.00           C  
ATOM   4138  OE1 GLN   258      63.253  80.729  28.242  1.00  0.00           O  
ATOM   4139  NE2 GLN   258      61.121  81.393  27.992  1.00  0.00           N  
ATOM   4140 HE21 GLN   258      60.302  81.317  28.243  1.00  0.00           H  
ATOM   4141 HE22 GLN   258      61.330  81.947  27.368  1.00  0.00           H  
ATOM   4142  C   GLN   258      60.750  81.764  31.619  1.00  0.00           C  
ATOM   4143  O   GLN   258      60.165  82.350  30.712  1.00  0.00           O  
ATOM   4144  N   LYS   259      60.169  81.474  32.778  1.00  0.00           N  
ATOM   4145  H   LYS   259      60.539  81.030  33.415  1.00  0.00           H  
ATOM   4146  CA  LYS   259      58.812  81.914  33.041  1.00  0.00           C  
ATOM   4147  HA  LYS   259      58.251  81.558  32.334  1.00  0.00           H  
ATOM   4148  CB  LYS   259      58.300  81.384  34.365  1.00  0.00           C  
ATOM   4149  HB2 LYS   259      58.341  80.415  34.361  1.00  0.00           H  
ATOM   4150  HB3 LYS   259      58.880  81.689  35.080  1.00  0.00           H  
ATOM   4151  CG  LYS   259      56.879  81.826  34.648  1.00  0.00           C  
ATOM   4152  HG2 LYS   259      56.585  81.469  35.501  1.00  0.00           H  
ATOM   4153  HG3 LYS   259      56.840  82.793  34.717  1.00  0.00           H  
ATOM   4154  CD  LYS   259      55.957  81.348  33.540  1.00  0.00           C  
ATOM   4155  HD2 LYS   259      56.329  81.600  32.680  1.00  0.00           H  
ATOM   4156  HD3 LYS   259      55.910  80.379  33.555  1.00  0.00           H  
ATOM   4157  CE  LYS   259      54.557  81.923  33.673  1.00  0.00           C  
ATOM   4158  HE2 LYS   259      54.148  81.595  34.489  1.00  0.00           H  
ATOM   4159  HE3 LYS   259      54.609  82.889  33.750  1.00  0.00           H  
ATOM   4160  NZ  LYS   259      53.706  81.561  32.509  1.00  0.00           N  
ATOM   4161  HZ1 LYS   259      53.236  82.272  32.252  1.00  0.00           H  
ATOM   4162  HZ2 LYS   259      54.222  81.289  31.837  1.00  0.00           H  
ATOM   4163  HZ3 LYS   259      53.150  80.906  32.740  1.00  0.00           H  
ATOM   4164  C   LYS   259      58.731  83.426  33.030  1.00  0.00           C  
ATOM   4165  O   LYS   259      57.784  83.996  32.495  1.00  0.00           O  
ATOM   4166  N   GLN   260      59.745  84.073  33.593  1.00  0.00           N  
ATOM   4167  H   GLN   260      60.392  83.689  34.010  1.00  0.00           H  
ATOM   4168  CA  GLN   260      59.832  85.515  33.541  1.00  0.00           C  
ATOM   4169  HA  GLN   260      59.042  85.885  33.966  1.00  0.00           H  
ATOM   4170  CB  GLN   260      61.055  86.010  34.297  1.00  0.00           C  
ATOM   4171  HB2 GLN   260      61.839  85.547  33.962  1.00  0.00           H  
ATOM   4172  HB3 GLN   260      61.180  86.953  34.108  1.00  0.00           H  
ATOM   4173  CG  GLN   260      60.976  85.818  35.792  1.00  0.00           C  
ATOM   4174  HG2 GLN   260      60.312  86.420  36.163  1.00  0.00           H  
ATOM   4175  HG3 GLN   260      60.682  84.915  35.989  1.00  0.00           H  
ATOM   4176  CD  GLN   260      62.309  86.070  36.446  1.00  0.00           C  
ATOM   4177  OE1 GLN   260      63.279  86.424  35.771  1.00  0.00           O  
ATOM   4178  NE2 GLN   260      62.374  85.901  37.758  1.00  0.00           N  
ATOM   4179 HE21 GLN   260      61.676  85.653  38.195  1.00  0.00           H  
ATOM   4180 HE22 GLN   260      63.114  86.039  38.173  1.00  0.00           H  
ATOM   4181  C   GLN   260      59.880  85.983  32.101  1.00  0.00           C  
ATOM   4182  O   GLN   260      59.148  86.890  31.735  1.00  0.00           O  
ATOM   4183  N   ARG   261      60.709  85.341  31.279  1.00  0.00           N  
ATOM   4184  H   ARG   261      61.230  84.704  31.529  1.00  0.00           H  
ATOM   4185  CA  ARG   261      60.805  85.670  29.862  1.00  0.00           C  
ATOM   4186  HA  ARG   261      61.119  86.586  29.807  1.00  0.00           H  
ATOM   4187  CB  ARG   261      61.789  84.756  29.159  1.00  0.00           C  
ATOM   4188  HB2 ARG   261      61.567  83.838  29.379  1.00  0.00           H  
ATOM   4189  HB3 ARG   261      61.671  84.855  28.201  1.00  0.00           H  
ATOM   4190  CG  ARG   261      63.249  84.992  29.492  1.00  0.00           C  
ATOM   4191  HG2 ARG   261      63.536  85.840  29.119  1.00  0.00           H  
ATOM   4192  HG3 ARG   261      63.359  85.053  30.454  1.00  0.00           H  
ATOM   4193  CD  ARG   261      64.097  83.900  28.961  1.00  0.00           C  
ATOM   4194  HD2 ARG   261      63.709  83.045  29.204  1.00  0.00           H  
ATOM   4195  HD3 ARG   261      64.106  83.942  27.992  1.00  0.00           H  
ATOM   4196  NE  ARG   261      65.455  83.969  29.456  1.00  0.00           N  
ATOM   4197  HE  ARG   261      65.770  84.745  29.652  1.00  0.00           H  
ATOM   4198  CZ  ARG   261      66.261  82.903  29.632  1.00  0.00           C  
ATOM   4199  NH1 ARG   261      65.835  81.688  29.357  1.00  0.00           N  
ATOM   4200 HH11 ARG   261      65.036  81.569  29.062  1.00  0.00           H  
ATOM   4201 HH12 ARG   261      66.356  81.013  29.472  1.00  0.00           H  
ATOM   4202  NH2 ARG   261      67.492  83.082  30.079  1.00  0.00           N  
ATOM   4203 HH21 ARG   261      67.774  83.875  30.256  1.00  0.00           H  
ATOM   4204 HH22 ARG   261      68.011  82.406  30.193  1.00  0.00           H  
ATOM   4205  C   ARG   261      59.456  85.578  29.171  1.00  0.00           C  
ATOM   4206  O   ARG   261      59.127  86.430  28.351  1.00  0.00           O  
ATOM   4207  N   GLN   262      58.668  84.562  29.524  1.00  0.00           N  
ATOM   4208  H   GLN   262      58.904  83.937  30.066  1.00  0.00           H  
ATOM   4209  CA  GLN   262      57.313  84.429  29.007  1.00  0.00           C  
ATOM   4210  HA  GLN   262      57.360  84.358  28.041  1.00  0.00           H  
ATOM   4211  CB  GLN   262      56.646  83.166  29.556  1.00  0.00           C  
ATOM   4212  HB2 GLN   262      56.680  83.191  30.525  1.00  0.00           H  
ATOM   4213  HB3 GLN   262      55.709  83.173  29.305  1.00  0.00           H  
ATOM   4214  CG  GLN   262      57.268  81.869  29.080  1.00  0.00           C  
ATOM   4215  HG2 GLN   262      57.045  81.727  28.147  1.00  0.00           H  
ATOM   4216  HG3 GLN   262      58.234  81.935  29.134  1.00  0.00           H  
ATOM   4217  CD  GLN   262      56.797  80.684  29.896  1.00  0.00           C  
ATOM   4218  OE1 GLN   262      55.626  80.601  30.277  1.00  0.00           O  
ATOM   4219  NE2 GLN   262      57.708  79.761  30.178  1.00  0.00           N  
ATOM   4220 HE21 GLN   262      58.515  79.853  29.895  1.00  0.00           H  
ATOM   4221 HE22 GLN   262      57.491  79.071  30.644  1.00  0.00           H  
ATOM   4222  C   GLN   262      56.490  85.652  29.380  1.00  0.00           C  
ATOM   4223  O   GLN   262      55.800  86.221  28.537  1.00  0.00           O  
ATOM   4224  N   LYS   263      56.591  86.061  30.643  1.00  0.00           N  
ATOM   4225  H   LYS   263      57.064  85.658  31.237  1.00  0.00           H  
ATOM   4226  CA  LYS   263      55.900  87.243  31.137  1.00  0.00           C  
ATOM   4227  HA  LYS   263      54.954  87.132  30.951  1.00  0.00           H  
ATOM   4228  CB  LYS   263      56.104  87.383  32.642  1.00  0.00           C  
ATOM   4229  HB2 LYS   263      57.055  87.374  32.832  1.00  0.00           H  
ATOM   4230  HB3 LYS   263      55.766  88.247  32.926  1.00  0.00           H  
ATOM   4231  CG  LYS   263      55.428  86.296  33.460  1.00  0.00           C  
ATOM   4232  HG2 LYS   263      54.465  86.377  33.379  1.00  0.00           H  
ATOM   4233  HG3 LYS   263      55.670  85.424  33.110  1.00  0.00           H  
ATOM   4234  CD  LYS   263      55.829  86.391  34.920  1.00  0.00           C  
ATOM   4235  HD2 LYS   263      56.792  86.309  34.999  1.00  0.00           H  
ATOM   4236  HD3 LYS   263      55.589  87.264  35.267  1.00  0.00           H  
ATOM   4237  CE  LYS   263      55.157  85.311  35.750  1.00  0.00           C  
ATOM   4238  HE2 LYS   263      54.199  85.463  35.764  1.00  0.00           H  
ATOM   4239  HE3 LYS   263      55.301  84.447  35.333  1.00  0.00           H  
ATOM   4240  NZ  LYS   263      55.674  85.281  37.142  1.00  0.00           N  
ATOM   4241  HZ1 LYS   263      55.260  84.639  37.599  1.00  0.00           H  
ATOM   4242  HZ2 LYS   263      56.549  85.119  37.130  1.00  0.00           H  
ATOM   4243  HZ3 LYS   263      55.523  86.067  37.532  1.00  0.00           H  
ATOM   4244  C   LYS   263      56.372  88.502  30.427  1.00  0.00           C  
ATOM   4245  O   LYS   263      55.574  89.391  30.156  1.00  0.00           O  
ATOM   4246  N   HIE   264      57.663  88.566  30.118  1.00  0.00           N  
ATOM   4247  H   HIE   264      58.283  87.819  30.398  1.00  0.00           H  
ATOM   4248  CA  HIE   264      58.230  89.705  29.422  1.00  0.00           C  
ATOM   4249  HA  HIE   264      57.961  90.625  29.941  1.00  0.00           H  
ATOM   4250  CB  HIE   264      59.753  89.599  29.373  1.00  0.00           C  
ATOM   4251  HB2 HIE   264      60.071  88.711  28.826  1.00  0.00           H  
ATOM   4252  HB3 HIE   264      60.165  90.487  28.894  1.00  0.00           H  
ATOM   4253  CG  HIE   264      60.379  89.514  30.729  1.00  0.00           C  
ATOM   4254  ND1 HIE   264      61.669  89.066  30.924  1.00  0.00           N  
ATOM   4255  CE1 HIE   264      61.946  89.084  32.216  1.00  0.00           C  
ATOM   4256  HE1 HIE   264      62.925  88.768  32.576  1.00  0.00           H  
ATOM   4257  NE2 HIE   264      60.883  89.521  32.867  1.00  0.00           N  
ATOM   4258  HE2 HIE   264      60.802  89.635  33.867  1.00  0.00           H  
ATOM   4259  CD2 HIE   264      59.889  89.800  31.958  1.00  0.00           C  
ATOM   4260  HD2 HIE   264      58.926  90.178  32.302  1.00  0.00           H  
ATOM   4261  C   HIE   264      57.659  89.782  28.023  1.00  0.00           C  
ATOM   4262  O   HIE   264      57.239  90.848  27.583  1.00  0.00           O  
ATOM   4263  N   PHE   265      57.590  88.638  27.351  1.00  0.00           N  
ATOM   4264  H   PHE   265      57.916  87.896  27.638  1.00  0.00           H  
ATOM   4265  CA  PHE   265      56.947  88.544  26.053  1.00  0.00           C  
ATOM   4266  HA  PHE   265      57.453  89.101  25.441  1.00  0.00           H  
ATOM   4267  CB  PHE   265      56.952  87.115  25.535  1.00  0.00           C  
ATOM   4268  HB2 PHE   265      57.854  86.870  25.275  1.00  0.00           H  
ATOM   4269  HB3 PHE   265      56.689  86.513  26.248  1.00  0.00           H  
ATOM   4270  CG  PHE   265      56.031  86.936  24.367  1.00  0.00           C  
ATOM   4271  CD1 PHE   265      56.371  87.427  23.117  1.00  0.00           C  
ATOM   4272  HD1 PHE   265      57.181  87.868  23.001  1.00  0.00           H  
ATOM   4273  CE1 PHE   265      55.518  87.268  22.041  1.00  0.00           C  
ATOM   4274  HE1 PHE   265      55.756  87.600  21.206  1.00  0.00           H  
ATOM   4275  CZ  PHE   265      54.314  86.617  22.206  1.00  0.00           C  
ATOM   4276  HZ  PHE   265      53.739  86.511  21.483  1.00  0.00           H  
ATOM   4277  CE2 PHE   265      53.964  86.123  23.447  1.00  0.00           C  
ATOM   4278  HE2 PHE   265      53.153  85.683  23.560  1.00  0.00           H  
ATOM   4279  CD2 PHE   265      54.818  86.283  24.519  1.00  0.00           C  
ATOM   4280  HD2 PHE   265      54.577  85.949  25.353  1.00  0.00           H  
ATOM   4281  C   PHE   265      55.523  89.040  26.125  1.00  0.00           C  
ATOM   4282  O   PHE   265      55.090  89.817  25.276  1.00  0.00           O  
ATOM   4283  N   ASN   266      54.804  88.605  27.153  1.00  0.00           N  
ATOM   4284  H   ASN   266      55.096  88.049  27.740  1.00  0.00           H  
ATOM   4285  CA  ASN   266      53.441  89.041  27.373  1.00  0.00           C  
ATOM   4286  HA  ASN   266      52.903  88.794  26.605  1.00  0.00           H  
ATOM   4287  CB  ASN   266      52.864  88.351  28.586  1.00  0.00           C  
ATOM   4288  HB2 ASN   266      53.431  88.518  29.355  1.00  0.00           H  
ATOM   4289  HB3 ASN   266      51.993  88.726  28.789  1.00  0.00           H  
ATOM   4290  CG  ASN   266      52.736  86.874  28.368  1.00  0.00           C  
ATOM   4291  OD1 ASN   266      52.635  86.412  27.225  1.00  0.00           O  
ATOM   4292  ND2 ASN   266      52.751  86.120  29.437  1.00  0.00           N  
ATOM   4293 HD21 ASN   266      52.689  85.266  29.361  1.00  0.00           H  
ATOM   4294 HD22 ASN   266      52.823  86.479  30.215  1.00  0.00           H  
ATOM   4295  C   ASN   266      53.376  90.558  27.505  1.00  0.00           C  
ATOM   4296  O   ASN   266      52.521  91.202  26.902  1.00  0.00           O  
ATOM   4297  N   ARG   267      54.328  91.136  28.234  1.00  0.00           N  
ATOM   4298  H   ARG   267      54.929  90.699  28.667  1.00  0.00           H  
ATOM   4299  CA  ARG   267      54.435  92.586  28.362  1.00  0.00           C  
ATOM   4300  HA  ARG   267      53.577  92.913  28.676  1.00  0.00           H  
ATOM   4301  CB  ARG   267      55.520  92.949  29.363  1.00  0.00           C  
ATOM   4302  HB2 ARG   267      56.347  92.518  29.096  1.00  0.00           H  
ATOM   4303  HB3 ARG   267      55.673  93.906  29.324  1.00  0.00           H  
ATOM   4304  CG  ARG   267      55.211  92.564  30.795  1.00  0.00           C  
ATOM   4305  HG2 ARG   267      54.530  93.157  31.150  1.00  0.00           H  
ATOM   4306  HG3 ARG   267      54.845  91.666  30.817  1.00  0.00           H  
ATOM   4307  CD  ARG   267      56.419  92.628  31.653  1.00  0.00           C  
ATOM   4308  HD2 ARG   267      57.154  92.171  31.215  1.00  0.00           H  
ATOM   4309  HD3 ARG   267      56.688  93.553  31.767  1.00  0.00           H  
ATOM   4310  NE  ARG   267      56.178  92.028  32.952  1.00  0.00           N  
ATOM   4311  HE  ARG   267      55.383  91.744  33.118  1.00  0.00           H  
ATOM   4312  CZ  ARG   267      57.106  91.883  33.916  1.00  0.00           C  
ATOM   4313  NH1 ARG   267      58.338  92.297  33.717  1.00  0.00           N  
ATOM   4314 HH11 ARG   267      58.553  92.662  32.969  1.00  0.00           H  
ATOM   4315 HH12 ARG   267      58.928  92.203  34.335  1.00  0.00           H  
ATOM   4316  NH2 ARG   267      56.771  91.327  35.066  1.00  0.00           N  
ATOM   4317 HH21 ARG   267      55.964  91.060  35.196  1.00  0.00           H  
ATOM   4318 HH22 ARG   267      57.360  91.232  35.685  1.00  0.00           H  
ATOM   4319  C   ARG   267      54.739  93.249  27.022  1.00  0.00           C  
ATOM   4320  O   ARG   267      54.337  94.385  26.780  1.00  0.00           O  
ATOM   4321  N   GLN   268      55.425  92.526  26.141  1.00  0.00           N  
ATOM   4322  H   GLN   268      55.726  91.737  26.303  1.00  0.00           H  
ATOM   4323  CA  GLN   268      55.729  93.018  24.806  1.00  0.00           C  
ATOM   4324  HA  GLN   268      55.777  93.984  24.886  1.00  0.00           H  
ATOM   4325  CB  GLN   268      57.060  92.438  24.327  1.00  0.00           C  
ATOM   4326  HB2 GLN   268      57.000  91.470  24.326  1.00  0.00           H  
ATOM   4327  HB3 GLN   268      57.212  92.713  23.409  1.00  0.00           H  
ATOM   4328  CG  GLN   268      58.250  92.857  25.170  1.00  0.00           C  
ATOM   4329  HG2 GLN   268      58.191  92.436  26.042  1.00  0.00           H  
ATOM   4330  HG3 GLN   268      59.067  92.538  24.755  1.00  0.00           H  
ATOM   4331  CD  GLN   268      58.326  94.358  25.341  1.00  0.00           C  
ATOM   4332  OE1 GLN   268      58.390  95.110  24.365  1.00  0.00           O  
ATOM   4333  NE2 GLN   268      58.314  94.805  26.592  1.00  0.00           N  
ATOM   4334 HE21 GLN   268      58.269  94.249  27.247  1.00  0.00           H  
ATOM   4335 HE22 GLN   268      58.352  95.650  26.747  1.00  0.00           H  
ATOM   4336  C   GLN   268      54.646  92.718  23.764  1.00  0.00           C  
ATOM   4337  O   GLN   268      54.840  93.008  22.585  1.00  0.00           O  
ATOM   4338  N   ILE   269      53.502  92.165  24.177  1.00  0.00           N  
ATOM   4339  H   ILE   269      53.346  91.901  24.981  1.00  0.00           H  
ATOM   4340  CA  ILE   269      52.402  91.971  23.232  1.00  0.00           C  
ATOM   4341  HA  ILE   269      52.816  91.646  22.417  1.00  0.00           H  
ATOM   4342  CB  ILE   269      51.383  90.924  23.737  1.00  0.00           C  
ATOM   4343  HB  ILE   269      51.110  91.176  24.633  1.00  0.00           H  
ATOM   4344  CG2 ILE   269      50.159  90.893  22.831  1.00  0.00           C  
ATOM   4345 HG21 ILE   269      49.529  90.232  23.160  1.00  0.00           H  
ATOM   4346 HG22 ILE   269      49.737  91.767  22.826  1.00  0.00           H  
ATOM   4347 HG23 ILE   269      50.430  90.660  21.929  1.00  0.00           H  
ATOM   4348  CG1 ILE   269      52.019  89.537  23.780  1.00  0.00           C  
ATOM   4349 HG12 ILE   269      52.221  89.252  22.875  1.00  0.00           H  
ATOM   4350 HG13 ILE   269      52.863  89.589  24.256  1.00  0.00           H  
ATOM   4351  CD1 ILE   269      51.140  88.501  24.441  1.00  0.00           C  
ATOM   4352 HD11 ILE   269      51.593  87.643  24.440  1.00  0.00           H  
ATOM   4353 HD12 ILE   269      50.956  88.768  25.355  1.00  0.00           H  
ATOM   4354 HD13 ILE   269      50.305  88.426  23.953  1.00  0.00           H  
ATOM   4355  C   ILE   269      51.657  93.283  22.920  1.00  0.00           C  
ATOM   4356  O   ILE   269      51.725  93.762  21.788  1.00  0.00           O  
ATOM   4357  N   PRO   270      50.927  93.843  23.904  1.00  0.00           N  
ATOM   4358  CD  PRO   270      51.632  94.031  25.181  1.00  0.00           C  
ATOM   4359  HD2 PRO   270      52.496  94.450  25.046  1.00  0.00           H  
ATOM   4360  HD3 PRO   270      51.795  93.181  25.620  1.00  0.00           H  
ATOM   4361  CG  PRO   270      50.749  94.884  25.988  1.00  0.00           C  
ATOM   4362  HG2 PRO   270      51.223  95.302  26.724  1.00  0.00           H  
ATOM   4363  HG3 PRO   270      50.014  94.382  26.373  1.00  0.00           H  
ATOM   4364  CB  PRO   270      50.287  95.864  25.011  1.00  0.00           C  
ATOM   4365  HB2 PRO   270      50.938  96.572  24.888  1.00  0.00           H  
ATOM   4366  HB3 PRO   270      49.462  96.285  25.298  1.00  0.00           H  
ATOM   4367  CA  PRO   270      50.083  95.064  23.716  1.00  0.00           C  
ATOM   4368  HA  PRO   270      49.179  94.774  23.518  1.00  0.00           H  
ATOM   4369  C   PRO   270      50.462  95.977  22.555  1.00  0.00           C  
ATOM   4370  O   PRO   270      49.720  96.090  21.580  1.00  0.00           O  
ATOM   4371  N   NHE   271      51.656  96.599  22.750  1.00  0.00           N  
ATOM   4372  HN1 NHE   271      52.182  96.428  23.595  1.00  0.00           H  
ATOM   4373  HN2 NHE   271      52.016  97.231  22.050  1.00  0.00           H  
TER    4374      NHE   271 
ATOM   4374  N   VAL   272      77.549  27.992  28.482  1.00  0.00           N  
ATOM   4375  H1  VAL   272      77.626  28.977  28.691  1.00  0.00           H  
ATOM   4376  H2  VAL   272      78.201  27.764  27.745  1.00  0.00           H  
ATOM   4377  H3  VAL   272      77.566  27.474  29.349  1.00  0.00           H  
ATOM   4378  CA  VAL   272      76.229  27.751  27.915  1.00  0.00           C  
ATOM   4379  HA  VAL   272      76.347  27.375  27.029  1.00  0.00           H  
ATOM   4380  CB  VAL   272      75.447  26.755  28.786  1.00  0.00           C  
ATOM   4381  HB  VAL   272      75.351  27.123  29.678  1.00  0.00           H  
ATOM   4382  CG1 VAL   272      74.056  26.527  28.215  1.00  0.00           C  
ATOM   4383 HG11 VAL   272      73.575  25.897  28.775  1.00  0.00           H  
ATOM   4384 HG12 VAL   272      73.575  27.369  28.189  1.00  0.00           H  
ATOM   4385 HG13 VAL   272      74.130  26.170  27.316  1.00  0.00           H  
ATOM   4386  CG2 VAL   272      76.208  25.444  28.871  1.00  0.00           C  
ATOM   4387 HG21 VAL   272      75.713  24.817  29.421  1.00  0.00           H  
ATOM   4388 HG22 VAL   272      76.318  25.075  27.981  1.00  0.00           H  
ATOM   4389 HG23 VAL   272      77.080  25.601  29.266  1.00  0.00           H  
ATOM   4390  C   VAL   272      75.448  29.050  27.792  1.00  0.00           C  
ATOM   4391  O   VAL   272      75.238  29.748  28.785  1.00  0.00           O  
ATOM   4392  N   LEU   273      75.027  29.364  26.567  1.00  0.00           N  
ATOM   4393  H   LEU   273      75.159  28.865  25.879  1.00  0.00           H  
ATOM   4394  CA  LEU   273      74.298  30.592  26.275  1.00  0.00           C  
ATOM   4395  HA  LEU   273      74.898  31.328  26.473  1.00  0.00           H  
ATOM   4396  CB  LEU   273      73.888  30.640  24.803  1.00  0.00           C  
ATOM   4397  HB2 LEU   273      74.689  30.621  24.257  1.00  0.00           H  
ATOM   4398  HB3 LEU   273      73.384  29.838  24.595  1.00  0.00           H  
ATOM   4399  CG  LEU   273      73.053  31.861  24.405  1.00  0.00           C  
ATOM   4400  HG  LEU   273      72.233  31.891  24.922  1.00  0.00           H  
ATOM   4401  CD1 LEU   273      73.848  33.127  24.688  1.00  0.00           C  
ATOM   4402 HD11 LEU   273      73.322  33.902  24.437  1.00  0.00           H  
ATOM   4403 HD12 LEU   273      74.059  33.172  25.634  1.00  0.00           H  
ATOM   4404 HD13 LEU   273      74.670  33.115  24.174  1.00  0.00           H  
ATOM   4405  CD2 LEU   273      72.692  31.761  22.931  1.00  0.00           C  
ATOM   4406 HD21 LEU   273      72.163  32.532  22.674  1.00  0.00           H  
ATOM   4407 HD22 LEU   273      73.503  31.735  22.400  1.00  0.00           H  
ATOM   4408 HD23 LEU   273      72.179  30.952  22.777  1.00  0.00           H  
ATOM   4409  C   LEU   273      73.061  30.736  27.138  1.00  0.00           C  
ATOM   4410  O   LEU   273      72.807  31.812  27.674  1.00  0.00           O  
ATOM   4411  N   ALA   274      72.301  29.654  27.260  1.00  0.00           N  
ATOM   4412  H   ALA   274      72.478  28.907  26.872  1.00  0.00           H  
ATOM   4413  CA  ALA   274      71.088  29.625  28.065  1.00  0.00           C  
ATOM   4414  HA  ALA   274      70.471  30.281  27.704  1.00  0.00           H  
ATOM   4415  CB  ALA   274      70.452  28.248  27.998  1.00  0.00           C  
ATOM   4416  HB1 ALA   274      69.645  28.237  28.537  1.00  0.00           H  
ATOM   4417  HB2 ALA   274      70.229  28.039  27.078  1.00  0.00           H  
ATOM   4418  HB3 ALA   274      71.075  27.587  28.337  1.00  0.00           H  
ATOM   4419  C   ALA   274      71.379  29.996  29.510  1.00  0.00           C  
ATOM   4420  O   ALA   274      70.611  30.731  30.132  1.00  0.00           O  
ATOM   4421  N   ARG   275      72.489  29.492  30.044  1.00  0.00           N  
ATOM   4422  H   ARG   275      73.028  28.961  29.636  1.00  0.00           H  
ATOM   4423  CA  ARG   275      72.870  29.823  31.403  1.00  0.00           C  
ATOM   4424  HA  ARG   275      72.124  29.596  31.980  1.00  0.00           H  
ATOM   4425  CB  ARG   275      74.078  29.022  31.859  1.00  0.00           C  
ATOM   4426  HB2 ARG   275      74.778  29.111  31.194  1.00  0.00           H  
ATOM   4427  HB3 ARG   275      74.416  29.411  32.681  1.00  0.00           H  
ATOM   4428  CG  ARG   275      73.815  27.545  32.093  1.00  0.00           C  
ATOM   4429  HG2 ARG   275      73.122  27.442  32.764  1.00  0.00           H  
ATOM   4430  HG3 ARG   275      73.482  27.142  31.276  1.00  0.00           H  
ATOM   4431  CD  ARG   275      75.043  26.832  32.534  1.00  0.00           C  
ATOM   4432  HD2 ARG   275      75.782  27.071  31.952  1.00  0.00           H  
ATOM   4433  HD3 ARG   275      75.281  27.122  33.429  1.00  0.00           H  
ATOM   4434  NE  ARG   275      74.867  25.387  32.524  1.00  0.00           N  
ATOM   4435  HE  ARG   275      74.063  25.082  32.514  1.00  0.00           H  
ATOM   4436  CZ  ARG   275      75.876  24.493  32.529  1.00  0.00           C  
ATOM   4437  NH1 ARG   275      77.122  24.909  32.545  1.00  0.00           N  
ATOM   4438 HH11 ARG   275      77.294  25.752  32.552  1.00  0.00           H  
ATOM   4439 HH12 ARG   275      77.766  24.339  32.548  1.00  0.00           H  
ATOM   4440  NH2 ARG   275      75.611  23.198  32.516  1.00  0.00           N  
ATOM   4441 HH21 ARG   275      74.795  22.926  32.504  1.00  0.00           H  
ATOM   4442 HH22 ARG   275      76.254  22.627  32.519  1.00  0.00           H  
ATOM   4443  C   ARG   275      73.169  31.298  31.512  1.00  0.00           C  
ATOM   4444  O   ARG   275      72.708  31.941  32.448  1.00  0.00           O  
ATOM   4445  N   THR   276      73.914  31.834  30.542  1.00  0.00           N  
ATOM   4446  H   THR   276      74.218  31.392  29.870  1.00  0.00           H  
ATOM   4447  CA  THR   276      74.279  33.247  30.548  1.00  0.00           C  
ATOM   4448  HA  THR   276      74.641  33.430  31.429  1.00  0.00           H  
ATOM   4449  CB  THR   276      75.346  33.554  29.492  1.00  0.00           C  
ATOM   4450  HB  THR   276      75.551  34.502  29.518  1.00  0.00           H  
ATOM   4451  CG2 THR   276      76.613  32.766  29.783  1.00  0.00           C  
ATOM   4452 HG21 THR   276      77.281  32.967  29.109  1.00  0.00           H  
ATOM   4453 HG22 THR   276      76.953  33.011  30.658  1.00  0.00           H  
ATOM   4454 HG23 THR   276      76.415  31.817  29.767  1.00  0.00           H  
ATOM   4455  OG1 THR   276      74.852  33.207  28.196  1.00  0.00           O  
ATOM   4456  HG1 THR   276      74.138  32.771  28.275  1.00  0.00           H  
ATOM   4457  C   THR   276      73.076  34.150  30.327  1.00  0.00           C  
ATOM   4458  O   THR   276      73.036  35.267  30.837  1.00  0.00           O  
ATOM   4459  N   HIE   277      72.081  33.647  29.608  1.00  0.00           N  
ATOM   4460  H   HIE   277      72.214  32.769  29.125  1.00  0.00           H  
ATOM   4461  CA  HIE   277      70.817  34.337  29.443  1.00  0.00           C  
ATOM   4462  HA  HIE   277      70.986  35.333  29.035  1.00  0.00           H  
ATOM   4463  CB  HIE   277      69.917  33.561  28.480  1.00  0.00           C  
ATOM   4464  HB2 HIE   277      70.285  33.676  27.460  1.00  0.00           H  
ATOM   4465  HB3 HIE   277      69.908  32.503  28.745  1.00  0.00           H  
ATOM   4466  CG  HIE   277      68.497  34.011  28.474  1.00  0.00           C  
ATOM   4467  ND1 HIE   277      68.096  35.215  27.937  1.00  0.00           N  
ATOM   4468  CE1 HIE   277      66.788  35.339  28.072  1.00  0.00           C  
ATOM   4469  HE1 HIE   277      66.272  36.225  27.704  1.00  0.00           H  
ATOM   4470  NE2 HIE   277      66.330  34.261  28.683  1.00  0.00           N  
ATOM   4471  HE2 HIE   277      65.366  34.082  28.927  1.00  0.00           H  
ATOM   4472  CD2 HIE   277      67.376  33.412  28.938  1.00  0.00           C  
ATOM   4473  HD2 HIE   277      67.195  32.457  29.432  1.00  0.00           H  
ATOM   4474  C   HIE   277      70.145  34.512  30.792  1.00  0.00           C  
ATOM   4475  O   HIE   277      69.752  35.621  31.167  1.00  0.00           O  
ATOM   4476  N   VAL   278      70.046  33.415  31.532  1.00  0.00           N  
ATOM   4477  H   VAL   278      70.312  32.637  31.279  1.00  0.00           H  
ATOM   4478  CA  VAL   278      69.466  33.450  32.859  1.00  0.00           C  
ATOM   4479  HA  VAL   278      68.624  33.928  32.796  1.00  0.00           H  
ATOM   4480  CB  VAL   278      69.195  32.038  33.365  1.00  0.00           C  
ATOM   4481  HB  VAL   278      70.012  31.515  33.353  1.00  0.00           H  
ATOM   4482  CG1 VAL   278      68.688  32.099  34.797  1.00  0.00           C  
ATOM   4483 HG11 VAL   278      68.516  31.200  35.118  1.00  0.00           H  
ATOM   4484 HG12 VAL   278      69.357  32.520  35.360  1.00  0.00           H  
ATOM   4485 HG13 VAL   278      67.868  32.616  34.828  1.00  0.00           H  
ATOM   4486  CG2 VAL   278      68.173  31.374  32.456  1.00  0.00           C  
ATOM   4487 HG21 VAL   278      67.995  30.474  32.772  1.00  0.00           H  
ATOM   4488 HG22 VAL   278      67.350  31.888  32.464  1.00  0.00           H  
ATOM   4489 HG23 VAL   278      68.521  31.336  31.551  1.00  0.00           H  
ATOM   4490  C   VAL   278      70.357  34.199  33.840  1.00  0.00           C  
ATOM   4491  O   VAL   278      69.852  34.844  34.751  1.00  0.00           O  
ATOM   4492  N   GLN   279      71.676  34.160  33.632  1.00  0.00           N  
ATOM   4493  H   GLN   279      72.060  33.659  33.048  1.00  0.00           H  
ATOM   4494  CA  GLN   279      72.582  34.994  34.410  1.00  0.00           C  
ATOM   4495  HA  GLN   279      72.492  34.728  35.339  1.00  0.00           H  
ATOM   4496  CB  GLN   279      74.043  34.802  34.004  1.00  0.00           C  
ATOM   4497  HB2 GLN   279      74.099  34.838  33.036  1.00  0.00           H  
ATOM   4498  HB3 GLN   279      74.556  35.551  34.345  1.00  0.00           H  
ATOM   4499  CG  GLN   279      74.694  33.529  34.470  1.00  0.00           C  
ATOM   4500  HG2 GLN   279      74.762  33.539  35.438  1.00  0.00           H  
ATOM   4501  HG3 GLN   279      74.132  32.775  34.233  1.00  0.00           H  
ATOM   4502  CD  GLN   279      76.061  33.337  33.876  1.00  0.00           C  
ATOM   4503  OE1 GLN   279      76.534  34.180  33.112  1.00  0.00           O  
ATOM   4504  NE2 GLN   279      76.707  32.232  34.213  1.00  0.00           N  
ATOM   4505 HE21 GLN   279      76.342  31.668  34.750  1.00  0.00           H  
ATOM   4506 HE22 GLN   279      77.491  32.079  33.895  1.00  0.00           H  
ATOM   4507  C   GLN   279      72.214  36.441  34.227  1.00  0.00           C  
ATOM   4508  O   GLN   279      72.183  37.188  35.191  1.00  0.00           O  
ATOM   4509  N   GLY   280      71.910  36.827  32.988  1.00  0.00           N  
ATOM   4510  H   GLY   280      71.966  36.311  32.302  1.00  0.00           H  
ATOM   4511  CA  GLY   280      71.450  38.173  32.681  1.00  0.00           C  
ATOM   4512  HA2 GLY   280      72.150  38.812  32.886  1.00  0.00           H  
ATOM   4513  HA3 GLY   280      71.267  38.247  31.731  1.00  0.00           H  
ATOM   4514  C   GLY   280      70.203  38.512  33.468  1.00  0.00           C  
ATOM   4515  O   GLY   280      70.129  39.568  34.089  1.00  0.00           O  
ATOM   4516  N   ARG   281      69.231  37.603  33.457  1.00  0.00           N  
ATOM   4517  H   ARG   281      69.272  36.863  33.021  1.00  0.00           H  
ATOM   4518  CA  ARG   281      67.992  37.794  34.201  1.00  0.00           C  
ATOM   4519  HA  ARG   281      67.560  38.582  33.837  1.00  0.00           H  
ATOM   4520  CB  ARG   281      67.090  36.582  34.044  1.00  0.00           C  
ATOM   4521  HB2 ARG   281      67.595  35.788  34.278  1.00  0.00           H  
ATOM   4522  HB3 ARG   281      66.362  36.653  34.681  1.00  0.00           H  
ATOM   4523  CG  ARG   281      66.506  36.393  32.660  1.00  0.00           C  
ATOM   4524  HG2 ARG   281      65.960  37.161  32.430  1.00  0.00           H  
ATOM   4525  HG3 ARG   281      67.223  36.349  32.008  1.00  0.00           H  
ATOM   4526  CD  ARG   281      65.688  35.160  32.582  1.00  0.00           C  
ATOM   4527  HD2 ARG   281      66.239  34.390  32.793  1.00  0.00           H  
ATOM   4528  HD3 ARG   281      64.982  35.195  33.246  1.00  0.00           H  
ATOM   4529  NE  ARG   281      65.109  34.998  31.265  1.00  0.00           N  
ATOM   4530  HE  ARG   281      65.596  34.618  30.667  1.00  0.00           H  
ATOM   4531  CZ  ARG   281      63.878  35.389  30.893  1.00  0.00           C  
ATOM   4532  NH1 ARG   281      63.056  35.957  31.747  1.00  0.00           N  
ATOM   4533 HH11 ARG   281      63.302  36.085  32.561  1.00  0.00           H  
ATOM   4534 HH12 ARG   281      62.272  36.201  31.492  1.00  0.00           H  
ATOM   4535  NH2 ARG   281      63.527  35.187  29.638  1.00  0.00           N  
ATOM   4536 HH21 ARG   281      64.078  34.817  29.091  1.00  0.00           H  
ATOM   4537 HH22 ARG   281      62.747  35.425  29.366  1.00  0.00           H  
ATOM   4538  C   ARG   281      68.252  38.023  35.682  1.00  0.00           C  
ATOM   4539  O   ARG   281      67.762  38.991  36.267  1.00  0.00           O  
ATOM   4540  N   VAL   282      69.014  37.114  36.275  1.00  0.00           N  
ATOM   4541  H   VAL   282      69.368  36.454  35.853  1.00  0.00           H  
ATOM   4542  CA  VAL   282      69.333  37.131  37.690  1.00  0.00           C  
ATOM   4543  HA  VAL   282      68.497  37.182  38.179  1.00  0.00           H  
ATOM   4544  CB  VAL   282      70.083  35.851  38.068  1.00  0.00           C  
ATOM   4545  HB  VAL   282      70.825  35.717  37.458  1.00  0.00           H  
ATOM   4546  CG1 VAL   282      70.628  35.973  39.473  1.00  0.00           C  
ATOM   4547 HG11 VAL   282      71.102  35.160  39.708  1.00  0.00           H  
ATOM   4548 HG12 VAL   282      71.237  36.727  39.520  1.00  0.00           H  
ATOM   4549 HG13 VAL   282      69.895  36.110  40.094  1.00  0.00           H  
ATOM   4550  CG2 VAL   282      69.140  34.664  37.968  1.00  0.00           C  
ATOM   4551 HG21 VAL   282      69.614  33.853  38.207  1.00  0.00           H  
ATOM   4552 HG22 VAL   282      68.393  34.792  38.574  1.00  0.00           H  
ATOM   4553 HG23 VAL   282      68.810  34.589  37.059  1.00  0.00           H  
ATOM   4554  C   VAL   282      70.162  38.335  38.066  1.00  0.00           C  
ATOM   4555  O   VAL   282      69.925  38.958  39.099  1.00  0.00           O  
ATOM   4556  N   TYR   283      71.132  38.649  37.220  1.00  0.00           N  
ATOM   4557  H   TYR   283      71.305  38.191  36.513  1.00  0.00           H  
ATOM   4558  CA  TYR   283      72.000  39.793  37.396  1.00  0.00           C  
ATOM   4559  HA  TYR   283      72.512  39.685  38.213  1.00  0.00           H  
ATOM   4560  CB  TYR   283      72.987  39.913  36.236  1.00  0.00           C  
ATOM   4561  HB2 TYR   283      73.515  39.100  36.191  1.00  0.00           H  
ATOM   4562  HB3 TYR   283      72.487  39.973  35.407  1.00  0.00           H  
ATOM   4563  CG  TYR   283      73.922  41.093  36.323  1.00  0.00           C  
ATOM   4564  CD1 TYR   283      75.171  40.935  36.906  1.00  0.00           C  
ATOM   4565  HD1 TYR   283      75.426  40.108  37.248  1.00  0.00           H  
ATOM   4566  CE1 TYR   283      76.033  42.008  36.977  1.00  0.00           C  
ATOM   4567  HE1 TYR   283      76.872  41.907  37.366  1.00  0.00           H  
ATOM   4568  CZ  TYR   283      75.646  43.242  36.465  1.00  0.00           C  
ATOM   4569  OH  TYR   283      76.518  44.298  36.542  1.00  0.00           O  
ATOM   4570  HH  TYR   283      77.288  44.014  36.722  1.00  0.00           H  
ATOM   4571  CE2 TYR   283      74.405  43.403  35.888  1.00  0.00           C  
ATOM   4572  HE2 TYR   283      74.151  44.231  35.550  1.00  0.00           H  
ATOM   4573  CD2 TYR   283      73.541  42.328  35.814  1.00  0.00           C  
ATOM   4574  HD2 TYR   283      72.703  42.431  35.423  1.00  0.00           H  
ATOM   4575  C   TYR   283      71.157  41.016  37.470  1.00  0.00           C  
ATOM   4576  O   TYR   283      71.205  41.751  38.441  1.00  0.00           O  
ATOM   4577  N   ASN   284      70.340  41.220  36.452  1.00  0.00           N  
ATOM   4578  H   ASN   284      70.279  40.700  35.770  1.00  0.00           H  
ATOM   4579  CA  ASN   284      69.465  42.369  36.413  1.00  0.00           C  
ATOM   4580  HA  ASN   284      70.009  43.171  36.374  1.00  0.00           H  
ATOM   4581  CB  ASN   284      68.600  42.325  35.180  1.00  0.00           C  
ATOM   4582  HB2 ASN   284      68.173  41.457  35.113  1.00  0.00           H  
ATOM   4583  HB3 ASN   284      67.893  42.984  35.255  1.00  0.00           H  
ATOM   4584  CG  ASN   284      69.403  42.587  33.943  1.00  0.00           C  
ATOM   4585  OD1 ASN   284      70.456  43.233  34.002  1.00  0.00           O  
ATOM   4586  ND2 ASN   284      68.934  42.093  32.826  1.00  0.00           N  
ATOM   4587 HD21 ASN   284      69.362  42.212  32.090  1.00  0.00           H  
ATOM   4588 HD22 ASN   284      68.197  41.649  32.828  1.00  0.00           H  
ATOM   4589  C   ASN   284      68.623  42.441  37.664  1.00  0.00           C  
ATOM   4590  O   ASN   284      68.540  43.489  38.289  1.00  0.00           O  
ATOM   4591  N   PHE   285      68.037  41.319  38.065  1.00  0.00           N  
ATOM   4592  H   PHE   285      68.089  40.569  37.647  1.00  0.00           H  
ATOM   4593  CA  PHE   285      67.241  41.282  39.279  1.00  0.00           C  
ATOM   4594  HA  PHE   285      66.482  41.867  39.128  1.00  0.00           H  
ATOM   4595  CB  PHE   285      66.750  39.868  39.568  1.00  0.00           C  
ATOM   4596  HB2 PHE   285      66.243  39.544  38.807  1.00  0.00           H  
ATOM   4597  HB3 PHE   285      67.514  39.279  39.671  1.00  0.00           H  
ATOM   4598  CG  PHE   285      65.896  39.789  40.800  1.00  0.00           C  
ATOM   4599  CD1 PHE   285      64.513  39.740  40.705  1.00  0.00           C  
ATOM   4600  HD1 PHE   285      64.109  39.752  39.867  1.00  0.00           H  
ATOM   4601  CE1 PHE   285      63.729  39.674  41.839  1.00  0.00           C  
ATOM   4602  HE1 PHE   285      62.803  39.641  41.762  1.00  0.00           H  
ATOM   4603  CZ  PHE   285      64.317  39.657  43.084  1.00  0.00           C  
ATOM   4604  HZ  PHE   285      63.790  39.611  43.849  1.00  0.00           H  
ATOM   4605  CE2 PHE   285      65.692  39.709  43.193  1.00  0.00           C  
ATOM   4606  HE2 PHE   285      66.092  39.699  44.033  1.00  0.00           H  
ATOM   4607  CD2 PHE   285      66.473  39.775  42.060  1.00  0.00           C  
ATOM   4608  HD2 PHE   285      67.399  39.811  42.142  1.00  0.00           H  
ATOM   4609  C   PHE   285      68.016  41.793  40.487  1.00  0.00           C  
ATOM   4610  O   PHE   285      67.478  42.563  41.280  1.00  0.00           O  
ATOM   4611  N   LEU   286      69.264  41.350  40.622  1.00  0.00           N  
ATOM   4612  H   LEU   286      69.644  40.823  40.059  1.00  0.00           H  
ATOM   4613  CA  LEU   286      70.107  41.722  41.746  1.00  0.00           C  
ATOM   4614  HA  LEU   286      69.532  41.858  42.515  1.00  0.00           H  
ATOM   4615  CB  LEU   286      71.107  40.600  42.027  1.00  0.00           C  
ATOM   4616  HB2 LEU   286      71.585  40.399  41.207  1.00  0.00           H  
ATOM   4617  HB3 LEU   286      71.762  40.922  42.666  1.00  0.00           H  
ATOM   4618  CG  LEU   286      70.495  39.305  42.565  1.00  0.00           C  
ATOM   4619  HG  LEU   286      69.775  39.007  41.987  1.00  0.00           H  
ATOM   4620  CD1 LEU   286      71.564  38.224  42.602  1.00  0.00           C  
ATOM   4621 HD11 LEU   286      71.180  37.401  42.943  1.00  0.00           H  
ATOM   4622 HD12 LEU   286      71.905  38.075  41.706  1.00  0.00           H  
ATOM   4623 HD13 LEU   286      72.290  38.506  43.181  1.00  0.00           H  
ATOM   4624  CD2 LEU   286      69.924  39.558  43.956  1.00  0.00           C  
ATOM   4625 HD21 LEU   286      69.535  38.739  44.300  1.00  0.00           H  
ATOM   4626 HD22 LEU   286      70.633  39.853  44.548  1.00  0.00           H  
ATOM   4627 HD23 LEU   286      69.240  40.244  43.905  1.00  0.00           H  
ATOM   4628  C   LEU   286      70.853  43.030  41.497  1.00  0.00           C  
ATOM   4629  O   LEU   286      70.568  44.054  42.119  1.00  0.00           O  
ATOM   4630  N   GLU   287      71.811  42.974  40.583  1.00  0.00           N  
ATOM   4631  H   GLU   287      72.016  42.253  40.161  1.00  0.00           H  
ATOM   4632  CA  GLU   287      72.613  44.121  40.198  1.00  0.00           C  
ATOM   4633  HA  GLU   287      72.641  44.721  40.959  1.00  0.00           H  
ATOM   4634  CB  GLU   287      74.016  43.676  39.834  1.00  0.00           C  
ATOM   4635  HB2 GLU   287      74.406  43.210  40.590  1.00  0.00           H  
ATOM   4636  HB3 GLU   287      73.967  43.040  39.103  1.00  0.00           H  
ATOM   4637  CG  GLU   287      74.923  44.813  39.436  1.00  0.00           C  
ATOM   4638  HG2 GLU   287      75.775  44.450  39.148  1.00  0.00           H  
ATOM   4639  HG3 GLU   287      74.537  45.272  38.673  1.00  0.00           H  
ATOM   4640  CD  GLU   287      75.162  45.807  40.533  1.00  0.00           C  
ATOM   4641  OE1 GLU   287      75.468  45.421  41.636  1.00  0.00           O  
ATOM   4642  OE2 GLU   287      75.033  46.979  40.266  1.00  0.00           O  
ATOM   4643  C   GLU   287      72.003  44.877  39.023  1.00  0.00           C  
ATOM   4644  O   GLU   287      71.905  44.351  37.917  1.00  0.00           O  
ATOM   4645  N   ARG   288      71.614  46.121  39.273  1.00  0.00           N  
ATOM   4646  H   ARG   288      71.721  46.498  40.039  1.00  0.00           H  
ATOM   4647  CA  ARG   288      70.966  46.986  38.287  1.00  0.00           C  
ATOM   4648  HA  ARG   288      70.803  47.835  38.726  1.00  0.00           H  
ATOM   4649  CB  ARG   288      71.886  47.173  37.083  1.00  0.00           C  
ATOM   4650  HB2 ARG   288      72.043  46.311  36.667  1.00  0.00           H  
ATOM   4651  HB3 ARG   288      71.439  47.728  36.425  1.00  0.00           H  
ATOM   4652  CG  ARG   288      73.216  47.801  37.441  1.00  0.00           C  
ATOM   4653  HG2 ARG   288      73.069  48.726  37.691  1.00  0.00           H  
ATOM   4654  HG3 ARG   288      73.576  47.350  38.221  1.00  0.00           H  
ATOM   4655  CD  ARG   288      74.217  47.753  36.356  1.00  0.00           C  
ATOM   4656  HD2 ARG   288      74.511  46.839  36.217  1.00  0.00           H  
ATOM   4657  HD3 ARG   288      73.818  48.053  35.524  1.00  0.00           H  
ATOM   4658  NE  ARG   288      75.353  48.594  36.693  1.00  0.00           N  
ATOM   4659  HE  ARG   288      75.263  49.440  36.567  1.00  0.00           H  
ATOM   4660  CZ  ARG   288      76.534  48.172  37.185  1.00  0.00           C  
ATOM   4661  NH1 ARG   288      76.803  46.899  37.366  1.00  0.00           N  
ATOM   4662 HH11 ARG   288      76.215  46.303  37.168  1.00  0.00           H  
ATOM   4663 HH12 ARG   288      77.567  46.662  37.682  1.00  0.00           H  
ATOM   4664  NH2 ARG   288      77.460  49.063  37.492  1.00  0.00           N  
ATOM   4665 HH21 ARG   288      77.305  49.901  37.377  1.00  0.00           H  
ATOM   4666 HH22 ARG   288      78.218  48.805  37.807  1.00  0.00           H  
ATOM   4667  C   ARG   288      69.598  46.462  37.820  1.00  0.00           C  
ATOM   4668  O   ARG   288      69.451  46.027  36.677  1.00  0.00           O  
ATOM   4669  N   PRO   289      68.584  46.561  38.695  1.00  0.00           N  
ATOM   4670  CD  PRO   289      68.894  46.118  40.071  1.00  0.00           C  
ATOM   4671  HD2 PRO   289      69.465  46.755  40.528  1.00  0.00           H  
ATOM   4672  HD3 PRO   289      69.360  45.267  40.073  1.00  0.00           H  
ATOM   4673  CG  PRO   289      67.566  46.010  40.728  1.00  0.00           C  
ATOM   4674  HG2 PRO   289      67.251  46.871  41.045  1.00  0.00           H  
ATOM   4675  HG3 PRO   289      67.592  45.417  41.496  1.00  0.00           H  
ATOM   4676  CB  PRO   289      66.712  45.478  39.659  1.00  0.00           C  
ATOM   4677  HB2 PRO   289      65.776  45.667  39.828  1.00  0.00           H  
ATOM   4678  HB3 PRO   289      66.798  44.515  39.585  1.00  0.00           H  
ATOM   4679  CA  PRO   289      67.200  46.177  38.393  1.00  0.00           C  
ATOM   4680  HA  PRO   289      67.170  45.622  37.598  1.00  0.00           H  
ATOM   4681  C   PRO   289      66.306  47.357  38.096  1.00  0.00           C  
ATOM   4682  O   PRO   289      66.492  48.450  38.630  1.00  0.00           O  
ATOM   4683  N   THR   290      65.302  47.103  37.270  1.00  0.00           N  
ATOM   4684  H   THR   290      65.202  46.353  36.862  1.00  0.00           H  
ATOM   4685  CA  THR   290      64.266  48.078  36.974  1.00  0.00           C  
ATOM   4686  HA  THR   290      64.444  48.871  37.504  1.00  0.00           H  
ATOM   4687  CB  THR   290      64.285  48.468  35.486  1.00  0.00           C  
ATOM   4688  HB  THR   290      63.603  49.140  35.330  1.00  0.00           H  
ATOM   4689  CG2 THR   290      65.642  49.043  35.106  1.00  0.00           C  
ATOM   4690 HG21 THR   290      65.640  49.284  34.166  1.00  0.00           H  
ATOM   4691 HG22 THR   290      65.821  49.832  35.642  1.00  0.00           H  
ATOM   4692 HG23 THR   290      66.331  48.380  35.267  1.00  0.00           H  
ATOM   4693  OG1 THR   290      64.021  47.309  34.685  1.00  0.00           O  
ATOM   4694  HG1 THR   290      64.030  47.522  33.872  1.00  0.00           H  
ATOM   4695  C   THR   290      62.890  47.526  37.345  1.00  0.00           C  
ATOM   4696  O   THR   290      61.924  48.280  37.467  1.00  0.00           O  
ATOM   4697  N   GLY   291      62.806  46.208  37.518  1.00  0.00           N  
ATOM   4698  H   GLY   291      63.474  45.671  37.448  1.00  0.00           H  
ATOM   4699  CA  GLY   291      61.544  45.559  37.848  1.00  0.00           C  
ATOM   4700  HA2 GLY   291      60.858  45.850  37.227  1.00  0.00           H  
ATOM   4701  HA3 GLY   291      61.635  44.599  37.741  1.00  0.00           H  
ATOM   4702  C   GLY   291      61.107  45.872  39.270  1.00  0.00           C  
ATOM   4703  O   GLY   291      61.938  46.002  40.168  1.00  0.00           O  
ATOM   4704  N   TRP   292      59.798  45.995  39.458  1.00  0.00           N  
ATOM   4705  H   TRP   292      59.215  45.895  38.834  1.00  0.00           H  
ATOM   4706  CA  TRP   292      59.230  46.315  40.759  1.00  0.00           C  
ATOM   4707  HA  TRP   292      59.693  47.106  41.076  1.00  0.00           H  
ATOM   4708  CB  TRP   292      57.743  46.606  40.650  1.00  0.00           C  
ATOM   4709  HB2 TRP   292      57.599  47.308  39.997  1.00  0.00           H  
ATOM   4710  HB3 TRP   292      57.284  45.817  40.323  1.00  0.00           H  
ATOM   4711  CG  TRP   292      57.152  47.018  41.959  1.00  0.00           C  
ATOM   4712  CD1 TRP   292      56.299  46.295  42.735  1.00  0.00           C  
ATOM   4713  HD1 TRP   292      55.985  45.444  42.530  1.00  0.00           H  
ATOM   4714  NE1 TRP   292      55.970  47.004  43.863  1.00  0.00           N  
ATOM   4715  HE1 TRP   292      55.445  46.734  44.488  1.00  0.00           H  
ATOM   4716  CE2 TRP   292      56.616  48.215  43.830  1.00  0.00           C  
ATOM   4717  CZ2 TRP   292      56.596  49.263  44.735  1.00  0.00           C  
ATOM   4718  HZ2 TRP   292      56.093  49.217  45.516  1.00  0.00           H  
ATOM   4719  CH2 TRP   292      57.359  50.391  44.432  1.00  0.00           C  
ATOM   4720  HH2 TRP   292      57.359  51.111  45.020  1.00  0.00           H  
ATOM   4721  CZ3 TRP   292      58.110  50.462  43.286  1.00  0.00           C  
ATOM   4722  HZ3 TRP   292      58.611  51.226  43.113  1.00  0.00           H  
ATOM   4723  CE3 TRP   292      58.133  49.408  42.380  1.00  0.00           C  
ATOM   4724  HE3 TRP   292      58.645  49.460  41.606  1.00  0.00           H  
ATOM   4725  CD2 TRP   292      57.370  48.267  42.656  1.00  0.00           C  
ATOM   4726  C   TRP   292      59.440  45.195  41.753  1.00  0.00           C  
ATOM   4727  O   TRP   292      59.710  45.451  42.920  1.00  0.00           O  
ATOM   4728  N   LYS   293      59.320  43.957  41.287  1.00  0.00           N  
ATOM   4729  H   LYS   293      59.076  43.770  40.484  1.00  0.00           H  
ATOM   4730  CA  LYS   293      59.598  42.791  42.115  1.00  0.00           C  
ATOM   4731  HA  LYS   293      58.934  42.749  42.821  1.00  0.00           H  
ATOM   4732  CB  LYS   293      59.511  41.513  41.287  1.00  0.00           C  
ATOM   4733  HB2 LYS   293      58.624  41.452  40.899  1.00  0.00           H  
ATOM   4734  HB3 LYS   293      60.139  41.574  40.551  1.00  0.00           H  
ATOM   4735  CG  LYS   293      59.793  40.239  42.067  1.00  0.00           C  
ATOM   4736  HG2 LYS   293      60.646  40.317  42.522  1.00  0.00           H  
ATOM   4737  HG3 LYS   293      59.116  40.119  42.752  1.00  0.00           H  
ATOM   4738  CD  LYS   293      59.812  39.028  41.150  1.00  0.00           C  
ATOM   4739  HD2 LYS   293      58.931  38.899  40.765  1.00  0.00           H  
ATOM   4740  HD3 LYS   293      60.423  39.188  40.414  1.00  0.00           H  
ATOM   4741  CE  LYS   293      60.231  37.770  41.895  1.00  0.00           C  
ATOM   4742  HE2 LYS   293      61.086  37.920  42.329  1.00  0.00           H  
ATOM   4743  HE3 LYS   293      59.587  37.579  42.595  1.00  0.00           H  
ATOM   4744  NZ  LYS   293      60.336  36.598  40.985  1.00  0.00           N  
ATOM   4745  HZ1 LYS   293      60.582  35.881  41.451  1.00  0.00           H  
ATOM   4746  HZ2 LYS   293      59.546  36.446  40.603  1.00  0.00           H  
ATOM   4747  HZ3 LYS   293      60.942  36.764  40.355  1.00  0.00           H  
ATOM   4748  C   LYS   293      60.977  42.912  42.734  1.00  0.00           C  
ATOM   4749  O   LYS   293      61.132  42.814  43.952  1.00  0.00           O  
ATOM   4750  N   CYS   294      61.963  43.137  41.869  1.00  0.00           N  
ATOM   4751  H   CYS   294      61.846  43.139  41.017  1.00  0.00           H  
ATOM   4752  CA  CYS   294      63.334  43.402  42.264  1.00  0.00           C  
ATOM   4753  HA  CYS   294      63.696  42.581  42.632  1.00  0.00           H  
ATOM   4754  CB  CYS   294      64.153  43.833  41.069  1.00  0.00           C  
ATOM   4755  HB2 CYS   294      63.962  44.765  40.880  1.00  0.00           H  
ATOM   4756  HB3 CYS   294      65.094  43.777  41.300  1.00  0.00           H  
ATOM   4757  SG  CYS   294      63.866  42.869  39.572  1.00  0.00           S  
ATOM   4758  HG  CYS   294      64.038  41.705  39.806  1.00  0.00           H  
ATOM   4759  C   CYS   294      63.396  44.491  43.317  1.00  0.00           C  
ATOM   4760  O   CYS   294      64.010  44.304  44.367  1.00  0.00           O  
ATOM   4761  N   PHE   295      62.746  45.629  43.036  1.00  0.00           N  
ATOM   4762  H   PHE   295      62.326  45.776  42.300  1.00  0.00           H  
ATOM   4763  CA  PHE   295      62.706  46.729  43.988  1.00  0.00           C  
ATOM   4764  HA  PHE   295      63.614  47.068  44.032  1.00  0.00           H  
ATOM   4765  CB  PHE   295      61.776  47.855  43.541  1.00  0.00           C  
ATOM   4766  HB2 PHE   295      62.181  48.340  42.805  1.00  0.00           H  
ATOM   4767  HB3 PHE   295      60.945  47.480  43.210  1.00  0.00           H  
ATOM   4768  CG  PHE   295      61.489  48.801  44.675  1.00  0.00           C  
ATOM   4769  CD1 PHE   295      62.377  49.811  44.998  1.00  0.00           C  
ATOM   4770  HD1 PHE   295      63.155  49.916  44.500  1.00  0.00           H  
ATOM   4771  CE1 PHE   295      62.121  50.667  46.054  1.00  0.00           C  
ATOM   4772  HE1 PHE   295      62.726  51.343  46.261  1.00  0.00           H  
ATOM   4773  CZ  PHE   295      60.971  50.520  46.800  1.00  0.00           C  
ATOM   4774  HZ  PHE   295      60.799  51.096  47.509  1.00  0.00           H  
ATOM   4775  CE2 PHE   295      60.077  49.516  46.492  1.00  0.00           C  
ATOM   4776  HE2 PHE   295      59.301  49.412  46.994  1.00  0.00           H  
ATOM   4777  CD2 PHE   295      60.337  48.667  45.436  1.00  0.00           C  
ATOM   4778  HD2 PHE   295      59.730  47.993  45.231  1.00  0.00           H  
ATOM   4779  C   PHE   295      62.265  46.266  45.344  1.00  0.00           C  
ATOM   4780  O   PHE   295      62.938  46.537  46.331  1.00  0.00           O  
ATOM   4781  N   VAL   296      61.137  45.568  45.391  1.00  0.00           N  
ATOM   4782  H   VAL   296      60.678  45.355  44.696  1.00  0.00           H  
ATOM   4783  CA  VAL   296      60.577  45.100  46.639  1.00  0.00           C  
ATOM   4784  HA  VAL   296      60.391  45.873  47.194  1.00  0.00           H  
ATOM   4785  CB  VAL   296      59.268  44.342  46.383  1.00  0.00           C  
ATOM   4786  HB  VAL   296      59.407  43.671  45.696  1.00  0.00           H  
ATOM   4787  CG1 VAL   296      58.818  43.641  47.653  1.00  0.00           C  
ATOM   4788 HG11 VAL   296      57.990  43.164  47.484  1.00  0.00           H  
ATOM   4789 HG12 VAL   296      59.501  43.013  47.935  1.00  0.00           H  
ATOM   4790 HG13 VAL   296      58.675  44.298  48.352  1.00  0.00           H  
ATOM   4791  CG2 VAL   296      58.207  45.326  45.916  1.00  0.00           C  
ATOM   4792 HG21 VAL   296      57.376  44.853  45.752  1.00  0.00           H  
ATOM   4793 HG22 VAL   296      58.066  45.999  46.600  1.00  0.00           H  
ATOM   4794 HG23 VAL   296      58.501  45.755  45.097  1.00  0.00           H  
ATOM   4795  C   VAL   296      61.556  44.216  47.377  1.00  0.00           C  
ATOM   4796  O   VAL   296      61.700  44.338  48.590  1.00  0.00           O  
ATOM   4797  N   TYR   297      62.231  43.338  46.643  1.00  0.00           N  
ATOM   4798  H   TYR   297      62.125  43.240  45.795  1.00  0.00           H  
ATOM   4799  CA  TYR   297      63.224  42.455  47.229  1.00  0.00           C  
ATOM   4800  HA  TYR   297      62.769  41.904  47.885  1.00  0.00           H  
ATOM   4801  CB  TYR   297      63.843  41.566  46.158  1.00  0.00           C  
ATOM   4802  HB2 TYR   297      63.148  41.017  45.762  1.00  0.00           H  
ATOM   4803  HB3 TYR   297      64.201  42.125  45.451  1.00  0.00           H  
ATOM   4804  CG  TYR   297      64.940  40.670  46.679  1.00  0.00           C  
ATOM   4805  CD1 TYR   297      64.620  39.438  47.224  1.00  0.00           C  
ATOM   4806  HD1 TYR   297      63.732  39.166  47.271  1.00  0.00           H  
ATOM   4807  CE1 TYR   297      65.620  38.615  47.697  1.00  0.00           C  
ATOM   4808  HE1 TYR   297      65.408  37.787  48.064  1.00  0.00           H  
ATOM   4809  CZ  TYR   297      66.944  39.025  47.624  1.00  0.00           C  
ATOM   4810  OH  TYR   297      67.931  38.198  48.097  1.00  0.00           O  
ATOM   4811  HH  TYR   297      68.591  38.658  48.337  1.00  0.00           H  
ATOM   4812  CE2 TYR   297      67.265  40.253  47.083  1.00  0.00           C  
ATOM   4813  HE2 TYR   297      68.153  40.525  47.037  1.00  0.00           H  
ATOM   4814  CD2 TYR   297      66.263  41.075  46.610  1.00  0.00           C  
ATOM   4815  HD2 TYR   297      66.476  41.903  46.244  1.00  0.00           H  
ATOM   4816  C   TYR   297      64.318  43.232  47.939  1.00  0.00           C  
ATOM   4817  O   TYR   297      64.578  42.999  49.116  1.00  0.00           O  
ATOM   4818  N   HIE   298      64.967  44.138  47.217  1.00  0.00           N  
ATOM   4819  H   HIE   298      64.686  44.329  46.266  1.00  0.00           H  
ATOM   4820  CA  HIE   298      66.118  44.852  47.755  1.00  0.00           C  
ATOM   4821  HA  HIE   298      66.808  44.146  48.218  1.00  0.00           H  
ATOM   4822  CB  HIE   298      66.849  45.590  46.647  1.00  0.00           C  
ATOM   4823  HB2 HIE   298      66.159  46.245  46.116  1.00  0.00           H  
ATOM   4824  HB3 HIE   298      67.670  46.180  47.053  1.00  0.00           H  
ATOM   4825  CG  HIE   298      67.441  44.681  45.629  1.00  0.00           C  
ATOM   4826  ND1 HIE   298      68.534  43.880  45.884  1.00  0.00           N  
ATOM   4827  CE1 HIE   298      68.815  43.183  44.804  1.00  0.00           C  
ATOM   4828  HE1 HIE   298      69.646  42.477  44.803  1.00  0.00           H  
ATOM   4829  NE2 HIE   298      67.960  43.508  43.862  1.00  0.00           N  
ATOM   4830  HE2 HIE   298      67.943  43.134  42.924  1.00  0.00           H  
ATOM   4831  CD2 HIE   298      67.088  44.438  44.350  1.00  0.00           C  
ATOM   4832  HD2 HIE   298      66.296  44.829  43.712  1.00  0.00           H  
ATOM   4833  C   HIE   298      65.694  45.832  48.821  1.00  0.00           C  
ATOM   4834  O   HIE   298      66.408  46.044  49.797  1.00  0.00           O  
ATOM   4835  N   PHE   299      64.512  46.400  48.636  1.00  0.00           N  
ATOM   4836  H   PHE   299      64.039  46.278  47.928  1.00  0.00           H  
ATOM   4837  CA  PHE   299      63.893  47.281  49.600  1.00  0.00           C  
ATOM   4838  HA  PHE   299      64.455  48.056  49.758  1.00  0.00           H  
ATOM   4839  CB  PHE   299      62.553  47.768  49.052  1.00  0.00           C  
ATOM   4840  HB2 PHE   299      62.716  48.242  48.221  1.00  0.00           H  
ATOM   4841  HB3 PHE   299      62.011  46.993  48.835  1.00  0.00           H  
ATOM   4842  CG  PHE   299      61.765  48.656  49.953  1.00  0.00           C  
ATOM   4843  CD1 PHE   299      62.340  49.778  50.526  1.00  0.00           C  
ATOM   4844  HD1 PHE   299      63.234  49.972  50.361  1.00  0.00           H  
ATOM   4845  CE1 PHE   299      61.598  50.611  51.340  1.00  0.00           C  
ATOM   4846  HE1 PHE   299      61.995  51.359  51.725  1.00  0.00           H  
ATOM   4847  CZ  PHE   299      60.269  50.334  51.582  1.00  0.00           C  
ATOM   4848  HZ  PHE   299      59.768  50.896  52.128  1.00  0.00           H  
ATOM   4849  CE2 PHE   299      59.684  49.220  51.012  1.00  0.00           C  
ATOM   4850  HE2 PHE   299      58.788  49.032  51.173  1.00  0.00           H  
ATOM   4851  CD2 PHE   299      60.430  48.387  50.204  1.00  0.00           C  
ATOM   4852  HD2 PHE   299      60.032  47.637  49.824  1.00  0.00           H  
ATOM   4853  C   PHE   299      63.721  46.547  50.913  1.00  0.00           C  
ATOM   4854  O   PHE   299      64.126  47.042  51.961  1.00  0.00           O  
ATOM   4855  N   ALA   300      63.157  45.346  50.834  1.00  0.00           N  
ATOM   4856  H   ALA   300      62.861  45.009  50.100  1.00  0.00           H  
ATOM   4857  CA  ALA   300      62.985  44.482  51.988  1.00  0.00           C  
ATOM   4858  HA  ALA   300      62.438  44.953  52.636  1.00  0.00           H  
ATOM   4859  CB  ALA   300      62.280  43.200  51.589  1.00  0.00           C  
ATOM   4860  HB1 ALA   300      62.172  42.634  52.369  1.00  0.00           H  
ATOM   4861  HB2 ALA   300      61.408  43.411  51.220  1.00  0.00           H  
ATOM   4862  HB3 ALA   300      62.808  42.734  50.922  1.00  0.00           H  
ATOM   4863  C   ALA   300      64.319  44.166  52.634  1.00  0.00           C  
ATOM   4864  O   ALA   300      64.437  44.258  53.849  1.00  0.00           O  
ATOM   4865  N   VAL   301      65.326  43.817  51.830  1.00  0.00           N  
ATOM   4866  H   VAL   301      65.255  43.743  50.976  1.00  0.00           H  
ATOM   4867  CA  VAL   301      66.661  43.527  52.352  1.00  0.00           C  
ATOM   4868  HA  VAL   301      66.590  42.746  52.923  1.00  0.00           H  
ATOM   4869  CB  VAL   301      67.646  43.214  51.202  1.00  0.00           C  
ATOM   4870  HB  VAL   301      67.577  43.909  50.529  1.00  0.00           H  
ATOM   4871  CG1 VAL   301      69.074  43.178  51.727  1.00  0.00           C  
ATOM   4872 HG11 VAL   301      69.682  42.981  50.998  1.00  0.00           H  
ATOM   4873 HG12 VAL   301      69.299  44.039  52.112  1.00  0.00           H  
ATOM   4874 HG13 VAL   301      69.152  42.491  52.407  1.00  0.00           H  
ATOM   4875  CG2 VAL   301      67.296  41.873  50.586  1.00  0.00           C  
ATOM   4876 HG21 VAL   301      67.914  41.677  49.865  1.00  0.00           H  
ATOM   4877 HG22 VAL   301      67.358  41.180  51.262  1.00  0.00           H  
ATOM   4878 HG23 VAL   301      66.391  41.903  50.237  1.00  0.00           H  
ATOM   4879  C   VAL   301      67.186  44.691  53.179  1.00  0.00           C  
ATOM   4880  O   VAL   301      67.688  44.498  54.286  1.00  0.00           O  
ATOM   4881  N   PHE   302      67.049  45.895  52.635  1.00  0.00           N  
ATOM   4882  H   PHE   302      66.714  46.025  51.854  1.00  0.00           H  
ATOM   4883  CA  PHE   302      67.454  47.114  53.309  1.00  0.00           C  
ATOM   4884  HA  PHE   302      68.404  47.066  53.498  1.00  0.00           H  
ATOM   4885  CB  PHE   302      67.185  48.314  52.405  1.00  0.00           C  
ATOM   4886  HB2 PHE   302      67.586  48.147  51.538  1.00  0.00           H  
ATOM   4887  HB3 PHE   302      66.228  48.391  52.265  1.00  0.00           H  
ATOM   4888  CG  PHE   302      67.701  49.616  52.932  1.00  0.00           C  
ATOM   4889  CD1 PHE   302      69.042  49.942  52.805  1.00  0.00           C  
ATOM   4890  HD1 PHE   302      69.625  49.342  52.398  1.00  0.00           H  
ATOM   4891  CE1 PHE   302      69.521  51.146  53.275  1.00  0.00           C  
ATOM   4892  HE1 PHE   302      70.423  51.354  53.182  1.00  0.00           H  
ATOM   4893  CZ  PHE   302      68.670  52.041  53.882  1.00  0.00           C  
ATOM   4894  HZ  PHE   302      68.995  52.852  54.200  1.00  0.00           H  
ATOM   4895  CE2 PHE   302      67.333  51.730  54.016  1.00  0.00           C  
ATOM   4896  HE2 PHE   302      66.754  52.333  54.424  1.00  0.00           H  
ATOM   4897  CD2 PHE   302      66.852  50.523  53.544  1.00  0.00           C  
ATOM   4898  HD2 PHE   302      65.950  50.318  53.638  1.00  0.00           H  
ATOM   4899  C   PHE   302      66.719  47.269  54.635  1.00  0.00           C  
ATOM   4900  O   PHE   302      67.339  47.542  55.662  1.00  0.00           O  
ATOM   4901  N   LEU   303      65.403  47.070  54.602  1.00  0.00           N  
ATOM   4902  H   LEU   303      64.971  46.877  53.884  1.00  0.00           H  
ATOM   4903  CA  LEU   303      64.566  47.162  55.790  1.00  0.00           C  
ATOM   4904  HA  LEU   303      64.671  48.053  56.158  1.00  0.00           H  
ATOM   4905  CB  LEU   303      63.100  46.924  55.419  1.00  0.00           C  
ATOM   4906  HB2 LEU   303      63.039  46.079  54.947  1.00  0.00           H  
ATOM   4907  HB3 LEU   303      62.591  46.828  56.239  1.00  0.00           H  
ATOM   4908  CG  LEU   303      62.429  48.002  54.560  1.00  0.00           C  
ATOM   4909  HG  LEU   303      62.967  48.190  53.775  1.00  0.00           H  
ATOM   4910  CD1 LEU   303      61.066  47.496  54.118  1.00  0.00           C  
ATOM   4911 HD11 LEU   303      60.631  48.171  53.573  1.00  0.00           H  
ATOM   4912 HD12 LEU   303      61.175  46.683  53.600  1.00  0.00           H  
ATOM   4913 HD13 LEU   303      60.521  47.311  54.899  1.00  0.00           H  
ATOM   4914  CD2 LEU   303      62.299  49.285  55.359  1.00  0.00           C  
ATOM   4915 HD21 LEU   303      61.874  49.965  54.813  1.00  0.00           H  
ATOM   4916 HD22 LEU   303      61.760  49.122  56.149  1.00  0.00           H  
ATOM   4917 HD23 LEU   303      63.180  49.590  55.627  1.00  0.00           H  
ATOM   4918  C   LEU   303      64.991  46.152  56.847  1.00  0.00           C  
ATOM   4919  O   LEU   303      65.032  46.476  58.031  1.00  0.00           O  
ATOM   4920  N   ILE   304      65.323  44.941  56.411  1.00  0.00           N  
ATOM   4921  H   ILE   304      65.281  44.705  55.585  1.00  0.00           H  
ATOM   4922  CA  ILE   304      65.793  43.895  57.303  1.00  0.00           C  
ATOM   4923  HA  ILE   304      65.096  43.730  57.957  1.00  0.00           H  
ATOM   4924  CB  ILE   304      66.058  42.591  56.535  1.00  0.00           C  
ATOM   4925  HB  ILE   304      66.596  42.785  55.751  1.00  0.00           H  
ATOM   4926  CG2 ILE   304      66.825  41.617  57.415  1.00  0.00           C  
ATOM   4927 HG21 ILE   304      66.989  40.797  56.924  1.00  0.00           H  
ATOM   4928 HG22 ILE   304      67.672  42.013  57.674  1.00  0.00           H  
ATOM   4929 HG23 ILE   304      66.305  41.419  58.209  1.00  0.00           H  
ATOM   4930  CG1 ILE   304      64.733  41.978  56.073  1.00  0.00           C  
ATOM   4931 HG12 ILE   304      64.278  41.594  56.839  1.00  0.00           H  
ATOM   4932 HG13 ILE   304      64.162  42.682  55.728  1.00  0.00           H  
ATOM   4933  CD1 ILE   304      64.897  40.912  55.012  1.00  0.00           C  
ATOM   4934 HD11 ILE   304      64.026  40.566  54.764  1.00  0.00           H  
ATOM   4935 HD12 ILE   304      65.326  41.296  54.231  1.00  0.00           H  
ATOM   4936 HD13 ILE   304      65.444  40.191  55.360  1.00  0.00           H  
ATOM   4937  C   ILE   304      67.048  44.333  58.022  1.00  0.00           C
[truncated: 20,396,185 more chars]
