# Supplementary material for: Upgraded molecular models of the human KCNQ1 potassium channel
Source: PLoS One. 2019 Sep 13;14(9):e0220415. doi: 10.1371/journal.pone.0220415 (PMC6743773; doi:10.1371/journal.pone.0220415)
Supplement: S1 Input Files and Scripts — In addition, it contains a list of the used software resources and detailed method descriptions. (TAR.GZ) [file pone.0220415.s023.tar.gz › S1_Input_Files_and_Scripts/md_inputs/kcnq1_rc_amber.inpcrd]

default_name
247509
  68.6239989  25.9224973  30.9749993  69.0589989  25.2034973  30.6819993
  69.1729989  26.6224973  30.9699993  68.3359989  25.7774973  31.8049993
  67.4859989  26.1904973  30.1049993  67.5989989  25.6844973  29.2849993
  66.1759989  25.7424973  30.7859993  66.0709989  26.2254973  31.6209993
  64.9759989  26.0614973  29.9069993  64.1629989  25.7724973  30.3509993
  64.9359989  27.0174973  29.7489993  65.0629989  25.5974973  29.0599993
  66.2439989  24.2524973  31.0709993  65.4219989  23.9664973  31.4989993
  66.3589989  23.7684973  30.2379993  66.9939989  24.0684973  31.6579993
  67.4209989  27.6704973  29.7519993  67.5869989  28.5264973  30.6179993
  67.2159989  27.9594973  28.4729993  67.0819989  27.3664973  27.8649993
  67.2009989  29.3304973  27.9819993  68.0269989  29.7454973  28.2759993
  67.1249989  29.3464973  26.4629993  67.8979989  28.8834973  26.1039993
  66.3409989  28.8494973  26.1819993  67.0649989  30.7434973  25.8629993
  66.2739989  31.2094973  26.1769993  68.2939989  31.5274973  26.3009993
  68.2609989  32.4194973  25.9209993  68.3109989  31.5884973  27.2689993
  69.0939989  31.0744973  25.9919993  66.9839989  30.6464973  24.3489993
  66.9459989  31.5384973  23.9689993  67.7679989  30.1844973  24.0119993
  66.1869989  30.1544973  24.0979993  66.0469989  30.1334973  28.5529993
  66.2269989  31.2824973  28.9449993  64.8689989  29.5244973  28.6059993
  64.7239989  28.7364973  28.2939993  63.7029989  30.1514973  29.2079993
  63.5259989  30.9864973  28.7469993  62.4859989  29.2564973  29.0599993
  61.7169989  29.6864973  29.4649993  62.3109989  29.1014973  28.1189993
  62.6519989  28.4084973  29.5009993  63.9679989  30.4564973  30.6759993
  63.5869989  31.5134973  31.1739993  64.6479989  29.5384973  31.3569993
  64.8879989  28.7804973  31.0299993  65.0479989  29.7484973  32.7369993
  64.2519989  29.9334973  33.2599993  65.7119989  28.5074973  33.3039993
  65.1209989  27.7514973  33.1649993  66.5209989  28.3324973  32.7979993
  66.0689989  28.5744973  34.7729993  66.6939989  29.3004973  34.9229993
  65.2739989  28.7724973  35.2919993  66.6659989  27.2984973  35.2429993
  66.0859989  26.5604973  34.9959993  67.5139989  27.1544973  34.7949993
  66.8719989  27.2904973  36.6819993  66.5549989  27.9494973  37.1339993
  67.5239989  26.3234973  37.3579993  68.0299989  25.2974973  36.7109993
  67.9449989  25.2434973  35.8569993  68.4459989  24.6804973  37.1419993
  67.6549989  26.4074973  38.6699993  67.3239989  27.0794973  39.0929993
  68.0709989  25.7904973  39.1009993  65.9929989  30.9314973  32.8289993
  65.8669989  31.7524973  33.7309993  66.9119989  31.0254973  31.8689993
  67.0119989  30.4364973  31.2499993  67.8399989  32.1404973  31.7759993
  68.2909989  32.2044973  32.6319993  68.8869989  31.9004973  30.6809993
  68.4409989  31.8314973  29.8229993  69.8689989  33.0564973  30.6429993
  70.5279989  32.8984973  29.9489993  69.3919989  33.8804973  30.4549993
  70.3149989  33.1304973  31.5009993  69.5949989  30.6854973  30.9579993
  69.0729989  30.0324973  30.8779993  67.1139989  33.4544973  31.5149993
  67.5309989  34.4994973  32.0069993  66.0169989  33.4044973  30.7639993
  65.7454609  32.5505892  30.2979441  65.1929989  34.5874973  30.5709993
  65.8052679  35.3937467  30.1670343  64.0469989  34.3114973  29.5999993
  63.4718794  33.4512692  29.9425550  63.3924094  35.1800466  29.5276482
  64.4959989  33.9994973  28.2139993  63.6849989  33.3694973  27.2959993
  64.3379989  33.2364973  26.1569993  63.8654828  32.7609370  25.2975401
  65.5429989  33.7554973  26.3059993  66.2623086  33.7966159  25.5981839
  65.6689989  34.2354973  27.5839993  66.6022885  34.7001093  27.9021305
  64.6289989  35.0384973  31.9049993  64.6499989  36.2274973  32.2239993
  64.1589989  34.0744973  32.6929993  64.1299989  33.2444973  32.4709993
  63.6469989  34.3584973  34.0199993  62.9869989  35.0634973  33.9289993
  62.9719989  33.1254973  34.6249993  63.5889989  32.3764973  34.6249993
  62.5669989  33.4294973  36.0509993  62.1379989  32.6504973  36.4389993
  63.3539989  33.6564973  36.5699993  61.9479989  34.1764973  36.0599993
  61.7569989  32.7514973  33.7939993  61.3299989  31.9694973  34.1779993
  61.1299989  33.4914973  33.7859993  62.0339989  32.5544973  32.8859993
  64.7529989  34.8434973  34.9429993  64.5229989  35.7194973  35.7679993
  65.9659989  34.3124973  34.7749993  66.1379989  33.6494973  34.2549993
  67.1179989  34.8414973  35.4879993  66.9639989  34.7034973  36.4359993
  68.4109989  34.1134973  35.1079993  68.4649989  34.0684973  34.1409993
  69.1629989  34.6464973  35.4099993  68.5609989  32.7214973  35.6589993
  68.5199989  32.7504973  36.6279993  67.8189989  32.1724973  35.3589993
  69.8609989  32.0894973  35.2289993  70.4149989  32.4334973  34.1819993
  70.3619989  31.1624973  36.0339993  69.9459989  30.9494973  36.7559993
  71.1029989  30.7744973  35.8339993  67.2689989  36.3174973  35.1909993
  67.4139989  37.1144973  36.1059993  67.2079989  36.6824973  33.9119993
  67.1139989  36.1264973  33.2629993  67.2969989  38.0774973  33.4909993
  68.1769989  38.4244973  33.7049993  67.1969989  38.1314973  32.5279993
  66.2369989  38.9354973  34.1599993  66.5419989  40.0124973  34.6699993
  64.9999989  38.4434973  34.1589993  64.7899989  37.6994973  33.7829993
  63.8749989  39.1164973  34.7959993  63.7569989  39.9724973  34.3549993
  62.6159989  38.2774973  34.6479993  62.4199989  38.1764973  33.7039993
  62.7909989  37.3904973  34.9979993  61.3939989  38.8374973  35.3389993
  61.5919989  38.9814973  36.2779993  61.1759989  39.7024973  34.9589993
  60.2229989  37.9334973  35.2139993  59.4259989  38.4024973  35.5059993
  60.0929989  37.7074973  34.2799993  60.3679989  36.7074973  35.9879993
  60.5909989  35.9914973  35.5669993  60.1759989  36.6214973  37.3189993
  59.8609989  37.6954973  38.0029993  59.7779989  38.4514973  37.6019993
  59.7379989  37.6434973  38.8529993  60.2949989  35.4634973  37.9429993
  60.4969989  34.7544973  37.4999993  60.1709989  35.4184973  38.7929993
  64.1379989  39.3714973  36.2679993  64.1569989  40.5164973  36.7189993
  64.3359989  38.2844973  36.9979993  64.3269989  37.4924973  36.6639993
  64.5869989  38.3014973  38.4259993  63.8089989  38.6854973  38.8599993
  64.8149989  36.8694973  38.9239993  65.4779989  36.4344973  38.3649993
  65.3289989  36.8864973  40.3459993  65.4699989  35.9764973  40.6499993
  66.1679989  37.3714973  40.3809993  64.6799989  37.3224973  40.9199993
  63.5099989  36.1014973  38.8459993  63.6489989  35.1944973  39.1599993
  62.8439989  36.5374973  39.4009993  63.2009989  36.0814973  37.9269993
  65.7799989  39.1614973  38.7789993  65.7289989  39.9214973  39.7419993
  66.8429989  39.0344973  37.9949993  66.8769989  38.4844973  37.3339993
  68.0539989  39.8074973  38.1709993  68.4249989  39.5984973  39.0429993
  69.0869989  39.4544973  37.1099993  69.2269989  38.4944973  37.1149993
  68.7319989  39.6844973  36.2369993  70.4129989  40.1404973  37.2929993
  71.3219989  39.6214973  38.1949993  71.1019989  38.8664973  38.6909993
  72.5499989  40.2174973  38.3619993  73.1619989  39.8634973  38.9659993
  72.8729989  41.3484973  37.6269993  74.1029989  41.9414973  37.7979993
  74.1639989  42.6104973  37.2939993  71.9619989  41.8774973  36.7299993
  72.1779989  42.6394973  36.2419993  70.7299989  41.2724973  36.5589993
  70.1169989  41.6234973  35.9539993  67.7339989  41.2644973  38.0879993
  68.0539989  42.0284973  38.9819993  67.0619989  41.6654973  37.0249993
  66.8119989  41.1504973  36.3839993  66.6909989  43.0574973  36.8699993
  67.5069989  43.5804973  36.9079993  66.0309989  43.2744973  35.5359993
  65.4419989  42.5304973  35.3349993  65.4799989  44.0724973  35.5659993
  67.0609989  43.4094973  34.4659993  68.1529989  43.9114973  34.7539993
  66.7549989  42.9764973  33.2699993  67.3289989  43.0334973  32.6319993
  65.9799989  42.6344973  33.1219993  65.8099989  43.5494973  37.9959993
  65.8879989  44.7084973  38.3769993  64.9959989  42.6694973  38.5569993
  64.8989989  41.8574973  38.2899993  64.1869989  43.0354973  39.6999993
  63.7949989  43.9034973  39.5169993  63.0859989  41.9984973  39.8979993
  63.4869989  41.1184973  39.9809993  62.6229989  42.1794973  40.7309993
  62.0919989  41.9854973  38.7719993  62.2569989  42.8174973  37.6729993
  62.9939989  43.3824973  37.6329993  61.3449989  42.8184973  36.6399993
  61.4699989  43.3794973  35.9089993  60.2489989  41.9874973  36.6929993
  59.6309989  41.9854973  35.9979993  60.0699989  41.1574973  37.7789993
  59.3279989  40.5984973  37.8169993  60.9879989  41.1534973  38.8099993
  60.8629989  40.5864973  39.5359993  65.0149989  43.1814973  40.9809993
  64.7099989  44.0334973  41.8159993  66.0569989  42.3654973  41.1099993
  66.2719989  41.7804973  40.5169993  66.9419989  42.3764973  42.2669993
  66.4139989  42.6674973  43.0269993  67.5029989  40.9714973  42.4949993
  67.8799989  40.6524973  41.6599993  68.2329989  41.0324973  43.1309993
  66.5079989  39.9334973  43.0019993  65.7289989  39.9024973  42.4249993
  67.1659989  38.5684973  42.9999993  66.5359989  37.9044973  43.3219993
  67.4399989  38.3424973  42.0969993  67.9439989  38.5834973  43.5789993
  66.0649989  40.3144973  44.4019993  65.4309989  39.6574973  44.7309993
  66.8359989  40.3414973  44.9899993  65.6439989  41.1874973  44.3819993
  68.0999989  43.3474973  42.1089993  68.2389989  44.2964973  42.8769993
  68.9719989  43.0524973  41.1589993  68.9189989  42.3444973  40.6739993
  70.1089989  43.8974973  40.8389993  70.3809989  44.3764973  41.6369993
  71.2899989  43.0574973  40.3719993  70.9909989  42.4574973  39.6709993
  71.9559989  43.6434973  39.9779993  71.9439989  42.2404973  41.4729993
  71.2759989  41.6814973  41.8989993  72.6049989  41.6464973  41.0839993
  72.6009989  43.1094973  42.5069993  73.4239989  43.9184973  42.1579993
  72.2579989  42.9854973  43.6539993  69.7119989  44.8944973  39.7709993
  69.2189989  44.5164973  38.7119993  69.8789989  46.1694973  40.0809993
  70.3069989  46.4364973  40.7779993  69.3479989  47.2524973  39.2609993
  69.6149989  48.0744973  39.6999993  69.9189989  47.2144973  37.8419993
  70.8799989  47.3344973  37.8899993  69.7619989  46.3334973  37.4669993
  69.3449989  48.2564973  36.8959993  68.3879989  48.1214973  36.8089993
  69.4729989  49.1404973  37.2729993  69.9779989  48.1944973  35.5529993
  69.6419989  48.9214973  35.0059993  70.9349989  48.3264973  35.6429993
  69.7279989  46.9284973  34.8769993  69.1899989  46.3714973  35.2519993
  70.2849989  46.5714973  33.6999993  71.1089989  47.3944973  33.0899993
  71.2919989  48.1584973  33.4409993  71.4649989  47.1694973  32.3399993
  70.0039989  45.3984973  33.1579993  69.4639989  44.8594973  33.5549993
  70.3609989  45.1744973  32.4079993  67.8279989  47.2024973  39.1659993
  67.3009989  47.3424973  38.0609993  67.1339989  46.9994973  40.3069993
  67.6819989  47.6144973  41.5369993  67.8409989  48.5644973  41.4219993
  68.5279989  47.2134973  41.7919993  66.6199989  47.3524973  42.5519993
  66.6789989  47.9704973  43.2969993  66.6909989  46.4574973  42.9199993
  65.3719989  47.5294973  41.8009993  65.1239989  48.4654973  41.7459993
  64.6349989  47.0654973  42.2279993  65.6649989  46.9514973  40.4199993
  65.3399989  46.0464973  40.2949993  64.9709989  47.7894973  39.3659993
  64.9249989  49.0124973  39.4519993  64.4199989  47.1274973  38.3729993
  64.4189989  46.2704973  38.2989993  63.7539989  47.8354973  37.2989993
  63.8819989  48.7864973  37.4419993  64.3659989  47.4554973  35.9469993
  64.2489989  46.5034973  35.8039993  63.6759989  48.2124973  34.8249993
  64.0719989  47.9634973  33.9749993  62.7319989  47.9914973  34.8179993
  63.7829989  49.1664973  34.9639993  65.7619989  47.7844973  35.9509993
  66.1219989  47.4714973  36.6419993  62.2639989  47.5564973  37.3029993
  61.8149989  46.5154973  36.8219993  61.4999989  48.4974973  37.8489993
  61.8059989  49.2224973  38.1959993  60.0499989  48.3714973  37.9029993
  59.6489989  48.9474973  37.2339993  59.7939989  47.4614973  37.6839993
  59.5119989  48.7344973  39.2769993  60.1969989  48.5634973  40.2839993
  58.2789989  49.2364973  39.3009993  57.7959989  49.3374973  38.5969993
  57.6259989  49.6664973  40.5309993  58.2119989  50.3194973  40.9439993
  56.2709989  50.3074973  40.2249993  55.9589989  50.7704973  41.0179993
  56.3919989  50.9774973  39.5339993  55.2099989  49.3444973  39.7809993
  54.9229989  48.9734973  38.5029993  55.3689989  49.2794973  37.7469993
  53.8789989  48.0814973  38.4919993  53.5369989  47.7204973  37.7899993
  53.4699989  47.8604973  39.7819993  52.4609989  47.0474973  40.2719993
  51.9269989  46.5434973  39.7009993  52.2759989  47.0134973  41.6539993
  51.6069989  46.4734973  42.0099993  53.0579989  47.7584973  42.5009993
  52.9109989  47.7144973  43.4179993  54.0659989  48.5764973  42.0079993
  54.5919989  49.0814973  42.5859993  54.2759989  48.6274973  40.6249993
  57.4349989  48.5244973  41.5119993  57.4469989  48.7414973  42.7189993
  57.2679989  47.3124973  40.9969993  57.2489989  47.1474973  40.1529993
  57.1009989  46.1454973  41.8409993  56.3699989  46.2964973  42.4609993
  56.7639989  44.9274973  40.9909993  57.4519989  44.8124973  40.3169993
  56.7809989  44.1364973  41.5519993  55.4159989  45.0204973  40.3089993
  54.7209989  45.1054973  40.9799993  55.3849989  45.8224973  39.7649993
  55.1329989  43.8114973  39.4409993  55.8579989  43.6854973  38.8079993
  55.0959989  43.0144973  39.9919993  53.8199989  43.9784973  38.6909993
  53.0929989  44.0664973  39.3269993  53.8449989  44.7984973  38.1739993
  53.5489989  42.8304973  37.7859993  52.7759989  42.9604973  37.3649993
  54.2049989  42.7624973  37.1879993  53.5039989  42.0804973  38.2629993
  58.3709989  45.9084973  42.6199993  58.3419989  45.7464973  43.8399993
  59.4839989  45.9144973  41.8889993  59.4759989  45.9784973  41.0309993
  60.8239989  45.8154973  42.4449993  60.9459989  44.9194973  42.7949993
  61.8589989  46.0824973  41.3639993  61.9359989  47.0394973  41.2249993
  62.7249989  45.7694973  41.6679993  61.4599989  45.2904973  39.8029993
  60.7929989  46.0324973  39.1359993  61.0009989  46.8154973  43.5619993
  61.4319989  46.4604973  44.6589993  60.6589989  48.0674973  43.2609993
  60.3629989  48.3024973  42.4889993  60.7519989  49.1604973  44.2069993
  61.6859989  49.2904973  44.4339993  60.2069989  50.4364973  43.5809993
  59.2929989  50.2944973  43.2889993  60.1869989  51.1444973  44.2439993
  61.0419989  50.8514973  42.4289993  60.5689989  51.6944973  41.4349993
  59.7039989  52.0324973  41.4879993  61.3749989  52.0344973  40.3659993
  61.0539989  52.5954973  39.6969993  62.6549989  51.5364973  40.2979993
  63.2029989  51.7604973  39.5809993  63.1249989  50.7104973  41.2859993
  63.9939989  50.3814973  41.2389993  62.3269989  50.3674973  42.3389993
  62.6539989  49.8024973  43.0009993  60.0049989  48.8434973  45.4679993
  60.5969989  48.8114973  46.5389993  58.7129989  48.5754973  45.3359993
  58.3009989  48.5794973  44.5809993  57.8679989  48.2464973  46.4719993
  57.7879989  49.0464973  47.0149993  56.4729989  47.8094973  45.9919993
  56.5689989  47.1574973  45.2799993  55.7019989  47.1724973  47.1369993
  54.8249989  46.9004973  46.8249993  56.1849989  46.3954973  47.4599993
  55.6039989  47.8144973  47.8579993  55.7169989  49.0224973  45.4739993
  54.8369989  48.7504973  45.1709993  55.6259989  49.6754973  46.1859993
  56.2059989  49.4174973  44.7349993  58.4789989  47.1564973  47.3309993
  58.4959989  47.2734973  48.5519993  58.9799989  46.1084973  46.6879993
  58.9589989  46.0224973  45.8329993  59.6149989  44.9994973  47.3759993
  58.9649989  44.6304973  47.9939993  60.0319989  43.9434973  46.3599993
  59.2549989  43.4154973  46.1169993  60.3379989  44.3854973  45.5529993
  61.1139989  43.0224973  46.8539993  61.0809989  42.5344973  48.1509993
  60.3879989  42.7764973  48.7219993  62.0789989  41.6884973  48.5929993
  62.0609989  41.3604973  49.4629993  63.1099989  41.3294973  47.7329993
  64.1079989  40.4864973  48.1619993  63.9249989  40.2034973  48.9319993
  63.1329989  41.8134973  46.4459993  63.8219989  41.5674973  45.8719993
  62.1409989  42.6604973  46.0019993  62.1619989  42.9874973  45.1319993
  60.8109989  45.4284973  48.2079993  60.8849989  45.1244973  49.3979993
  61.7509989  46.1224973  47.5849993  61.6557696  46.3660034  46.6094299
  62.9719989  46.5014973  48.2729993  63.3952068  45.6348971  48.7809347
  63.9999989  47.0334973  47.2769993  63.5651428  47.8347002  46.6794432
  64.8805550  47.4074391  47.7993867  64.4839989  45.9914973  46.3109993
  65.1059989  44.8294973  46.7129993  65.4139989  44.1104973  45.6449993
  65.9178171  43.1498216  45.7516225  65.0129989  44.7604973  44.5739993
  65.1121613  44.4510817  43.6176893  64.4309989  45.9404973  44.9629993
  64.0355395  46.6261763  44.2136279  62.6829989  47.5384973  49.3459993
  63.3279989  47.5504973  50.3919993  61.6959989  48.3894973  49.0879993
  61.2479989  48.3894973  48.3539993  61.2819989  49.4074973  50.0329993
  62.0729989  49.8694973  50.3509993  60.3639989  50.4234973  49.3609993
  59.5899989  49.9624973  49.0009993  60.0379989  51.0464973  50.0289993
  61.0359989  51.1904973  48.2589993  62.3869989  51.0114973  47.9939993
  62.8829989  50.4204973  48.5139993  63.0039989  51.6994973  46.9679993
  63.9089989  51.5684973  46.7989993  62.2789989  52.5804973  46.1949993
  62.6939989  53.0454973  45.5039993  60.9349989  52.7714973  46.4489993
  60.4439989  53.3674973  45.9299993  60.3189989  52.0784973  47.4729993
  59.4129989  52.2094973  47.6369993  60.5779989  48.7714973  51.2099993
  60.7319989  49.2294973  52.3349993  59.8399989  47.6934973  50.9549993
  59.6919989  47.3884973  50.1649993  59.2119989  46.9304973  52.0199993
  58.6369989  47.5204973  52.5319993  58.3439989  45.8194973  51.4529993
  57.9359989  45.3244973  52.1799993  57.6499989  46.2034973  50.8939993
  58.8909989  45.2204973  50.9219993  60.2779989  46.3634973  52.9299993
  60.1459989  46.4154973  54.1529993  61.3599989  45.8644973  52.3349993
  61.4629989  45.7904973  51.4839993  62.4729989  45.3984973  53.1349993
  62.1269989  44.7114973  53.7259993  63.5819989  44.7804973  52.2849993
  63.8869989  45.4074973  51.6109993  64.7449989  44.4304973  53.1999993
  65.4609989  44.0354973  52.6769993  65.0679989  45.2354973  53.6349993
  64.4489989  43.7964973  53.8719993  63.0569989  43.5584973  51.5609993
  63.7659989  43.1714973  51.0239993  62.7499989  42.9054973  52.2089993
  62.3189989  43.8144973  50.9859993  63.0529989  46.5444973  53.9329993
  63.3329989  46.3834973  55.1159993  63.2079989  47.7054973  53.2939993
  63.0309989  47.8244973  52.4609993  63.7009989  48.8854973  53.9819993
  64.5799989  48.6434973  54.3139993  63.8289989  50.0804973  53.0489993
  64.4329989  49.8644973  52.3219993  62.9669989  50.2794973  52.6519993
  64.3339989  51.2804973  53.7839993  65.2509989  51.1274973  54.8109993
  65.5519989  50.2764973  55.0349993  65.7229989  52.2214973  55.5049993
  66.3369989  52.1064973  56.1939993  65.2829989  53.4844973  55.1749993
  65.6009989  54.2244973  55.6409993  64.3709989  53.6524973  54.1529993
  64.0749989  54.5054973  53.9289993  63.8989989  52.5544973  53.4629993
  63.2829989  52.6714973  52.7759993  62.8159989  49.2764973  55.1509993
  63.3229989  49.7014973  56.1799993  61.5029989  49.1314973  54.9989993
  61.1269989  48.8784973  54.2679993  60.5819989  49.3984973  56.0919993
  60.7129989  50.3154973  56.3809993  59.1299989  49.2334973  55.6309993
  59.0419989  48.3684973  55.1999993  58.5599989  49.2184973  56.4159993
  58.6039989  50.3064973  54.6719993  59.2099989  50.4124973  53.9219993
  57.2439989  49.8824973  54.1389993  56.9089989  50.5604973  53.5309993
  57.3299989  49.0394973  53.6669993  56.6249989  49.7764973  54.8779993
  58.5069989  51.6304973  55.4099993  58.1739989  52.3134973  54.8069993
  57.8999989  51.5384973  56.1609993  59.3849989  51.8854973  55.7339993
  60.8619989  48.4674973  57.2559993  60.8859989  48.8994973  58.4049993
  61.1119989  47.1984973  56.9519993  61.0839989  46.8774973  56.1549993
  61.4609989  46.2344973  57.9819993  60.7569989  46.2404973  58.6499993
  61.5619989  44.8214973  57.4029993  62.2009989  44.8124973  56.6729993
  62.0179989  43.8764973  58.4959993  62.0849989  42.9774973  58.1389993
  62.8849989  44.1584973  58.8269993  61.3759989  43.8884973  59.2229993
  60.2019989  44.3774973  56.8679993  59.6149989  44.1844973  57.6159993
  59.8009989  45.1094973  56.3739993  60.2779989  43.1624973  55.9739993
  59.3879989  42.9304973  55.6669993  60.8419989  43.3574973  55.2099993
  60.6529989  42.4184973  56.4699993  62.7809989  46.6224973  58.6389993
  62.9159989  46.5624973  59.8599993  63.7399989  47.0484973  57.8199993
  63.6679989  47.0504973  56.9629993  65.0089989  47.5544973  58.3069993
  65.4349989  46.8454973  58.8129993  65.9279989  47.9434973  57.1359993
  65.4279989  48.4794973  56.5009993  67.0979989  48.7594973  57.6459993
  67.6729989  49.0014973  56.9029993  66.7689989  49.5644973  58.0749993
  67.6029989  48.2354973  58.2879993  66.4299989  46.6864973  56.4409993
  67.0089989  46.9334973  55.7029993  66.9259989  46.1434973  57.0729993
  65.6749989  46.1794973  56.1029993  64.8029989  48.7444973  59.2259993
  65.4349989  48.8164973  60.2719993  63.9039989  49.6544973  58.8559993
  63.4729989  49.6264973  58.1129993  63.5719989  50.7934973  59.6969993
  64.3889989  51.2984973  59.8329993  62.5359989  51.6904973  59.0189993
  61.8309989  51.1304973  58.6579993  62.1299989  52.2574973  59.6929993
  63.0719989  52.5724973  57.9029993  63.5889989  52.0464973  57.2729993
  61.9159989  53.2034973  57.1469993  62.2619989  53.7654973  56.4359993
  61.3599989  52.5064973  56.7659993  61.3869989  53.7424973  57.7559993
  63.9659989  53.6374973  58.5189993  64.3169989  54.2104973  57.8189993
  63.4509989  54.1704973  59.1439993  64.7009989  53.2114973  58.9869993
  63.0469989  50.3474973  61.0369993  63.4439989  50.8924973  62.0579993
  62.1869989  49.3354973  61.0389993  61.8759989  48.9644973  60.3279993
  61.6949989  48.7654973  62.2839993  61.2259989  49.4584973  62.7749993
  60.7059989  47.6234973  61.9969993  61.1069989  46.9984973  61.3719993
  60.3839989  46.8864973  63.2729993  59.7599989  46.1684973  63.0839993
  61.1989989  46.5164973  63.6469993  59.9859989  47.5004973  63.9099993
  59.4389989  48.1954973  61.3869993  58.8139989  47.4764973  61.2049993
  59.0369989  48.8244973  62.0059993  59.6559989  48.6514973  60.5589993
  62.8529989  48.2764973  63.1499993  62.8869989  48.5474973  64.3489993
  63.8169989  47.5954973  62.5299993  63.7899989  47.3704973  61.6999993
  65.0199989  47.1704973  63.2329993  64.7229989  46.6454973  63.9929993
  65.9119989  46.3144973  62.3299993  66.0449989  46.7814973  61.4899993
  66.7839989  46.2254973  62.7459993  65.2639989  44.6684973  61.9829993
  64.3399989  44.7544973  61.2229993  65.8319989  48.3584973  63.7389993
  66.3549989  48.3214973  64.8469993  65.9409989  49.4064973  62.9289993
  65.5739989  49.4514973  62.1529993  66.7069989  50.5874973  63.2979993
  67.5909989  50.3094973  63.5829993  66.8479989  51.5154973  62.0859993
  65.9639989  51.6954973  61.7299993  67.2099989  52.3634973  62.3869993
  67.7349989  50.9804973  60.9459993  67.4359989  50.0974973  60.6769993
  67.6279989  51.9104973  59.7439993  68.1859989  51.5754973  59.0249993
  66.7059989  51.9494973  59.4459993  67.9239989  52.7994973  59.9949993
  69.1729989  50.8674973  61.4299993  69.7309989  50.5304973  60.7119993
  69.4919989  51.7414973  61.7039993  69.2139989  50.2584973  62.1839993
  66.0519989  51.3164973  64.4659993  66.7409989  51.8274973  65.3459993
  64.7239989  51.3064973  64.4959993  64.2349989  51.0044973  63.8559993
  63.9709989  51.8124973  65.6289993  64.2129989  52.7414973  65.7659993
  62.4589989  51.7474973  65.3639993  62.2269989  50.8644973  65.0349993
  61.6919989  51.9844973  66.6549993  60.7389989  51.9414973  66.4779993
  61.9309989  51.3034973  67.3029993  61.9159989  52.8594973  67.0089993
  62.0739989  52.7724973  64.2959993  62.1159989  53.6614973  64.6819993
  62.7269989  52.7434973  63.5799993  60.6969989  52.5524973  63.7149993
  60.5149989  53.2324973  63.0469993  60.6559989  51.6754973  63.3029993
  60.0349989  52.6084973  64.4219993  64.3109989  51.0114973  66.8609993
  64.6249989  51.5744973  67.9069993  64.2889989  49.6914973  66.7169993
  64.0649989  49.2904973  65.9899993  64.6499989  48.8064973  67.8009993
  64.0599989  49.0134973  68.5419993  64.4739989  47.3594973  67.3989993
  65.0019989  47.1924973  66.6029993  64.8349989  46.7964973  68.1019993
  63.0719989  46.9464973  67.1329993  62.8089989  45.7154973  66.5559993
  63.5129989  45.1484973  66.3349993  61.5109989  45.3244973  66.3069993
  61.3409989  44.4964973  65.9199993  60.4639989  46.1604973  66.6319993
  59.5879989  45.8944973  66.4679993  60.7159989  47.3924973  67.2009993
  60.0109989  47.9584973  67.4169993  62.0159989  47.7814973  67.4479993
  62.1839989  48.6124973  67.8299993  66.0839989  49.0194973  68.2319993
  66.3939989  48.8614973  69.4039993  66.9579989  49.3634973  67.2879993
  66.7519989  49.4564973  66.4579993  68.3569989  49.6144973  67.5849993
  68.7059989  48.8654973  68.0929993  69.1559989  49.7294973  66.3019993
  68.7919989  50.4414973  65.7519993  70.0729989  49.9704973  66.5079993
  69.1319989  48.5214973  65.5889993  68.3499989  48.3674973  65.3249993
  68.5039989  50.8714973  68.4329993  69.2689989  50.8924973  69.3939993
  67.6939989  51.8844973  68.1629993  67.1899989  51.9454973  67.4689993
  67.6249989  53.0024973  69.0919993  68.5079989  53.3994973  69.1529993
  66.6549989  54.0794973  68.5939993  65.7999989  53.6774973  68.3729993
  66.4319989  55.1084973  69.6859993  65.8179989  55.7894973  69.3689993
  66.0569989  54.6744973  70.4679993  67.2779989  55.5204973  69.9199993
  67.2249989  54.7314973  67.3449993  66.6129989  55.4134973  67.0279993
  68.0809989  55.1374973  67.5539993  67.3459989  54.0594973  66.6549993
  67.1949989  52.5074973  70.4699993  67.8339989  52.8174973  71.4769993
  66.1459989  51.6904973  70.4989993  65.7069989  51.4514973  69.7989993
  65.6439989  51.1224973  71.7399993  65.4719989  51.8584973  72.3479993
  64.3509989  50.3464973  71.4729993  64.5509989  49.6214973  70.8609993
  64.0599989  49.9434973  72.3059993  63.1859989  51.1564973  70.8959993
  63.4479989  51.5674973  70.0569993  62.0149989  50.2234973  70.6349993
  61.2729989  50.7294973  70.2689993  62.2819989  49.5384973  70.0019993
  61.7419989  49.8054973  71.4669993  62.8049989  52.2624973  71.8549993
  62.0669989  52.7724973  71.4849993  62.5369989  51.8774973  72.7039993
  63.5659989  52.8484973  71.9919993  66.6669989  50.1934973  72.3979993
  66.6549989  50.0284973  73.6119993  67.5689989  49.6084973  71.5979993
  67.5889989  49.7264973  70.7459993  68.6099989  48.7104973  72.0899993
  68.1799989  48.1064973  72.7149993  69.2229989  47.9184973  70.9599993
  69.5829989  47.0854973  71.3039993  68.5359989  47.6864973  70.3149993
  70.2369989  48.6404973  70.3249993  69.9179989  49.3474973  70.0029993
  69.7149989  49.4664973  72.8179993  70.5229989  48.8614973  73.5219993
  69.7309989  50.7894973  72.6869993  69.2409989  51.2274973  72.1319993
  70.6059989  51.6084973  73.4979993  71.3649989  51.0734973  73.7789993
  71.1649989  52.7954973  72.7069993  71.6379989  53.3894973  73.3109993
  72.1209989  52.2894973  71.6549993  72.4759989  53.0394973  71.1529993
  72.8499989  51.8124973  72.0819993  71.6519989  51.6904973  71.0529993
  70.0929989  53.5284973  72.0909993  69.3679989  53.1234973  72.2169993
  69.8389989  52.0894973  74.7039993  70.3809989  52.1754973  75.8069993
  68.5529989  52.3534973  74.5099993  68.1529989  52.3004973  73.7509993
  67.7119989  52.7654973  75.6199993  68.2269989  53.4184973  76.1189993
  66.4049989  53.3814973  75.1249993  65.9039989  52.7244973  74.6169993
  65.5879989  53.8254973  76.3269993  64.7549989  54.2184973  76.0249993
  65.3979989  53.0584973  76.8899993  66.0899989  54.4824973  76.8349993
  66.6919989  54.5614973  74.2119993  67.0169989  55.3034973  74.7459993
  67.4029989  54.3214973  73.5979993  65.4899989  55.0134973  73.4209993
  65.7359989  55.7654973  72.8599993  65.1759989  54.2844973  72.8639993
  64.7839989  55.2814973  74.0299993  67.3539989  51.6014973  76.5129993
  66.2669989  51.0574973  76.3689993  68.2499989  51.2764973  77.4519993
  69.0029989  51.6864973  77.5149993  68.1019989  50.2224973  78.4749993
  68.5479989  49.4444973  78.1059993  68.7379989  50.6894973  79.7799993
  69.6689989  50.9054973  79.6149993  68.3029989  51.5084973  80.0659993
  68.6609989  49.6724973  80.9079993  67.7309989  49.4644973  81.0869993
  69.0859989  48.8484973  80.6239993  69.3119989  50.1534973  82.1739993
  69.8209989  51.2484973  82.1779993  69.2999989  49.4244973  83.1379993
  66.6619989  49.7914973  78.7619993  66.3019989  48.6184973  78.6129993
  65.8369989  50.7624973  79.1639993  66.1009989  51.5734973  79.2739993
  64.4129989  50.5794973  79.4629993  64.3749989  50.1634973  80.3379993
  63.7139989  51.9354973  79.4489993  64.1369989  52.5124973  80.1039993
  63.8459989  52.3464973  78.5799993  62.2289989  51.8734973  79.7399993
  61.8009989  51.2764973  79.1059993  62.0889989  51.4974973  80.6229993
  61.5789989  53.2374973  79.6649993  62.2269989  54.2284973  79.3199993
  60.2899989  53.2974973  79.9799993  59.8709989  52.5844973  80.2159993
  59.8739989  54.0494973  79.9479993  63.6869989  49.6464973  78.4989993
  62.8279989  48.8634973  78.9029993  64.0189989  49.7554973  77.2249993
  64.6199989  50.3004973  76.9399993  63.4069989  48.9704973  76.1839993
  62.6419989  48.5044973  76.5549993  62.9419989  49.8794973  75.0629993
  63.7159989  50.2644973  74.6229993  62.4709989  49.3514973  74.3989993
  62.0439989  50.9874973  75.5429993  62.4889989  52.2934973  75.4929993
  63.3389989  52.4814973  75.1649993  61.6789989  53.3194973  75.9279993
  61.9779989  54.1994973  75.8929993  60.4129989  53.0304973  76.4189993
  59.6019989  54.0524973  76.8559993  58.8709989  53.7354973  77.1229993
  59.9679989  51.7254973  76.4739993  59.1199989  51.5364973  76.8049993
  60.7829989  50.7004973  76.0369993  60.4859989  49.8204973  76.0739993
  64.3769989  47.9404973  75.6519993  63.9439989  46.8724973  75.2329993
  65.6769989  48.2664973  75.6979993  65.9519989  49.0104973  76.0309993
  66.7729989  47.4224973  75.2009993  66.6989989  47.4154973  74.2339993
  68.1099989  47.9884973  75.6259993  68.8229989  47.4214973  75.2909993
  68.2119989  48.8834973  75.2649993  68.1539989  48.0234973  76.5939993
  66.6739989  46.0064973  75.6979993  66.8259989  45.0494973  74.9359993
  66.3619989  45.8784973  76.9859993  66.2829989  46.5514973  77.5149993
  66.1199989  44.5934973  77.6419993  66.9869989  44.1894973  77.8049993
  65.3759989  44.8274973  78.9459993  65.2139989  43.9774973  79.3829993
  65.9099989  45.3924973  79.5259993  64.5289989  45.2624973  78.7619993
  65.3239989  43.6124973  76.7699993  65.5809989  42.4094973  76.7929993
  64.3509989  44.1234973  76.0219993  64.1509989  44.9594973  76.0069993
  63.5319989  43.3034973  75.1559993  63.7439989  42.3734973  75.3309993
  62.0569989  43.5674973  75.4509993  61.8579989  44.4904973  75.2299993
  61.5199989  43.0134973  74.8639993  61.6269989  43.3064973  76.8989993
  62.1459989  43.8544973  77.5079993  60.1589989  43.6704973  77.0619993
  59.8839989  43.5064973  77.9779993  60.0329989  44.6084973  76.8499993
  59.6229989  43.1294973  76.4619993  61.8719989  41.8444973  77.2389993
  61.6009989  41.6754973  78.1549993  61.3559989  41.2824973  76.6399993
  62.8149989  41.6424973  77.1389993  63.8209989  43.5814973  73.6859993
  63.6509989  42.6984973  72.8499993  64.2169989  44.8184973  73.3809993
  64.3969989  45.4154973  73.9739993  64.3859989  45.2854973  72.0069993
  63.5579989  45.0934973  71.5399993  64.6539989  46.7804973  71.9789993
  64.7629989  47.0724973  71.0609993  63.9069989  47.2504973  72.3809993
  65.4629989  46.9734973  72.4779993  65.5059989  44.5624973  71.2979993
  65.3789989  44.2414973  70.1209993  66.6029989  44.3064973  72.0039993
  66.7199989  44.5344973  72.8249993  67.7169989  43.5934973  71.3989993
  67.9129989  44.0264973  70.5529993  68.9769989  43.6634973  72.2649993
  68.8379989  43.1524973  73.0779993  70.1469989  43.1004973  71.4759993
  70.9509989  43.1404973  72.0169993  69.9629989  42.1784973  71.2379993
  70.2739989  43.6224973  70.6689993  69.2609989  45.0254973  72.5979993
  69.9519989  45.0594973  73.0739993  67.3409989  42.1384973  71.1499993
  67.7399989  41.5544973  70.1439993  66.5509989  41.5654973  72.0549993
  66.3019989  41.9454973  72.7849993  66.0349989  40.2154973  71.8719993
  66.7669989  39.6004973  71.7099993  65.5889989  39.9194973  72.6809993
  65.0609989  40.1834973  70.6999993  65.0559989  39.2404973  69.9109993
  64.2589989  41.2354973  70.5799993  64.2479989  41.8934973  71.1339993
  63.3199989  41.3644973  69.4869993  62.7289989  40.5954973  69.4929993
  62.4519989  42.6204973  69.6429993  63.0169989  43.4074973  69.6029993
  61.4269989  42.6674973  68.5269993  60.8779989  43.4614973  68.6249993
  61.8819989  42.6934973  67.6709993  60.8649989  41.8784973  68.5699993
  61.7699989  42.5784973  70.9029993  62.3259989  42.6674973  71.5259993
  64.0819989  41.4174973  68.1829993  63.7379989  40.7174973  67.2359993
  65.1489989  42.2114973  68.1689993  65.3639989  42.7184973  68.8289993
  66.0599989  42.3064973  67.0449993  65.5539989  42.6194973  66.2789993
  67.1709989  43.2954973  67.3649993  67.4569989  43.1614973  68.2819993
  67.9349989  43.1044973  66.7989993  66.7719989  44.7444973  67.1809993
  65.9019989  44.9184973  67.5729993  67.7579989  45.6654973  67.8899993
  67.4879989  46.5884973  67.7619993  67.7689989  45.4604973  68.8379993
  68.6459989  45.5344973  67.5209993  66.7279989  45.0124973  65.6879993
  66.4749989  45.9354973  65.5319993  67.6029989  44.8484973  65.3039993
  66.0779989  44.4244973  65.2729993  66.6459989  40.9704973  66.6809993
  66.6959989  40.6284973  65.5089993  67.0469989  40.1954973  67.6759993
  67.0629989  40.4364973  68.5009993  67.5029989  38.8394973  67.4329993
  68.3229989  38.8714973  66.9159993  67.8029989  38.1504973  68.7659993
  68.7099989  38.3734973  69.0259993  67.2149989  38.5234973  69.4409993
  67.6599989  36.6584973  68.7909993  68.6289989  35.8304973  68.2519993
  69.3749989  36.2044973  67.8419993  68.5039989  34.4594973  68.3139993
  69.1599989  33.9144973  67.9419993  67.4059989  33.8974973  68.9279993
  67.3219989  32.9724973  68.9769993  66.4329989  34.7074973  69.4689993
  65.6899989  34.3294973  69.8809993  66.5589989  36.0774973  69.3999993
  65.8969989  36.6184973  69.7659993  66.4979989  38.0534973  66.5949993
  66.8749989  37.4484973  65.5919993  65.2259989  38.0934973  66.9859993
  64.9509989  38.4964973  67.6949993  64.1739989  37.4354973  66.2149993
  64.4329989  36.5054973  66.1169993  62.8409989  37.5334973  66.9499993
  62.6429989  38.4674973  67.1229993  62.1369989  37.1964973  66.3739993
  62.8129989  36.7834973  68.2419993  62.7439989  37.3164973  69.4919993
  62.7059989  38.2264973  69.6809993  62.7379989  36.3194973  70.4329993
  62.7029989  36.4354973  71.2839993  62.7959989  35.1074973  69.7949993
  62.8099989  33.8234973  70.3159993  62.7759989  33.6744973  71.2329993
  62.8769989  32.7634973  69.4109993  62.8889989  31.8914973  69.7329993
  62.9249989  32.9784973  68.0569993  62.9699989  32.2514973  67.4789993
  62.9079989  34.2664973  67.5379993  62.9379989  34.4064973  66.6189993
  62.8449989  35.3484973  68.4199993  64.0219989  38.0374973  64.8159993
  63.8919989  37.3074973  63.8299993  64.0619989  39.3704973  64.7389993
  64.1589989  39.8804973  65.4239993  63.9439989  40.0934973  63.4759993
  63.0719989  39.8974973  63.0979993  64.0629989  41.6044973  63.7049993
  64.8809989  41.7764973  64.1959993  64.1529989  42.0394973  62.8429993
  62.9069989  42.2534973  64.4529993  62.7279989  41.7484973  65.2609993
  63.1679989  43.1464973  64.7279993  61.3969989  42.3564973  63.4769993
  61.8589989  43.5984973  62.2729993  61.0599989  43.9724973  61.8699993
  62.3599989  44.3044973  62.7119993  62.4079989  43.1934973  61.5839993
  65.0199989  39.6474973  62.5119993  64.7669989  39.4794973  61.3229993
  66.2189989  39.4734973  63.0439993  66.3819989  39.5864973  63.8809993
  67.3729989  39.0784973  62.2809993  67.3819989  39.5914973  61.4579993
  68.6229989  39.3744973  63.0679993  68.5529989  38.9734973  63.9489993
  69.3849989  38.9654973  62.6299993  68.8589989  40.8514973  63.2069993
  69.1069989  41.2124973  62.3419993  68.0279989  41.2794973  63.4659993
  69.9149989  41.2074973  64.1989993  71.0799989  41.2674973  63.8709993
  69.5349989  41.4454973  65.3179993  67.3189989  37.6314973  61.8919993
  67.6929989  37.2844973  60.7869993  66.7769989  36.7704973  62.7369993
  66.5409989  36.9374973  63.5469993  66.5529989  35.4094973  62.2649993
  67.4229989  35.0014973  62.1319993  65.7899989  34.5664973  63.2869993
  65.0239989  35.0704973  63.6039993  65.2909989  33.2864973  62.6359993
  64.8079989  32.7574973  63.2899993  64.6999989  33.5074973  61.8989993
  66.0459989  32.7774973  62.3029993  66.6819989  34.2504973  64.4769993
  67.3699989  33.6234973  64.2039993  67.1329989  35.0604973  64.7629993
  65.9179989  33.6744973  65.6319993  66.5279989  33.4904973  66.3639993
  65.2449989  34.3094973  65.9239993  65.4859989  32.8504973  65.3559993
  65.7829989  35.4354973  60.9549993  66.1819989  34.8054973  59.9739993
  64.7049989  36.2104973  60.9299993  64.4069989  36.6494973  61.6069993
  63.9329989  36.3704973  59.7139993  63.6409989  35.4884973  59.4339993
  62.7069989  37.2604973  59.9759993  62.9889989  38.1044973  60.3629993
  61.9939989  37.5664973  58.6679993  61.2229989  38.1274973  58.8429993
  62.6009989  38.0294973  58.0689993  61.7029989  36.7374973  58.2559993
  61.7819989  36.5604973  60.9579993  61.0069989  37.1184973  61.1269993
  61.4949989  35.7124973  60.5839993  62.2539989  36.4024973  61.7909993
  64.7739989  36.9754973  58.5929993  64.8519989  36.4094973  57.5029993
  65.3669989  38.1374973  58.8629993  65.3759989  38.4964973  59.6439993
  66.0619989  38.9124973  57.8459993  65.4429989  38.9954973  57.1039993
  66.4379989  40.2854973  58.3929993  66.8459989  40.1694973  59.2649993
  67.1119989  40.6754973  57.8139993  65.2809989  41.2704973  58.5239993
  64.5839989  40.9144973  59.0969993  65.7899989  42.5594973  59.1549993
  65.0569989  43.1894973  59.2399993  66.1549989  42.3674973  60.0329993
  66.4819989  42.9434973  58.5939993  64.6909989  41.5134973  57.1419993
  63.9529989  42.1394973  57.2099993  65.3729989  41.8814973  56.5589993
  64.3699989  40.6744973  56.7749993  67.3029989  38.2404973  57.3289993
  67.4709989  38.1244973  56.1279993  68.1649989  37.7964973  58.2259993
  68.0519989  37.8884973  59.0739993  69.3969989  37.1034973  57.8699993
  69.9559989  37.7394973  57.3969993  70.1199989  36.6134973  59.1379993
  69.4899989  36.1244973  59.6889993  71.2549989  35.6814973  58.7839993
  71.6959989  35.3854973  59.5959993  70.9059989  34.9124973  58.3069993
  71.8929989  36.1474973  58.2209993  70.6509989  37.8104973  59.9049993
  71.1069989  37.5054973  60.7049993  71.2719989  38.3034973  59.3459993
  69.9129989  38.3884973  60.1549993  69.1389989  35.9244973  56.9509993
  69.8029989  35.7884973  55.9239993  68.1769989  35.0734973  57.3169993
  67.7159989  35.1444973  58.0399993  67.8329989  33.9274973  56.4849993
  68.6419989  33.4134973  56.3389993  66.7939989  33.0474973  57.1929993
  66.0539989  33.5974973  57.4949993  66.2519989  32.0024973  56.2309993
  65.5969989  31.4514973  56.6869993  65.8329989  32.4444973  55.4759993
  66.9799989  31.4444973  55.9159993  67.4449989  32.3744973  58.3919993
  66.7929989  31.8164973  58.8439993  68.1869989  31.8254973  58.0919993
  67.7709989  33.0514973  59.0059993  67.2969989  34.3704973  55.1349993
  67.7229989  33.8664973  54.0929993  66.3769989  35.3284973  55.1689993
  66.0709989  35.6604973  55.9009993  65.7929989  35.9144973  53.9769993
  65.3189989  35.2164973  53.4979993  64.8229989  37.0144973  54.3789993
  63.9779989  36.6094973  54.6289993  65.1679989  37.4614973  55.1679993
  64.5719989  38.0334973  53.3209993  64.3469989  37.6694973  52.0029993
  64.3549989  36.7704973  51.7639993  64.1109989  38.6334973  51.0419993
  63.9609989  38.3844973  50.1589993  64.0979989  39.9654973  51.3959993
  63.9379989  40.6164973  50.7509993  64.3209989  40.3334973  52.7019993
  64.3129989  41.2324973  52.9389993  64.5559989  39.3734973  53.6569993
  64.7059989  39.6284973  54.5389993  66.8479989  36.4614973  53.0419993
  66.8299989  36.1714973  51.8499993  67.7489989  37.2554973  53.5989993
  67.7359989  37.4544973  54.4359993  68.8429989  37.8744973  52.8859993
  68.4639989  38.4394973  52.1949993  69.6819989  38.7074973  53.8389993
  69.8949989  38.1704973  54.6179993  70.5219989  38.9244973  53.4059993
  69.0389989  39.9674973  54.2899993  67.9239989  40.4594973  53.6439993
  67.5789989  40.0074973  52.9079993  67.3199989  41.6154973  54.0819993
  66.5699989  41.9444973  53.6419993  67.8269989  42.2824973  55.1699993
  67.4129989  43.0584973  55.4709993  68.9449989  41.8084973  55.8169993
  69.2909989  42.2674973  56.5479993  69.5479989  40.6534973  55.3779993
  70.3029989  40.3314973  55.8149993  69.7229989  36.8394973  52.2489993
  70.0369989  36.9444973  51.0729993  70.1079989  35.8294973  53.0209993
  69.9079989  35.7584973  53.8539993  70.9179989  34.7394973  52.5029993
  71.8179989  35.0524973  52.3219993  70.9899989  34.0364973  53.1669993
  70.2979989  34.1904973  51.2349993  70.9479989  34.1514973  50.1899993
  69.0339989  33.7864973  51.3389993  68.5869989  33.8184973  52.0729993
  68.2819989  33.2494973  50.2169993  68.7269989  32.4354973  49.9339993
  66.8399989  32.9244973  50.6359993  66.4129989  33.7364973  50.9499993
  66.0569989  32.3834973  49.4509993  65.1489989  32.1824973  49.7269993
  66.0399989  33.0474973  48.7439993  66.4819989  31.5754973  49.1239993
  66.8549989  31.9494973  51.6869993  67.0619989  32.3214973  52.4109993
  68.2569989  34.2234973  49.0539993  68.5229989  33.8454973  47.9179993
  67.9359989  35.4724973  49.3579993  67.7589989  35.7214973  50.1619993
  67.8439989  36.5524973  48.3959993  67.1269989  36.3654973  47.7699993
  67.5499989  37.8454973  49.1499993  66.7519989  37.7074973  49.6839993
  68.2799989  38.0064973  49.7679993  67.3519989  39.0914973  48.3259993
  68.0979989  39.2104973  47.7169993  66.5529989  39.0084973  47.7829993
  67.2359989  40.2734973  49.2329993  67.0669989  40.0614973  50.4069993
  67.3609989  41.3824973  48.7829993  69.1179989  36.6774973  47.5779993
  69.0649989  36.7734973  46.3549993  70.2549989  36.6734973  48.2649993
  70.2899989  36.5864973  49.1199993  71.5569989  36.8154973  47.6369993
  71.5239989  37.5614973  47.0179993  72.6159989  37.1074973  48.6949993
  72.7319989  36.3264973  49.2589993  73.4679989  37.2734973  48.2609993
  72.2499989  38.2964973  49.5529993  72.8669989  38.4944973  50.7739993
  73.5319989  37.9124973  51.0629993  72.4869989  39.5634973  51.5599993
  72.9009989  39.7014973  52.3809993  71.4979989  40.4304973  51.1399993
  71.1349989  41.4714973  51.9659993  70.6189989  41.1874973  52.5649993
  70.8889989  40.2394973  49.9199993  70.2279989  40.8264973  49.6309993
  71.2629989  39.1734973  49.1289993  70.8509989  39.0414973  48.3059993
  71.9119989  35.5744973  46.8389993  72.5339989  35.6744973  45.7849993
  71.4659989  34.4104973  47.3049993  71.0889989  34.3044973  48.0709993
  71.5949989  33.1974973  46.5129993  72.5349989  33.0844973  46.3009993
  71.1319989  31.9624973  47.2999993  70.2709989  32.1404973  47.7099993
  70.9929989  30.7774973  46.3599993  70.7009989  29.9994973  46.8599993
  70.3399989  30.9834973  45.6729993  71.8499989  30.5914973  45.9449993
  72.1519989  31.6484973  48.3829993  71.8639989  30.8684973  48.8829993
  73.0129989  31.4694973  47.9739993  72.2299989  32.4064973  48.9829993
  70.8089989  33.3184973  45.2209993  71.2769989  32.8924973  44.1689993
  69.6259989  33.9164973  45.2939993  69.2659989  34.1934973  46.0239993
  68.8369989  34.1484973  44.1019993  68.8099989  33.3144973  43.6069993
  67.3999989  34.5474973  44.4529993  67.4099989  35.3154973  45.0449993
  66.6549989  34.9064973  43.1809993  65.7439989  35.1594973  43.3999993
  67.0999989  35.6484973  42.7429993  66.6429989  34.1404973  42.5859993
  66.7059989  33.3944973  45.1579993  65.7969989  33.6504973  45.3789993
  66.6909989  32.6194973  44.5739993  67.1869989  33.1764973  45.9719993
  69.4749989  35.2164973  43.2229993  69.3849989  35.1344973  42.0059993
  70.1489989  36.1994973  43.8289993  70.1769989  36.3144973  44.6809993
  70.9099989  37.1784973  43.0529993  70.2959989  37.6164973  42.4429993
  71.5249989  38.2494973  43.9519993  71.9949989  37.8164973  44.6819993
  72.1859989  38.7454973  43.4439993  70.5149989  39.2204973  44.5259993
  70.1109989  39.7174973  43.7979993  69.8049989  38.7164973  44.9539993
  71.0769989  40.1814973  45.5069993  71.6469989  39.7184973  46.1409993
  71.6309989  40.8364973  45.0539993  69.9879989  40.8414973  46.2029993
  69.7199989  40.4974973  46.9439993  69.3699989  41.9534973  45.7689993
  69.7899989  42.5724973  44.6989993  70.4679989  42.2694973  44.2649993
  69.3889989  43.2834973  44.4279993  68.3249989  42.4214973  46.4069993
  68.0319989  42.0164973  47.1069993  67.9329989  43.1334973  46.1259993
  72.0009989  36.4794973  42.2549993  72.1699989  36.7514973  41.0699993
  72.7019989  35.5504973  42.9039993  72.5999989  35.3844973  43.7419993
  73.7129989  34.7194973  42.2619993  74.3859989  35.3074973  41.8839993
  74.3539989  33.7854973  43.2989993  73.6459989  33.3504973  43.7989993
  74.8369989  33.0884973  42.8269993  75.3079989  34.4464973  44.2899993
  74.9199989  35.2684973  44.6289993  75.5639989  33.5184973  45.4659993
  76.1709989  33.9464973  46.0899993  74.7259989  33.3234973  45.9129993
  75.9589989  32.6924973  45.1459993  76.5999989  34.7374973  43.5749993
  77.2219989  35.1584973  44.1889993  76.9819989  33.9084973  43.2469993
  76.4299989  35.3324973  42.8279993  73.1179989  33.8894973  41.1349993
  73.6639989  33.8404973  40.0329993  71.9899989  33.2464973  41.4119993
  71.6069989  33.2634973  42.1819993  71.2969989  32.4454973  40.4169993
  71.9059989  31.7484973  40.1269993  70.0449989  31.8174973  41.0209993
  70.3049989  31.1664973  41.6919993  69.5309989  32.5034973  41.4749993
  69.1839989  31.1524973  39.9979993  69.3869989  29.9274973  39.4419993
  70.0939989  29.3604973  39.6479993  68.3989989  29.6514973  38.5359993
  68.3369989  28.9324973  38.0689993  67.5249989  30.7054973  38.4929993
  66.3809989  30.8854973  37.7359993  66.0879989  30.2324973  37.1419993
  65.6849989  32.0794973  37.8969993  64.9139989  32.2264973  37.3969993
  66.1069989  33.0454973  38.7739993  65.6199989  33.8334973  38.8579993
  67.2509989  32.8634973  39.5379993  67.5319989  33.5184973  40.1349993
  67.9749989  31.6724973  39.3919993  70.9039989  33.2794973  39.2179993
  71.2209989  32.9444973  38.0779993  70.2159989  34.3774973  39.4879993
  70.0319989  34.6294973  40.2899993  69.7009989  35.2694973  38.4709993
  69.1789989  34.7514973  37.8379993  68.8189989  36.3054973  39.1199993
  68.3789989  36.8344973  38.4359993  68.1209989  35.8654973  39.6309993
  69.5589989  37.1454973  39.9599993  70.2729989  36.7624973  40.1819993
  70.8219989  35.9294973  37.6899993  70.6719989  36.2244973  36.5059993
  71.9759989  36.0994973  38.3329993  72.0929989  35.9014973  39.1619993
  73.1559989  36.6414973  37.6809993  72.9079989  37.4954973  37.2929993
  74.2619989  36.8484973  38.6979993  75.0459989  37.2104973  38.2549993
  73.9619989  37.4684973  39.3809993  74.4869989  35.9994973  39.1089993
  73.6449989  35.7544973  36.5419993  74.3529989  36.2314973  35.6649993
  73.2229989  34.4854973  36.5019993  72.7349989  34.1264973  37.1119993
  73.5589989  33.5854973  35.4029993  74.5119989  33.4064973  35.4179993
  73.1089989  32.7364973  35.5369993  73.1739989  34.1474973  34.0289993
  73.7709989  33.7804973  33.0199993  72.1949989  35.0574973  33.9869993
  71.7459989  35.3074973  34.6769993  71.7989989  35.7144973  32.7459993
  71.5919989  35.0084973  32.1139993  70.5889989  36.6014973  32.9969993
  70.2559989  36.9274973  32.1469993  69.8829989  36.0664973  33.3919993
  70.9309989  38.0164973  34.0779993  70.8889989  37.6644973  35.2239993
  72.9149989  36.5754973  32.1419993  72.9429989  36.8064973  30.9329993
  73.8269989  37.0474973  32.9839993  73.8119989  36.8954973  33.8299993
  74.9439989  37.8704973  32.5549993  74.6729989  38.3554973  31.7599993
  75.3229989  38.8634973  33.6379993  74.5739989  39.4614973  33.7879993
  75.4699989  38.3804973  34.4659993  76.5569989  39.6944973  33.3319993
  76.8079989  40.2074973  34.1159993  77.3019989  39.1084973  33.1259993
  76.3129989  40.6094973  32.1939993  76.2429989  40.0934973  31.3759993
  75.4629989  41.0594973  32.3199993  77.3639989  41.6004973  32.0479993
  77.3179989  42.3074973  32.5349993  78.4059989  41.4894973  31.2029993
  78.5229989  40.4244973  30.4449993  77.9339989  39.7984973  30.4889993
  79.1879989  40.3524973  29.9049993  79.3069989  42.4524973  31.1349993
  79.2279989  43.1504973  31.6309993  79.9729989  42.3814973  30.5949993
  76.1359989  37.0064973  32.2329993  76.5289989  36.1874973  33.0549993
  76.7119989  37.1924973  31.0439993  76.4509989  37.7864973  30.4799993
  77.8529989  36.3964973  30.5819993  77.5099989  35.5084973  30.3939993
  78.4469989  36.9984973  29.3309993  77.7759989  37.0274973  28.6309993
  78.7159989  37.9144973  29.5039993  79.5519989  36.2544973  28.8959993
  79.8679989  36.6024973  28.1999993  78.9429989  36.2614973  31.6399993
  79.3499989  35.1524973  31.9789993  79.3889989  37.3874973  32.1889993
  79.0999989  38.1684973  31.9749993  80.4259989  37.3954973  33.2209993
  81.1999989  36.9514973  32.8399993  80.7669989  38.8294973  33.6039993
  79.9439989  39.3104973  33.7829993  81.2759989  38.8214973  34.4299993
  81.5559989  39.5824973  32.5479993  82.3719989  39.0984973  32.3439993
  81.0409989  39.6284973  31.7269993  81.8979989  40.9864973  33.0139993
  81.0829989  41.4644973  33.2329993  82.4269989  40.9404973  33.8259993
  82.6669989  41.7484973  31.9459993  83.5099989  41.3004973  31.7739993
  82.1649989  41.7374973  31.1159993  82.9269989  43.1574973  32.3489993
  83.3769989  43.5724973  31.7029993  82.1529989  43.5744973  32.4859993
  83.4059989  43.1684973  33.0989993  80.0279989  36.6204973  34.4739993
  80.8819989  36.1544973  35.2309993  78.7289989  36.5124973  34.7129993
  78.1179989  36.8164973  34.1899993  78.2299989  35.8604973  35.8959993
  78.9869989  35.6754973  36.4729993  77.2639989  36.7704973  36.6169993
  76.5119989  36.9504973  36.0319993  76.9149989  36.3024973  37.3909993
  77.8479989  38.0834973  37.0699993  79.1219989  38.1394973  37.6039993
  79.6279989  37.3634973  37.6819993  79.6419989  39.3474973  38.0209993
  80.4979989  39.3864973  38.3819993  78.8859989  40.5024973  37.9009993
  79.4109989  41.7044973  38.3129993  78.8489989  42.3154973  38.1819993
  77.6139989  40.4494973  37.3699993  77.1079989  41.2264973  37.2919993
  77.0939989  39.2404973  36.9549993  76.2359989  39.2024973  36.5979993
  77.5689989  34.5114973  35.5769993  76.8669989  33.9454973  36.4149993
  77.8459989  33.9764973  34.3859993  78.2939989  34.3824973  33.7739993
  77.4049989  32.6354973  34.0119993  76.4519989  32.5934973  34.1859993
  77.6789989  32.3754973  32.5119993  78.5679989  32.7044973  32.3079993
  77.6129989  30.8894973  32.1929993  77.7879989  30.7524973  31.2489993
  78.2779989  30.4164973  32.7159993  76.7299989  30.5504973  32.4099993
  76.6389989  33.0904973  31.6779993  76.8109989  32.9274973  30.7369993
  75.7569989  32.7594973  31.9069993  76.6819989  34.0434973  31.8539993
  78.0839989  31.5584973  34.8389993  79.2789989  31.6394973  35.1119993
  77.3179989  30.5314973  35.1939993  76.4649989  30.5144973  35.0839993
  77.8609989  29.3304973  35.8069993  77.1749989  28.6454973  35.8399993
  78.5819989  28.9844973  35.2579993  78.3719989  29.5984973  37.1989993
  78.1799989  30.6854973  37.7359993  79.0189989  28.6004973  37.7829993
  79.1529989  27.8314973  37.4229993  79.5609989  28.7514973  39.1169993
  78.8419989  29.0764973  39.6819993  80.0519989  27.4274973  39.6809993
  79.3139989  26.7984973  39.6979993  80.7239989  27.0604973  39.0849993
  80.6419989  27.5404973  41.0879993  81.4389989  28.0934973  41.0779993
  79.6099989  28.1844973  42.0049993  79.9749989  28.2604973  42.8999993
  79.3869989  29.0674973  41.6709993  78.8099989  27.6364973  42.0279993
  81.0309989  26.1584973  41.5869993  81.4049989  26.2294973  42.4789993
  80.2459989  25.5894973  41.6109993  81.6909989  25.7724973  40.9899993
  80.6879989  29.7364973  39.1159993  80.7649989  30.5754973  40.0009993
  81.5559989  29.6484973  38.1149993  81.5229989  29.0444973  37.5029993
  82.6559989  30.5884973  37.9719993  83.2429989  30.4744973  38.7359993
  83.4349989  30.2974973  36.6829993  84.2059989  30.8854973  36.6469993
  83.7729989  29.3894973  36.7229993  82.6419989  30.4624973  35.4119993
  81.8989989  29.5004973  34.7949993  81.7949989  28.6294973  35.1029993
  81.3259989  30.0034973  33.6529993  80.8179989  29.5654973  33.1139993
  81.6949989  31.3174973  33.5099993  81.3679989  32.2344973  32.5249993
  80.8229989  31.9994973  31.8089993  81.8849989  33.5204973  32.6469993
  81.6799989  34.1554973  31.9989993  82.6859989  33.8734973  33.6959993
  83.0119989  34.7424973  33.7499993  83.0219989  32.9554973  34.6829993
  83.5719989  33.2004973  35.3919993  82.5159989  31.6524973  34.5889993
  82.1659989  32.0294973  37.9699993  82.7999989  32.9084973  38.5549993
  81.0339989  32.2694973  37.3229993  80.5589989  31.6684973  36.9309993
  80.5149989  33.6034973  37.2359993  81.2439989  34.2294973  37.1039993
  79.9329989  33.6784973  36.4639993  79.7509989  33.9674973  38.4859993
  79.7609989  35.1224973  38.8959993  79.1319989  32.9834973  39.1239993
  79.0529989  32.1814973  38.8229993  78.5249989  33.2114973  40.4229993
  77.8979989  33.9464973  40.3379993  77.7559989  31.9904973  40.8929993
  78.2899989  31.1994973  40.7219993  77.6339989  32.0484973  41.8539993
  76.3999989  31.8154973  40.2379993  75.9259989  32.6614973  40.2449993
  76.5199989  31.5654973  39.3079993  75.5849989  30.7864973  40.9249993
  75.5069989  31.0124973  41.8649993  74.6869989  30.7884973  40.5569993
  76.1569989  29.4564973  40.7949993  76.6659989  29.1754973  41.4289993
  75.9449989  28.6344973  39.7499993  75.1919989  29.0274973  38.7479993
  74.8349989  29.8094973  38.7599993  75.0559989  28.5024973  38.0799993
  76.4959989  27.4334973  39.7309993  76.9899989  27.1764973  40.3859993
  76.3599989  26.9084973  39.0629993  79.5899989  33.5754973  41.4349993
  79.3699989  34.4264973  42.2879993  80.7559989  32.9584973  41.3119993
  80.9069989  32.3344973  40.7399993  81.8909989  33.2874973  42.1419993
  81.6249989  33.2384973  43.0739993  83.0199989  32.2834973  41.9109993
  83.1849989  32.2164973  40.9579993  83.8309989  32.6294973  42.3159993
  82.7579989  30.8764973  42.4639993  81.8929989  30.5524973  42.1669993
  83.8249989  29.9224973  41.9479993  83.6599989  29.0324973  42.2969993
  83.7969989  29.8994973  40.9789993  84.6989989  30.2264973  42.2389993
  82.7589989  30.9324973  43.9819993  82.5939989  30.0454973  44.3389993
  83.6209989  31.2504973  44.2939993  82.0629989  31.5364973  44.2839993
  82.3569989  34.6984973  41.8579993  82.6579989  35.4314973  42.7889993
  82.3629989  35.0964973  40.5849993  82.1999989  34.5774973  39.9189993
  82.6539989  36.4794973  40.2149993  83.5309989  36.6814973  40.5759993
  82.6699989  36.6454973  38.7059993  83.2179989  35.9454973  38.3179993
  81.7699989  36.5214973  38.3659993  83.1909989  37.9934973  38.2409993
  82.7539989  38.6974973  38.7449993  84.1399989  38.0544973  38.4329993
  82.9689989  38.2184973  36.7899993  82.0169989  38.2964973  36.6189993
  83.3739989  39.0604973  36.5299993  83.5169989  37.1514973  35.9769993
  82.9669989  36.6034973  35.6069993  84.8349989  36.9644973  35.7649993
  85.7029989  37.7754973  36.3279993  85.4289989  38.4194973  36.8269993
  86.5449989  37.6614973  36.1969993  85.2639989  35.9764973  35.0029993
  84.6999989  35.4414973  34.6339993  86.1069989  35.8674973  34.8749993
  81.6479989  37.4594973  40.8129993  82.0239989  38.5214973  41.3079993
  80.3709989  37.1034973  40.7709993  80.0829989  36.3834973  40.3999993
  79.3379989  37.9304973  41.3669993  79.3819989  38.8144973  40.9689993
  77.9539989  37.3554973  41.0909993  77.8529989  37.2204973  40.1359993
  77.8859989  36.4824973  41.5089993  76.8289989  38.2234973  41.5839993
  76.1829989  39.0914973  40.7219993  76.4499989  39.1364973  39.8319993
  75.1489989  39.8904973  41.1629993  74.7249989  40.4694973  40.5719993
  74.7439989  39.8314973  42.4779993  74.0429989  40.3654973  42.7739993
  75.3799989  38.9794973  43.3539993  75.1119989  38.9394973  44.2439993
  76.4169989  38.1844973  42.9079993  76.8459989  37.6144973  43.5039993
  79.5699989  38.0394973  42.8609993  79.5759989  39.1324973  43.4129993
  79.8059989  36.9044973  43.5089993  79.8029989  36.1334973  43.1289993
  80.0949989  36.8564973  44.9359993  79.3459989  37.2474973  45.4129993
  80.2679989  35.4154973  45.3849993  80.4599989  35.3934973  46.3359993
  79.4519989  34.9214973  45.2089993  81.0029989  35.0104973  44.8979993
  81.3429989  37.6694973  45.2669993  81.3559989  38.4194973  46.2419993
  82.3339989  37.5984973  44.3879993  82.2939989  37.0904973  43.6949993
  83.5829989  38.3414973  44.4679993  83.9609989  38.1514973  45.3409993
  84.4969989  37.8854973  43.3449993  84.5409989  36.9164973  43.3699993
  84.0809989  38.1294973  42.5029993  85.9079989  38.4144973  43.3369993
  85.9019989  39.3844973  43.3509993  86.3789989  38.1224973  44.1329993
  86.6049989  37.9244973  42.1209993  86.3389989  38.4564973  41.3549993
  87.5629989  38.0374973  42.2259993  86.2999989  36.5204973  41.8729993
  86.1959989  36.0094973  42.5569993  86.1689989  35.9624973  40.6519993
  86.3269989  36.6944973  39.5719993  86.5139989  37.5304973  39.6429993
  86.2429989  36.3374973  38.7939993  85.8709989  34.6794973  40.5399993
  85.7609989  34.2004973  41.2459993  85.7869989  34.3234973  39.7609993
  83.4189989  39.8624973  44.4019993  84.3399989  40.5904973  44.7699993
  82.2699989  40.3564973  43.9329993  81.6209989  39.8874973  43.6189993
  82.0589989  41.7924973  43.9359993  82.7419989  42.1904973  43.3739993
  80.6879989  42.1844973  43.3839993  80.0119989  41.7714973  43.9429993
  80.5899989  43.1444973  43.4819993  80.3829989  41.8284973  41.9429993
  81.0369989  42.2324973  41.3509993  80.4399989  40.8684973  41.8149993
  78.9849989  42.3244973  41.6009993  78.9969989  43.2884973  41.4959993
  78.7039989  41.9504973  40.7509993  77.9869989  41.9384973  42.6869993
  77.8139989  40.9854973  42.6419993  78.3749989  42.1154973  43.5579993
  76.6999989  42.6814973  42.5569993  76.3789989  42.8644973  43.3669993
  76.8389989  43.4414973  42.1149993  76.1129989  42.1824973  42.1109993
  82.1209989  42.2754973  45.3709993  81.3949989  41.7284973  46.1939993
  82.9559989  43.2794973  45.6919993  83.4589989  44.1324973  44.5949993
  82.7339989  44.4914973  44.0589993  84.0379989  43.6384973  43.9939993
  84.2039989  45.2154973  45.3169993  84.2909989  46.0134973  44.7719993
  85.1019989  44.9344973  45.5539993  83.3769989  45.4624973  46.5169993
  82.6299989  46.0484973  46.3179993  83.8919989  45.8874973  47.2209993
  82.8969989  44.0684973  46.9389993  83.4329989  43.6724973  47.6439993
  81.4739989  44.1514973  47.4819993  81.2309989  43.8624973  48.6509993
  80.5509989  44.5254973  46.5979993  80.7559989  44.7724973  45.7999993
  79.1229989  44.5664973  46.8479993  78.9659989  45.3284973  47.4269993
  78.3739989  44.6964973  45.5189993  78.7069989  44.0244973  44.9029993
  76.8939989  44.4414973  45.7149993  76.4349989  44.5274973  44.8649993
  76.7629989  43.5454973  46.0629993  76.5339989  45.0874973  46.3429993
  78.6309989  46.0654973  44.8999993  78.2009989  46.7454973  45.4419993
  79.5829989  46.2494973  44.9179993  78.1319989  46.1754973  43.4779993
  78.3209989  47.0634973  43.1359993  78.5789989  45.5144973  42.9259993
  77.1749989  46.0184973  43.4579993  78.6139989  43.3274973  47.5409993
  78.1139989  43.3924973  48.6599993  78.7109989  42.2094973  46.8389993
  79.1089989  42.1634973  46.0779993  78.1559989  40.9514973  47.2829993
  77.2449989  41.1004973  47.5799993  78.1639989  39.9924973  46.1439993
  77.9219989  39.1054973  46.4519993  77.5039989  40.2534973  45.4829993
  79.4329989  39.9714973  45.5719993  79.3819989  39.6784973  44.7859993
  78.9089989  40.3914973  48.4599993  78.3279989  39.7174973  49.3019993
  80.1919989  40.7144973  48.5489993  80.6279989  41.1394973  47.9409993
  80.9699989  40.3614973  49.7149993  80.9859989  39.3964973  49.8099993
  82.4279989  40.8324973  49.5729993  82.4359989  41.7714973  49.3309993
  83.1609989  40.6764973  50.8919993  84.0779989  40.9764973  50.7899993
  82.7209989  41.2094973  51.5719993  83.1539989  39.7434973  51.1579993
  83.1259989  40.0374973  48.4689993  83.2569989  39.1254973  48.7719993
  82.5449989  39.9984973  47.6939993  84.4579989  40.6114973  48.0539993
  84.8439989  40.0614973  47.3539993  84.3319989  41.5144973  47.7229993
  85.0559989  40.6284973  48.8179993  80.3249989  40.9894973  50.9339993
  80.0349989  40.3004973  51.9099993  80.0659989  42.2904973  50.8449993
  80.2759989  42.7674973  50.1609993  79.4009989  43.0384973  51.8969993
  79.9359989  42.9344973  52.6989993  79.3109989  44.5234973  51.5299993
  78.9479989  44.6154973  50.6349993  78.3809989  45.2384973  52.4929993
  78.3279989  46.1774973  52.2549993  77.4969989  44.8424973  52.4429993
  78.7229989  45.1524973  53.3969993  80.7079989  45.1454973  51.5499993
  80.9969989  45.2444973  52.4709993  81.3309989  44.5384973  51.1209993
  80.7769989  46.4894973  50.8639993  81.6839989  46.8304973  50.9099993
  80.5149989  46.3924973  49.9349993  80.1759989  47.1094973  51.3059993
  78.0129989  42.5024973  52.1839993  77.6389989  42.3644973  53.3449993
  77.2569989  42.1964973  51.1309993  77.5089989  42.2984973  50.3149993
  75.9149989  41.6534973  51.2789993  75.3599989  42.3244973  51.7059993
  75.3129989  41.3154973  49.9079993  75.8919989  40.6814973  49.4569993
  74.4589989  40.8754973  50.0389993  75.1119989  42.5254973  49.0089993
  75.4049989  43.6124973  49.4389993  74.6729989  42.3514973  47.8969993
  75.9509989  40.4034973  52.1439993  75.2059989  40.2704973  53.1179993
  76.8479989  39.5004973  51.7859993  77.3719989  39.5944973  51.1109993
  77.0319989  38.2604973  52.5019993  76.1759989  37.8094973  52.5689993
  78.0109989  37.3774973  51.7359993  78.8269989  37.8774973  51.5799993
  78.2459989  36.6164973  52.2899993  77.4799989  36.8644973  50.3899993
  77.1549989  37.6024973  49.8499993  78.6069989  36.1854973  49.6239993
  78.2709989  35.8614973  48.7739993  79.3219989  36.8224973  49.4669993
  78.9469989  35.4394973  50.1419993  76.3229989  35.9114973  50.6439993
  75.9819989  35.5834973  49.7969993  76.6309989  35.1634973  51.1799993
  75.6169989  36.3784973  51.1169993  77.5189989  38.5044973  53.9189993
  77.0939989  37.8124973  54.8349993  78.3699989  39.5094973  54.1109993
  78.7119989  39.9814973  53.4789993  78.7929989  39.8904973  55.4509993
  79.1939989  39.0994973  55.8439993  79.8409989  41.0134973  55.4179993
  79.5419989  41.7134973  54.8159993  80.0039989  41.6084973  56.8069993
  80.6659989  42.3164973  56.7799993  79.1549989  41.9714973  57.1049993
  80.2939989  40.9174973  57.4229993  81.1739989  40.4714973  54.8999993
  81.5709989  39.9054973  55.5799993  81.0079989  39.9114973  54.1259993
  82.1599989  41.5524973  54.5229993  82.9809989  41.1454973  54.2039993
  81.7809989  42.1064973  53.8229993  82.3519989  42.1004973  55.2999993
  77.6189989  40.3194973  56.3149993  77.5279989  39.9224973  57.4679993
  76.6919989  41.0984973  55.7609993  76.7359989  41.4154973  54.9629993
  75.4919989  41.4774973  56.5099993  75.7549989  42.0514973  57.2469993
  74.5109989  42.2704973  55.6069993  74.3669989  41.7714973  54.7879993
  73.1679989  42.4484973  56.2919993  72.5719989  42.9454973  55.7109993
  72.7829989  41.5784973  56.4809993  73.2899989  42.9354973  57.1219993
  75.1139989  43.6284973  55.2779993  74.5019989  44.1264973  54.7129993
  75.2689989  44.1214973  56.0989993  75.9559989  43.5044973  54.8119993
  74.8109989  40.2294973  57.0779993  74.5199989  40.1564973  58.2809993
  74.6099989  39.2374973  56.2049993  74.8019989  39.2944973  55.3689993
  74.0409989  37.9534973  56.5969993  73.1509989  38.1314973  56.9379993
  73.9649989  37.0034973  55.3829993  74.8449989  36.9324973  54.9819993
  73.5459989  35.6004973  55.7959993  73.5079989  35.0304973  55.0119993
  74.1909989  35.2414973  56.4249993  72.6709989  35.6334973  56.2139993
  72.9919989  37.5684973  54.3969993  72.9329989  36.9814973  53.6269993
  72.1189989  37.6454973  54.8119993  73.2919989  38.4454973  54.1119993
  74.8559989  37.2864973  57.6849993  74.3419989  37.0274973  58.7679993
  76.1109989  36.9834973  57.3629993  76.4799989  37.2484973  56.6329993
  76.9929989  36.1814973  58.1949993  76.5359989  35.3384973  58.3439993
  78.3289989  35.9554973  57.4779993  78.6799989  36.8044973  57.1669993
  79.3349989  35.3404973  58.4389993  80.1779989  35.2004973  57.9799993
  79.4729989  35.9384973  59.1899993  78.9969989  34.4904973  58.7609993
  78.1079989  35.0374973  56.2849993  78.9509989  34.8914973  55.8279993
  77.7559989  34.1874973  56.5919993  77.4759989  35.4474973  55.6739993
  77.2559989  36.7944973  59.5499993  77.2289989  36.1004973  60.5639993
  77.5099989  38.0974973  59.5629993  77.5499989  38.5794973  58.8519993
  77.7469989  38.8374973  60.7919993  78.6249989  38.5964973  61.1269993
  77.7209989  40.3324973  60.5289993  77.8809989  40.8094973  61.3579993
  78.4119989  40.5604973  59.8869993  76.8539989  40.5834973  60.1729993
  76.7139989  38.4774973  61.8319993  77.0589989  37.9734973  62.9019993
  75.4459989  38.7284973  61.5199993  75.1739989  39.0784973  60.7829993
  74.4109989  38.3964973  62.4779993  74.6969989  38.7094973  63.3499993
  73.1159989  39.0914973  62.1269993  72.8979989  38.9234973  61.1969993
  72.3939989  38.7224973  62.6589993  73.2039989  40.4724973  62.3469993
  72.6179989  40.7054973  62.9019993  74.2099989  36.8874973  62.5649993
  74.0859989  36.3384973  63.6509993  74.2249989  36.1944973  61.4309993
  74.3509989  36.5464973  60.6569993  74.0229989  34.7414973  61.4059993
  73.0759989  34.5774973  61.5339993  74.4739989  34.1764973  60.0689993
  73.9869989  34.6294973  59.3629993  75.4129989  34.3864973  59.9459993
  74.2889989  32.6854973  59.8999993  74.6539989  32.2234973  60.6709993
  73.3419989  32.4774973  59.8669993  75.0889989  32.0854973  58.4039993
  76.8059989  32.2154973  58.8919993  77.3099989  31.4864973  58.4989993
  77.1669989  33.0614973  58.5829993  76.8719989  32.1694973  59.8589993
  74.7809989  34.0464973  62.5249993  74.2209989  33.2424973  63.2719993
  76.0569989  34.3784973  62.6439993  76.4629989  34.9154973  62.1089993
  76.8879989  33.8564973  63.7039993  76.7079989  32.9064973  63.7799993
  78.3659989  34.0944973  63.3619993  78.5189989  35.0394973  63.2069993
  79.2489989  33.6674973  64.5239993  80.1789989  33.8214973  64.2969993
  79.0189989  34.1834973  65.3119993  79.1129989  32.7244973  64.7039993
  78.7159989  33.3284973  62.0959993  79.6489989  33.4754973  61.8759993
  78.5629989  32.3814973  62.2379993  78.1589989  33.6394973  61.3649993
  76.5689989  34.5044973  65.0479993  76.3319989  33.8114973  66.0379993
  76.6089989  35.8344973  65.0909993  76.6559989  36.3364973  64.3949993
  76.5749989  36.5584973  66.3569993  77.2629989  36.1414973  66.8989993
  76.8639989  38.0304973  66.1239993  76.3299989  38.3694973  65.3889993
  76.5229989  38.8034973  67.3739993  76.7049989  39.7454973  67.2319993
  75.5829989  38.6844973  67.5819993  77.0609989  38.4784973  68.1129993
  78.3399989  38.1914973  65.7879993  78.5369989  39.1294973  65.6369993
  78.8779989  37.8634973  66.5259993  78.5469989  37.6844973  64.9869993
  75.2849989  36.4254973  67.1459993  75.3149989  36.4864973  68.3719993
  74.1719989  36.1994973  66.4549993  74.1519989  36.1774973  65.5959993
  72.8659989  35.9654973  67.0729993  72.6499989  36.7724973  67.5649993
  71.8279989  35.6784973  65.9819993  72.1609989  34.9574973  65.4249993
  71.0179989  35.3574973  66.4079993  71.4609989  36.8594973  65.0739993
  72.2639989  37.2644973  64.7099993  70.6049989  36.3474973  63.9209993
  70.3669989  37.0874973  63.3409993  71.1049989  35.6874973  63.4149993
  69.7979989  35.9414973  64.2729993  70.7409989  37.9164973  65.8679993
  70.5129989  38.6584973  65.2869993  69.9299989  37.5414973  66.2459993
  71.3149989  38.2314973  66.5839993  72.8569989  34.8084973  68.0829993
  71.9739989  34.7354973  68.9339993  73.8709989  33.9414973  68.0479993
  74.4819989  33.9404973  67.4419993  74.0239989  32.9044973  69.0599993
  73.2489989  32.3244973  68.9999993  75.2979989  32.1064973  68.8009993
  76.0489989  32.7184973  68.7529993  75.4599989  31.5174973  69.5549993
  75.2479989  31.1194973  67.2859993  75.6039989  31.7914973  66.3579993
  74.0749989  33.4904973  70.4759993  73.5999989  32.8704973  71.4279993
  74.6329989  34.6934973  70.6089993  75.0059989  35.1244973  69.9649993
  74.6539989  35.3854973  71.8859993  74.3019989  34.7844973  72.5609993
  76.0909989  35.7614973  72.2919993  76.0669989  36.2514973  73.1289993
  76.9159989  34.4964973  72.4789993  77.8209989  34.7344973  72.7349993
  76.5169989  33.9494973  73.1739993  76.9359989  33.9974973  71.6479993
  76.7209989  36.6514973  71.2339993  77.6249989  36.8814973  71.5009993
  76.7439989  36.1804973  70.3859993  76.1969989  37.4614973  71.1379993
  73.7769989  36.6254973  71.8259993  73.3019989  37.0934973  72.8559993
  73.4869989  37.1004973  70.6059993  73.8519989  36.8084973  69.8839993
  72.5119989  38.1704973  70.3899993  72.8369989  38.9974973  70.7789993
  72.3999989  38.3294973  69.4399993  71.1759989  37.7924973  71.0139993
  70.5229989  38.6244973  71.6439993  70.8479989  36.4984973  70.9139993
  71.2969989  35.9644973  70.4119993  69.7449989  35.8084973  71.5919993
  68.9479989  36.0774973  71.1089993  70.0139989  34.3204973  71.5549993
  69.2589989  33.8404973  71.9309993  70.1069989  34.0264973  70.6349993
  71.1779989  34.0114973  72.2719993  71.7509989  33.6864973  71.7499993
  69.5039989  36.1924973  73.0419993  68.3699989  36.1354973  73.5169993
  70.5569989  36.5734973  73.7509993  71.3499989  36.6404973  73.4259993
  70.4619989  36.9144973  75.1539993  69.6999989  36.4524973  75.5369993
  71.7399989  36.4754973  75.8559993  72.4869989  36.9804973  75.4969993
  71.6739989  36.6964973  76.7979993  72.0339989  34.9924973  75.7159993
  71.3779989  34.4814973  76.2159993  71.9499989  34.7294973  74.7859993
  73.4289989  34.6604973  76.2159993  74.0769989  35.2374973  75.7819993
  73.4849989  34.8374973  77.1679993  73.7789989  33.2054973  75.9459993
  73.1319989  32.6304973  76.3839993  73.7159989  33.0294973  74.9939993
  75.1459989  32.8684973  76.4239993  75.3189989  32.0124973  76.2509993
  75.7419989  33.3814973  76.0059993  75.1969989  33.0094973  77.3009993
  70.2259989  38.4114973  75.3549993  70.4059989  38.9254973  76.4579993
  69.8509989  39.1134973  74.2839993  69.7139989  38.7654973  73.5089993
  69.6389989  40.5464973  74.3369993  69.1269989  40.8374973  73.5659993
  69.1229989  40.7794973  75.1249993  70.9799989  41.2464973  74.3659993
  71.2329989  42.0784973  75.2369993  71.8649989  40.8744973  73.4429993
  71.6979989  40.3604973  72.7739993  73.2379989  41.3574973  73.5409993
  73.2569989  41.9234973  74.3289993  74.1869989  40.1704973  73.6729993
  74.1059989  39.6114973  72.8849993  75.0999989  40.4964973  73.6959993
  73.9319989  39.3294973  74.9029993  73.0289989  38.9784973  74.8659993
  74.5329989  38.5684973  74.8979993  74.1139989  40.0964973  76.1939993
  75.1879989  40.6484973  76.4469993  73.0729989  40.1424973  77.0199993
  72.3399989  39.7454973  76.8099993  73.1329989  40.5694973  77.7639993
  73.6979989  42.2404973  72.3849993  73.6999989  43.4674973  72.4989993
  74.1709989  41.6274973  71.3029993  74.0579989  40.7954973  71.1189993
  74.9469989  42.3844973  70.3259993  75.4229989  43.0534973  70.8419993
  75.9149989  41.4624973  69.5909993  75.4249989  40.8504973  69.0189993
  76.8399989  42.2984973  68.7199993  77.4569989  41.7154973  68.2509993
  76.3139989  42.7974973  68.0759993  77.3389989  42.9154973  69.2769993
  76.7019989  40.6384973  70.6009993  77.3169989  40.0524973  70.1319993
  77.2019989  41.2314973  71.1839993  76.0889989  40.1054973  71.1319993
  74.1089989  43.1344973  69.3019993  74.0199989  42.7494973  68.1309993
  73.5749989  44.2684973  69.7379993  73.6419989  44.5474973  70.5489993
  72.8209989  45.1484973  68.8669993  72.2229989  44.5824973  68.3549993
  72.0089989  46.1394973  69.6809993  71.4799989  46.6784973  69.0719993
  71.3869989  45.6454973  70.2369993  72.8069989  47.0554973  70.5569993
  73.3809989  48.2084973  70.0399993  73.2839989  48.4054973  69.1359993
  74.0939989  49.0664973  70.8519993  74.4759989  49.8354973  70.4949993
  74.2399989  48.7824973  72.1929993  74.7199989  49.3604973  72.7419993
  73.6729989  47.6384973  72.7209993  73.7709989  47.4454973  73.6249993
  72.9609989  46.7824973  71.9059993  72.5809989  46.0144973  72.2659993
  73.7039989  45.8924973  67.8669993  73.1969989  46.5504973  66.9629993
  75.0189989  45.7464973  67.9909993  75.3959989  45.3564973  68.6579993
  75.9429989  46.2424973  66.9909993  75.7429989  47.1764973  66.8249993
  77.3699989  46.1294973  67.4949993  77.9799989  46.4634973  66.8189993
  77.4689989  46.6524973  68.3059993  77.5739989  45.2004973  67.6829993
  75.7809989  45.4764973  65.6779993  76.0359989  46.0204973  64.6039993
  75.3499989  44.2154973  65.7579993  75.1909989  43.8004973  66.4939993
  75.1149989  43.4384973  64.5549993  75.7279989  43.7534973  63.8719993
  75.4029989  41.9524973  64.7619993  75.1209989  41.4584973  63.9759993
  76.8889989  41.7424973  64.9629993  77.0679989  40.7984973  65.0939993
  77.3689989  42.0564973  64.1809993  77.1829989  42.2384973  65.7429993
  74.6709989  41.4674973  65.8959993  74.5689989  42.0894973  66.4509993
  73.6989989  43.6384973  64.0979993  73.4259989  43.6784973  62.9029993
  72.8129989  43.8934973  65.0499993  72.9609989  43.8044973  65.8919993
  71.4779989  44.3604973  64.7049993  71.0299989  43.6684973  64.1939993
  70.6879989  44.6334973  65.9499993  71.0849989  45.3784973  66.4279993
  69.7859989  44.8984973  65.7099993  70.6379989  43.5104973  66.7909993
  70.3309989  42.8544973  66.3649993  71.5639989  45.6224973  63.8539993
  70.8639989  45.7634973  62.8499993  72.4609989  46.5224973  64.2479993
  72.9609989  46.4094973  64.9389993  72.6989989  47.7854973  63.5679993
  71.8389989  48.2294973  63.4999993  73.6799989  48.6094973  64.3709993
  73.8399989  49.4524973  63.9189993  73.3139989  48.7804973  65.2529993
  74.5159989  48.1244973  64.4569993  73.2249989  47.6264973  62.1409993
  73.1759989  48.5794973  61.3639993  73.7199989  46.4364973  61.7809993
  73.7589989  45.7544973  62.3029993  74.2429989  46.2024973  60.4429993
  74.8289989  46.9504973  60.2479993  75.0539989  44.9074973  60.3759993
  74.5259989  44.1804973  60.7409993  75.3929989  44.5864973  58.9359993
  75.9069989  43.7644973  58.8999993  74.5739989  44.4774973  58.4269993
  75.9149989  45.3104973  58.5569993  76.3269989  45.0504973  61.2019993
  76.9049989  45.7074973  60.7829993  76.0989989  45.3934973  62.0799993
  77.0839989  43.7554973  61.3589993  77.8799989  43.9084973  61.8909993
  76.5199989  43.1024973  61.8019993  77.3389989  43.4214973  60.4849993
  73.1449989  46.1764973  59.3889993  73.4339989  46.2164973  58.1959993
  71.8829989  46.2004973  59.8129993  71.6429989  46.1164973  60.6349993
  70.7929989  46.3774973  58.8729993  70.9189989  45.7324973  58.1599993
  69.4719989  46.1204973  59.5539993  69.3509989  46.7684973  60.2649993
  68.7539989  46.2604973  58.9169993  69.3559989  44.7244973  60.1309993
  69.9729989  44.6284973  60.8729993  68.4629989  44.5934973  60.4859993
  69.6409989  43.6864973  59.1109993  69.1149989  42.8944973  59.3049993
  69.3589989  44.0084973  58.2399993  71.0589989  43.3224973  59.0559993
  71.5199989  43.5864973  58.3799993  71.6819989  42.5964973  60.0069993
  71.0239989  42.2314973  61.0679993  70.1979989  42.4534973  61.1589993
  71.4149989  41.7684973  61.6779993  72.9419989  42.2244973  59.9189993
  73.4079989  42.4444973  59.2309993  73.2989989  41.7614973  60.5499993
  70.7989989  47.7744973  58.2289993  70.1509989  47.9834973  57.2079993
  71.5809989  48.7074973  58.7819993  71.9769989  48.6154973  59.5399993
  71.8279989  49.9834973  58.1249993  70.9869989  50.3864973  57.8589993
  72.2529989  50.5964973  58.7449993  72.7199989  49.7824973  56.8969993
  72.6769989  50.5724973  55.9549993  73.5109989  48.7104973  56.9039993
  73.5799989  48.1744973  57.5729993  74.3349989  48.3494973  55.7709993
  74.7029989  49.1574973  55.3799993  75.5259989  47.4774973  56.1809993
  75.2069989  46.6394973  56.5519993  76.3789989  47.1724973  54.9619993
  77.1319989  46.6204973  55.2239993  75.8459989  46.7004973  54.3039993
  76.7039989  48.0024973  54.5789993  76.3469989  48.2054973  57.2439993
  75.8109989  48.3024973  58.0469993  77.1149989  47.6614973  57.4799993
  76.8249989  49.5694973  56.7999993  77.3379989  49.9804973  57.5129993
  77.3839989  49.4764973  56.0129993  76.0599989  50.1274973  56.5889993
  73.4699989  47.6224973  54.7699993  73.6339989  47.7954973  53.5679993
  72.4939989  46.8694973  55.2669993  72.4109989  46.6484973  56.0939993
  71.4659989  46.3594973  54.3749993  71.9329989  45.8164973  53.7209993
  70.4579989  45.5034973  55.0839993  70.8339989  44.6244973  55.2469993
  70.2539989  45.8904973  55.9499993  69.1889989  45.3694973  54.2769993
  68.5279989  44.8794973  54.7909993  68.8189989  46.2494973  54.1049993
  69.4329989  44.6744973  52.9909993  70.1359989  45.1314973  52.5039993
  69.7469989  43.7734973  53.1639993  68.2359989  44.6224973  52.1789993
  67.5989989  45.1634973  52.3819993  68.0359989  43.7984973  51.1319993
  68.9299989  42.9364973  50.7259993  69.6859989  42.8774973  51.1319993
  68.7629989  42.4284973  50.0529993  66.9029989  43.8204973  50.4609993
  66.2789989  44.3654973  50.6889993  66.7879989  43.2894973  49.7939993
  70.7209989  47.4964973  53.6889993  70.4469989  47.4284973  52.4929993
  70.4189989  48.5554973  54.4319993  70.5459989  48.6104973  55.2809993
  69.8319989  49.7294973  53.8209993  69.0059989  49.4464973  53.3979993
  69.4979989  50.7934973  54.8439993  68.8429989  50.4494973  55.4709993
  70.2919989  51.0144973  55.3559993  68.9659989  52.0244973  54.1859993
  68.2159989  51.9154973  53.0239993  68.0549989  51.0754973  52.6579993
  67.7069989  53.0374973  52.4059993  67.2059989  52.9544973  51.6269993
  67.9439989  54.2844973  52.9469993  67.5979989  55.0434973  52.5349993
  68.6939989  54.4074973  54.0999993  68.8569989  55.2484973  54.4619993
  69.2019989  53.2804973  54.7159993  69.7059989  53.3664973  55.4929993
  70.7659989  50.3084973  52.7809993  70.3269989  50.6644973  51.6939993
  72.0549989  50.3714973  53.0999993  72.3689989  50.1774973  53.8769993
  73.0569989  50.7844973  52.1309993  72.8299989  51.6864973  51.8569993
  74.4489989  50.7864973  52.7619993  74.4409989  51.3824973  53.5269993
  74.6379989  49.8964973  53.0979993  75.5829989  51.2064973  51.8299993
  75.6559989  50.5934973  51.0819993  75.2929989  52.5954973  51.2789993
  76.0119989  52.8654973  50.6859993  74.4569989  52.5804973  50.7869993
  75.2249989  53.2264973  52.0119993  76.8909989  51.1834973  52.6069993
  77.6189989  51.4494973  52.0229993  76.8349989  51.7994973  53.3539993
  77.0539989  50.2874973  52.9399993  73.0469989  49.9074973  50.8779993
  73.2589989  50.4214973  49.7859993  72.7699989  48.6044973  51.0169993
  72.6829989  48.2044973  51.7729993  72.5909989  47.7474973  49.8429993
  73.4419989  47.7624973  49.3779993  72.2329989  46.3144973  50.1949993
  71.3969989  46.3284973  50.6879993  72.0659989  45.8374973  49.3669993
  73.2229989  45.5194973  50.9919993  74.0339989  45.3694973  50.4809993
  73.4789989  45.9974973  51.7959993  72.5619989  44.2144973  51.3369993
  71.5659989  43.8734973  50.6899993  73.0509989  43.4844973  52.3179993
  73.7459989  43.7524973  52.7479993  72.6749989  42.7404973  52.5289993
  71.4509989  48.2654973  48.9999993  71.5579989  48.3364973  47.7819993
  70.3479989  48.6004973  49.6639993  70.2649989  48.5314973  50.5169993
  69.1689989  49.1194973  48.9919993  68.8999989  48.4884973  48.3059993
  67.9979989  49.2614973  49.9849993  68.2839989  49.7894973  50.7469993
  66.8289989  49.9844973  49.3309993  66.1019989  50.0654973  49.9669993
  67.1119989  50.8684973  49.0489993  66.5279989  49.4804973  48.5589993
  67.5739989  47.8684973  50.4689993  67.1439989  47.3984973  49.7369993
  68.3669989  47.3624973  50.7029993  66.6389989  47.8894973  51.6539993
  66.4139989  46.9794973  51.9049993  67.0719989  48.3324973  52.3999993
  65.8299989  48.3694973  51.4189993  69.4799989  50.4384973  48.3069993
  69.0559989  50.6624973  47.1759993  70.2589989  51.2844973  48.9739993
  70.5289989  51.1534973  49.7799993  70.7259989  52.5224973  48.3819993
  69.9519989  53.0474973  48.1259993  71.5569989  53.3114973  49.3899993
  72.2379989  52.7264973  49.7569993  72.0189989  54.0244973  48.9219993
  70.7649989  53.9144973  50.5349993  70.2899989  53.2314973  51.0329993
  71.7079989  54.6014973  51.5119993  71.1959989  54.9844973  52.2409993
  72.3369989  53.9534973  51.8649993  72.1929989  55.3054973  51.0529993
  69.7699989  54.8834973  49.9389993  69.2459989  55.2874973  50.6489993
  70.2439989  55.5764973  49.4529993  69.1799989  54.4094973  49.3319993
  71.5559989  52.2404973  47.1549993  71.3709989  52.8724973  46.1249993
  72.4549989  51.2764973  47.2749993  72.5929989  50.8604973  48.0149993
  73.3019989  50.8114973  46.1939993  73.7999989  51.5794973  45.8719993
  74.2379989  49.7594973  46.7009993  74.9339989  50.1864973  47.2249993
  73.7519989  49.1714973  47.3009993  74.8799989  48.9314973  45.6279993
  74.2449989  48.7664973  44.9129993  75.6259989  49.4144973  45.2389993
  75.3459989  47.6564973  46.1879993  75.9809989  47.2524973  45.5759993
  75.8199989  47.8264973  47.0169993  74.2589989  46.7184973  46.4399993
  73.9139989  46.6984973  47.2279993  73.7649989  45.8814973  45.5069993
  74.2489989  45.9274973  44.2839993  74.8729989  46.4864973  44.0889993
  73.9419989  45.3984973  43.6799993  72.8209989  45.0104973  45.8129993
  72.5139989  44.9724973  46.6159993  72.5129989  44.4804973  45.2099993
  72.5109989  50.2674973  45.0199993  72.8469989  50.5194973  43.8649993
  71.4419989  49.5394973  45.3119993  71.2149989  49.3094973  46.1089993
  70.5559989  49.0684973  44.2709993  71.0599989  48.5424973  43.6309993
  69.4799989  48.1644973  44.8589993  69.1169989  48.5844973  45.6549993
  68.7519989  48.0874973  44.2219993  69.9709989  46.7724973  45.2169993
  70.4959989  46.4224973  44.4799993  70.5619989  46.8324973  45.9839993
  68.6379989  45.6214973  45.5899993  68.4469989  45.7374973  47.3639993
  68.1189989  44.8924973  47.7099993  69.3039989  45.9424973  47.7689993
  67.8139989  46.4404973  47.5759993  69.9529989  50.2524973  43.5419993
  69.9459989  50.2914973  42.3129993  69.5169989  51.2534973  44.3079993
  69.5039989  51.2264973  45.1669993  69.0179989  52.4984973  43.7429993
  68.3079989  52.2894973  43.1159993  68.4479989  53.3814973  44.8449993
  69.1279989  53.5074973  45.5259993  68.2529989  54.2564973  44.4729993
  67.1829989  52.8384973  45.5099993  67.3159989  51.9244973  45.8059993
  66.8539989  53.6854973  46.7309993  66.0519989  53.3434973  47.1559993
  67.5919989  53.6484973  47.3589993  66.7079989  54.6044973  46.4579993
  66.0469989  52.8544973  44.4949993  65.2389989  52.5114973  44.9079993
  65.8949989  53.7634973  44.1939993  66.2829989  52.2984973  43.7359993
  70.1179989  53.2304973  42.9709993  69.8629989  53.8084973  41.9129993
  71.3729989  53.0874973  43.4329993  71.4999036  52.6060535  44.3117520
  72.5589989  53.6234973  42.7559993  72.3673585  54.6566524  42.4662345
  73.7989989  53.5894973  43.6589993  73.9773907  52.5731540  44.0101714
  74.6696603  53.9398957  43.1046800  73.6929989  54.4454973  44.8699993
  74.3719989  54.1734973  46.0379993  74.0739989  55.0924973  46.9379993
  74.5060692  55.0522959  47.9378983  73.2349989  55.9524973  46.3909993
  72.8363071  56.7635690  46.8418956  72.9849989  55.5684973  45.0969993
  72.3128211  56.1582224  44.4736996  72.9169989  52.8954973  41.4719993
  73.9709989  53.1614973  40.9029993  72.0329989  52.0444973  40.9589993
  71.3879989  51.6804973  41.3959993  72.1219989  51.6754973  39.5729993
  72.9039989  52.0804973  39.1669993  72.2969989  50.1544973  39.4119993
  71.5099989  49.6924973  39.7399993  72.4729989  49.8214973  37.9389993
  72.5839989  48.8634973  37.8349993  71.6899989  50.1114973  37.4459993
  73.2579989  50.2764973  37.5959993  73.4949989  49.6914973  40.2249993
  73.6049989  48.7334973  40.1229993  74.2939989  50.1434973  39.9109993
  73.3519989  49.9024973  41.1609993  70.8539989  52.1834973  38.8689993
  70.8329989  53.2894973  38.3309993  69.7789989  51.4034973  38.9419993
  69.7609989  50.6784973  39.4029993  68.5149989  51.6854973  38.2529993
  68.6899989  51.4254973  37.3349993  67.3929989  50.8904973  38.9019993
  66.5439989  51.1324973  38.4999993  67.5239989  49.9434973  38.7379993
  67.3469989  51.1484973  40.3809993  68.2719989  51.7534973  40.8419993
  66.4179989  50.7584973  41.0389993  68.0769989  53.1494973  38.1869993
  67.5749989  53.5874973  37.1529993  68.1359989  53.8824973  39.2989993
  68.5319989  53.6514973  40.0259993  67.4899989  55.1824973  39.3209993
  67.2959989  55.4274973  38.4029993  66.1959989  55.1114973  40.1189993
  66.4059989  54.8344973  41.0249993  65.8179989  56.0034973  40.1759993
  65.1349989  54.1684973  39.5549993  65.5079989  53.2754973  39.4849993
  64.3919989  54.1174973  40.1769993  64.6269989  54.5924973  38.2199993
  64.2589989  55.4874973  38.2819993  65.3629989  54.6314973  37.5899993
  63.6059989  53.6784973  37.7209993  62.7939989  53.8394973  37.9529993
  63.8139989  52.6004973  36.9279993  65.0129989  52.2764973  36.4919993
  65.6939989  52.7554973  36.7099993  65.1159989  51.5864973  35.9899993
  62.7829989  51.8474973  36.5839993  61.9939989  52.0454973  36.8629993
  62.9009989  51.1604973  36.0809993  68.3919989  56.2464973  39.9109993
  67.9249989  57.3134973  40.3069993  69.6889989  55.9644973  39.9439993
  70.0229989  55.2194973  39.6729993  70.6809989  56.9174973  40.4559993
  70.3569989  57.7964973  40.2059993  70.8059989  56.8744973  41.9999993
  70.8799989  55.9464973  42.2719993  71.6359989  57.3104973  42.2489993
  69.6719989  57.5164973  42.7959993  69.6379989  58.4644973  42.5919993
  68.8269989  57.1344973  42.5099993  69.8169989  57.3354973  44.2979993
  69.1319989  56.5034973  44.8959993  70.6999989  58.1034973  44.9239993
  71.1639989  58.6754973  44.4799993  70.8079989  58.0294973  45.7739993
  72.0559989  56.6904973  39.8249993  72.8799989  57.6004973  39.8349993
  72.2949989  55.4824973  39.2999993  71.6919989  54.8704973  39.2629993
  73.5709989  55.0544973  38.7369993  74.2109989  54.9594973  39.4599993
  73.4549989  54.1754973  38.3429993  74.1549989  55.9714973  37.6989993
  75.3669989  56.1674973  37.6739993  73.3109989  56.5354973  36.8419993
  72.4669989  56.3724973  36.8119993  73.7819989  57.5024973  35.8619993
  74.3149989  57.0604973  35.1819993  73.0309989  57.9164973  35.4089993
  74.6069989  58.5514973  36.5769993  75.8199989  58.6354973  36.3889993
  73.9439989  59.3084973  37.4399993  73.0939989  59.2644973  37.5599993
  74.6119989  60.2914973  38.2669993  75.0019989  60.8964973  37.6169993
  73.6559989  61.0014973  39.1909993  73.1369989  60.3564973  39.6959993
  74.4649989  61.8574973  40.1389993  73.8669989  62.3244973  40.7439993
  75.0669989  61.2944973  40.6499993  74.9809989  62.5034973  39.6319993
  72.7299989  61.7984973  38.4399993  72.1969989  61.2964973  38.0289993
  75.6989989  59.7254973  39.1489993  76.7139989  60.3684973  39.3319993
  75.4739989  58.5614973  39.7399993  74.7569989  58.1014973  39.6219993
  76.4299989  57.9424973  40.6569993  76.5019989  58.4704973  41.4679993
  75.9329989  56.5404973  41.0109993  75.0159989  56.6124973  41.3179993
  75.9189989  56.0094973  40.1989993  76.7119989  55.7954973  42.0409993
  77.4369989  54.6614973  41.8369993  77.5329989  54.2314973  41.0179993
  78.0049989  54.2444973  43.0139993  78.5019989  53.5494973  43.1109993
  77.6499989  55.1174973  44.0109993  77.9759989  55.1144973  45.3579993
  78.5139989  54.4494973  45.7229993  77.4669989  56.1454973  46.1449993
  77.6699989  56.1684973  47.0519993  76.6729989  57.1264973  45.6109993
  76.3489989  57.8034973  46.1609993  76.3439989  57.1254973  44.2609993
  75.8019989  57.7924973  43.9059993  76.8419989  56.1064973  43.4479993
  77.8099989  57.8844973  40.0149993  78.8059989  58.3454973  40.5789993
  77.8359989  57.3404973  38.8109993  77.1419989  56.9974973  38.4369993
  79.0289989  57.2634973  37.9959993  79.7359989  56.8424973  38.5089993
  78.7239989  56.4404973  36.7629993  77.9479989  56.8154973  36.3179993
  79.4679989  56.5114973  36.1439993  78.4639989  54.9724973  37.0569993
  79.1959989  54.6144973  37.5829993  77.6609989  54.8884973  37.5939993
  78.3129989  54.1744973  35.8169993  79.0759989  54.3284973  35.2379993
  78.3109989  53.2304973  36.0389993  77.0889989  54.5074973  35.1039993
  77.1369989  55.1004973  34.4829993  75.8849989  53.9524973  35.3489993
  75.7559989  53.0494973  36.2969993  76.4399989  52.8124973  36.7609993
  74.9879989  52.6964973  36.4529993  74.8319989  54.3164973  34.6399993
  74.9139989  54.9084973  34.0209993  74.0639989  53.9614973  34.7969993
  79.5159989  58.6494973  37.5999993  80.7089989  58.9454973  37.6819993
  78.5789989  59.4994973  37.1899993  77.7419989  59.3054973  37.1629993
  78.8859989  60.8474973  36.7459993  79.6739989  60.8054973  36.1819993
  77.7009989  61.3894973  35.9579993  76.9109989  61.3534973  36.5199993
  77.8629989  62.3244973  35.7559993  77.4059989  60.6464973  34.6459993
  77.2869989  59.6994973  34.8179993  76.1189989  61.1864973  34.0389993
  75.9309989  60.7184973  33.2099993  75.3859989  61.0504973  34.6599993
  76.2189989  62.1344973  33.8589993  78.5779989  60.8054973  33.6949993
  78.3899989  60.3354973  32.8679993  78.7169989  61.7464973  33.5069993
  79.3769989  60.4354973  34.1009993  79.2359989  61.7844973  37.9009993
  79.8239989  62.8354973  37.6859993  78.9109989  61.3804973  39.1199993
  78.4209989  60.6904973  39.2719993  79.3479989  62.0604973  40.3249993
  79.1599989  63.0104973  40.2629993  78.5949989  61.5384973  41.5559993
  77.6439989  61.6534973  41.4019993  78.7569989  60.5844973  41.6289993
  78.9449989  62.1894973  42.8989993  79.1969989  63.1174973  42.7689993
  77.7239989  62.1324973  43.8089993  77.9359989  62.5424973  44.6619993
  76.9889989  62.6114973  43.3949993  77.4679989  61.2074973  43.9499993
  80.1209989  61.4564973  43.5249993  80.3429989  61.8674973  44.3749993
  79.8839989  60.5264973  43.6679993  80.8869989  61.5064973  42.9319993
  80.8239989  61.8234973  40.4619993  81.5909989  62.7604973  40.6679993
  81.2209989  60.5624973  40.2819993  80.6829989  59.8974973  40.1929993
  82.6299989  60.2084973  40.2209993  83.0429989  60.3474973  41.0879993
  82.7239989  59.2664973  40.0089993  83.3419989  61.0504973  39.1669993
  84.4089989  61.6034973  39.4359993  82.7289989  61.1654973  37.9829993
  82.0029989  60.7544973  37.7759993  83.2619989  62.0194973  36.9279993
  84.1349989  61.6644973  36.6989993  82.3839989  61.9934973  35.6999993
  82.3709989  61.0994973  35.3249993  81.4709989  62.2114973  35.9449993
  82.8469989  62.9044973  34.7379993  82.7809989  62.5624973  33.9739993
  83.4219989  63.4504973  37.3979993  84.4949989  64.0104973  37.2429993
  82.3749989  64.0254973  37.9889993  81.6119989  63.6394973  38.0779993
  82.4219989  65.3784973  38.5469993  82.5529989  65.9914973  37.8069993
  81.0879989  65.7024973  39.2589993  80.8129989  64.9314973  39.7789993
  81.2499989  66.8814973  40.1929993  80.4039989  67.0684973  40.6289993
  81.9199989  66.6734973  40.8629993  81.5309989  67.6594973  39.6859993
  80.0429989  66.0394973  38.2089993  79.2009989  66.2444973  38.6439993
  80.3369989  66.8084973  37.6949993  79.9229989  65.2814973  37.6159993
  83.5959989  65.5804973  39.4969993  84.2929989  66.5924973  39.4179993
  83.8289989  64.6094973  40.3699993  83.3419989  63.9054973  40.4509993
  84.9589989  64.6704973  41.2769993  84.8809989  65.4884973  41.7929993
  84.9449989  63.4704973  42.2349993  84.8689989  62.6474973  41.7259993
  86.2399989  63.4264973  43.0269993  86.2249989  62.6664973  43.6299993
  86.9899989  63.3404973  42.4169993  86.3339989  64.2444973  43.5399993
  83.7509989  63.5844973  43.1679993  83.7399989  62.8274973  43.7739993
  83.8169989  64.4064973  43.6789993  82.9329989  63.5924973  42.6469993
  86.2749989  64.7084973  40.5119993  87.1459989  65.5204973  40.8139993
  86.4089989  63.8404973  39.5099993  85.8179989  63.2524973  39.2999993
  87.6039989  63.8244973  38.6719993  88.3599989  63.7334973  39.2729993
  87.5839989  62.6524973  37.7079993  87.5479989  61.8214973  38.2079993
  86.7809989  62.6924973  37.1649993  88.7909989  62.6504973  36.8189993
  90.0509989  62.4024973  37.3439993  90.1449989  62.2304973  38.2529993
  91.1689989  62.4084973  36.5309993  92.0089989  62.2414973  36.8929993
  91.0369989  62.6624973  35.1809993  91.7879989  62.6654973  34.6319993
  89.7869989  62.9124973  34.6459993  89.6969989  63.0844973  33.7369993
  88.6719989  62.9064973  35.4619993  87.8329989  63.0754973  35.0969993
  87.7619989  65.1164973  37.8829993  88.8529989  65.6754973  37.8019993
  86.6609989  65.6044973  37.3289993  85.9009989  65.2034973  37.3649993
  86.6199989  66.8634973  36.6049993  87.1679989  66.7594973  35.8119993
  85.1759989  67.2014973  36.1889993  84.5859989  67.0384973  36.9409993
  85.0699989  68.6594973  35.8179993  84.1579989  68.8614973  35.5579993
  85.3169989  69.2064973  36.5799993  85.6669989  68.8494973  35.0769993
  84.7209989  66.2974973  35.0389993  85.1929989  66.5524973  34.2309993
  84.9729989  65.3824973  35.2379993  83.2299989  66.3514973  34.7759993
  83.0089989  65.7594973  34.0399993  82.7509989  66.0704973  35.5709993
  82.9739989  67.2594973  34.5479993  87.1839989  67.9964973  37.4339993
  87.9469989  68.8254973  36.9399993  86.8219989  68.0184973  38.7049993
  86.1732734  67.3351312  39.0686824  87.3219989  69.0304973  39.6009993
  87.7772826  69.8435813  39.0355700  86.1859989  69.5884973  40.4159993
  85.7258606  68.8131966  41.0286009  86.5654312  70.3820451  41.0597485
  85.0969989  70.1874973  39.5989993  85.2679989  71.3284973  38.8429993
  84.1389989  71.6264973  38.2449993  84.0617311  72.4960580  37.5923180
  83.2509989  70.7304973  38.5889993  82.2905051  70.7135248  38.2771285
  83.8159989  69.8194973  39.4339993  83.2188618  68.9961816  39.8260195
  88.3829989  68.5094973  40.5479993  88.5809989  69.0864973  41.6069993
  89.0409989  67.4094973  40.1909993  88.9469989  67.0264973  39.4269993
  89.9939989  66.7444973  41.0749993  89.4819989  66.3364973  41.7909993
  90.7639989  65.6814973  40.3089993  90.1379989  65.0084973  39.9999993
  91.1539989  66.0894973  39.5199993  91.8629989  64.9954973  41.0919993
  92.4679989  65.6624973  41.4519993  91.4769989  64.5254973  41.8469993
  92.6249989  64.0394973  40.2519993  93.2879989  63.5894973  40.7979993
  92.0239989  63.3564973  39.9149993  93.2859989  64.6944973  39.1329993
  92.9309989  64.6054973  38.3549993  94.4129989  65.4314973  39.2229993
  94.9959989  65.6194973  40.3859993  94.6589989  65.2714973  41.0969993
  95.7139989  66.0904973  40.4359993  94.9339989  65.9704973  38.1359993
  94.5549989  65.8514973  37.3729993  95.6519989  66.4404973  38.1909993
  90.9709989  67.7164973  41.6919993  91.0229989  67.8704973  42.9129993
  91.7359989  68.3754973  40.8339993  91.6889989  68.2704973  39.9819993
  92.7319989  69.3424973  41.2509993  93.4079989  68.8654973  41.7569993
  93.3589989  70.0104973  40.0309993  92.6529989  70.4194973  39.5059993
  93.9379989  70.7274973  40.3349993  94.1579989  69.0944973  39.1329993
  94.8149989  68.6174973  39.6629993  93.5679989  68.4284973  38.7459993
  94.8629989  69.8544973  38.0189993  94.4529989  70.9544973  37.6329993
  95.9319989  69.2694973  37.4929993  96.1899989  68.5034973  37.7849993
  96.3659989  69.6564973  36.8599993  92.1219989  70.4154973  42.1299993
  92.6729989  70.7594973  43.1709993  90.9999989  70.9594973  41.6709993
  90.5989989  70.6694973  40.9669993  90.3229989  72.0914973  42.2899993
  90.9539989  72.8254973  42.3499993  89.1239989  72.4744973  41.4279993
  88.5089989  71.7254973  41.3959993  88.6549989  73.2094973  41.8529993
  89.4819989  72.8774973  40.0039993  89.8189989  73.7874973  39.9999993
  90.1959989  72.3084973  39.6769993  88.3159989  72.7784973  39.0959993
  87.2359989  72.9114973  39.6119993  88.4699989  72.5774973  37.9099993
  89.8619989  71.7844973  43.6989993  90.0699989  72.5764973  44.6159993
  89.2359989  70.6304973  43.8559993  89.0989989  70.0784973  43.2109993
  88.7169989  70.1764973  45.1289993  88.1279989  70.8574973  45.4899993
  87.9389989  68.8774973  44.9259993  88.5239989  68.2294973  44.5029993
  87.7009989  68.5204973  45.7959993  86.6689989  69.0054973  44.0889993
  86.8439989  69.5094973  43.2789993  86.1879989  67.6184973  43.6859993
  85.3809989  67.6974973  43.1539993  86.8759989  67.1754973  43.1649993
  85.9999989  67.0964973  44.4819993  85.6229989  69.7434973  44.8909993
  84.8119989  69.8284973  44.3649993  85.4299989  69.2504973  45.7039993
  85.9539989  70.6264973  45.1199993  89.8429989  69.9454973  46.1029993
  89.8169989  70.4494973  47.2239993  90.8449989  69.1964973  45.6529993
  90.8629989  68.8524973  44.8649993  92.0129989  68.8864973  46.4569993
  91.7209989  68.3844973  47.2339993  93.0069989  68.0364973  45.6479993
  93.1469989  68.4684973  44.7909993  94.3269989  67.9424973  46.3669993
  94.9419989  67.4044973  45.8449993  94.6959989  68.8314973  46.4839993
  94.1939989  67.5304973  47.2349993  92.4449989  66.6394973  45.4049993
  92.4329989  66.1504973  46.2429993  91.5249989  66.7134973  45.1069993
  93.2359989  65.8564973  44.3839993  92.8369989  64.9794973  44.2679993
  93.2279989  66.3284973  43.5369993  94.1509989  65.7574973  44.6899993
  92.6909989  70.1544973  46.9199993  92.9509989  70.3304973  48.1089993
  92.9569989  71.0294973  45.9599993  92.7579989  70.8854973  45.1359993
  93.6009989  72.3074973  46.1729993  94.5079989  72.1294973  46.4659993
  93.6159989  73.1214973  44.8649993  92.7019989  73.2324973  44.5599993
  94.2219989  74.4844973  45.1009993  94.2249989  74.9854973  44.2699993
  93.6979989  74.9614973  45.7639993  95.1319989  74.3834973  45.4199993
  94.3679989  72.4254973  43.8619993  93.8409989  72.0454973  43.3289993
  92.8929989  73.1084973  47.2309993  93.4849989  73.4784973  48.2439993
  91.6279989  73.3934973  46.9649993  91.2109989  73.0874973  46.2779993
  90.8209989  74.2464973  47.8019993  91.2509989  75.1154973  47.8179993
  89.4179989  74.3714973  47.2339993  89.0099989  73.4944973  47.1669993
  88.6099989  75.2454973  48.1439993  87.7099989  75.3344973  47.7929993
  88.5739989  74.8474973  49.0279993  89.0219989  76.1214973  48.2009993
  89.4739989  74.9574973  45.9269993  89.6669989  74.3664973  45.3629993
  90.7379989  73.7354973  49.2179993  90.9259989  74.4994973  50.1659993
  90.4699989  72.4374973  49.3509993  90.3189989  71.9104973  48.6889993
  90.4099989  71.7964973  50.6479993  89.6669989  72.1834973  51.1379993
  90.1899989  70.2934973  50.4879993  90.7809989  69.9694973  49.7909993
  90.4559989  69.8554973  51.3119993  88.7659989  69.8624973  50.1509993
  88.4159989  70.3904973  49.4169993  88.7709989  68.4004973  49.7319993
  87.8669989  68.1224973  49.5169993  89.3369989  68.2894973  48.9519993
  89.1119989  67.8564973  50.4589993  87.8839989  70.0764973  51.3719993
  86.9759989  69.8044973  51.1669993  88.2199989  69.5464973  52.1109993
  87.8929989  71.0144973  51.6169993  91.6799989  72.0274973  51.4119993
  91.6379989  72.4514973  52.5619993  92.8059989  71.7604973  50.7629993
  92.8329989  71.5004973  49.9439993  94.1059989  71.8854973  51.3849993
  94.1079989  71.3344973  52.1829993  95.1769989  71.3984973  50.4239993
  95.0529989  71.8214973  49.5599993  96.0499989  71.6674973  50.7489993
  95.1409989  69.9014973  50.2599993  94.1819989  69.1654973  50.9329993
  93.5619989  69.5974973  51.4749993  94.1429989  67.7934973  50.8019993
  93.4969989  67.2984973  51.2519993  95.0759989  67.1564973  49.9929993
  95.0449989  65.7874973  49.8579993  95.6609989  65.5424973  49.3429993
  96.0309989  67.8924973  49.3209993  96.6549989  67.4624973  48.7819993
  96.0589989  69.2654973  49.4489993  96.6959989  69.7624973  48.9889993
  94.3959989  73.3014973  51.8349993  94.9799989  73.4964973  52.8969993
  93.9669989  74.2864973  51.0549993  93.5679989  74.1734973  50.3019993
  94.1559989  75.6734973  51.4469993  95.1049989  75.8114973  51.5909993
  93.6949989  76.6414973  50.3559993  92.7679989  76.4554973  50.1389993
  93.8669989  78.0534973  50.8729993  93.5799989  78.6844973  50.1939993
  93.3309989  78.1734973  51.6729993  94.8009989  78.2094973  51.0839993
  94.5289989  76.4784973  49.0909993  95.4099989  76.8554973  49.2389993
  94.6519989  75.5334973  48.9089993  93.9019989  77.1384973  47.8859993
  94.4709989  77.0054973  47.1109993  93.0309989  76.7454973  47.7179993
  93.8009989  78.0884973  48.0529993  93.3789989  75.9534973  52.7259993
  93.9039989  76.5584973  53.6629993  92.1319989  75.4814973  52.7619993
  91.7519989  75.0864973  52.0989993  91.2949989  75.5974973  53.9449993
  91.1509989  76.5334973  54.1529993  90.4239989  75.2084973  53.7689993
  91.9359989  74.9014973  55.1319993  91.8939989  75.4174973  56.2459993
  92.5329989  73.7344973  54.8789993  92.5629989  73.3774973  54.0969993
  93.1929989  72.9514973  55.9079993  92.5499989  72.8144973  56.6209993
  93.6349989  71.5984973  55.3619993  94.2069989  71.7394973  54.5919993
  94.1689989  71.1454973  56.0329993  92.4949989  70.7124973  54.9669993
  91.1919989  71.0404973  55.3099993  91.0249989  71.8144973  55.7969993
  90.1399989  70.2274973  54.9349993  89.2689989  70.4564973  55.1689993
  90.3809989  69.0764973  54.2139993  89.6729989  68.5284973  53.9609993
  91.6739989  68.7394973  53.8679993  91.8389989  67.9634973  53.3819993
  92.7209989  69.5544973  54.2439993  93.5899989  69.3224973  54.0089993
  94.3929989  73.6794973  56.4629993  94.6319989  73.6324973  57.6589993
  95.1309989  74.3784973  55.6119993  95.0069989  74.3984973  54.7609993
  96.2409989  75.1864973  56.0889993  96.8629989  74.6144973  56.5649993
  96.9759989  75.8274973  54.9139993  96.3259989  76.2784973  54.3529993
  97.5749989  76.5084973  55.2589993  97.7849989  74.8624973  54.0439993
  97.2499989  74.0884973  53.8069993  98.1979989  75.5694973  52.7629993
  98.7109989  74.9614973  52.2079993  97.4059989  75.8554973  52.2809993
  98.7409989  76.3434973  52.9809993  99.0009989  74.3884973  54.8259993
  99.5189989  73.7764973  54.2799993  99.5499989  75.1514973  55.0639993
  98.7109989  73.9354973  55.6329993  95.7319989  76.2554973  57.0369993
  96.2819989  76.4394973  58.1219993  94.6449989  76.9214973  56.6449993
  94.2679989  76.8164973  55.8789993  93.9979989  77.9014973  57.5039993
  94.5949989  78.6514973  57.6549993  93.2069989  78.2524973  57.0649993
  93.6119989  77.2744973  58.8359993  93.8679989  77.8524973  59.8879993
  93.0149989  76.0814973  58.7749993  92.8279989  75.6934973  58.0309993
  92.6159989  75.3064973  59.9449993  91.9469989  75.8214973  60.4219993
  92.0369989  73.9544973  59.5059993  91.4139989  74.1114973  58.7789993
  92.7599989  73.4154973  59.1489993  91.3209989  73.1424973  60.5839993
  90.7799989  73.7254973  61.1389993  90.4179989  72.1234973  59.9059993
  89.9569989  71.6004973  60.5799993  89.7669989  72.5844973  59.3539993
  90.9529989  71.5344973  59.3509993  92.3399989  72.4594973  61.4869993
  91.8769989  71.9464973  62.1679993  92.8949989  71.8664973  60.9579993
  92.8979989  73.1304973  61.9109993  93.7909989  75.0534973  60.8689993
  93.7129989  75.3054973  62.0709993  94.8629989  74.5254973  60.2899993
  94.9059989  74.3674973  59.4459993  96.0679989  74.1584973  61.0049993
  95.8149989  73.4834973  61.6539993  97.1199989  73.5864973  60.0399993
  97.1979989  74.1774973  59.2739993  98.4739989  73.5094973  60.7269993
  99.1299989  73.1474973  60.1109993  98.7469989  74.3974973  61.0049993
  98.4099989  72.9334973  61.5049993  96.6869989  72.2084973  59.5399993
  96.8069989  71.5604973  60.2519993  95.7399989  72.2294973  59.3319993
  97.4509989  71.7494973  58.3189993  97.1339989  70.8734973  58.0489993
  97.3129989  72.3794973  57.5949993  98.3969989  71.7004973  58.5279993
  96.6599989  75.3264973  61.7309993  97.0169989  75.2084973  62.8969993
  96.8009989  76.4394973  61.0319993  96.5089989  76.5484973  60.2309993
  97.4789989  77.5854973  61.5889993  98.2289989  77.2774973  62.1219993
  98.0039989  78.4524973  60.4699993  97.2739989  78.6984973  59.8799993
  98.3609989  79.2764973  60.8379993  99.0659989  77.7524973  59.6869993
  99.0379989  77.7384973  58.3019993  98.3579989  78.1844973  57.8509993
 100.0099989  77.0684973  57.5839993  99.9819989  77.0644973  56.6539993
 101.0209989  76.4064973  58.2469993 101.6749989  75.9544973  57.7649993
 101.0619989  76.4154973  59.6279993 101.7449989  75.9714973  60.0759993
 100.0879989  77.0844973  60.3409993 100.1179989  77.0864973  61.2709993
  96.5779989  78.3634973  62.5219993  97.0449989  78.9424973  63.4979993
  95.2719989  78.3034973  62.2859993  94.9169989  77.9734973  61.5759993
  94.3319989  78.8174973  63.2639993  94.4639989  79.7734973  63.3589993
  92.8939989  78.5944973  62.8349993  92.7679989  78.9204973  61.9299993
  92.6999989  77.6444973  62.8229993  92.0059989  79.2474973  63.6999993
  91.8649989  78.7654973  64.3739993  94.5779989  78.0914973  64.5529993
  94.8699989  78.6954973  65.5769993  94.4889989  76.7734973  64.4839993
  94.3009989  76.3504973  63.7589993  94.6999989  75.9124973  65.6219993
  94.0289989  76.1204973  66.2909993  94.5719989  74.4794973  65.1779993
  95.1959989  74.3014973  64.4569993  94.8059989  73.8864973  65.9089993
  93.2649989  74.2144973  64.7509993  92.8189989  73.9034973  65.3909993
  96.0549989  76.1394973  66.2649993  96.1609989  76.1924973  67.4829993
  97.0859989  76.2614973  65.4419993  97.0069989  76.2594973  64.5859993
  98.4539989  76.4104973  65.8999993  98.6709989  75.6524973  66.4649993
  99.3829989  76.4514973  64.6879993  99.2049989  75.6744973  64.1349993
  99.1649989  77.2334973  64.1569993 100.8479989  76.4844973  65.0119993
 101.5569989  75.3014973  65.0939993 101.1279989  74.4894973  64.9509993
 102.9019989  75.3294973  65.3889993 103.3829989  74.5354973  65.4449993
 103.5399989  76.5464973  65.6029993 104.8829989  76.5714973  65.9009993
 105.1329989  77.3664973  66.0029993 102.8299989  77.7224973  65.5179993
 103.2569989  78.5364973  65.6589993 101.4839989  77.6904973  65.2229993
 101.0029989  78.4844973  65.1659993  98.6359989  77.6644973  66.7339993
  99.0679989  77.6074973  67.8849993  98.3309989  78.8004973  66.1319993
  97.9719989  78.8514973  65.3519993  98.5859989  80.0784973  66.7589993
  99.4709989  80.0624973  67.1569993  98.5439989  81.1794973  65.7069993
  97.7299989  81.0954973  65.1869993  98.5109989  82.0434973  66.1479993
  99.7269989  81.1374973  64.7869993  99.5769989  80.8284973  63.4429993
  98.7279989  80.6574973  63.1039993 100.6689989  80.7704973  62.6019993
 100.5539989  80.5604973  61.7029993 101.9299989  81.0234973  63.0949993
 102.6679989  80.9834973  62.5299993 102.0959989  81.3374973  64.4299993
 102.9459989  81.5114973  64.7639993 100.9999989  81.3924973  65.2689993
 101.1179989  81.6034973  66.1669993  97.6039989  80.3464973  67.8839993
  97.9819989  80.9014973  68.9169993  96.3579989  79.9094973  67.7089993
  96.0619989  79.5544973  66.9839993  95.3879989  80.0124973  68.7799993
  95.3659989  80.9404973  69.0599993  93.9739989  79.6344973  68.3189993
  93.9999989  78.7814973  67.8569993  93.0469989  79.5084973  69.5099993
  92.1579989  79.2694973  69.2039993  93.3789989  78.8204973  70.1069993
  93.0089989  80.3554973  69.9819993  93.4669989  80.7144973  67.3999993
  92.5729989  80.4904973  67.0989993  93.4449989  81.5594973  67.8749993
  94.0559989  80.7894973  66.6329993  95.7979989  79.1464973  69.9369993
  95.7149989  79.5914973  71.0699993  96.2799989  77.9334973  69.6619993
  96.3159989  77.5924973  68.8729993  96.7939989  77.0794973  70.7209993
  96.0049989  76.8544973  71.2389993  97.4579989  75.8264973  70.2149993
  96.8039989  75.2464973  69.7959993  98.1169989  76.0464973  69.5379993
  98.1139989  75.1214973  71.3699993  97.3649989  74.2644973  72.1319993
  96.4769989  74.0994973  71.9109993  97.9269989  73.6524973  73.2189993
  97.4139989  73.0754973  73.7379993  99.2499989  73.8814973  73.5549993
  99.7999989  73.2594973  74.6559993  99.3309989  72.5954973  74.8659993
 100.0099989  74.7364973  72.7889993 100.9009989  74.8924973  73.0069993
  99.4439989  75.3604973  71.6979993  99.9519989  75.9424973  71.1799993
  97.8219989  77.7744973  71.5469993  97.7949989  77.6844973  72.7679993
  98.7579989  78.4454973  70.8899993  98.8069989  78.5064973  70.0339993
  99.7959989  79.1434973  71.6159993 100.3069989  78.5144973  72.1479993
 100.7469989  79.8154973  70.6299993 100.2339989  80.4014973  70.0519993
 101.3649989  80.3754973  71.1249993 101.5529989  78.8444973  69.7569993
 100.9589989  78.2204973  69.3119993 102.3029989  79.6284973  68.6919993
 102.8129989  79.0164973  68.1389993 101.6689989  80.1114973  68.1389993
 102.9059989  80.2584973  69.1179993 102.5049989  78.0484973  70.6339993
 103.0149989  77.4344973  70.0829993 103.1109989  78.6554973  71.0879993
 101.9969989  77.5474973  71.2909993  99.1659989  80.1604973  72.5589993
  99.4639989  80.1824973  73.7529993  98.2189989  80.9394973  72.0399993
  97.9999989  80.9404973  71.2079993  97.4599989  81.8754973  72.8659993
  98.0909989  82.4794973  73.2869993  96.4979989  82.6654973  71.9989993
  95.9969989  83.2844973  72.5529993  96.9969989  83.1604973  71.3299993
  95.8839989  82.0564973  71.5589993  96.6899989  81.1534973  73.9779993
  96.5259989  81.6794973  75.0779993  96.2129989  79.9534973  73.6739993
  96.3649989  79.5674973  72.9209993  95.3909989  79.1664973  74.5669993
  95.0219989  79.8004973  75.2019993  94.3239989  78.4474973  73.7699993
  94.7609989  77.8614973  73.1319993  93.8189989  77.8814973  74.3749993
  93.3609989  79.3254973  73.0259993  93.8499989  80.0394973  72.5879993
  92.9279989  78.8084973  72.3289993  92.3419989  79.9034973  73.9059993
  91.5389989  79.1684973  74.4299993  92.3559989  81.0924973  74.0679993
  96.1499989  78.1144973  75.3549993  95.5279989  77.2654973  75.9909993
  97.4809989  78.1334973  75.2929993  97.9339989  78.7654973  74.9259993
  98.2969989  77.0584973  75.8559993  98.1239989  76.2724973  75.3139993
  99.7679989  77.4464973  75.7949993 100.0009989  77.6484973  74.8759993
  99.8999989  78.2594973  76.3069993 100.7119989  76.3784973  76.3179993
 100.5299989  76.2144973  77.2569993 100.5529989  75.5444973  75.8479993
 102.1619989  76.7944973  76.1439993 102.3479989  76.9424973  75.2039993
 102.3159989  77.6364973  76.5999993 103.1079989  75.7364973  76.6909993
 102.8829989  75.5484973  77.6149993 102.9899989  74.9104973  76.1959993
 104.5289989  76.1674973  76.6049993 105.0539989  75.5274973  76.9319993
 104.7419989  76.3194973  75.7539993 104.6419989  76.9134973  77.0769993
  97.9229989  76.6824973  77.2899993  97.9639989  75.5094973  77.6609993
  97.5659989  77.6774973  78.0909993  97.5479989  78.5014973  77.8469993
  97.1679989  77.4594973  79.4719993  97.0689989  76.5044973  79.6119993
  98.2379989  78.0034973  80.4049993  97.9689989  77.8614973  81.3259993
  99.0649989  77.5144973  80.2719993  98.4779989  79.4834973  80.1669993
  97.9019989  80.0094973  79.2429993  99.2329989  80.0734973  80.9009993
  95.8269989  78.1164973  79.7739993  95.5759989  78.5434973  80.9019993
  94.9749989  78.2214973  78.7559993  95.1179989  77.8894973  77.9759993
  93.7019989  78.9244973  78.8849993  93.8909989  79.7524973  79.3529993
  93.1179989  79.2184973  77.5199993  92.2739989  79.6854973  77.6229993
  93.7339989  79.7734973  77.0169993  92.9709989  78.3854973  77.0449993
  92.6879989  78.1464973  79.6999993  91.7939989  77.5024973  79.1509993
  92.7839989  78.2854973  81.0139993  93.4369989  78.6844973  81.4059993
  91.7759989  77.7654973  81.9149993  91.7079989  76.8064973  81.7829993
  92.1659989  78.0354973  83.3729993  92.3289989  78.9844973  83.4899993
  91.0389989  77.6164973  84.2919993  91.2909989  77.7894973  85.2129993
  90.2399989  78.1214973  84.0749993  90.8629989  76.6694973  84.1779993
  93.4319989  77.2744973  83.7159993  93.6739989  77.4484973  84.6389993
  93.2809989  76.3234973  83.5959993  94.1509989  77.5634973  83.1329993
  90.4389989  78.4154973  81.6169993  90.2859989  79.6294973  81.7569993
  89.4819989  77.6134973  81.1829993  89.5699989  76.7614973  81.1019993
  88.1779989  78.1174973  80.7999993  88.2999989  78.9984973  80.4119993
  87.5549989  77.2034973  79.7839993  86.8139989  77.6544973  79.3509993
  88.2029989  76.9944973  79.0929993  87.0809989  75.9624973  80.4089993
  87.2319989  75.8014973  81.6209993  86.4699989  75.0874973  79.6659993
  86.1559989  74.3684973  80.0179993  86.3799989  75.2274973  78.8219993
  87.2569989  78.2634973  82.0059993  87.6789989  78.0984973  83.1489993
  85.9819989  78.5514973  81.7409993  85.6759989  78.6274973  80.9409993
  84.9679989  78.7694973  82.7779993  85.3469989  79.4264973  83.3829993
  83.6769989  79.2704973  82.1289993  83.3709989  78.6074973  81.4899993
  82.9919989  79.3444973  82.8119993  83.8079989  80.6104973  81.4199993
  82.9419989  81.0474973  81.4049993  84.4059989  81.1814973  81.9279993
  84.3219989  80.4874973  80.0119993  84.4679989  79.3844973  79.5429993
  84.5509989  81.5024973  79.3949993  84.6479989  77.5304973  83.6319993
  84.0249989  77.6454973  84.6869993  85.0629989  76.3554973  83.1709993
  85.4829989  76.2694973  82.4259993  84.8579989  75.0974973  83.8629993
  84.0969989  75.1924973  84.4569993  84.5859989  73.9984973  82.8579993
  84.2359989  73.2164973  83.3129993  83.9069989  74.2884973  82.2289993
  85.7589989  73.6614973  82.1689993  86.2869989  74.3144973  82.1779993
  86.0859989  74.7364973  84.6879993  86.0999989  73.7154973  85.3749993
  87.1299989  75.5604973  84.5979993  87.1349989  76.2814973  84.1289993
  88.3679989  75.2934973  85.3039993  88.8419989  76.1254973  85.4579993
  88.1709989  74.9144973  86.1749993  89.2529989  74.3394973  84.5189993
  90.0339989  73.5904973  85.1049993  89.1249989  74.3524973  83.1949993
  88.6159989  74.8924973  82.7599993  89.8699989  73.4144973  82.3699993
  90.5259989  73.0064973  82.9559993  88.9309989  72.3694973  81.7859993
  88.2129989  72.8254973  81.3189993  89.4169989  71.8524973  81.1239993
  88.3209989  71.4114973  82.7969993  89.0279989  70.9584973  83.2819993
  87.8059989  71.9124973  83.4479993  87.4459989  70.4044973  82.1399993
  87.9329989  69.9724973  81.4209993  87.2109989  69.7134973  82.7789993
  86.2359989  71.0094973  81.6119993  86.1189989  71.8494973  81.7559993
  85.2819989  70.3634973  80.9159993  85.4019989  69.0804973  80.6589993
  86.0929989  68.6494973  80.9359993  84.7899989  68.6724973  80.2139993
  84.2179989  71.0254973  80.4969993  84.1379989  71.8644973  80.6689993
  83.6059989  70.6174973  80.0519993  90.6169989  74.0794973  81.2289993
  90.0409989  74.8374973  80.4499993  91.9009989  73.7594973  81.0969993
  92.3409989  73.2724973  81.6529993  92.6699989  74.2344973  79.9549993
  92.4669989  75.1774973  79.8569993  94.1769989  74.0754973  80.1719993
  94.3849989  73.1464973  80.3589993  94.9109989  74.5084973  78.9129993
  95.8669989  74.4094973  79.0449993  94.6289989  73.9554973  78.1679993
  94.7059989  75.4374973  78.7219993  94.6179989  74.9124973  81.3539993
  95.5729989  74.8074973  81.4869993  94.4159989  75.8454973  81.1829993
  94.1479989  74.6204973  82.1509993  92.2819989  73.4834973  78.7009993
  92.9149989  72.4924973  78.3389993  91.2439989  73.9794973  78.0419993
  90.8229989  74.6854973  78.2949993  90.7049989  73.3884973  76.8249993
  90.2479989  72.5704973  77.0769993  89.7459989  74.3674973  76.1799993
  90.1789989  75.2334973  76.1249993  89.5739989  74.0774973  75.2699993
  88.4279989  74.5354973  76.8869993  87.9069989  73.7204973  76.8119993
  88.5779989  74.6904973  77.8329993  87.6749989  75.6734973  76.2999993
  88.1259989  76.1614973  75.2949993  86.6849989  76.0734973  76.8639993
  91.7879989  73.0094973  75.8249993  91.8649989  71.8664973  75.3769993
  92.6049989  73.9784973  75.4539993  92.5509989  74.7894973  75.7349993
  93.6849989  73.7344973  74.5169993  93.4159989  73.0344973  73.9019993
  93.9889989  74.9944973  73.7189993  94.2519989  75.6954973  74.3359993
  94.7519989  74.8204973  73.1449993  92.8539989  75.5034973  72.8689993
  91.6139989  75.7504973  73.4289993  91.4819989  75.5884973  74.3349993
  90.5689989  76.2324973  72.6699993  89.7399989  76.3854973  73.0629993
  90.7519989  76.4864973  71.3319993  90.0499989  76.8144973  70.8179993
  91.9849989  76.2524973  70.7549993  92.1139989  76.4224973  69.8499993
  93.0269989  75.7654973  71.5209993  93.8549989  75.6114973  71.1259993
  94.9239989  73.2984973  75.2759993  95.7539989  74.1274973  75.6399993
  95.0449989  72.0034973  75.5439993  94.4799989  71.4024973  75.2999993
  96.1829989  71.5014973  76.2949993  96.5929989  72.2144973  76.8099993
  95.9009989  70.8214973  76.9259993  97.1649989  70.9314973  75.3059993
  98.3789989  71.1034973  75.4289993  96.6169989  70.3364973  74.2579993
  95.7729989  70.1974973  74.1729993  97.4159989  69.8614973  73.1439993
  98.3449989  70.0274973  73.3679993  97.1669989  68.3894973  72.9379993
  97.7019989  68.0694973  72.1949993  97.4509989  67.8974973  73.7249993
  95.8139989  68.1344973  72.6869993  95.6759989  67.3064973  72.7099993
  97.1169989  70.5984973  71.8529993  96.0179989  71.1184973  71.6649993
  98.0729989  70.5534973  70.9259993  98.8759989  70.2814973  71.0699993
  97.8079989  70.9784973  69.5549993  97.6069989  71.9274973  69.5839993
  99.0249989  70.7774973  68.6429993  99.5209989  70.0034973  68.9529993
  98.7119989  70.5744973  67.7479993  99.9689989  71.9614973  68.5699993
 101.3359989  71.7554973  68.4319993 101.6709989  70.8904973  68.3719993
 102.1999989  72.8364973  68.3839993 103.1149989  72.6994973  68.2939993
 101.6919989  74.1274973  68.4709993 102.5429989  75.2074973  68.4419993
 102.7509989  75.3794973  67.6469993 100.3389989  74.3294973  68.5859993
 100.0029989  75.1954973  68.6289993  99.4729989  73.2534973  68.6379993
  98.5579989  73.3964973  68.7189993  96.6229989  70.2114973  68.9879993
  95.8389989  70.7804973  68.2419993  96.4899989  68.9344973  69.3569993
  97.0589989  68.5234973  69.8539993  95.3569989  68.1114973  68.9469993
  95.3589989  68.0654973  67.9779993  95.4909989  66.7104973  69.5129993
  94.7319989  66.1744973  69.2329993  96.3099989  66.3064973  69.1859993
  95.5159989  66.7534973  70.4819993  94.0359989  68.7274973  69.3899993
  93.1139989  68.8354973  68.5859993  93.9589989  69.1714973  70.6509993
  94.5779989  69.0644973  71.2379993  92.7779989  69.8944973  71.1369993
  92.0479989  69.2564973  71.1619993  92.9949989  70.4614973  72.5469993
  93.8269989  70.9594973  72.5599993  92.2849989  71.0914973  72.7439993
  93.0349989  69.4144973  73.6349993  92.3539989  68.4274973  73.5029993
  93.7659989  69.5934973  74.5809993  92.4509989  71.0454973  70.2109993
  91.3049989  71.2134973  69.7889993  93.4779989  71.8294973  69.9019993
  94.2759989  71.7084973  70.1979993  93.3389989  72.9724973  69.0269993
  92.6369989  73.5354973  69.3889993  94.6329989  73.7384973  68.9759993
  94.5329989  74.5034973  68.3879993  94.8639989  74.0444973  69.8669993
  95.3369989  73.1624973  68.6399993  92.9259989  72.5664973  67.6249993
  92.1279989  73.2524973  67.0009993  93.4869989  71.4754973  67.1159993
  94.0459989  70.9824973  67.5449993  93.1989989  71.0134973  65.7679993
  93.3499989  71.7484973  65.1529993  94.1319989  69.8634973  65.3939993
  94.1389989  69.2214973  66.1209993  93.7679989  69.4094973  64.6179993
  95.5789989  70.2734973  65.0889993  95.9179989  70.8574973  65.7849993
  96.4549989  69.0294973  65.0369993  97.3699989  69.2854973  64.8439993
  96.4209989  68.5734973  65.8919993  96.1329989  68.4354973  64.3409993
  95.6159989  71.0254973  63.7629993  96.5289989  71.2874973  63.5649993
  95.2839989  70.4504973  63.0559993  95.0589989  71.8174973  63.8239993
  91.7579989  70.5914973  65.6409993  91.0999989  70.9274973  64.6579993
  91.2619989  69.8964973  66.6569993  91.7289989  69.6294973  67.3279993
  89.8639989  69.5244973  66.7159993  89.6679989  69.0034973  65.9209993
  89.5689989  68.6804973  67.9389993  90.0999989  67.8694973  67.9119993
  89.8289989  69.1634973  68.7389993  88.1239989  68.3304973  68.0119993
  87.5119989  67.3124973  67.3539993  87.9399989  66.7104973  66.7879993
  86.1719989  67.2994973  67.6439993  85.5979989  66.7414973  67.3299993
  85.8969989  68.3184973  68.5149993  84.7019989  68.6934973  69.0949993
  83.9149989  68.2304973  68.9199993  84.7189989  69.7914973  69.9519993
  83.9279989  70.0624973  70.3589993  85.8719989  70.4804973  70.2089993
  85.8489989  71.2144973  70.7799993  87.0759989  70.1014973  69.6309993
  87.8579989  70.5714973  69.8119993  87.0889989  68.9984973  68.7709993
  88.9929989  70.7574973  66.7489993  88.0049989  70.8434973  66.0239993
  89.3869989  71.7234973  67.5689993  90.0439989  71.6484973  68.1189993
  88.7249989  73.0084973  67.6009993  87.8019989  72.8514973  67.8529993
  89.3719989  73.9224973  68.6239993  89.1329989  73.6304973  69.5179993
  90.3369989  73.8574973  68.5529993  88.9539989  75.3324973  68.4339993
  87.7959989  75.8954973  68.8509993  87.1269989  75.4494973  69.3189993
  87.7479989  77.2114973  68.4879993  87.1059989  77.7564973  68.6609993
  88.8909989  77.5184973  67.8029993  89.2889989  78.7024973  67.2209993
  88.7619989  79.4674973  67.2679993  90.5129989  78.7034973  66.5599993
  90.8009989  79.4854973  66.1479993  91.3039989  77.5934973  66.4959993
  92.1189989  77.6354973  66.0499993  90.9109989  76.4104973  67.0839993
  91.4529989  75.6564973  67.0429993  89.6789989  76.3694973  67.7439993
  88.7479989  73.6764973  66.2359993  87.7639989  74.2854973  65.8319993
  89.8699989  73.5524973  65.5309993  90.5759989  73.1634973  65.8289993
  90.0069989  74.0664973  64.1829993  89.8869989  75.0294973  64.1829993
  90.9019989  73.8924973  63.8529993  88.9889989  73.4224973  63.2719993
  88.3809989  74.1004973  62.4539993  88.7809989  72.1174973  63.4189993
  89.2249989  71.6074973  63.9509993  87.7429989  71.4524973  62.6509993
  87.9459989  71.5954973  61.7129993  87.7169989  69.9404973  62.9149993
  87.6669989  69.7714973  63.8689993  86.4929989  69.3414973  62.2429993
  86.4699989  68.3854973  62.4059993  85.6919989  69.7504973  62.6059993
  86.5349989  69.5054973  61.2879993  88.9909989  69.3024973  62.3889993
  88.9689989  68.3474973  62.5589993  89.0609989  69.4594973  61.4339993
  89.7579989  69.6924973  62.8379993  86.3869989  72.0384973  62.9789993
  85.6179989  72.3584973  62.0829993  86.0999989  72.2224973  64.2629993
  86.6159989  71.9954973  64.9129993  84.8459989  72.8444973  64.6679993
  84.1219989  72.2714973  64.3709993  84.7839989  72.9804973  66.1999993
  85.6019989  73.3924973  66.5209993  83.6239989  73.8694973  66.6129993
  83.6009989  73.9434973  67.5799993  83.7369989  74.7514973  66.2239993
  82.7919989  73.4824973  66.2989993  84.6349989  71.6024973  66.8069993
  84.5949989  71.6764973  67.7729993  83.8189989  71.1914973  66.4809993
  85.3949989  71.0544973  66.5569993  84.6719989  74.2094973  64.0169993
  83.5979989  74.5494973  63.5239993  85.7439989  74.9874973  64.0319993
  86.4899989  74.7404973  64.3809993  85.7909989  76.3234973  63.4729993
  85.1119989  76.8564973  63.9149993  87.1869989  76.9214973  63.7069993
  87.8439989  76.3644973  63.2599993  87.2819989  78.3174973  63.1269993
  88.1699989  78.6744973  63.2859993  87.1139989  78.2834973  62.1719993
  86.6229989  78.8894973  63.5509993  87.4579989  76.9564973  65.1129993
  87.5879989  76.1754973  65.3929993  85.4919989  76.3234973  61.9839993
  84.6249989  77.0514973  61.5039993  86.2439989  75.5134973  61.2609993
  86.8089989  74.9684973  61.6119993  86.2079989  75.4474973  59.8139993
  86.2019989  76.3474973  59.4529993  87.4599989  74.7114973  59.3409993
  87.5369989  73.8654973  59.8099993  87.3919989  74.4034973  57.8719993
  88.1979989  73.9374973  57.6009993  86.6199989  73.8434973  57.6939993
  87.3129989  75.2304973  57.3709993  88.6509989  75.6034973  59.6259993
  89.4639989  75.1614973  59.3349993  88.5499989  76.4414973  59.1469993
  88.7029989  75.7804973  60.5779993  84.9299989  74.8054973  59.2879993
  84.3469989  75.2764973  58.3109993  84.4619989  73.7734973  59.9819993
  84.8919989  73.4024973  60.6279993  83.1649989  73.1674973  59.7119993
  83.1019989  73.0494973  58.7509993  83.0369989  71.8004973  60.3929993
  82.1409989  71.4614973  60.2409993  84.0249989  70.8034973  59.8099993
  83.9239989  69.9484973  60.2569993  83.8529989  70.6944973  58.8619993
  84.9289989  71.1304973  59.9389993  83.2749989  71.9504973  61.7959993
  84.0769989  71.7674973  61.9649993  82.0299989  74.0684973  60.1829993
  80.9139989  73.9814973  59.6729993  82.3369989  74.9574973  61.1359993
  83.1329989  75.0204973  61.4559993  81.4109989  75.9154973  61.7529993
  81.9539989  76.4294973  62.3709993  80.7649989  76.8784973  60.7279993
  80.4569989  77.6594973  61.2129993  81.7609989  77.3394973  59.6799993
  81.3209989  77.9394973  59.0569993  82.4949989  77.8034973  60.1129993
  82.1049989  76.5704973  59.1989993  79.6599989  76.2294973  60.0819993
  79.8819989  75.4494973  59.8619993  80.2909989  75.2074973  62.4859993
  79.1169989  75.4864973  62.2539993  80.6579989  74.3144973  63.3959993
  81.4759989  74.1364973  63.5919993  79.6759989  73.5464973  64.1529993
  78.7979989  73.7614973  63.8019993  79.9399989  72.0444973  63.9789993
  79.2859989  71.5464973  64.4939993  79.7999989  71.6504973  62.5279993
  79.9689989  70.7004973  62.4329993  78.9009989  71.8504973  62.2229993
  80.4399989  72.1474973  61.9939993  81.3299989  71.7074973  64.4859993
  81.9749989  72.2764973  64.0379993  81.3789989  71.9144973  65.4319993
  81.7219989  70.2644973  64.2789993  82.6169989  70.1194973  64.6239993
  81.0979989  69.6884973  64.7479993  81.7039989  70.0564973  63.3319993
  79.6729989  73.9204973  65.6289993  79.0389989  73.2404973  66.4329993
  80.3629989  75.0234973  65.9539993  80.8289989  75.4524973  65.3719993
  80.4289989  75.6424973  67.2869993  81.3609989  75.7874973  67.5129993
  80.0089989  76.5154973  67.2419993  79.7759989  74.8494973  68.4139993
  78.7069989  75.2174973  68.9039993  80.4329989  73.7794973  68.8479993
  81.1769989  73.5014973  68.5189993  79.9169989  72.9784973  69.9499993
  78.9779989  72.8114973  69.7739993  80.6569989  71.6534973  70.0389993
  81.6109989  71.8234973  69.9999993  80.4759989  71.2494973  70.9019993
  80.2909989  70.6744973  68.9559993  79.0629989  70.7424973  68.3139993
  78.4489989  71.4004973  68.5489993  78.7549989  69.8274973  67.3229993
  77.9349989  69.8674973  66.8849993  79.6829989  68.8474973  66.9879993
  79.4099989  67.9324973  66.0029993  78.5819989  67.7974973  65.9679993
  80.8959989  68.7854973  67.6309993  81.5119989  68.1274973  67.4019993
  81.1949989  69.6974973  68.6119993  82.0159989  69.6544973  69.0469993
  80.0359989  73.7154973  71.2709993  79.1649989  73.6104973  72.1339993
  81.1279989  74.4584973  71.4279993  81.7409989  74.5424973  70.8309993
  81.3759989  75.2044973  72.6509993  81.7719989  76.0624973  72.4329993
  80.5339989  75.3854973  73.0969993  82.2989989  74.4424973  73.5949993
  82.6289989  74.9334973  74.6749993  82.7039989  73.2384973  73.1899993
  82.4939989  72.8964973  72.4289993  83.5499989  72.3854973  74.0129993
  83.1529989  72.3014973  74.8939993  83.6629989  70.9994973  73.3899993
  84.0959989  71.0744973  72.5249993  84.2349989  70.4474973  73.9459993
  82.3179989  70.3074973  73.2159993  81.3479989  70.7964973  73.7449993
  82.2719989  69.3034973  72.5449993  84.9289989  73.0054973  74.1349993
  85.4239989  73.2694973  75.2319993  85.5179989  73.2824973  72.9849993
  85.2189989  73.0224973  72.2219993  86.7339989  74.0584973  72.9109993
  87.0869989  74.2144973  73.8009993  87.8229989  73.3194973  72.1319993
  87.5859989  73.3234973  71.1909993  88.6529989  73.8144973  72.2169993
  88.0719989  71.8774973  72.5639993  87.2279989  71.3994973  72.5759993
  88.6359989  71.4414973  71.9059993  88.7209989  71.7684973  73.9209993
  89.5469989  72.2764973  73.9309993  88.1409989  72.1574973  74.5939993
  89.0069989  70.3144973  74.2679993  88.1819989  69.8054973  74.2349993
  89.6019989  69.9334973  73.6029993  89.6179989  70.1834973  75.6139993
  89.8399989  69.3334973  75.7579993  90.3469989  70.6914973  75.6599993
  89.0339989  70.4464973  76.2319993  86.3839989  75.3624973  72.2259993
  85.7259989  75.3554973  71.1879993  86.7979989  76.4744973  72.8069993
  87.1999989  76.4884973  73.5669993  86.6129989  77.7894973  72.2149993
  86.5079989  77.7094973  71.2539993  85.3369989  78.4564973  72.7819993
  85.3369989  79.3954973  72.5399993  84.0789989  77.8374973  72.1969993
  83.2989989  78.2754973  72.5709993  84.0809989  77.9484973  71.2329993
  84.0529989  76.8924973  72.4129993  85.3419989  78.2964973  74.2839993
  84.5469989  78.7094973  74.6559993  85.3509989  77.3534973  74.5089993
  86.1309989  78.7234973  74.6529993  87.8389989  78.6354973  72.5329993
  88.3779989  78.5264973  73.6329993  88.3239989  79.4434973  71.5869993
  87.3509989  80.0894973  70.6839993  86.5609989  80.3764973  71.1679993
  87.0539989  79.4764973  69.9939993  88.0859989  81.2724973  70.0859993
  87.6929989  82.1094973  70.3779993  88.0369989  81.2584973  69.1169993
  89.4949989  81.1534973  70.5509993  89.9039989  82.0244973  70.6749993
  90.0419989  80.6714973  69.9109993  89.3799989  80.4014973  71.8619993
  90.2139989  79.9924973  72.1409993  88.9849989  81.3364973  73.0119993
  88.4149989  82.3964973  72.7739993  89.2999989  80.9164973  74.2369993
  89.7139989  80.1744973  74.3719993  88.9999989  81.6254973  75.4769993
  88.0459989  81.7994973  75.4709993  89.4079989  80.7504973  76.6669993
  90.3249989  80.4604973  76.5399993  89.3909989  81.2924973  77.4719993
  88.5349989  79.5264973  76.8849993  88.4279989  79.0504973  76.0469993
  88.9739989  78.9204973  77.5019993  87.1779989  79.9034973  77.4279993
  87.0059989  81.0184973  77.9259993  86.2139989  78.9914973  77.3689993
  86.3699989  78.2234973  77.0139993  85.4339989  79.1684973  77.6849993
  89.6899989  82.9844973  75.5969993  89.0659989  83.9704973  75.9869993
  90.9709989  83.0364973  75.2709993  91.4289989  82.3584973  75.0069993
  91.7219989  84.2824973  75.3379993  91.4929989  84.7144973  76.1759993
  93.2559989  84.0524973  75.3249993  93.6909989  84.9094973  75.4569993
  93.6519989  83.0984973  76.4419993  94.6119989  82.9614973  76.4249993
  93.3949989  83.4764973  77.2969993  93.2019989  82.2484973  76.3159993
  93.6719989  83.4954973  74.0639993  93.3189989  82.7404973  73.9609993
  91.3539989  85.1424973  74.1629993  91.1049989  84.6214973  73.0799993
  91.3599989  86.4554973  74.3699993  91.5399989  86.8184973  75.1289993
  91.0559989  87.4074973  73.3099993  90.2029989  87.1514973  72.9259993
  90.9469989  88.8234973  73.8669993  90.5569989  89.3984973  73.1899993
  90.3369989  88.8194973  74.6209993  92.2549989  89.4044973  74.3029993
  92.7919989  89.3674973  75.5539993  92.3949989  88.9654973  76.2929993
  94.0049989  90.0094973  75.5659993  94.5129989  90.1044973  76.2529993
  94.2749989  90.4744973  74.3039993  95.3699989  91.1744973  73.8249993
  96.0749989  91.4094973  74.3839993  95.3749989  91.5134973  72.4709993
  96.0979989  91.9834973  72.1229993  94.3379989  91.1694973  71.6409993
  94.3719989  91.4074973  70.7429993  93.2389989  90.4714973  72.1229993
  92.5369989  90.2434973  71.5569993  93.2069989  90.1174973  73.4779993
  92.1119989  87.3694973  72.2179993  91.8299989  87.6954973  71.0659993
  93.3189989  86.9454973  72.5799993  93.5379989  86.7474973  73.3879993
  94.3809989  86.7814973  71.6149993  94.4899989  87.6044973  71.1139993
  95.7129989  86.4764973  72.3119993  95.6179989  85.6794973  72.8559993
  96.7909989  86.2214973  71.2729993  97.6309989  86.0294973  71.7179993
  96.5369989  85.4644973  70.7219993  96.8939989  87.0074973  70.7139993
  96.0949989  87.6274973  73.2179993  96.9379989  87.4294973  73.6559993
  96.1869989  88.4374973  72.6919993  95.4049989  87.7544973  73.8879993
  94.0129989  85.6454973  70.6879993  94.0479989  85.7984973  69.4669993
  93.6139989  84.5164973  71.2809993  93.6099989  84.3994973  72.1329993
  93.1459989  83.3744973  70.5229993  93.8599989  83.0414973  69.9569993
  92.9039989  82.6554973  71.1279993  91.9519989  83.7504973  69.6719993
  91.8839989  83.3704973  68.5119993  91.0159989  84.5054973  70.2449993
  91.0539989  84.7704973  71.0619993  89.8289989  84.9564973  69.5309993
  89.3149989  84.1724973  69.2809993  88.9819989  85.8554973  70.4349993
  89.5599989  86.5184973  70.8449993  88.3429989  86.3364973  69.8859993
  88.2279989  85.1214973  71.5309993  87.6439989  84.4574973  71.1319993
  88.8589989  84.6434973  72.0919993  87.4049989  86.0684973  72.3879993
  87.9949989  86.5764973  72.9659993  86.9479989  86.7064973  71.8179993
  86.3819989  85.3214973  73.2359993  85.8299989  85.9634973  73.7089993
  85.7939989  84.8154973  72.6539993  87.0109989  84.3964973  74.2219993
  86.3879989  84.0854973  74.7759993  87.3909989  83.7164973  73.7909993
  87.6299989  84.8344973  74.6879993  90.1999989  85.7044973  68.2619993
  89.6829989  85.4124973  67.1819993  91.1029989  86.6664973  68.4059993
  91.4569989  86.8744973  69.1619993  91.5809989  87.4634973  67.2939993
  90.8279989  87.9604973  66.9379993  92.6639989  88.4494973  67.7679993
  93.4099989  87.9454973  68.1289993  93.1599989  89.2914973  66.6059993
  93.8409989  89.9074973  66.9199993  93.5369989  88.7134973  65.9249993
  92.4199989  89.7934973  66.2299993  92.1189989  89.3054973  68.7809993
  92.0109989  88.8674973  69.4899993  92.1439989  86.5794973  66.1949993
  91.7219989  86.6654973  65.0389993  93.0999989  85.7374973  66.5749993
  93.3669989  85.6644973  67.3889993  93.7919989  84.8544973  65.6529993
  94.2429989  85.4104973  64.9989993  94.8149989  83.9964973  66.3969993
  94.3699989  83.5514973  67.1349993  95.3879989  82.9684973  65.4459993
  96.0379989  82.4214973  65.9139993  94.6739989  82.4044973  65.1099993
  95.8199989  83.4194973  64.7039993  95.9359989  84.8554973  66.9729993
  96.5119989  85.1534973  66.2519993  95.5529989  85.6494973  67.3769993
  96.7669989  84.1244973  68.0029993  97.4619989  84.7134973  68.3349993
  96.1999989  83.8474973  68.7389993  97.1729989  83.3434973  67.5959993
  92.8139989  83.9374973  64.9499993  92.8679989  83.7724973  63.7309993
  91.9259989  83.3474973  65.7459993  91.9089989  83.4704973  66.5969993
  90.9009989  82.4434973  65.2759993  91.3239989  81.6074973  65.0239993
  89.8859989  82.1644973  66.3739993  89.2069989  81.5574973  66.0409993
  90.3339989  81.7624973  67.1339993  89.4689989  82.9964973  66.6479993
  90.2109989  83.0234973  64.0859993  90.1999989  82.4084973  63.0249993
  89.6379989  84.2074973  64.2759993  89.6719989  84.6334973  65.0219993
  88.8959989  84.9004973  63.2399993  88.1569989  84.3314973  62.9729993
  88.3829989  86.2064973  63.7889993  89.1169989  86.7164973  64.1659993
  88.0059989  86.7394973  63.0719993  87.4119989  85.9754973  64.7709993
  87.6289989  86.3714973  65.4789993  89.7329989  85.1544973  62.0009993
  89.2859989  84.9094973  60.8769993  90.9659989  85.6224973  62.2079993
  91.2959989  85.7764973  62.9869993  91.8709989  85.9164973  61.1019993
  91.5099989  86.6864973  60.6359993  93.2739989  86.2414973  61.6179993
  93.6069989  85.4804973  62.1189993  93.8659989  86.3624973  60.8589993
  93.3579989  87.7124973  62.6649993  92.7569989  87.5134973  63.6849993
  91.9599989  84.7454973  60.1339993  91.8719989  84.9214973  58.9179993
  92.1199989  83.5484973  60.6759993  92.1849989  83.4014973  61.5209993
  92.1989989  82.3644973  59.8419993  92.6879989  82.6094973  59.0409993
  92.9279989  81.2664973  60.5839993  92.5689989  81.1964973  61.4819993
  92.7599989  80.4184973  60.1439993  94.4039989  81.4954973  60.6609993
  94.9859989  82.0244973  61.7999993  94.4529989  82.2344973  62.5329993
  96.3459989  82.2444973  61.8619993  96.7259989  82.5974973  62.6339993
  97.1409989  81.9414973  60.7799993  98.0579989  82.0924973  60.8179993
  96.5729989  81.4124973  59.6389993  97.1069989  81.2074973  58.9059993
  95.2149989  81.1884973  59.5849993  94.8389989  80.8264973  58.8149993
  90.8289989  81.8674973  59.3949993  90.6609989  81.4564973  58.2449993
  89.8769989  81.8924973  60.3279993  89.9989989  82.2504973  61.0999993
  88.5419989  81.3324973  60.1669993  88.6569989  80.3694973  60.1509993
  87.6519989  81.7634973  61.3159993  87.6149989  82.7324973  61.3529993
  86.7469989  81.4504973  61.1619993  88.1199989  81.2644973  62.5349993
  88.9539989  81.3584973  62.5749993  87.8779989  81.7474973  58.8879993
  87.4339989  80.9034973  58.1169993  87.7859989  83.0534973  58.6749993
  88.1349989  83.6484973  59.1889993  87.0699989  83.5984973  57.5259993
  86.1229989  83.5534973  57.7299993  87.4909989  85.0604973  57.2909993
  88.4569989  85.1104973  57.2249993  86.9029989  85.5814973  55.9859993
  87.1769989  86.5024973  55.8519993  87.2219989  85.0394973  55.2479993
  85.9349989  85.5354973  56.0259993  87.0189989  85.9074973  58.4619993
  87.2809989  86.8304973  58.3199993  86.0529989  85.8534973  58.5319993
  87.4209989  85.5794973  59.2819993  87.3049989  82.7844973  56.2549993
  86.3639989  82.2334973  55.6749993  88.5549989  82.7314973  55.8149993
  89.2329989  83.0664973  56.2239993  88.8549989  82.0734973  54.5619993
  88.1129989  82.2604973  53.9659993  90.1449989  82.6254973  53.9649993
  90.2659989  82.2414973  53.0819993  90.0459989  83.5834973  53.8469993
  91.3839989  82.3684973  54.7729993  92.0799989  81.1724973  54.6589993
  91.7679989  80.5134973  54.0819993  93.2279989  80.9484973  55.3909993
  93.6829989  80.1414973  55.3099993  93.6979989  81.9224973  56.2409993
  94.4729989  81.7754973  56.7329993  93.0189989  83.1174973  56.3629993
  93.3379989  83.7764973  56.9369993  91.8679989  83.3364973  55.6359993
  91.4129989  84.1424973  55.7259993  88.9529989  80.5684973  54.6989993
  88.6589989  79.8564973  53.7469993  89.3269989  80.0714973  55.8749993
  89.5199989  80.5434973  56.5679993  89.4339989  78.6294973  56.0569993
  90.0459989  78.2634973  55.3989993  89.9929989  78.3114973  57.4309993
  90.0589989  77.3494973  57.5389993  90.8739989  78.7074973  57.5219993
  89.4039989  78.6734973  58.1119993  88.0679989  77.9934973  55.8569993
  87.9239989  76.9974973  55.1469993  87.0709989  78.6214973  56.4609993
  87.1939989  79.2964973  56.9789993  85.6789989  78.2534973  56.3249993
  85.5959989  77.3204973  56.5789993  84.8179989  79.1174973  57.2329993
  85.0059989  80.0564973  57.0759993  83.3559989  78.8594973  56.9279993
  82.8029989  79.4084973  57.5049993  83.1749989  79.0804973  56.0009993
  83.1529989  77.9234973  57.0819993  85.1369989  78.8074973  58.6879993
  84.7509989  77.9484973  58.9209993  86.0979989  78.7234973  58.7909993
  84.6299989  79.8484973  59.6449993  84.8629989  79.5954973  60.5519993
  85.0329989  80.7054973  59.4349993  83.6659989  79.9174973  59.5669993
  85.2039989  78.4124973  54.8969993  84.5209989  77.5384973  54.3689993
  85.5789989  79.5224973  54.2609993  86.0259989  80.1614973  54.6229993
  85.2429989  79.7314973  52.8609993  84.2779989  79.7884973  52.7849993
  85.8589989  81.0224973  52.3669993  86.8249989  80.9734973  52.4409993
  85.6529989  81.1444973  51.4269993  85.3829989  82.1174973  53.1019993
  85.7229989  82.1084973  53.8699993  85.7239989  78.5624973  52.0039993
  84.9929989  78.0834973  51.1399993  86.9479989  78.1074973  52.2649993
  87.4489989  78.4364973  52.8819993  87.5659989  77.0104973  51.5369993
  87.3279989  77.1154973  50.6019993  89.0709989  77.0704973  51.7049993
  89.2889989  77.0884973  52.6499993  89.4689989  76.2654973  51.3369993
  89.6639989  78.2664973  51.0369993  90.6109989  79.0394973  51.6779993
  90.8959989  78.8034973  52.5309993  91.1389989  80.1584973  51.0679993
  91.7739989  80.6734973  51.5119993  90.7269989  80.5134973  49.8029993
  91.0839989  81.2664973  49.3899993  89.7819989  79.7484973  49.1499993
  89.5019989  79.9834973  48.2949993  89.2539989  78.6344973  49.7679993
  88.6139989  78.1244973  49.3259993  87.0499989  75.6494973  51.9749993
  87.1659989  74.6764973  51.2389993  86.4409989  75.5834973  53.1489993
  86.4569989  76.2084973  53.7389993  85.6779989  74.4054973  53.5299993
  86.2379989  73.6264973  53.3849993  85.2949989  74.4684973  54.9989993
  86.0999989  74.4054973  55.5359993  84.8979989  75.3344973  55.1829993
  84.3429989  73.3994973  55.4289993  84.7759989  72.0954973  55.6059993
  85.6699989  71.8824973  55.4609993  83.8919989  71.1094973  55.9959993
  84.1909989  70.2364973  56.1109993  82.5679989  71.4174973  56.2149993
  81.9729989  70.7524973  56.4769993  82.1239989  72.7134973  56.0449993
  81.2299989  72.9234973  56.1929993  83.0089989  73.6964973  55.6549993
  82.7069989  74.5684973  55.5419993  84.4279989  74.2724973  52.6749993
  84.1139989  73.1934973  52.1739993  83.7069989  75.3764973  52.5319993
  83.9289989  76.1344973  52.8719993  82.4609989  75.4084973  51.7789993
  81.9339989  74.6424973  52.0559993  81.7219989  76.7004973  52.0809993
  80.8919989  76.7234973  51.5799993  81.5279989  76.7484973  53.0299993
  82.2739989  77.4564973  51.8259993  82.6809989  75.2814973  50.2719993
  81.9149989  74.6044973  49.5809993  83.7039989  75.9684973  49.7699993
  84.2949989  76.3614973  50.2559993  83.9209989  76.1194973  48.3379993
  83.1239989  76.5754973  48.0249993  85.1899989  76.9464973  48.0879993
  85.0319989  77.8564973  48.3859993  85.9069989  76.5894973  48.6349993
  85.6559989  76.9814973  46.6309993  85.9449989  76.0974973  46.3549993
  84.5049989  77.4284973  45.7549993  84.7929989  77.4534973  44.8289993
  83.7669989  76.8054973  45.8469993  84.2159989  78.3134973  46.0269993
  86.8229989  77.9434973  46.4939993  87.1179989  77.9654973  45.5699993
  86.5439989  78.8324973  46.7649993  87.5539989  77.6484973  47.0589993
  83.9649989  74.8284973  47.5029993  83.4769989  74.8614973  46.3809993
  84.4869989  73.6954973  48.0099993  85.4819989  73.7494973  49.0839993
  85.0559989  73.8024973  49.9539993  86.0479989  74.5324973  48.9979993
  86.2779989  72.4904973  48.9489993  86.5729989  72.1644973  49.8139993
  87.0739989  72.6314973  48.4129993  85.3519989  71.5374973  48.2999993
  84.7659989  71.1124973  48.9459993  85.8309989  70.8294973  47.8419993
  84.5729989  72.4114973  47.3239993  85.0049989  72.4684973  46.4569993
  83.1979989  71.8564973  47.0349993  83.0049989  71.1584973  46.0439993
  82.2349989  72.1814973  47.8899993  82.3569989  72.6314973  48.6129993
  80.8659989  71.7814973  47.6459993  80.8249989  70.8384973  47.4239993
  80.0099989  71.9654973  48.8889993  79.0989989  71.6904973  48.6989993
  80.3659989  71.4244973  49.6109993  80.0169989  72.8994973  49.1519993
  80.3499989  72.6064973  46.4929993  79.7099989  72.0844973  45.5829993
  80.6929989  73.8934973  46.5089993  81.1109989  74.2704973  47.1589993
  80.3779989  74.7834973  45.3979993  79.4159989  74.8644973  45.3049993
  80.7209989  75.6724973  45.5829993  80.9789989  74.2594973  44.0969993
  80.3149989  74.2584973  43.0619993  82.2319989  73.8134973  44.1679993
  82.6899989  73.8134973  44.8959993  82.9549989  73.2814973  43.0279993
  82.9349989  73.9524973  42.3269993  84.4199989  72.9974973  43.4049993
  84.4249989  72.4704973  44.2189993  85.0909989  72.2374973  42.3059993
  86.0129989  72.0624973  42.5499993  84.6289989  71.3964973  42.1649993
  85.0669989  72.7604973  41.4889993  85.1799989  74.2954973  43.6559993
  85.2729989  74.7744973  42.8179993  84.6569989  74.8584973  44.2479993
  86.5529989  74.0874973  44.2599993  86.9809989  74.9474973  44.3939993
  86.4659989  73.6334973  45.1129993  87.0919989  73.5484973  43.6609993
  82.2919989  72.0184973  42.4829993  82.1229989  71.8804973  41.2739993
  81.8839989  71.1194973  43.3679993  82.0199989  71.1764973  44.2149993
  81.1519989  69.9334973  42.9459993  81.6999989  69.4474973  42.3099993
  80.8689989  69.0384973  44.1499993  80.4859989  69.5814973  44.8569993
  80.1979989  68.3844973  43.8999993  82.0869989  68.3024973  44.7039993
  82.8199989  68.9244973  44.8329993  81.7509989  67.6864973  46.0499993
  82.5279989  67.2204973  46.3959993  81.4909989  68.3854973  46.6699993
  81.0189989  67.0584973  45.9449993  82.5119989  67.2364973  43.7109993
  83.2859989  66.7634973  44.0549993  81.7839989  66.6094973  43.5769993
  82.7379989  67.6534973  42.8649993  79.8509989  70.3124973  42.2579993
  79.5269989  69.7664973  41.2019993  79.1369989  71.2784973  42.8389993
  79.3549989  71.6414973  43.5869993  77.9139989  71.8144973  42.2609993
  77.2359989  71.1214973  42.2269993  77.5679989  72.5234973  42.8259993
  78.1689989  72.3504973  40.8639993  77.3769989  72.1094973  39.9549993
  79.2939989  73.0474973  40.6929993  79.8409989  73.2294973  41.3309993
  79.7019989  73.5694973  39.3979993  79.0099989  74.1634973  39.0689993
  80.9969989  74.3444973  39.5419993  81.1309989  74.9014973  38.7589993
  80.9359989  74.9384973  40.3059993  82.0909989  73.4894973  39.6999993
  81.9169989  72.9184973  40.2909993  79.8779989  72.4374973  38.3979993
  79.4949989  72.5594973  37.2359993  80.3959989  71.3134973  38.8769993
  80.7049989  71.2294973  39.6749993  80.4819989  70.1124973  38.0719993
  81.0109989  70.2934973  37.2789993  80.9459989  69.4224973  38.5719993
  79.1399989  69.6124973  37.6669993  78.9719989  69.2044973  36.5299993
  78.1859989  69.6424973  38.5829993  78.2939989  69.9294973  39.3869993
  76.8469989  69.1764973  38.2799993  76.9189989  68.3214973  37.8279993
  76.0649989  68.9814973  39.5669993  76.1689989  69.7614973  40.1349993
  75.1189989  68.9004973  39.3669993  76.5349989  67.7574973  40.2959993
  77.1149989  67.8474973  41.5499993  77.2059989  68.6794973  41.9559993
  77.5589989  66.7164973  42.2049993  77.9459989  66.7884973  43.0469993
  77.4279989  65.4814973  41.6099993  77.7249989  64.7194973  42.0519993
  76.8569989  65.3724973  40.3599993  76.7699989  64.5384973  39.9569993
  76.4149989  66.5064973  39.7089993  76.0309989  66.4304973  38.8649993
  76.1209989  70.1114973  37.3189993  75.3109989  69.6574973  36.5139993
  76.4729989  71.3984973  37.3329993  76.9709989  71.7624973  37.9319993
  76.0089989  72.3004973  36.2829993  75.0399989  72.3354973  36.3179993
  76.5269989  73.7234973  36.4809993  76.1979989  74.2904973  35.7659993
  76.2149989  74.0654973  37.3329993  77.4969989  73.7194973  36.4699993
  76.4799989  71.7734973  34.9479993  75.6939989  71.5864973  34.0219993
  77.7789989  71.5314973  34.8699993  78.3179989  71.6374973  35.5319993
  78.4259989  71.0644973  33.6629993  78.1559989  71.6444973  32.9339993
  79.9259989  71.1104973  33.8669993  80.1539989  70.5544973  34.6289993
  80.3579989  70.7194973  33.0909993  80.4949989  72.5024973  34.0919993
  79.9829989  72.9864973  34.7589993  81.9179989  72.3574973  34.5829993
  82.2999989  73.2364973  34.7329993  81.9239989  71.8564973  35.4139993
  82.4439989  71.8864973  33.9179993  80.4209989  73.2954973  32.7949993
  80.7839989  74.1834973  32.9369993  80.9359989  72.8424973  32.1089993
  79.4959989  73.3664973  32.5109993  78.0099989  69.6574973  33.2929993
  77.9839989  69.3084973  32.1189993  77.7179989  68.8464973  34.2969993
  77.7079989  69.0924973  35.1209993  77.3859989  67.4584973  34.0909993
  78.0409989  67.0684973  33.4909993  77.4359989  66.6834973  35.3979993
  78.2989989  66.8214973  35.8189993  76.7649989  67.0344973  36.0039993
  77.2069989  65.2064973  35.2039993  77.3689989  64.7324973  36.0339993
  76.2829989  65.0414973  34.9589993  78.1339989  64.6914973  34.1199993
  77.8089989  63.8354973  33.7979993  78.1189989  65.3024973  33.3659993
  79.5659989  64.5354973  34.6159993  79.8939989  65.3884973  34.9409993
  79.5869989  63.9194973  35.3649993  80.4539989  64.0374973  33.5349993
  81.2699989  63.8984973  33.8609993  80.1299989  63.2734973  33.2129993
  80.4939989  64.6404973  32.8819993  76.0279989  67.3564973  33.4779993
  75.8369989  66.6314973  32.5089993  75.0889989  68.1144973  34.0159993
  75.1939989  68.5914973  34.7239993  73.7779989  68.1874973  33.4209993
  73.4809989  67.2734973  33.2879993  72.7919989  68.8894973  34.3289993
  73.1589989  69.7304973  34.6429993  71.5209989  69.1574973  33.5439993
  70.8779989  69.6074973  34.1129993  71.7249989  69.7194973  32.7799993
  71.1469989  68.3164973  33.2359993  72.5029989  68.0164973  35.5359993
  71.8709989  68.4674973  36.1179993  72.1259989  67.1724973  35.2419993
  73.3269989  67.8514973  36.0209993  73.8189989  68.8894973  32.0849993
  73.0789989  68.5204973  31.1819993  74.7019989  69.8734973  31.9399993
  75.1819989  70.1914973  32.5789993  74.9219989  70.4974973  30.6469993
  74.1049989  70.9254973  30.3479993  75.9939989  71.5864973  30.7519993
  75.8099989  72.1294973  31.5339993  76.8539989  71.1624973  30.8969993
  76.0989989  72.4944973  29.5459993  76.4409989  71.9904973  28.7909993
  75.2149989  72.8094973  29.2999993  77.0049989  73.6854973  29.8119993
  78.2309989  73.5534973  29.8929993  76.4109989  74.8654973  29.9589993
  75.5549989  74.9264973  29.8969993  76.8819989  75.5674973  30.1159993
  75.3109989  69.4274973  29.6339993  74.7689989  69.3914973  28.5339993
  76.2069989  68.5274973  30.0389993  76.6099989  68.5674973  30.7979993
  76.5899989  67.3834973  29.2279993  76.8629989  67.7244973  28.3619993
  77.7579989  66.6394973  29.8699993  77.5359989  66.4484973  30.7949993
  77.8679989  65.7854973  29.4229993  79.0759989  67.3854973  29.8279993
  79.4529989  67.3304973  28.9359993  78.9239989  68.3254973  30.0139993
  80.0579989  66.8244973  30.8279993  79.7689989  65.7834973  31.4219993
  81.1919989  67.4894973  31.0159993  81.3449989  68.2114973  30.5749993
  81.7729989  67.1974973  31.5779993  75.4269989  66.4284973  29.0069993
  75.2569989  65.9324973  27.9029993  74.6119989  66.1934973  30.0359993
  74.7299989  66.5134973  30.8259993  73.4259989  65.3524973  29.8949993
  73.7039989  64.4654973  29.6179993  72.6889989  65.2074973  31.2469993
  72.5469989  66.0934973  31.6159993  71.8129989  64.8264973  31.0799993
  73.4049989  64.3424973  32.3099993  73.4519989  63.4244973  32.0009993
  74.3179989  64.6524973  32.4179993  72.6829989  64.3894973  33.6709993
  72.7209989  65.2944973  34.0189993  71.7459989  64.1744973  33.5399993
  73.2799989  63.4244973  34.7119993  73.2259989  62.5154973  34.3769993
  74.2209989  63.6254973  34.8349993  72.5709989  63.5114973  36.0409993
  72.8319989  62.8384973  36.5609993  72.7709989  64.2844973  36.4339993
  71.6919989  63.4634973  35.9119993  72.4979989  65.9304973  28.8159993
  71.9519989  65.1894973  27.9999993  72.3629989  67.2564973  28.7929993
  72.7239989  67.7804973  29.3719993  71.5839989  67.9474973  27.7749993
  70.7039989  67.5394973  27.7449993  71.4299989  69.4304973  28.1269993
  72.3089989  69.8054973  28.2909993  71.0609989  69.8964973  27.3609993
  70.5489989  69.7004973  29.3349993  69.6429989  69.4114973  29.1419993
  70.8619989  69.1704973  30.0849993  70.5349989  71.1694973  29.7289993
  69.7299989  71.9534973  29.2189993  71.4239989  71.5504973  30.6379993
  71.9699989  70.9764973  30.9719993  71.4539989  72.3714973  30.8929993
  72.2309989  67.8034973  26.4069993  71.5419989  67.5534973  25.4219993
  73.5559989  67.9274973  26.3559993  74.0459989  68.1284973  27.0339993
  74.2949989  67.7274973  25.1179993  73.9859989  68.3884973  24.4789993
  75.7869989  67.9224973  25.3309993  76.0659989  67.3704973  26.0779993
  76.2549989  67.5964973  24.5459993  76.2269989  69.3514973  25.5969993
  76.0849989  69.8894973  24.8029993  75.6809989  69.7344973  26.3009993
  77.6589989  69.4094973  25.9889993  77.8409989  68.7174973  26.6439993
  78.2109989  69.2194973  25.2149993  78.0319989  70.7024973  26.5399993
  77.5689989  71.3884973  26.3049993  79.0559989  70.8964973  27.3939993
  79.7789989  69.8734973  27.7899993  79.5979989  69.0824973  27.5039993
  80.4329989  69.9944973  28.3349993  79.3369989  72.1104973  27.8299993
  78.8659989  72.7804973  27.5689993  79.9909989  72.2304973  28.3749993
  74.0369989  66.3394973  24.5699993  73.8139989  66.1814973  23.3769993
  74.0399989  65.3474973  25.4539993  74.2019989  65.4654973  26.2899993
  73.7719989  63.9644973  25.1039993  74.4099989  63.6864973  24.4279993
  73.9369989  63.0784973  26.3349993  73.3929989  63.4344973  27.0549993
  73.5969989  62.1924973  26.1339993  75.3729989  62.9584973  26.8149993
  75.8369989  62.2994973  26.2749993  75.8269989  63.8054973  26.6819993
  75.4649989  62.5634973  28.2779993  74.5069989  62.0414973  28.8559993
  76.6159989  62.8184973  28.8899993  77.2619989  63.1834973  28.4559993
  76.7149989  62.6184973  29.7209993  72.3819989  63.8124973  24.5169993
  72.2039989  63.1174973  23.5199993  71.4039989  64.5114973  25.0959993
  71.4979989  64.9684973  25.8179993  70.0639989  64.5464973  24.5209993
  69.7099989  63.6434973  24.5269993  69.1339989  65.4304973  25.3489993
  69.5329989  66.3104973  25.4319993  68.2989989  65.5414973  24.8679993
  68.8299989  64.8984973  26.7379993  68.3109989  64.0814973  26.6689993
  69.6579989  64.6704973  27.1889993  68.0649989  65.9234973  27.5579993
  68.4709989  66.7974973  27.4469993  67.1549989  65.9894973  27.2299993
  68.0499989  65.5504973  29.0319993  67.6159989  64.6904973  29.1439993
  68.9609989  65.4524973  29.3499993  67.3449989  66.5714973  29.8519993
  67.3539989  66.3234973  30.7069993  67.7559989  67.3564973  29.7669993
  66.5029989  66.6454973  29.5739993  70.1229989  65.0534973  23.0869993
  69.5409989  64.4554973  22.1859993  70.8759989  66.1274973  22.8659993
  71.3141705  66.6117817  23.6364365  71.0449989  66.6694973  21.5229993
  70.0695657  66.8704209  21.0799881  71.8379989  67.9744973  21.5699993
  72.8343497  67.8053157  21.9783642  71.9230483  68.4136138  20.5759956
  71.1899989  69.0024973  22.4369993  69.8309989  69.2284973  22.4259993
  69.5409989  70.1814973  23.2939993  68.5103353  70.5063820  23.4364121
  70.6619989  70.5824973  23.8639993  70.7460165  71.3001619  24.5696893
  71.7089989  69.8644973  23.3429993  72.7255686  70.0559337  23.6865679
  71.7389989  65.6624973  20.6099993  71.3879989  65.5304973  19.4399993
  72.6819989  64.9034973  21.1669993  72.9259989  64.9774973  21.9879993
  73.3949989  63.8664973  20.4299993  73.6889989  64.2724973  19.5999993
  74.5909989  63.3724973  21.2429993  74.2709989  62.9894973  22.0749993
  75.0329989  62.6604973  20.7539993  75.5899989  64.4454973  21.5519993
  75.5869989  65.6374973  20.8439993  74.9639989  65.7684973  20.1659993
  76.4999989  66.6324973  21.1359993  76.4879989  67.4294973  20.6559993
  77.4279989  66.4454973  22.1369993  78.0439989  67.1144973  22.3319993
  77.4419989  65.2634973  22.8499993  78.0659989  65.1354973  23.5269993
  76.5289989  64.2714973  22.5569993  76.5439989  63.4764973  23.0389993
  72.5089989  62.6704973  20.0739993  72.9039989  61.8214973  19.2769993
  71.3089989  62.6044973  20.6509993  71.0219989  63.1764973  21.2249993
  70.3739989  61.5424973  20.3509993  70.8659989  60.7654973  20.0429993
  69.6079989  61.1544973  21.5969993  69.0939989  61.9154973  21.9099993
  68.9739989  60.4534973  21.3809993  70.5199989  60.6834973  22.6909993
  71.5699989  60.0874973  22.4259993  70.1459989  60.9464973  23.9169993
  70.6379989  60.7024973  24.5779993  69.4079989  61.3634973  24.0609993
  69.4239989  61.9764973  19.2419993  68.6139989  61.1844973  18.7609993
  69.5379989  63.2364973  18.8259993  70.0829989  63.8014973  19.1769993
  68.7659989  63.7724973  17.7549993  67.9849989  63.2284973  17.5669993
  68.2439989  65.1554973  18.0979993  67.7029989  65.0934973  18.9009993
  68.9979989  65.7294973  18.3069993  67.4209989  65.8114973  17.0069993
  67.9589989  65.9014973  16.2049993  66.6689989  65.2414973  16.7809993
  66.9229989  67.1464973  17.4219993  66.3489989  67.0504973  18.1979993
  67.6719989  67.7024973  17.6889993  66.1869989  67.8044973  16.3529993
  66.0179989  67.3474973  15.6439993  65.7519989  69.0794973  16.3949993
  65.9869989  69.8194973  17.4549993  66.4179989  69.4904973  18.1219993
  65.7089989  70.6334973  17.4819993  65.0919989  69.5864973  15.3679993
  64.9399989  69.1024973  14.6729993  64.8139989  70.4004973  15.3949993
  69.7089989  63.8304973  16.5809993  70.9239989  63.8454973  16.7979993
  69.1399989  63.8624973  15.3459993  68.1344341  63.8470232  15.2527145
  69.7230426  63.9017346  14.5222151 128.3889989  68.4404973  30.9699993
 127.5110450  68.9003112  31.1645990 128.9675753  69.0631107  30.4243783
 128.7442732  68.0428207  31.8277481 128.1209989  67.3024973  30.0999993
 128.6269989  67.4144973  29.2799993 128.5679989  65.9924973  30.7809993
 128.0839989  65.8864973  31.6149993 128.2499989  64.7924973  29.9009993
 128.5379989  63.9794973  30.3449993 127.2939989  64.7524973  29.7419993
 128.7149989  64.8794973  29.0539993 130.0589989  66.0604973  31.0659993
 130.3449989  65.2384973  31.4939993 130.5429989  66.1754973  30.2329993
 130.2429989  66.8104973  31.6529993 126.6409989  67.2384973  29.7469993
 125.7849989  67.4044973  30.6129993 126.3519989  67.0334973  28.4669993
 126.9449989  66.8994973  27.8589993 124.9809989  67.0184973  27.9769993
 124.5669989  67.8444973  28.2719993 124.9639989  66.9424973  26.4579993
 125.4279989  67.7154973  26.0989993 125.4599989  66.1574973  26.1769993
 123.5679989  66.8834973  25.8579993 123.1029989  66.0924973  26.1719993
 122.7839989  68.1124973  26.2959993 121.8919989  68.0804973  25.9159993
 122.7219989  68.1294973  27.2639993 123.2369989  68.9124973  25.9879993
 123.6639989  66.8024973  24.3439993 122.7719989  66.7644973  23.9649993
 124.1259989  67.5854973  24.0059993 124.1549989  66.0044973  24.0929993
 124.1769989  65.8644973  28.5479993 123.0279989  66.0434973  28.9389993
 124.7869989  64.6864973  28.5999993 125.5749989  64.5414973  28.2879993
 124.1589989  63.5194973  29.2019993 123.3239989  63.3424973  28.7419993
 125.0549989  62.3024973  29.0529993 124.6249989  61.5324973  29.4579993
 125.2099989  62.1274973  28.1119993 125.9029989  62.4684973  29.4939993
 123.8549989  63.7844973  30.6699993 122.7979989  63.4034973  31.1679993
 124.7729989  64.4644973  31.3509993 125.5309989  64.7054973  31.0239993
 124.5629989  64.8634973  32.7319993 124.3779989  64.0684973  33.2549993
 125.8039989  65.5284973  33.2979993 126.5609989  64.9384973  33.1579993
 125.9779989  66.3374973  32.7919993 125.7369989  65.8844973  34.7669993
 125.0099989  66.5094973  34.9179993 125.5389989  65.0894973  35.2859993
 127.0129989  66.4814973  35.2369993 127.7509989  65.9024973  34.9899993
 127.1559989  67.3304973  34.7899993 127.0209989  66.6864973  36.6769993
 126.3619989  66.3694973  37.1289993 127.9879989  67.3384973  37.3529993
 129.0139989  67.8454973  36.7059993 129.0679989  67.7614973  35.8519993
 129.6309989  68.2614973  37.1369993 127.9039989  67.4694973  38.6649993
 127.2319989  67.1384973  39.0879993 128.5209989  67.8854973  39.0959993
 123.3799989  65.8084973  32.8229993 122.5589989  65.6834973  33.7259993
 123.2859989  66.7284973  31.8639993 123.8749989  66.8294973  31.2459993
 122.1709989  67.6564973  31.7709993 122.1069989  68.1074973  32.6279993
 122.4109989  68.7044973  30.6759993 122.4799989  68.2594973  29.8169993
 121.2549989  69.6854973  30.6389993 121.4119989  70.3454973  29.9449993
 120.4319989  69.2084973  30.4509993 121.1809989  70.1314973  31.4969993
 123.6259989  69.4114973  30.9529993 124.2789989  68.8894973  30.8729993
 120.8569989  66.9304973  31.5099993 119.8119989  67.3474973  32.0019993
 120.9069989  65.8334973  30.7579993 121.7605069  65.5613151  30.2915871
 119.7239989  65.0104973  30.5659993 118.9174733  65.6227713  30.1625936
 119.9999989  63.8644973  29.5939993 120.8607289  63.2903929  29.9369968
 119.1321841  63.2089503  29.5215033 120.3119989  64.3134973  28.2079993
 120.9409989  63.5024973  27.2899993 121.0749989  64.1564973  26.1509993
 121.5512789  63.6842610  25.2917850 120.5559989  65.3614973  26.2999993
 120.5151217  66.0813892  25.5927620 120.0749989  65.4864973  27.5789993
 119.6093931  66.4191856  27.8974407 119.2729989  64.4444973  31.8989993
 118.0839989  64.4664973  32.2179993 120.2369989  63.9754973  32.6869993
 121.0669989  63.9474973  32.4649993 119.9529989  63.4624973  34.0139993
 119.2479989  62.8014973  33.9239993 121.1859989  62.7874973  34.6179993
 121.9349989  63.4044973  34.6179993 120.8819989  62.3814973  36.0449993
 121.6609989  61.9524973  36.4329993 120.6549989  63.1684973  36.5639993
 120.1349989  61.7624973  36.0529993 121.5599989  61.5734973  33.7869993
 122.3419989  61.1464973  34.1709993 120.8199989  60.9454973  33.7789993
 121.7569989  61.8514973  32.8789993 119.4679989  64.5684973  34.9369993
 118.5919989  64.3384973  35.7619993 119.9989989  65.7814973  34.7699993
 120.6619989  65.9534973  34.2499993 119.4699989  66.9334973  35.4829993
 119.6089989  66.7794973  36.4309993 120.1979989  68.2264973  35.1029993
 120.2429989  68.2804973  34.1359993 119.6659989  68.9794973  35.4049993
 121.5899989  68.3754973  35.6539993 121.5609989  68.3324973  36.6229993
 122.1389989  67.6344973  35.3539993 122.2219989  69.6764973  35.2249993
 121.8779989  70.2304973  34.1779993 123.1489989  70.1764973  36.0299993
 123.3619989  69.7604973  36.7519993 123.5379989  70.9174973  35.8299993
 117.9939989  67.0844973  35.1869993 117.1969989  67.2284973  36.1009993
 117.6289989  67.0234973  33.9069993 118.1849989  66.9294973  33.2579993
 116.2339989  67.1124973  33.4859993 115.8869989  67.9924973  33.6999993
 116.1799989  67.0124973  32.5229993 115.3759989  66.0524973  34.1549993
 114.2989989  66.3574973  34.6649993 115.8679989  64.8154973  34.1529993
 116.6119989  64.6054973  33.7759993 115.1949989  63.6904973  34.7899993
 114.3389989  63.5724973  34.3489993 116.0339989  62.4314973  34.6419993
 116.1349989  62.2354973  33.6979993 116.9209989  62.6064973  34.9919993
 115.4739989  61.2094973  35.3329993 115.3299989  61.4064973  36.2719993
 114.6089989  60.9914973  34.9529993 116.3779989  60.0384973  35.2069993
 115.9089989  59.2404973  35.4979993 116.6039989  59.9094973  34.2729993
 117.6039989  60.1834973  35.9809993 118.3199989  60.4074973  35.5609993
 117.6899989  59.9904973  37.3119993 116.6159989  59.6754973  37.9959993
 115.8599989  59.5924973  37.5949993 116.6679989  59.5514973  38.8449993
 118.8489989  60.1094973  37.9349993 119.5569989  60.3114973  37.4909993
 118.8949989  59.9844973  38.7849993 114.9399989  63.9524973  36.2619993
 113.7949989  63.9714973  36.7129993 116.0269989  64.1504973  36.9929993
 116.8189989  64.1424973  36.6589993 116.0099989  64.4004973  38.4199993
 115.6259989  63.6224973  38.8539993 117.4419989  64.6284973  38.9179993
 117.8769989  65.2914973  38.3599993 117.4249989  65.1424973  40.3399993
 118.3349989  65.2834973  40.6439993 116.9399989  65.9814973  40.3749993
 116.9889989  64.4934973  40.9139993 118.2099989  63.3244973  38.8389993
 119.1169989  63.4634973  39.1529993 117.7749989  62.6584973  39.3939993
 118.2299989  63.0154973  37.9199993 115.1499989  65.5934973  38.7739993
 114.3899989  65.5424973  39.7369993 115.2769989  66.6574973  37.9899993
 115.8259989  66.6914973  37.3289993 114.5039989  67.8684973  38.1669993
 114.7129989  68.2394973  39.0389993 114.8569989  68.9014973  37.1059993
 115.8169989  69.0404973  37.1109993 114.6259989  68.5464973  36.2329993
 114.1719989  70.2274973  37.2889993 114.6909989  71.1354973  38.1919993
 115.4459989  70.9154973  38.6879993 114.0939989  72.3644973  38.3589993
 114.4479989  72.9764973  38.9629993 112.9629989  72.6874973  37.6239993
 112.3699989  73.9174973  37.7959993 111.7009989  73.9794973  37.2919993
 112.4339989  71.7774973  36.7269993 111.6719989  71.9934973  36.2389993
 113.0389989  70.5444973  36.5559993 112.6869989  69.9314973  35.9519993
 113.0469989  67.5484973  38.0839993 112.2829989  67.8674973  38.9769993
 112.6459989  66.8764973  37.0209993 113.1619989  66.6264973  36.3799993
 111.2539989  66.5054973  36.8649993 110.7309989  67.3214973  36.9019993
 111.0369989  65.8454973  35.5309993 111.7809989  65.2564973  35.3299993
 110.2389989  65.2944973  35.5609993 110.9019989  66.8764973  34.4609993
 110.3999989  67.9684973  34.7499993 111.3349989  66.5714973  33.2659993
 111.2779989  67.1454973  32.6289993 111.6769989  65.7964973  33.1169993
 110.7619989  65.6234973  37.9909993 109.6029989  65.7024973  38.3719993
 111.6419989  64.8104973  38.5509993 112.4539989  64.7144973  38.2839993
 111.2769989  64.0004973  39.6939993 110.4089989  63.6084973  39.5109993
 112.3139989  62.8994973  39.8919993 113.1939989  63.2994973  39.9749993
 112.1329989  62.4364973  40.7249993 112.3269989  61.9064973  38.7659993
 111.4939989  62.0714973  37.6669993 110.9279989  62.8084973  37.6279993
 111.4929989  61.1594973  36.6329993 110.9319989  61.2844973  35.9019993
 112.3239989  60.0644973  36.6859993 112.3249989  59.4464973  35.9909993
 113.1549989  59.8844973  37.7719993 113.7149989  59.1424973  37.8089993
 113.1579989  60.8014973  38.8029993 113.7239989  60.6754973  39.5299993
 111.1299989  64.8284973  40.9759993 110.2779989  64.5234973  41.8099993
 111.9469989  65.8704973  41.1049993 112.5319989  66.0854973  40.5129993
 111.9349989  66.7554973  42.2629993 111.6439989  66.2274973  43.0229993
 113.3409989  67.3164973  42.4899993 113.6599989  67.6924973  41.6549993
 113.2809989  68.0464973  43.1249993 114.3779989  66.3204973  42.9969993
 114.4069989  65.5414973  42.4199993 115.7429989  66.9784973  42.9949993
 116.4069989  66.3484973  43.3169993 115.9689989  67.2524973  42.0919993
 115.7279989  67.7564973  43.5739993 113.9979989  65.8774973  44.3969993
 114.6539989  65.2434973  44.7249993 113.9719989  66.6484973  44.9849993
 113.1239989  65.4564973  44.3779993 110.9649989  67.9124973  42.1049993
 110.0149989  68.0514973  42.8729993 111.2589989  68.7854973  41.1549993
 111.9669989  68.7334973  40.6699993 110.4139989  69.9224973  40.8349993
 109.9339989  70.1944973  41.6329993 111.2539989  71.1034973  40.3689993
 111.8539989  70.8044973  39.6679993 110.6679989  71.7694973  39.9749993
 112.0709989  71.7574973  41.4699993 112.6299989  71.0894973  41.8959993
 112.6649989  72.4184973  41.0809993 111.2019989  72.4144973  42.5039993
 110.3939989  73.2374973  42.1549993 111.3259989  72.0704973  43.6509993
 109.4179989  69.5254973  39.7669993 109.7949989  69.0324973  38.7079993
 108.1419989  69.6924973  40.0779993 107.8749989  70.1194973  40.7759993
 107.0589989  69.1624973  39.2569993 106.2369989  69.4314973  39.6959993
 107.0969989  69.7324973  37.8379993 106.9769989  70.6934973  37.8859993
 107.9779989  69.5744973  37.4629993 106.0559989  69.1594973  36.8929993
 106.1909989  68.2034973  36.8049993 105.1719989  69.2874973  37.2709993
 106.1169989  69.7934973  35.5499993 105.3889989  69.4574973  35.0039993
 105.9849989  70.7504973  35.6409993 107.3829989  69.5434973  34.8729993
 107.9389989  69.0054973  35.2479993 107.7399989  70.1004973  33.6969993
 106.9169989  70.9244973  33.0859993 106.1529989  71.1074973  33.4359993
 107.1429989  71.2804973  32.3359993 108.9129989  69.8194973  33.1539993
 109.4519989  69.2794973  33.5509993 109.1359989  70.1764973  32.4039993
 107.1089989  67.6414973  39.1619993 106.9689989  67.1154973  38.0559993
 107.3119989  66.9474973  40.3019993 106.6969989  67.4954973  41.5329993
 105.7469989  67.6544973  41.4179993 107.0979989  68.3414973  41.7879993
 106.9589989  66.4334973  42.5479993 106.3409989  66.4914973  43.2929993
 107.8539989  66.5044973  42.9159993 106.7819989  65.1854973  41.7959993
 105.8459989  64.9374973  41.7399993 107.2459989  64.4484973  42.2229993
 107.3609989  65.4784973  40.4149993 108.2669989  65.1534973  40.2909993
 106.5229989  64.7844973  39.3609993 105.2989989  64.7384973  39.4469993
 107.1839989  64.2344973  38.3669993 108.0409989  64.2334973  38.2919993
 106.4759989  63.5684973  37.2939993 105.5249989  63.6954973  37.4379993
 106.8559989  64.1814973  35.9419993 107.8079989  64.0654973  35.7989993
 106.0989989  63.4914973  34.8189993 106.3479989  63.8874973  33.9689993
 106.3199989  62.5474973  34.8119993 105.1449989  63.5984973  34.9579993
 106.5269989  65.5774973  35.9469993 106.8519989  65.9394973  36.6319993
 106.7549989  62.0784973  37.2969993 107.7959989  61.6294973  36.8159993
 105.8139989  61.3144973  37.8429993 105.0889989  61.6204973  38.1909993
 105.9399989  59.8644973  37.8959993 105.3639989  59.4634973  37.2269993
 106.8499989  59.6094973  37.6769993 105.5769989  59.3254973  39.2699993
 105.7479989  60.0104973  40.2779993 105.0749989  58.0934973  39.2929993
 104.9729989  57.6104973  38.5889993 104.6459989  57.4394973  40.5239993
 103.9939989  58.0254973  40.9379993 104.0039989  56.0854973  40.2169993
 103.5399989  55.7734973  41.0099993 103.3339989  56.2074973  39.5259993
 104.9669989  55.0234973  39.7729993 105.3379989  54.7374973  38.4939993
 105.0319989  55.1844973  37.7379993 106.2299989  53.6934973  38.4829993
 106.5909989  53.3524973  37.7809993 106.4509989  53.2834973  39.7729993
 107.2639989  52.2744973  40.2629993 107.7679989  51.7404973  39.6919993
 107.2979989  52.0894973  41.6449993 107.8369989  51.4204973  42.0009993
 106.5539989  52.8714973  42.4919993 106.5989989  52.7254973  43.4089993
 105.7349989  53.8784973  41.9989993 105.2299989  54.4034973  42.5769993
 105.6839989  54.0894973  40.6169993 105.7869989  57.2474973  41.5049993
 105.5699989  57.2594973  42.7109993 106.9989989  57.0814973  40.9899993
 107.1639989  57.0634973  40.1459993 108.1659989  56.9134973  41.8329993
 108.0149989  56.1814973  42.4519993 109.3839989  56.5774973  40.9829993
 109.4989989  57.2664973  40.3099993 110.1749989  56.5934973  41.5439993
 109.2909989  55.2304973  40.2999993 109.2049989  54.5344973  40.9699993
 108.4889989  55.2004973  39.7549993 110.4999989  54.9464973  39.4319993
 110.6259989  55.6704973  38.7989993 111.2969989  54.9094973  39.9829993
 110.3339989  53.6334973  38.6819993 110.2459989  52.9064973  39.3179993
 109.5139989  53.6584973  38.1649993 111.4819989  53.3634973  37.7769993
 111.3529989  52.5904973  37.3559993 111.5499989  54.0194973  37.1789993
 112.2319989  53.3184973  38.2539993 108.4029989  58.1834973  42.6129993
 108.5649989  58.1544973  43.8329993 108.3969989  59.2974973  41.8819993
 108.3329989  59.2894973  41.0239993 108.4959989  60.6364973  42.4379993
 109.3929989  60.7574973  42.7869993 108.2299989  61.6724973  41.3579993
 107.2729989  61.7504973  41.2199993 108.5439989  62.5384973  41.6629993
 109.0219989  61.2734973  39.7959993 108.2799989  60.6064973  39.1289993
 107.4969989  60.8134973  43.5559993 107.8509989  61.2434973  44.6519993
 106.2449989  60.4724973  43.2549993 106.0099989  60.1774973  42.4819993
 105.1509989  60.5644973  44.1999993 105.0199989  61.4984973  44.4259993
 103.8749989  60.0194973  43.5739993 104.0169989  59.1054973  43.2819993
 103.1669989  59.9984973  44.2369993 103.4599989  60.8554973  42.4219993
 102.6179989  60.3824973  41.4279993 102.2809989  59.5174973  41.4809993
 102.2769989  61.1884973  40.3599993 101.7149989  60.8684973  39.6919993
 102.7759989  62.4694973  40.2919993 102.5529989  63.0174973  39.5739993
 103.6009989  62.9384973  41.2799993 103.9299989  63.8074973  41.2329993
 103.9439989  62.1404973  42.3329993 104.5089989  62.4674973  42.9949993
 105.4689989  59.8174973  45.4609993 105.5009989  60.4084973  46.5319993
 105.7359989  58.5244973  45.3279993 105.7309989  58.1124973  44.5729993
 106.0659989  57.6794973  46.4649993 105.2659989  57.5994973  47.0079993
 106.5029989  56.2844973  45.9849993 107.1549989  56.3804973  45.2729993
 107.1399989  55.5134973  47.1289993 107.4119989  54.6364973  46.8169993
 107.9169989  55.9964973  47.4519993 106.4979989  55.4144973  47.8499993
 105.2889989  55.5284973  45.4659993 105.5609989  54.6484973  45.1619993
 104.6359989  55.4374973  46.1769993 104.8949989  56.0174973  44.7269993
 107.1559989  58.2904973  47.3239993 107.0389989  58.3064973  48.5449993
 108.2039989  58.7914973  46.6809993 108.2889989  58.7714973  45.8249993
 109.3129989  59.4254973  47.3689993 109.6819989  58.7754973  47.9869993
 110.3679989  59.8434973  46.3529993 110.8959989  59.0674973  46.1089993
 109.9249989  60.1504973  45.5459993 111.2889989  60.9254973  46.8479993
 111.7779989  60.8914973  48.1439993 111.5369989  60.1974973  48.7149993
 112.6239989  61.8904973  48.5869993 112.9519989  61.8724973  49.4569993
 112.9819989  62.9214973  47.7269993 113.8259989  63.9194973  48.1559993
 114.1619989  63.7034973  48.8949993 112.4989989  62.9444973  46.4399993
 112.7459989  63.6334973  45.8659993 111.6509989  61.9524973  45.9959993
 111.3229989  61.9734973  45.1259993 108.8829989  60.6224973  48.2009993
 109.1879989  60.6954973  49.3919993 108.1889989  61.5614973  47.5779993
 107.9454516  61.4668970  46.6023790 107.8099989  62.7824973  48.2669993
 108.6767198  63.2051241  48.7752125 107.2779989  63.8114973  47.2719993
 106.4763291  63.3775611  46.6744006 106.9047839  64.6919323  47.7951099
 108.3199989  64.2954973  46.3059993 109.4829989  64.9184973  46.7069993
 110.2009989  65.2264973  45.6399993 111.1615173  65.7305169  45.7470862
 109.5509989  64.8254973  44.5679993 109.8599803  64.9254254  43.6116287
 108.3719989  64.2424973  44.9569993 107.6868029  63.8460305  44.2077184
 106.7739989  62.4944973  49.3399993 106.7619989  63.1384973  50.3859993
 105.9219989  61.5064973  49.0819993 105.9219989  61.0584973  48.3479993
 104.9049989  61.0924973  50.0259993 104.4429989  61.8844973  50.3429993
 103.8889989  60.1744973  49.3549993 104.3499989  59.4004973  48.9949993
 103.2659989  59.8484973  50.0229993 103.1209989  60.8474973  48.2529993
 103.2999989  62.1984973  47.9879993 103.8909989  62.6944973  48.5079993
 102.6119989  62.8154973  46.9619993 102.7429989  63.7204973  46.7929993
 101.7319989  62.0904973  46.1889993 101.2679989  62.5054973  45.4979993
 101.5399989  60.7464973  46.4429993 100.9439989  60.2564973  45.9239993
 102.2329989  60.1304973  47.4669993 102.1019989  59.2244973  47.6309993
 105.5399989  60.3884973  51.2029993 105.0829989  60.5414973  52.3289993
 106.6189989  59.6504973  50.9479993 106.9239989  59.5034973  50.1579993
 107.3819989  59.0214973  52.0129993 106.7919989  58.4464973  52.5249993
 108.4929989  58.1534973  51.4459993 108.9879989  57.7444973  52.1729993
 108.1089989  57.4604973  50.8869993 109.0929989  58.7004973  50.9149993
 107.9489989  60.0874973  52.9229993 107.8969989  59.9554973  54.1459993
 108.4469989  61.1694973  52.3279993 108.5209989  61.2734973  51.4769993
 108.9129989  62.2824973  53.1289993 109.5989989  61.9354973  53.7199993
 109.5319989  63.3914973  52.2789993 108.9059989  63.6964973  51.6039993
 109.8809989  64.5544973  53.1949993 110.2759989  65.2704973  52.6729993
 109.0759989  64.8774973  53.6289993 110.5139989  64.2584973  53.8679993
 110.7539989  62.8664973  51.5549993 111.1409989  63.5754973  51.0179993
 111.4069989  62.5584973  52.2029993 110.4969989  62.1284973  50.9799993
 107.7679989  62.8624973  53.9269993 107.9289989  63.1424973  55.1099993
 106.6069989  63.0174973  53.2879993 106.4879989  62.8414973  52.4549993
 105.4259989  63.5104973  53.9769993 105.6669989  64.3894973  54.3099993
 104.2319989  63.6384973  53.0439993 104.4479989  64.2424973  52.3169993
 104.0329989  62.7764973  52.6469993 103.0319989  64.1434973  53.7789993
 103.1849989  65.0594973  54.8059993 104.0359989  65.3604973  55.0299993
 102.0909989  65.5314973  55.4999993 102.2059989  66.1444973  56.1889993
 100.8279989  65.0924973  55.1699993 100.0889989  65.4104973  55.6359993
 100.6599989  64.1804973  54.1479993  99.8069989  63.8834973  53.9249993
 101.7579989  63.7084973  53.4569993 101.6409989  63.0934973  52.7699993
 105.0359989  62.6244973  55.1449993 104.6109989  63.1314973  56.1749993
 105.1809989  61.3114973  54.9929993 105.4339989  60.9354973  54.2619993
 104.9139989  60.3904973  56.0849993 103.9969989  60.5214973  56.3739993
 105.0789989  58.9394973  55.6239993 105.9429989  58.8524973  55.1929993
 105.0939989  58.3694973  56.4079993 104.0049989  58.4134973  54.6649993
 103.8979989  59.0194973  53.9149993 104.4299989  57.0534973  54.1319993
 103.7519989  56.7174973  53.5249993 105.2729989  57.1394973  53.6599993
 104.5359989  56.4344973  54.8709993 102.6819989  58.3154973  55.4029993
 101.9989989  57.9824973  54.7999993 102.7739989  57.7074973  56.1529993
 102.4269989  59.1934973  55.7279993 105.8449989  60.6704973  57.2489993
 105.4129989  60.6934973  58.3989993 107.1139989  60.9204973  56.9459993
 107.4349989  60.8934973  56.1489993 108.0779989  61.2684973  57.9759993
 108.0729989  60.5644973  58.6429993 109.4909989  61.3704973  57.3959993
 109.4989989  62.0094973  56.6659993 110.4359989  61.8254973  58.4889993
 111.3349989  61.8934973  58.1319993 110.1539989  62.6924973  58.8209993
 110.4249989  61.1824973  59.2149993 109.9349989  60.0104973  56.8609993
 110.1279989  59.4234973  57.6089993 109.2029989  59.6094973  56.3669993
 111.1499989  60.0864973  55.9669993 111.3819989  59.1964973  55.6599993
 110.9549989  60.6504973  55.2029993 111.8939989  60.4614973  56.4629993
 107.6899989  62.5894973  58.6329993 107.7499989  62.7234973  59.8539993
 107.2639989  63.5474973  57.8139993 107.2619989  63.4754973  56.9569993
 106.7579989  64.8164973  58.3019993 107.4679989  65.2414973  58.8089993
 106.3689989  65.7364973  57.1319993 105.8329989  65.2354973  56.4969993
 105.5529989  66.9064973  57.6409993 105.3119989  67.4814973  56.8979993
 104.7469989  66.5774973  58.0689993 106.0759989  67.4114973  58.2829993
 107.6259989  66.2384973  56.4359993 107.3779989  66.8184973  55.6989993
 108.1699989  66.7344973  57.0679993 108.1319989  65.4834973  56.0969993
 105.5679989  64.6114973  59.2209993 105.4959989  65.2424973  60.2669993
 104.6579989  63.7114973  58.8509993 104.6869989  63.2794973  58.1079993
 103.5189989  63.3794973  59.6909993 103.0139989  64.1964973  59.8259993
 102.6219989  62.3434973  59.0129993 103.1819989  61.6384973  58.6519993
 102.0549989  61.9374973  59.6869993 101.7399989  62.8794973  57.8979993
 102.2659989  63.3964973  57.2679993 101.1089989  61.7234973  57.1409993
 100.5469989  62.0704973  56.4299993 101.8059989  61.1674973  56.7589993
 100.5699989  61.1934973  57.7489993 100.6749989  63.7734973  58.5139993
 100.1019989  64.1244973  57.8139993 100.1419989  63.2584973  59.1389993
 101.1009989  64.5084973  58.9819993 103.9649989  62.8534973  61.0309993
 103.4199989  63.2504973  62.0529993 104.9769989  61.9934973  61.0329993
 105.3479989  61.6824973  60.3219993 105.5469989  61.5014973  62.2769993
 104.8529989  61.0324973  62.7669993 106.6899989  60.5124973  61.9909993
 107.3149989  60.9134973  61.3669993 107.4259989  60.1904973  63.2659993
 108.1439989  59.5664973  63.0769993 107.7959989  61.0054973  63.6409993
 106.8119989  59.7924973  63.9029993 106.1179989  59.2454973  61.3799993
 106.8369989  58.6204973  61.1989993 105.4889989  58.8434973  61.9989993
 105.6619989  59.4624973  60.5519993 106.0359989  62.6594973  63.1439993
 105.7659989  62.6934973  64.3429993 106.7169989  63.6234973  62.5239993
 106.9419989  63.5974973  61.6939993 107.1419989  64.8254973  63.2279993
 107.6659989  64.5274973  63.9879993 107.9979989  65.7184973  62.3249993
 107.5309989  65.8514973  61.4849993 108.0869989  66.5894973  62.7419993
 109.6439989  65.0704973  61.9779993 109.5579989  64.1464973  61.2169993
 105.9539989  65.6384973  63.7339993 105.9919989  66.1604973  64.8419993
 104.9069989  65.7474973  62.9239993 104.8629989  65.3804973  62.1469993
 103.7249989  66.5124973  63.2929993 104.0029989  67.3974973  63.5779993
 102.7969989  66.6544973  62.0819993 102.6159989  65.7704973  61.7259993
 101.9489989  67.0174973  62.3839993 103.3319989  67.5414973  60.9419993
 104.2139989  67.2424973  60.6729993 102.4029989  67.4354973  59.7399993
 102.7389989  67.9934973  59.0209993 102.3639989  66.5134973  59.4409993
 101.5139989  67.7314973  59.9909993 103.4449989  68.9794973  61.4269993
 103.7819989  69.5374973  60.7089993 102.5709989  69.2984973  61.7009993
 104.0539989  69.0204973  62.1809993 102.9969989  65.8574973  64.4609993
 102.4849989  66.5464973  65.3419993 103.0059989  64.5294973  64.4909993
 103.3079989  64.0404973  63.8509993 102.4999989  63.7764973  65.6239993
 101.5709989  64.0184973  65.7619993 102.5649989  62.2654973  65.3579993
 103.4479989  62.0344973  65.0279993 102.3289989  61.4974973  66.6489993
 102.3719989  60.5444973  66.4709993 103.0099989  61.7364973  67.2969993
 101.4539989  61.7204973  67.0029993 101.5399989  61.8804973  64.2899993
 100.6509989  61.9214973  64.6759993 101.5689989  62.5344973  63.5739993
 101.7609989  60.5034973  63.7089993 101.0809989  60.3204973  63.0409993
 102.6379989  60.4634973  63.2969993 101.7059989  59.8414973  64.4159993
 103.3009989  64.1164973  66.8559993 102.7379989  64.4294973  67.9019993
 104.6209989  64.0944973  66.7119993 105.0219989  63.8704973  65.9849993
 105.5059989  64.4544973  67.7959993 105.2999989  63.8634973  68.5369993
 106.9529989  64.2794973  67.3939993 107.1199989  64.8084973  66.5979993
 107.5159989  64.6394973  68.0969993 107.3659989  62.8774973  67.1269993
 108.5979989  62.6144973  66.5499993 109.1649989  63.3184973  66.3299993
 108.9879989  61.3164973  66.2999993 109.8159989  61.1464973  65.9109993
 108.1519989  60.2694973  66.6259993 108.4189989  59.3934973  66.4629993
 106.9199989  60.5214973  67.1939993 106.3529989  59.8164973  67.4089993
 106.5319989  61.8204973  67.4419993 105.7009989  61.9874973  67.8249993
 105.2929989  65.8884973  68.2269993 105.4519989  66.1984973  69.3989993
 104.9489989  66.7634973  67.2829993 104.8549989  66.5574973  66.4529993
 104.6989989  68.1624973  67.5809993 105.4479989  68.5114973  68.0889993
 104.5829989  68.9614973  66.2989993 103.8709989  68.5984973  65.7499993
 104.3429989  69.8784973  66.5049993 105.7909989  68.9374973  65.5849993
 105.9449989  68.1554973  65.3199993 103.4409989  68.3084973  68.4289993
 103.4209989  69.0724973  69.3909993 102.4289989  67.4984973  68.1579993
 102.3679989  66.9944973  67.4639993 101.3109989  67.4294973  69.0879993
 100.9149989  68.3124973  69.1499993 100.2329989  66.4594973  68.5899993
 100.6339989  65.6044973  68.3679993  99.2049989  66.2364973  69.6819993
  98.5239989  65.6224973  69.3649993  99.6389989  65.8614973  70.4639993
  98.7929989  67.0824973  69.9169993  99.5819989  67.0294973  67.3409993
  98.8989989  66.4174973  67.0239993  99.1769989  67.8854973  67.5489993
 100.2539989  67.1494973  66.6519993 101.8059989  66.9984973  70.4659993
 101.4949989  67.6374973  71.4729993 102.6229989  65.9494973  70.4939993
 102.8619989  65.5114973  69.7939993 103.1909989  65.4474973  71.7349993
 102.4549989  65.2754973  72.3429993 103.9659989  64.1544973  71.4679993
 104.6919989  64.3544973  70.8569993 104.3689989  63.8624973  72.3009993
 103.1569989  62.9894973  70.8899993 102.7459989  63.2514973  70.0509993
 104.0899989  61.8184973  70.6289993 103.5839989  61.0764973  70.2629993
 104.7749989  62.0854973  69.9969993 104.5069989  61.5454973  71.4609993
 102.0509989  62.6084973  71.8489993 101.5409989  61.8704973  71.4789993
 102.4359989  62.3414973  72.6979993 101.4649989  63.3694973  71.9859993
 104.1199989  66.4704973  72.3939993 104.2839989  66.4584973  73.6069993
 104.7049989  67.3724973  71.5939993 104.5869989  67.3924973  70.7419993
 105.6029989  68.4134973  72.0859993 106.2069989  67.9824973  72.7109993
 106.3949989  69.0264973  70.9569993 107.2279989  69.3854973  71.3009993
 106.6269989  68.3404973  70.3119993 105.6729989  70.0414973  70.3219993
 104.8799989  69.7914973  70.2069993 104.8469989  69.5184973  72.8149993
 105.4519989  70.3264973  73.5189993 103.5229989  69.5344973  72.6829993
 103.0849989  69.0444973  72.1279993 102.7049989  70.4094973  73.4939993
 103.2409989  71.1684973  73.7749993 101.5179989  70.9674973  72.7039993
 100.9239989  71.4394973  73.3089993 102.0229989  71.9244973  71.6519993
 101.2729989  72.2794973  71.1499993 102.4989989  72.6534973  72.0789993
 102.6219989  71.4564973  71.0489993 100.7839989  69.8964973  72.0879993
 101.1659989  69.1654973  72.2489993 102.2229989  69.6414973  74.7009993
 102.1379989  70.1824973  75.8039993 101.9589989  68.3554973  74.5059993
 102.0109989  67.9554973  73.7459993 101.5479989  67.5134973  75.6159993
 100.8949989  68.0284973  76.1149993 100.9309989  66.2074973  75.1209993
 101.5879989  65.7064973  74.6129993 100.4879989  65.3894973  76.3219993
 100.0939989  64.5564973  76.0189993 101.2549989  65.1984973  76.8839993
  99.8319989  65.8904973  76.8309993  99.7519989  66.4944973  74.2079993
  99.0099989  66.8194973  74.7419993  99.9929989  67.2054973  73.5939993
  99.2999989  65.2924973  73.4159993  98.5479989  65.5384973  72.8549993
 100.0299989  64.9784973  72.8589993  99.0309989  64.5864973  74.0239993
 102.7119989  67.1554973  76.5089993 103.2549989  66.0694973  76.3649993
 103.0359989  68.0514973  77.4479993 102.6259989  68.8044973  77.5119993
 104.0909989  67.9034973  78.4709993 104.8689989  68.3504973  78.1019993
 103.6239989  68.5384973  79.7769993 103.4069989  69.4694973  79.6129993
 102.8059989  68.1024973  80.0629993 104.6409989  68.4614973  80.9039993
 104.8489989  67.5314973  81.0829993 105.4649989  68.8864973  80.6199993
 104.1599989  69.1124973  82.1699993 103.0649989  69.6214973  82.1749993
 104.8879989  69.1004973  83.1339993 104.5219989  66.4624973  78.7579993
 105.6949989  66.1034973  78.6079993 103.5509989  65.6384973  79.1599993
 102.7399989  65.9024973  79.2699993 103.7339989  64.2144973  79.4579993
 104.1499989  64.1764973  80.3329993 102.3779989  63.5144973  79.4429993
 101.7999989  63.9374973  80.0969993 101.9669989  63.6464973  78.5739993
 102.4399989  62.0294973  79.7339993 103.0369989  61.6014973  79.0999993
 102.8159989  61.8894973  80.6169993 101.0759989  61.3794973  79.6589993
 100.0849989  62.0284973  79.3139993 101.0159989  60.0914973  79.9739993
 101.7289989  59.6724973  80.2099993 100.2639989  59.6754973  79.9419993
 104.6669989  63.4884973  78.4929993 105.4499989  62.6284973  78.8969993
 104.5569989  63.8204973  77.2199993 104.0109989  64.4204973  76.9349993
 105.3419989  63.2094973  76.1789993 105.8079989  62.4444973  76.5509993
 104.4339989  62.7444973  75.0569993 104.0489989  63.5184973  74.6159993
 104.9619989  62.2734973  74.3939993 103.3259989  61.8464973  75.5369993
 102.0199989  62.2914973  75.4869993 101.8319989  63.1414973  75.1589993
 100.9929989  61.4814973  75.9219993 100.1129989  61.7804973  75.8879993
 101.2829989  60.2144973  76.4119993 100.2609989  59.4034973  76.8489993
 100.5779989  58.6724973  77.1159993 102.5879989  59.7704973  76.4679993
 102.7769989  58.9224973  76.8009993 103.6119989  60.5854973  76.0299993
 104.4919989  60.2874973  76.0659993 106.3729989  64.1794973  75.6469993
 107.4399989  63.7464973  75.2279993 106.0459989  65.4794973  75.6929993
 105.3019989  65.7544973  76.0249993 106.8909989  66.5754973  75.1959993
 106.8989989  66.5024973  74.2289993 106.3249989  67.9124973  75.6219993
 106.8919989  68.6254973  75.2879993 105.4299989  68.0154973  75.2609993
 106.2899989  67.9554973  76.5899993 108.3059989  66.4754973  75.6939993
 109.2639989  66.6284973  74.9319993 108.4349989  66.1644973  76.9819993
 107.7619989  66.0874973  77.5119993 109.7199989  65.9214973  77.6369993
 110.1249989  66.7874973  77.7989993 109.4859989  65.1774973  78.9409993
 110.3369989  65.0144973  79.3779993 108.9219989  65.7114973  79.5219993
 109.0499989  64.3304973  78.7569993 110.7009989  65.1254973  76.7649993
 111.9039989  65.3824973  76.7869993 110.1899989  64.1534973  76.0159993
 109.3539989  63.9544973  75.9999993 111.0089989  63.3344973  75.1499993
 111.9389989  63.5464973  75.3249993 110.7459989  61.8594973  75.4449993
 109.8229989  61.6594973  75.2239993 111.3009989  61.3224973  74.8579993
 111.0069989  61.4294973  76.8919993 110.4599989  61.9494973  77.5009993
 110.6419989  59.9614973  77.0559993 110.8069989  59.6874973  77.9719993
 109.7039989  59.8354973  76.8449993 111.1829989  59.4244973  76.4559993
 112.4689989  61.6734973  77.2329993 112.6369989  61.4024973  78.1489993
 113.0319989  61.1574973  76.6349993 112.6719989  62.6164973  77.1329993
 110.7319989  63.6234973  73.6799993 111.6149989  63.4544973  72.8439993
 109.4949989  64.0194973  73.3749993 108.8979989  64.1984973  73.9679993
 109.0269989  64.1894973  72.0009993 109.2179989  63.3614973  71.5329993
 107.5329989  64.4574973  71.9739993 107.2399989  64.5674973  71.0559993
 107.0629989  63.7104973  72.3749993 107.3399989  65.2664973  72.4729993
 109.7499989  65.3094973  71.2929993 110.0719989  65.1824973  70.1159993
 110.0059989  66.4064973  71.9989993 109.7779989  66.5234973  72.8199993
 110.7189989  67.5214973  71.3949993 110.2849989  67.7184973  70.5499993
 110.6499989  68.7804973  72.2609993 111.1619989  68.6424973  73.0729993
 111.2129989  69.9514973  71.4719993 111.1739989  70.7554973  72.0129993
 112.1349989  69.7674973  71.2329993 110.6899989  70.0794973  70.6649993
 109.2869989  69.0634973  72.5939993 109.2519989  69.7544973  73.0709993
 112.1749989  67.1444973  71.1449993 112.7589989  67.5434973  70.1389993
 112.7469989  66.3544973  72.0499993 112.3669989  66.1054973  72.7799993
 114.0969989  65.8384973  71.8669993 114.7119989  66.5704973  71.7059993
 114.3929989  65.3924973  72.6759993 114.1289989  64.8654973  70.6949993
 115.0719989  64.8604973  69.9049993 113.0779989  64.0624973  70.5749993
 112.4209989  64.0504973  71.1299993 112.9489989  63.1244973  69.4809993
 113.7189989  62.5344973  69.4869993 111.6929989  62.2564973  69.6359993
 110.9069989  62.8224973  69.5959993 111.6449989  61.2314973  68.5209993
 110.8509989  60.6834973  68.6189993 111.6199989  61.6854973  67.6639993
 112.4339989  60.6684973  68.5649993 111.7339989  61.5734973  70.8959993
 111.6449989  62.1294973  71.5189993 112.8949989  63.8864973  68.1769993
 113.5959989  63.5424973  67.2309993 112.1009989  64.9534973  68.1629993
 111.5929989  65.1684973  68.8229993 112.0059989  65.8644973  67.0399993
 111.6919989  65.3584973  66.2739993 111.0169989  66.9764973  67.3599993
 111.1509989  67.2634973  68.2769993 111.2069989  67.7404973  66.7929993
 109.5679989  66.5764973  67.1759993 109.3939989  65.7064973  67.5669993
 108.6469989  67.5624973  67.8859993 107.7239989  67.2924973  67.7589993
 108.8529989  67.5724973  68.8339993 108.7779989  68.4504973  67.5179993
 109.2999989  66.5334973  65.6829993 108.3769989  66.2794973  65.5269993
 109.4629989  67.4094973  65.2989993 109.8879989  65.8844973  65.2669993
 113.3419989  66.4504973  66.6759993 113.6839989  66.5014973  65.5039993
 114.1169989  66.8514973  67.6709993 113.8759989  66.8674973  68.4959993
 115.4729989  67.3074973  67.4279993 115.4399989  68.1274973  66.9109993
 116.1619989  67.6074973  68.7609993 115.9389989  68.5144973  69.0209993
 115.7889989  67.0194973  69.4359993 117.6539989  67.4644973  68.7859993
 118.4829989  68.4334973  68.2479993 118.1089989  69.1804973  67.8389993
 119.8529989  68.3084973  68.3099993 120.3979989  68.9644973  67.9389993
 120.4159989  67.2104973  68.9229993 121.3409989  67.1264973  68.9709993
 119.6059989  66.2374973  69.4639993 119.9839989  65.4944973  69.8759993
 118.2359989  66.3634973  69.3949993 117.6949989  65.7014973  69.7609993
 116.2589989  66.3034973  66.5899993 116.8639989  66.6804973  65.5869993
 116.2189989  65.0304973  66.9799993 115.8159989  64.7554973  67.6879993
 116.8769989  63.9794973  66.2089993 117.8069989  64.2394973  66.1109993
 116.7789989  62.6454973  66.9439993 115.8449989  62.4484973  67.1169993
 117.1159989  61.9414973  66.3679993 117.5299989  62.6174973  68.2359993
 116.9969989  62.5474973  69.4859993 116.0869989  62.5084973  69.6749993
 117.9939989  62.5424973  70.4269993 117.8779989  62.5084973  71.2779993
 119.2049989  62.6004973  69.7889993 120.4899989  62.6144973  70.3089993
 120.6399989  62.5804973  71.2259993 121.5499989  62.6814973  69.4049993
 122.4219989  62.6934973  69.7269993 121.3339989  62.7294973  68.0509993
 122.0609989  62.7734973  67.4729993 120.0459989  62.7134973  67.5309993
 119.9059989  62.7444973  66.6119993 118.9639989  62.6494973  68.4139993
 116.2749989  63.8274973  64.8099993 117.0049989  63.6974973  63.8239993
 114.9419989  63.8674973  64.7329993 114.4319989  63.9644973  65.4179993
 114.2189989  63.7504973  63.4699993 114.4149989  62.8794973  63.0919993
 112.7079989  63.8694973  63.6999993 112.5359989  64.6874973  64.1919993
 112.2729989  63.9604973  62.8379993 112.0589989  62.7134973  64.4469993
 112.5639989  62.5344973  65.2549993 111.1659989  62.9744973  64.7219993
 111.9559989  61.2034973  63.4699993 110.7139989  61.6654973  62.2669993
 110.3399989  60.8664973  61.8639993 110.0079989  62.1654973  62.7059993
 111.1189989  62.2154973  61.5779993 114.6649989  64.8264973  62.5059993
 114.8329989  64.5744973  61.3169993 114.8389989  66.0254973  63.0379993
 114.7259989  66.1874973  63.8749993 115.2339989  67.1794973  62.2769993
 114.7209989  67.1884973  61.4539993 114.9379989  68.4294973  63.0639993
 115.3389989  68.3594973  63.9449993 115.3469989  69.1914973  62.6259993
 113.4609989  68.6654973  63.2029993 113.0999989  68.9134973  62.3379993
 113.0329989  67.8344973  63.4609993 113.1059989  69.7204973  64.1949993
 113.0449989  70.8854973  63.8669993 112.8679989  69.3404973  65.3149993
 116.6809989  67.1254973  61.8879993 117.0279989  67.4994973  60.7819993
 117.5429989  66.5834973  62.7319993 117.3769989  66.3474973  63.5419993
 118.9029989  66.3594973  62.2599993 119.3099989  67.2294973  62.1279993
 119.7469989  65.5964973  63.2809993 119.2439989  64.8304973  63.5979993
 121.0259989  65.0974973  62.6309993 121.5549989  64.6144973  63.2849993
 120.8049989  64.5064973  61.8949993 121.5359989  65.8524973  62.2969993
 120.0619989  66.4884973  64.4719993 120.6879989  67.1774973  64.1999993
 119.2519989  66.9384973  64.7579993 120.6379989  65.7234973  65.6259993
 120.8219989  66.3324973  66.3589993 120.0029989  65.0504973  65.9169993
 121.4619989  65.2924973  65.3499993 118.8769989  65.5904973  60.9499993
 119.5069989  65.9894973  59.9689993 118.1019989  64.5124973  60.9249993
 117.6629989  64.2144973  61.6019993 117.9419989  63.7404973  59.7079993
 118.8229989  63.4494973  59.4269993 117.0529989  62.5134973  59.9699993
 116.2089989  62.7944973  60.3579993 116.7459989  61.8014973  58.6609993
 116.1849989  61.0294973  58.8359993 116.2819989  62.4084973  58.0629993
 117.5739989  61.5114973  58.2479993 117.7519989  61.5894973  60.9509993
 117.1939989  60.8134973  61.1189993 118.5999989  61.3024973  60.5779993
 117.9089989  62.0604973  61.7839993 117.3369989  64.5814973  58.5879993
 117.9029989  64.6604973  57.4979993 116.1749989  65.1744973  58.8569993
 115.8159989  65.1834973  59.6379993 115.3999989  65.8694973  57.8409993
 115.3169989  65.2504973  57.0989993 114.0269989  66.2454973  58.3879993
 114.1429989  66.6534973  59.2599993 113.6369989  66.9194973  57.8089993
 113.0419989  65.0884973  58.5189993 113.3979989  64.3914973  59.0919993
 111.7529989  65.5974973  59.1499993 111.1229989  64.8644973  59.2349993
 111.9449989  65.9624973  60.0279993 111.3689989  66.2894973  58.5889993
 112.7989989  64.4994973  57.1369993 112.1729989  63.7614973  57.2049993
 112.4309989  65.1824973  56.5539993 113.6379989  64.1794973  56.7699993
 116.0719989  67.1114973  57.3239993 116.1879989  67.2794973  56.1229993
 116.5159989  67.9724973  58.2219993 116.4239989  67.8594973  59.0699993
 117.2089989  69.2054973  57.8649993 116.5739989  69.7644973  57.3909993
 117.6989989  69.9274973  59.1349993 118.1869989  69.2974973  59.6869993
 118.6309989  71.0624973  58.7799993 118.9279989  71.5034973  59.5909993
 119.3999989  70.7134973  58.3029993 118.1649989  71.7004973  58.2179993
 116.5019989  70.4584973  59.9009993 116.8059989  70.9134973  60.7019993
 116.0099989  71.0804973  59.3429993 115.9229989  69.7204973  60.1489993
 118.3879989  68.9474973  56.9469993 118.5239989  69.6114973  55.9199993
 119.2389989  67.9844973  57.3119993 119.1679989  67.5224973  58.0339993
 120.3849989  67.6414973  56.4799993 120.8989989  68.4504973  56.3339993
 121.2649989  66.6024973  57.1879993 120.7149989  65.8634973  57.4899993
 122.3099989  66.0604973  56.2259993 122.8609989  65.4054973  56.6819993
 121.8679989  65.6414973  55.4709993 122.8679989  66.7884973  55.9109993
 121.9379989  67.2524973  58.3869993 122.4959989  66.5994973  58.8379993
 122.4869989  67.9944973  58.0879993 121.2609989  67.5784973  59.0009993
 119.9419989  67.1054973  55.1299993 120.4459989  67.5324973  54.0889993
 118.9829989  66.1864973  55.1639993 118.6499989  65.8814973  55.8959993
 118.3979989  65.6024973  53.9719993 119.0959989  65.1294973  53.4929993
 117.2979989  64.6314973  54.3739993 117.7029989  63.7864973  54.6229993
 116.8509989  64.9754973  55.1629993 116.2789989  64.3814973  53.3149993
 116.6429989  64.1564973  51.9969993 117.5419989  64.1644973  51.7579993
 115.6789989  63.9204973  51.0369993 115.9279989  63.7694973  50.1539993
 114.3469989  63.9084973  51.3899993 113.6969989  63.7504973  50.7439993
 113.9789989  64.1304973  52.6959993 113.0799989  64.1224973  52.9329993
 114.9389989  64.3644973  53.6509993 114.6839989  64.5134973  54.5329993
 117.8499989  66.6574973  53.0369993 118.1399989  66.6404973  51.8449993
 117.0559989  67.5584973  53.5939993 116.8569989  67.5454973  54.4309993
 116.4379989  68.6524973  52.8819993 115.8729989  68.2734973  52.1899993
 115.6049989  69.4904973  53.8349993 116.1419989  69.7024973  54.6139993
 115.3879989  70.3314973  53.4019993 114.3449989  68.8484973  54.2859993
 113.8529989  67.7334973  53.6389993 114.3049989  67.3884973  52.9029993
 112.6969989  67.1294973  54.0769993 112.3679989  66.3794973  53.6359993
 112.0289989  67.6354973  55.1659993 111.2529989  67.2204973  55.4669993
 112.5039989  68.7534973  55.8129993 112.0459989  69.0994973  56.5439993
 113.6589989  69.3564973  55.3739993 113.9809989  70.1114973  55.8119993
 117.4719989  69.5324973  52.2449993 117.3679989  69.8474973  51.0689993
 118.4829989  69.9174973  53.0169993 118.5539989  69.7164973  53.8499993
 119.5729989  70.7274973  52.4999993 119.2599989  71.6274973  52.3209993
 120.2759989  70.7984973  53.1639993 120.1209989  70.1084973  51.2309993
 120.1609989  70.7584973  50.1859993 120.5259989  68.8444973  51.3349993
 120.4949989  68.3974973  52.0689993 121.0629989  68.0924973  50.2119993
 121.8769989  68.5374973  49.9289993 121.3869989  66.6494973  50.6309993
 120.5749989  66.2214973  50.9459993 121.9279989  65.8684973  49.4459993
 122.1289989  64.9604973  49.7209993 121.2639989  65.8524973  48.7389993
 122.7369989  66.2934973  49.1199993 122.3629989  66.6644973  51.6819993
 121.9999989  66.9114973  52.3979993 120.0879989  68.0684973  49.0499993
 120.4659989  68.3344973  47.9139993 118.8399989  67.7464973  49.3539993
 118.5909989  67.5684973  50.1579993 117.7589989  67.6554973  48.3909993
 117.9449989  66.9394973  47.7639993 116.4669989  67.3604973  49.1449993
 116.6049989  66.5624973  49.6779993 116.3059989  68.0904973  49.7629993
 115.2209989  67.1624973  48.3209993 115.1019989  67.9074973  47.7119993
 115.3039989  66.3624973  47.7779993 114.0389989  67.0474973  49.2279993
 114.2499989  66.8774973  50.4019993 112.9299989  67.1714973  48.7789993
 117.6349989  68.9284973  47.5739993 117.5379989  68.8764973  46.3499993
 117.6389989  70.0664973  48.2609993 117.7259989  70.1014973  49.1159993
 117.4969989  71.3684973  47.6339993 116.7499989  71.3354973  47.0159993
 117.2039989  72.4274973  48.6909993 117.9849989  72.5454973  49.2539993
 117.0369989  73.2784973  48.2569993 116.0159989  72.0604973  49.5499993
 115.8169989  72.6774973  50.7709993 116.3979989  73.3434973  51.0599993
 114.7489989  72.2974973  51.5569993 114.6119989  72.7114973  52.3779993
 113.8809989  71.3084973  51.1369993 112.8409989  70.9444973  51.9629993
 113.1259989  70.4284973  52.5619993 114.0719989  70.6994973  49.9169993
 113.4849989  70.0384973  49.6279993 115.1379989  71.0734973  49.1259993
 115.2689989  70.6614973  48.3029993 118.7379989  71.7234973  46.8359993
 118.6369989  72.3454973  45.7819993 119.9019989  71.2774973  47.3009993
 120.0079989  70.9004973  48.0669993 121.1139989  71.4064973  46.5089993
 121.2259989  72.3464973  46.2969993 122.3499989  70.9434973  47.2959993
 122.1729989  70.0824973  47.7059993 123.5339989  70.8044973  46.3559993
 124.3119989  70.5124973  46.8559993 123.3269989  70.1514973  45.6689993
 123.7199989  71.6614973  45.9409993 122.6629989  71.9634973  48.3789993
 123.4429989  71.6754973  48.8789993 122.8409989  72.8254973  47.9709993
 121.9049989  72.0414973  48.9789993 120.9939989  70.6204973  45.2169993
 121.4189989  71.0894973  44.1649993 120.3949989  69.4384973  45.2899993
 120.1169989  69.0794973  46.0199993 120.1629989  68.6494973  44.0979993
 120.9969989  68.6224973  43.6039993 119.7639989  67.2124973  44.4479993
 118.9959989  67.2224973  45.0399993 119.4059989  66.4674973  43.1749993
 119.1529989  65.5564973  43.3929993 118.6639989  66.9124973  42.7369993
 120.1719989  66.4554973  42.5799993 120.9179989  66.5174973  45.1529993
 120.6619989  65.6084973  45.3729993 121.6919989  66.5024973  44.5689993
 121.1359989  66.9974973  45.9669993 119.0949989  69.2884973  43.2189993
 119.1769989  69.1984973  42.0019993 118.1119989  69.9614973  43.8249993
 117.9959989  69.9884973  44.6769993 117.1339989  70.7234973  43.0489993
 116.6969989  70.1094973  42.4379993 116.0619989  71.3374973  43.9489993
 116.4949989  71.8074973  44.6789993 115.5659989  71.9984973  43.4409993
 115.0909989  70.3274973  44.5219993 114.5929989  69.9244973  43.7939993
 115.5949989  69.6174973  44.9489993 114.1299989  70.8894973  45.5039993
 114.5939989  71.4584973  46.1379993 113.4749989  71.4434973  45.0519993
 113.4699989  69.7994973  46.1989993 113.8139989  69.5304973  46.9399993
 112.3579989  69.1814973  45.7649993 111.7389989  69.6014973  44.6949993
 112.0419989  70.2794973  44.2609993 111.0279989  69.2004973  44.4239993
 111.8909989  68.1364973  46.4029993 112.2959989  67.8434973  47.1029993
 111.1789989  67.7434973  46.1219993 117.8319989  71.8144973  42.2519993
 117.5609989  71.9834973  41.0669993 118.7619989  72.5144973  42.9009993
 118.9289989  72.4114973  43.7379993 119.5919989  73.5254973  42.2589993
 119.0029989  74.1974973  41.8809993 120.5259989  74.1664973  43.2959993
 120.9609989  73.4584973  43.7959993 121.2219989  74.6494973  42.8239993
 119.8649989  75.1204973  44.2879993 119.0429989  74.7324973  44.6269993
 120.7939989  75.3764973  45.4639993 120.3659989  75.9834973  46.0879993
 120.9889989  74.5374973  45.9109993 121.6199989  75.7724973  45.1439993
 119.5739989  76.4124973  43.5729993 119.1529989  77.0344973  44.1869993
 120.4029989  76.7944973  43.2439993 118.9789989  76.2424973  42.8259993
 120.4229989  72.9314973  41.1319993 120.4709989  73.4774973  40.0299993
 121.0649989  71.8034973  41.4079993 121.0479989  71.4194973  42.1769993
 121.8659989  71.1104973  40.4129993 122.5629989  71.7194973  40.1229993
 122.4939989  69.8584973  41.0169993 123.1449989  70.1184973  41.6879993
 121.8089989  69.3444973  41.4709993 123.1589989  68.9974973  39.9929993
 124.3839989  69.2014973  39.4369993 124.9509989  69.9094973  39.6419993
 124.6599989  68.2124973  38.5309993 125.3789989  68.1504973  38.0639993
 123.6069989  67.3394973  38.4879993 123.4259989  66.1954973  37.7299993
 124.0779989  65.9034973  37.1349993 122.2319989  65.4994973  37.8919993
 122.0849989  64.7284973  37.3929993 121.2659989  65.9214973  38.7689993
 120.4779989  65.4344973  38.8529993 121.4479989  67.0654973  39.5329993
 120.7929989  67.3464973  40.1299993 122.6389989  67.7894973  39.3869993
 121.0319989  70.7184973  39.2139993 121.3669989  71.0354973  38.0749993
 119.9349989  70.0294973  39.4839993 119.6839989  69.8444973  40.2849993
 119.0429989  69.5154973  38.4669993 119.5619989  68.9944973  37.8339993
 118.0059989  68.6324973  39.1149993 117.4769989  68.1934973  38.4299993
 118.4449989  67.9344973  39.6249993 117.1659989  69.3724973  39.9559993
 117.5489989  70.0864973  40.1779993 118.3829989  70.6364973  37.6859993
 118.0869989  70.4864973  36.5019993 118.2119989  71.7894973  38.3289993
 118.4089989  71.9054973  39.1579993 117.6699989  72.9704973  37.6779993
 116.8159989  72.7234973  37.2899993 117.4629989  74.0764973  38.6959993
 117.1009989  74.8604973  38.2539993 116.8429989  73.7764973  39.3789993
 118.3119989  74.3014973  39.1069993 118.5569989  73.4594973  36.5389993
 118.0799989  74.1684973  35.6619993 119.8259989  73.0384973  36.4989993
 120.1849989  72.5504973  37.1099993 120.7259989  73.3744973  35.3999993
 120.9049989  74.3274973  35.4149993 121.5749989  72.9244973  35.5339993
 120.1639989  72.9894973  34.0259993 120.5309989  73.5874973  33.0179993
 119.2539989  72.0104973  33.9839993 119.0039989  71.5614973  34.6729993
 118.5969989  71.6154973  32.7419993 119.3029989  71.4094973  32.1089993
 117.7099989  70.4044973  32.9929993 117.3839989  70.0714973  32.1429993
 118.2449989  69.6984973  33.3879993 116.2949989  70.7464973  34.0739993
 116.6509989  70.7234973  35.2199993 117.7359989  72.7314973  32.1389993
 117.5049989  72.7594973  30.9299993 117.2639989  73.6434973  32.9809993
 117.4159989  73.6284973  33.8269993 116.4409989  74.7594973  32.5529993
 115.9559989  74.4874973  31.7589993 115.4479989  75.1394973  33.6359993
 114.8499989  74.3904973  33.7859993 115.9319989  75.2864973  34.4639993
 114.6169989  76.3734973  33.3309993 114.1029989  76.6234973  34.1149993
 115.2019989  77.1194973  33.1259993 113.7019989  76.1294973  32.1919993
 114.2189989  76.0594973  31.3739993 113.2519989  75.2794973  32.3169993
 112.7109989  77.1804973  32.0459993 112.0039989  77.1334973  32.5329993
 112.8219989  78.2224973  31.2019993 113.8859989  78.3404973  30.4439993
 114.5119989  77.7524973  30.4869993 113.9579989  79.0064973  29.9039993
 111.8589989  79.1234973  31.1339993 111.1599989  79.0444973  31.6289993
 111.9299989  79.7894973  30.5939993 117.3049989  75.9524973  32.2309993
 118.1239989  76.3444973  33.0529993 117.1179989  76.5284973  31.0419993
 116.5239989  76.2674973  30.4779993 117.9149989  77.6704973  30.5809993
 118.8029989  77.3284973  30.3939993 117.3119989  78.2644973  29.3289993
 117.2829989  77.5934973  28.6289993 116.3959989  78.5334973  29.5019993
 118.0559989  79.3694973  28.8949993 117.7079989  79.6854973  28.1989993
 118.0499989  78.7594973  31.6389993 119.1589989  79.1664973  31.9779993
 116.9239989  79.2044973  32.1879993 116.1429989  78.9154973  31.9739993
 116.9159989  80.2414973  33.2209993 117.3599989  81.0154973  32.8409993
 115.4819989  80.5824973  33.6039993 115.0009989  79.7594973  33.7829993
 115.4899989  81.0914973  34.4299993 114.7289989  81.3724973  32.5479993
 115.2119989  82.1884973  32.3449993 114.6839989  80.8584973  31.7269993
 113.3249989  81.7134973  33.0139993 112.8469989  80.8984973  33.2319993
 113.3699989  82.2414973  33.8269993 112.5629989  82.4834973  31.9459993
 113.0099989  83.3264973  31.7739993 112.5749989  81.9824973  31.1159993
 111.1539989  82.7424973  32.3489993 110.7389989  83.1934973  31.7039993
 110.7369989  81.9684973  32.4849993 111.1429989  83.2214973  33.0989993
 117.6909989  79.8434973  34.4729993 118.1569989  80.6974973  35.2309993
 117.7989989  78.5444973  34.7119993 117.4949989  77.9334973  34.1889993
 118.4509989  78.0454973  35.8949993 118.6359989  78.8024973  36.4729993
 117.5409989  77.0784973  36.6149993 117.3609989  76.3264973  36.0289993
 118.0099989  76.7284973  37.3889993 116.2279989  77.6624973  37.0689993
 116.1719989  78.9364973  37.6029993 116.9479989  79.4424973  37.6809993
 114.9639989  79.4564973  38.0199993 114.9249989  80.3124973  38.3809993
 113.8089989  78.7004973  37.8999993 112.6069989  79.2244973  38.3119993
 111.9969989  78.6624973  38.1809993 113.8629989  77.4294973  37.3689993
 113.0859989  76.9234973  37.2909993 115.0709989  76.9084973  36.9529993
 115.1089989  76.0514973  36.5949993 119.7999989  77.3844973  35.5749993
 120.3659989  76.6814973  36.4129993 120.3349989  77.6614973  34.3839993
 119.9289989  78.1094973  33.7719993 121.6759989  77.2204973  34.0099993
 121.7179989  76.2674973  34.1829993 121.9359989  77.4944973  32.5099993
 121.6069989  78.3834973  32.3059993 123.4209989  77.4294973  32.1909993
 123.5569989  77.6044973  31.2469993 123.8939989  78.0954973  32.7139993
 123.7609989  76.5474973  32.4079993 121.2209989  76.4554973  31.6759993
 121.3839989  76.6274973  30.7349993 121.5519989  75.5724973  31.9049993
 120.2679989  76.4984973  31.8519993 122.7529989  77.8994973  34.8379993
 122.6719989  79.0944973  35.1109993 123.7799989  77.1334973  35.1919993
 123.7979989  76.2804973  35.0809993 124.9809989  77.6764973  35.8059993
 125.6659989  76.9904973  35.8389993 125.3269989  78.3974973  35.2579993
 124.7129989  78.1864973  37.1969993 123.6259989  77.9944973  37.7349993
 125.7109989  78.8334973  37.7819993 126.4799989  78.9684973  37.4219993
 125.5599989  79.3744973  39.1159993 125.2349989  78.6554973  39.6799993
 126.8849989  79.8664973  39.6799993 127.5149989  79.1284973  39.6959993
 127.2509989  80.5394973  39.0849993 126.7709989  80.4554973  41.0879993
 126.2169989  81.2514973  41.0789993 126.1269989  79.4224973  42.0039993
 126.0499989  79.7864973  42.8999993 125.2439989  79.1984973  41.6699993
 126.6759989  78.6224973  42.0269993 128.1529989  80.8444973  41.5859993
 128.0819989  81.2184973  42.4779993 128.7219989  80.0594973  41.6089993
 128.5379989  81.5044973  40.9889993 124.5749989  80.5024973  39.1149993
 123.7359989  80.5784973  40.0009993 124.6639989  81.3704973  38.1139993
 125.2679989  81.3384973  37.5019993 123.7229989  82.4704973  37.9719993
 123.8359989  83.0564973  38.7359993 124.0139989  83.2494973  36.6829993
 123.4259989  84.0204973  36.6469993 124.9229989  83.5874973  36.7229993
 123.8489989  82.4574973  35.4119993 124.8109989  81.7144973  34.7939993
 125.6819989  81.6104973  35.1019993 124.3079989  81.1414973  33.6519993
 124.7449989  80.6334973  33.1129993 122.9939989  81.5114973  33.5099993
 122.0769989  81.1844973  32.5249993 122.3119989  80.6404973  31.8089993
 120.7909989  81.7004973  32.6469993 120.1559989  81.4954973  31.9989993
 120.4379989  82.5014973  33.6959993 119.5689989  82.8274973  33.7499993
 121.3559989  82.8374973  34.6829993 121.1109989  83.3874973  35.3919993
 122.6589989  82.3314973  34.5889993 122.2829989  81.9804973  37.9699993
 121.4029989  82.6144973  38.5549993 122.0419989  80.8484973  37.3219993
 122.6419989  80.3734973  36.9299993 120.7089989  80.3294973  37.2349993
 120.0829989  81.0584973  37.1029993 120.6349989  79.7474973  36.4629993
 120.3439989  79.5654973  38.4849993 119.1899989  79.5744973  38.8949993
 121.3279989  78.9464973  39.1229993 122.1299989  78.8684973  38.8219993
 121.0999989  78.3384973  40.4219993 120.3649989  77.7114973  40.3359993
 122.3209989  77.5694973  40.8919993 123.1119989  78.1044973  40.7209993
 122.2629989  77.4474973  41.8529993 122.4959989  76.2134973  40.2359993
 121.6499989  75.7394973  40.2429993 122.7459989  76.3334973  39.3059993
 123.5249989  75.3984973  40.9219993 123.2989989  75.3194973  41.8619993
 123.5229989  74.5014973  40.5529993 124.8549989  75.9704973  40.7929993
 125.1359989  76.4784973  41.4279993 125.6769989  75.7594973  39.7469993
 125.2839989  75.0054973  38.7449993 124.5019989  74.6474973  38.7569993
 125.8079989  74.8704973  38.0769993 126.8779989  76.3104973  39.7279993
 127.1349989  76.8044973  40.3839993 127.4029989  76.1754973  39.0599993
 120.7359989  79.4024973  41.4339993 119.8859989  79.1824973  42.2869993
 121.3529989  80.5694973  41.3109993 121.9759989  80.7214973  40.7379993
 121.0249989  81.7034973  42.1419993 121.0749989  81.4374973  43.0729993
 122.0279989  82.8334973  41.9109993 122.0949989  82.9984973  40.9579993
 121.6809989  83.6434973  42.3159993 123.4349989  82.5714973  42.4639993
 123.7579989  81.7064973  42.1659993 124.3889989  83.6374973  41.9489993
 125.2789989  83.4724973  42.2989993 124.4129989  83.6094973  40.9799993
 124.0849989  84.5114973  42.2399993 123.3799989  82.5714973  43.9819993
 124.2669989  82.4064973  44.3379993 123.0619989  83.4324973  44.2939993
 122.7759989  81.8754973  44.2839993 119.6129989  82.1694973  41.8579993
 118.8809989  82.4714973  42.7889993 119.2149989  82.1764973  40.5849993
 119.7339989  82.0144973  39.9189993 117.8319989  82.4674973  40.2149993
 117.6299989  83.3444973  40.5759993 117.6659989  82.4844973  38.7059993
 118.3659989  83.0334973  38.3189993 117.7899989  81.5844973  38.3659993
 116.3179989  83.0054973  38.2409993 115.6139989  82.5684973  38.7449993
 116.2569989  83.9544973  38.4329993 116.0929989  82.7834973  36.7899993
 116.0159989  81.8314973  36.6189993 115.2499989  83.1874973  36.5299993
 117.1599989  83.3324973  35.9769993 117.7079989  82.7834973  35.6059993
 117.3469989  84.6504973  35.7659993 116.5359989  85.5184973  36.3289993
 115.8919989  85.2434973  36.8279993 116.6499989  86.3604973  36.1979993
 118.3349989  85.0794973  35.0039993 118.8689989  84.5154973  34.6349993
 118.4449989  85.9224973  34.8759993 116.8519989  81.4614973  40.8129993
 115.7899989  81.8364973  41.3079993 117.2079989  80.1844973  40.7699993
 117.9279989  79.8964973  40.3979993 116.3809989  79.1514973  41.3659993
 115.4969989  79.1954973  40.9689993 116.9559989  77.7674973  41.0889993
 117.0899989  77.6664973  40.1339993 117.8289989  77.6994973  41.5059993
 116.0879989  76.6424973  41.5829993 115.2199989  75.9974973  40.7199993
 115.1739989  76.2654973  39.8309993 114.4219989  74.9624973  41.1609993
 113.8439989  74.5374973  40.5689993 114.4799989  74.5574973  42.4759993
 113.9449989  73.8564973  42.7719993 115.3329989  75.1934973  43.3519993
 115.3729989  74.9244973  44.2409993 116.1269989  76.2294973  42.9059993
 116.6979989  76.6574973  43.5019993 116.2719989  79.3824973  42.8599993
 115.1789989  79.3884973  43.4129993 117.4079989  79.6184973  43.5079993
 118.1789989  79.6154973  43.1279993 117.4549989  79.9074973  44.9349993
 117.0629989  79.1584973  45.4109993 118.8959989  80.0804973  45.3839993
 118.9179989  80.2724973  46.3349993 119.3899989  79.2644973  45.2079993
 119.3009989  80.8144973  44.8969993 116.6429989  81.1544973  45.2669993
 115.8929989  81.1684973  46.2419993 116.7139989  82.1454973  44.3879993
 117.2219989  82.1054973  43.6949993 115.9699989  83.3954973  44.4679993
 116.1589989  83.7734973  45.3409993 116.4269989  84.3094973  43.3449993
 117.3959989  84.3534973  43.3699993 116.1839989  83.8944973  42.5029993
 115.8969989  85.7204973  43.3379993 114.9269989  85.7134973  43.3519993
 116.1889989  86.1914973  44.1339993 116.3869989  86.4174973  42.1219993
 115.8549989  86.1504973  41.3559993 116.2739989  87.3754973  42.2269993
 117.7909989  86.1134973  41.8739993 118.3019989  86.0094973  42.5579993
 118.3489989  85.9824973  40.6529993 117.6169989  86.1414973  39.5739993
 116.7809989  86.3294973  39.6449993 117.9739989  86.0574973  38.7959993
 119.6329989  85.6844973  40.5409993 120.1119989  85.5744973  41.2469993
 119.9889989  85.6004973  39.7619993 114.4489989  83.2314973  44.4019993
 113.7209989  84.1524973  44.7699993 113.9549989  82.0824973  43.9329993
 114.4239989  81.4334973  43.6189993 112.5189989  81.8714973  43.9359993
 112.1189989  82.5544973  43.3749993 112.1279989  80.5004973  43.3829993
 112.5419989  79.8244973  43.9419993 111.1679989  80.4014973  43.4809993
 112.4829989  80.1964973  41.9429993 112.0779989  80.8504973  41.3519993
 113.4429989  80.2534973  41.8139993 111.9869989  78.7984973  41.6009993
 111.0229989  78.8104973  41.4959993 112.3609989  78.5184973  40.7509993
 112.3729989  77.7994973  42.6859993 113.3259989  77.6274973  42.6399993
 112.1959989  78.1864973  43.5579993 111.6309989  76.5134973  42.5559993
 111.4489989  76.1924973  43.3659993 110.8709989  76.6524973  42.1139993
 112.1299989  75.9264973  42.1099993 112.0369989  81.9334973  45.3709993
 112.5829989  81.2064973  46.1939993 111.0319989  82.7684973  45.6919993
 110.1789989  83.2714973  44.5959993 109.8189989  82.5474973  44.0609993
 110.6729989  83.8504973  43.9949993 109.0969989  84.0164973  45.3179993
 108.2989989  84.1034973  44.7739993 109.3779989  84.9144973  45.5549993
 108.8499989  83.1884973  46.5179993 108.2639989  82.4414973  46.3179993
 108.4239989  83.7024973  47.2219993 110.2429989  82.7094973  46.9399993
 110.6389989  83.2454973  47.6449993 110.1609989  81.2854973  47.4819993
 110.4499989  81.0414973  48.6509993 109.7869989  80.3624973  46.5979993
 109.5399989  80.5674973  45.7999993 109.7459989  78.9344973  46.8469993
 108.9839989  78.7764973  47.4259993 109.6159989  78.1864973  45.5179993
 110.2869989  78.5194973  44.9019993 109.8709989  76.7064973  45.7139993
 109.7849989  76.2474973  44.8639993 110.7669989  76.5754973  46.0619993
 109.2249989  76.3464973  46.3419993 108.2469989  78.4434973  44.8989993
 107.5669989  78.0134973  45.4409993 108.0639989  79.3954973  44.9169993
 108.1359989  77.9444973  43.4769993 107.2479989  78.1344973  43.1359993
 108.7959989  78.3914973  42.9249993 108.2919989  76.9874973  43.4569993
 110.9839989  78.4254973  47.5399993 110.9199989  77.9244973  48.6589993
 112.1029989  78.5224973  46.8379993 112.1489989  78.9204973  46.0769993
 113.3599989  77.9674973  47.2819993 113.2099989  77.0564973  47.5789993
 114.3199989  77.9754973  46.1429993 115.2069989  77.7334973  46.4519993
 114.0599989  77.3154973  45.4819993 114.3409989  79.2444973  45.5709993
 114.5679989  79.1844973  44.7649993 113.9209989  78.7204973  48.4589993
 114.5939989  78.1394973  49.3009993 113.5979989  80.0034973  48.5489993
 113.1729989  80.4394973  47.9419993 113.9509989  80.7804973  49.7149993
 114.9159989  80.7964973  49.8099993 113.4799989  82.2384973  49.5729993
 112.5409989  82.2464973  49.3299993 113.6349989  82.9704973  50.8919993
 113.3349989  83.8874973  50.7909993 113.1009989  82.5294973  51.5719993
 114.5679989  82.9634973  51.1589993 114.2739989  82.9364973  48.4689993
 115.1859989  83.0664973  48.7709993 114.3119989  82.3554973  47.6929993
 113.6999989  84.2694973  48.0549993 114.2499989  84.6554973  47.3549993
 112.7969989  84.1444973  47.7239993 113.6839989  84.8664973  48.8189993
 113.3229989  80.1354973  50.9339993 114.0109989  79.8454973  51.9089993
 112.0219989  79.8764973  50.8439993 111.5459989  80.0864973  50.1599993
 111.2729989  79.2104973  51.8959993 111.3759989  79.7454973  52.6989993
 109.7889989  79.1214973  51.5289993 109.6969989  78.7594973  50.6339993
 109.0729989  78.1904973  52.4919993 108.1339989  78.1384973  52.2539993
 109.4679989  77.3064973  52.4419993 109.1589989  78.5314973  53.3959993
 109.1669989  80.5174973  51.5499993 109.0679989  80.8054973  52.4709993
 109.7739989  81.1404973  51.1209993 107.8229989  80.5874973  50.8639993
 107.4819989  81.4944973  50.9109993 107.9199989  80.3264973  49.9349993
 107.2029989  79.9864973  51.3049993 111.8099989  77.8224973  52.1829993
 111.9469989  77.4484973  53.3429993 112.1159989  77.0674973  51.1289993
 112.0149989  77.3204973  50.3129993 112.6579989  75.7254973  51.2769993
 111.9869989  75.1704973  51.7039993 112.9959989  75.1234973  49.9059993
 113.6299989  75.7024973  49.4549993 113.4359989  74.2694973  50.0369993
 111.7859989  74.9224973  49.0069993 110.6989989  75.2154973  49.4369993
 111.9609989  74.4844973  47.8949993 113.9089989  75.7614973  52.1419993
 114.0419989  75.0154973  53.1149993 114.8119989  76.6574973  51.7839993
 114.7179989  77.1814973  51.1089993 116.0519989  76.8414973  52.5009993
 116.5039989  75.9854973  52.5689993 116.9339989  77.8204973  51.7339993
 116.4329989  78.6364973  51.5779993 117.6949989  78.0564973  52.2879993
 117.4469989  77.2904973  50.3889993 116.7089989  76.9664973  49.8499993
 118.1269989  78.4174973  49.6229993 118.4509989  78.0814973  48.7729993
 117.4909989  79.1324973  49.4659993 118.8729989  78.7574973  50.1409993
 118.4009989  76.1324973  50.6419993 118.7289989  75.7924973  49.7949993
 119.1489989  76.4404973  51.1779993 117.9339989  75.4254973  51.1149993
 115.8079989  77.3284973  53.9179993 116.4999989  76.9024973  54.8329993
 114.8029989  78.1794973  54.1099993 114.3319989  78.5224973  53.4779993
 114.4209989  78.6014973  55.4499993 115.2119989  79.0024973  55.8439993
 113.2989989  79.6504973  55.4169993 112.5999989  79.3524973  54.8139993
 112.7039989  79.8124973  56.8059993 111.9959989  80.4754973  56.7799993
 112.3399989  78.9634973  57.1039993 113.3949989  80.1014973  57.4219993
 113.8409989  80.9834973  54.8999993 114.4069989  81.3794973  55.5809993
 114.4019989  80.8174973  54.1259993 112.7599989  81.9694973  54.5229993
 113.1669989  82.7904973  54.2039993 112.2059989  81.5904973  53.8219993
 112.2119989  82.1614973  55.2999993 113.9929989  77.4274973  56.3139993
 114.3899989  77.3364973  57.4669993 113.2139989  76.5004973  55.7589993
 112.8969989  76.5444973  54.9609993 112.8349989  75.3004973  56.5079993
 112.2609989  75.5634973  57.2449993 112.0419989  74.3194973  55.6049993
 112.5419989  74.1754973  54.7859993 111.8639989  72.9764973  56.2899993
 111.3669989  72.3804973  55.7089993 112.7339989  72.5914973  56.4789993
 111.3769989  73.0984973  57.1199993 110.6829989  74.9224973  55.2759993
 110.1849989  74.3104973  54.7109993 110.1899989  75.0774973  56.0969993
 110.8059989  75.7644973  54.8099993 114.0829989  74.6194973  57.0759993
 114.1559989  74.3274973  58.2779993 115.0749989  74.4194973  56.2029993
 115.0179989  74.6124973  55.3669993 116.3589989  73.8494973  56.5949993
 116.1819989  72.9584973  56.9359993 117.3089989  73.7744973  55.3799993
 117.3799989  74.6554973  54.9789993 118.7119989  73.3544973  55.7929993
 119.2829989  73.3164973  55.0089993 119.0709989  73.9984973  56.4229993
 118.6779989  72.4794973  56.2099993 116.7439989  72.8004973  54.3939993
 117.3309989  72.7424973  53.6239993 116.6679989  71.9264973  54.8089993
 115.8659989  73.1004973  54.1089993 117.0259989  74.6644973  57.6829993
 117.2849989  74.1494973  58.7659993 117.3289989  75.9184973  57.3609993
 117.0649989  76.2874973  56.6309993 118.1309989  76.8004973  58.1929993
 118.9739989  76.3434973  58.3409993 118.3569989  78.1374973  57.4769993
 117.5079989  78.4894973  57.1659993 118.9719989  79.1424973  58.4379993
 119.1119989  79.9854973  57.9789993 118.3739989  79.2794973  59.1889993
 119.8219989  78.8044973  58.7589993 119.2749989  77.9164973  56.2829993
 119.4209989  78.7594973  55.8259993 120.1249989  77.5634973  56.5889993
 118.8649989  77.2854973  55.6719993 117.5179989  77.0634973  59.5479993
 118.2119989  77.0354973  60.5619993 116.2149989  77.3174973  59.5609993
 115.7329989  77.3574973  58.8499993 115.4749989  77.5544973  60.7899993
 115.7159989  78.4324973  61.1239993 113.9799989  77.5274973  60.5279993
 113.5029989  77.6874973  61.3569993 113.7509989  78.2174973  59.8859993
 113.7289989  76.6604973  60.1729993 115.8349989  76.5214973  61.8299993
 116.3389989  76.8654973  62.8999993 115.5839989  75.2534973  61.5179993
 115.2339989  74.9824973  60.7809993 115.9159989  74.2174973  62.4759993
 115.6019989  74.5034973  63.3479993 115.2219989  72.9224973  62.1239993
 115.3899989  72.7054973  61.1939993 115.5919989  72.1994973  62.6549993
 113.8399989  73.0104973  62.3449993 113.6089989  72.4334973  62.9099993
 117.4249989  74.0164973  62.5619993 117.9739989  73.8924973  63.6479993
 118.1179989  74.0324973  61.4279993 117.7659989  74.1594973  60.6539993
 119.5709989  73.8304973  61.4029993 119.7349989  72.8834973  61.5309993
 120.1359989  74.2804973  60.0659993 119.6829989  73.7924973  59.3599993
 119.9249989  75.2194973  59.9419993 121.6279989  74.0964973  59.8969993
 122.0889989  74.4624973  60.6679993 121.8369989  73.1494973  59.8649993
 122.2269989  74.8964973  58.4009993 122.0969989  76.6134973  58.8899993
 122.8259989  77.1184973  58.4969993 121.2509989  76.9744973  58.5819993
 122.1429989  76.6794973  59.8569993 120.2659989  74.5874973  62.5229993
 121.0709989  74.0264973  63.2689993 119.9339989  75.8634973  62.6419993
 119.3969989  76.2694973  62.1069993 120.4559989  76.6944973  63.7019993
 121.4059989  76.5154973  63.7789993 120.2179989  78.1724973  63.3599993
 119.2729989  78.3254973  63.2039993 120.6449989  79.0544973  64.5219993
 120.4909989  79.9854973  64.2959993 120.1289989  78.8234973  65.3099993
 121.5879989  78.9184973  64.7019993 120.9839989  78.5224973  62.0949993
 120.8369989  79.4554973  61.8749993 121.9309989  78.3704973  62.2369993
 120.6739989  77.9654973  61.3639993 119.8079989  76.3744973  65.0459993
 120.5009989  76.1364973  66.0359993 118.4779989  76.4154973  65.0889993
 117.9759989  76.4634973  64.3929993 117.7539989  76.3804973  66.3549993
 118.1709989  77.0684973  66.8969993 116.2829989  76.6694973  66.1229993
 115.9439989  76.1354973  65.3879993 115.5099989  76.3274973  67.3719993
 114.5679989  76.5104973  67.2299993 115.6289989  75.3874973  67.5789993
 115.8349989  76.8644973  68.1109993 116.1209989  78.1454973  65.7859993
 115.1829989  78.3424973  65.6349993 116.4499989  78.6834973  66.5229993
 116.6269989  78.3524973  64.9849993 117.8869989  75.0904973  67.1439993
 117.8269989  75.1194973  68.3699993 118.1129989  73.9774973  66.4529993
 118.1349989  73.9584973  65.5929993 118.3479989  72.6704973  67.0699993
 117.5409989  72.4534973  67.5619993 118.6349989  71.6334973  65.9789993
 119.3569989  71.9664973  65.4229993 118.9559989  70.8224973  66.4039993
 117.4529989  71.2674973  65.0699993 117.0489989  72.0704973  64.7059993
 117.9649989  70.4114973  63.9169993 117.2249989  70.1744973  63.3359993
 118.6249989  70.9104973  63.4109993 118.3709989  69.6034973  64.2689993
 116.3959989  70.5464973  65.8639993 115.6529989  70.3194973  65.2829993
 116.7709989  69.7354973  66.2409993 116.0819989  71.1204973  66.5799993
 119.5039989  72.6614973  68.0799993 119.5779989  71.7784973  68.9309993
 120.3719989  73.6764973  68.0449993 120.3729989  74.2874973  67.4399993
 121.4089989  73.8284973  69.0569993 121.9889989  73.0534973  68.9969993
 122.2069989  75.1024973  68.7989993 121.5949989  75.8534973  68.7519993
 122.7959989  75.2634973  69.5529993 123.1929989  75.0534973  67.2829993
 122.5259989  75.4284973  66.3589993 120.8219989  73.8794973  70.4729993
 121.4429989  73.4044973  71.4249993 119.6199989  74.4364973  70.6069993
 119.1889989  74.8094973  69.9629993 118.9269989  74.4574973  71.8839993
 119.5269989  74.1044973  72.5589993 118.5519989  75.8944973  72.2899993
 118.0629989  75.8704973  73.1269993 119.8159989  76.7194973  72.4769993
 119.5769989  77.6244973  72.7329993 120.3629989  76.3214973  73.1719993
 120.3149989  76.7404973  71.6459993 117.6619989  76.5244973  71.2319993
 117.4329989  77.4284973  71.4979993 118.1329989  76.5474973  70.3839993
 116.8509989  76.0004973  71.1369993 117.6869989  73.5814973  71.8229993
 117.2189989  73.1054973  72.8539993 117.2129989  73.2914973  70.6029993
 117.5049989  73.6564973  69.8809993 116.1419989  72.3154973  70.3869993
 115.3149989  72.6394973  70.7769993 115.9829989  72.2034973  69.4369993
 116.5209989  70.9794973  71.0109993 115.6889989  70.3264973  71.6399993
 117.8149989  70.6514973  70.9099993 118.3489989  71.1004973  70.4079993
 118.5039989  69.5484973  71.5879993 118.2329989  68.7524973  71.1049993
 119.9929989  69.8174973  71.5509993 120.4719989  69.0624973  71.9269993
 120.2869989  69.9104973  70.6309993 120.3019989  70.9814973  72.2679993
 120.6639989  71.5394973  71.7549993 118.1209989  69.3064973  73.0369993
 118.1769989  68.1734973  73.5119993 117.7389989  70.3594973  73.7469993
 117.6709989  71.1524973  73.4219993 117.3979989  70.2644973  75.1499993
 117.8599989  69.5024973  75.5329993 117.8379989  71.5424973  75.8519993
 117.3329989  72.2894973  75.4929993 117.6159989  71.4774973  76.7939993
 119.3209989  71.8364973  75.7129993 119.8319989  71.1804973  76.2129993
 119.5839989  71.7524973  74.7829993 119.6529989  73.2314973  76.2129993
 119.0759989  73.8794973  75.7789993 119.4759989  73.2874973  77.1649993
 121.1079989  73.5804973  75.9429993 121.6829989  72.9334973  76.3819993
 121.2849989  73.5174973  74.9909993 121.4449989  74.9484973  76.4209993
 122.3009989  75.1214973  76.2479993 120.9329989  75.5434973  76.0029993
 121.3029989  74.9994973  77.2979993 115.9019989  70.0284973  75.3509993
 115.3879989  70.2084973  76.4539993 115.1989989  69.6534973  74.2799993
 115.5469989  69.5164973  73.5049993 113.7659989  69.4414973  74.3329993
 113.4749989  68.9294973  73.5619993 113.5329989  68.9254973  75.1209993
 113.0659989  70.7824973  74.3629993 112.2349989  71.0354973  75.2339993
 113.4379989  71.6684973  73.4399993 113.9519989  71.5024973  72.7709993
 112.9549989  73.0414973  73.5379993 112.3889989  73.0604973  74.3249993
 114.1429989  73.9894973  73.6699993 114.7029989  73.9074973  72.8819993
 113.8179989  74.9034973  73.6929993 114.9839989  73.7344973  74.9009993
 115.3349989  72.8314973  74.8649993 115.7449989  74.3354973  74.8959993
 114.2169989  73.9164973  76.1909993 113.6639989  74.9894973  76.4449993
 114.1709989  72.8744973  77.0169993 114.5689989  72.1414973  76.8069993
 113.7439989  72.9344973  77.7609993 112.0729989  73.5014973  72.3819993
 110.8459989  73.5034973  72.4959993 112.6849989  73.9744973  71.2999993
 113.5169989  73.8604973  71.1149993 111.9289989  74.7504973  70.3239993
 111.2599989  75.2264973  70.8409993 112.8509989  75.7194973  69.5889993
 113.4629989  75.2304973  69.0169993 112.0139989  76.6444973  68.7179993
 112.5959989  77.2624973  68.2489993 111.5149989  76.1184973  68.0739993
 111.3959989  77.1434973  69.2749993 113.6749989  76.5054973  70.5989993
 114.2599989  77.1204973  70.1299993 113.0819989  77.0044973  71.1819993
 114.2079989  75.8924973  71.1289993 111.1779989  73.9134973  69.2999993
 111.5629989  73.8254973  68.1279993 110.0449989  73.3784973  69.7349993
 109.7669989  73.4434973  70.5459993 109.1639989  72.6254973  68.8639993
 109.7299989  72.0274973  68.3509993 108.1729989  71.8134973  69.6779993
 107.6339989  71.2844973  69.0689993 108.6669989  71.1904973  70.2339993
 107.2569989  72.6114973  70.5549993 106.1049989  73.1854973  70.0369993
 105.9089989  73.0894973  69.1329993 105.2469989  73.8974973  70.8499993
 104.4769989  74.2784973  70.4929993 105.5309989  74.0434973  72.1909993
 104.9529989  74.5224973  72.7399993 106.6749989  73.4764973  72.7179993
 106.8679989  73.5744973  73.6219993 107.5309989  72.7644973  71.9029993
 108.2989989  72.3834973  72.2629993 108.4199989  73.5084973  67.8649993
 107.7629989  73.0024973  66.9609993 108.5659989  74.8234973  67.9889993
 108.9559989  75.2004973  68.6559993 108.0699989  75.7484973  66.9889993
 107.1359989  75.5484973  66.8219993 108.1829989  77.1744973  67.4939993
 107.8489989  77.7844973  66.8179993 107.6599989  77.2734973  68.3049993
 109.1119989  77.3784973  67.6819993 108.8359989  75.5864973  65.6759993
 108.2919989  75.8414973  64.6029993 110.0969989  75.1554973  65.7559993
 110.5119989  74.9964973  66.4919993 110.8739989  74.9204973  64.5529993
 110.5589989  75.5334973  63.8699993 112.3609989  75.2084973  64.7599993
 112.8559989  74.9274973  63.9749993 112.5699989  76.6944973  64.9619993
 113.5139989  76.8734973  65.0929993 112.2559989  77.1744973  64.1799993
 112.0739989  76.9884973  65.7419993 112.8449989  74.4764973  65.8939993
 112.2799989  74.5154973  66.5149993 110.6739989  73.5054973  64.0959993
 110.6339989  73.2324973  62.8999993 110.4189989  72.6184973  65.0469993
 110.5079989  72.7664973  65.8899993 109.9529989  71.2844973  64.7019993
 110.6449989  70.8364973  64.1909993 109.6789989  70.4934973  65.9469993
 108.9339989  70.8904973  66.4259993 109.4129989  69.5924973  65.7059993
 110.8019989  70.4424973  66.7869993 111.4499989  70.1094973  66.3689993
 108.6899989  71.3704973  63.8509993 108.5489989  70.6704973  62.8469993
 107.7899989  72.2664973  64.2449993 107.9039989  72.7654973  64.9359993
 106.5269989  72.5054973  63.5659993 106.0829989  71.6454973  63.4989993
 105.7029989  73.4854973  64.3679993 104.8599989  73.6454973  63.9159993
 105.5319989  73.1194973  65.2499993 106.1869989  74.3214973  64.4539993
 106.6859989  73.0314973  62.1389993 105.7329989  72.9834973  61.3609993
 107.8759989  73.5274973  61.7779993 108.5579989  73.5674973  62.2999993
 108.1099989  74.0494973  60.4409993 107.3609989  74.6344973  60.2469993
 109.4049989  74.8604973  60.3739993 110.1309989  74.3314973  60.7389993
 109.7259989  75.2014973  58.9349993 110.5479989  75.7154973  58.8999993
 109.8339989  74.3834973  58.4249993 109.0019989  75.7244973  58.5569993
 109.2629989  76.1334973  61.1999993 108.6059989  76.7114973  60.7809993
 108.9209989  75.9044973  62.0779993 110.5569989  76.8914973  61.3569993
 110.4029989  77.6874973  61.8889993 111.2109989  76.3284973  61.7999993
 110.8909989  77.1474973  60.4829993 108.1359989  72.9524973  59.3859993
 108.0959989  73.2414973  58.1939993 108.1119989  71.6904973  59.8099993
 108.1959989  71.4504973  60.6319993 107.9349989  70.6004973  58.8699993
 108.5799989  70.7264973  58.1569993 108.1919989  69.2794973  59.5499993
 107.5439989  69.1574973  60.2609993 108.0509989  68.5624973  58.9119993
 109.5879989  69.1624973  60.1269993 109.6849989  69.7784973  60.8699993
 109.7189989  68.2684973  60.4809993 110.6259989  69.4484973  59.1069993
 111.4179989  68.9224973  59.2999993 110.3039989  69.1674973  58.2359993
 110.9899989  70.8664973  59.0529993 110.7259989  71.3274973  58.3769993
 111.7159989  71.4894973  60.0039993 112.0809989  70.8314973  61.0649993
 111.8589989  70.0054973  61.1559993 112.5439989  71.2224973  61.6749993
 112.0879989  72.7494973  59.9159993 111.8679989  73.2154973  59.2279993
 112.5509989  73.1064973  60.5469993 106.5379989  70.6074973  58.2259993
 106.3289989  69.9594973  57.2049993 105.6049989  71.3884973  58.7789993
 105.6969989  71.7834973  59.5369993 104.3289989  71.6364973  58.1219993
 103.9259989  70.7954973  57.8569993 103.7159989  72.0624973  58.7419993
 104.5299989  72.5274973  56.8939993 103.7399989  72.4854973  55.9529993
 105.6019989  73.3184973  56.9019993 106.1379989  73.3864973  57.5709993
 105.9629989  74.1434973  55.7689993 105.1549989  74.5114973  55.3779993
 106.8339989  75.3344973  56.1789993 107.6709989  75.0154973  56.5509993
 107.1399989  76.1874973  54.9599993 107.6919989  76.9414973  55.2219993
 107.6129989  75.6544973  54.3019993 106.3109989  76.5124973  54.5759993
 106.1069989  76.1554973  57.2419993 106.0099989  75.6204973  58.0449993
 106.6509989  76.9234973  57.4769993 104.7429989  76.6334973  56.7989993
 104.3319989  77.1464973  57.5119993 104.8359989  77.1924973  56.0119993
 104.1849989  75.8684973  56.5879993 106.6899989  73.2794973  54.7679993
 106.5169989  73.4434973  53.5649993 107.4429989  72.3034973  55.2639993
 107.6649989  72.2204973  56.0909993 107.9519989  71.2754973  54.3719993
 108.4939989  71.7434973  53.7179993 108.8079989  70.2664973  55.0799993
 109.6869989  70.6424973  55.2429993 108.4219989  70.0624973  55.9459993
 108.9419989  68.9974973  54.2729993 109.4319989  68.3364973  54.7869993
 108.0619989  68.6274973  54.0999993 109.6379989  69.2424973  52.9879993
 109.1819989  69.9464973  52.5009993 110.5389989  69.5554973  53.1619993
 109.6899989  68.0464973  52.1739993 109.1489989  67.4094973  52.3759993
 110.5129989  67.8464973  51.1279993 111.3759989  68.7404973  50.7219993
 111.4359989  69.4964973  51.1279993 111.8839989  68.5724973  50.0489993
 110.4919989  66.7134973  50.4559993 109.9469989  66.0884973  50.6839993
 111.0229989  66.5984973  49.7899993 106.8149989  70.5304973  53.6849993
 106.8839989  70.2564973  52.4889993 105.7569989  70.2284973  54.4279993
 105.7019989  70.3554973  55.2769993 104.5829989  69.6414973  53.8179993
 104.8659989  68.8154973  53.3959993 103.5179989  69.3064973  54.8409993
 103.8619989  68.6504973  55.4669993 103.2969989  70.0994973  55.3539993
 102.2879989  68.7754973  54.1819993 102.3969989  68.0254973  53.0209993
 103.2369989  67.8634973  52.6549993 101.2739989  67.5164973  52.4019993
 101.3569989  67.0154973  51.6229993 100.0279989  67.7544973  52.9429993
  99.2689989  67.4094973  52.5299993  99.9049989  68.5034973  54.0959993
  99.0639989  68.6664973  54.4569993 101.0309989  69.0104973  54.7119993
 100.9449989  69.5134973  55.4889993 104.0039989  70.5754973  52.7779993
 103.6479989  70.1374973  51.6899993 103.9399989  71.8644973  53.0969993
 104.1329989  72.1784973  53.8739993 103.5279989  72.8664973  52.1289993
 102.6249989  72.6394973  51.8549993 103.5259989  74.2584973  52.7599993
 102.9299989  74.2504973  53.5249993 104.4159989  74.4474973  53.0959993
 103.1059989  75.3934973  51.8279993 103.7189989  75.4674973  51.0799993
 101.7169989  75.1024973  51.2769993 101.4469989  75.8214973  50.6839993
 101.7319989  74.2664973  50.7849993 101.0859989  75.0334973  52.0099993
 103.1289989  76.7004973  52.6059993 102.8639989  77.4284973  52.0229993
 102.5129989  76.6434973  53.3529993 104.0249989  76.8634973  52.9389993
 104.4039989  72.8564973  50.8749993 103.8899989  73.0694973  49.7839993
 105.7069989  72.5804973  51.0139993 106.1079989  72.4944973  51.7699993
 106.5639989  72.4014973  49.8399993 106.5479989  73.2524973  49.3749993
 107.9969989  72.0434973  50.1919993 107.9819989  71.2084973  50.6849993
 108.4739989  71.8764973  49.3639993 108.7929989  73.0334973  50.9889993
 108.9439989  73.8434973  50.4779993 108.3149989  73.2904973  51.7929993
 110.0979989  72.3714973  51.3339993 110.4379989  71.3764973  50.6869993
 110.8279989  72.8604973  52.3149993 110.5599989  73.5554973  52.7449993
 111.5719989  72.4844973  52.5259993 106.0469989  71.2614973  48.9969993
 105.9749989  71.3694973  47.7789993 105.7119989  70.1584973  49.6599993
 105.7809989  70.0754973  50.5129993 105.1919989  68.9794973  48.9889993
 105.8229989  68.7104973  48.3039993 105.0499989  67.8084973  49.9809993
 104.5219989  68.0944973  50.7429993 104.3279989  66.6404973  49.3269993
 104.2469989  65.9124973  49.9629993 103.4439989  66.9234973  49.0449993
 104.8319989  66.3394973  48.5549993 106.4439989  67.3844973  50.4639993
 106.9129989  66.9544973  49.7319993 106.9499989  68.1774973  50.6989993
 106.4229989  66.4484973  51.6489993 107.3329989  66.2224973  51.8999993
 105.9799989  66.8814973  52.3959993 105.9429989  65.6394973  51.4139993
 103.8729989  69.2914973  48.3039993 103.6499989  68.8674973  47.1719993
 103.0279989  70.0694973  48.9699993 103.1589989  70.3384973  49.7759993
 101.7899989  70.5374973  48.3789993 101.2639989  69.7634973  48.1229993
 101.0009989  71.3674973  49.3869993 101.5859989  72.0484973  49.7549993
 100.2879989  71.8294973  48.9189993 100.3979989  70.5744973  50.5319993
 101.0809989  70.0984973  51.0299993  99.7109989  71.5184973  51.5089993
  99.3279989  71.0064973  52.2379993 100.3599989  72.1474973  51.8619993
  99.0069989  72.0034973  51.0499993  99.4289989  69.5804973  49.9359993
  99.0259989  69.0564973  50.6449993  98.7359989  70.0544973  49.4509993
  99.9029989  68.9914973  49.3279993 102.0719989  71.3674973  47.1519993
 101.4389989  71.1834973  46.1219993 103.0349989  72.2664973  47.2719993
 103.4499989  72.4044973  48.0119993 103.4999989  73.1134973  46.1919993
 102.7319989  73.6114973  45.8709993 104.5519989  74.0494973  46.6989993
 104.1249989  74.7454973  47.2229993 105.1399989  73.5634973  47.2979993
 105.3799989  74.6924973  45.6269993 105.5449989  74.0584973  44.9109993
 104.8969989  75.4394973  45.2389993 106.6549989  75.1574973  46.1869993
 107.0589989  75.7934973  45.5759993 106.4849989  75.6304973  47.0169993
 107.5939989  74.0704973  46.4379993 107.6149989  73.7254973  47.2249993
 108.4309989  73.5774973  45.5049993 108.3849989  74.0614973  44.2809993
 107.8249989  74.6844973  44.0859993 108.9149989  73.7544973  43.6769993
 109.3009989  72.6334973  45.8109993 109.3379989  72.3264973  46.6129993
 109.8309989  72.3254973  45.2079993 104.0439989  72.3224973  45.0179993
 103.7919989  72.6594973  43.8619993 104.7719989  71.2544973  45.3089993
 105.0019989  71.0274973  46.1059993 105.2439989  70.3684973  44.2679993
 105.7709989  70.8714973  43.6279993 106.1479989  69.2924973  44.8559993
 105.7279989  68.9294973  45.6519993 106.2249989  68.5644973  44.2189993
 107.5389989  69.7824973  45.2139993 107.8889989  70.3074973  44.4779993
 107.4789989  70.3734973  45.9809993 108.6909989  68.4494973  45.5859993
 108.5739989  68.2584973  47.3599993 109.4079989  67.9014973  47.7029993
 108.3999989  69.1214973  47.7679993 107.8499989  67.6484973  47.5729993
 104.0589989  69.7654973  43.5389993 104.0209989  69.7594973  42.3099993
 103.0579989  69.3294973  44.3039993 103.0849989  69.3164973  45.1629993
 101.8139989  68.8304973  43.7399993 102.0239989  68.1204973  43.1139993
 100.9299989  68.2604973  44.8409993 100.8029989  68.9404973  45.5209993
 100.0559989  68.0654973  44.4689993 101.4739989  66.9954973  45.5059993
 102.3879989  67.1294973  45.8019993 100.6269989  66.6654973  46.7269993
 100.9689989  65.8634973  47.1509993 100.6629989  67.4034973  47.3549993
  99.7079989  66.5184973  46.4539993 101.4569989  65.8594973  44.4909993
 101.8009989  65.0514973  44.9029993 100.5469989  65.7074973  44.1909993
 102.0119989  66.0954973  43.7319993 101.0819989  69.9304973  42.9679993
 100.5029989  69.6764973  41.9099993 101.2239989  71.1854973  43.4299993
 101.7058750  71.3119450  44.3085809 100.6879989  72.3714973  42.7539993
  99.6548137  72.1797075  42.4644407 100.7219989  73.6114973  43.6569993
 101.7378799  73.7918354  44.0085150 100.3705402  74.4810313  43.1015829
  99.8659989  73.5054973  44.8669993 100.1389989  74.1834973  46.0359993
  99.2189989  73.8854973  46.9359993  99.2584125  74.3179560  47.9357617
  98.3599989  73.0464973  46.3889993  97.5496206  72.6469433  46.8403789
  98.7429989  72.7974973  45.0949993  98.1528638  72.1257472  44.4716265
 101.4169989  72.7304973  41.4699993 101.1509989  73.7844973  40.9009993
 102.2669989  71.8464973  40.9569993 102.6309989  71.2014973  41.3939993
 102.6359989  71.9354973  39.5699993 102.2309989  72.7174973  39.1629993
 104.1569989  72.1114973  39.4099993 104.6189989  71.3244973  39.7389993
 104.4899989  72.2874973  37.9369993 105.4479989  72.3984973  37.8329993
 104.1999989  71.5044973  37.4439993 104.0349989  73.0724973  37.5939993
 104.6199989  73.3084973  40.2219993 105.5779989  73.4174973  40.1199993
 104.1689989  74.1074973  39.9069993 104.4089989  73.1654973  41.1579993
 102.1279989  70.6684973  38.8659993 101.0219989  70.6474973  38.3279993
 102.9079989  69.5924973  38.9379993 103.6339989  69.5744973  39.3989993
 102.6269989  68.3284973  38.2489993 102.8879989  68.5024973  37.3309993
 103.4219989  67.2064973  38.8979993 103.1799989  66.3574973  38.4959993
 104.3689989  67.3374973  38.7339993 103.1639989  67.1604973  40.3759993
 102.5589989  68.0854973  40.8379993 103.5529989  66.2314973  41.0339993
 101.1619989  67.8914973  38.1829993 100.7239989  67.3894973  37.1489993
 100.4289989  67.9504973  39.2949993 100.6599989  68.3474973  40.0219993
  99.1289989  67.3034973  39.3169993  98.8849989  67.1084973  38.3989993
  99.1999989  66.0104973  40.1149993  99.4779989  66.2204973  41.0199993
  98.3079989  65.6324973  40.1719993 100.1429989  64.9494973  39.5499993
 101.0359989  65.3224973  39.4789993 100.1939989  64.2064973  40.1709993
  99.7189989  64.4414973  38.2149993  98.8239989  64.0734973  38.2769993
  99.6799989  65.1774973  37.5849993 100.6329989  63.4204973  37.7159993
 100.4719989  62.6084973  37.9469993 101.7119989  63.6284973  36.9229993
 102.0349989  64.8274973  36.4869993 101.5559989  65.5074973  36.7039993
 102.7249989  64.9304973  35.9849993 102.4639989  62.5974973  36.5779993
 102.2659989  61.8084973  36.8559993 103.1519989  62.7154973  36.0749993
  98.0649989  68.2054973  39.9069993  96.9979989  67.7394973  40.3029993
  98.3469989  69.5024973  39.9409993  99.0919989  69.8364973  39.6699993
  97.3939989  70.4944973  40.4529993  96.5149989  70.1704973  40.2019993
  97.4369989  70.6194973  41.9969993  98.3649989  70.6934973  42.2689993
  97.0009989  71.4494973  42.2459993  96.7949989  69.4844973  42.7929993
  95.8469989  69.4504973  42.5889993  97.1769989  68.6404973  42.5069993
  96.9759989  69.6294973  44.2949993  97.8089989  68.9444973  44.8929993
  96.2079989  70.5114973  44.9209993  95.6359989  70.9754973  44.4769993
  96.2819989  70.6194973  45.7709993  97.6209989  71.8694973  39.8229993
  96.7109989  72.6934973  39.8329993  98.8289989  72.1084973  39.2969993
  99.4409989  71.5054973  39.2589993  99.2569989  73.3854973  38.7349993
  99.3519989  74.0244973  39.4579993 100.1359989  73.2704973  38.3409993
  98.3399989  73.9694973  37.6969993  98.1439989  75.1814973  37.6729993
  97.7759989  73.1254973  36.8389993  97.9389989  72.2814973  36.8079993
  96.8089989  73.5974973  35.8599993  97.2509989  74.1314973  35.1809993
  96.3949989  72.8464973  35.4059993  95.7599989  74.4214973  36.5759993
  95.6759989  75.6354973  36.3869993  95.0029989  73.7584973  37.4389993
  95.0469989  72.9084973  37.5589993  94.0199989  74.4264973  38.2659993
  93.4149989  74.8174973  37.6169993  93.3109989  73.4694973  39.1889993
  93.9559989  72.9494973  39.6939993  92.4539989  74.2794973  40.1369993
  91.9869989  73.6824973  40.7419993  93.0169989  74.8814973  40.6479993
  91.8079989  74.7944973  39.6289993  92.5139989  72.5434973  38.4379993
  93.0159989  72.0364973  37.9949993  94.5859989  75.5124973  39.1479993
  93.9429989  76.5284973  39.3309993  95.7509989  75.2884973  39.7389993
  96.2109989  74.5714973  39.6199993  96.3699989  76.2434973  40.6559993
  95.8429989  76.3154973  41.4669993  97.7709989  75.7464973  41.0099993
  97.6979989  74.8294973  41.3169993  98.3009989  75.7324973  40.1979993
  98.5169989  76.5244973  42.0399993  99.6499989  77.2504973  41.8359993
 100.0789989  77.3474973  41.0169993 100.0669989  77.8174973  43.0129993
 100.7619989  78.3144973  43.1099993  99.1949989  77.4624973  44.0099993
  99.1979989  77.7884973  45.3569993  99.8629989  78.3264973  45.7219993
  98.1659989  77.2794973  46.1439993  98.1419989  77.4834973  47.0509993
  97.1859989  76.4844973  45.6099993  96.5099989  76.1594973  46.1599993
  97.1859989  76.1554973  44.2599993  96.5189989  75.6134973  43.9049993
  98.2059989  76.6544973  43.4469993  96.4269989  77.6234973  40.0139993
  95.9659989  78.6194973  40.5789993  96.9709989  77.6504973  38.8099993
  97.3139989  76.9564973  38.4359993  97.0489989  78.8434973  37.9949993
  97.4719989  79.5504973  38.5079993  97.8709989  78.5394973  36.7619993
  97.4959989  77.7644973  36.3159993  97.7999989  79.2834973  36.1439993
  99.3389989  78.2784973  37.0559993  99.6969989  79.0094973  37.5829993
  99.4219989  77.4744973  37.5919993 100.1369989  78.1284973  35.8169993
  99.9829989  78.8924973  35.2389993 101.0809989  78.1264973  36.0389993
  99.8039989  76.9044973  35.1029993  99.2119989  76.9524973  34.4809993
 100.3589989  75.7004973  35.3479993 101.2619989  75.5704973  36.2949993
 101.4999989  76.2544973  36.7589993 101.6149989  74.8014973  36.4499993
  99.9949989  74.6474973  34.6379993  99.4039989  74.7294973  34.0189993
 100.3489989  73.8794973  34.7949993  95.6619989  79.3314973  37.5999993
  95.3659989  80.5244973  37.6819993  94.8119989  78.3934973  37.1899993
  95.0069989  77.5564973  37.1629993  93.4639989  78.7004973  36.7459993
  93.5069989  79.4884973  36.1819993  92.9219989  77.5164973  35.9579993
  92.9579989  76.7264973  36.5199993  91.9869989  77.6794973  35.7559993
  93.6649989  77.2214973  34.6459993  94.6119989  77.1024973  34.8189993
  93.1249989  75.9344973  34.0379993  93.5929989  75.7464973  33.2089993
  93.2599989  75.2014973  34.6589993  92.1769989  76.0344973  33.8579993
  93.5059989  78.3934973  33.6949993  93.9759989  78.2054973  32.8679993
  92.5649989  78.5324973  33.5069993  93.8759989  79.1924973  34.1009993
  92.5269989  79.0504973  37.9009993  91.4759989  79.6384973  37.6859993
  92.9309989  78.7254973  39.1199993  93.6209989  78.2354973  39.2709993
  92.2519989  79.1614973  40.3249993  91.3019989  78.9734973  40.2639993
  92.7729989  78.4074973  41.5559993  92.6569989  77.4564973  41.4009993
  93.7269989  78.5684973  41.6299993  92.1219989  78.7574973  42.8979993
  91.1949989  79.0094973  42.7669993  92.1789989  77.5364973  43.8079993
  91.7689989  77.7484973  44.6609993  91.7009989  76.8014973  43.3939993
  93.1039989  77.2804973  43.9489993  92.8549989  79.9334973  43.5249993
  92.4429989  80.1554973  44.3749993  93.7849989  79.6964973  43.6689993
  92.8049989  80.6994973  42.9319993  92.4879989  80.6374973  40.4619993
  91.5509989  81.4044973  40.6679993  93.7489989  81.0354973  40.2829993
  94.4139989  80.4974973  40.1949993  94.1029989  82.4444973  40.2219993
  93.9639989  82.8574973  41.0889993  95.0449989  82.5384973  40.0099993
  93.2609989  83.1564973  39.1679993  92.7079989  84.2234973  39.4379993
  93.1459989  82.5434973  37.9839993  93.5569989  81.8174973  37.7759993
  92.2919989  83.0774973  36.9299993  92.6469989  83.9514973  36.7029993
  92.3179989  82.1984973  35.7009993  93.2129989  82.1854973  35.3259993
  92.0999989  81.2854973  35.9459993  91.4069989  82.6624973  34.7389993
  91.7489989  82.5964973  33.9749993  90.8609989  83.2364973  37.3989993
  90.3009989  84.3094973  37.2449993  90.2859989  82.1894973  37.9899993
  90.6719989  81.4264973  38.0789993  88.9329989  82.2364973  38.5489993
  88.3189989  82.3674973  37.8089993  88.6099989  80.9014973  39.2599993
  89.3819989  80.6264973  39.7789993  87.4299989  81.0634973  40.1939993
  87.2429989  80.2174973  40.6299993  87.6369989  81.7334973  40.8649993
  86.6519989  81.3444973  39.6869993  88.2719989  79.8574973  38.2099993
  88.0669989  79.0154973  38.6449993  87.5029989  80.1514973  37.6969993
  89.0299989  79.7384973  37.6159993  88.7309989  83.4094973  39.4979993
  87.7189989  84.1064973  39.4199993  89.7019989  83.6434973  40.3709993
  90.4059989  83.1564973  40.4519993  89.6419989  84.7724973  41.2789993
  88.8249989  84.6944973  41.7959993  90.8419989  84.7574973  42.2369993
  91.6649989  84.6814973  41.7289993  90.8849989  86.0534973  43.0299993
  91.6439989  86.0384973  43.6329993  90.9709989  86.8034973  42.4209993
  90.0669989  86.1464973  43.5429993  90.7279989  83.5634973  43.1699993
  91.4849989  83.5524973  43.7759993  89.9059989  83.6294973  43.6809993
  90.7189989  82.7454973  42.6489993  89.6039989  86.0884973  40.5149993
  88.7909989  86.9594973  40.8169993  90.4709989  86.2234973  39.5119993
  91.0579989  85.6314973  39.3009993  90.4879989  87.4174973  38.6749993
  90.5799989  88.1724973  39.2769993  91.6599989  87.3994973  37.7099993
  92.4909989  87.3634973  38.2089993  91.6209989  86.5964973  37.1669993
  91.6609989  88.6054973  36.8219993  91.9089989  89.8654973  37.3469993
  92.0809989  89.9584973  38.2559993  91.9029989  90.9834973  36.5349993
  92.0699989  91.8234973  36.8979993  91.6489989  90.8524973  35.1849993
  91.6459989  91.6034973  34.6359993  91.3989989  89.6024973  34.6499993
  91.2269989  89.5124973  33.7409993  91.4049989  88.4874973  35.4649993
  91.2359989  87.6494973  35.0999993  89.1949989  87.5764973  37.8859993
  88.6359989  88.6674973  37.8059993  88.7069989  86.4754973  37.3309993
  89.1079989  85.7154973  37.3659993  87.4479989  86.4344973  36.6079993
  87.5519989  86.9834973  35.8149993  87.1099989  84.9914973  36.1919993
  87.2729989  84.4014973  36.9449993  85.6519989  84.8844973  35.8199993
  85.4499989  83.9724973  35.5599993  85.1049989  85.1314973  36.5819993
  85.4619989  85.4804973  35.0789993  88.0139989  84.5364973  35.0409993
  87.7579989  85.0084973  34.2329993  88.9289989  84.7884973  35.2399993
  87.9599989  83.0454973  34.7779993  88.5519989  82.8244973  34.0419993
  88.2409989  82.5664973  35.5729993  87.0519989  82.7894973  34.5509993
  86.3149989  86.9984973  37.4369993  85.4859989  87.7624973  36.9429993
  86.2929989  86.6364973  38.7079993  86.9772447  85.9892198  39.0726071
  85.2809989  87.1364973  39.6029993  84.4677797  87.5910835  39.0372033
  84.7229989  85.9994973  40.4189993  85.4981400  85.5390591  41.0315776
  83.9292792  86.3786067  41.0627268  84.1239989  84.9104973  39.6009993
  82.9829989  85.0824973  38.8449993  82.6849989  83.9534973  38.2469993
  81.8154284  83.8768307  37.5942601  83.5809989  83.0644973  38.5909993
  83.5983086  82.1038085  38.2797482  84.4919989  83.6304973  39.4359993
  85.3157459  83.0340056  39.8280961  85.8029989  88.1964973  40.5509993
  85.2249989  88.3944973  41.6099993  86.9029989  88.8544973  40.1939993
  87.2859989  88.7604973  39.4299993  87.5669989  89.8064973  41.0789993
  87.9739989  89.2944973  41.7949993  88.6309989  90.5774973  40.3129993
  89.3049989  89.9514973  40.0039993  88.2229989  90.9674973  39.5239993
  89.3159989  91.6764973  41.0959993  88.6479989  92.2814973  41.4559993
  89.7859989  91.2904973  41.8519993  90.2729989  92.4394973  40.2569993
  90.7229989  93.1024973  40.8039993  90.9559989  91.8384973  39.9199993
  89.6169989  93.1004973  39.1379993  89.7059989  92.7454973  38.3599993
  88.8799989  94.2264973  39.2279993  88.6919989  94.8094973  40.3909993
  89.0399989  94.4734973  41.1019993  88.2209989  95.5274973  40.4409993
  88.3409989  94.7484973  38.1409993  88.4599989  94.3704973  37.3779993
  87.8709989  95.4664973  38.1959993  86.5949989  90.7844973  41.6959993
  86.4419989  90.8354973  42.9169993  85.9369989  91.5494973  40.8379993
  86.0429989  91.5024973  39.9859993  84.9689989  92.5454973  41.2549993
  85.4459989  93.2224973  41.7599993  84.3009989  93.1724973  40.0359993
  83.8919989  92.4664973  39.5109993  83.5849989  93.7514973  40.3399993
  85.2169989  93.9714973  39.1379993  85.6949989  94.6284973  39.6679993
  85.8819989  93.3814973  38.7499993  84.4569989  94.6774973  38.0239993
  83.3579989  94.2674973  37.6379993  85.0419989  95.7464973  37.4989993
  85.8079989  96.0044973  37.7919993  84.6549989  96.1814973  36.8659993
  83.8959989  91.9354973  42.1349993  83.5529989  92.4854973  43.1749993
  83.3519989  90.8134973  41.6749993  83.6409989  90.4134973  40.9709993
  82.2209989  90.1354973  42.2939993  81.4869989  90.7664973  42.3539993
  81.8369989  88.9374973  41.4319993  82.5859989  88.3214973  41.3999993
  81.1019989  88.4684973  41.8569993  81.4339989  89.2964973  40.0079993
  80.5249989  89.6334973  40.0039993  82.0029989  90.0104973  39.6809993
  81.5329989  88.1294973  39.0999993  81.3999989  87.0494973  39.6149993
  81.7339989  88.2844973  37.9139993  82.5269989  89.6744973  43.7029993
  81.7349989  89.8814973  44.6199993  83.6809989  89.0484973  43.8589993
  84.2329989  88.9114973  43.2139993  84.1349989  88.5284973  45.1319993
  83.4539989  87.9394973  45.4919993  85.4339989  87.7514973  44.9289993
  86.0819989  88.3364973  44.5059993  85.7919989  87.5144973  45.7989993
  85.3059989  86.4814973  44.0919993  84.8019989  86.6574973  43.2819993
  86.6929989  86.0004973  43.6879993  86.6139989  85.1934973  43.1559993
  87.1349989  86.6884973  43.1669993  87.2149989  85.8124973  44.4839993
  84.5679989  85.4344973  44.8929993  84.4829989  84.6244973  44.3659993
  85.0609989  85.2414973  45.7059993  83.6849989  85.7644973  45.1219993
  84.3659989  89.6544973  46.1069993  83.8619989  89.6284973  47.2279993
  85.1159989  90.6564973  45.6569993  85.4599989  90.6734973  44.8689993
  85.4259989  91.8244973  46.4609993  85.9289989  91.5324973  47.2369993
  86.2749989  92.8194973  45.6529993  85.8429989  92.9614973  44.7959993
  86.3689989  94.1384973  46.3719993  86.9069989  94.7544973  45.8499993
  85.4799989  94.5074973  46.4899993  86.7809989  94.0054973  47.2399993
  87.6729989  92.2564973  45.4099993  88.1619989  92.2444973  46.2479993
  87.5989989  91.3364973  45.1119993  88.4559989  93.0484973  44.3889993
  89.3329989  92.6494973  44.2729993  87.9829989  93.0414973  43.5419993
  88.5549989  93.9634973  44.6959993  84.1569989  92.5024973  46.9249993
  83.9809989  92.7624973  48.1139993  83.2819989  92.7684973  45.9649993
  83.4259989  92.5694973  45.1409993  82.0049989  93.4124973  46.1779993
  82.1839989  94.3194973  46.4709993  81.1899989  93.4274973  44.8699993
  81.0779989  92.5134973  44.5649993  79.8279989  94.0344973  45.1059993
  79.3269989  94.0374973  44.2759993  79.3509989  93.5114973  45.7689993
  79.9299989  94.9444973  45.4249993  81.8859989  94.1804973  43.8679993
  82.2429989  93.6544973  43.3189993  81.2029989  92.7044973  47.2359993
  80.8329989  93.2954973  48.2489993  80.9189989  91.4394973  46.9689993
  81.2249989  91.0224973  46.2819993  80.0649989  90.6324973  47.8069993
  79.1959989  91.0624973  47.8239993  79.9409989  89.2294973  47.2379993
  80.8179989  88.8204973  47.1709993  79.0659989  88.4214973  48.1479993
  78.9769989  87.5214973  47.7969993  79.4639989  88.3854973  49.0319993
  78.1899989  88.8334973  48.2049993  79.3549989  89.2864973  45.9309993
  79.9459989  89.4794973  45.3669993  80.5769989  90.5484973  49.2219993
  79.8129989  90.7364973  50.1699993  81.8739989  90.2814973  49.3549993
  82.4009989  90.1314973  48.6929993  82.5159989  90.2204973  50.6519993
  82.1299989  89.4774973  51.1419993  84.0189989  90.0004973  50.4919993
  84.3429989  90.5924973  49.7949993  84.4569989  90.2654973  51.3159993
  84.4499989  88.5764973  50.1539993  83.9219989  88.2264973  49.4199993
  85.9109989  88.5814973  49.7349993  86.1889989  87.6774973  49.5189993
  86.0219989  89.1484973  48.9559993  86.4549989  88.9214973  50.4619993
  84.2359989  87.6934973  51.3749993  84.5079989  86.7854973  51.1689993
  84.7659989  88.0294973  52.1149993  83.2979989  87.7024973  51.6199993
  82.2839989  91.4904973  51.4169993  81.8609989  91.4474973  52.5659993
  82.5519989  92.6154973  50.7679993  82.8139989  92.6414973  49.9489993
  82.4259989  93.9164973  51.3899993  82.9769989  93.9184973  52.1879993
  82.9139989  94.9874973  50.4299993  82.4899989  94.8644973  49.5659993
  82.6459989  95.8604973  50.7559993  84.4099989  94.9514973  50.2649993
  85.1469989  93.9924973  50.9389993  84.7159989  93.3734973  51.4819993
  86.5189989  93.9534973  50.8069993  87.0139989  93.3074973  51.2559993
  87.1559989  94.8864973  49.9979993  88.5239989  94.8554973  49.8629993
  88.7689989  95.4714973  49.3479993  86.4189989  95.8414973  49.3269993
  86.8489989  96.4664973  48.7889993  85.0459989  95.8694973  49.4539993
  84.5489989  96.5064973  48.9929993  81.0109989  94.2064973  51.8409993
  80.8159989  94.7894973  52.9029993  80.0259989  93.7764973  51.0599993
  80.1389989  93.3764973  50.3069993  78.6389989  93.9664973  51.4529993
  78.5009989  94.9154973  51.5979993  77.6709989  93.5054973  50.3609993
  77.8569989  92.5784973  50.1439993  76.2579989  93.6774973  50.8779993
  75.6279989  93.3904973  50.1989993  76.1379989  93.1414973  51.6769993
  76.1019989  94.6114973  51.0889993  77.8339989  94.3404973  49.0969993
  77.4559989  95.2214973  49.2459993  78.7789989  94.4634973  48.9159993
  77.1739989  93.7134973  47.8909993  77.3069989  94.2824973  47.1169993
  77.5669989  92.8424973  47.7229993  76.2239989  93.6124973  48.0579993
  78.3589989  93.1884973  52.7309993  77.7539989  93.7134973  53.6689993
  78.8309989  91.9414973  52.7669993  79.2259989  91.5614973  52.1039993
  78.7149989  91.1044973  53.9499993  77.7789989  90.9604973  54.1589993
  79.1029989  90.2334973  53.7739993  79.4109989  91.7444973  55.1359993
  78.8949989  91.7024973  56.2509993  80.5779989  92.3414973  54.8839993
  80.9349989  92.3714973  54.1019993  81.3609989  93.0014973  55.9129993
  81.4979989  92.3584973  56.6259993  82.7139989  93.4434973  55.3669993
  82.5719989  94.0164973  54.5969993  83.1669989  93.9774973  56.0379993
  83.5989989  92.3044973  54.9709993  83.2719989  91.0014973  55.3149993
  82.4979989  90.8344973  55.8029993  84.0849989  89.9494973  54.9389993
  83.8559989  89.0784973  55.1719993  85.2359989  90.1904973  54.2179993
  85.7839989  89.4824973  53.9659993  85.5729989  91.4824973  53.8719993
  86.3479989  91.6474973  53.3849993  84.7579989  92.5304973  54.2489993
  84.9909989  93.3994973  54.0149993  80.6329989  94.2014973  56.4689993
  80.6799989  94.4404973  57.6649993  79.9339989  94.9404973  55.6179993
  79.9149989  94.8174973  54.7669993  79.1249989  96.0494973  56.0949993
  79.6969989  96.6714973  56.5709993  78.4849989  96.7854973  54.9199993
  78.0329989  96.1364973  54.3579993  77.8039989  97.3844973  55.2649993
  79.4499989  97.5934973  54.0509993  80.2229989  97.0574973  53.8149993
  78.7429989  98.0074973  52.7689993  79.3519989  98.5204973  52.2149993
  78.4569989  97.2154973  52.2869993  77.9689989  98.5504973  52.9869993
  79.9239989  98.8094973  54.8329993  80.5369989  99.3264973  54.2869993
  79.1609989  99.3594973  55.0709993  80.3769989  98.5194973  55.6399993
  78.0569989  95.5404973  57.0429993  77.8729989  96.0894973  58.1279993
  77.3909989  94.4534973  56.6499993  77.4959989  94.0764973  55.8839993
  76.4109989  93.8054973  57.5099993  75.6609989  94.4024973  57.6609993
  76.0609989  93.0144973  57.0709993  77.0379989  93.4194973  58.8419993
  76.4599989  93.6754973  59.8929993  78.2309989  92.8224973  58.7799993
  78.6189989  92.6354973  58.0359993  79.0059989  92.4234973  59.9499993
  78.4909989  91.7544973  60.4269993  80.3579989  91.8444973  59.5109993
  80.2009989  91.2224973  58.7839993  80.8969989  92.5674973  59.1539993
  81.1699989  91.1274973  60.5879993  80.5869989  90.5854973  61.1429993
  82.1889989  90.2254973  59.9099993  82.7119989  89.7634973  60.5839993
  81.7279989  89.5754973  59.3569993  82.7779989  90.7614973  59.3559993
  81.8529989  92.1474973  61.4919993  82.3659989  91.6844973  62.1729993
  82.4459989  92.7034973  60.9629993  81.1819989  92.7044973  61.9169993
  79.2589989  93.5974973  60.8749993  79.0069989  93.5194973  62.0759993
  79.7869989  94.6704973  60.2959993  79.9439989  94.7144973  59.4519993
  80.1539989  95.8744973  61.0109993  80.8289989  95.6204973  61.6599993
  80.7259989  96.9274973  60.0459993  80.1349989  97.0054973  59.2809993
  80.8029989  98.2814973  60.7329993  81.1649989  98.9374973  60.1159993
  79.9149989  98.5544973  61.0109993  81.3789989  98.2174973  61.5109993
  82.1039989  96.4944973  59.5459993  82.7519989  96.6144973  60.2579993
  82.0829989  95.5474973  59.3379993  82.5629989  97.2584973  58.3249993
  83.4389989  96.9414973  58.0549993  81.9329989  97.1204973  57.6009993
  82.6119989  98.2044973  58.5339993  78.9859989  96.4674973  61.7369993
  79.1039989  96.8234973  62.9039993  77.8729989  96.6084973  61.0379993
  77.7639989  96.3164973  60.2359993  76.7269989  97.2864973  61.5959993
  77.0349989  98.0364973  62.1289993  75.8599989  97.8104973  60.4769993
  75.6149989  97.0804973  59.8869993  75.0359989  98.1674973  60.8439993
  76.5599989  98.8734973  59.6939993  76.5739989  98.8464973  58.3089993
  76.1269989  98.1664973  57.8579993  77.2439989  99.8174973  57.5909993
  77.2489989  99.7884973  56.6609993  77.9059989 100.8294973  58.2539993
  78.3579989 101.4844973  57.7719993  77.8969989 100.8694973  59.6349993
  78.3409989 101.5524973  60.0829993  77.2279989  99.8954973  60.3489993
  77.2259989  99.9254973  61.2789993  75.9489989  96.3844973  62.5279993
  75.3709989  96.8504973  63.5049993  76.0089989  95.0784973  62.2919993
  76.3389989  94.7234973  61.5819993  75.4949989  94.1374973  63.2699993
  74.5389989  94.2684973  63.3649993  75.7179989  92.7004973  62.8399993
  75.3919989  92.5754973  61.9349993  76.6679989  92.5064973  62.8279993
  75.0649989  91.8124973  63.7049993  75.5409989  91.6824973  64.3849993
  76.2209989  94.3844973  64.5589993  75.6179989  94.6754973  65.5829993
  77.5389989  94.2944973  64.4899993  77.9619989  94.1054973  63.7649993
  78.4009989  94.5054973  65.6279993  78.1939989  93.8344973  66.2969993
  79.8329989  94.3774973  65.1829993  80.0099989  95.0014973  64.4619993
  80.4269989  94.6114973  65.9129993  80.0979989  93.0704973  64.7559993
  80.3829989  92.6164973  65.4029993  78.1729989  95.8604973  66.2709993
  78.1199989  95.9654973  67.4889993  78.0509989  96.8914973  65.4479993
  78.0529989  96.8124973  64.5919993  77.9019989  98.2594973  65.9069993
  78.6599989  98.4764973  66.4729993  77.8619989  99.1884973  64.6949993
  78.6399989  99.0114973  64.1429993  77.0809989  98.9704973  64.1629993
  77.8279989 100.6534973  65.0199993  79.0109989 101.3624973  65.1019993
  79.8229989 100.9334973  64.9589993  78.9829989 102.7074973  65.3969993
  79.7769989 103.1884973  65.4529993  77.7669989 103.3454973  65.6109993
  77.7409989 104.6884973  65.9099993  76.9449989 104.9374973  66.0119993
  76.5899989 102.6354973  65.5259993  75.7759989 103.0624973  65.6669993
  76.6219989 101.2894973  65.2309993  75.8279989 100.8084973  65.1739993
  76.6479989  98.4414973  66.7409993  76.7059989  98.8734973  67.8919993
  75.5119989  98.1364973  66.1389993  75.4609989  97.7774973  65.3589993
  74.2349989  98.3914973  66.7659993  74.2519989  99.2764973  67.1639993
  73.1329989  98.3494973  65.7139993  73.2169989  97.5354973  65.1939993
  72.2699989  98.3164973  66.1549993  73.1749989  99.5324973  64.7939993
  73.4839989  99.3834973  63.4509993  73.6539989  98.5344973  63.1119993
  73.5429989 100.4754973  62.6099993  73.7539989 100.3604973  61.7119993
  73.2889989 101.7354973  63.1029993  73.3289989 102.4734973  62.5379993
  72.9749989 101.9024973  64.4379993  72.8009989 102.7524973  64.7719993
  72.9199989 100.8054973  65.2769993  72.7099989 100.9234973  66.1749993
  73.9659989  97.4084973  67.8909993  73.4109989  97.7864973  68.9239993
  74.4039989  96.1634973  67.7149993  74.7599989  95.8684973  66.9899993
  74.2999989  95.1924973  68.7859993  73.3709989  95.1704973  69.0649993
  74.6789989  93.7784973  68.3249993  75.5319989  93.8054973  67.8639993
  74.8049989  92.8514973  69.5149993  75.0449989  91.9624973  69.2089993
  75.4929989  93.1834973  70.1129993  73.9579989  92.8134973  69.9869993
  73.5979989  93.2714973  67.4049993  73.8219989  92.3774973  67.1039993
  72.7529989  93.2494973  67.8799993  73.5229989  93.8604973  66.6379993
  75.1669989  95.6024973  69.9429993  74.7219989  95.5184973  71.0759993
  76.3789989  96.0844973  69.6679993  76.7199989  96.1214973  68.8789993
  77.2339989  96.5974973  70.7269993  77.4589989  95.8074973  71.2429993
  78.4859989  97.2624973  70.2219993  79.0669989  96.6084973  69.8019993
  78.2659989  97.9224973  69.5459993  79.1919989  97.9184973  71.3769993
  80.0479989  97.1684973  72.1389993  80.2119989  96.2804973  71.9179993
  80.6609989  97.7294973  73.2249993  81.2379989  97.2164973  73.7429993
  80.4319989  99.0524973  73.5619993  81.0529989  99.6024973  74.6639993
  81.7169989  99.1334973  74.8749993  79.5769989  99.8134973  72.7969993
  79.4209989 100.7034973  73.0149993  78.9529989  99.2474973  71.7049993
  78.3709989  99.7564973  71.1869993  76.5389989  97.6264973  71.5539993
  76.6279989  97.5984973  72.7749993  75.8679989  98.5614973  70.8969993
  75.8069989  98.6104973  70.0409993  75.1689989  99.5994973  71.6229993
  75.7979989 100.1114973  72.1559993  74.4979989 100.5504973  70.6369993
  73.9119989 100.0374973  70.0589993  73.9379989 101.1684973  71.1319993
  75.4689989 101.3574973  69.7639993  76.0929989 100.7644973  69.3179993
  74.6849989 102.1074973  68.6999993  75.2969989 102.6184973  68.1469993
  74.2019989 101.4734973  68.1469993  74.0549989 102.7094973  69.1259993
  76.2639989 102.3084973  70.6419993  76.8779989 102.8194973  70.0919993
  75.6569989 102.9134973  71.0959993  76.7649989 101.8004973  71.2989993
  74.1529989  98.9694973  72.5659993  74.1309989  99.2674973  73.7609993
  73.3739989  98.0224973  72.0469993  73.3729989  97.8034973  71.2149993
  72.4379989  97.2634973  72.8729993  71.8339989  97.8944973  73.2949993
  71.6469989  96.3014973  72.0049993  71.0279989  95.8004973  72.5579993
  71.1519989  96.8004973  71.3369993  72.2549989  95.6874973  71.5649993
  73.1589989  96.4924973  73.9839993  72.6339989  96.3284973  75.0839993
  74.3599989  96.0154973  73.6799993  74.7459989  96.1684973  72.9269993
  75.1469989  95.1934973  74.5729993  74.5129989  94.8244973  75.2079993
  75.8659989  94.1264973  73.7759993  76.4519989  94.5634973  73.1379993
  76.4319989  93.6214973  74.3809993  74.9879989  93.1634973  73.0319993
  74.2739989  93.6524973  72.5939993  75.5049989  92.7304973  72.3349993
  74.4099989  92.1444973  73.9109993  75.1439989  91.3414973  74.4349993
  73.2209989  92.1584973  74.0729993  76.1989989  95.9524973  75.3609993
  77.0469989  95.3304973  75.9959993  76.1799989  97.2834973  75.2999993
  75.5479989  97.7364973  74.9329993  77.2549989  98.0994973  75.8629993
  78.0409989  97.9274973  75.3209993  76.8669989  99.5694973  75.8029993
  76.6639989  99.8034973  74.8839993  76.0539989  99.7004973  76.3149993
  77.9339989 100.5144973  76.3249993  78.0989989 100.3324973  77.2629993
  78.7669989 100.3564973  75.8549993  77.5179989 101.9634973  76.1519993
  77.3689989 102.1494973  75.2119993  76.6759989 102.1174973  76.6079993
  78.5759989 102.9094973  76.6989993  78.7639989 102.6844973  77.6239993
  79.4019989 102.7914973  76.2039993  78.1459989 104.3304973  76.6129993
  78.7859989 104.8544973  76.9399993  77.9939989 104.5434973  75.7619993
  77.3999989 104.4444973  77.0849993  77.6309989  97.7244973  77.2969993
  78.8039989  97.7664973  77.6679993  76.6359989  97.3674973  78.0979993
  75.8119989  97.3494973  77.8539993  76.8539989  96.9694973  79.4779993
  77.8089989  96.8704973  79.6179993  76.3099989  98.0384973  80.4109993
  76.4519989  97.7694973  81.3319993  76.7999989  98.8654973  80.2789993
  74.8299989  98.2794973  80.1729993  74.3039989  97.7024973  79.2499993
  74.2399989  99.0344973  80.9079993  76.1969989  95.6284973  79.7799993
  75.7699989  95.3764973  80.9079993  76.0919989  94.7754973  78.7619993
  76.4249989  94.9184973  77.9819993  75.3889989  93.5034973  78.8909993
  74.5609989  93.6924973  79.3599993  75.0939989  92.9204973  77.5249993
  74.6269989  92.0764973  77.6269993  74.5389989  93.5374973  77.0229993
  75.9259989  92.7734973  77.0489993  76.1669989  92.4894973  79.7059993
  76.8109989  91.5954973  79.1549993  76.0279989  92.5844973  81.0189993
  75.6289989  93.2374973  81.4119993  76.5479989  91.5764973  81.9189993
  77.5069989  91.5084973  81.7869993  76.2779989  91.9654973  83.3779993
  75.3289989  92.1284973  83.4949993  76.6969989  90.8384973  84.2959993
  76.5239989  91.0894973  85.2169993  76.1919989  90.0394973  84.0789993
  77.6439989  90.6624973  84.1819993  77.0389989  93.2314973  83.7209993
  76.8649989  93.4734973  84.6439993  77.9899989  93.0804973  83.5999993
  76.7499989  93.9514973  83.1389993  75.8979989  90.2394973  81.6209993
  74.6839989  90.0864973  81.7609993  76.6999989  89.2824973  81.1869993
  77.5519989  89.3704973  81.1069993  76.1959989  87.9784973  80.8029993
  75.3159989  88.1014973  80.4149993  77.1099989  87.3554973  79.7879993
  76.6589989  86.6134973  79.3549993  77.3199989  88.0024973  79.0969993
  78.3509989  86.8814973  80.4129993  78.5119989  87.0324973  81.6239993
  79.2259989  86.2714973  79.6689993  79.9459989  85.9584973  80.0209993
  79.0849989  86.1814973  78.8249993  76.0499989  87.0564973  82.0099993
  76.2149989  87.4794973  83.1529993  75.7619989  85.7824973  81.7439993
  75.6859989  85.4764973  80.9439993  75.5439989  84.7684973  82.7809993
  74.8869989  85.1474973  83.3859993  75.0429989  83.4774973  82.1319993
  75.7059989  83.1714973  81.4939993  74.9689989  82.7924973  82.8149993
  73.7029989  83.6084973  81.4219993  73.2659989  82.7424973  81.4069993
  73.1319989  84.2064973  81.9289993  73.8259989  84.1224973  80.0139993
  74.9279989  84.2694973  79.5449993  72.8109989  84.3514973  79.3979993
  76.7829989  84.4474973  83.6349993  76.6679989  83.8244973  84.6889993
  77.9579989  84.8624973  83.1729993  78.0439989  85.2824973  82.4269993
  79.2159989  84.6574973  83.8649993  79.1209989  83.8964973  84.4579993
  80.3149989  84.3864973  82.8599993  81.0969989  84.0354973  83.3149993
  80.0249989  83.7084973  82.2299993  80.6519989  85.5594973  82.1719993
  80.0029989  86.0924973  82.1919993  79.5769989  85.8854973  84.6909993
  80.5979989  85.8994973  85.3779993  78.7529989  86.9294973  84.6009993
  78.0319989  86.9344973  84.1319993  79.0199989  88.1674973  85.3079993
  78.1879989  88.6414973  85.4619993  79.3999989  87.9704973  86.1789993
  79.9739989  89.0524973  84.5229993  80.7229989  89.8334973  85.1089993
  79.9609989  88.9254973  83.1989993  79.4209989  88.4164973  82.7639993
  80.8989989  89.6704973  82.3739993  81.3069989  90.3264973  82.9599993
  81.9439989  88.7314973  81.7899993  81.4879989  88.0134973  81.3229993
  82.4609989  89.2174973  81.1279993  82.9019989  88.1214973  82.7999993
  83.3549989  88.8284973  83.2849993  82.4009989  87.6064973  83.4519993
  83.9079989  87.2464973  82.1429993  84.3399989  87.7334973  81.4239993
  84.5989989  87.0114973  82.7819993  83.3039989  86.0364973  81.6149993
  82.4639989  85.9194973  81.7589993  83.9499989  85.0824973  80.9179993
  85.2329989  85.2024973  80.6609993  85.6639989  85.8924973  80.9379993
  85.6409989  84.5904973  80.2149993  83.2869989  84.0184973  80.4989993
  82.4479989  83.9384973  80.6719993  83.6939989  83.4054973  80.0529993
  80.2339989  90.4174973  81.2329993  79.4759989  89.8414973  80.4539993
  80.5539989  91.7014973  81.1019993  81.0399989  92.1414973  81.6579993
  80.0789989  92.4704973  79.9599993  79.1359989  92.2664973  79.8619993
  80.2379989  93.9784973  80.1769993  81.1669989  94.1864973  80.3629993
  79.8049989  94.7124973  78.9189993  79.9039989  95.6684973  79.0519993
  80.3579989  94.4304973  78.1729993  78.8759989  94.5074973  78.7279993
  79.4009989  94.4184973  81.3589993  79.5049989  95.3734973  81.4919993
  78.4679989  94.2164973  81.1879993  79.6929989  93.9474973  82.1549993
  80.8299989  92.0834973  78.7059993  81.8209989  92.7164973  78.3439993
  80.3339989  91.0454973  78.0459993  79.6279989  90.6244973  78.2989993
  80.9239989  90.5074973  76.8289993  81.7419989  90.0514973  77.0809993
  79.9459989  89.5474973  76.1839993  79.0799989  89.9804973  76.1279993
  80.2369989  89.3754973  75.2749993  79.7779989  88.2304973  76.8909993
  80.5929989  87.7094973  76.8169993  79.6219989  88.3804973  77.8369993
  78.6399989  87.4774973  76.3039993  78.1519989  87.9284973  75.2979993
  78.2389989  86.4874973  76.8669993  81.3039989  91.5894973  75.8289993
  82.4469989  91.6664973  75.3809993  80.3339989  92.4074973  75.4589993
  79.5229989  92.3534973  75.7409993  80.5779989  93.4874973  74.5219993
  81.2779989  93.2184973  73.9069993  79.3179989  93.7924973  73.7239993
  78.6169989  94.0554973  74.3409993  79.4919989  94.5554973  73.1499993
  78.8099989  92.6564973  72.8739993  78.5619989  91.4174973  73.4339993
  78.7229989  91.2864973  74.3409993  78.0809989  90.3724973  72.6739993
  77.9279989  89.5434973  73.0669993  77.8269989  90.5554973  71.3359993
  77.4999989  89.8524973  70.8219993  78.0599989  91.7884973  70.7589993
  77.8889989  91.9174973  69.8539993  78.5469989  92.8304973  71.5259993
  78.6999989  93.6584973  71.1309993  81.0149989  94.7264973  75.2819993
  80.1849989  95.5564973  75.6459993  82.3089989  94.8474973  75.5499993
  82.9099989  94.2824973  75.3059993  82.8119989  95.9854973  76.3009993
  82.0999989  96.3954973  76.8159993  83.4929989  95.7034973  76.9319993
  83.3819989  96.9674973  75.3119993  83.2089989  98.1814973  75.4359993
  83.9759989  96.4194973  74.2639993  84.1139989  95.5744973  74.1789993
  84.4519989  97.2194973  73.1499993  84.2859989  98.1484973  73.3739993
  85.9239989  96.9704973  72.9439993  86.2439989  97.5064973  72.2009993
  86.4159989  97.2534973  73.7309993  86.1789989  95.6174973  72.6919993
  87.0069989  95.4794973  72.7149993  83.7149989  96.9204973  71.8589993
  83.1939989  95.8214973  71.6709993  83.7599989  97.8774973  70.9319993
  84.0319989  98.6804973  71.0759993  83.3349989  97.6124973  69.5609993
  82.3859989  97.4114973  69.5889993  83.5359989  98.8294973  68.6499993
  84.3099989  99.3254973  68.9599993  83.7399989  98.5174973  67.7549993
  82.3509989  99.7734973  68.5769993  82.5569989 101.1404973  68.4399993
  83.4219989 101.4754973  68.3799993  81.4759989 102.0044973  68.3919993
  81.6129989 102.9204973  68.3029993  80.1859989 101.4964973  68.4779993
  79.1049989 102.3474973  68.4499993  78.9249989 102.5454973  67.6539993
  79.9829989 100.1434973  68.5929993  79.1169989  99.8074973  68.6359993
  81.0599989  99.2774973  68.6449993  80.9169989  98.3624973  68.7259993
  84.1009989  96.4274973  68.9939993  83.5329989  95.6434973  68.2479993
  85.3779989  96.2934973  69.3619993  85.7889989  96.8624973  69.8589993
  86.2019989  95.1614973  68.9529993  86.2489989  95.1644973  67.9839993
  87.6029989  95.2954973  69.5179993  88.1389989  94.5364973  69.2379993
  88.0069989  96.1144973  69.1909993  87.5599989  95.3214973  70.4869993
  85.5859989  93.8404973  69.3949993  85.4769989  92.9184973  68.5909993
  85.1419989  93.7624973  70.6559993  85.2499989  94.3814973  71.2429993
  84.4179989  92.5824973  71.1419993  85.0559989  91.8524973  71.1669993
  83.8509989  92.7984973  72.5519993  83.3529989  93.6304973  72.5659993
  83.2209989  92.0874973  72.7489993  84.8979989  92.8384973  73.6399993
  85.8859989  92.1564973  73.5079993  84.7199989  93.5684973  74.5859993
  83.2679989  92.2554973  70.2159993  83.0989989  91.1094973  69.7939993
  82.4839989  93.2814973  69.9069993  82.6049989  94.0794973  70.2029993
  81.3409989  93.1434973  69.0319993  80.7779989  92.4414973  69.3949993
  80.5749989  94.4374973  68.9809993  79.8099989  94.3384973  68.3929993
  80.2689989  94.6684973  69.8719993  81.1509989  95.1414973  68.6449993
  81.7469989  92.7304973  67.6289993  81.0599989  91.9324973  67.0059993
  82.8369989  93.2924973  67.1209993  83.3289989  93.8524973  67.5499993
  83.2989989  93.0044973  65.7729993  82.5639989  93.1554973  65.1579993
  84.4489989  93.9374973  65.3999993  85.0909989  93.9444973  66.1269993
  84.9029989  93.5744973  64.6239993  84.0389989  95.3844973  65.0949993
  83.4549989  95.7234973  65.7909993  85.2829989  96.2604973  65.0429993
  85.0269989  97.1754973  64.8499993  85.7389989  96.2264973  65.8979993
  85.8769989  95.9384973  64.3469993  83.2869989  95.4214973  63.7689993
  83.0249989  96.3344973  63.5709993  83.8619989  95.0894973  63.0619993
  82.4949989  94.8644973  63.8299993  83.7209989  91.5634973  65.6449993
  83.3849989  90.9054973  64.6629993  84.4159989  91.0674973  66.6609993
  84.6829989  91.5334973  67.3319993  84.7879989  89.6684973  66.7199993
  85.3089989  89.4724973  65.9249993  85.6319989  89.3744973  67.9429993
  86.4429989  89.9064973  67.9159993  85.1489989  89.6334973  68.7429993
  85.9829989  87.9284973  68.0149993  87.0009989  87.3164973  67.3569993
  87.6019989  87.7444973  66.7909993  87.0139989  85.9774973  67.6469993
  87.5719989  85.4034973  67.3329993  85.9939989  85.7014973  68.5179993
  85.6189989  84.5064973  69.0969993  86.0819989  83.7194973  68.9219993
  84.5209989  84.5234973  69.9539993  84.2499989  83.7324973  70.3599993
  83.8329989  85.6754973  70.2119993  83.0999989  85.6524973  70.7829993
  84.2119989  86.8804973  69.6339993  83.7419989  87.6624973  69.8149993
  85.3149989  86.8934973  68.7739993  83.5559989  88.7984973  66.7519993
  83.4699989  87.8094973  66.0269993  82.5889989  89.1914973  67.5719993
  82.6639989  89.8484973  68.1219993  81.3039989  88.5294973  67.6049993
  81.4599989  87.6064973  67.8579993  80.3909989  89.1764973  68.6279993
  80.6829989  88.9364973  69.5219993  80.4559989  90.1414973  68.5579993
  78.9799989  88.7584973  68.4369993  78.4179989  87.6004973  68.8539993
  78.8649989  86.9314973  69.3209993  77.1009989  87.5524973  68.4909993
  76.5559989  86.9104973  68.6639993  76.7939989  88.6964973  67.8059993
  75.6109989  89.0944973  67.2249993  74.8459989  88.5674973  67.2729993
  75.6089989  90.3174973  66.5639993  74.8269989  90.6054973  66.1519993
  76.7199989  91.1094973  66.5009993  76.6779989  91.9244973  66.0559993
  77.9019989  90.7154973  67.0889993  78.6569989  91.2574973  67.0479993
  77.9429989  89.4834973  67.7479993  80.6369989  88.5534973  66.2399993
  80.0269989  87.5694973  65.8359993  80.7599989  89.6754973  65.5349993
  81.1489989  90.3814973  65.8339993  80.2459989  89.8134973  64.1869993
  79.2829989  89.6944973  64.1869993  80.4209989  90.7084973  63.8569993
  80.8899989  88.7954973  63.2749993  80.2119989  88.1884973  62.4569993
  82.1949989  88.5874973  63.4229993  82.7039989  89.0304973  63.9559993
  82.8609989  87.5494973  62.6539993  82.7189989  87.7524973  61.7159993
  84.3719989  87.5234973  62.9179993  84.5409989  87.4734973  63.8719993
  84.9719989  86.2994973  62.2459993  85.9279989  86.2764973  62.4089993
  84.5629989  85.4984973  62.6089993  84.8079989  86.3414973  61.2909993
  85.0099989  88.7974973  62.3929993  85.9649989  88.7754973  62.5629993
  84.8529989  88.8684973  61.4379993  84.6199989  89.5634973  62.8419993
  82.2739989  86.1934973  62.9819993  81.9549989  85.4244973  62.0859993
  82.0899989  85.9054973  64.2659993  82.3169989  86.4204973  64.9159993
  81.4679989  84.6514973  64.6709993  82.0399989  83.9264973  64.3739993
  81.3329989  84.5894973  66.2019993  80.9219989  85.4074973  66.5219993
  80.4439989  83.4294973  66.6149993  80.3709989  83.4064973  67.5819993
  79.5619989  83.5434973  66.2269993  80.8309989  82.5974973  66.2999993
  82.7099989  84.4394973  66.8089993  82.6349989  84.3994973  67.7749993
  83.1209989  83.6234973  66.4829993  83.2589989  85.1994973  66.5589993
  80.1029989  84.4774973  64.0189993  79.7629989  83.4044973  63.5259993
  79.3249989  85.5494973  64.0349993  79.5719989  86.2954973  64.3849993
  77.9889989  85.5974973  63.4759993  77.4559989  84.9184973  63.9189993
  77.3909989  86.9934973  63.7099993  77.9479989  87.6504973  63.2639993
  75.9949989  87.0874973  63.1299993  75.6369989  87.9754973  63.2889993
  76.0289989  86.9194973  62.1749993  75.4229989  86.4284973  63.5539993
  77.3559989  87.2634973  65.1159993  78.1359989  87.4074973  65.3929993
  77.9889989  85.2984973  61.9869993  77.2609989  84.4314973  61.5069993
  78.7989989  86.0514973  61.2639993  79.3439989  86.6164973  61.6149993
  78.8649989  86.0154973  59.8169993  77.9649989  86.0094973  59.4559993
  79.6009989  87.2674973  59.3439993  80.4469989  87.3434973  59.8129993
  79.9089989  87.2004973  57.8749993  80.3749989  88.0074973  57.6049993
  80.4689989  86.4284973  57.6959993  79.0819989  87.1224973  57.3739993
  78.7089989  88.4584973  59.6289993  79.1509989  89.2714973  59.3379993
  77.8709989  88.3574973  59.1499993  78.5319989  88.5104973  60.5809993
  79.5069989  84.7374973  59.2909993  79.0359989  84.1544973  58.3129993
  80.5389989  84.2694973  59.9839993  80.9099989  84.6994973  60.6299993
  81.1449989  82.9724973  59.7139993  81.2629989  82.9094973  58.7529993
  82.5119989  82.8444973  60.3949993  82.8519989  81.9484973  60.2429993
  83.5089989  83.8324973  59.8119993  84.3639989  83.7314973  60.2589993
  83.6179989  83.6604973  58.8639993  83.1819989  84.7364973  59.9409993
  82.3619989  83.0814973  61.7979993  82.6099989  83.8634973  61.9779993
  80.2439989  81.8374973  60.1839993  80.3309989  80.7214973  59.6739993
  79.3549989  82.1444973  61.1379993  79.2929989  82.9404973  61.4589993
  78.3969989  81.2184973  61.7539993  77.8829989  81.7624973  62.3719993
  77.4339989  80.5724973  60.7289993  76.6529989  80.2634973  61.2139993
  76.9729989  81.5684973  59.6819993  76.3729989  81.1294973  59.0589993
  76.5089989  82.3014973  60.1149993  77.7419989  81.9124973  59.2009993
  78.0829989  79.4674973  60.0819993  78.1709989  78.8354973  60.6279993
  79.1049989  80.0974973  62.4869993  78.8259989  78.9234973  62.2539993
  79.9979989  80.4634973  63.3969993  80.1759989  81.2814973  63.5939993
  80.7659989  79.4814973  64.1529993  80.5509989  78.6034973  63.8009993
  82.2679989  79.7454973  63.9799993  82.7649989  79.0914973  64.4959993
  82.6619989  79.6064973  62.5289993  83.6119989  79.7754973  62.4339993
  82.4619989  78.7074973  62.2239993  82.1649989  80.2464973  61.9959993
  82.6049989  81.1364973  64.4869993  82.0359989  81.7814973  64.0379993
  82.3969989  81.1854973  65.4329993  84.0479989  81.5284973  64.2809993
  84.1929989  82.4234973  64.6259993  84.6229989  80.9044973  64.7509993
  84.2569989  81.5094973  63.3339993  80.3919989  79.4784973  65.6299993
  81.0729989  78.8444973  66.4329993  79.2889989  80.1684973  65.9549993
  78.8609989  80.6344973  65.3729993  78.6699989  80.2334973  67.2879993
  78.5239989  81.1654973  67.5139993  77.7969989  79.8124973  67.2429993
  79.4629989  79.5804973  68.4149993  79.0949989  78.5114973  68.9039993
  80.5329989  80.2374973  68.8489993  80.8109989  80.9814973  68.5199993
  81.3349989  79.7204973  69.9509993  81.5029989  78.7814973  69.7749993
  82.6599989  80.4614973  70.0399993  82.4899989  81.4154973  70.0009993
  83.0639989  80.2804973  70.9029993  83.6389989  80.0954973  68.9569993
  83.5699989  78.8674973  68.3139993  82.9119989  78.2534973  68.5479993
  84.4849989  78.5604973  67.3229993  84.4449989  77.7414973  66.8839993
  85.4659989  79.4884973  66.9889993  86.3799989  79.2154973  66.0039993
  86.5149989  78.3874973  65.9689993  85.5269989  80.7004973  67.6319993
  86.1839989  81.3174973  67.4029993  84.6159989  80.9994973  68.6129993
  84.6599989  81.8194973  69.0489993  80.5969989  79.8404973  71.2719993
  80.7029989  78.9684973  72.1339993  79.8549989  80.9314973  71.4289993
  79.7709989  81.5444973  70.8319993  79.1089989  81.1794973  72.6519993
  78.2509989  81.5754973  72.4339993  78.9279989  80.3374973  73.0979993
  79.8699989  82.1024973  73.5969993  79.3799989  82.4314973  74.6759993
  81.0749989  82.5064973  73.1919993  81.4169989  82.2954973  72.4319993
  81.9279989  83.3524973  74.0149993  82.0119989  82.9554973  74.8959993
  83.3139989  83.4654973  73.3919993  83.2389989  83.8984973  72.5269993
  83.8659989  84.0374973  73.9479993  84.0059989  82.1214973  73.2179993
  83.5169989  81.1514973  73.7469993  85.0089989  82.0754973  72.5459993
  81.3079989  84.7314973  74.1379993  81.0439989  85.2264973  75.2349993
  81.0299989  85.3204973  72.9869993  81.2889989  85.0214973  72.2229993
  80.2549989  86.5374973  72.9139993  80.0999989  86.8904973  73.8039993
  80.9939989  87.6254973  72.1359993  80.9899989  87.3884973  71.1959993
  80.4989989  88.4554973  72.2209993  82.4359989  87.8754973  72.5669993
  82.9149989  87.0324973  72.5779993  82.8709989  88.4404973  71.9089993
  82.5449989  88.5244973  73.9249993  82.0379989  89.3514973  73.9349993
  82.1549989  87.9444973  74.5979993  83.9979989  88.8094973  74.2719993
  84.5069989  87.9844973  74.2389993  84.3789989  89.4044973  73.6069993
  84.1299989  89.4204973  75.6179993  84.9799989  89.6414973  75.7619993
  83.6219989  90.1504973  75.6639993  83.8669989  88.8364973  76.2359993
  78.9509989  86.1874973  72.2279993  78.9579989  85.5304973  71.1909993
  77.8389989  86.6014973  72.8099993  77.8249989  87.0034973  73.5699993
  76.5239989  86.4164973  72.2179993  76.6039989  86.3114973  71.2569993
  75.8569989  85.1404973  72.7849993  74.9169989  85.1404973  72.5439993
  76.4749989  83.8824973  72.1989993  76.0369989  83.1024973  72.5729993
  76.3629989  83.8854973  71.2359993  77.4209989  83.8554973  72.4139993
  76.0169989  85.1454973  74.2869993  75.6039989  84.3504973  74.6589993
  76.9599989  85.1544973  74.5119993  75.5899989  85.9344973  74.6559993
  75.6779989  87.6414973  72.5369993  75.7869989  88.1804973  73.6369993
  74.8699989  88.1274973  71.5909993  74.2239989  87.1544973  70.6879993
  73.9369989  86.3644973  71.1719993  74.8369989  86.8574973  69.9979993
  73.0409989  87.8894973  70.0899993  72.2039989  87.4964973  70.3819993
  73.0549989  87.8404973  69.1209993  73.1599989  89.2994973  70.5549993
  72.2889989  89.7084973  70.6789993  73.6419989  89.8464973  69.9149993
  73.9119989  89.1834973  71.8659993  74.3209989  90.0174973  72.1459993
  72.9769989  88.7884973  73.0159993  71.9159989  88.2184973  72.7779993
  73.3959989  89.1024973  74.2409993  74.1379989  89.5164973  74.3759993
  72.6869989  88.8024973  75.4809993  72.5129989  87.8484973  75.4749993
  73.5619989  89.2094973  76.6709993  73.8519989  90.1264973  76.5449993
  73.0199989  89.1914973  77.4759993  74.7869989  88.3374973  76.8889993
  75.2639989  88.2314973  76.0509993  75.3929989  88.7764973  77.5059993
  74.4099989  86.9794973  77.4309993  73.2949989  86.8074973  77.9289993
  75.3209989  86.0154973  77.3709993  76.0889989  86.1714973  77.0159993
  75.1429989  85.2354973  77.6869993  71.3289989  89.4914973  75.6009993
  70.3429989  88.8684973  75.9909993  71.2769989  90.7734973  75.2759993
  71.9549989  91.2314973  75.0119993  70.0309989  91.5234973  75.3429993
  69.5999989  91.2934973  76.1809993  70.2599989  93.0584973  75.3299993
  69.4029989  93.4934973  75.4609993  71.2149989  93.4534973  76.4469993
  71.3519989  94.4134973  76.4309993  70.8369989  93.1954973  77.3019993
  72.0649989  93.0034973  76.3199993  70.8179989  93.4754973  74.0699993
  71.5729989  93.1224973  73.9669993  69.1709989  91.1564973  74.1679993
  69.6909989  90.9084973  73.0849993  67.8569989  91.1634973  74.3749993
  67.4939989  91.3454973  75.1329993  66.9059989  90.8584973  73.3149993
  67.1629989  90.0054973  72.9319993  65.4889989  90.7494973  73.8719993
  64.9139989  90.3594973  73.1949993  65.4929989  90.1394973  74.6259993
  64.9089989  92.0574973  74.3079993  64.9459989  92.5934973  75.5599993
  65.3469989  92.1954973  76.2989993  64.3039989  93.8074973  75.5719993
  64.2089989  94.3154973  76.2589993  63.8389989  94.0774973  74.3099993
  63.1379989  95.1724973  73.8309993  62.9019989  95.8764973  74.3909993
  62.7999989  95.1784973  72.4779993  62.3309989  95.9024973  72.1309993
  63.1429989  94.1414973  71.6469993  62.9039989  94.1754973  70.7489993
  63.8419989  93.0424973  72.1289993  64.0709989  92.3404973  71.5629993
  64.1959989  93.0104973  73.4829993  66.9429989  91.9144973  72.2229993
  66.6179989  91.6344973  71.0709993  67.3679989  93.1224973  72.5849993
  67.5669989  93.3404973  73.3929993  67.5309989  94.1844973  71.6209993
  66.7069989  94.2924973  71.1209993  67.8369989  95.5164973  72.3179993
  68.6349989  95.4224973  72.8609993  68.0909989  96.5944973  71.2789993
  68.2839989  97.4344973  71.7239993  68.8469989  96.3404973  70.7269993
  67.3039989  96.6984973  70.7209993  66.6859989  95.8974973  73.2239993
  66.8839989  96.7394973  73.6619993  65.8759989  95.9894973  72.6979993
  66.5589989  95.2074973  73.8939993  68.6669989  93.8174973  70.6939993
  68.5139989  93.8524973  69.4729993  69.7959989  93.4184973  71.2859993
  69.9129989  93.4144973  72.1379993  70.9389989  92.9504973  70.5279993
  71.2719989  93.6644973  69.9619993  71.6579989  92.7084973  71.1329993
  70.5629989  91.7564973  69.6769993  70.9419989  91.6884973  68.5169993
  69.8079989  90.8204973  70.2499993  69.5439989  90.8584973  71.0679993
  69.3559989  89.6334973  69.5359993  70.1399989  89.1194973  69.2869993
  68.4579989  88.7854973  70.4389993  67.7939989  89.3624973  70.8479993
  67.9779989  88.1464973  69.8889993  69.1909989  88.0314973  71.5349993
  69.8549989  87.4474973  71.1359993  69.6679989  88.6624973  72.0959993
  68.2449989  87.2084973  72.3919993  67.7369989  87.7984973  72.9709993
  67.6069989  86.7514973  71.8219993  68.9919989  86.1854973  73.2389993
  68.3499989  85.6324973  73.7109993  69.4979989  85.5984973  72.6569993
  69.9159989  86.8134973  74.2249993  70.2279989  86.1904973  74.7789993
  70.5959989  87.1944973  73.7949993  69.4769989  87.4314973  74.6909993
  68.6079989  90.0044973  68.2669993  68.8999989  89.4874973  67.1859993
  67.6469989  90.9074973  68.4109993  67.4399989  91.2614973  69.1669993
  66.8489989  91.3864973  67.2989993  66.3509989  90.6344973  66.9429993
  65.8639989  92.4684973  67.7739993  66.3689989  93.2134973  68.1359993
  65.0209989  92.9654973  66.6119993  64.4059989  93.6464973  66.9259993
  65.5989989  93.3424973  65.9309993  64.5189989  92.2254973  66.2359993
  65.0069989  91.9234973  68.7869993  65.4439989  91.8154973  69.4959993
  67.7329989  91.9494973  66.1999993  67.6469989  91.5274973  65.0439993
  68.5759989  92.9054973  66.5809993  68.6499989  93.1714973  67.3959993
  69.4579989  93.5974973  65.6579993  68.9019989  94.0484973  65.0029993
  70.3159989  94.6204973  66.4029993  70.7609989  94.1754973  67.1409993
  71.3449989  95.1934973  65.4519993  71.8919989  95.8434973  65.9199993
  71.9089989  94.4794973  65.1159993  70.8949989  95.6254973  64.7099993
  69.4569989  95.7404973  66.9799993  69.1579989  96.3164973  66.2589993
  68.6629989  95.3574973  67.3849993  70.1879989  96.5714973  68.0089993
  69.5989989  97.2664973  68.3419993  70.4669989  96.0044973  68.7449993
  70.9689989  96.9784973  67.6009993  70.3749989  92.6194973  64.9559993
  70.5409989  92.6734973  63.7359993  70.9649989  91.7314973  65.7509993
  70.8419989  91.7134973  66.6019993  71.8699989  90.7064973  65.2809993
  72.7059989  91.1284973  65.0299993  72.1479989  89.6914973  66.3789993
  72.7559989  89.0124973  66.0459993  72.5499989  90.1394973  67.1399993
  71.3159989  89.2744973  66.6519993  71.2889989  90.0174973  64.0909993
  71.9039989  90.0064973  63.0289993  70.1049989  89.4444973  64.2799993
  69.6789989  89.4784973  65.0259993  69.4119989  88.7024973  63.2439993
  69.9809989  87.9634973  62.9769993  68.1059989  88.1884973  63.7929993
  67.5959989  88.9224973  64.1699993  67.5729989  87.8114973  63.0759993
  68.3369989  87.2174973  64.7739993  67.9629989  87.4484973  65.4899993
  69.1579989  89.5394973  62.0049993  69.4029989  89.0934973  60.8809993
  68.6899989  90.7724973  62.2129993  68.5359989  91.1024973  62.9919993
  68.3969989  91.6784973  61.1069993  67.6269989  91.3184973  60.6399993
  68.0709989  93.0814973  61.6229993  68.8309989  93.4154973  62.1239993
  67.9489989  93.6734973  60.8639993  66.5999989  93.1644973  62.6699993
  66.7989989  92.5634973  63.6889993  69.5669989  91.7664973  60.1389993
  69.3909989  91.6794973  58.9229993  70.7639989  91.9274973  60.6809993
  70.9109989  91.9924973  61.5259993  71.9479989  92.0064973  59.8469993
  71.7039989  92.4954973  59.0459993  73.0459989  92.7354973  60.5899993
  73.1159989  92.3764973  61.4879993  73.8939989  92.5674973  60.1509993
  72.8169989  94.2114973  60.6669993  72.2879989  94.7924973  61.8059993
  72.0779989  94.2594973  62.5379993  72.0679989  96.1534973  61.8689993
  71.7159989  96.5334973  62.6409993  72.3709989  96.9474973  60.7869993
  72.2199989  97.8644973  60.8249993  72.8999989  96.3804973  59.6449993
  73.1049989  96.9154973  58.9119993  73.1239989  95.0224973  59.5909993
  73.4859989  94.6464973  58.8209993  72.4449989  90.6364973  59.3999993
  72.8559989  90.4694973  58.2489993  72.4199989  89.6844973  60.3329993
  72.0619989  89.8064973  61.1049993  72.9809989  88.3494973  60.1709993
  73.9439989  88.4644973  60.1549993  72.5489989  87.4594973  61.3199993
  71.5799989  87.4234973  61.3569993  72.8609989  86.5544973  61.1659993
  73.0479989  87.9264973  62.5389993  72.9049989  88.7514973  62.6029993
  72.5649989  87.6854973  58.8909993  73.4089989  87.2424973  58.1199993
  71.2589989  87.5934973  58.6789993  70.6639989  87.9414973  59.1939993
  70.7139989  86.8784973  57.5289993  70.7589989  85.9304973  57.7319993
  69.2519989  87.2994973  57.2949993  69.2009989  88.2654973  57.2299993
  68.7309989  86.7114973  55.9899993  67.8099989  86.9854973  55.8559993
  69.2729989  87.0304973  55.2519993  68.7779989  85.7434973  56.0299993
  68.4049989  86.8264973  58.4659993  67.4819989  87.0884973  58.3249993
  68.4589989  85.8604973  58.5349993  68.7329989  87.2284973  59.2859993
  71.5279989  87.1134973  56.2589993  72.0789989  86.1724973  55.6779993
  71.5809989  88.3634973  55.8189993  71.2459989  89.0414973  56.2279993
  72.2389989  88.6634973  54.5659993  72.0519989  87.9214973  53.9699993
  71.6869989  89.9544973  53.9689993  72.0709989  90.0764973  53.0869993
  70.7289989  89.8554973  53.8499993  71.9439989  91.1924973  54.7779993
  73.1399989  91.8894973  54.6629993  73.7979989  91.5784973  54.0839993
  73.3639989  93.0364973  55.3959993  74.1719989  93.4904973  55.3159993
  72.3889989  93.5064973  56.2459993  72.5349989  94.2814973  56.7379993
  71.1949989  92.8274973  56.3679993  70.5359989  93.1464973  56.9419993
  70.9759989  91.6764973  55.6409993  70.1699989  91.2214973  55.7309993
  73.7439989  88.7614973  54.7029993  74.4559989  88.4684973  53.7509993
  74.2409989  89.1354973  55.8799993  73.7699989  89.3274973  56.5729993
  75.6829989  89.2434973  56.0609993  76.0489989  89.8554973  55.4029993
  76.0009989  89.8014973  57.4359993  76.9629989  89.8684973  57.5439993
  75.6039989  90.6814973  57.5279993  75.6399989  89.2114973  58.1159993
  76.3189989  87.8764973  55.8609993  77.3149989  87.7324973  55.1499993
  75.6909989  86.8794973  56.4639993  75.0149989  87.0024973  56.9819993
  76.0579989  85.4874973  56.3279993  76.9899989  85.4034973  56.5819993
  75.1949989  84.6264973  57.2359993  74.2559989  84.8144973  57.0789993
  75.4519989  83.1644973  56.9299993  74.9029989  82.6114973  57.5079993
  75.2299989  82.9834973  56.0029993  76.3879989  82.9614973  57.0829993
  75.5049989  84.9454973  58.6909993  76.3639989  84.5604973  58.9239993
  75.5879989  85.9064973  58.7939993  74.4639989  84.4374973  59.6479993
  74.7169989  84.6704973  60.5549993  73.6069989  84.8404973  59.4379993
  74.3949989  83.4734973  59.5699993  75.8989989  85.0134973  54.8989993
  76.7739989  84.3304973  54.3709993  74.7899989  85.3874973  54.2639993
  74.1509989  85.8334973  54.6269993  74.5809989  85.0524973  52.8639993
  74.5239989  84.0874973  52.7879993  73.2889989  85.6694973  52.3699993
  73.3379989  86.6354973  52.4449993  73.1659989  85.4634973  51.4299993
  72.1949989  85.1924973  53.1049993  72.2039989  85.5324973  53.8729993
  75.7499989  85.5334973  52.0069993  76.2289989  84.8034973  51.1419993
  76.2039989  86.7584973  52.2679993  75.8749989  87.2594973  52.8839993
  77.3019989  87.3764973  51.5399993  77.1969989  87.1394973  50.6049993
  77.2419989  88.8814973  51.7089993  77.2239989  89.0994973  52.6539993
  78.0469989  89.2794973  51.3409993  76.0459989  89.4734973  51.0409993
  75.2729989  90.4204973  51.6829993  75.5089989  90.7054973  52.5359993
  74.1529989  90.9494973  51.0719993  73.6379989  91.5844973  51.5149993
  73.7989989  90.5374973  49.8069993  73.0469989  90.8954973  49.3939993
  74.5629989  89.5924973  49.1539993  74.3269989  89.3124973  48.2989993
  75.6769989  89.0644973  49.7719993  76.1869989  88.4244973  49.3299993
  78.6619989  86.8594973  51.9779993  79.6359989  86.9764973  51.2419993
  78.7279989  86.2504973  53.1509993  78.1019989  86.2654973  53.7409993
  79.9059989  85.4874973  53.5329993  80.6839989  86.0484973  53.3889993
  79.8439989  85.1034973  55.0009993  79.9059989  85.9084973  55.5379993
  78.9779989  84.7054973  55.1849993  80.9129989  84.1524973  55.4309993
  82.2169989  84.5844973  55.6089993  82.4299989  85.4784973  55.4649993
  83.2029989  83.7014973  55.9979993  84.0759989  84.0004973  56.1129993
  82.8949989  82.3764973  56.2159993  83.5599989  81.7814973  56.4779993
  81.5989989  81.9324973  56.0459993  81.3899989  81.0384973  56.1929993
  80.6149989  82.8174973  55.6569993  79.7429989  82.5154973  55.5449993
  80.0399989  84.2374973  52.6779993  81.1189989  83.9244973  52.1759993
  78.9359989  83.5164973  52.5339993  78.1779989  83.7384973  52.8729993
  78.9039989  82.2704973  51.7809993  79.6699989  81.7434973  52.0589993
  77.6119989  81.5314973  52.0819993  77.5899989  80.7014973  51.5809993
  77.5639989  81.3374973  53.0309993  76.8559989  82.0834973  51.8269993
  79.0299989  82.4914973  50.2729993  79.7079989  81.7254973  49.5829993
  78.3439989  83.5144973  49.7719993  77.9509989  84.1044973  50.2579993
  78.1929989  83.7324973  48.3399993  77.7369989  82.9364973  48.0259993
  77.3649989  85.0014973  48.0899993  76.4549989  84.8424973  48.3869993
  77.7209989  85.7184973  48.6379993  77.3309989  85.4674973  46.6329993
  78.2149989  85.7554973  46.3559993  76.8829989  84.3174973  45.7569993
  76.8589989  84.6054973  44.8309993  77.5049989  83.5784973  45.8489993
  75.9969989  84.0294973  46.0279993  76.3689989  86.6344973  46.4969993
  76.3469989  86.9304973  45.5729993  75.4799989  86.3544973  46.7679993
  76.6639989  87.3644973  47.0629993  79.4839989  83.7764973  47.5059993
  79.4509989  83.2884973  46.3829993  80.6169989  84.2984973  48.0119993
  80.5629989  85.2934973  49.0869993  80.5099989  84.8664973  49.9569993
  79.7799989  85.8594973  49.0009993  81.8219989  86.0894973  48.9519993
  82.1489989  86.3834973  49.8169993  81.6809989  86.8854973  48.4159993
  82.7749989  85.1634973  48.3019993  83.1999989  84.5774973  48.9469993
  83.4829989  85.6424973  47.8439993  81.9009989  84.3844973  47.3259993
  81.8449989  84.8164973  46.4589993  82.4549989  83.0094973  47.0369993
  83.1539989  82.8164973  46.0459993  82.1299989  82.0454973  47.8909993
  81.6799989  82.1674973  48.6139993  82.5299989  80.6774973  47.6469993
  83.4729989  80.6364973  47.4249993  82.3459989  79.8214973  48.8899993
  82.6209989  78.9104973  48.6999993  82.8869989  80.1784973  49.6119993
  81.4119989  79.8284973  49.1529993  81.7059989  80.1614973  46.4939993
  82.2269989  79.5214973  45.5839993  80.4189989  80.5044973  46.5099993
  80.0419989  80.9224973  47.1599993  79.5279989  80.1904973  45.3989993
  79.4469989  79.2284973  45.3059993  78.6399989  80.5334973  45.5839993
  80.0519989  80.7914973  44.0979993  80.0539989  80.1284973  43.0629993
  80.4979989  82.0444973  44.1699993  80.4969989  82.5014973  44.8979993
  81.0309989  82.7674973  43.0299993  80.3599989  82.7474973  42.3289993
  81.3149989  84.2324973  43.4069993  81.8419989  84.2364973  44.2209993
  82.0739989  84.9034973  42.3089993  82.2489989  85.8254973  42.5529993
  82.9149989  84.4414973  42.1669993  81.5509989  84.8794973  41.4919993
  80.0169989  84.9924973  43.6589993  79.5379989  85.0854973  42.8209993
  79.4539989  84.4684973  44.2509993  80.2239989  86.3654973  44.2629993
  79.3639989  86.7934973  44.3969993  80.6779989  86.2784973  45.1159993
  80.7629989  86.9054973  43.6629993  82.2929989  82.1044973  42.4839993
  82.4309989  81.9364973  41.2759993  83.1929989  81.6974973  43.3689993
  83.1369989  81.8344973  44.2159993  84.3789989  80.9654973  42.9469993
  84.8639989  81.5144973  42.3109993  85.2729989  80.6804973  44.1499993
  84.7299989  80.2974973  44.8569993  85.9269989  80.0094973  43.8989993
  86.0099989  81.8994973  44.7049993  85.3889989  82.6334973  44.8339993
  86.6249989  81.5634973  46.0509993  87.0909989  82.3404973  46.3969993
  85.9259989  81.3034973  46.6709993  87.2519989  80.8314973  45.9469993
  87.0759989  82.3244973  43.7119993  87.5489989  83.0984973  44.0559993
  87.7019989  81.5964973  43.5779993  86.6589989  82.5514973  42.8659993
  83.9999989  79.6634973  42.2579993  84.5449989  79.3404973  41.2029993
  83.0339989  78.9504973  42.8389993  82.6709989  79.1694973  43.5869993
  82.4969989  77.7264973  42.2609993  83.1899989  77.0484973  42.2269993
  81.7879989  77.3804973  42.8259993  81.9609989  77.9824973  40.8639993
  82.2019989  77.1904973  39.9549993  81.2639989  79.1074973  40.6929993
  81.0829989  79.6544973  41.3309993  80.7419989  79.5154973  39.3989993
  80.1469989  78.8234973  39.0699993  79.9669989  80.8114973  39.5429993
  79.4099989  80.9454973  38.7599993  79.3729989  80.7514973  40.3069993
  80.8219989  81.9044973  39.7009993  81.3399989  81.7644973  40.3469993
  81.8739989  79.6924973  38.3989993  81.7519989  79.3094973  37.2369993
  82.9989989  80.2094973  38.8779993  83.0839989  80.5174973  39.6759993
  84.1989989  80.2964973  38.0729993  84.0179989  80.8254973  37.2799993
  84.8889989  80.7604973  38.5719993  84.6989989  78.9544973  37.6679993
  85.1069989  78.7874973  36.5299993  84.6689989  77.9994973  38.5829993
  84.3819989  78.1074973  39.3859993  85.1349989  76.6614973  38.2799993
  85.9899989  76.7334973  37.8279993  85.3309989  75.8794973  39.5659993
  84.5509989  75.9824973  40.1339993  85.4129989  74.9344973  39.3649993
  86.5539989  76.3494973  40.2949993  86.4639989  76.9274973  41.5489993
  85.6319989  77.0174973  41.9549993  87.5949989  77.3714973  42.2049993
  87.5229989  77.7574973  43.0479993  88.8309989  77.2414973  41.6089993
  89.5929989  77.5394973  42.0509993  88.9389989  76.6704973  40.3589993
  89.7729989  76.5824973  39.9559993  87.8049989  76.2294973  39.7079993
  87.8809989  75.8464973  38.8639993  84.2009989  75.9354973  37.3189993
  84.6539989  75.1254973  36.5129993  82.9129989  76.2874973  37.3329993
  82.5489989  76.7854973  37.9319993  82.0109989  75.8234973  36.2829993
  81.9759989  74.8544973  36.3189993  80.5879989  76.3414973  36.4799993
  80.0219989  76.0124973  35.7649993  80.2449989  76.0304973  37.3319993
  80.5919989  77.3114973  36.4679993  82.5379989  76.2954973  34.9469993
  82.7249989  75.5094973  34.0209993  82.7799989  77.5944973  34.8699993
  82.6739989  78.1324973  35.5319993  83.2469989  78.2424973  33.6639993
  82.6659989  77.9724973  32.9359993  83.2009989  79.7414973  33.8669993
  83.7579989  79.9694973  34.6279993  83.5909989  80.1724973  33.0909993
  81.8089989  80.3114973  34.0929993  81.3249989  79.8004973  34.7599993
  81.9539989  81.7334973  34.5849993  81.0749989  82.1154973  34.7349993
  82.4549989  81.7394973  35.4159993  82.4249989  82.2594973  33.9199993
  81.0159989  80.2374973  32.7959993  80.1279989  80.6004973  32.9379993
  81.4689989  80.7514973  32.1099993  80.9449989  79.3124973  32.5119993
  84.6539989  77.8264973  33.2929993  85.0029989  77.8004973  32.1189993
  85.4649989  77.5334973  34.2969993  85.2189989  77.5224973  35.1209993
  86.8529989  77.2014973  34.0909993  87.2429989  77.8564973  33.4909993
  87.6279989  77.2514973  35.3969993  87.4899989  78.1144973  35.8179993
  87.2769989  76.5804973  36.0029993  89.1049989  77.0224973  35.2039993
  89.5789989  77.1844973  36.0349993  89.2699989  76.0984973  34.9589993
  89.6199989  77.9494973  34.1199993  90.4759989  77.6244973  33.7979993
  89.0089989  77.9344973  33.3659993  89.7759989  79.3814973  34.6159993
  88.9229989  79.7094973  34.9409993  90.3919989  79.4024973  35.3649993
  90.2739989  80.2694973  33.5359993  90.4119989  81.0854973  33.8629993
  91.0379989  79.9454973  33.2139993  89.6709989  80.3104973  32.8829993
  86.9549989  75.8434973  33.4769993  87.6799989  75.6534973  32.5079993
  86.1969989  74.9044973  34.0149993  85.7199989  75.0094973  34.7229993
  86.1239989  73.5934973  33.4199993  87.0379989  73.2964973  33.2869993
  85.4219989  72.6074973  34.3269993  84.5809989  72.9744973  34.6409993
  85.1539989  71.3374973  33.5419993  84.7029989  70.6944973  34.1109993
  84.5929989  71.5414973  32.7779993  85.9939989  70.9634973  33.2339993
  86.2949989  72.3184973  35.5339993  85.8449989  71.6864973  36.1149993
  87.1389989  71.9424973  35.2399993  86.4599989  73.1424973  36.0189993
  85.4219989  73.6354973  32.0839993  85.7909989  72.8954973  31.1799993
  84.4379989  74.5184973  31.9389993  84.1199989  74.9984973  32.5779993
  83.8139989  74.7384973  30.6459993  83.3859989  73.9214973  30.3469993
  82.7249989  75.8104973  30.7509993  82.1819989  75.6264973  31.5339993
  83.1489989  76.6704973  30.8959993  81.8169989  75.9154973  29.5459993
  82.3209989  76.2564973  28.7899993  81.5019989  75.0314973  29.3009993
  80.6259989  76.8224973  29.8119993  80.7579989  78.0474973  29.8929993
  79.4459989  76.2274973  29.9589993  79.3849989  75.3714973  29.8969993
  78.7439989  76.6984973  30.1159993  84.8839989  75.1274973  29.6339993
  84.9199989  74.5864973  28.5329993  85.7839989  76.0234973  30.0379993
  85.7429989  76.4264973  30.7969993  86.9279989  76.4074973  29.2279993
  86.5869989  76.6824973  28.3629993  87.6719989  77.5744973  29.8699993
  87.8619989  77.3524973  30.7949993  88.5259989  77.6844973  29.4229993
  86.9259989  78.8924973  29.8279993  86.9819989  79.2694973  28.9359993
  85.9859989  78.7404973  30.0129993  87.4859989  79.8744973  30.8289993
  88.5279989  79.5854973  31.4219993  86.8219989  81.0084973  31.0169993
  86.0989989  81.1614973  30.5769993  87.1149989  81.5904973  31.5789993
  87.8819989  75.2444973  29.0059993  88.3789989  75.0744973  27.9009993
  88.1169989  74.4294973  30.0349993  87.7969989  74.5474973  30.8249993
  88.9589989  73.2424973  29.8929993  89.8459989  73.5194973  29.6149993
  89.1029989  72.5064973  31.2449993  88.2169989  72.3664973  31.6139993
  89.4829989  71.6294973  31.0779993  89.9689989  73.2214973  32.3089993
  90.8869989  73.2684973  31.9999993  89.6589989  74.1344973  32.4179993
  89.9219989  72.4984973  33.6689993  89.0169989  72.5354973  34.0169993
  90.1369989  71.5614973  33.5379993  90.8869989  73.0954973  34.7099993
  91.7959989  73.0414973  34.3749993  90.6859989  74.0364973  34.8339993
  90.7999989  72.3854973  36.0389993  91.4649989  72.6564973  36.5649993
  90.0209989  72.5734973  36.4259993  90.8629989  71.5064973  35.9109993
  88.3809989  72.3144973  28.8139993  89.1219989  71.7694973  27.9969993
  87.0549989  72.1804973  28.7909993  86.5319989  72.5414973  29.3699993
  86.3629989  71.4024973  27.7729993  86.7709989  70.5224973  27.7439993
  84.8809989  71.2474973  28.1239993  84.5049989  72.1264973  28.2879993
  84.4149989  70.8774973  27.3569993  84.6099989  70.3664973  29.3329993
  84.8989989  69.4604973  29.1399993  85.1399989  70.6794973  30.0829993
  83.1419989  70.3524973  29.7269993  82.3569989  69.5474973  29.2169993
  82.7609989  71.2404973  30.6359993  83.3349989  71.7864973  30.9709993
  81.9399989  71.2694973  30.8909993  86.5069989  72.0484973  26.4049993
  86.7579989  71.3604973  25.4199993  86.3839989  73.3744973  26.3539993
  86.1839989  73.8644973  27.0319993  86.5829989  74.1134973  25.1169993
  85.9209989  73.8054973  24.4789993  86.3889989  75.6054973  25.3299993
  86.9419989  75.8844973  26.0759993  86.7139989  76.0734973  24.5449993
  84.9599989  76.0454973  25.5969993  84.4219989  75.9034973  24.8029993
  84.5769989  75.4994973  26.3009993  84.9019989  77.4774973  25.9889993
  85.5939989  77.6594973  26.6439993  85.0919989  78.0304973  25.2149993
  83.6089989  77.8494973  26.5399993  82.9239989  77.3854973  26.3059993
  83.4149989  78.8744973  27.3939993  84.4379989  79.5964973  27.7899993
  85.2289989  79.4144973  27.5049993  84.3169989  80.2504973  28.3349993
  82.2009989  79.1554973  27.8299993  81.5309989  78.6844973  27.5689993
  82.0809989  79.8094973  28.3749993  87.9709989  73.8554973  24.5689993
  88.1289989  73.6324973  23.3759993  88.9629989  73.8584973  25.4519993
  88.8449989  74.0204973  26.2879993  90.3469989  73.5904973  25.1019993
  90.6259989  74.2284973  24.4259993  91.2329989  73.7554973  26.3339993
  90.8769989  73.2114973  27.0539993  92.1189989  73.4154973  26.1329993
  91.3519989  75.1914973  26.8139993  92.0099989  75.6564973  26.2739993
  90.5049989  75.6454973  26.6819993  91.7479989  75.2824973  28.2769993
  92.2699989  74.3244973  28.8539993  91.4929989  76.4334973  28.8889993
  91.1279989  77.0794973  28.4549993  91.6929989  76.5324973  29.7199993
  90.4979989  72.2004973  24.5149993  91.1939989  72.0234973  23.5179993
  89.7999989  71.2224973  25.0929993  89.3429989  71.3154973  25.8149993
  89.7649989  69.8824973  24.5179993  90.6679989  69.5274973  24.5229993
  88.8809989  68.9524973  25.3459993  88.0009989  69.3514973  25.4299993
  88.7699989  68.1174973  24.8649993  89.4129989  68.6484973  26.7339993
  90.2299989  68.1294973  26.6649993  89.6399989  69.4764973  27.1849993
  88.3879989  67.8824973  27.5549993  87.5139989  68.2874973  27.4439993
  88.3219989  66.9724973  27.2269993  88.7599989  67.8674973  29.0279993
  89.6199989  67.4334973  29.1399993  88.8579989  68.7784973  29.3459993
  87.7389989  67.1624973  29.8489993  87.9869989  67.1714973  30.7039993
  86.9539989  67.5734973  29.7639993  87.6649989  66.3204973  29.5709993
  89.2569989  69.9424973  23.0849993  89.8559989  69.3604973  22.1829993
  88.1829989  70.6954973  22.8629993  87.6973191  71.1317741  23.6336335
  87.6419989  70.8654973  21.5199993  87.4419837  69.8905665  21.0754736
  86.3359989  71.6574973  21.5679993  86.5051432  72.6538668  21.9763340
  85.8969012  71.7425003  20.5739833  85.3079989  71.0094973  22.4349993
  85.0829989  69.6504973  22.4239993  84.1289989  69.3604973  23.2909993
  83.8034805  68.3299426  23.4327520  83.7279989  70.4814973  23.8609993
  83.0103497  70.5659868  24.5666487  84.4459989  71.5274973  23.3399993
  84.2546638  72.5442823  23.6829865  88.6479989  71.5584973  20.6079993
  88.7799989  71.2084973  19.4369993  89.4069989  72.5014973  21.1649993
  89.3319989  72.7454973  21.9859993  90.4449989  73.2154973  20.4279993
  90.0389989  73.5104973  19.5979993  90.9389989  74.4114973  21.2409993
  91.3229989  74.0914973  22.0719993  91.6499989  74.8544973  20.7519993
  89.8649989  75.4094973  21.5509993  88.6729989  75.4064973  20.8429993
  88.5419989  74.7834973  20.1649993  87.6779989  76.3194973  21.1349993
  86.8809989  76.3074973  20.6549993  87.8649989  77.2474973  22.1369993
  87.1959989  77.8634973  22.3319993  89.0469989  77.2614973  22.8499993
  89.1749989  77.8854973  23.5279993  90.0389989  76.3484973  22.5559993
  90.8339989  76.3634973  23.0379993  91.6399989  72.3284973  20.0719993
  92.4899989  72.7244973  19.2749993  91.7069989  71.1294973  20.6479993
  91.1349989  70.8424973  21.2219993  92.7689989  70.1934973  20.3479993
  93.5469989  70.6844973  20.0399993  93.1569989  69.4274973  21.5939993
  92.3959989  68.9134973  21.9069993  93.8579989  68.7934973  21.3779993
  93.6279989  70.3394973  22.6879993  94.2239989  71.3894973  22.4239993
  93.3649989  69.9654973  23.9139993  93.6089989  70.4574973  24.5749993
  92.9479989  69.2274973  24.0579993  92.3339989  69.2444973  19.2379993
  93.1269989  68.4344973  18.7579993  91.0739989  69.3584973  18.8229993
  90.5089989  69.9034973  19.1749993  90.5379989  68.5864973  17.7519993
  91.0819989  67.8054973  17.5629993  89.1549989  68.0644973  18.0949993
  89.2169989  67.5234973  18.8969993  88.5809989  68.8174973  18.3049993
  88.4989989  67.2424973  17.0029993  88.4089989  67.7814973  16.2019993
  89.0689989  66.4914973  16.7769993  87.1639989  66.7444973  17.4179993
  87.2599989  66.1704973  18.1939993  86.6079989  67.4934973  17.6849993
  86.5059989  66.0084973  16.3489993  86.9629989  65.8394973  15.6399993
  85.2309989  65.5734973  16.3909993  84.4909989  65.8084973  17.4519993
  84.8199989  66.2394973  18.1189993  83.6769989  65.5304973  17.4789993
  84.7239989  64.9134973  15.3639993  85.2079989  64.7614973  14.6689993
  83.9099989  64.6354973  15.3909993  90.4799989  69.5304973  16.5779993
  90.4649989  70.7444973  16.7959993  90.4479989  68.9614973  15.3429993
  90.4634610  67.9559322  15.2497149  90.4087736  69.5445412  14.5192147
  85.8709989 128.2054973  30.9859993  85.4115362 127.3274667  31.1810820
  85.2481060 128.7835732  30.4401669  86.2686413 128.5613405  31.8435281
  87.0089989 127.9374973  30.1159993  86.8969989 128.4434973  29.2959993
  88.3189989 128.3854973  30.7969993  88.4249989 127.9024973  31.6319993
  89.5179989 128.0674973  29.9169993  90.3309989 128.3554973  30.3609993
  89.5589989 127.1114973  29.7579993  89.4299989 128.5324973  29.0699993
  88.2509989 129.8754973  31.0819993  89.0729989 130.1614973  31.5099993
  88.1359989 130.3594973  30.2489993  87.5009989 130.0594973  31.6689993
  87.0729989 126.4574973  29.7619993  86.9069989 125.6014973  30.6279993
  87.2769989 126.1694973  28.4829993  87.4099989 126.7634973  27.8749993
  87.2929989 124.7984973  27.9919993  86.4669989 124.3834973  28.2869993
  87.3679989 124.7824973  26.4729993  86.5949989 125.2464973  26.1149993
  88.1519989 125.2794973  26.1919993  87.4269989 123.3864973  25.8719993
  88.2179989 122.9204973  26.1849993  86.1979989 122.6014973  26.3109993
  86.2299989 121.7094973  25.9299993  86.1819989 122.5394973  27.2789993
  85.3969989 123.0544973  26.0039993  87.5079989 123.4834973  24.3579993
  87.5449989 122.5914973  23.9779993  86.7249989 123.9454973  24.0209993
  88.3059989 123.9754973  24.1069993  88.4469989 123.9944973  28.5629993
  88.2669989 122.8454973  28.9539993  89.6239989 124.6044973  28.6149993
  89.7679989 125.3924973  28.3029993  90.7909989 123.9764973  29.2159993
  90.9679989 123.1414973  28.7549993  92.0079989 124.8724973  29.0679993
  92.7779989 124.4424973  29.4719993  92.1829989 125.0284973  28.1269993
  91.8419989 125.7194973  29.5099993  90.5269989 123.6724973  30.6849993
  90.9079989 122.6144973  31.1819993  89.8469989 124.5894973  31.3659993
  89.6059989 125.3474973  31.0399993  89.4479989 124.3784973  32.7459993
  90.2439989 124.1924973  33.2679993  88.7829989 125.6194973  33.3129993
  89.3729989 126.3764973  33.1729993  87.9739989 125.7934973  32.8069993
  88.4269989 125.5524973  34.7819993  87.8019989 124.8264973  34.9319993
  89.2219989 125.3544973  35.3009993  87.8299989 126.8284973  35.2529993
  88.4089989 127.5664973  35.0059993  86.9809989 126.9724973  34.8059993
  87.6249989 126.8354973  36.6919993  87.9419989 126.1764973  37.1439993
  86.9729989 127.8024973  37.3689993  86.4659989 128.8284973  36.7229993
  86.5499989 128.8834973  35.8689993  86.0499989 129.4454973  37.1539993
  86.8419989 127.7184973  38.6809993  87.1729989 127.0464973  39.1039993
  86.4259989 128.3354973  39.1119993  88.5029989 123.1964973  32.8379993
  88.6279989 122.3744973  33.7399993  87.5829989 123.1024973  31.8779993
  87.4829989 123.6914973  31.2589993  86.6549989 121.9874973  31.7849993
  86.2049989 121.9234973  32.6419993  85.6069989 122.2274973  30.6899993
  86.0519989 122.2964973  29.8309993  84.6259989 121.0714973  30.6529993
  83.9659989 121.2284973  29.9589993  85.1029989 120.2484973  30.4649993
  84.1799989 120.9974973  31.5109993  84.8989989 123.4424973  30.9679993
  85.4179989 124.0964973  30.8749993  87.3809989 120.6734973  31.5229993
  86.9639989 119.6284973  32.0159993  88.4769989 120.7234973  30.7719993
  88.7484618 121.5773706  30.3058366  89.3009989 119.5404973  30.5789993
  88.6889998 118.7339821  30.1751557  90.4469989 119.8174973  29.6069993
  91.0205255 120.6786247  29.9499657  91.1033052 118.9503213  29.5337334
  89.9969989 120.1294973  28.2219993  90.8089989 120.7594973  27.3029993
  90.1549989 120.8934973  26.1649993  90.6271666 121.3699540  25.3058452
  88.9499989 120.3744973  26.3139993  88.2301324 120.3338565  25.6067225
  88.8249989 119.8934973  27.5919993  87.8922495 119.4279142  27.9102949
  89.8659989 119.0894973  31.9119993  89.8449989 117.8994973  32.2309993
  90.3359989 120.0534973  32.6999993  90.3649989 120.8834973  32.4779993
  90.8489989 119.7684973  34.0269993  91.5089989 119.0634973  33.9359993
  91.5239989 121.0014973  34.6319993  90.9069989 121.7494973  34.6329993
  91.9299989 120.6974973  36.0579993  92.3589989 121.4764973  36.4459993
  91.1429989 120.4694973  36.5769993  92.5489989 119.9504973  36.0659993
  92.7379989 121.3754973  33.8009993  93.1649989 122.1574973  34.1849993
  93.3649989 120.6354973  33.7929993  92.4599989 121.5734973  32.8929993
  89.7429989 119.2834973  34.9499993  89.9729989 118.4074973  35.7749993
  88.5299989 119.8144973  34.7829993  88.3579989 120.4774973  34.2629993
  87.3779989 119.2854973  35.4959993  87.5319989 119.4234973  36.4439993
  86.0849989 120.0134973  35.1169993  86.0299989 120.0584973  34.1499993
  85.3329989 119.4814973  35.4189993  85.9359989 121.4054973  35.6679993
  85.9789989 121.3764973  36.6369993  86.6769989 121.9544973  35.3679993
  84.6349989 122.0374973  35.2389993  84.0809989 121.6934973  34.1919993
  84.1349989 122.9644973  36.0449993  84.5519989 123.1764973  36.7669993
  83.3939989 123.3534973  35.8459993  87.2269989 117.8094973  35.1989993
  87.0829989 117.0124973  36.1139993  87.2879989 117.4454973  33.9189993
  87.3819989 118.0024973  33.2699993  87.1989989 116.0504973  33.4979993
  86.3189989 115.7034973  33.7119993  87.2989989 115.9964973  32.5349993
  88.2589989 115.1914973  34.1669993  87.9539989 114.1144973  34.6759993
  89.4959989 115.6834973  34.1649993  89.7059989 116.4274973  33.7879993
  90.6209989 115.0104973  34.8019993  90.7389989 114.1544973  34.3599993
  91.8799989 115.8494973  34.6539993  92.0759989 115.9514973  33.7089993
  91.7049989 116.7364973  35.0049993  93.1019989 115.2894973  35.3439993
  92.9049989 115.1444973  36.2829993  93.3199989 114.4244973  34.9629993
  94.2729989 116.1924973  35.2189993  95.0699989 115.7234973  35.5109993
  94.4029989 116.4184973  34.2849993  94.1279989 117.4184973  35.9929993
  93.9039989 118.1344973  35.5729993  94.3209989 117.5044973  37.3239993
  94.6359989 116.4304973  38.0079993  94.7189989 115.6744973  37.6069993
  94.7599989 116.4824973  38.8569993  94.2019989 118.6624973  37.9479993
  93.9999989 119.3714973  37.5049993  94.3269989 118.7074973  38.7979993
  90.3589989 114.7544973  36.2739993  90.3399989 113.6094973  36.7249993
  90.1609989 115.8414973  37.0049993  90.1689989 116.6334973  36.6709993
  89.9109989 115.8244973  38.4319993  90.6889989 115.4404973  38.8659993
  89.6829989 117.2564973  38.9299993  89.0199989 117.6904973  38.3709993
  89.1689989 117.2394973  40.3529993  89.0279989 118.1494973  40.6569993
  88.3299989 116.7534973  40.3879993  89.8189989 116.8034973  40.9269993
  90.9879989 118.0244973  38.8519993  90.8489989 118.9314973  39.1659993
  91.6539989 117.5884973  39.4069993  91.2969989 118.0444973  37.9329993
  88.7179989 114.9644973  38.7859993  88.7689989 114.2034973  39.7489993
  87.6539989 115.0914973  38.0019993  87.6199989 115.6414973  37.3409993
  86.4429989 114.3184973  38.1779993  86.0719989 114.5274973  39.0499993
  85.4099989 114.6714973  37.1169993  85.2709989 115.6314973  37.1209993
  85.7649989 114.4404973  36.2439993  84.0839989 113.9864973  37.3009993
  83.1759989 114.5044973  38.2039993  83.3959989 115.2594973  38.7009993
  81.9469989 113.9084973  38.3709993  81.3349989 114.2624973  38.9749993
  81.6239989 112.7774973  37.6349993  80.3939989 112.1844973  37.8069993
  80.3319989 111.5154973  37.3029993  82.5339989 112.2494973  36.7379993
  82.3169989 111.4884973  36.2499993  83.7669989 112.8534973  36.5669993
  84.3799989 112.5014973  35.9629993  86.7629989 112.8614973  38.0949993
  86.4439989 112.0974973  38.9879993  87.4349989 112.4604973  37.0319993
  87.6859989 112.9764973  36.3909993  87.8059989 111.0684973  36.8749993
  86.9899989 110.5454973  36.9109993  88.4659989 110.8524973  35.5419993
  89.0549989 111.5964973  35.3409993  89.0169989 110.0544973  35.5719993
  87.4349989 110.7174973  34.4719993  86.3429989 110.2154973  34.7599993
  87.7399989 111.1504973  33.2759993  87.1659989 111.0934973  32.6389993
  88.5149989 111.4924973  33.1269993  88.6879989 110.5764973  38.0009993
  88.6089989 109.4174973  38.3819993  89.5019989 111.4564973  38.5619993
  89.5989989 112.2684973  38.2949993  90.3109989 111.0904973  39.7049993
  90.7019989 110.2214973  39.5229993  91.4119989 112.1274973  39.9019993
  91.0109989 113.0074973  39.9849993  91.8749989 111.9474973  40.7349993
  92.4049989 112.1404973  38.7769993  92.2399989 111.3084973  37.6769993
  91.5029989 110.7424973  37.6369993  93.1519989 111.3084973  36.6429993
  93.0269989 110.7484973  35.9109993  94.2469989 112.1384973  36.6969993
  94.8649989 112.1394973  36.0019993  94.4269989 112.9694973  37.7829993
  95.1689989 113.5294973  37.8199993  93.5099989 112.9724973  38.8139993
  93.6359989 113.5394973  39.5409993  89.4839989 110.9434973  40.9859993
  89.7879989 110.0914973  41.8199993  88.4419989 111.7594973  41.1159993
  88.2269989 112.3444973  40.5229993  87.5559989 111.7484973  42.2729993
  88.0839989 111.4574973  43.0329993  86.9959989 113.1534973  42.5019993
  86.6189989 113.4724973  41.6669993  86.2659989 113.0924973  43.1379993
  87.9909989 114.1904973  43.0089993  88.7699989 114.2204973  42.4319993
  87.3329989 115.5564973  43.0069993  87.9629989 116.2194973  43.3289993
  87.0589989 115.7824973  42.1039993  86.5549989 115.5424973  43.5859993
  88.4339989 113.8094973  44.4079993  89.0679989 114.4654973  44.7369993
  87.6629989 113.7824973  44.9959993  88.8549989 112.9354973  44.3879993
  86.3989989 110.7774973  42.1149993  86.2599989 109.8274973  42.8829993
  85.5259989 111.0724973  41.1659993  85.5779989 111.7814973  40.6809993
  84.3889989 110.2274973  40.8459993  84.1179989 109.7474973  41.6439993
  83.2079989 111.0674973  40.3799993  83.5069989 111.6674973  39.6789993
  82.5419989 110.4814973  39.9869993  82.5549989 111.8844973  41.4809993
  83.2229989 112.4434973  41.9069993  81.8939989 112.4784973  41.0929993
  81.8979989 111.0154973  42.5149993  81.0749989 110.2064973  42.1659993
  82.2409989 111.1384973  43.6619993  84.7859989 109.2314973  39.7769993
  85.2789989 109.6084973  38.7179993  84.6189989 107.9554973  40.0869993
  84.1919989 107.6884973  40.7839993  85.1489989 106.8724973  39.2659993
  84.8809989 106.0494973  39.7039993  84.5789989 106.9114973  37.8469993
  83.6179989 106.7924973  37.8949993  84.7369989 107.7924973  37.4719993
  85.1519989 105.8704973  36.9019993  86.1089989 106.0054973  36.8139993
  85.0239989 104.9864973  37.2789993  84.5179989 105.9324973  35.5589993
  84.8539989 105.2054973  35.0119993  83.5609989 105.8004973  35.6499993
  84.7679989 107.1984973  34.8829993  85.3059989 107.7554973  35.2579993
  84.2109989 107.5554973  33.7059993  83.3869989 106.7334973  33.0959993
  83.2029989 105.9694973  33.4469993  83.0309989 106.9594973  32.3459993
  84.4919989 108.7294973  33.1639993  85.0309989 109.2684973  33.5619993
  84.1349989 108.9534973  32.4139993  86.6699989 106.9234973  39.1709993
  87.1959989 106.7834973  38.0649993  87.3639989 107.1254973  40.3119993
  86.8159989 106.5104973  41.5419993  86.6559989 105.5604973  41.4269993
  85.9699989 106.9114973  41.7969993  87.8789989 106.7724973  42.5569993
  87.8209989 106.1544973  43.3019993  87.8079989 107.6674973  42.9249993
  89.1269989 106.5954973  41.8049993  89.3749989 105.6594973  41.7489993
  89.8639989 107.0594973  42.2319993  88.8329989 107.1744973  40.4239993
  89.1569989 108.0804973  40.2989993  89.5269989 106.3364973  39.3699993
  89.5729989 105.1134973  39.4549993  90.0769989 106.9984973  38.3759993
  90.0769989 107.8554973  38.3009993  90.7429989 106.2914973  37.3029993
  90.6159989 105.3404973  37.4469993  90.1299989 106.6714973  35.9509993
  90.2459989 107.6234973  35.8079993  90.8199989 105.9144973  34.8279993
  90.4239989 106.1634973  33.9779993  91.7639989 106.1354973  34.8209993
  90.7129989 104.9604973  34.9669993  88.7349989 106.3414973  35.9559993
  88.3719989 106.6664973  36.6399993  92.2329989 106.5694973  37.3059993
  92.6819989 107.6104973  36.8249993  92.9969989 105.6284973  37.8509993
  92.6909989 104.9034973  38.1979993  94.4469989 105.7544973  37.9039993
  94.8479989 105.1784973  37.2339993  94.7019989 106.6644973  37.6849993
  94.9859989 105.3904973  39.2779993  94.3009989 105.5614973  40.2859993
  96.2189989 104.8884973  39.3019993  96.7019989 104.7874973  38.5979993
  96.8719989 104.4594973  40.5319993  96.2859989 103.8074973  40.9459993
  98.2269989 103.8174973  40.2249993  98.5389989 103.3534973  41.0179993
  98.1049989 103.1474973  39.5339993  99.2879989 104.7814973  39.7809993
  99.5739989 105.1524973  38.5019993  99.1269989 104.8464973  37.7459993
 100.6179989 106.0444973  38.4909993 100.9589989 106.4064973  37.7889993
 101.0279989 106.2644973  39.7809993 102.0369989 107.0784973  40.2719993
 102.5699989 107.5834973  39.7009993 102.2219989 107.1114973  41.6539993
 102.8909989 107.6504973  42.0099993 101.4399989 106.3664973  42.4999993
 101.5869989 106.4104973  43.4169993 100.4329989 105.5474973  42.0069993
  99.9089989 105.0414973  42.5849993 100.2219989 105.4974973  40.6249993
  97.0639989 105.6004973  41.5129993  97.0519989 105.3834973  42.7189993
  97.2299989 106.8124973  40.9989993  97.2479989 106.9784973  40.1549993
  97.3979989 107.9794973  41.8419993  98.1299989 107.8294973  42.4609993
  97.7349989 109.1974973  40.9929993  97.0469989 109.3134973  40.3199993
  97.7189989 109.9884973  41.5539993  99.0819989 109.1044973  40.3099993
  99.7779989 109.0184973  40.9799993  99.1129989 108.3024973  39.7649993
  99.3649989 110.3134973  39.4419993  98.6399989 110.4384973  38.8089993
  99.4019989 111.1104973  39.9929993 100.6779989 110.1474973  38.6919993
 101.4049989 110.0594973  39.3279993 100.6529989 109.3274973  38.1749993
 100.9479989 111.2964973  37.7869993 101.7209989 111.1674973  37.3649993
 100.2919989 111.3644973  37.1889993 100.9929989 112.0464973  38.2639993
  96.1279989 108.2154973  42.6219993  96.1579989 108.3774973  43.8419993
  95.0139989 108.2104973  41.8909993  95.0209989 108.1474973  41.0329993
  93.6749989 108.3094973  42.4479993  93.5539989 109.2054973  42.7979993
  92.6389989 108.0424973  41.3669993  92.5619989 107.0854973  41.2279993
  91.7729989 108.3554973  41.6709993  93.0379989 108.8354973  39.8059993
  93.7049989 108.0934973  39.1389993  93.4979989 107.3094973  43.5649993
  93.0679989 107.6634973  44.6619993  93.8399989 106.0574973  43.2629993
  94.1359989 105.8234973  42.4899993  93.7469989 104.9634973  44.2089993
  92.8129989 104.8334973  44.4359993  94.2919989 103.6884973  43.5819993
  95.2059989 103.8314973  43.2899993  94.3139989 102.9804973  44.2439993
  93.4559989 103.2724973  42.4299993  93.9289989 102.4304973  41.4359993
  94.7939989 102.0924973  41.4889993  93.1229989 102.0914973  40.3669993
  93.4429989 101.5304973  39.6979993  91.8429989 102.5894973  40.2999993
  91.2949989 102.3654973  39.5829993  91.3729989 103.4144973  41.2879993
  90.5039989 103.7424973  41.2409993  92.1719989 103.7574973  42.3409993
  91.8449989 104.3234973  43.0029993  94.4949989 105.2804973  45.4689993
  93.9029989 105.3124973  46.5399993  95.7869989 105.5484973  45.3369993
  96.1989989 105.5444973  44.5819993  96.6319989 105.8774973  46.4729993
  96.7109989 105.0774973  47.0159993  98.0269989 106.3144973  45.9929993
  97.9309989 106.9664973  45.2809993  98.7979989 106.9514973  47.1369993
  99.6749989 107.2234973  46.8249993  98.3149989 107.7284973  47.4599993
  98.8969989 106.3094973  47.8579993  98.7829989 105.1014973  45.4739993
  99.6629989 105.3734973  45.1709993  98.8749989 104.4484973  46.1849993
  98.2939989 104.7074973  44.7349993  96.0219989 106.9674973  47.3319993
  96.0049989 106.8494973  48.5539993  95.5199989 108.0154973  46.6899993
  95.5389989 108.1014973  45.8339993  94.8859989 109.1244973  47.3789993
  95.5359989 109.4934973  47.9969993  94.4679989 110.1804973  46.3629993
  95.2439989 110.7084973  46.1189993  94.1609989 109.7384973  45.5559993
  93.3859989 111.1014973  46.8579993  93.4199989 111.5884973  48.1549993
  94.1129989 111.3464973  48.7259993  92.4219989 112.4344973  48.5979993
  92.4399989 112.7624973  49.4679993  91.3909989 112.7934973  47.7379993
  90.3929989 113.6364973  48.1679993  90.6139989 113.9824973  48.9009993
  91.3669989 112.3104973  46.4509993  90.6779989 112.5564973  45.8769993
  92.3589989 111.4634973  46.0069993  92.3369989 111.1364973  45.1369993
  93.6899989 108.6944973  48.2109993  93.6159989 108.9984973  49.4009993
  92.7499989 108.0004973  47.5879993  92.8447515 107.7566310  46.6124735
  91.5289989 107.6214973  48.2769993  91.1061361 108.4880835  48.7852459
  90.4999989 107.0894973  47.2809993  90.9338275 106.2880232  46.6830601
  89.6194752 106.7161962  47.8038993  90.0159989 108.1324973  46.3149993
  89.3939989 109.2944973  46.7169993  89.0859989 110.0134973  45.6499993
  88.5828381 110.9744282  45.7574237  89.4859989 109.3634973  44.5779993
  89.3857264 109.6724808  43.6216654  90.0689989 108.1834973  44.9669993
  90.4649032 107.4981535  44.2175562  91.8179989 106.5844973  49.3489993
  91.1729989 106.5714973  50.3949993  92.8049989 105.7334973  49.0899993
  93.2529989 105.7334973  48.3559993  93.2189989 104.7154973  50.0349993
  92.4269989 104.2534973  50.3529993  94.1369989 103.6994973  49.3629993
  94.9109989 104.1604973  49.0029993  94.4629989 103.0754973  50.0309993
  93.4649989 102.9324973  48.2599993  92.1139989 103.1114973  47.9959993
  91.6189989 103.7024973  48.5159993  91.4959989 102.4234973  46.9699993
  90.5909989 102.5534973  46.8009993  92.2219989 101.5434973  46.1959993
  91.8079989 101.0804973  45.5039993  93.5649989 101.3514973  46.4499993
  94.0549989 100.7554973  45.9309993  94.1819989 102.0444973  47.4739993
  95.0879989 101.9134973  47.6369993  93.9239989 105.3504973  51.2109993
  93.7699989 104.8924973  52.3369993  94.6619989 106.4294973  50.9569993
  94.8089989 106.7354973  50.1669993  95.2899989 107.1914973  52.0219993
  95.8649989 106.6014973  52.5339993  96.1579989 108.3034973  51.4549993
  96.5669989 108.7984973  52.1819993  96.8519989 107.9194973  50.8959993
  95.6099989 108.9034973  50.9239993  94.2239989 107.7584973  52.9319993
  94.3569989 107.7064973  54.1549993  93.1419989 108.2574973  52.3379993
  93.0379989 108.3324973  51.4879993  92.0299989 108.7224973  53.1389993
  92.3769989 109.4084973  53.7309993  90.9209989 109.3414973  52.2889993
  90.6159989 108.7154973  51.6139993  89.7579989 109.6904973  53.2049993
  89.0419989 110.0854973  52.6829993  89.4349989 108.8854973  53.6389993
  90.0539989 110.3234973  53.8779993  91.4459989 110.5644973  51.5649993
  90.7369989 110.9514973  51.0279993  91.7539989 111.2174973  52.2129993
  92.1839989 110.3084973  50.9899993  91.4499989 107.5764973  53.9359993
  91.1699989 107.7374973  55.1189993  91.2949989 106.4164973  53.2969993
  91.4709989 106.2974973  52.4639993  90.8019989 105.2354973  53.9849993
  89.9229989 105.4754973  54.3169993  90.6739989 104.0414973  53.0519993
  90.0699989 104.2584973  52.3249993  91.5359989 103.8434973  52.6549993
  90.1689989 102.8404973  53.7859993  89.2519989 102.9944973  54.8139993
  88.9509989 103.8454973  55.0379993  88.7809989 101.9004973  55.5079993
  88.1679989 102.0154973  56.1979993  89.2199989 100.6364973  55.1769993
  88.9019989  99.8964973  55.6419993  90.1319989 100.4684973  54.1549993
  90.4279989  99.6154973  53.9309993  90.6039989 101.5674973  53.4649993
  91.2199989 101.4504973  52.7779993  91.6879989 104.8454973  55.1529993
  91.1809989 104.4194973  56.1829993  93.0009989 104.9894973  55.0009993
  93.3769989 105.2414973  54.2699993  93.9219989 104.7224973  56.0929993
  93.7909989 103.8054973  56.3809993  95.3729989 104.8874973  55.6319993
  95.4599989 105.7524973  55.2009993  95.9429989 104.9024973  56.4169993
  95.8989989 103.8144973  54.6729993  95.2929989 103.7084973  53.9229993
  97.2589989 104.2394973  54.1399993  97.5949989 103.5624973  53.5319993
  97.1729989 105.0824973  53.6679993  97.8779989 104.3454973  54.8789993
  95.9969989 102.4904973  55.4109993  96.3299989 101.8074973  54.8079993
  96.6049989 102.5824973  56.1619993  95.1189989 102.2344973  55.7359993
  93.6419989 105.6534973  57.2579993  93.6189989 105.2214973  58.4069993
  93.3919989 106.9214973  56.9549993  93.4189989 107.2424973  56.1579993
  93.0439989 107.8864973  57.9849993  93.7479989 107.8814973  58.6519993
  92.9419989 109.2994973  57.4059993  92.3029989 109.3084973  56.6759993
  92.4869989 110.2444973  58.4999993  92.4189989 111.1434973  58.1429993
  91.6199989 109.9624973  58.8319993  93.1299989 110.2324973  59.2259993
  94.3019989 109.7424973  56.8709993  94.8889989 109.9344973  57.6189993
  94.7019989 109.0104973  56.3769993  94.2259989 110.9584973  55.9769993
  95.1159989 111.1904973  55.6699993  93.6609989 110.7634973  55.2129993
  93.8519989 111.7024973  56.4739993  91.7229989 107.4984973  58.6419993
  91.5889989 107.5574973  59.8629993  90.7649989 107.0724973  57.8229993
  90.8369989 107.0714973  56.9659993  89.4959989 106.5654973  58.3109993
  89.0709989 107.2744973  58.8179993  88.5759989 106.1774973  57.1399993
  89.0769989 105.6424973  56.5039993  87.4059989 105.3604973  57.6499993
  86.8309989 105.1194973  56.9069993  87.7359989 104.5544973  58.0769993
  86.9009989 105.8834973  58.2929993  88.0729989 107.4344973  56.4459993
  87.4929989 107.1874973  55.7079993  87.5769989 107.9774973  57.0789993
  88.8279989 107.9414973  56.1079993  89.7009989 105.3754973  59.2299993
  89.0699989 105.3034973  60.2749993  90.6009989 104.4654973  58.8589993
  91.0319989 104.4944973  58.1159993  90.9329989 103.3264973  59.6989993
  90.1149989 102.8224973  59.8339993  91.9689989 102.4294973  59.0209993
  92.6739989 102.9894973  58.6599993  92.3749989 101.8624973  59.6949993
  91.4329989 101.5474973  57.9049993  90.9159989 102.0734973  57.2749993
  92.5889989 100.9164973  57.1489993  92.2429989 100.3544973  56.4379993
  93.1449989 101.6134973  56.7679993  93.1179989 100.3774973  57.7579993
  90.5389989 100.4834973  58.5209993  90.1879989  99.9104973  57.8209993
  91.0539989  99.9504973  59.1469993  89.8039989 100.9094973  58.9889993
  91.4589989 103.7714973  61.0389993  91.0619989 103.2264973  62.0609993
  92.3189989 104.7844973  61.0409993  92.6289989 105.1564973  60.3299993
  92.8109989 105.3534973  62.2859993  93.2789989 104.6594973  62.7749993
  93.7999989 106.4964973  61.9999993  93.3989989 107.1214973  61.3759993
  94.1219989 107.2324973  63.2749993  94.7459989 107.9504973  63.0859993
  93.3069989 107.6024973  63.6499993  94.5199989 106.6184973  63.9119993
  95.0669989 105.9244973  61.3889993  95.6919989 106.6434973  61.2079993
  95.4689989 105.2954973  62.0079993  94.8499989 105.4684973  60.5609993
  91.6539989 105.8424973  63.1529993  91.6199989 105.5714973  64.3519993
  90.6889989 106.5234973  62.5329993  90.7149989 106.7474973  61.7029993
  89.4869989 106.9484973  63.2369993  89.7849989 107.4734973  63.9969993
  88.5939989 107.8044973  62.3349993  88.4599989 107.3384973  61.4949993
  87.7229989 107.8934973  62.7519993  89.2419989 109.4504973  61.9879993
  90.1659989 109.3654973  61.2269993  88.6749989 105.7604973  63.7429993
  88.1519989 105.7974973  64.8509993  88.5649989 104.7134973  62.9329993
  88.9309989 104.6694973  62.1559993  87.7999989 103.5314973  63.3009993
  86.9149989 103.8094973  63.5849993  87.6579989 102.6034973  62.0889993
  88.5419989 102.4234973  61.7329993  87.2949989 101.7554973  62.3899993
  86.7709989 103.1394973  60.9499993  87.0699989 104.0224973  60.6809993
  86.8769989 102.2094973  59.7469993  86.3189989 102.5454973  59.0279993
  87.7989989 102.1704973  59.4489993  86.5799989 101.3204973  59.9979993
  85.3329989 103.2514973  61.4349993  84.7749989 103.5894973  60.7169993
  85.0139989 102.3764973  61.7079993  85.2919989 103.8594973  62.1889993
  88.4549989 102.8024973  64.4689993  87.7659989 102.2904973  65.3499993
  89.7829989 102.8114973  64.4989993  90.2719989 103.1134973  63.8589993
  90.5359989 102.3054973  65.6309993  90.2939989 101.3764973  65.7679993
  92.0479989 102.3714973  65.3659993  92.2789989 103.2544973  65.0379993
  92.8159989 102.1334973  66.6559993  93.7689989 102.1774973  66.4779993
  92.5769989 102.8134973  67.3049993  92.5929989 101.2574973  67.0089993
  92.4319989 101.3464973  64.2969993  92.3899989 100.4574973  64.6819993
  91.7779989 101.3764973  63.5809993  93.8089989 101.5664973  63.7159993
  93.9909989 100.8874973  63.0479993  93.8499989 102.4434973  63.3039993
  94.4709989 101.5104973  64.4219993  90.1969989 103.1064973  66.8639993
  89.8829989 102.5424973  67.9099993  90.2189989 104.4264973  66.7199993
  90.4429989 104.8274973  65.9929993  89.8579989 105.3114973  67.8049993
  90.4489989 105.1054973  68.5459993  90.0329989 106.7584973  67.4029993
  89.5039989 106.9254973  66.6069993  89.6729989 107.3214973  68.1059993
  91.4349989 107.1714973  67.1359993  91.6979989 108.4024973  66.5589993
  90.9939989 108.9694973  66.3379993  92.9959989 108.7934973  66.3099993
  93.1659989 109.6214973  65.9229993  94.0429989 107.9574973  66.6349993
  94.9189989 108.2234973  66.4709993  93.7909989 106.7254973  67.2029993
  94.4959989 106.1584973  67.4179993  92.4919989 106.3364973  67.4509993
  92.3249989 105.5054973  67.8329993  88.4239989 105.0974973  68.2359993
  88.1139989 105.2564973  69.4079993  87.5499989 104.7544973  67.2919993
  87.7559989 104.6614973  66.4619993  86.1509989 104.5034973  67.5899993
  85.8019989 105.2524973  68.0989993  85.3509989 104.3884973  66.3069993
  85.7139989 103.6764973  65.7569993  84.4339989 104.1484973  66.5129993
  85.3749989 105.5964973  65.5939993  86.1549989 105.7434973  65.3179993
  86.0039989 103.2464973  68.4369993  85.2399989 103.2244973  69.3989993
  86.8149989 102.2334973  68.1659993  87.3189989 102.1724973  67.4719993
  86.8839989 101.1154973  69.0959993  86.0009989 100.7194973  69.1579993
  87.8529989 100.0374973  68.5969993  88.7079989 100.4384973  68.3749993
  88.0769989  99.0084973  69.6889993  88.6899989  98.3274973  69.3709993
  88.4529989  99.4424973  70.4709993  87.2309989  98.5964973  69.9239993
  87.2829989  99.3864973  67.3479993  87.8949989  98.7034973  67.0309993
  86.4269989  98.9814973  67.5559993  87.1629989 100.0584973  66.6589993
  87.3139989 101.6094973  70.4739993  86.6759989 101.2994973  71.4809993
  88.3639989 102.4264973  70.5019993  88.8029989 102.6644973  69.8019993
  88.8659989 102.9944973  71.7429993  89.0379989 102.2584973  72.3509993
  90.1589989 103.7704973  71.4759993  89.9589989 104.4964973  70.8649993
  90.4509989 104.1734973  72.3089993  91.3229989 102.9604973  70.8979993
  91.0599989 102.5494973  70.0599993  92.4949989 103.8934973  70.6369993
  93.2369989 103.3874973  70.2709993  92.2279989 104.5794973  70.0049993
  92.7689989 104.3104973  71.4689993  91.7049989 101.8544973  71.8569993
  92.4419989 101.3444973  71.4859993  91.9729989 102.2404973  72.7059993
  90.9439989 101.2684973  71.9949993  87.8429989 103.9234973  72.4019993
  87.8549989 104.0874973  73.6149993  86.9399989 104.5084973  71.6029993
  86.9199989 104.3904973  70.7509993  85.8989989 105.4054973  72.0949993
  86.3289989 106.0084973  72.7209993  85.2869989 106.1984973  70.9659993
  84.9279989 107.0314973  71.3099993  85.9739989 106.4304973  70.3209993
  84.2719989 105.4764973  70.3309993  84.5639989 104.7214973  70.1049993
  84.7939989 104.6494973  72.8229993  83.9869989 105.2544973  73.5269993
  84.7789989 103.3264973  72.6909993  85.2699989 102.8894973  72.1359993
  83.9039989 102.5074973  73.5019993  83.1449989 103.0424973  73.7829993
  83.3449989 101.3204973  72.7109993  82.8729989 100.7254973  73.3139993
  82.3889989 101.8264973  71.6599993  82.0339989 101.0764973  71.1579993
  81.6599989 102.3034973  72.0879993  82.8569989 102.4254973  71.0579993
  84.4169989 100.5874973  72.0949993  85.1379989 101.0054973  72.1979993
  84.6719989 102.0254973  74.7079993  84.1299989 101.9404973  75.8109993
  85.9579989 101.7624973  74.5139993  86.3579989 101.8164973  73.7549993
  86.7989989 101.3504973  75.6229993  86.2839989 100.6974973  76.1219993
  88.1049989 100.7334973  75.1279993  88.6059989 101.3904973  74.6199993
  88.9229989 100.2904973  76.3289993  89.7559989  99.8964973  76.0259993
  89.1139989 101.0574973  76.8909993  88.4219989  99.6344973  76.8379993
  87.8179989  99.5544973  74.2149993  87.4929989  98.8124973  74.7489993
  87.1069989  99.7954973  73.6009993  89.0199989  99.1024973  73.4229993
  88.7739989  98.3504973  72.8619993  89.3339989  99.8324973  72.8659993
  89.7259989  98.8334973  74.0309993  87.1569989 102.5144973  76.5169993
  88.2439989 103.0574973  76.3729993  86.2619989 102.8384973  77.4559993
  85.5089989 102.4284973  77.5199993  86.4099989 103.8924973  78.4789993
  85.9629989 104.6704973  78.1099993  85.7749989 103.4254973  79.7849993
  84.8439989 103.2094973  79.6209993  86.2099989 102.6064973  80.0699993
  85.8519989 104.4414973  80.9129993  86.7819989 104.6494973  81.0919993
  85.4269989 105.2654973  80.6289993  85.2009989 103.9604973  82.1779993
  84.6919989 102.8654973  82.1829993  85.2129989 104.6884973  83.1429993
  87.8499989 104.3234973  78.7659993  88.2099989 105.4964973  78.6169993
  88.6749989 103.3524973  79.1679993  88.4109989 102.5414973  79.2779993
  90.0989989 103.5354973  79.4659993  90.1369989 103.9514973  80.3409993
  90.7989989 102.1784973  79.4509993  90.3759989 101.6004973  80.1049993
  90.6669989 101.7674973  78.5819993  92.2839989 102.2414973  79.7419993
  92.7119989 102.8384973  79.1089993  92.4239989 102.6174973  80.6249993
  92.9339989 100.8774973  79.6659993  92.2849989  99.8854973  79.3209993
  94.2219989 100.8164973  79.9809993  94.6409989 101.5294973  80.2169993
  94.6369989 100.0644973  79.9489993  90.8249989 104.4684973  78.5009993
  91.6839989 105.2514973  78.9049993  90.4929989 104.3594973  77.2279993
  89.8919989 103.8134973  76.9429993  91.1039989 105.1444973  76.1869993
  91.8699989 105.6104973  76.5579993  91.5679989 104.2364973  75.0649993
  90.7939989 103.8514973  74.6249993  92.0379989 104.7644973  74.4009993
  92.4669989 103.1284973  75.5449993  92.0209989 101.8214973  75.4949993
  91.1709989 101.6334973  75.1669993  92.8319989 100.7954973  75.9289993
  92.5329989  99.9154973  75.8939993  94.0979989 101.0844973  76.4189993
  94.9089989 100.0624973  76.8559993  95.6399989 100.3794973  77.1229993
  94.5429989 102.3894973  76.4749993  95.3909989 102.5784973  76.8069993
  93.7279989 103.4144973  76.0379993  94.0259989 104.2944973  76.0749993
  90.1339989 106.1754973  75.6559993  90.5669989 107.2424973  75.2369993
  88.8329989 105.8484973  75.7019993  88.5579989 105.1044973  76.0339993
  87.7379989 106.6934973  75.2059993  87.8119989 106.7014973  74.2389993
  86.4009989 106.1274973  75.6309993  85.6879989 106.6944973  75.2969993
  86.2979989 105.2334973  75.2689993  86.3579989 106.0914973  76.5989993
  87.8369989 108.1084973  75.7029993  87.6839989 109.0664973  74.9409993
  88.1489989 108.2364973  76.9909993  88.2269989 107.5634973  77.5199993
  88.3919989 109.5214973  77.6469993  87.5259989 109.9264973  77.8089993
  89.1359989 109.2864973  78.9509993  89.2989989 110.1364973  79.3889993
  88.6019989 108.7214973  79.5309993  89.9829989 108.8504973  78.7669993
  89.1879989 110.5024973  76.7759993  88.9299989 111.7064973  76.7979993
  90.1599989 109.9914973  76.0259993  90.3589989 109.1554973  76.0089993
  90.9789989 110.8114973  75.1599993  90.7669989 111.7414973  75.3349993
  92.4539989 110.5484973  75.4549993  92.6539989 109.6254973  75.2339993
  92.9909989 111.1034973  74.8679993  92.8839989 110.8084973  76.9029993
  92.3639989 110.2604973  77.5119993  94.3519989 110.4444973  77.0659993
  94.6259989 110.6084973  77.9819993  94.4779989 109.5064973  76.8539993
  94.8879989 110.9864973  76.4659993  92.6399989 112.2704973  77.2429993
  92.9109989 112.4394973  78.1589993  93.1559989 112.8324973  76.6449993
  91.6969989 112.4734973  77.1429993  90.6889989 110.5344973  73.6899993
  90.8589989 111.4174973  72.8549993  90.2929989 109.2974973  73.3849993
  90.1139989 108.7004973  73.9779993  90.1229989 108.8304973  72.0109993
  90.9509989 109.0214973  71.5429993  89.8549989 107.3364973  71.9829993
  89.7449989 107.0444973  71.0649993  90.6019989 106.8654973  72.3839993
  89.0459989 107.1434973  72.4819993  89.0029989 109.5544973  71.3029993
  89.1299989 109.8754973  70.1259993  87.9069989 109.8094973  72.0099993
  87.7909989 109.5814973  72.8309993  86.7919989 110.5224973  71.4049993
  86.5959989 110.0884973  70.5599993  85.5319989 110.4534973  72.2719993
  85.6699989 110.9644973  73.0849993  84.3619989 111.0164973  71.4829993
  83.5579989 110.9774973  72.0239993  84.5459989 111.9384973  71.2439993
  84.2339989 110.4934973  70.6759993  85.2489989 109.0904973  72.6039993
  84.5579989 109.0554973  73.0809993  87.1679989 111.9784973  71.1559993
  86.7689989 112.5624973  70.1499993  87.9589989 112.5504973  72.0609993
  88.2089989 112.1694973  72.7909993  88.4749989 113.9004973  71.8779993
  87.7419989 114.5154973  71.7169993  88.9209989 114.1964973  72.6869993
  89.4479989 113.9334973  70.7059993  89.4529989 114.8764973  69.9169993
  90.2499989 112.8814973  70.5859993  90.2619989 112.2244973  71.1399993
  91.1879989 112.7524973  69.4919993  91.7789989 113.5214973  69.4979993
  92.0569989 111.4964973  69.6469993  91.4919989 110.7084973  69.6069993
  93.0809989 111.4494973  68.5309993  93.6299989 110.6554973  68.6289993
  92.6259989 111.4234973  67.6749993  93.6429989 112.2384973  68.5739993
  92.7389989 111.5384973  70.9069993  92.1809989 111.4624973  71.5299993
  90.4259989 112.6994973  68.1879993  90.7699989 113.4004973  67.2419993
  89.3589989 111.9054973  68.1739993  89.1439989 111.3974973  68.8339993
  88.4479989 111.8114973  67.0509993  88.9539989 111.4984973  66.2849993
  87.3369989 110.8224973  67.3709993  87.0509989 110.9554973  68.2879993
  86.5729989 111.0134973  66.8049993  87.7359989 109.3724973  67.1859993
  88.6059989 109.1974973  67.5769993  86.7499989 108.4524973  67.8959993
  87.0189989 107.5294973  67.7679993  86.7409989 108.6574973  68.8439993
  85.8619989 108.5834973  67.5279993  87.7789989 109.1054973  65.6929993
  88.0319989 108.1824973  65.5359993  86.9029989 109.2694973  65.3089993
  88.4289989 109.6934973  65.2769993  87.8619989 113.1474973  66.6879993
  87.8109989 113.4894973  65.5149993  87.4609989 113.9224973  67.6829993
  87.4449989 113.6814973  68.5079993  87.0049989 115.2784973  67.4399993
  86.1849989 115.2464973  66.9229993  86.7049989 115.9664973  68.7739993
  85.7979989 115.7434973  69.0339993  87.2939989 115.5924973  69.4479993
  86.8479989 117.4584973  68.7989993  85.8799989 118.2874973  68.2609993
  85.1329989 117.9134973  67.8509993  86.0049989 119.6584973  68.3229993
  85.3489989 120.2034973  67.9519993  87.1029989 120.2204973  68.9359993
  87.1869989 121.1454973  68.9839993  88.0749989 119.4104973  69.4769993
  88.8179989 119.7884973  69.8899993  87.9499989 118.0394973  69.4079993
  88.6119989 117.4984973  69.7739993  88.0099989 116.0644973  66.6019993
  87.6319989 116.6694973  65.5989993  89.2819989 116.0244973  66.9919993
  89.5569989 115.6214973  67.6999993  90.3329989 116.6824973  66.2219993
  90.0739989 117.6124973  66.1249993  91.6669989 116.5834973  66.9559993
  91.8639989 115.6494973  67.1289993  92.3709989 116.9194973  66.3789993
  91.6959989 117.3344973  68.2479993  91.7649989 116.8004973  69.4979993
  91.8029989 115.8904973  69.6869993  91.7709989 117.7974973  70.4389993
  91.8059989 117.6814973  71.2899993  91.7119989 119.0094973  69.8019993
  91.6989989 120.2934973  70.3219993  91.7339989 120.4434973  71.2389993
  91.6309989 121.3534973  69.4179993  91.6179989 122.2254973  69.7399993
  91.5829989 121.1384973  68.0649993  91.5379989 121.8654973  67.4869993
  91.5999989 119.8514973  67.5439993  91.5699989 119.7124973  66.6249993
  91.6629989 118.7684973  68.4269993  90.4849989 116.0804973  64.8219993
  90.6149989 116.8114973  63.8359993  90.4449989 114.7474973  64.7439993
  90.3479989 114.2364973  65.4289993  90.5619989 114.0254973  63.4819993
  91.4339989 114.2214973  63.1039993  90.4429989 112.5144973  63.7109993
  89.6249989 112.3424973  64.2039993  90.3509989 112.0794973  62.8489993
  91.5999989 111.8644973  64.4569993  91.7789989 112.3684973  65.2659993
  91.3389989 110.9714973  64.7309993  93.1089989 111.7624973  63.4809993
  92.6469989 110.5204973  62.2769993  93.4459989 110.1474973  61.8739993
  92.1469989 109.8144973  62.7159993  92.0969989 110.9254973  61.5879993
  89.4859989 114.4714973  62.5179993  89.7379989 114.6394973  61.3289993
  88.2869989 114.6454973  63.0499993  88.1239989 114.5324973  63.8869993
  87.1329989 115.0404973  62.2879993  87.1229989 114.5284973  61.4639993
  85.8839989 114.7444973  63.0759993  85.9549989 115.1444973  63.9569993
  85.1209989 115.1544973  62.6389993  85.6469989 113.2674973  63.2139993
  85.3989989 112.9074973  62.3479993  86.4779989 112.8384973  63.4719993
  84.5919989 112.9114973  64.2059993  83.4269989 112.8504973  63.8789993
  84.9719989 112.6734973  65.3259993  87.1869989 116.4874973  61.8999993
  86.8129989 116.8354973  60.7949993  87.7289989 117.3494973  62.7449993
  87.9649989 117.1834973  63.5549993  87.9529989 118.7094973  62.2729993
  87.0829989 119.1164973  62.1399993  88.7169989 119.5524973  63.2939993
  89.4839989 119.0494973  63.6099993  89.2149989 120.8324973  62.6439993
  89.6979989 121.3614973  63.2979993  89.8059989 120.6124973  61.9069993
  88.4589989 121.3424973  62.3119993  87.8249989 119.8674973  64.4849993
  87.1359989 120.4934973  64.2119993  87.3749989 119.0574973  64.7709993
  88.5889989 120.4434973  65.6399993  87.9799989 120.6264973  66.3719993
  89.2619989 119.8084973  65.9319993  89.0199989 121.2674973  65.3639993
  88.7229989 118.6834973  60.9629993  88.3229989 119.3144973  59.9819993
  89.7999989 117.9084973  60.9369993  90.0969989 117.4684973  61.6129993
  90.5719989 117.7494973  59.7209993  90.8629989 118.6314973  59.4409993
  91.7989989 116.8594973  59.9819993  91.5179989 116.0154973  60.3689993
  92.5109989 116.5544973  58.6739993  93.2829989 115.9934973  58.8489993
  91.9039989 116.0914973  58.0749993  92.8009989 117.3834973  58.2619993
  92.7229989 117.5594973  60.9629993  93.4989989 117.0024973  61.1309993
  93.0089989 118.4074973  60.5889993  92.2519989 117.7164973  61.7959993
  89.7309989 117.1444973  58.5999993  89.6519989 117.7114973  57.5099993
  89.1379989 115.9824973  58.8689993  89.1289989 115.6234973  59.6499993
  88.4429989 115.2074973  57.8529993  89.0619989 115.1254973  57.1109993
  88.0669989 113.8354973  58.3989993  87.6589989 113.9514973  59.2709993
  87.3929989 113.4464973  57.8199993  89.2239989 112.8494973  58.5299993
  89.9209989 113.2044973  59.1029993  88.7149989 111.5604973  59.1599993
  89.4479989 110.9304973  59.2449993  88.3499989 111.7514973  60.0379993
  88.0229989 111.1774973  58.5989993  89.8129989 112.6074973  57.1479993
  90.5509989 111.9814973  57.2159993  89.1299989 112.2404973  56.5649993
  90.1339989 113.4464973  56.7809993  87.2009989 115.8794973  57.3359993
  87.0329989 115.9964973  56.1349993  86.3399989 116.3244973  58.2339993
  86.4539989 116.2334973  59.0819993  85.1069989 117.0174973  57.8779993
  84.5469989 116.3824973  57.4039993  84.3849989 117.5064973  59.1469993
  85.0159989 117.9944973  59.6989993  83.2499989 118.4384973  58.7929993
  82.8089989 118.7344973  59.6049993  83.5989989 119.2074973  58.3159993
  82.6119989 117.9724973  58.2299993  83.8539989 116.3094973  59.9129993
  83.3979989 116.6134973  60.7129993  83.2319989 115.8174973  59.3539993
  84.5919989 115.7304973  60.1619993  85.3649989 118.1964973  56.9599993
  84.7009989 118.3324973  55.9329993  86.3279989 119.0474973  57.3249993
  86.7889989 118.9764973  58.0469993  86.6709989 120.1924973  56.4929993
  85.8609989 120.7054973  56.3459993  87.7099989 121.0734973  57.2019993
  88.4499989 120.5234973  57.5049993  88.2519989 122.1184973  56.2399993
  88.9069989 122.6694973  56.6959993  88.6709989 121.6764973  55.4849993
  87.5239989 122.6764973  55.9239993  87.0599989 121.7454973  58.4009993
  87.7119989 122.3034973  58.8529993  86.3179989 122.2934973  58.1019993
  86.7339989 121.0684973  59.0149993  87.2069989 119.7514973  55.1429993
  86.7799989 120.2554973  54.1019993  88.1259989 118.7924973  55.1769993
  88.4309989 118.4594973  55.9089993  88.7099989 118.2074973  53.9839993
  89.1829989 118.9054973  53.5039993  89.6809989 117.1074973  54.3859993
  90.5269989 117.5124973  54.6349993  89.3369989 116.6604973  55.1749993
  89.9299989 116.0884973  53.3279993  90.1559989 116.4524973  52.0099993
  90.1489989 117.3514973  51.7709993  90.3909989 115.4884973  51.0479993
  90.5399989 115.7384973  50.1649993  90.4039989 114.1564973  51.4009993
  90.5639989 113.5064973  50.7559993  90.1809989 113.7884973  52.7079993
  90.1889989 112.8894973  52.9449993  89.9469989 114.7484973  53.6629993
  89.7979989 114.4934973  54.5449993  87.6539989 117.6594973  53.0499993
  87.6719989 117.9504973  51.8579993  86.7539989 116.8654973  53.6069993
  86.7669989 116.6664973  54.4429993  85.6599989 116.2474973  52.8939993
  86.0389989 115.6824973  52.2019993  84.8209989 115.4144973  53.8469993
  84.6089989 115.9514973  54.6259993  83.9799989 115.1984973  53.4139993
  85.4639989 114.1544973  54.2969993  86.5789989 113.6624973  53.6509993
  86.9239989 114.1154973  52.9159993  87.1829989 112.5064973  54.0879993
  87.9329989 112.1774973  53.6469993  86.6769989 111.8384973  55.1759993
  87.0919989 111.0624973  55.4759993  85.5589989 112.3124973  55.8239993
  85.2129989 111.8534973  56.5549993  84.9559989 113.4674973  55.3849993
  84.2009989 113.7894973  55.8229993  84.7799989 117.2824973  52.2579993
  84.4649989 117.1784973  51.0819993  84.3949989 118.2924973  53.0299993
  84.5959989 118.3634973  53.8629993  83.5849989 119.3824973  52.5129993
  82.6849989 119.0694973  52.3329993  83.5139989 120.0854973  53.1769993
  84.2039989 119.9314973  51.2439993  83.5539989 119.9714973  50.1999993
  85.4679989 120.3364973  51.3479993  85.9149989 120.3054973  52.0819993
  86.2199989 120.8734973  50.2259993  85.7749989 121.6874973  49.9429993
  87.6619989 121.1974973  50.6449993  88.0889989 120.3854973  50.9589993
  88.4439989 121.7394973  49.4599993  89.3519989 121.9404973  49.7359993
  88.4609989 121.0764973  48.7519993  88.0189989 122.5484973  49.1339993
  87.6479989 122.1724973  51.6959993  87.4279989 121.8034973  52.4179993
  86.2439989 119.8994973  49.0629993  85.9779989 120.2774973  47.9269993
  86.5659989 118.6504973  49.3669993  86.7439989 118.4014973  50.1709993
  86.6569989 117.5704973  48.4039993  87.3729989 117.7574973  47.7769993
  86.9519989 116.2774973  49.1579993  87.7509989 116.4154973  49.6909993
  86.2219989 116.1164973  49.7769993  87.1489989 115.0324973  48.3329993
  86.4029989 114.9144973  47.7239993  87.9479989 115.1154973  47.7889993
  87.2649989 113.8494973  49.2389993  87.4339989 114.0604973  50.4139993
  87.1399989 112.7404973  48.7899993  85.3829989 117.4454973  47.5859993
  85.4349989 117.3504973  46.3629993  84.2459989 117.4494973  48.2739993
  84.2119989 117.5354973  49.1289993  82.9439989 117.3084973  47.6469993
  82.9769989 116.5624973  47.0279993  81.8849989 117.0154973  48.7039993
  81.7679989 117.7954973  49.2679993  81.0339989 116.8494973  48.2699993
  82.2519989 115.8264973  49.5619993  81.6349989 115.6274973  50.7839993
  80.9699989 116.2094973  51.0739993  82.0149989 114.5584973  51.5679993
  81.5999989 114.4204973  52.3889993  83.0039989 113.6914973  51.1479993
  83.3669989 112.6514973  51.9739993  83.8829989 112.9354973  52.5729993
  83.6129989 113.8824973  49.9279993  84.2739989 113.2954973  49.6379993
  83.2379989 114.9484973  49.1379993  83.6499989 115.0794973  48.3139993
  82.5889989 118.5494973  46.8489993  81.9659989 118.4494973  45.7949993
  83.0339989 119.7134973  47.3149993  83.4099989 119.8194973  48.0809993
  82.9059989 120.9254973  46.5229993  81.9669989 121.0384973  46.3099993
  83.3679989 122.1604973  47.3109993  84.2289989 121.9814973  47.7209993
  83.5069989 123.3464973  46.3709993  83.7989989 124.1244973  46.8719993
  84.1609989 123.1404973  45.6849993  82.6499989 123.5324973  45.9559993
  82.3489989 122.4744973  48.3939993  82.6379989 123.2544973  48.8939993
  81.4869989 122.6534973  47.9859993  82.2709989 121.7164973  48.9939993
  83.6909989 120.8054973  45.2309993  83.2219989 121.2314973  44.1789993
  84.8739989 120.2074973  45.3039993  85.2339989 119.9304973  46.0339993
  85.6619989 119.9754973  44.1109993  85.6879989 120.8094973  43.6169993
  87.0999989 119.5764973  44.4609993  87.0909989 118.8074973  45.0529993
  87.8439989 119.2184973  43.1889993  88.7549989 118.9654973  43.4069993
  87.3989989 118.4764973  42.7509993  87.8549989 119.9844973  42.5939993
  87.7939989 120.7294973  45.1659993  88.7029989 120.4744973  45.3859993
  87.8079989 121.5044973  44.5819993  87.3139989 120.9474973  45.9799993
  85.0239989 118.9084973  43.2319993  85.1129989 118.9904973  42.0149993
  84.3499989 117.9244973  43.8379993  84.3219989 117.8084973  44.6899993
  83.5889989 116.9464973  43.0619993  84.2029989 116.5094973  42.4519993
  82.9739989 115.8744973  43.9609993  82.5039989 116.3074973  44.6909993
  82.3129989 115.3784973  43.4529993  83.9839989 114.9034973  44.5339993
  84.3879989 114.4064973  43.8049993  84.6939989 115.4074973  44.9609993
  83.4229989 113.9424973  45.5149993  82.8539989 114.4054973  46.1489993
  82.8689989 113.2874973  45.0619993  84.5119989 113.2814973  46.2099993
  84.7799989 113.6244973  46.9509993  85.1299989 112.1704973  45.7759993
  84.7099989 111.5514973  44.7059993  84.0319989 111.8544973  44.2719993
  85.1109989 110.8404973  44.4349993  86.1759989 111.7024973  46.4139993
  86.4689989 112.1074973  47.1139993  86.5679989 110.9904973  46.1329993
  82.4969989 117.6454973  42.2649993  82.3289989 117.3744973  41.0789993
  81.7969989 118.5744973  42.9139993  81.8989989 118.7404973  43.7519993
  80.7859989 119.4054973  42.2719993  80.1139989 118.8174973  41.8939993
  80.1449989 120.3384973  43.3099993  80.8539989 120.7734973  43.8099993
  79.6619989 121.0354973  42.8389993  79.1909989 119.6774973  44.3019993
  79.5789989 118.8554973  44.6409993  78.9359989 120.6054973  45.4779993
  78.3289989 120.1774973  46.1019993  79.7749989 120.8004973  45.9249993
  78.5409989 121.4314973  45.1589993  77.8989989 119.3864973  43.5869993
  77.2769989 118.9654973  44.2009993  77.5169989 120.2154973  43.2579993
  78.0689989 118.7914973  42.8399993  81.3799989 120.2364973  41.1459993
  80.8339989 120.2854973  40.0439993  82.5089989 120.8784973  41.4219993
  82.8929989 120.8604973  42.1909993  83.2009989 121.6794973  40.4279993
  82.5919989 122.3764973  40.1389993  84.4529989 122.3074973  41.0309993
  84.1929989 122.9584973  41.7019993  84.9679989 121.6224973  41.4849993
  85.3139989 122.9724973  40.0079993  85.1099989 124.1984973  39.4519993
  84.4019989 124.7654973  39.6579993  86.0989989 124.4744973  38.5459993
  86.1619989 125.1944973  38.0799993  86.9719989 123.4204973  38.5019993
  88.1159989 123.2404973  37.7449993  88.4089989 123.8934973  37.1509993
  88.8119989 122.0464973  37.9059993  89.5829989 121.9004973  37.4069993
  88.3899989 121.0804973  38.7819993  88.8769989 120.2924973  38.8649993
  87.2459989 121.2624973  39.5469993  86.9659989 120.6064973  40.1439993
  86.5219989 122.4534973  39.4019993  83.5939989 120.8454973  39.2279993
  83.2759989 121.1814973  38.0889993  84.2819989 119.7484973  39.4979993
  84.4669989 119.4974973  40.2989993  84.7959989 118.8564973  38.4799993
  85.3169989 119.3744973  37.8469993  85.6789989 117.8194973  39.1279993
  86.1169989 117.2904973  38.4429993  86.3779989 118.2584973  39.6379993
  84.9389989 116.9804973  39.9689993  84.2189989 117.3584973  40.1789993
  83.6749989 118.1974973  37.6989993  83.8249989 117.9024973  36.5149993
  82.5219989 118.0264973  38.3419993  82.4059989 118.2234973  39.1709993
  81.3409989 117.4844973  37.6909993  81.5879989 116.6304973  37.3029993
  80.2349989 117.2774973  38.7089993  79.4509989 116.9154973  38.2669993
  80.5349989 116.6574973  39.3919993  80.0099989 118.1264973  39.1199993
  80.8519989 118.3724973  36.5519993  80.1439989 117.8954973  35.6759993
  81.2729989 119.6414973  36.5129993  81.7599989 120.0004973  37.1239993
  80.9369989 120.5414973  35.4139993  79.9839989 120.7204973  35.4289993
  81.3869989 121.3904973  35.5479993  81.3219989 119.9794973  34.0399993
  80.7239989 120.3474973  33.0309993  82.3009989 119.0694973  33.9969993
  82.7499989 118.8194973  34.6859993  82.6959989 118.4134973  32.7549993
  82.9019989 119.1194973  32.1229993  83.9069989 117.5264973  33.0059993
  84.2399989 117.2004973  32.1559993  84.6129989 118.0614973  33.4009993
  83.5649989 116.1104973  34.0869993  83.5689989 116.4704973  35.2319993
  81.5799989 117.5524973  32.1509993  81.5509989 117.3214973  30.9429993
  80.6679989 117.0794973  32.9939993  80.6829989 117.2304973  33.8399993
  79.5519989 116.2574973  32.5659993  79.8249989 115.7724973  31.7709993
  79.1719989 115.2634973  33.6479993  79.9209989 114.6654973  33.7979993
  79.0249989 115.7464973  34.4759993  77.9379989 114.4324973  33.3429993
  77.6879989 113.9184973  34.1269993  77.1919989 115.0174973  33.1379993
  78.1819989 113.5174973  32.2029993  78.2519989 114.0344973  31.3849993
  79.0319989 113.0674973  32.3279993  77.1309989 112.5274973  32.0579993
  77.1769989 111.8204973  32.5459993  76.0889989 112.6384973  31.2139993
  75.9709989 113.7034973  30.4559993  76.5589989 114.3294973  30.4989993
  75.3049989 113.7754973  29.9159993  75.1879989 111.6754973  31.1459993
  75.2669989 110.9764973  31.6409993  74.5219989 111.7464973  30.6059993
  78.3589989 117.1204973  32.2439993  77.9669989 117.9404973  33.0659993
  77.7829989 116.9354973  31.0549993  78.0439989 116.3424973  30.4899993
  76.6409989 117.7314973  30.5939993  76.9829989 118.6194973  30.4069993
  76.0469989 117.1294973  29.3419993  76.7179989 117.1014973  28.6419993
  75.7779989 116.2134973  29.5139993  74.9419989 117.8734973  28.9089993
  74.6259989 117.5264973  28.2129993  75.5519989 117.8664973  31.6519993
  75.1449989 118.9744973  31.9919993  75.1069989 116.7404973  32.2009993
  75.3959989 115.9594973  31.9869993  74.0699989 116.7324973  33.2339993
  73.2959989 117.1774973  32.8539993  73.7289989 115.2974973  33.6159993
  74.5519989 114.8164973  33.7939993  73.2209989 115.3054973  34.4419993
  72.9389989 114.5454973  32.5599993  72.1229989 115.0284973  32.3579993
  73.4529989 114.5004973  31.7389993  72.5979989 113.1404973  33.0259993
  73.4129989 112.6624973  33.2439993  72.0699989 113.1854973  33.8389993
  71.8279989 112.3784973  31.9579993  70.9849989 112.8254973  31.7859993
  72.3289989 112.3904973  31.1279993  71.5689989 110.9704973  32.3609993
  71.1179989 110.5544973  31.7159993  72.3429989 110.5534973  32.4979993
  71.0899989 110.9594973  33.1109993  74.4679989 117.5064973  34.4859993
  73.6139989 117.9724973  35.2439993  75.7669989 117.6144973  34.7249993
  76.3779989 117.3104973  34.2019993  76.2659989 118.2664973  35.9079993
  75.5089989 118.4514973  36.4859993  77.2329989 117.3564973  36.6279993
  77.9849989 117.1764973  36.0419993  77.5819989 117.8244973  37.4019993
  76.6489989 116.0424973  37.0809993  75.3749989 115.9864973  37.6159993
  74.8689989 116.7624973  37.6949993  74.8549989 114.7784973  38.0319993
  73.9989989 114.7394973  38.3919993  75.6109989 113.6234973  37.9119993
  75.0869989 112.4214973  38.3229993  75.6489989 111.8114973  38.1919993
  76.8829989 113.6774973  37.3809993  77.3889989 112.9004973  37.3029993
  77.4029989 114.8854973  36.9659993  78.2609989 114.9234973  36.6089993
  76.9269989 119.6154973  35.5889993  77.6299989 120.1804973  36.4269993
  76.6499989 120.1504973  34.3979993  76.2019989 119.7454973  33.7859993
  77.0909989 121.4914973  34.0249993  78.0439989 121.5334973  34.1989993
  76.8169989 121.7524973  32.5239993  75.9279989 121.4234973  32.3189993
  76.8819989 123.2374973  32.2059993  76.7069989 123.3744973  31.2619993
  76.2159989 123.7104973  32.7289993  77.7639989 123.5764973  32.4239993
  77.8559989 121.0374973  31.6899993  77.6849989 121.2004973  30.7489993
  78.7389989 121.3674973  31.9189993  77.8119989 120.0844973  31.8649993
  76.4119989 122.5684973  34.8529993  75.2169989 122.4874973  35.1259993
  77.1779989 123.5954973  35.2069993  78.0309989 123.6134973  35.0959993
  76.6349989 124.7964973  35.8209993  77.3209989 125.4814973  35.8539993
  75.9139989 125.1424973  35.2729993  76.1249989 124.5274973  37.2129993
  76.3169989 123.4404973  37.7499993  75.4779989 125.5254973  37.7969993
  75.3429989 126.2944973  37.4369993  74.9369989 125.3744973  39.1319993
  75.6559989 125.0504973  39.6969993  74.4459989 126.6984973  39.6959993
  75.1839989 127.3274973  39.7129993  73.7739989 127.0654973  39.1009993
  73.8559989 126.5844973  41.1039993  73.0589989 126.0314973  41.0939993
  74.8889989 125.9404973  42.0199993  74.5239989 125.8634973  42.9159993
  75.1129989 125.0574973  41.6859993  75.6879989 126.4894973  42.0429993
  73.4679989 127.9664973  41.6029993  73.0939989 127.8954973  42.4949993
  74.2539989 128.5344973  41.6269993  72.8079989 128.3524973  41.0059993
  73.8099989 124.3894973  39.1309993  73.7329989 123.5504973  40.0159993
  72.9419989 124.4774973  38.1299993  72.9749989 125.0804973  37.5179993
  71.8409989 123.5374973  37.9869993  71.2539989 123.6514973  38.7509993
  71.0619989 123.8284973  36.6989993  70.2909989 123.2404973  36.6629993
  70.7239989 124.7364973  36.7389993  71.8539989 123.6644973  35.4269993
  72.5969989 124.6264973  34.8099993  72.7009989 125.4974973  35.1179993
  73.1699989 124.1234973  33.6669993  73.6779989 124.5614973  33.1279993
  72.7999989 122.8094973  33.5239993  73.1269989 121.8934973  32.5399993
  73.6719989 122.1294973  31.8239993  72.6109989 120.6064973  32.6609993
  72.8159989 119.9714973  32.0129993  71.8099989 120.2544973  33.7109993
  71.4839989 119.3854973  33.7659993  71.4739989 121.1714973  34.6969993
  70.9239989 120.9254973  35.4049993  71.9799989 122.4744973  34.6039993
  72.3309989 122.0974973  37.9839993  71.6969989 121.2174973  38.5699993
  73.4629989 121.8574973  37.3369993  73.9379989 122.4584973  36.9449993
  73.9819989 120.5234973  37.2499993  73.2529989 119.8974973  37.1179993
  74.5639989 120.4484973  36.4769993  74.7459989 120.1584973  38.4989993
  74.7369989 119.0034973  38.9079993  75.3649989 121.1424973  39.1369993
  75.4429989 121.9444973  38.8359993  75.9739989 120.9144973  40.4359993
  76.6019989 120.1804973  40.3499993  76.7429989 122.1344973  40.9059993
  76.2089989 122.9254973  40.7349993  76.8649989 122.0764973  41.8669993
  78.0979989 122.3094973  40.2509993  78.5719989 121.4634973  40.2579993
  77.9779989 122.5594973  39.3209993  78.9139989 123.3384973  40.9369993
  78.9939989 123.1124973  41.8769993  79.8109989 123.3374973  40.5679993
  78.3409989 124.6684973  40.8079993  77.8319989 124.9484973  41.4419993
  78.5529989 125.4914973  39.7629993  79.3059989 125.0984973  38.7599993
  79.6629989 124.3164973  38.7709993  79.4419989 125.6234973  38.0929993
  78.0009989 126.6914973  39.7439993  77.5059989 126.9474973  40.3989993
  78.1369989 127.2164973  39.0769993  74.9089989 120.5494973  41.4479993
  75.1289989 119.6984973  42.3009993  73.7419989 121.1664973  41.3249993
  73.5899989 121.7904973  40.7529993  72.6079989 120.8374973  42.1559993
  72.8739989 120.8864973  43.0869993  71.4789989 121.8414973  41.9259993
  71.3129989 121.9084973  40.9729993  70.6689989 121.4954973  42.3309993
  71.7409989 123.2484973  42.4789993  72.6059989 123.5724973  42.1809993
  70.6739989 124.2024973  41.9639993  70.8389989 125.0924973  42.3129993
  70.7009989 124.2264973  40.9949993  69.7999989 123.8984973  42.2549993
  71.7399989 123.1924973  43.9969993  71.9049989 124.0794973  44.3539993
  70.8779989 122.8744973  44.3089993  72.4359989 122.5884973  44.2989993
  72.1419989 119.4264973  41.8719993  71.8409989 118.6934973  42.8019993
  72.1349989 119.0284973  40.5989993  72.2969989 119.5474973  39.9329993
  71.8439989 117.6454973  40.2279993  70.9669989 117.4434973  40.5889993
  71.8269989 117.4794973  38.7199993  71.2789989 118.1794973  38.3329993
  72.7269989 117.6034973  38.3799993  71.3059989 116.1324973  38.2539993
  71.7429989 115.4284973  38.7579993  70.3569989 116.0714973  38.4459993
  71.5279989 115.9084973  36.8029993  72.4799989 115.8304973  36.6319993
  71.1229989 115.0664973  36.5429993  70.9799989 116.9754973  35.9899993
  71.5299989 117.5234973  35.6189993  69.6609989 117.1624973  35.7789993
  68.7929989 116.3514973  36.3419993  69.0679989 115.7074973  36.8409993
  67.9509989 116.4654973  36.2109993  69.2319989 118.1504973  35.0169993
  69.7959989 118.6844973  34.6479993  68.3889989 118.2604973  34.8889993
  72.8499989 116.6654973  40.8259993  72.4749989 115.6034973  41.3209993
  74.1279989 117.0214973  40.7829993  74.4159989 117.7414973  40.4119993
  75.1609989 116.1944973  41.3779993  75.1169989 115.3114973  40.9799993
  76.5439989 116.7694973  41.1019993  76.6449989 116.9044973  40.1469993
  76.6119989 117.6424973  41.5199993  77.6689989 115.9014973  41.5949993
  78.3149989 115.0334973  40.7319993  78.0479989 114.9874973  39.8419993
  79.3499989 114.2354973  41.1729993  79.7759989 113.6584973  40.5809993
  79.7539989 114.2924973  42.4879993  80.4539989 113.7564973  42.7839993
  79.1189989 115.1454973  43.3639993  79.3889989 115.1864973  44.2529993
  78.0819989 115.9394973  42.9189993  77.6529989 116.5094973  43.5159993
  74.9289989 116.0844973  42.8729993  74.9229989 114.9914973  43.4249993
  74.6929989 117.2204973  43.5209993  74.6959989 117.9914973  43.1409993
  74.4049989 117.2674973  44.9479993  75.1539989 116.8764973  45.4239993
  74.2309989 118.7084973  45.3969993  74.0399989 118.7304973  46.3479993
  75.0459989 119.2034973  45.2199993  73.4959989 119.1124973  44.9099993
  73.1569989 116.4544973  45.2799993  73.1439989 115.7044973  46.2549993
  72.1659989 116.5264973  44.4009993  72.2059989 117.0344973  43.7089993
  70.9169989 115.7824973  44.4809993  70.5389989 115.9714973  45.3539993
  70.0029989 116.2394973  43.3579993  69.9599989 117.2084973  43.3829993
  70.4179989 115.9954973  42.5159993  68.5909989 115.7104973  43.3509993
  68.5969989 114.7404973  43.3649993  68.1199989 116.0024973  44.1469993
  67.8939989 116.2004973  42.1349993  68.1599989 115.6684973  41.3689993
  66.9359989 116.0874973  42.2399993  68.1989989 117.6044973  41.8869993
  68.3039989 118.1154973  42.5709993  68.3289989 118.1624973  40.6669993
  68.1709989 117.4304973  39.5869993  67.9839989 116.5944973  39.6579993
  68.2539989 117.7874973  38.8089993  68.6269989 119.4464973  40.5549993
  68.7379989 119.9254973  41.2609993  68.7099989 119.8024973  39.7759993
  71.0809989 114.2614973  44.4139993  70.1589989 113.5334973  44.7829993
  72.2289989 113.7674973  43.9459993  72.8779989 114.2364973  43.6319993
  72.4399989 112.3314973  43.9479993  71.7569989 111.9324973  43.3869993
  73.8109989 111.9404973  43.3949993  74.4879989 112.3534973  43.9539993
  73.9099989 110.9804973  43.4929993  74.1149989 112.2964973  41.9539993
  73.4609989 111.8914973  41.3629993  74.0579989 113.2564973  41.8259993
  75.5139989 111.8004973  41.6119993  75.5019989 110.8364973  41.5069993
  75.7949989 112.1754973  40.7619993  76.5119989 112.1854973  42.6969993
  76.6849989 113.1384973  42.6519993  76.1249989 112.0084973  43.5679993
  77.7979989 111.4434973  42.5669993  78.1189989 111.2604973  43.3769993
  77.6589989 110.6834973  42.1249993  78.3849989 111.9424973  42.1209993
  72.3789989 111.8484973  45.3819993  73.1049989 112.3944973  46.2059993
  71.5439989 110.8444973  45.7029993  71.0399989 109.9914973  44.6069993
  71.7639989 109.6324973  44.0709993  70.4609989 110.4854973  44.0059993
  70.2949989 108.9084973  45.3279993  70.2079989 108.1104973  44.7829993
  69.3969989 109.1894973  45.5649993  71.1229989 108.6614973  46.5279993
  71.8699989 108.0754973  46.3279993  70.6079989 108.2354973  47.2309993
  71.6029989 110.0544973  46.9509993  71.0679989 110.4494973  47.6569993
  73.0269989 109.9714973  47.4929993  73.2709989 110.2614973  48.6619993
  73.9499989 109.5984973  46.6079993  73.7449989 109.3514973  45.8099993
  75.3769989 109.5574973  46.8569993  75.5349989 108.7944973  47.4349993
  76.1259989 109.4274973  45.5279993  75.7929989 110.0994973  44.9119993
  77.6059989 109.6824973  45.7239993  78.0649989 109.5964973  44.8739993
  77.7369989 110.5784973  46.0719993  77.9659989 109.0364973  46.3519993
  75.8689989 108.0584973  44.9089993  76.2999989 107.3784973  45.4499993
  74.9169989 107.8744973  44.9279993  76.3669989 107.9494973  43.4869993
  76.1779989 107.0614973  43.1449993  75.9189989 108.6104973  42.9359993
  77.3239989 108.1064973  43.4659993  75.8859989 110.7954973  47.5509993
  76.3869989 110.7304973  48.6699993  75.7899989 111.9144973  46.8489993
  75.3929989 111.9614973  46.0879993  76.3449989 113.1714973  47.2939993
  77.2559989 113.0214973  47.5919993  76.3359989 114.1314973  46.1549993
  76.5779989 115.0184973  46.4639993  76.9959989 113.8714973  45.4939993
  75.0669989 114.1524973  45.5829993  75.1279989 114.3664973  44.7729993
  75.5919989 113.7314973  48.4699993  76.1729989 114.4054973  49.3129993
  74.3089989 113.4084973  48.5609993  73.8729989 112.9834973  47.9539993
  73.5309989 113.7614973  49.7269993  73.5139989 114.7264973  49.8219993
  72.0729989 113.2904973  49.5849993  72.0649989 112.3514973  49.3419993
  71.3409989 113.4454973  50.9039993  70.4239989 113.1454973  50.8029993
  71.7819989 112.9114973  51.5839993  71.3479989 114.3784973  51.1709993
  71.3749989 114.0854973  48.4809993  71.2449989 114.9974973  48.7839993
  71.9559989 114.1244973  47.7049993  70.0429989 113.5114973  48.0669993
  69.6569989 114.0614973  47.3669993  70.1679989 112.6084973  47.7359993
  69.4459989 113.4954973  48.8309993  74.1769989 113.1334973  50.9449993
  74.4669989 113.8214973  51.9209993  74.4359989 111.8314973  50.8559993
  74.2249989 111.3544973  50.1719993  75.1019989 111.0834973  51.9069993
  74.5679989 111.1874973  52.7099993  75.1909989 109.5984973  51.5399993
  75.5529989 109.5054973  50.6449993  76.1219989 108.8834973  52.5019993
  76.1739989 107.9444973  52.2649993  77.0059989 109.2784973  52.4509993
  75.7819989 108.9694973  53.4059993  73.7939989 108.9774973  51.5599993
  73.5049989 108.8784973  52.4799993  73.1709989 109.5844973  51.1309993
  73.7249989 107.6334973  50.8739993  72.8179989 107.2924973  50.9199993
  73.9869989 107.7304973  49.9449993  74.3259989 107.0134973  51.3159993
  76.4899989 111.6194973  52.1939993  76.8639989 111.7564973  53.3549993
  77.2449989 111.9264973  51.1409993  76.9919989 111.8254973  50.3249993
  78.5869989 112.4684973  51.2889993  79.1419989 111.7974973  51.7159993
  79.1879989 112.8074973  49.9169993  78.6079989 113.4414973  49.4669993
  80.0419989 113.2484973  50.0479993  79.3889989 111.5974973  49.0179993
  79.0969989 110.5104973  49.4479993  79.8269989 111.7714973  47.9059993
  78.5509989 113.7184973  52.1539993  79.2969989 113.8514973  53.1269993
  77.6539989 114.6214973  51.7959993  77.1289989 114.5274973  51.1209993
  77.4709989 115.8614973  52.5129993  78.3269989 116.3124973  52.5799993
  76.4909989 116.7444973  51.7469993  75.6749989 116.2444973  51.5909993
  76.2559989 117.5054973  52.3009993  77.0219989 117.2574973  50.4019993
  77.3469989 116.5194973  49.8619993  75.8939989 117.9374973  49.6359993
  76.2299989 118.2614973  48.7859993  75.1789989 117.3004973  49.4789993
  75.5539989 118.6834973  50.1549993  78.1789989 118.2114973  50.6559993
  78.5199989 118.5394973  49.8089993  77.8709989 118.9594973  51.1919993
  78.8859989 117.7444973  51.1289993  76.9839989 115.6174973  53.9299993
  77.4089989 116.3084973  54.8459993  76.1329989 114.6114973  54.1219993
  75.7909989 114.1394973  53.4899993  75.7109989 114.2304973  55.4619993
  75.3109989 115.0214973  55.8549993  74.6619989 113.1074973  55.4289993
  74.9599989 112.4084973  54.8269993  74.4999989 112.5124973  56.8179993
  73.8369989 111.8044973  56.7919993  75.3489989 112.1494973  57.1159993
  74.2099989 113.2034973  57.4339993  73.3289989 113.6494973  54.9119993
  72.9329989 114.2154973  55.5929993  73.4949989 114.2104973  54.1379993
  72.3429989 112.5694973  54.5349993  71.5219989 112.9774973  54.2159993
  72.7219989 112.0154973  53.8339993  72.1509989 112.0214973  55.3119993
  76.8849989 113.8014973  56.3259993  76.9759989 114.1984973  57.4789993
  77.8119989 113.0224973  55.7709993  77.7679989 112.7054973  54.9729993
  79.0119989 112.6434973  56.5199993  78.7499989 112.0694973  57.2569993
  79.9929989 111.8504973  55.6159993  80.1369989 112.3504973  54.7969993
  81.3359989 111.6724973  56.3009993  81.9329989 111.1754973  55.7199993
  81.7209989 112.5424973  56.4909993  81.2139989 111.1854973  57.1309993
  79.3899989 110.4924973  55.2859993  80.0019989 109.9954973  54.7209993
  79.2349989 109.9994973  56.1069993  78.5479989 110.6164973  54.8199993
  79.6929989 113.8914973  57.0879993  79.9849989 113.9644973  58.2899993
  79.8929989 114.8834973  56.2149993  79.6999989 114.8264973  55.3789993
  80.4629989 116.1674973  56.6069993  81.3539989 115.9904973  56.9479993
  80.5379989 117.1174973  55.3929993  79.6569989 117.1884973  54.9929993
  80.9579989 118.5204973  55.8059993  80.9949989 119.0914973  55.0219993
  80.3139989 118.8794973  56.4359993  81.8329989 118.4864973  56.2229993
  81.5119989 116.5524973  54.4059993  81.5699989 117.1394973  53.6359993
  82.3859989 116.4764973  54.8209993  81.2119989 115.6754973  54.1209993
  79.6479989 116.8334973  57.6949993  80.1629989 117.0924973  58.7779993
  78.3929989 117.1364973  57.3739993  78.0229989 116.8714973  56.6439993
  77.5109989 117.9394973  58.2059993  77.9669989 118.7824973  58.3539993
  76.1749989 118.1654973  57.4899993  75.8239989 117.3164973  57.1789993
  75.1699989 118.7794973  58.4509993  74.3269989 118.9194973  57.9919993
  75.0329989 118.1814973  59.2019993  75.5079989 119.6294973  58.7729993
  76.3959989 119.0834973  56.2969993  75.5529989 119.2294973  55.8399993
  76.7489989 119.9334973  56.6029993  77.0279989 118.6734973  55.6859993
  77.2489989 117.3254973  59.5609993  77.2769989 118.0194973  60.5749993
  76.9949989 116.0224973  59.5739993  76.9549989 115.5404973  58.8629993
  76.7579989 115.2824973  60.8029993  75.8799989 115.5234973  61.1369993
  76.7849989 113.7874973  60.5399993  76.6249989 113.3094973  61.3689993
  76.0949989 113.5594973  59.8979993  77.6519989 113.5364973  60.1849993
  77.7919989 115.6414973  61.8429993  77.4479989 116.1454973  62.9129993
  79.0589989 115.3904973  61.5309993  79.3299989 115.0394973  60.7939993
  80.0949989 115.7224973  62.4879993  79.8089989 115.4084973  63.3599993
  81.3899989 115.0284973  62.1359993  81.6079989 115.1974973  61.2059993
  82.1119989 115.3974973  62.6679993  81.3019989 113.6464973  62.3559993
  81.8789989 113.4154973  62.9209993  80.2959989 117.2314973  62.5749993
  80.4209989 117.7804973  63.6609993  80.2799989 117.9244973  61.4409993
  80.1529989 117.5724973  60.6669993  80.4819989 119.3774973  61.4169993
  81.4289989 119.5404973  61.5459993  80.0319989 119.9434973  60.0799993
  80.5199989 119.4914973  59.3739993  79.0929989 119.7324973  59.9559993
  80.2159989 121.4344973  59.9119993  79.8499989 121.8954973  60.6829993
  81.1629989 121.6424973  59.8799993  79.4159989 122.0354973  58.4159993
  77.6989989 121.9044973  58.9039993  77.1969989 122.6424973  58.5239993
  77.3339989 121.0654973  58.5809993  77.6339989 121.9334973  59.8709993
  79.7249989 120.0724973  62.5359993  80.2859989 120.8764973  63.2829993
  78.4489989 119.7404973  62.6559993  78.0429989 119.2034973  62.1209993
  77.6179989 120.2624973  63.7159993  77.7969989 121.2124973  63.7929993
  76.1409989 120.0244973  63.3739993  75.9889989 119.0794973  63.2179993
  75.2579989 120.4514973  64.5359993  74.3279989 120.2964973  64.3089993
  75.4879989 119.9354973  65.3239993  75.3939989 121.3944973  64.7159993
  75.7899989 120.7904973  62.1089993  74.8569989 120.6424973  61.8889993
  75.9419989 121.7374973  62.2509993  76.3469989 120.4804973  61.3779993
  77.9379989 119.6144973  65.0599993  78.1759989 120.3064973  66.0499993
  77.8979989 118.2834973  65.1029993  77.8499989 117.7814973  64.4069993
  77.9329989 117.5594973  66.3679993  77.2459989 117.9764973  66.9109993
  77.6429989 116.0884973  66.1349993  78.1769989 115.7494973  65.3989993
  77.9849989 115.3144973  67.3839993  77.8019989 114.3724973  67.2419993
  78.9249989 115.4324973  67.5909993  77.4479989 115.6394973  68.1239993
  76.1669989 115.9264973  65.7989993  75.9699989 114.9884973  65.6479993
  75.6289989 116.2544973  66.5369993  75.9599989 116.4324973  64.9979993
  79.2229989 117.6924973  67.1569993  79.1929989 117.6314973  68.3829993
  80.3359989 117.9184973  66.4659993  80.3549989 117.9404973  65.6069993
  81.6419989 118.1524973  67.0829993  81.8589989 117.3454973  67.5749993
  82.6789989 118.4404973  65.9919993  82.3449989 119.1614973  65.4359993
  83.4889989 118.7614973  66.4179993  83.0459989 117.2584973  65.0829993
  82.2429989 116.8534973  64.7189993  83.9009989 117.7714973  63.9299993
  84.1389989 117.0314973  63.3489993  83.4009989 118.4314973  63.4249993
  84.7079989 118.1784973  64.2819993  83.7669989 116.2014973  65.8769993
  83.9949989 115.4594973  65.2959993  84.5779989 116.5764973  66.2539993
  83.1929989 115.8864973  66.5929993  81.6509989 119.3094973  68.0929993
  82.5339989 119.3824973  68.9439993  80.6369989 120.1764973  68.0589993
  80.0259989 120.1774973  67.4539993  80.4849989 121.2134973  69.0709993
  81.2599989 121.7934973  69.0109993  79.2099989 122.0114973  68.8129993
  78.4589989 121.3994973  68.7659993  79.0489989 122.6004973  69.5669993
  79.2589989 122.9974973  67.2979993  78.8839989 122.3304973  66.3739993
  80.4339989 120.6264973  70.4869993  80.9089989 121.2464973  71.4389993
  79.8759989 119.4234973  70.6199993  79.5029989 118.9924973  69.9759993
  79.8549989 118.7304973  71.8969993  80.2069989 119.3314973  72.5719993
  78.4189989 118.3554973  72.3039993  78.4429989 117.8664973  73.1409993
  77.5939989 119.6194973  72.4909993  76.6889989 119.3804973  72.7469993
  77.9929989 120.1664973  73.1859993  77.5729989 120.1184973  71.6589993
  77.7879989 117.4654973  71.2449993  76.8839989 117.2354973  71.5119993
  77.7649989 117.9374973  70.3979993  78.3119989 116.6554973  71.1489993
  80.7319989 117.4904973  71.8359993  81.2079989 117.0224973  72.8659993
  81.0219989 117.0164973  70.6159993  80.6569989 117.3084973  69.8939993
  81.9969989 115.9464973  70.3989993  81.6719989 115.1194973  70.7879993
  82.1079989 115.7884973  69.4489993  83.3339989 116.3244973  71.0229993
  83.9859989 115.4924973  71.6519993  83.6609989 117.6184973  70.9229993
  83.2109989 118.1524973  70.4209993  84.7639989 118.3084973  71.6009993
  85.5609989 118.0394973  71.1169993  84.4949989 119.7964973  71.5639993
  85.2499989 120.2764973  71.9389993  84.4009989 120.0904973  70.6439993
  83.3319989 120.1054973  72.2819993  82.7839989 120.4924973  71.7759993
  85.0059989 117.9244973  73.0499993  86.1399989 117.9804973  73.5249993
  83.9529989 117.5424973  73.7599993  83.1589989 117.4754973  73.4359993
  84.0479989 117.2004973  75.1619993  84.8109989 117.6624973  75.5439993
  82.7709989 117.6404973  75.8649993  82.0239989 117.1354973  75.5069993
  82.8369989 117.4194973  76.8069993  82.4769989 119.1234973  75.7259993
  83.1329989 119.6344973  76.2259993  82.5609989 119.3864973  74.7959993
  81.0819989 119.4554973  76.2269993  80.4339989 118.8784973  75.7929993
  81.0269989 119.2784973  77.1789993  80.7319989 120.9094973  75.9569993
  81.3789989 121.4844973  76.3949993  80.7939989 121.0854973  75.0049993
  79.3649989 121.2474973  76.4349993  79.1929989 122.1034973  76.2619993
  78.7689989 120.7354973  76.0169993  79.3139989 121.1064973  77.3119993
  84.2849989 115.7044973  75.3639993  84.1049989 115.1894973  76.4659993
  84.6589989 115.0024973  74.2919993  84.7949989 115.3504973  73.5169993
  84.8709989 113.5684973  74.3449993  85.3829989 113.2774973  73.5739993
  85.3869989 113.3354973  75.1329993  83.5309989 112.8684973  74.3739993
  83.2779989 112.0374973  75.2449993  82.6449989 113.2414973  73.4509993
  82.8109989 113.7554973  72.7819993  81.2719989 112.7584973  73.5499993
  81.2529989 112.1924973  74.3379993  80.3229989 113.9454973  73.6819993
  80.4039989 114.5054973  72.8939993  79.4099989 113.6194973  73.7059993
  80.5789989 114.7864973  74.9129993  81.4829989 115.1374973  74.8759993
  79.9779989 115.5484973  74.9089993  80.3969989 114.0184973  76.2029993
  79.3239989 113.4664973  76.4569993  81.4389989 113.9724973  77.0289993
  82.1719989 114.3694973  76.8189993  81.3789989 113.5454973  77.7729993
  80.8119989 111.8764973  72.3929993  80.8099989 110.6494973  72.5069993
  80.3389989 112.4894973  71.3119993  80.4519989 113.3214973  71.1279993
  79.5619989 111.7324973  70.3349993  79.0859989 111.0634973  70.8509993
  78.5939989 112.6544973  69.6009993  79.0839989 113.2664973  69.0299993
  77.6679989 111.8194973  68.7289993  77.0509989 112.4034973  68.2609993
  78.1929989 111.3204973  68.0839993  77.1689989 111.2014973  69.2859993
  77.8079989 113.4784973  70.6109993  77.1929989 114.0644973  70.1419993
  77.3089989 112.8854973  71.1939993  78.4209989 114.0114973  71.1409993
  80.3999989 110.9824973  69.3099993  80.4879989 111.3674973  68.1389993
  80.9339989 109.8494973  69.7459993  80.8679989 109.5714973  70.5569993
  81.6869989 108.9684973  68.8749993  82.2849989 109.5344973  68.3629993
  82.4999989 107.9774973  69.6879993  83.0289989 107.4384973  69.0789993
  83.1229989 108.4714973  70.2439993  81.7019989 107.0614973  70.5639993
  81.1279989 105.9094973  70.0459993  81.2239989 105.7134973  69.1419993
  80.4149989 105.0504973  70.8589993  80.0329989 104.2814973  70.5019993
  80.2699989 105.3344973  72.1999993  79.7909989 104.7564973  72.7489993
  80.8359989 106.4774973  72.7279993  80.7369989 106.6704973  73.6319993
  81.5489989 107.3344973  71.9129993  81.9299989 108.1024973  72.2739993
  80.8039989 108.2254973  67.8739993  81.3109989 107.5674973  66.9709993
  79.4889989 108.3714973  67.9989993  79.1119989 108.7614973  68.6669993
  78.5649989 107.8754973  66.9989993  78.7659989 106.9414973  66.8319993
  77.1379989 107.9874973  67.5039993  76.5279989 107.6534973  66.8279993
  77.0389989 107.4644973  68.3149993  76.9329989 108.9164973  67.6929993
  78.7259989 108.6414973  65.6859993  78.4709989 108.0974973  64.6129993
  79.1569989 109.9024973  65.7669993  79.3159989 110.3174973  66.5029993
  79.3919989 110.6794973  64.5629993  78.7789989 110.3644973  63.8799993
  79.1039989 112.1664973  64.7709993  79.3859989 112.6614973  63.9859993
  77.6179989 112.3754973  64.9729993  77.4389989 113.3194973  65.1049993
  77.1379989 112.0614973  64.1909993  77.3239989 111.8794973  65.7529993
  79.8359989 112.6504973  65.9059993  79.6969989 112.1474973  66.5639993
  80.8079989 110.4804973  64.1069993  81.0799989 110.4404973  62.9109993
  81.6939989 110.2244973  65.0579993  81.5459989 110.3124973  65.9009993
  83.0289989 109.7584973  64.7119993  83.4769989 110.4504973  64.2009993
  83.8199989 109.4844973  65.9569993  83.4239989 108.7394973  66.4349993
  84.7219989 109.2194973  65.7159993  83.8699989 110.6074973  66.7979993
  84.1899989 111.2594973  66.3759993  82.9429989 108.4964973  63.8599993
  83.6419989 108.3554973  62.8569993  82.0459989 107.5954973  64.2549993
  81.5469989 107.7084973  64.9459993  81.8069989 106.3324973  63.5749993
  82.6669989 105.8884973  63.5069993  80.8269989 105.5094973  64.3769993
  80.6659989 104.6664973  63.9249993  81.1929989 105.3384973  65.2589993
  79.9909989 105.9944973  64.4629993  81.2809989 106.4924973  62.1479993
  81.3299989 105.5404973  61.3699993  80.7859989 107.6834973  61.7879993
  80.7469989 108.3654973  62.3099993  80.2629989 107.9174973  60.4509993
  79.6769989 107.1684973  60.2569993  79.4519989 109.2124973  60.3839993
  79.9809989 109.9394973  60.7479993  79.1109989 109.5334973  58.9449993
  78.5969989 110.3554973  58.9099993  79.9289989 109.6414973  58.4349993
  78.5879989 108.8094973  58.5669993  78.1789989 109.0694973  61.2099993
  77.6009989 108.4124973  60.7909993  78.4079989 108.7264973  62.0879993
  77.4209989 110.3634973  61.3679993  76.6249989 110.2094973  61.8999993
  77.9839989 111.0164973  61.8109993  77.1649989 110.6974973  60.4939993
  81.3599989 107.9434973  59.3959993  81.0709989 107.9044973  58.2029993
  82.6219989 107.9194973  59.8189993  82.8619989 108.0034973  60.6409993
  83.7119989 107.7434973  58.8789993  83.5869989 108.3894973  58.1659993
  85.0329989 107.9994973  59.5599993  85.1539989 107.3514973  60.2709993
  85.7509989 107.8584973  58.9229993  85.1499989 109.3954973  60.1369993
  84.5339989 109.4914973  60.8799993  86.0439989 109.5264973  60.4909993
  84.8639989 110.4334973  59.1179993  85.3899989 111.2254973  59.3119993
  85.1459989 110.1124973  58.2469993  83.4459989 110.7974973  59.0629993
  82.9849989 110.5344973  58.3859993  82.8229989 111.5224973  60.0149993
  83.4809989 111.8884973  61.0759993  84.3069989 111.6684973  61.1669993
  83.0899989 112.3504973  61.6869993  81.5629989 111.8954973  59.9269993
  81.0969989 111.6764973  59.2379993  81.2059989 112.3574973  60.5589993
  83.7049989 106.3464973  58.2349993  84.3529989 106.1374973  57.2139993
  82.9239989 105.4124973  58.7879993  82.5299989 105.5034973  59.5469993
  82.6759989 104.1374973  58.1299993  83.5169989 103.7344973  57.8639993
  82.2509989 103.5234973  58.7499993  81.7839989 104.3374973  56.9029993
  81.8269989 103.5484973  55.9609993  80.9939989 105.4104973  56.9109993
  80.9259989 105.9464973  57.5799993  80.1689989 105.7714973  55.7779993
  79.8009989 104.9634973  55.3869993  78.9779989 106.6424973  56.1879993
  79.2969989 107.4794973  56.5589993  78.1249989 106.9484973  54.9699993
  77.3719989 107.5004973  55.2329993  78.6579989 107.4214973  54.3119993
  77.7999989 106.1194973  54.5859993  78.1569989 105.9144973  57.2519993
  78.6929989 105.8164973  58.0549993  77.3889989 106.4584973  57.4879993
  77.6789989 104.5514973  56.8079993  77.1659989 104.1394973  57.5209993
  77.1199989 104.6454973  56.0209993  78.4439989 103.9934973  56.5959993
  81.0329989 106.4984973  54.7769993  80.8689989 106.3264973  53.5749993
  82.0089989 107.2514973  55.2739993  82.0919989 107.4724973  56.1009993
  83.0369989 107.7614973  54.3819993  82.5689989 108.3044973  53.7279993
  84.0459989 108.6174973  55.0899993  83.6699989 109.4964973  55.2529993
  84.2509989 108.2314973  55.9559993  85.3139989 108.7514973  54.2829993
  85.9749989 109.2404973  54.7969993  85.6829989 107.8714973  54.1099993
  85.0699989 109.4474973  52.9979993  84.3669989 108.9914973  52.5099993
  84.7559989 110.3484973  53.1719993  86.2659989 109.5004973  52.1849993
  86.9039989 108.9604973  52.3879993  86.4659989 110.3234973  51.1379993
  85.5709989 111.1864973  50.7329993  84.8159989 111.2454973  51.1399993
  85.7379989 111.6944973  50.0599993  87.5989989 110.3024973  50.4669993
  88.2239989 109.7574973  50.6959993  87.7139989 110.8334973  49.7999993
  83.7819989 106.6244973  53.6949993  84.0559989 106.6934973  52.4989993
  84.0839989 105.5664973  54.4369993  83.9569989 105.5114973  55.2859993
  84.6709989 104.3924973  53.8259993  85.4969989 104.6754973  53.4029993
  85.0059989 103.3274973  54.8489993  85.6619989 103.6714973  55.4749993
  84.2129989 103.1064973  55.3619993  85.5369989 102.0974973  54.1899993
  86.2859989 102.2064973  53.0279993  86.4459989 103.0464973  52.6609993
  86.7959989 101.0844973  52.4099993  87.2989989 101.1674973  51.6319993
  86.5579989  99.8374973  52.9499993  86.9029989  99.0784973  52.5369993
  85.8089989  99.7144973  54.1029993  85.6459989  98.8734973  54.4639993
  85.3019989 100.8404973  54.7189993  84.7979989 100.7534973  55.4959993
  83.7369989 103.8134973  52.7859993  84.1749989 103.4584973  51.6979993
  82.4479989 103.7494973  53.1059993  82.1349989 103.9414973  53.8839993
  81.4459989 103.3384973  52.1369993  81.6739989 102.4364973  51.8619993
  80.0539989 103.3354973  52.7679993  80.0629989 102.7394973  53.5329993
  79.8649989 104.2254973  53.1039993  78.9189989 102.9154973  51.8369993
  78.8459989 103.5294973  51.0889993  79.2089989 101.5274973  51.2849993
  78.4899989 101.2574973  50.6929993  80.0439989 101.5434973  50.7919993
  79.2779989 100.8954973  52.0179993  77.6119989 102.9384973  52.6139993
  76.8839989 102.6724973  52.0309993  77.6689989 102.3224973  53.3609993
  77.4489989 103.8344973  52.9469993  81.4549989 104.2144973  50.8839993
  81.2419989 103.7014973  49.7919993  81.7319989 105.5174973  51.0229993
  81.8189989 105.9174973  51.7789993  81.9109989 106.3744973  49.8489993
  81.0599989 106.3584973  49.3829993  82.2679989 107.8074973  50.2019993
  83.1029989 107.7924973  50.6949993  82.4349989 108.2844973  49.3739993
  81.2789989 108.6034973  50.9989993  80.4689989 108.7544973  50.4879993
  81.0219989 108.1254973  51.8029993  81.9399989 109.9074973  51.3449993
  82.9359989 110.2484973  50.6979993  81.4519989 110.6374973  52.3259993
  80.7569989 110.3704973  52.7559993  81.8279989 111.3814973  52.5369993
  83.0499989 105.8574973  49.0059993  82.9419989 105.7864973  47.7879993
  84.1539989 105.5224973  49.6689993  84.2369989 105.5914973  50.5219993
  85.3319989 105.0034973  48.9969993  85.5999989 105.6354973  48.3119993
  86.5029989 104.8604973  49.9889993  86.2169989 104.3324973  50.7499993
  87.6719989 104.1384973  49.3349993  88.3989989 104.0564973  49.9719993
  87.3899989 103.2544973  49.0519993  87.9729989 104.6434973  48.5629993
  86.9279989 106.2544973  50.4729993  87.3589989 106.7234973  49.7409993
  86.1349989 106.7614973  50.7069993  87.8629989 106.2324973  51.6579993
  88.0889989 107.1414973  51.9089993  87.4289989 105.7894973  52.4039993
  88.6719989 105.7514973  51.4229993  85.0209989 103.6844973  48.3119993
  85.4449989 103.4614973  47.1799993  84.2419989 102.8384973  48.9779993
  83.9719989 102.9694973  49.7839993  83.7749989 101.6004973  48.3869993
  84.5489989 101.0754973  48.1319993  82.9439989 100.8114973  49.3939993
  82.2629989 101.3964973  49.7609993  82.4829989 100.0984973  48.9259993
  83.7369989 100.2084973  50.5389993  84.2119989 100.8924973  51.0369993
  82.7939989  99.5204973  51.5159993  83.3059989  99.1374973  52.2449993
  82.1649989 100.1684973  51.8689993  82.3089989  98.8164973  51.0569993
  84.7319989  99.2394973  49.9429993  85.2559989  98.8364973  50.6529993
  84.2579989  98.5464973  49.4579993  85.3219989  99.7134973  49.3359993
  82.9439989 101.8834973  47.1599993  83.1289989 101.2504973  46.1299993
  82.0459989 102.8464973  47.2799993  81.9089989 103.2614973  48.0199993
  81.1979989 103.3124973  46.1999993  80.6989989 102.5454973  45.8789993
  80.2619989 104.3644973  46.7079993  79.5659989 103.9374973  47.2319993
  80.7479989 104.9524973  47.3079993  79.6199989 105.1924973  45.6349993
  80.2549989 105.3574973  44.9199993  78.8739989 104.7094973  45.2459993
  79.1539989 106.4664973  46.1959993  78.5179989 106.8704973  45.5849993
  78.6809989 106.2954973  47.0249993  80.2409989 107.4054973  46.4479993
  80.5859989 107.4264973  47.2359993  80.7349989 108.2424973  45.5149993
  80.2509989 108.1974973  44.2909993  79.6269989 107.6384973  44.0959993
  80.5589989 108.7274973  43.6869993  81.6789989 109.1134973  45.8209993
  81.9859989 109.1514973  46.6239993  81.9869989 109.6434973  45.2179993
  81.9889989 103.8564973  45.0259993  81.6529989 103.6054973  43.8699993
  83.0579989 104.5844973  45.3179993  83.2849989 104.8144973  46.1149993
  83.9439989 105.0564973  44.2759993  83.4409989 105.5834973  43.6349993
  85.0199989 105.9594973  44.8649993  85.3819989 105.5394973  45.6609993
  85.7479989 106.0364973  44.2289993  84.5289989 107.3514973  45.2229993
  84.0039989 107.7014973  44.4869993  83.9379989 107.2914973  45.9899993
  85.8619989 108.5024973  45.5949993  86.0539989 108.3854973  47.3699993
  86.3819989 109.2304973  47.7169993  85.1969989 108.1804973  47.7759993
  86.6879989 107.6824973  47.5809993  84.5469989 103.8714973  43.5469993
  84.5519989 103.8334973  42.3179993  84.9819989 102.8704973  44.3119993
  84.9939989 102.8974973  45.1719993  85.4819989 101.6264973  43.7469993
  86.1919989 101.8364973  43.1209993  86.0519989 100.7424973  44.8479993
  85.3719989 100.6154973  45.5289993  86.2469989  99.8684973  44.4759993
  87.3169989 101.2854973  45.5129993  87.1839989 102.1994973  45.8099993
  87.6459989 100.4384973  46.7339993  88.4479989 100.7804973  47.1589993
  86.9079989 100.4754973  47.3619993  87.7919989  99.5194973  46.4609993
  88.4519989 101.2694973  44.4979993  89.2599989 101.6124973  44.9099993
  88.6039989 100.3604973  44.1969993  88.2159989 101.8254973  43.7389993
  84.3809989 100.8944973  42.9749993  84.6349989 100.3164973  41.9169993
  83.1259989 101.0364973  43.4379993  82.9991681 101.5173678  44.3170765
[truncated: 8,634,186 more chars]
