# Supplementary material for: Upgraded molecular models of the human KCNQ1 potassium channel
Source: PLoS One. 2019 Sep 13;14(9):e0220415. doi: 10.1371/journal.pone.0220415 (PMC6743773; doi:10.1371/journal.pone.0220415)
Supplement: S1 Input Files and Scripts — In addition, it contains a list of the used software resources and detailed method descriptions. (TAR.GZ) [file pone.0220415.s023.tar.gz › S1_Input_Files_and_Scripts/md_inputs/kcnq1_rc_amber.pdb]

CRYST1  154.504  154.121  115.336  90.00  90.00  90.00               1
ATOM      1  N   VAL     1      68.624  25.922  30.975  1.00  0.00           N  
ATOM      2  H1  VAL     1      69.059  25.203  30.682  1.00  0.00           H  
ATOM      3  H2  VAL     1      69.173  26.622  30.970  1.00  0.00           H  
ATOM      4  H3  VAL     1      68.336  25.777  31.805  1.00  0.00           H  
ATOM      5  CA  VAL     1      67.486  26.190  30.105  1.00  0.00           C  
ATOM      6  HA  VAL     1      67.599  25.684  29.285  1.00  0.00           H  
ATOM      7  CB  VAL     1      66.176  25.742  30.786  1.00  0.00           C  
ATOM      8  HB  VAL     1      66.071  26.225  31.621  1.00  0.00           H  
ATOM      9  CG1 VAL     1      64.976  26.061  29.907  1.00  0.00           C  
ATOM     10 HG11 VAL     1      64.163  25.772  30.351  1.00  0.00           H  
ATOM     11 HG12 VAL     1      64.936  27.017  29.749  1.00  0.00           H  
ATOM     12 HG13 VAL     1      65.063  25.597  29.060  1.00  0.00           H  
ATOM     13  CG2 VAL     1      66.244  24.252  31.071  1.00  0.00           C  
ATOM     14 HG21 VAL     1      65.422  23.966  31.499  1.00  0.00           H  
ATOM     15 HG22 VAL     1      66.359  23.768  30.238  1.00  0.00           H  
ATOM     16 HG23 VAL     1      66.994  24.068  31.658  1.00  0.00           H  
ATOM     17  C   VAL     1      67.421  27.670  29.752  1.00  0.00           C  
ATOM     18  O   VAL     1      67.587  28.526  30.618  1.00  0.00           O  
ATOM     19  N   LEU     2      67.216  27.959  28.473  1.00  0.00           N  
ATOM     20  H   LEU     2      67.082  27.366  27.865  1.00  0.00           H  
ATOM     21  CA  LEU     2      67.201  29.330  27.982  1.00  0.00           C  
ATOM     22  HA  LEU     2      68.027  29.745  28.276  1.00  0.00           H  
ATOM     23  CB  LEU     2      67.125  29.346  26.463  1.00  0.00           C  
ATOM     24  HB2 LEU     2      67.898  28.883  26.104  1.00  0.00           H  
ATOM     25  HB3 LEU     2      66.341  28.849  26.182  1.00  0.00           H  
ATOM     26  CG  LEU     2      67.065  30.743  25.863  1.00  0.00           C  
ATOM     27  HG  LEU     2      66.274  31.209  26.177  1.00  0.00           H  
ATOM     28  CD1 LEU     2      68.294  31.527  26.301  1.00  0.00           C  
ATOM     29 HD11 LEU     2      68.261  32.419  25.921  1.00  0.00           H  
ATOM     30 HD12 LEU     2      68.311  31.588  27.269  1.00  0.00           H  
ATOM     31 HD13 LEU     2      69.094  31.074  25.992  1.00  0.00           H  
ATOM     32  CD2 LEU     2      66.984  30.646  24.349  1.00  0.00           C  
ATOM     33 HD21 LEU     2      66.946  31.538  23.969  1.00  0.00           H  
ATOM     34 HD22 LEU     2      67.768  30.184  24.012  1.00  0.00           H  
ATOM     35 HD23 LEU     2      66.187  30.154  24.098  1.00  0.00           H  
ATOM     36  C   LEU     2      66.047  30.133  28.553  1.00  0.00           C  
ATOM     37  O   LEU     2      66.227  31.282  28.945  1.00  0.00           O  
ATOM     38  N   ALA     3      64.869  29.524  28.606  1.00  0.00           N  
ATOM     39  H   ALA     3      64.724  28.736  28.294  1.00  0.00           H  
ATOM     40  CA  ALA     3      63.703  30.151  29.208  1.00  0.00           C  
ATOM     41  HA  ALA     3      63.526  30.986  28.747  1.00  0.00           H  
ATOM     42  CB  ALA     3      62.486  29.256  29.060  1.00  0.00           C  
ATOM     43  HB1 ALA     3      61.717  29.686  29.465  1.00  0.00           H  
ATOM     44  HB2 ALA     3      62.311  29.101  28.119  1.00  0.00           H  
ATOM     45  HB3 ALA     3      62.652  28.408  29.501  1.00  0.00           H  
ATOM     46  C   ALA     3      63.968  30.456  30.676  1.00  0.00           C  
ATOM     47  O   ALA     3      63.587  31.513  31.174  1.00  0.00           O  
ATOM     48  N   ARG     4      64.648  29.538  31.357  1.00  0.00           N  
ATOM     49  H   ARG     4      64.888  28.780  31.030  1.00  0.00           H  
ATOM     50  CA  ARG     4      65.048  29.748  32.737  1.00  0.00           C  
ATOM     51  HA  ARG     4      64.252  29.933  33.260  1.00  0.00           H  
ATOM     52  CB  ARG     4      65.712  28.507  33.304  1.00  0.00           C  
ATOM     53  HB2 ARG     4      65.121  27.751  33.165  1.00  0.00           H  
ATOM     54  HB3 ARG     4      66.521  28.332  32.798  1.00  0.00           H  
ATOM     55  CG  ARG     4      66.069  28.574  34.773  1.00  0.00           C  
ATOM     56  HG2 ARG     4      66.694  29.300  34.923  1.00  0.00           H  
ATOM     57  HG3 ARG     4      65.274  28.772  35.292  1.00  0.00           H  
ATOM     58  CD  ARG     4      66.666  27.298  35.243  1.00  0.00           C  
ATOM     59  HD2 ARG     4      66.086  26.560  34.996  1.00  0.00           H  
ATOM     60  HD3 ARG     4      67.514  27.154  34.795  1.00  0.00           H  
ATOM     61  NE  ARG     4      66.872  27.290  36.682  1.00  0.00           N  
ATOM     62  HE  ARG     4      66.555  27.949  37.134  1.00  0.00           H  
ATOM     63  CZ  ARG     4      67.524  26.323  37.358  1.00  0.00           C  
ATOM     64  NH1 ARG     4      68.030  25.297  36.711  1.00  0.00           N  
ATOM     65 HH11 ARG     4      67.945  25.243  35.857  1.00  0.00           H  
ATOM     66 HH12 ARG     4      68.446  24.680  37.142  1.00  0.00           H  
ATOM     67  NH2 ARG     4      67.655  26.407  38.670  1.00  0.00           N  
ATOM     68 HH21 ARG     4      67.324  27.079  39.093  1.00  0.00           H  
ATOM     69 HH22 ARG     4      68.071  25.790  39.101  1.00  0.00           H  
ATOM     70  C   ARG     4      65.993  30.931  32.829  1.00  0.00           C  
ATOM     71  O   ARG     4      65.867  31.752  33.731  1.00  0.00           O  
ATOM     72  N   THR     5      66.912  31.025  31.869  1.00  0.00           N  
ATOM     73  H   THR     5      67.012  30.436  31.250  1.00  0.00           H  
ATOM     74  CA  THR     5      67.840  32.140  31.776  1.00  0.00           C  
ATOM     75  HA  THR     5      68.291  32.204  32.632  1.00  0.00           H  
ATOM     76  CB  THR     5      68.887  31.900  30.681  1.00  0.00           C  
ATOM     77  HB  THR     5      68.441  31.831  29.823  1.00  0.00           H  
ATOM     78  CG2 THR     5      69.869  33.056  30.643  1.00  0.00           C  
ATOM     79 HG21 THR     5      70.528  32.898  29.949  1.00  0.00           H  
ATOM     80 HG22 THR     5      69.392  33.880  30.455  1.00  0.00           H  
ATOM     81 HG23 THR     5      70.315  33.130  31.501  1.00  0.00           H  
ATOM     82  OG1 THR     5      69.595  30.685  30.958  1.00  0.00           O  
ATOM     83  HG1 THR     5      69.073  30.032  30.878  1.00  0.00           H  
ATOM     84  C   THR     5      67.114  33.454  31.515  1.00  0.00           C  
ATOM     85  O   THR     5      67.531  34.499  32.007  1.00  0.00           O  
ATOM     86  N   HIE     6      66.017  33.404  30.764  1.00  0.00           N  
ATOM     87  H   HIE     6      65.745  32.551  30.298  1.00  0.00           H  
ATOM     88  CA  HIE     6      65.193  34.587  30.571  1.00  0.00           C  
ATOM     89  HA  HIE     6      65.805  35.394  30.167  1.00  0.00           H  
ATOM     90  CB  HIE     6      64.047  34.311  29.600  1.00  0.00           C  
ATOM     91  HB2 HIE     6      63.472  33.451  29.943  1.00  0.00           H  
ATOM     92  HB3 HIE     6      63.392  35.180  29.528  1.00  0.00           H  
ATOM     93  CG  HIE     6      64.496  33.999  28.214  1.00  0.00           C  
ATOM     94  ND1 HIE     6      63.685  33.369  27.296  1.00  0.00           N  
ATOM     95  CE1 HIE     6      64.338  33.236  26.157  1.00  0.00           C  
ATOM     96  HE1 HIE     6      63.865  32.761  25.298  1.00  0.00           H  
ATOM     97  NE2 HIE     6      65.543  33.755  26.306  1.00  0.00           N  
ATOM     98  HE2 HIE     6      66.262  33.797  25.598  1.00  0.00           H  
ATOM     99  CD2 HIE     6      65.669  34.235  27.584  1.00  0.00           C  
ATOM    100  HD2 HIE     6      66.602  34.700  27.902  1.00  0.00           H  
ATOM    101  C   HIE     6      64.629  35.038  31.905  1.00  0.00           C  
ATOM    102  O   HIE     6      64.650  36.227  32.224  1.00  0.00           O  
ATOM    103  N   VAL     7      64.159  34.074  32.693  1.00  0.00           N  
ATOM    104  H   VAL     7      64.130  33.244  32.471  1.00  0.00           H  
ATOM    105  CA  VAL     7      63.647  34.358  34.020  1.00  0.00           C  
ATOM    106  HA  VAL     7      62.987  35.063  33.929  1.00  0.00           H  
ATOM    107  CB  VAL     7      62.972  33.125  34.625  1.00  0.00           C  
ATOM    108  HB  VAL     7      63.589  32.376  34.625  1.00  0.00           H  
ATOM    109  CG1 VAL     7      62.567  33.429  36.051  1.00  0.00           C  
ATOM    110 HG11 VAL     7      62.138  32.650  36.439  1.00  0.00           H  
ATOM    111 HG12 VAL     7      63.354  33.656  36.570  1.00  0.00           H  
ATOM    112 HG13 VAL     7      61.948  34.176  36.060  1.00  0.00           H  
ATOM    113  CG2 VAL     7      61.757  32.751  33.794  1.00  0.00           C  
ATOM    114 HG21 VAL     7      61.330  31.969  34.178  1.00  0.00           H  
ATOM    115 HG22 VAL     7      61.130  33.491  33.786  1.00  0.00           H  
ATOM    116 HG23 VAL     7      62.034  32.554  32.886  1.00  0.00           H  
ATOM    117  C   VAL     7      64.753  34.843  34.943  1.00  0.00           C  
ATOM    118  O   VAL     7      64.523  35.719  35.768  1.00  0.00           O  
ATOM    119  N   GLN     8      65.966  34.312  34.775  1.00  0.00           N  
ATOM    120  H   GLN     8      66.138  33.649  34.255  1.00  0.00           H  
ATOM    121  CA  GLN     8      67.118  34.841  35.488  1.00  0.00           C  
ATOM    122  HA  GLN     8      66.964  34.703  36.436  1.00  0.00           H  
ATOM    123  CB  GLN     8      68.411  34.113  35.108  1.00  0.00           C  
ATOM    124  HB2 GLN     8      68.465  34.068  34.141  1.00  0.00           H  
ATOM    125  HB3 GLN     8      69.163  34.646  35.410  1.00  0.00           H  
ATOM    126  CG  GLN     8      68.561  32.721  35.659  1.00  0.00           C  
ATOM    127  HG2 GLN     8      68.520  32.750  36.628  1.00  0.00           H  
ATOM    128  HG3 GLN     8      67.819  32.172  35.359  1.00  0.00           H  
ATOM    129  CD  GLN     8      69.861  32.089  35.229  1.00  0.00           C  
ATOM    130  OE1 GLN     8      70.415  32.433  34.182  1.00  0.00           O  
ATOM    131  NE2 GLN     8      70.362  31.162  36.034  1.00  0.00           N  
ATOM    132 HE21 GLN     8      69.946  30.949  36.756  1.00  0.00           H  
ATOM    133 HE22 GLN     8      71.103  30.774  35.834  1.00  0.00           H  
ATOM    134  C   GLN     8      67.269  36.317  35.191  1.00  0.00           C  
ATOM    135  O   GLN     8      67.414  37.114  36.106  1.00  0.00           O  
ATOM    136  N   GLY     9      67.208  36.682  33.912  1.00  0.00           N  
ATOM    137  H   GLY     9      67.114  36.126  33.263  1.00  0.00           H  
ATOM    138  CA  GLY     9      67.297  38.077  33.491  1.00  0.00           C  
ATOM    139  HA2 GLY     9      68.177  38.424  33.705  1.00  0.00           H  
ATOM    140  HA3 GLY     9      67.197  38.131  32.528  1.00  0.00           H  
ATOM    141  C   GLY     9      66.237  38.935  34.160  1.00  0.00           C  
ATOM    142  O   GLY     9      66.542  40.012  34.670  1.00  0.00           O  
ATOM    143  N   ARG    10      65.000  38.443  34.159  1.00  0.00           N  
ATOM    144  H   ARG    10      64.790  37.699  33.783  1.00  0.00           H  
ATOM    145  CA  ARG    10      63.875  39.116  34.796  1.00  0.00           C  
ATOM    146  HA  ARG    10      63.757  39.972  34.355  1.00  0.00           H  
ATOM    147  CB  ARG    10      62.616  38.277  34.648  1.00  0.00           C  
ATOM    148  HB2 ARG    10      62.420  38.176  33.704  1.00  0.00           H  
ATOM    149  HB3 ARG    10      62.791  37.390  34.998  1.00  0.00           H  
ATOM    150  CG  ARG    10      61.394  38.837  35.339  1.00  0.00           C  
ATOM    151  HG2 ARG    10      61.592  38.981  36.278  1.00  0.00           H  
ATOM    152  HG3 ARG    10      61.176  39.702  34.959  1.00  0.00           H  
ATOM    153  CD  ARG    10      60.223  37.933  35.214  1.00  0.00           C  
ATOM    154  HD2 ARG    10      59.426  38.402  35.506  1.00  0.00           H  
ATOM    155  HD3 ARG    10      60.093  37.707  34.280  1.00  0.00           H  
ATOM    156  NE  ARG    10      60.368  36.707  35.988  1.00  0.00           N  
ATOM    157  HE  ARG    10      60.591  35.991  35.567  1.00  0.00           H  
ATOM    158  CZ  ARG    10      60.176  36.621  37.319  1.00  0.00           C  
ATOM    159  NH1 ARG    10      59.861  37.695  38.003  1.00  0.00           N  
ATOM    160 HH11 ARG    10      59.778  38.451  37.602  1.00  0.00           H  
ATOM    161 HH12 ARG    10      59.738  37.643  38.853  1.00  0.00           H  
ATOM    162  NH2 ARG    10      60.295  35.463  37.943  1.00  0.00           N  
ATOM    163 HH21 ARG    10      60.497  34.754  37.500  1.00  0.00           H  
ATOM    164 HH22 ARG    10      60.171  35.418  38.793  1.00  0.00           H  
ATOM    165  C   ARG    10      64.138  39.371  36.268  1.00  0.00           C  
ATOM    166  O   ARG    10      64.157  40.516  36.719  1.00  0.00           O  
ATOM    167  N   VAL    11      64.336  38.284  36.998  1.00  0.00           N  
ATOM    168  H   VAL    11      64.327  37.492  36.664  1.00  0.00           H  
ATOM    169  CA  VAL    11      64.587  38.301  38.426  1.00  0.00           C  
ATOM    170  HA  VAL    11      63.809  38.685  38.860  1.00  0.00           H  
ATOM    171  CB  VAL    11      64.815  36.869  38.924  1.00  0.00           C  
ATOM    172  HB  VAL    11      65.478  36.434  38.365  1.00  0.00           H  
ATOM    173  CG1 VAL    11      65.329  36.886  40.346  1.00  0.00           C  
ATOM    174 HG11 VAL    11      65.470  35.976  40.650  1.00  0.00           H  
ATOM    175 HG12 VAL    11      66.168  37.371  40.381  1.00  0.00           H  
ATOM    176 HG13 VAL    11      64.680  37.322  40.920  1.00  0.00           H  
ATOM    177  CG2 VAL    11      63.510  36.101  38.846  1.00  0.00           C  
ATOM    178 HG21 VAL    11      63.649  35.194  39.160  1.00  0.00           H  
ATOM    179 HG22 VAL    11      62.844  36.537  39.401  1.00  0.00           H  
ATOM    180 HG23 VAL    11      63.201  36.081  37.927  1.00  0.00           H  
ATOM    181  C   VAL    11      65.780  39.161  38.779  1.00  0.00           C  
ATOM    182  O   VAL    11      65.729  39.921  39.742  1.00  0.00           O  
ATOM    183  N   TYR    12      66.843  39.034  37.995  1.00  0.00           N  
ATOM    184  H   TYR    12      66.877  38.484  37.334  1.00  0.00           H  
ATOM    185  CA  TYR    12      68.054  39.807  38.171  1.00  0.00           C  
ATOM    186  HA  TYR    12      68.425  39.598  39.043  1.00  0.00           H  
ATOM    187  CB  TYR    12      69.087  39.454  37.110  1.00  0.00           C  
ATOM    188  HB2 TYR    12      69.227  38.494  37.115  1.00  0.00           H  
ATOM    189  HB3 TYR    12      68.732  39.684  36.237  1.00  0.00           H  
ATOM    190  CG  TYR    12      70.413  40.140  37.293  1.00  0.00           C  
ATOM    191  CD1 TYR    12      71.322  39.621  38.195  1.00  0.00           C  
ATOM    192  HD1 TYR    12      71.102  38.866  38.691  1.00  0.00           H  
ATOM    193  CE1 TYR    12      72.550  40.217  38.362  1.00  0.00           C  
ATOM    194  HE1 TYR    12      73.162  39.863  38.966  1.00  0.00           H  
ATOM    195  CZ  TYR    12      72.873  41.348  37.627  1.00  0.00           C  
ATOM    196  OH  TYR    12      74.103  41.941  37.798  1.00  0.00           O  
ATOM    197  HH  TYR    12      74.164  42.610  37.294  1.00  0.00           H  
ATOM    198  CE2 TYR    12      71.962  41.877  36.730  1.00  0.00           C  
ATOM    199  HE2 TYR    12      72.178  42.639  36.242  1.00  0.00           H  
ATOM    200  CD2 TYR    12      70.730  41.272  36.559  1.00  0.00           C  
ATOM    201  HD2 TYR    12      70.117  41.623  35.954  1.00  0.00           H  
ATOM    202  C   TYR    12      67.734  41.264  38.088  1.00  0.00           C  
ATOM    203  O   TYR    12      68.054  42.028  38.982  1.00  0.00           O  
ATOM    204  N   ASN    13      67.062  41.665  37.025  1.00  0.00           N  
ATOM    205  H   ASN    13      66.812  41.150  36.384  1.00  0.00           H  
ATOM    206  CA  ASN    13      66.691  43.057  36.870  1.00  0.00           C  
ATOM    207  HA  ASN    13      67.507  43.580  36.908  1.00  0.00           H  
ATOM    208  CB  ASN    13      66.031  43.274  35.536  1.00  0.00           C  
ATOM    209  HB2 ASN    13      65.442  42.530  35.335  1.00  0.00           H  
ATOM    210  HB3 ASN    13      65.480  44.072  35.566  1.00  0.00           H  
ATOM    211  CG  ASN    13      67.061  43.409  34.466  1.00  0.00           C  
ATOM    212  OD1 ASN    13      68.153  43.911  34.754  1.00  0.00           O  
ATOM    213  ND2 ASN    13      66.755  42.976  33.270  1.00  0.00           N  
ATOM    214 HD21 ASN    13      67.329  43.033  32.632  1.00  0.00           H  
ATOM    215 HD22 ASN    13      65.980  42.634  33.122  1.00  0.00           H  
ATOM    216  C   ASN    13      65.810  43.549  37.996  1.00  0.00           C  
ATOM    217  O   ASN    13      65.888  44.708  38.377  1.00  0.00           O  
ATOM    218  N   PHE    14      64.996  42.669  38.557  1.00  0.00           N  
ATOM    219  H   PHE    14      64.899  41.857  38.290  1.00  0.00           H  
ATOM    220  CA  PHE    14      64.187  43.035  39.700  1.00  0.00           C  
ATOM    221  HA  PHE    14      63.795  43.903  39.517  1.00  0.00           H  
ATOM    222  CB  PHE    14      63.086  41.998  39.898  1.00  0.00           C  
ATOM    223  HB2 PHE    14      63.487  41.118  39.981  1.00  0.00           H  
ATOM    224  HB3 PHE    14      62.623  42.179  40.731  1.00  0.00           H  
ATOM    225  CG  PHE    14      62.092  41.985  38.772  1.00  0.00           C  
ATOM    226  CD1 PHE    14      62.257  42.817  37.673  1.00  0.00           C  
ATOM    227  HD1 PHE    14      62.994  43.382  37.633  1.00  0.00           H  
ATOM    228  CE1 PHE    14      61.345  42.818  36.640  1.00  0.00           C  
ATOM    229  HE1 PHE    14      61.470  43.379  35.909  1.00  0.00           H  
ATOM    230  CZ  PHE    14      60.249  41.987  36.693  1.00  0.00           C  
ATOM    231  HZ  PHE    14      59.631  41.985  35.998  1.00  0.00           H  
ATOM    232  CE2 PHE    14      60.070  41.157  37.779  1.00  0.00           C  
ATOM    233  HE2 PHE    14      59.328  40.598  37.817  1.00  0.00           H  
ATOM    234  CD2 PHE    14      60.988  41.153  38.810  1.00  0.00           C  
ATOM    235  HD2 PHE    14      60.863  40.586  39.536  1.00  0.00           H  
ATOM    236  C   PHE    14      65.015  43.181  40.981  1.00  0.00           C  
ATOM    237  O   PHE    14      64.710  44.033  41.816  1.00  0.00           O  
ATOM    238  N   LEU    15      66.057  42.365  41.110  1.00  0.00           N  
ATOM    239  H   LEU    15      66.272  41.780  40.517  1.00  0.00           H  
ATOM    240  CA  LEU    15      66.942  42.376  42.267  1.00  0.00           C  
ATOM    241  HA  LEU    15      66.414  42.667  43.027  1.00  0.00           H  
ATOM    242  CB  LEU    15      67.503  40.971  42.495  1.00  0.00           C  
ATOM    243  HB2 LEU    15      67.880  40.652  41.660  1.00  0.00           H  
ATOM    244  HB3 LEU    15      68.233  41.032  43.131  1.00  0.00           H  
ATOM    245  CG  LEU    15      66.508  39.933  43.002  1.00  0.00           C  
ATOM    246  HG  LEU    15      65.729  39.902  42.425  1.00  0.00           H  
ATOM    247  CD1 LEU    15      67.166  38.568  43.000  1.00  0.00           C  
ATOM    248 HD11 LEU    15      66.536  37.904  43.322  1.00  0.00           H  
ATOM    249 HD12 LEU    15      67.440  38.342  42.097  1.00  0.00           H  
ATOM    250 HD13 LEU    15      67.944  38.583  43.579  1.00  0.00           H  
ATOM    251  CD2 LEU    15      66.065  40.314  44.402  1.00  0.00           C  
ATOM    252 HD21 LEU    15      65.431  39.657  44.731  1.00  0.00           H  
ATOM    253 HD22 LEU    15      66.836  40.341  44.990  1.00  0.00           H  
ATOM    254 HD23 LEU    15      65.644  41.187  44.382  1.00  0.00           H  
ATOM    255  C   LEU    15      68.100  43.347  42.109  1.00  0.00           C  
ATOM    256  O   LEU    15      68.239  44.296  42.877  1.00  0.00           O  
ATOM    257  N   GLU    16      68.972  43.052  41.159  1.00  0.00           N  
ATOM    258  H   GLU    16      68.919  42.344  40.674  1.00  0.00           H  
ATOM    259  CA  GLU    16      70.109  43.897  40.839  1.00  0.00           C  
ATOM    260  HA  GLU    16      70.381  44.376  41.637  1.00  0.00           H  
ATOM    261  CB  GLU    16      71.290  43.057  40.372  1.00  0.00           C  
ATOM    262  HB2 GLU    16      70.991  42.457  39.671  1.00  0.00           H  
ATOM    263  HB3 GLU    16      71.956  43.643  39.978  1.00  0.00           H  
ATOM    264  CG  GLU    16      71.944  42.240  41.473  1.00  0.00           C  
ATOM    265  HG2 GLU    16      71.276  41.681  41.899  1.00  0.00           H  
ATOM    266  HG3 GLU    16      72.605  41.646  41.084  1.00  0.00           H  
ATOM    267  CD  GLU    16      72.601  43.109  42.507  1.00  0.00           C  
ATOM    268  OE1 GLU    16      73.424  43.918  42.158  1.00  0.00           O  
ATOM    269  OE2 GLU    16      72.258  42.985  43.654  1.00  0.00           O  
ATOM    270  C   GLU    16      69.712  44.894  39.771  1.00  0.00           C  
ATOM    271  O   GLU    16      69.219  44.516  38.712  1.00  0.00           O  
ATOM    272  N   ARG    17      69.879  46.169  40.081  1.00  0.00           N  
ATOM    273  H   ARG    17      70.307  46.436  40.778  1.00  0.00           H  
ATOM    274  CA  ARG    17      69.348  47.252  39.261  1.00  0.00           C  
ATOM    275  HA  ARG    17      69.615  48.074  39.700  1.00  0.00           H  
ATOM    276  CB  ARG    17      69.919  47.214  37.842  1.00  0.00           C  
ATOM    277  HB2 ARG    17      70.880  47.334  37.890  1.00  0.00           H  
ATOM    278  HB3 ARG    17      69.762  46.333  37.467  1.00  0.00           H  
ATOM    279  CG  ARG    17      69.345  48.256  36.896  1.00  0.00           C  
ATOM    280  HG2 ARG    17      68.388  48.121  36.809  1.00  0.00           H  
ATOM    281  HG3 ARG    17      69.473  49.140  37.273  1.00  0.00           H  
ATOM    282  CD  ARG    17      69.978  48.194  35.553  1.00  0.00           C  
ATOM    283  HD2 ARG    17      69.642  48.921  35.006  1.00  0.00           H  
ATOM    284  HD3 ARG    17      70.935  48.326  35.643  1.00  0.00           H  
ATOM    285  NE  ARG    17      69.728  46.928  34.877  1.00  0.00           N  
ATOM    286  HE  ARG    17      69.190  46.371  35.252  1.00  0.00           H  
ATOM    287  CZ  ARG    17      70.285  46.571  33.700  1.00  0.00           C  
ATOM    288  NH1 ARG    17      71.109  47.394  33.090  1.00  0.00           N  
ATOM    289 HH11 ARG    17      71.292  48.158  33.441  1.00  0.00           H  
ATOM    290 HH12 ARG    17      71.465  47.169  32.340  1.00  0.00           H  
ATOM    291  NH2 ARG    17      70.004  45.398  33.158  1.00  0.00           N  
ATOM    292 HH21 ARG    17      69.464  44.859  33.555  1.00  0.00           H  
ATOM    293 HH22 ARG    17      70.361  45.174  32.408  1.00  0.00           H  
ATOM    294  C   ARG    17      67.828  47.202  39.166  1.00  0.00           C  
ATOM    295  O   ARG    17      67.301  47.342  38.061  1.00  0.00           O  
ATOM    296  N   PRO    18      67.134  46.999  40.307  1.00  0.00           N  
ATOM    297  CD  PRO    18      67.682  47.614  41.537  1.00  0.00           C  
ATOM    298  HD2 PRO    18      67.841  48.564  41.422  1.00  0.00           H  
ATOM    299  HD3 PRO    18      68.528  47.213  41.792  1.00  0.00           H  
ATOM    300  CG  PRO    18      66.620  47.352  42.552  1.00  0.00           C  
ATOM    301  HG2 PRO    18      66.679  47.970  43.297  1.00  0.00           H  
ATOM    302  HG3 PRO    18      66.691  46.457  42.920  1.00  0.00           H  
ATOM    303  CB  PRO    18      65.372  47.529  41.801  1.00  0.00           C  
ATOM    304  HB2 PRO    18      65.124  48.465  41.746  1.00  0.00           H  
ATOM    305  HB3 PRO    18      64.635  47.065  42.228  1.00  0.00           H  
ATOM    306  CA  PRO    18      65.665  46.951  40.420  1.00  0.00           C  
ATOM    307  HA  PRO    18      65.340  46.046  40.295  1.00  0.00           H  
ATOM    308  C   PRO    18      64.971  47.789  39.366  1.00  0.00           C  
ATOM    309  O   PRO    18      64.925  49.012  39.452  1.00  0.00           O  
ATOM    310  N   THR    19      64.420  47.127  38.373  1.00  0.00           N  
ATOM    311  H   THR    19      64.419  46.270  38.299  1.00  0.00           H  
ATOM    312  CA  THR    19      63.754  47.835  37.299  1.00  0.00           C  
ATOM    313  HA  THR    19      63.882  48.786  37.442  1.00  0.00           H  
ATOM    314  CB  THR    19      64.366  47.455  35.947  1.00  0.00           C  
ATOM    315  HB  THR    19      64.249  46.503  35.804  1.00  0.00           H  
ATOM    316  CG2 THR    19      63.676  48.212  34.825  1.00  0.00           C  
ATOM    317 HG21 THR    19      64.072  47.963  33.975  1.00  0.00           H  
ATOM    318 HG22 THR    19      62.732  47.991  34.818  1.00  0.00           H  
ATOM    319 HG23 THR    19      63.783  49.166  34.964  1.00  0.00           H  
ATOM    320  OG1 THR    19      65.762  47.784  35.951  1.00  0.00           O  
ATOM    321  HG1 THR    19      66.122  47.471  36.642  1.00  0.00           H  
ATOM    322  C   THR    19      62.264  47.556  37.303  1.00  0.00           C  
ATOM    323  O   THR    19      61.815  46.515  36.822  1.00  0.00           O  
ATOM    324  N   GLY    20      61.500  48.497  37.849  1.00  0.00           N  
ATOM    325  H   GLY    20      61.806  49.222  38.196  1.00  0.00           H  
ATOM    326  CA  GLY    20      60.050  48.371  37.903  1.00  0.00           C  
ATOM    327  HA2 GLY    20      59.649  48.947  37.234  1.00  0.00           H  
ATOM    328  HA3 GLY    20      59.794  47.461  37.684  1.00  0.00           H  
ATOM    329  C   GLY    20      59.512  48.734  39.277  1.00  0.00           C  
ATOM    330  O   GLY    20      60.197  48.563  40.284  1.00  0.00           O  
ATOM    331  N   TRP    21      58.279  49.236  39.301  1.00  0.00           N  
ATOM    332  H   TRP    21      57.796  49.337  38.597  1.00  0.00           H  
ATOM    333  CA  TRP    21      57.626  49.666  40.531  1.00  0.00           C  
ATOM    334  HA  TRP    21      58.212  50.319  40.944  1.00  0.00           H  
ATOM    335  CB  TRP    21      56.271  50.307  40.225  1.00  0.00           C  
ATOM    336  HB2 TRP    21      55.959  50.770  41.018  1.00  0.00           H  
ATOM    337  HB3 TRP    21      56.392  50.977  39.534  1.00  0.00           H  
ATOM    338  CG  TRP    21      55.210  49.344  39.781  1.00  0.00           C  
ATOM    339  CD1 TRP    21      54.923  48.973  38.503  1.00  0.00           C  
ATOM    340  HD1 TRP    21      55.369  49.279  37.747  1.00  0.00           H  
ATOM    341  NE1 TRP    21      53.879  48.081  38.492  1.00  0.00           N  
ATOM    342  HE1 TRP    21      53.537  47.720  37.790  1.00  0.00           H  
ATOM    343  CE2 TRP    21      53.470  47.860  39.782  1.00  0.00           C  
ATOM    344  CZ2 TRP    21      52.461  47.047  40.272  1.00  0.00           C  
ATOM    345  HZ2 TRP    21      51.927  46.543  39.701  1.00  0.00           H  
ATOM    346  CH2 TRP    21      52.276  47.013  41.654  1.00  0.00           C  
ATOM    347  HH2 TRP    21      51.607  46.473  42.010  1.00  0.00           H  
ATOM    348  CZ3 TRP    21      53.058  47.758  42.501  1.00  0.00           C  
ATOM    349  HZ3 TRP    21      52.911  47.714  43.418  1.00  0.00           H  
ATOM    350  CE3 TRP    21      54.066  48.576  42.008  1.00  0.00           C  
ATOM    351  HE3 TRP    21      54.592  49.081  42.586  1.00  0.00           H  
ATOM    352  CD2 TRP    21      54.276  48.627  40.625  1.00  0.00           C  
ATOM    353  C   TRP    21      57.435  48.524  41.512  1.00  0.00           C  
ATOM    354  O   TRP    21      57.447  48.741  42.719  1.00  0.00           O  
ATOM    355  N   LYS    22      57.268  47.312  40.997  1.00  0.00           N  
ATOM    356  H   LYS    22      57.249  47.147  40.153  1.00  0.00           H  
ATOM    357  CA  LYS    22      57.101  46.145  41.841  1.00  0.00           C  
ATOM    358  HA  LYS    22      56.370  46.296  42.461  1.00  0.00           H  
ATOM    359  CB  LYS    22      56.764  44.927  40.991  1.00  0.00           C  
ATOM    360  HB2 LYS    22      57.452  44.812  40.317  1.00  0.00           H  
ATOM    361  HB3 LYS    22      56.781  44.136  41.552  1.00  0.00           H  
ATOM    362  CG  LYS    22      55.416  45.020  40.309  1.00  0.00           C  
ATOM    363  HG2 LYS    22      54.721  45.105  40.980  1.00  0.00           H  
ATOM    364  HG3 LYS    22      55.385  45.822  39.765  1.00  0.00           H  
ATOM    365  CD  LYS    22      55.133  43.811  39.441  1.00  0.00           C  
ATOM    366  HD2 LYS    22      55.858  43.685  38.808  1.00  0.00           H  
ATOM    367  HD3 LYS    22      55.096  43.014  39.992  1.00  0.00           H  
ATOM    368  CE  LYS    22      53.820  43.978  38.691  1.00  0.00           C  
ATOM    369  HE2 LYS    22      53.093  44.066  39.327  1.00  0.00           H  
ATOM    370  HE3 LYS    22      53.845  44.798  38.174  1.00  0.00           H  
ATOM    371  NZ  LYS    22      53.549  42.830  37.786  1.00  0.00           N  
ATOM    372  HZ1 LYS    22      52.776  42.960  37.365  1.00  0.00           H  
ATOM    373  HZ2 LYS    22      54.205  42.762  37.188  1.00  0.00           H  
ATOM    374  HZ3 LYS    22      53.504  42.080  38.263  1.00  0.00           H  
ATOM    375  C   LYS    22      58.371  45.908  42.620  1.00  0.00           C  
ATOM    376  O   LYS    22      58.342  45.746  43.840  1.00  0.00           O  
ATOM    377  N   CYS    23      59.484  45.914  41.889  1.00  0.00           N  
ATOM    378  H   CYS    23      59.476  45.978  41.031  1.00  0.00           H  
ATOM    379  CA  CYS    23      60.824  45.815  42.445  1.00  0.00           C  
ATOM    380  HA  CYS    23      60.946  44.919  42.795  1.00  0.00           H  
ATOM    381  CB  CYS    23      61.859  46.082  41.364  1.00  0.00           C  
ATOM    382  HB2 CYS    23      61.936  47.039  41.225  1.00  0.00           H  
ATOM    383  HB3 CYS    23      62.725  45.769  41.668  1.00  0.00           H  
ATOM    384  SG  CYS    23      61.460  45.290  39.803  1.00  0.00           S  
ATOM    385  HG  CYS    23      60.793  46.032  39.136  1.00  0.00           H  
ATOM    386  C   CYS    23      61.001  46.815  43.562  1.00  0.00           C  
ATOM    387  O   CYS    23      61.432  46.460  44.659  1.00  0.00           O  
ATOM    388  N   PHE    24      60.659  48.067  43.261  1.00  0.00           N  
ATOM    389  H   PHE    24      60.363  48.302  42.489  1.00  0.00           H  
ATOM    390  CA  PHE    24      60.752  49.160  44.207  1.00  0.00           C  
ATOM    391  HA  PHE    24      61.686  49.290  44.434  1.00  0.00           H  
ATOM    392  CB  PHE    24      60.207  50.436  43.581  1.00  0.00           C  
ATOM    393  HB2 PHE    24      59.293  50.294  43.289  1.00  0.00           H  
ATOM    394  HB3 PHE    24      60.187  51.144  44.244  1.00  0.00           H  
ATOM    395  CG  PHE    24      61.042  50.851  42.429  1.00  0.00           C  
ATOM    396  CD1 PHE    24      60.569  51.694  41.435  1.00  0.00           C  
ATOM    397  HD1 PHE    24      59.704  52.032  41.488  1.00  0.00           H  
ATOM    398  CE1 PHE    24      61.375  52.034  40.366  1.00  0.00           C  
ATOM    399  HE1 PHE    24      61.054  52.595  39.697  1.00  0.00           H  
ATOM    400  CZ  PHE    24      62.655  51.536  40.298  1.00  0.00           C  
ATOM    401  HZ  PHE    24      63.203  51.760  39.581  1.00  0.00           H  
ATOM    402  CE2 PHE    24      63.125  50.710  41.286  1.00  0.00           C  
ATOM    403  HE2 PHE    24      63.994  50.381  41.239  1.00  0.00           H  
ATOM    404  CD2 PHE    24      62.327  50.367  42.339  1.00  0.00           C  
ATOM    405  HD2 PHE    24      62.654  49.802  43.001  1.00  0.00           H  
ATOM    406  C   PHE    24      60.005  48.843  45.468  1.00  0.00           C  
ATOM    407  O   PHE    24      60.597  48.811  46.539  1.00  0.00           O  
ATOM    408  N   VAL    25      58.713  48.575  45.336  1.00  0.00           N  
ATOM    409  H   VAL    25      58.301  48.579  44.581  1.00  0.00           H  
ATOM    410  CA  VAL    25      57.868  48.246  46.472  1.00  0.00           C  
ATOM    411  HA  VAL    25      57.788  49.046  47.015  1.00  0.00           H  
ATOM    412  CB  VAL    25      56.473  47.809  45.992  1.00  0.00           C  
ATOM    413  HB  VAL    25      56.569  47.157  45.280  1.00  0.00           H  
ATOM    414  CG1 VAL    25      55.702  47.172  47.137  1.00  0.00           C  
ATOM    415 HG11 VAL    25      54.825  46.900  46.825  1.00  0.00           H  
ATOM    416 HG12 VAL    25      56.185  46.395  47.460  1.00  0.00           H  
ATOM    417 HG13 VAL    25      55.604  47.814  47.858  1.00  0.00           H  
ATOM    418  CG2 VAL    25      55.717  49.022  45.474  1.00  0.00           C  
ATOM    419 HG21 VAL    25      54.837  48.750  45.171  1.00  0.00           H  
ATOM    420 HG22 VAL    25      55.626  49.675  46.186  1.00  0.00           H  
ATOM    421 HG23 VAL    25      56.206  49.417  44.735  1.00  0.00           H  
ATOM    422  C   VAL    25      58.479  47.156  47.331  1.00  0.00           C  
ATOM    423  O   VAL    25      58.496  47.273  48.552  1.00  0.00           O  
ATOM    424  N   TYR    26      58.980  46.108  46.688  1.00  0.00           N  
ATOM    425  H   TYR    26      58.959  46.022  45.833  1.00  0.00           H  
ATOM    426  CA  TYR    26      59.615  44.999  47.376  1.00  0.00           C  
ATOM    427  HA  TYR    26      58.965  44.630  47.994  1.00  0.00           H  
ATOM    428  CB  TYR    26      60.032  43.943  46.360  1.00  0.00           C  
ATOM    429  HB2 TYR    26      59.255  43.415  46.117  1.00  0.00           H  
ATOM    430  HB3 TYR    26      60.338  44.385  45.553  1.00  0.00           H  
ATOM    431  CG  TYR    26      61.114  43.022  46.854  1.00  0.00           C  
ATOM    432  CD1 TYR    26      61.081  42.534  48.151  1.00  0.00           C  
ATOM    433  HD1 TYR    26      60.388  42.776  48.722  1.00  0.00           H  
ATOM    434  CE1 TYR    26      62.079  41.688  48.593  1.00  0.00           C  
ATOM    435  HE1 TYR    26      62.061  41.360  49.463  1.00  0.00           H  
ATOM    436  CZ  TYR    26      63.110  41.329  47.733  1.00  0.00           C  
ATOM    437  OH  TYR    26      64.108  40.486  48.162  1.00  0.00           O  
ATOM    438  HH  TYR    26      63.925  40.203  48.932  1.00  0.00           H  
ATOM    439  CE2 TYR    26      63.133  41.813  46.446  1.00  0.00           C  
ATOM    440  HE2 TYR    26      63.822  41.567  45.872  1.00  0.00           H  
ATOM    441  CD2 TYR    26      62.141  42.660  46.002  1.00  0.00           C  
ATOM    442  HD2 TYR    26      62.162  42.987  45.132  1.00  0.00           H  
ATOM    443  C   TYR    26      60.811  45.428  48.208  1.00  0.00           C  
ATOM    444  O   TYR    26      60.885  45.124  49.398  1.00  0.00           O  
ATOM    445  N   HIE    27      61.751  46.122  47.585  1.00  0.00           N  
ATOM    446  H   HIE    27      61.656  46.366  46.609  1.00  0.00           H  
ATOM    447  CA  HIE    27      62.972  46.501  48.273  1.00  0.00           C  
ATOM    448  HA  HIE    27      63.395  45.635  48.781  1.00  0.00           H  
ATOM    449  CB  HIE    27      64.000  47.033  47.277  1.00  0.00           C  
ATOM    450  HB2 HIE    27      63.565  47.835  46.679  1.00  0.00           H  
ATOM    451  HB3 HIE    27      64.881  47.407  47.799  1.00  0.00           H  
ATOM    452  CG  HIE    27      64.484  45.991  46.311  1.00  0.00           C  
ATOM    453  ND1 HIE    27      65.106  44.829  46.713  1.00  0.00           N  
ATOM    454  CE1 HIE    27      65.414  44.110  45.645  1.00  0.00           C  
ATOM    455  HE1 HIE    27      65.918  43.150  45.752  1.00  0.00           H  
ATOM    456  NE2 HIE    27      65.013  44.760  44.574  1.00  0.00           N  
ATOM    457  HE2 HIE    27      65.112  44.451  43.618  1.00  0.00           H  
ATOM    458  CD2 HIE    27      64.431  45.940  44.963  1.00  0.00           C  
ATOM    459  HD2 HIE    27      64.036  46.626  44.214  1.00  0.00           H  
ATOM    460  C   HIE    27      62.683  47.538  49.346  1.00  0.00           C  
ATOM    461  O   HIE    27      63.328  47.550  50.392  1.00  0.00           O  
ATOM    462  N   PHE    28      61.696  48.389  49.088  1.00  0.00           N  
ATOM    463  H   PHE    28      61.248  48.389  48.354  1.00  0.00           H  
ATOM    464  CA  PHE    28      61.282  49.407  50.033  1.00  0.00           C  
ATOM    465  HA  PHE    28      62.073  49.869  50.351  1.00  0.00           H  
ATOM    466  CB  PHE    28      60.364  50.423  49.361  1.00  0.00           C  
ATOM    467  HB2 PHE    28      59.590  49.962  49.001  1.00  0.00           H  
ATOM    468  HB3 PHE    28      60.038  51.046  50.029  1.00  0.00           H  
ATOM    469  CG  PHE    28      61.036  51.190  48.259  1.00  0.00           C  
ATOM    470  CD1 PHE    28      62.387  51.011  47.994  1.00  0.00           C  
ATOM    471  HD1 PHE    28      62.883  50.420  48.514  1.00  0.00           H  
ATOM    472  CE1 PHE    28      63.004  51.699  46.968  1.00  0.00           C  
ATOM    473  HE1 PHE    28      63.909  51.568  46.799  1.00  0.00           H  
ATOM    474  CZ  PHE    28      62.279  52.580  46.195  1.00  0.00           C  
ATOM    475  HZ  PHE    28      62.694  53.045  45.504  1.00  0.00           H  
ATOM    476  CE2 PHE    28      60.935  52.771  46.449  1.00  0.00           C  
ATOM    477  HE2 PHE    28      60.444  53.367  45.930  1.00  0.00           H  
ATOM    478  CD2 PHE    28      60.319  52.078  47.473  1.00  0.00           C  
ATOM    479  HD2 PHE    28      59.413  52.209  47.637  1.00  0.00           H  
ATOM    480  C   PHE    28      60.578  48.771  51.210  1.00  0.00           C  
ATOM    481  O   PHE    28      60.732  49.229  52.335  1.00  0.00           O  
ATOM    482  N   ALA    29      59.840  47.693  50.955  1.00  0.00           N  
ATOM    483  H   ALA    29      59.692  47.388  50.165  1.00  0.00           H  
ATOM    484  CA  ALA    29      59.212  46.930  52.020  1.00  0.00           C  
ATOM    485  HA  ALA    29      58.637  47.520  52.532  1.00  0.00           H  
ATOM    486  CB  ALA    29      58.344  45.819  51.453  1.00  0.00           C  
ATOM    487  HB1 ALA    29      57.936  45.324  52.180  1.00  0.00           H  
ATOM    488  HB2 ALA    29      57.650  46.203  50.894  1.00  0.00           H  
ATOM    489  HB3 ALA    29      58.891  45.220  50.922  1.00  0.00           H  
ATOM    490  C   ALA    29      60.278  46.363  52.930  1.00  0.00           C  
ATOM    491  O   ALA    29      60.146  46.415  54.153  1.00  0.00           O  
ATOM    492  N   VAL    30      61.360  45.864  52.335  1.00  0.00           N  
ATOM    493  H   VAL    30      61.463  45.790  51.484  1.00  0.00           H  
ATOM    494  CA  VAL    30      62.473  45.398  53.135  1.00  0.00           C  
ATOM    495  HA  VAL    30      62.127  44.711  53.726  1.00  0.00           H  
ATOM    496  CB  VAL    30      63.582  44.780  52.285  1.00  0.00           C  
ATOM    497  HB  VAL    30      63.887  45.407  51.611  1.00  0.00           H  
ATOM    498  CG1 VAL    30      64.745  44.430  53.200  1.00  0.00           C  
ATOM    499 HG11 VAL    30      65.461  44.035  52.677  1.00  0.00           H  
ATOM    500 HG12 VAL    30      65.068  45.235  53.635  1.00  0.00           H  
ATOM    501 HG13 VAL    30      64.449  43.796  53.872  1.00  0.00           H  
ATOM    502  CG2 VAL    30      63.057  43.558  51.561  1.00  0.00           C  
ATOM    503 HG21 VAL    30      63.766  43.171  51.024  1.00  0.00           H  
ATOM    504 HG22 VAL    30      62.750  42.905  52.209  1.00  0.00           H  
ATOM    505 HG23 VAL    30      62.319  43.814  50.986  1.00  0.00           H  
ATOM    506  C   VAL    30      63.053  46.544  53.933  1.00  0.00           C  
ATOM    507  O   VAL    30      63.333  46.383  55.116  1.00  0.00           O  
ATOM    508  N   PHE    31      63.208  47.705  53.294  1.00  0.00           N  
ATOM    509  H   PHE    31      63.031  47.824  52.461  1.00  0.00           H  
ATOM    510  CA  PHE    31      63.701  48.885  53.982  1.00  0.00           C  
ATOM    511  HA  PHE    31      64.580  48.643  54.314  1.00  0.00           H  
ATOM    512  CB  PHE    31      63.829  50.080  53.049  1.00  0.00           C  
ATOM    513  HB2 PHE    31      64.433  49.864  52.322  1.00  0.00           H  
ATOM    514  HB3 PHE    31      62.967  50.279  52.652  1.00  0.00           H  
ATOM    515  CG  PHE    31      64.334  51.280  53.784  1.00  0.00           C  
ATOM    516  CD1 PHE    31      65.251  51.127  54.811  1.00  0.00           C  
ATOM    517  HD1 PHE    31      65.552  50.276  55.035  1.00  0.00           H  
ATOM    518  CE1 PHE    31      65.723  52.221  55.505  1.00  0.00           C  
ATOM    519  HE1 PHE    31      66.337  52.106  56.194  1.00  0.00           H  
ATOM    520  CZ  PHE    31      65.283  53.484  55.175  1.00  0.00           C  
ATOM    521  HZ  PHE    31      65.601  54.224  55.641  1.00  0.00           H  
ATOM    522  CE2 PHE    31      64.371  53.652  54.153  1.00  0.00           C  
ATOM    523  HE2 PHE    31      64.075  54.505  53.929  1.00  0.00           H  
ATOM    524  CD2 PHE    31      63.899  52.554  53.463  1.00  0.00           C  
ATOM    525  HD2 PHE    31      63.283  52.671  52.776  1.00  0.00           H  
ATOM    526  C   PHE    31      62.816  49.276  55.151  1.00  0.00           C  
ATOM    527  O   PHE    31      63.323  49.701  56.180  1.00  0.00           O  
ATOM    528  N   LEU    32      61.503  49.131  54.999  1.00  0.00           N  
ATOM    529  H   LEU    32      61.127  48.878  54.268  1.00  0.00           H  
ATOM    530  CA  LEU    32      60.582  49.398  56.092  1.00  0.00           C  
ATOM    531  HA  LEU    32      60.713  50.315  56.381  1.00  0.00           H  
ATOM    532  CB  LEU    32      59.130  49.233  55.631  1.00  0.00           C  
ATOM    533  HB2 LEU    32      59.042  48.368  55.200  1.00  0.00           H  
ATOM    534  HB3 LEU    32      58.560  49.218  56.416  1.00  0.00           H  
ATOM    535  CG  LEU    32      58.604  50.306  54.672  1.00  0.00           C  
ATOM    536  HG  LEU    32      59.210  50.412  53.922  1.00  0.00           H  
ATOM    537  CD1 LEU    32      57.244  49.882  54.139  1.00  0.00           C  
ATOM    538 HD11 LEU    32      56.909  50.560  53.531  1.00  0.00           H  
ATOM    539 HD12 LEU    32      57.330  49.039  53.667  1.00  0.00           H  
ATOM    540 HD13 LEU    32      56.625  49.776  54.878  1.00  0.00           H  
ATOM    541  CD2 LEU    32      58.507  51.630  55.410  1.00  0.00           C  
ATOM    542 HD21 LEU    32      58.174  52.313  54.807  1.00  0.00           H  
ATOM    543 HD22 LEU    32      57.900  51.538  56.161  1.00  0.00           H  
ATOM    544 HD23 LEU    32      59.385  51.885  55.734  1.00  0.00           H  
ATOM    545  C   LEU    32      60.862  48.467  57.256  1.00  0.00           C  
ATOM    546  O   LEU    32      60.886  48.899  58.405  1.00  0.00           O  
ATOM    547  N   ILE    33      61.112  47.198  56.952  1.00  0.00           N  
ATOM    548  H   ILE    33      61.084  46.877  56.155  1.00  0.00           H  
ATOM    549  CA  ILE    33      61.461  46.234  57.982  1.00  0.00           C  
ATOM    550  HA  ILE    33      60.757  46.240  58.650  1.00  0.00           H  
ATOM    551  CB  ILE    33      61.562  44.821  57.403  1.00  0.00           C  
ATOM    552  HB  ILE    33      62.201  44.812  56.673  1.00  0.00           H  
ATOM    553  CG2 ILE    33      62.018  43.876  58.496  1.00  0.00           C  
ATOM    554 HG21 ILE    33      62.085  42.977  58.139  1.00  0.00           H  
ATOM    555 HG22 ILE    33      62.885  44.158  58.827  1.00  0.00           H  
ATOM    556 HG23 ILE    33      61.376  43.888  59.223  1.00  0.00           H  
ATOM    557  CG1 ILE    33      60.202  44.377  56.868  1.00  0.00           C  
ATOM    558 HG12 ILE    33      59.615  44.184  57.616  1.00  0.00           H  
ATOM    559 HG13 ILE    33      59.801  45.109  56.374  1.00  0.00           H  
ATOM    560  CD1 ILE    33      60.278  43.162  55.974  1.00  0.00           C  
ATOM    561 HD11 ILE    33      59.388  42.930  55.667  1.00  0.00           H  
ATOM    562 HD12 ILE    33      60.842  43.357  55.210  1.00  0.00           H  
ATOM    563 HD13 ILE    33      60.653  42.418  56.470  1.00  0.00           H  
ATOM    564  C   ILE    33      62.781  46.622  58.639  1.00  0.00           C  
ATOM    565  O   ILE    33      62.916  46.562  59.860  1.00  0.00           O  
ATOM    566  N   VAL    34      63.740  47.048  57.820  1.00  0.00           N  
ATOM    567  H   VAL    34      63.668  47.050  56.963  1.00  0.00           H  
ATOM    568  CA  VAL    34      65.009  47.554  58.307  1.00  0.00           C  
ATOM    569  HA  VAL    34      65.435  46.845  58.813  1.00  0.00           H  
ATOM    570  CB  VAL    34      65.928  47.943  57.136  1.00  0.00           C  
ATOM    571  HB  VAL    34      65.428  48.479  56.501  1.00  0.00           H  
ATOM    572  CG1 VAL    34      67.098  48.759  57.646  1.00  0.00           C  
ATOM    573 HG11 VAL    34      67.673  49.001  56.903  1.00  0.00           H  
ATOM    574 HG12 VAL    34      66.769  49.564  58.075  1.00  0.00           H  
ATOM    575 HG13 VAL    34      67.603  48.235  58.288  1.00  0.00           H  
ATOM    576  CG2 VAL    34      66.430  46.686  56.441  1.00  0.00           C  
ATOM    577 HG21 VAL    34      67.009  46.933  55.703  1.00  0.00           H  
ATOM    578 HG22 VAL    34      66.926  46.143  57.073  1.00  0.00           H  
ATOM    579 HG23 VAL    34      65.675  46.179  56.103  1.00  0.00           H  
ATOM    580  C   VAL    34      64.803  48.744  59.226  1.00  0.00           C  
ATOM    581  O   VAL    34      65.435  48.816  60.272  1.00  0.00           O  
ATOM    582  N   LEU    35      63.904  49.654  58.856  1.00  0.00           N  
ATOM    583  H   LEU    35      63.473  49.626  58.113  1.00  0.00           H  
ATOM    584  CA  LEU    35      63.572  50.793  59.697  1.00  0.00           C  
ATOM    585  HA  LEU    35      64.389  51.298  59.833  1.00  0.00           H  
ATOM    586  CB  LEU    35      62.536  51.690  59.019  1.00  0.00           C  
ATOM    587  HB2 LEU    35      61.831  51.130  58.658  1.00  0.00           H  
ATOM    588  HB3 LEU    35      62.130  52.257  59.693  1.00  0.00           H  
ATOM    589  CG  LEU    35      63.072  52.572  57.903  1.00  0.00           C  
ATOM    590  HG  LEU    35      63.589  52.046  57.273  1.00  0.00           H  
ATOM    591  CD1 LEU    35      61.916  53.203  57.147  1.00  0.00           C  
ATOM    592 HD11 LEU    35      62.262  53.765  56.436  1.00  0.00           H  
ATOM    593 HD12 LEU    35      61.360  52.506  56.766  1.00  0.00           H  
ATOM    594 HD13 LEU    35      61.387  53.742  57.756  1.00  0.00           H  
ATOM    595  CD2 LEU    35      63.966  53.637  58.519  1.00  0.00           C  
ATOM    596 HD21 LEU    35      64.317  54.210  57.819  1.00  0.00           H  
ATOM    597 HD22 LEU    35      63.451  54.170  59.144  1.00  0.00           H  
ATOM    598 HD23 LEU    35      64.701  53.211  58.987  1.00  0.00           H  
ATOM    599  C   LEU    35      63.047  50.347  61.037  1.00  0.00           C  
ATOM    600  O   LEU    35      63.444  50.892  62.058  1.00  0.00           O  
ATOM    601  N   VAL    36      62.187  49.335  61.039  1.00  0.00           N  
ATOM    602  H   VAL    36      61.876  48.964  60.328  1.00  0.00           H  
ATOM    603  CA  VAL    36      61.695  48.765  62.284  1.00  0.00           C  
ATOM    604  HA  VAL    36      61.226  49.458  62.775  1.00  0.00           H  
ATOM    605  CB  VAL    36      60.706  47.623  61.997  1.00  0.00           C  
ATOM    606  HB  VAL    36      61.107  46.998  61.372  1.00  0.00           H  
ATOM    607  CG1 VAL    36      60.384  46.886  63.273  1.00  0.00           C  
ATOM    608 HG11 VAL    36      59.760  46.168  63.084  1.00  0.00           H  
ATOM    609 HG12 VAL    36      61.199  46.516  63.647  1.00  0.00           H  
ATOM    610 HG13 VAL    36      59.986  47.500  63.910  1.00  0.00           H  
ATOM    611  CG2 VAL    36      59.439  48.195  61.387  1.00  0.00           C  
ATOM    612 HG21 VAL    36      58.814  47.476  61.205  1.00  0.00           H  
ATOM    613 HG22 VAL    36      59.037  48.824  62.006  1.00  0.00           H  
ATOM    614 HG23 VAL    36      59.656  48.651  60.559  1.00  0.00           H  
ATOM    615  C   VAL    36      62.853  48.276  63.150  1.00  0.00           C  
ATOM    616  O   VAL    36      62.887  48.547  64.349  1.00  0.00           O  
ATOM    617  N   CYS    37      63.817  47.595  62.530  1.00  0.00           N  
ATOM    618  H   CYS    37      63.790  47.370  61.700  1.00  0.00           H  
ATOM    619  CA  CYS    37      65.020  47.170  63.233  1.00  0.00           C  
ATOM    620  HA  CYS    37      64.723  46.645  63.993  1.00  0.00           H  
ATOM    621  CB  CYS    37      65.912  46.314  62.330  1.00  0.00           C  
ATOM    622  HB2 CYS    37      66.045  46.781  61.490  1.00  0.00           H  
ATOM    623  HB3 CYS    37      66.784  46.225  62.746  1.00  0.00           H  
ATOM    624  SG  CYS    37      65.264  44.668  61.983  1.00  0.00           S  
ATOM    625  HG  CYS    37      64.340  44.754  61.223  1.00  0.00           H  
ATOM    626  C   CYS    37      65.832  48.358  63.739  1.00  0.00           C  
ATOM    627  O   CYS    37      66.355  48.321  64.847  1.00  0.00           O  
ATOM    628  N   LEU    38      65.941  49.406  62.929  1.00  0.00           N  
ATOM    629  H   LEU    38      65.574  49.451  62.153  1.00  0.00           H  
ATOM    630  CA  LEU    38      66.707  50.587  63.298  1.00  0.00           C  
ATOM    631  HA  LEU    38      67.591  50.309  63.583  1.00  0.00           H  
ATOM    632  CB  LEU    38      66.848  51.515  62.086  1.00  0.00           C  
ATOM    633  HB2 LEU    38      65.964  51.695  61.730  1.00  0.00           H  
ATOM    634  HB3 LEU    38      67.210  52.363  62.387  1.00  0.00           H  
ATOM    635  CG  LEU    38      67.735  50.980  60.946  1.00  0.00           C  
ATOM    636  HG  LEU    38      67.436  50.097  60.677  1.00  0.00           H  
ATOM    637  CD1 LEU    38      67.628  51.910  59.744  1.00  0.00           C  
ATOM    638 HD11 LEU    38      68.186  51.575  59.025  1.00  0.00           H  
ATOM    639 HD12 LEU    38      66.706  51.949  59.446  1.00  0.00           H  
ATOM    640 HD13 LEU    38      67.924  52.799  59.995  1.00  0.00           H  
ATOM    641  CD2 LEU    38      69.173  50.867  61.430  1.00  0.00           C  
ATOM    642 HD21 LEU    38      69.731  50.530  60.712  1.00  0.00           H  
ATOM    643 HD22 LEU    38      69.492  51.741  61.704  1.00  0.00           H  
ATOM    644 HD23 LEU    38      69.214  50.258  62.184  1.00  0.00           H  
ATOM    645  C   LEU    38      66.052  51.316  64.466  1.00  0.00           C  
ATOM    646  O   LEU    38      66.741  51.827  65.346  1.00  0.00           O  
ATOM    647  N   ILE    39      64.724  51.306  64.496  1.00  0.00           N  
ATOM    648  H   ILE    39      64.235  51.004  63.856  1.00  0.00           H  
ATOM    649  CA  ILE    39      63.971  51.812  65.629  1.00  0.00           C  
ATOM    650  HA  ILE    39      64.213  52.741  65.766  1.00  0.00           H  
ATOM    651  CB  ILE    39      62.459  51.747  65.364  1.00  0.00           C  
ATOM    652  HB  ILE    39      62.227  50.864  65.035  1.00  0.00           H  
ATOM    653  CG2 ILE    39      61.692  51.984  66.655  1.00  0.00           C  
ATOM    654 HG21 ILE    39      60.739  51.941  66.478  1.00  0.00           H  
ATOM    655 HG22 ILE    39      61.931  51.303  67.303  1.00  0.00           H  
ATOM    656 HG23 ILE    39      61.916  52.859  67.009  1.00  0.00           H  
ATOM    657  CG1 ILE    39      62.074  52.772  64.296  1.00  0.00           C  
ATOM    658 HG12 ILE    39      62.116  53.661  64.682  1.00  0.00           H  
ATOM    659 HG13 ILE    39      62.727  52.743  63.580  1.00  0.00           H  
ATOM    660  CD1 ILE    39      60.697  52.552  63.715  1.00  0.00           C  
ATOM    661 HD11 ILE    39      60.515  53.232  63.047  1.00  0.00           H  
ATOM    662 HD12 ILE    39      60.656  51.675  63.303  1.00  0.00           H  
ATOM    663 HD13 ILE    39      60.035  52.608  64.422  1.00  0.00           H  
ATOM    664  C   ILE    39      64.311  51.011  66.861  1.00  0.00           C  
ATOM    665  O   ILE    39      64.625  51.574  67.907  1.00  0.00           O  
ATOM    666  N   PHE    40      64.289  49.691  66.717  1.00  0.00           N  
ATOM    667  H   PHE    40      64.065  49.290  65.990  1.00  0.00           H  
ATOM    668  CA  PHE    40      64.650  48.806  67.801  1.00  0.00           C  
ATOM    669  HA  PHE    40      64.060  49.013  68.542  1.00  0.00           H  
ATOM    670  CB  PHE    40      64.474  47.359  67.399  1.00  0.00           C  
ATOM    671  HB2 PHE    40      65.002  47.192  66.603  1.00  0.00           H  
ATOM    672  HB3 PHE    40      64.835  46.796  68.102  1.00  0.00           H  
ATOM    673  CG  PHE    40      63.072  46.946  67.133  1.00  0.00           C  
ATOM    674  CD1 PHE    40      62.809  45.715  66.556  1.00  0.00           C  
ATOM    675  HD1 PHE    40      63.513  45.148  66.335  1.00  0.00           H  
ATOM    676  CE1 PHE    40      61.511  45.324  66.307  1.00  0.00           C  
ATOM    677  HE1 PHE    40      61.341  44.496  65.920  1.00  0.00           H  
ATOM    678  CZ  PHE    40      60.464  46.160  66.632  1.00  0.00           C  
ATOM    679  HZ  PHE    40      59.588  45.894  66.468  1.00  0.00           H  
ATOM    680  CE2 PHE    40      60.716  47.392  67.201  1.00  0.00           C  
ATOM    681  HE2 PHE    40      60.011  47.958  67.417  1.00  0.00           H  
ATOM    682  CD2 PHE    40      62.016  47.781  67.448  1.00  0.00           C  
ATOM    683  HD2 PHE    40      62.184  48.612  67.830  1.00  0.00           H  
ATOM    684  C   PHE    40      66.084  49.019  68.232  1.00  0.00           C  
ATOM    685  O   PHE    40      66.394  48.861  69.404  1.00  0.00           O  
ATOM    686  N   SER    41      66.958  49.363  67.288  1.00  0.00           N  
ATOM    687  H   SER    41      66.752  49.456  66.458  1.00  0.00           H  
ATOM    688  CA  SER    41      68.357  49.614  67.585  1.00  0.00           C  
ATOM    689  HA  SER    41      68.706  48.865  68.093  1.00  0.00           H  
ATOM    690  CB  SER    41      69.156  49.729  66.302  1.00  0.00           C  
ATOM    691  HB2 SER    41      68.792  50.441  65.752  1.00  0.00           H  
ATOM    692  HB3 SER    41      70.073  49.970  66.508  1.00  0.00           H  
ATOM    693  OG  SER    41      69.132  48.521  65.589  1.00  0.00           O  
ATOM    694  HG  SER    41      68.350  48.367  65.325  1.00  0.00           H  
ATOM    695  C   SER    41      68.504  50.871  68.433  1.00  0.00           C  
ATOM    696  O   SER    41      69.269  50.892  69.394  1.00  0.00           O  
ATOM    697  N   VAL    42      67.694  51.884  68.163  1.00  0.00           N  
ATOM    698  H   VAL    42      67.190  51.945  67.469  1.00  0.00           H  
ATOM    699  CA  VAL    42      67.625  53.002  69.092  1.00  0.00           C  
ATOM    700  HA  VAL    42      68.508  53.399  69.153  1.00  0.00           H  
ATOM    701  CB  VAL    42      66.655  54.079  68.594  1.00  0.00           C  
ATOM    702  HB  VAL    42      65.800  53.677  68.373  1.00  0.00           H  
ATOM    703  CG1 VAL    42      66.432  55.108  69.686  1.00  0.00           C  
ATOM    704 HG11 VAL    42      65.818  55.789  69.369  1.00  0.00           H  
ATOM    705 HG12 VAL    42      66.057  54.674  70.468  1.00  0.00           H  
ATOM    706 HG13 VAL    42      67.278  55.520  69.920  1.00  0.00           H  
ATOM    707  CG2 VAL    42      67.225  54.731  67.345  1.00  0.00           C  
ATOM    708 HG21 VAL    42      66.613  55.413  67.028  1.00  0.00           H  
ATOM    709 HG22 VAL    42      68.081  55.137  67.554  1.00  0.00           H  
ATOM    710 HG23 VAL    42      67.346  54.059  66.655  1.00  0.00           H  
ATOM    711  C   VAL    42      67.195  52.507  70.470  1.00  0.00           C  
ATOM    712  O   VAL    42      67.834  52.817  71.477  1.00  0.00           O  
ATOM    713  N   LEU    43      66.146  51.690  70.499  1.00  0.00           N  
ATOM    714  H   LEU    43      65.707  51.451  69.799  1.00  0.00           H  
ATOM    715  CA  LEU    43      65.644  51.122  71.740  1.00  0.00           C  
ATOM    716  HA  LEU    43      65.472  51.858  72.348  1.00  0.00           H  
ATOM    717  CB  LEU    43      64.351  50.346  71.473  1.00  0.00           C  
ATOM    718  HB2 LEU    43      64.551  49.621  70.861  1.00  0.00           H  
ATOM    719  HB3 LEU    43      64.060  49.943  72.306  1.00  0.00           H  
ATOM    720  CG  LEU    43      63.186  51.156  70.896  1.00  0.00           C  
ATOM    721  HG  LEU    43      63.448  51.567  70.057  1.00  0.00           H  
ATOM    722  CD1 LEU    43      62.015  50.223  70.635  1.00  0.00           C  
ATOM    723 HD11 LEU    43      61.273  50.729  70.269  1.00  0.00           H  
ATOM    724 HD12 LEU    43      62.282  49.538  70.002  1.00  0.00           H  
ATOM    725 HD13 LEU    43      61.742  49.805  71.467  1.00  0.00           H  
ATOM    726  CD2 LEU    43      62.805  52.262  71.855  1.00  0.00           C  
ATOM    727 HD21 LEU    43      62.067  52.772  71.485  1.00  0.00           H  
ATOM    728 HD22 LEU    43      62.537  51.877  72.704  1.00  0.00           H  
ATOM    729 HD23 LEU    43      63.566  52.848  71.992  1.00  0.00           H  
ATOM    730  C   LEU    43      66.667  50.193  72.398  1.00  0.00           C  
ATOM    731  O   LEU    43      66.655  50.028  73.612  1.00  0.00           O  
ATOM    732  N   SER    44      67.569  49.608  71.598  1.00  0.00           N  
ATOM    733  H   SER    44      67.589  49.726  70.746  1.00  0.00           H  
ATOM    734  CA  SER    44      68.610  48.710  72.090  1.00  0.00           C  
ATOM    735  HA  SER    44      68.180  48.106  72.715  1.00  0.00           H  
ATOM    736  CB  SER    44      69.223  47.918  70.960  1.00  0.00           C  
ATOM    737  HB2 SER    44      69.583  47.085  71.304  1.00  0.00           H  
ATOM    738  HB3 SER    44      68.536  47.686  70.315  1.00  0.00           H  
ATOM    739  OG  SER    44      70.237  48.640  70.325  1.00  0.00           O  
ATOM    740  HG  SER    44      69.918  49.347  70.003  1.00  0.00           H  
ATOM    741  C   SER    44      69.715  49.466  72.818  1.00  0.00           C  
ATOM    742  O   SER    44      70.523  48.861  73.522  1.00  0.00           O  
ATOM    743  N   THR    45      69.731  50.789  72.687  1.00  0.00           N  
ATOM    744  H   THR    45      69.241  51.227  72.132  1.00  0.00           H  
ATOM    745  CA  THR    45      70.606  51.608  73.498  1.00  0.00           C  
ATOM    746  HA  THR    45      71.365  51.073  73.779  1.00  0.00           H  
ATOM    747  CB  THR    45      71.165  52.795  72.707  1.00  0.00           C  
ATOM    748  HB  THR    45      71.638  53.389  73.311  1.00  0.00           H  
ATOM    749  CG2 THR    45      72.121  52.289  71.655  1.00  0.00           C  
ATOM    750 HG21 THR    45      72.476  53.039  71.153  1.00  0.00           H  
ATOM    751 HG22 THR    45      72.850  51.812  72.082  1.00  0.00           H  
ATOM    752 HG23 THR    45      71.652  51.690  71.053  1.00  0.00           H  
ATOM    753  OG1 THR    45      70.093  53.528  72.091  1.00  0.00           O  
ATOM    754  HG1 THR    45      69.368  53.123  72.217  1.00  0.00           H  
ATOM    755  C   THR    45      69.839  52.089  74.704  1.00  0.00           C  
ATOM    756  O   THR    45      70.381  52.175  75.807  1.00  0.00           O  
ATOM    757  N   ILE    46      68.553  52.353  74.510  1.00  0.00           N  
ATOM    758  H   ILE    46      68.153  52.300  73.751  1.00  0.00           H  
ATOM    759  CA  ILE    46      67.712  52.765  75.620  1.00  0.00           C  
ATOM    760  HA  ILE    46      68.227  53.418  76.119  1.00  0.00           H  
ATOM    761  CB  ILE    46      66.405  53.381  75.125  1.00  0.00           C  
ATOM    762  HB  ILE    46      65.904  52.724  74.617  1.00  0.00           H  
ATOM    763  CG2 ILE    46      65.588  53.825  76.327  1.00  0.00           C  
ATOM    764 HG21 ILE    46      64.755  54.218  76.025  1.00  0.00           H  
ATOM    765 HG22 ILE    46      65.398  53.058  76.890  1.00  0.00           H  
ATOM    766 HG23 ILE    46      66.090  54.482  76.835  1.00  0.00           H  
ATOM    767  CG1 ILE    46      66.692  54.561  74.212  1.00  0.00           C  
ATOM    768 HG12 ILE    46      67.017  55.303  74.746  1.00  0.00           H  
ATOM    769 HG13 ILE    46      67.403  54.321  73.598  1.00  0.00           H  
ATOM    770  CD1 ILE    46      65.490  55.013  73.421  1.00  0.00           C  
ATOM    771 HD11 ILE    46      65.736  55.765  72.860  1.00  0.00           H  
ATOM    772 HD12 ILE    46      65.176  54.284  72.864  1.00  0.00           H  
ATOM    773 HD13 ILE    46      64.784  55.281  74.030  1.00  0.00           H  
ATOM    774  C   ILE    46      67.354  51.601  76.513  1.00  0.00           C  
ATOM    775  O   ILE    46      66.267  51.057  76.369  1.00  0.00           O  
ATOM    776  N   GLU    47      68.250  51.276  77.452  1.00  0.00           N  
ATOM    777  H   GLU    47      69.003  51.686  77.515  1.00  0.00           H  
ATOM    778  CA  GLU    47      68.102  50.222  78.475  1.00  0.00           C  
ATOM    779  HA  GLU    47      68.548  49.444  78.106  1.00  0.00           H  
ATOM    780  CB  GLU    47      68.738  50.689  79.780  1.00  0.00           C  
ATOM    781  HB2 GLU    47      69.669  50.905  79.615  1.00  0.00           H  
ATOM    782  HB3 GLU    47      68.303  51.508  80.066  1.00  0.00           H  
ATOM    783  CG  GLU    47      68.661  49.672  80.908  1.00  0.00           C  
ATOM    784  HG2 GLU    47      67.731  49.464  81.087  1.00  0.00           H  
ATOM    785  HG3 GLU    47      69.086  48.848  80.624  1.00  0.00           H  
ATOM    786  CD  GLU    47      69.312  50.153  82.174  1.00  0.00           C  
ATOM    787  OE1 GLU    47      69.821  51.248  82.178  1.00  0.00           O  
ATOM    788  OE2 GLU    47      69.300  49.424  83.138  1.00  0.00           O  
ATOM    789  C   GLU    47      66.662  49.791  78.762  1.00  0.00           C  
ATOM    790  O   GLU    47      66.302  48.618  78.613  1.00  0.00           O  
ATOM    791  N   GLN    48      65.837  50.762  79.164  1.00  0.00           N  
ATOM    792  H   GLN    48      66.101  51.573  79.274  1.00  0.00           H  
ATOM    793  CA  GLN    48      64.413  50.579  79.463  1.00  0.00           C  
ATOM    794  HA  GLN    48      64.375  50.163  80.338  1.00  0.00           H  
ATOM    795  CB  GLN    48      63.714  51.935  79.449  1.00  0.00           C  
ATOM    796  HB2 GLN    48      64.137  52.512  80.104  1.00  0.00           H  
ATOM    797  HB3 GLN    48      63.846  52.346  78.580  1.00  0.00           H  
ATOM    798  CG  GLN    48      62.229  51.873  79.740  1.00  0.00           C  
ATOM    799  HG2 GLN    48      61.801  51.276  79.106  1.00  0.00           H  
ATOM    800  HG3 GLN    48      62.089  51.497  80.623  1.00  0.00           H  
ATOM    801  CD  GLN    48      61.579  53.237  79.665  1.00  0.00           C  
ATOM    802  OE1 GLN    48      62.227  54.228  79.320  1.00  0.00           O  
ATOM    803  NE2 GLN    48      60.290  53.297  79.980  1.00  0.00           N  
ATOM    804 HE21 GLN    48      59.871  52.584  80.216  1.00  0.00           H  
ATOM    805 HE22 GLN    48      59.874  54.049  79.948  1.00  0.00           H  
ATOM    806  C   GLN    48      63.687  49.646  78.499  1.00  0.00           C  
ATOM    807  O   GLN    48      62.828  48.863  78.903  1.00  0.00           O  
ATOM    808  N   TYR    49      64.019  49.755  77.225  1.00  0.00           N  
ATOM    809  H   TYR    49      64.620  50.300  76.940  1.00  0.00           H  
ATOM    810  CA  TYR    49      63.407  48.970  76.184  1.00  0.00           C  
ATOM    811  HA  TYR    49      62.642  48.504  76.555  1.00  0.00           H  
ATOM    812  CB  TYR    49      62.942  49.879  75.063  1.00  0.00           C  
ATOM    813  HB2 TYR    49      63.716  50.264  74.623  1.00  0.00           H  
ATOM    814  HB3 TYR    49      62.471  49.351  74.399  1.00  0.00           H  
ATOM    815  CG  TYR    49      62.044  50.987  75.543  1.00  0.00           C  
ATOM    816  CD1 TYR    49      62.489  52.293  75.493  1.00  0.00           C  
ATOM    817  HD1 TYR    49      63.339  52.481  75.165  1.00  0.00           H  
ATOM    818  CE1 TYR    49      61.679  53.319  75.928  1.00  0.00           C  
ATOM    819  HE1 TYR    49      61.978  54.199  75.893  1.00  0.00           H  
ATOM    820  CZ  TYR    49      60.413  53.030  76.419  1.00  0.00           C  
ATOM    821  OH  TYR    49      59.602  54.052  76.856  1.00  0.00           O  
ATOM    822  HH  TYR    49      58.871  53.735  77.123  1.00  0.00           H  
ATOM    823  CE2 TYR    49      59.968  51.725  76.474  1.00  0.00           C  
ATOM    824  HE2 TYR    49      59.120  51.536  76.805  1.00  0.00           H  
ATOM    825  CD2 TYR    49      60.783  50.700  76.037  1.00  0.00           C  
ATOM    826  HD2 TYR    49      60.486  49.820  76.074  1.00  0.00           H  
ATOM    827  C   TYR    49      64.377  47.940  75.652  1.00  0.00           C  
ATOM    828  O   TYR    49      63.944  46.872  75.233  1.00  0.00           O  
ATOM    829  N   ALA    50      65.677  48.266  75.698  1.00  0.00           N  
ATOM    830  H   ALA    50      65.952  49.010  76.031  1.00  0.00           H  
ATOM    831  CA  ALA    50      66.773  47.422  75.201  1.00  0.00           C  
ATOM    832  HA  ALA    50      66.699  47.415  74.234  1.00  0.00           H  
ATOM    833  CB  ALA    50      68.110  47.988  75.626  1.00  0.00           C  
ATOM    834  HB1 ALA    50      68.823  47.421  75.291  1.00  0.00           H  
ATOM    835  HB2 ALA    50      68.212  48.883  75.265  1.00  0.00           H  
ATOM    836  HB3 ALA    50      68.154  48.023  76.594  1.00  0.00           H  
ATOM    837  C   ALA    50      66.674  46.006  75.698  1.00  0.00           C  
ATOM    838  O   ALA    50      66.826  45.049  74.936  1.00  0.00           O  
ATOM    839  N   ALA    51      66.362  45.878  76.986  1.00  0.00           N  
ATOM    840  H   ALA    51      66.283  46.551  77.515  1.00  0.00           H  
ATOM    841  CA  ALA    51      66.120  44.593  77.642  1.00  0.00           C  
ATOM    842  HA  ALA    51      66.987  44.189  77.805  1.00  0.00           H  
ATOM    843  CB  ALA    51      65.376  44.827  78.946  1.00  0.00           C  
ATOM    844  HB1 ALA    51      65.214  43.977  79.383  1.00  0.00           H  
ATOM    845  HB2 ALA    51      65.910  45.392  79.526  1.00  0.00           H  
ATOM    846  HB3 ALA    51      64.529  45.262  78.762  1.00  0.00           H  
ATOM    847  C   ALA    51      65.324  43.612  76.770  1.00  0.00           C  
ATOM    848  O   ALA    51      65.581  42.409  76.793  1.00  0.00           O  
ATOM    849  N   LEU    52      64.351  44.123  76.022  1.00  0.00           N  
ATOM    850  H   LEU    52      64.151  44.959  76.007  1.00  0.00           H  
ATOM    851  CA  LEU    52      63.532  43.303  75.156  1.00  0.00           C  
ATOM    852  HA  LEU    52      63.744  42.373  75.331  1.00  0.00           H  
ATOM    853  CB  LEU    52      62.057  43.567  75.451  1.00  0.00           C  
ATOM    854  HB2 LEU    52      61.858  44.490  75.230  1.00  0.00           H  
ATOM    855  HB3 LEU    52      61.520  43.013  74.864  1.00  0.00           H  
ATOM    856  CG  LEU    52      61.627  43.306  76.899  1.00  0.00           C  
ATOM    857  HG  LEU    52      62.146  43.854  77.508  1.00  0.00           H  
ATOM    858  CD1 LEU    52      60.159  43.670  77.062  1.00  0.00           C  
ATOM    859 HD11 LEU    52      59.884  43.506  77.978  1.00  0.00           H  
ATOM    860 HD12 LEU    52      60.033  44.608  76.850  1.00  0.00           H  
ATOM    861 HD13 LEU    52      59.623  43.129  76.462  1.00  0.00           H  
ATOM    862  CD2 LEU    52      61.872  41.844  77.239  1.00  0.00           C  
ATOM    863 HD21 LEU    52      61.601  41.675  78.155  1.00  0.00           H  
ATOM    864 HD22 LEU    52      61.356  41.282  76.640  1.00  0.00           H  
ATOM    865 HD23 LEU    52      62.815  41.642  77.139  1.00  0.00           H  
ATOM    866  C   LEU    52      63.821  43.581  73.686  1.00  0.00           C  
ATOM    867  O   LEU    52      63.651  42.698  72.850  1.00  0.00           O  
ATOM    868  N   ALA    53      64.217  44.818  73.381  1.00  0.00           N  
ATOM    869  H   ALA    53      64.397  45.415  73.974  1.00  0.00           H  
ATOM    870  CA  ALA    53      64.386  45.285  72.007  1.00  0.00           C  
ATOM    871  HA  ALA    53      63.558  45.093  71.540  1.00  0.00           H  
ATOM    872  CB  ALA    53      64.654  46.780  71.979  1.00  0.00           C  
ATOM    873  HB1 ALA    53      64.763  47.072  71.061  1.00  0.00           H  
ATOM    874  HB2 ALA    53      63.907  47.250  72.381  1.00  0.00           H  
ATOM    875  HB3 ALA    53      65.463  46.973  72.478  1.00  0.00           H  
ATOM    876  C   ALA    53      65.506  44.562  71.298  1.00  0.00           C  
ATOM    877  O   ALA    53      65.379  44.241  70.121  1.00  0.00           O  
ATOM    878  N   THR    54      66.603  44.306  72.004  1.00  0.00           N  
ATOM    879  H   THR    54      66.720  44.534  72.825  1.00  0.00           H  
ATOM    880  CA  THR    54      67.717  43.593  71.399  1.00  0.00           C  
ATOM    881  HA  THR    54      67.913  44.026  70.553  1.00  0.00           H  
ATOM    882  CB  THR    54      68.977  43.663  72.265  1.00  0.00           C  
ATOM    883  HB  THR    54      68.838  43.152  73.078  1.00  0.00           H  
ATOM    884  CG2 THR    54      70.147  43.100  71.476  1.00  0.00           C  
ATOM    885 HG21 THR    54      70.951  43.140  72.017  1.00  0.00           H  
ATOM    886 HG22 THR    54      69.963  42.178  71.238  1.00  0.00           H  
ATOM    887 HG23 THR    54      70.274  43.622  70.669  1.00  0.00           H  
ATOM    888  OG1 THR    54      69.261  45.025  72.598  1.00  0.00           O  
ATOM    889  HG1 THR    54      69.952  45.059  73.074  1.00  0.00           H  
ATOM    890  C   THR    54      67.341  42.138  71.150  1.00  0.00           C  
ATOM    891  O   THR    54      67.740  41.554  70.144  1.00  0.00           O  
ATOM    892  N   GLY    55      66.551  41.565  72.055  1.00  0.00           N  
ATOM    893  H   GLY    55      66.302  41.945  72.785  1.00  0.00           H  
ATOM    894  CA  GLY    55      66.035  40.215  71.872  1.00  0.00           C  
ATOM    895  HA2 GLY    55      66.767  39.600  71.710  1.00  0.00           H  
ATOM    896  HA3 GLY    55      65.589  39.919  72.681  1.00  0.00           H  
ATOM    897  C   GLY    55      65.061  40.183  70.700  1.00  0.00           C  
ATOM    898  O   GLY    55      65.056  39.240  69.911  1.00  0.00           O  
ATOM    899  N   THR    56      64.259  41.235  70.580  1.00  0.00           N  
ATOM    900  H   THR    56      64.248  41.893  71.134  1.00  0.00           H  
ATOM    901  CA  THR    56      63.320  41.364  69.487  1.00  0.00           C  
ATOM    902  HA  THR    56      62.729  40.595  69.493  1.00  0.00           H  
ATOM    903  CB  THR    56      62.452  42.620  69.643  1.00  0.00           C  
ATOM    904  HB  THR    56      63.017  43.407  69.603  1.00  0.00           H  
ATOM    905  CG2 THR    56      61.427  42.667  68.527  1.00  0.00           C  
ATOM    906 HG21 THR    56      60.878  43.461  68.625  1.00  0.00           H  
ATOM    907 HG22 THR    56      61.882  42.693  67.671  1.00  0.00           H  
ATOM    908 HG23 THR    56      60.865  41.878  68.570  1.00  0.00           H  
ATOM    909  OG1 THR    56      61.770  42.578  70.903  1.00  0.00           O  
ATOM    910  HG1 THR    56      62.326  42.667  71.526  1.00  0.00           H  
ATOM    911  C   THR    56      64.082  41.417  68.183  1.00  0.00           C  
ATOM    912  O   THR    56      63.738  40.717  67.236  1.00  0.00           O  
ATOM    913  N   LEU    57      65.149  42.211  68.169  1.00  0.00           N  
ATOM    914  H   LEU    57      65.364  42.718  68.829  1.00  0.00           H  
ATOM    915  CA  LEU    57      66.060  42.306  67.045  1.00  0.00           C  
ATOM    916  HA  LEU    57      65.554  42.619  66.279  1.00  0.00           H  
ATOM    917  CB  LEU    57      67.171  43.295  67.365  1.00  0.00           C  
ATOM    918  HB2 LEU    57      67.457  43.161  68.282  1.00  0.00           H  
ATOM    919  HB3 LEU    57      67.935  43.104  66.799  1.00  0.00           H  
ATOM    920  CG  LEU    57      66.772  44.744  67.181  1.00  0.00           C  
ATOM    921  HG  LEU    57      65.902  44.918  67.573  1.00  0.00           H  
ATOM    922  CD1 LEU    57      67.758  45.665  67.890  1.00  0.00           C  
ATOM    923 HD11 LEU    57      67.488  46.588  67.762  1.00  0.00           H  
ATOM    924 HD12 LEU    57      67.769  45.460  68.838  1.00  0.00           H  
ATOM    925 HD13 LEU    57      68.646  45.534  67.521  1.00  0.00           H  
ATOM    926  CD2 LEU    57      66.728  45.012  65.688  1.00  0.00           C  
ATOM    927 HD21 LEU    57      66.475  45.935  65.532  1.00  0.00           H  
ATOM    928 HD22 LEU    57      67.603  44.848  65.304  1.00  0.00           H  
ATOM    929 HD23 LEU    57      66.078  44.424  65.273  1.00  0.00           H  
ATOM    930  C   LEU    57      66.646  40.970  66.681  1.00  0.00           C  
ATOM    931  O   LEU    57      66.696  40.628  65.509  1.00  0.00           O  
ATOM    932  N   PHE    58      67.047  40.195  67.676  1.00  0.00           N  
ATOM    933  H   PHE    58      67.063  40.436  68.501  1.00  0.00           H  
ATOM    934  CA  PHE    58      67.503  38.839  67.433  1.00  0.00           C  
ATOM    935  HA  PHE    58      68.323  38.871  66.916  1.00  0.00           H  
ATOM    936  CB  PHE    58      67.803  38.150  68.766  1.00  0.00           C  
ATOM    937  HB2 PHE    58      68.710  38.373  69.026  1.00  0.00           H  
ATOM    938  HB3 PHE    58      67.215  38.523  69.441  1.00  0.00           H  
ATOM    939  CG  PHE    58      67.660  36.658  68.791  1.00  0.00           C  
ATOM    940  CD1 PHE    58      68.629  35.830  68.252  1.00  0.00           C  
ATOM    941  HD1 PHE    58      69.375  36.204  67.842  1.00  0.00           H  
ATOM    942  CE1 PHE    58      68.504  34.459  68.314  1.00  0.00           C  
ATOM    943  HE1 PHE    58      69.160  33.914  67.942  1.00  0.00           H  
ATOM    944  CZ  PHE    58      67.406  33.897  68.928  1.00  0.00           C  
ATOM    945  HZ  PHE    58      67.322  32.972  68.977  1.00  0.00           H  
ATOM    946  CE2 PHE    58      66.433  34.707  69.469  1.00  0.00           C  
ATOM    947  HE2 PHE    58      65.690  34.329  69.881  1.00  0.00           H  
ATOM    948  CD2 PHE    58      66.559  36.077  69.400  1.00  0.00           C  
ATOM    949  HD2 PHE    58      65.897  36.618  69.766  1.00  0.00           H  
ATOM    950  C   PHE    58      66.498  38.053  66.595  1.00  0.00           C  
ATOM    951  O   PHE    58      66.875  37.448  65.592  1.00  0.00           O  
ATOM    952  N   TRP    59      65.226  38.093  66.986  1.00  0.00           N  
ATOM    953  H   TRP    59      64.951  38.496  67.695  1.00  0.00           H  
ATOM    954  CA  TRP    59      64.174  37.435  66.215  1.00  0.00           C  
ATOM    955  HA  TRP    59      64.433  36.505  66.117  1.00  0.00           H  
ATOM    956  CB  TRP    59      62.841  37.533  66.950  1.00  0.00           C  
ATOM    957  HB2 TRP    59      62.643  38.467  67.123  1.00  0.00           H  
ATOM    958  HB3 TRP    59      62.137  37.196  66.374  1.00  0.00           H  
ATOM    959  CG  TRP    59      62.813  36.783  68.242  1.00  0.00           C  
ATOM    960  CD1 TRP    59      62.744  37.316  69.492  1.00  0.00           C  
ATOM    961  HD1 TRP    59      62.706  38.226  69.681  1.00  0.00           H  
ATOM    962  NE1 TRP    59      62.738  36.319  70.433  1.00  0.00           N  
ATOM    963  HE1 TRP    59      62.703  36.435  71.284  1.00  0.00           H  
ATOM    964  CE2 TRP    59      62.796  35.107  69.795  1.00  0.00           C  
ATOM    965  CZ2 TRP    59      62.810  33.823  70.316  1.00  0.00           C  
ATOM    966  HZ2 TRP    59      62.776  33.674  71.233  1.00  0.00           H  
ATOM    967  CH2 TRP    59      62.877  32.763  69.411  1.00  0.00           C  
ATOM    968  HH2 TRP    59      62.889  31.891  69.733  1.00  0.00           H  
ATOM    969  CZ3 TRP    59      62.925  32.978  68.057  1.00  0.00           C  
ATOM    970  HZ3 TRP    59      62.970  32.251  67.479  1.00  0.00           H  
ATOM    971  CE3 TRP    59      62.908  34.266  67.538  1.00  0.00           C  
ATOM    972  HE3 TRP    59      62.938  34.406  66.619  1.00  0.00           H  
ATOM    973  CD2 TRP    59      62.845  35.348  68.420  1.00  0.00           C  
ATOM    974  C   TRP    59      64.022  38.037  64.816  1.00  0.00           C  
ATOM    975  O   TRP    59      63.892  37.307  63.830  1.00  0.00           O  
ATOM    976  N   MET    60      64.062  39.370  64.739  1.00  0.00           N  
ATOM    977  H   MET    60      64.159  39.880  65.424  1.00  0.00           H  
ATOM    978  CA  MET    60      63.944  40.093  63.476  1.00  0.00           C  
ATOM    979  HA  MET    60      63.072  39.897  63.098  1.00  0.00           H  
ATOM    980  CB  MET    60      64.063  41.604  63.705  1.00  0.00           C  
ATOM    981  HB2 MET    60      64.881  41.776  64.196  1.00  0.00           H  
ATOM    982  HB3 MET    60      64.153  42.039  62.843  1.00  0.00           H  
ATOM    983  CG  MET    60      62.907  42.253  64.453  1.00  0.00           C  
ATOM    984  HG2 MET    60      62.728  41.748  65.261  1.00  0.00           H  
ATOM    985  HG3 MET    60      63.168  43.146  64.728  1.00  0.00           H  
ATOM    986  SD  MET    60      61.397  42.356  63.477  1.00  0.00           S  
ATOM    987  CE  MET    60      61.859  43.598  62.273  1.00  0.00           C  
ATOM    988  HE1 MET    60      61.060  43.972  61.870  1.00  0.00           H  
ATOM    989  HE2 MET    60      62.360  44.304  62.712  1.00  0.00           H  
ATOM    990  HE3 MET    60      62.408  43.193  61.584  1.00  0.00           H  
ATOM    991  C   MET    60      65.020  39.647  62.512  1.00  0.00           C  
ATOM    992  O   MET    60      64.767  39.479  61.323  1.00  0.00           O  
ATOM    993  N   GLU    61      66.219  39.473  63.044  1.00  0.00           N  
ATOM    994  H   GLU    61      66.382  39.586  63.881  1.00  0.00           H  
ATOM    995  CA  GLU    61      67.373  39.078  62.281  1.00  0.00           C  
ATOM    996  HA  GLU    61      67.382  39.591  61.458  1.00  0.00           H  
ATOM    997  CB  GLU    61      68.623  39.374  63.068  1.00  0.00           C  
ATOM    998  HB2 GLU    61      68.553  38.973  63.949  1.00  0.00           H  
ATOM    999  HB3 GLU    61      69.385  38.965  62.630  1.00  0.00           H  
ATOM   1000  CG  GLU    61      68.859  40.851  63.207  1.00  0.00           C  
ATOM   1001  HG2 GLU    61      69.107  41.212  62.342  1.00  0.00           H  
ATOM   1002  HG3 GLU    61      68.028  41.279  63.466  1.00  0.00           H  
ATOM   1003  CD  GLU    61      69.915  41.207  64.199  1.00  0.00           C  
ATOM   1004  OE1 GLU    61      71.080  41.267  63.871  1.00  0.00           O  
ATOM   1005  OE2 GLU    61      69.535  41.445  65.318  1.00  0.00           O  
ATOM   1006  C   GLU    61      67.319  37.631  61.892  1.00  0.00           C  
ATOM   1007  O   GLU    61      67.693  37.284  60.787  1.00  0.00           O  
ATOM   1008  N   ILE    62      66.777  36.770  62.737  1.00  0.00           N  
ATOM   1009  H   ILE    62      66.541  36.937  63.547  1.00  0.00           H  
ATOM   1010  CA  ILE    62      66.553  35.409  62.265  1.00  0.00           C  
ATOM   1011  HA  ILE    62      67.423  35.001  62.132  1.00  0.00           H  
ATOM   1012  CB  ILE    62      65.790  34.566  63.287  1.00  0.00           C  
ATOM   1013  HB  ILE    62      65.024  35.070  63.604  1.00  0.00           H  
ATOM   1014  CG2 ILE    62      65.291  33.286  62.636  1.00  0.00           C  
ATOM   1015 HG21 ILE    62      64.808  32.757  63.290  1.00  0.00           H  
ATOM   1016 HG22 ILE    62      64.700  33.507  61.899  1.00  0.00           H  
ATOM   1017 HG23 ILE    62      66.046  32.777  62.303  1.00  0.00           H  
ATOM   1018  CG1 ILE    62      66.682  34.250  64.477  1.00  0.00           C  
ATOM   1019 HG12 ILE    62      67.370  33.623  64.204  1.00  0.00           H  
ATOM   1020 HG13 ILE    62      67.133  35.060  64.763  1.00  0.00           H  
ATOM   1021  CD1 ILE    62      65.918  33.674  65.632  1.00  0.00           C  
ATOM   1022 HD11 ILE    62      66.528  33.490  66.364  1.00  0.00           H  
ATOM   1023 HD12 ILE    62      65.245  34.309  65.924  1.00  0.00           H  
ATOM   1024 HD13 ILE    62      65.486  32.850  65.356  1.00  0.00           H  
ATOM   1025  C   ILE    62      65.783  35.435  60.955  1.00  0.00           C  
ATOM   1026  O   ILE    62      66.182  34.805  59.974  1.00  0.00           O  
ATOM   1027  N   VAL    63      64.705  36.210  60.930  1.00  0.00           N  
ATOM   1028  H   VAL    63      64.407  36.649  61.607  1.00  0.00           H  
ATOM   1029  CA  VAL    63      63.933  36.370  59.714  1.00  0.00           C  
ATOM   1030  HA  VAL    63      63.641  35.488  59.434  1.00  0.00           H  
ATOM   1031  CB  VAL    63      62.707  37.260  59.976  1.00  0.00           C  
ATOM   1032  HB  VAL    63      62.989  38.104  60.363  1.00  0.00           H  
ATOM   1033  CG1 VAL    63      61.994  37.566  58.668  1.00  0.00           C  
ATOM   1034 HG11 VAL    63      61.223  38.127  58.843  1.00  0.00           H  
ATOM   1035 HG12 VAL    63      62.601  38.029  58.069  1.00  0.00           H  
ATOM   1036 HG13 VAL    63      61.703  36.737  58.256  1.00  0.00           H  
ATOM   1037  CG2 VAL    63      61.782  36.560  60.958  1.00  0.00           C  
ATOM   1038 HG21 VAL    63      61.007  37.118  61.127  1.00  0.00           H  
ATOM   1039 HG22 VAL    63      61.495  35.712  60.584  1.00  0.00           H  
ATOM   1040 HG23 VAL    63      62.254  36.402  61.791  1.00  0.00           H  
ATOM   1041  C   VAL    63      64.774  36.975  58.593  1.00  0.00           C  
ATOM   1042  O   VAL    63      64.852  36.409  57.503  1.00  0.00           O  
ATOM   1043  N   LEU    64      65.367  38.137  58.863  1.00  0.00           N  
ATOM   1044  H   LEU    64      65.376  38.496  59.644  1.00  0.00           H  
ATOM   1045  CA  LEU    64      66.062  38.912  57.846  1.00  0.00           C  
ATOM   1046  HA  LEU    64      65.443  38.995  57.104  1.00  0.00           H  
ATOM   1047  CB  LEU    64      66.438  40.285  58.393  1.00  0.00           C  
ATOM   1048  HB2 LEU    64      66.846  40.169  59.265  1.00  0.00           H  
ATOM   1049  HB3 LEU    64      67.112  40.675  57.814  1.00  0.00           H  
ATOM   1050  CG  LEU    64      65.281  41.270  58.524  1.00  0.00           C  
ATOM   1051  HG  LEU    64      64.584  40.914  59.097  1.00  0.00           H  
ATOM   1052  CD1 LEU    64      65.790  42.559  59.155  1.00  0.00           C  
ATOM   1053 HD11 LEU    64      65.057  43.189  59.240  1.00  0.00           H  
ATOM   1054 HD12 LEU    64      66.155  42.367  60.033  1.00  0.00           H  
ATOM   1055 HD13 LEU    64      66.482  42.943  58.594  1.00  0.00           H  
ATOM   1056  CD2 LEU    64      64.691  41.513  57.142  1.00  0.00           C  
ATOM   1057 HD21 LEU    64      63.953  42.139  57.210  1.00  0.00           H  
ATOM   1058 HD22 LEU    64      65.373  41.881  56.559  1.00  0.00           H  
ATOM   1059 HD23 LEU    64      64.370  40.674  56.775  1.00  0.00           H  
ATOM   1060  C   LEU    64      67.303  38.240  57.329  1.00  0.00           C  
ATOM   1061  O   LEU    64      67.471  38.124  56.128  1.00  0.00           O  
ATOM   1062  N   VAL    65      68.165  37.796  58.226  1.00  0.00           N  
ATOM   1063  H   VAL    65      68.052  37.888  59.074  1.00  0.00           H  
ATOM   1064  CA  VAL    65      69.397  37.103  57.870  1.00  0.00           C  
ATOM   1065  HA  VAL    65      69.956  37.739  57.397  1.00  0.00           H  
ATOM   1066  CB  VAL    65      70.120  36.613  59.138  1.00  0.00           C  
ATOM   1067  HB  VAL    65      69.490  36.124  59.689  1.00  0.00           H  
ATOM   1068  CG1 VAL    65      71.255  35.681  58.784  1.00  0.00           C  
ATOM   1069 HG11 VAL    65      71.696  35.385  59.596  1.00  0.00           H  
ATOM   1070 HG12 VAL    65      70.906  34.912  58.307  1.00  0.00           H  
ATOM   1071 HG13 VAL    65      71.893  36.147  58.221  1.00  0.00           H  
ATOM   1072  CG2 VAL    65      70.651  37.810  59.905  1.00  0.00           C  
ATOM   1073 HG21 VAL    65      71.107  37.505  60.705  1.00  0.00           H  
ATOM   1074 HG22 VAL    65      71.272  38.303  59.346  1.00  0.00           H  
ATOM   1075 HG23 VAL    65      69.913  38.388  60.155  1.00  0.00           H  
ATOM   1076  C   VAL    65      69.139  35.924  56.951  1.00  0.00           C  
ATOM   1077  O   VAL    65      69.803  35.788  55.924  1.00  0.00           O  
ATOM   1078  N   VAL    66      68.177  35.073  57.317  1.00  0.00           N  
ATOM   1079  H   VAL    66      67.716  35.144  58.040  1.00  0.00           H  
ATOM   1080  CA  VAL    66      67.833  33.927  56.485  1.00  0.00           C  
ATOM   1081  HA  VAL    66      68.642  33.413  56.339  1.00  0.00           H  
ATOM   1082  CB  VAL    66      66.794  33.047  57.193  1.00  0.00           C  
ATOM   1083  HB  VAL    66      66.054  33.597  57.495  1.00  0.00           H  
ATOM   1084  CG1 VAL    66      66.252  32.002  56.231  1.00  0.00           C  
ATOM   1085 HG11 VAL    66      65.597  31.451  56.687  1.00  0.00           H  
ATOM   1086 HG12 VAL    66      65.833  32.444  55.476  1.00  0.00           H  
ATOM   1087 HG13 VAL    66      66.980  31.444  55.916  1.00  0.00           H  
ATOM   1088  CG2 VAL    66      67.445  32.374  58.392  1.00  0.00           C  
ATOM   1089 HG21 VAL    66      66.793  31.816  58.844  1.00  0.00           H  
ATOM   1090 HG22 VAL    66      68.187  31.825  58.092  1.00  0.00           H  
ATOM   1091 HG23 VAL    66      67.771  33.051  59.006  1.00  0.00           H  
ATOM   1092  C   VAL    66      67.297  34.370  55.135  1.00  0.00           C  
ATOM   1093  O   VAL    66      67.723  33.866  54.093  1.00  0.00           O  
ATOM   1094  N   PHE    67      66.377  35.328  55.169  1.00  0.00           N  
ATOM   1095  H   PHE    67      66.071  35.660  55.901  1.00  0.00           H  
ATOM   1096  CA  PHE    67      65.793  35.914  53.977  1.00  0.00           C  
ATOM   1097  HA  PHE    67      65.319  35.216  53.498  1.00  0.00           H  
ATOM   1098  CB  PHE    67      64.823  37.014  54.379  1.00  0.00           C  
ATOM   1099  HB2 PHE    67      63.978  36.609  54.629  1.00  0.00           H  
ATOM   1100  HB3 PHE    67      65.168  37.461  55.168  1.00  0.00           H  
ATOM   1101  CG  PHE    67      64.572  38.033  53.321  1.00  0.00           C  
ATOM   1102  CD1 PHE    67      64.347  37.669  52.003  1.00  0.00           C  
ATOM   1103  HD1 PHE    67      64.355  36.770  51.764  1.00  0.00           H  
ATOM   1104  CE1 PHE    67      64.111  38.633  51.042  1.00  0.00           C  
ATOM   1105  HE1 PHE    67      63.961  38.384  50.159  1.00  0.00           H  
ATOM   1106  CZ  PHE    67      64.098  39.965  51.396  1.00  0.00           C  
ATOM   1107  HZ  PHE    67      63.938  40.616  50.751  1.00  0.00           H  
ATOM   1108  CE2 PHE    67      64.321  40.333  52.702  1.00  0.00           C  
ATOM   1109  HE2 PHE    67      64.313  41.232  52.939  1.00  0.00           H  
ATOM   1110  CD2 PHE    67      64.556  39.373  53.657  1.00  0.00           C  
ATOM   1111  HD2 PHE    67      64.706  39.628  54.539  1.00  0.00           H  
ATOM   1112  C   PHE    67      66.848  36.461  53.042  1.00  0.00           C  
ATOM   1113  O   PHE    67      66.830  36.171  51.850  1.00  0.00           O  
ATOM   1114  N   PHE    68      67.749  37.255  53.599  1.00  0.00           N  
ATOM   1115  H   PHE    68      67.736  37.454  54.436  1.00  0.00           H  
ATOM   1116  CA  PHE    68      68.843  37.874  52.886  1.00  0.00           C  
ATOM   1117  HA  PHE    68      68.464  38.439  52.195  1.00  0.00           H  
ATOM   1118  CB  PHE    68      69.682  38.707  53.839  1.00  0.00           C  
ATOM   1119  HB2 PHE    68      69.895  38.170  54.618  1.00  0.00           H  
ATOM   1120  HB3 PHE    68      70.522  38.924  53.406  1.00  0.00           H  
ATOM   1121  CG  PHE    68      69.039  39.967  54.290  1.00  0.00           C  
ATOM   1122  CD1 PHE    68      67.924  40.459  53.644  1.00  0.00           C  
ATOM   1123  HD1 PHE    68      67.579  40.007  52.908  1.00  0.00           H  
ATOM   1124  CE1 PHE    68      67.320  41.615  54.082  1.00  0.00           C  
ATOM   1125  HE1 PHE    68      66.570  41.944  53.642  1.00  0.00           H  
ATOM   1126  CZ  PHE    68      67.827  42.282  55.170  1.00  0.00           C  
ATOM   1127  HZ  PHE    68      67.413  43.058  55.471  1.00  0.00           H  
ATOM   1128  CE2 PHE    68      68.945  41.808  55.817  1.00  0.00           C  
ATOM   1129  HE2 PHE    68      69.291  42.267  56.548  1.00  0.00           H  
ATOM   1130  CD2 PHE    68      69.548  40.653  55.378  1.00  0.00           C  
ATOM   1131  HD2 PHE    68      70.303  40.331  55.815  1.00  0.00           H  
ATOM   1132  C   PHE    68      69.723  36.839  52.249  1.00  0.00           C  
ATOM   1133  O   PHE    68      70.037  36.944  51.073  1.00  0.00           O  
ATOM   1134  N   GLY    69      70.108  35.829  53.021  1.00  0.00           N  
ATOM   1135  H   GLY    69      69.908  35.758  53.854  1.00  0.00           H  
ATOM   1136  CA  GLY    69      70.918  34.739  52.503  1.00  0.00           C  
ATOM   1137  HA2 GLY    69      71.818  35.052  52.322  1.00  0.00           H  
ATOM   1138  HA3 GLY    69      70.990  34.036  53.167  1.00  0.00           H  
ATOM   1139  C   GLY    69      70.298  34.190  51.235  1.00  0.00           C  
ATOM   1140  O   GLY    69      70.948  34.151  50.190  1.00  0.00           O  
ATOM   1141  N   THR    70      69.034  33.786  51.339  1.00  0.00           N  
ATOM   1142  H   THR    70      68.587  33.818  52.073  1.00  0.00           H  
ATOM   1143  CA  THR    70      68.282  33.249  50.217  1.00  0.00           C  
ATOM   1144  HA  THR    70      68.727  32.435  49.934  1.00  0.00           H  
ATOM   1145  CB  THR    70      66.840  32.924  50.636  1.00  0.00           C  
ATOM   1146  HB  THR    70      66.413  33.736  50.950  1.00  0.00           H  
ATOM   1147  CG2 THR    70      66.057  32.383  49.451  1.00  0.00           C  
ATOM   1148 HG21 THR    70      65.149  32.182  49.727  1.00  0.00           H  
ATOM   1149 HG22 THR    70      66.040  33.047  48.744  1.00  0.00           H  
ATOM   1150 HG23 THR    70      66.482  31.575  49.124  1.00  0.00           H  
ATOM   1151  OG1 THR    70      66.855  31.949  51.687  1.00  0.00           O  
ATOM   1152  HG1 THR    70      67.062  32.321  52.411  1.00  0.00           H  
ATOM   1153  C   THR    70      68.257  34.223  49.054  1.00  0.00           C  
ATOM   1154  O   THR    70      68.523  33.845  47.918  1.00  0.00           O  
ATOM   1155  N   GLU    71      67.936  35.472  49.358  1.00  0.00           N  
ATOM   1156  H   GLU    71      67.759  35.721  50.162  1.00  0.00           H  
ATOM   1157  CA  GLU    71      67.844  36.552  48.396  1.00  0.00           C  
ATOM   1158  HA  GLU    71      67.127  36.365  47.770  1.00  0.00           H  
ATOM   1159  CB  GLU    71      67.550  37.845  49.150  1.00  0.00           C  
ATOM   1160  HB2 GLU    71      66.752  37.707  49.684  1.00  0.00           H  
ATOM   1161  HB3 GLU    71      68.280  38.006  49.768  1.00  0.00           H  
ATOM   1162  CG  GLU    71      67.352  39.091  48.326  1.00  0.00           C  
ATOM   1163  HG2 GLU    71      68.098  39.210  47.717  1.00  0.00           H  
ATOM   1164  HG3 GLU    71      66.553  39.008  47.783  1.00  0.00           H  
ATOM   1165  CD  GLU    71      67.236  40.273  49.233  1.00  0.00           C  
ATOM   1166  OE1 GLU    71      67.067  40.061  50.407  1.00  0.00           O  
ATOM   1167  OE2 GLU    71      67.361  41.382  48.783  1.00  0.00           O  
ATOM   1168  C   GLU    71      69.118  36.677  47.578  1.00  0.00           C  
ATOM   1169  O   GLU    71      69.065  36.773  46.355  1.00  0.00           O  
ATOM   1170  N   TYR    72      70.255  36.673  48.265  1.00  0.00           N  
ATOM   1171  H   TYR    72      70.290  36.586  49.120  1.00  0.00           H  
ATOM   1172  CA  TYR    72      71.557  36.815  47.637  1.00  0.00           C  
ATOM   1173  HA  TYR    72      71.524  37.561  47.018  1.00  0.00           H  
ATOM   1174  CB  TYR    72      72.616  37.107  48.695  1.00  0.00           C  
ATOM   1175  HB2 TYR    72      72.732  36.326  49.259  1.00  0.00           H  
ATOM   1176  HB3 TYR    72      73.468  37.273  48.261  1.00  0.00           H  
ATOM   1177  CG  TYR    72      72.250  38.296  49.553  1.00  0.00           C  
ATOM   1178  CD1 TYR    72      72.867  38.494  50.774  1.00  0.00           C  
ATOM   1179  HD1 TYR    72      73.532  37.912  51.063  1.00  0.00           H  
ATOM   1180  CE1 TYR    72      72.487  39.563  51.560  1.00  0.00           C  
ATOM   1181  HE1 TYR    72      72.901  39.701  52.381  1.00  0.00           H  
ATOM   1182  CZ  TYR    72      71.498  40.430  51.140  1.00  0.00           C  
ATOM   1183  OH  TYR    72      71.135  41.471  51.966  1.00  0.00           O  
ATOM   1184  HH  TYR    72      70.619  41.187  52.565  1.00  0.00           H  
ATOM   1185  CE2 TYR    72      70.889  40.239  49.920  1.00  0.00           C  
ATOM   1186  HE2 TYR    72      70.228  40.826  49.631  1.00  0.00           H  
ATOM   1187  CD2 TYR    72      71.263  39.173  49.129  1.00  0.00           C  
ATOM   1188  HD2 TYR    72      70.851  39.041  48.306  1.00  0.00           H  
ATOM   1189  C   TYR    72      71.912  35.574  46.839  1.00  0.00           C  
ATOM   1190  O   TYR    72      72.534  35.674  45.785  1.00  0.00           O  
ATOM   1191  N   VAL    73      71.466  34.410  47.305  1.00  0.00           N  
ATOM   1192  H   VAL    73      71.089  34.304  48.071  1.00  0.00           H  
ATOM   1193  CA  VAL    73      71.595  33.197  46.513  1.00  0.00           C  
ATOM   1194  HA  VAL    73      72.535  33.084  46.301  1.00  0.00           H  
ATOM   1195  CB  VAL    73      71.132  31.962  47.300  1.00  0.00           C  
ATOM   1196  HB  VAL    73      70.271  32.140  47.710  1.00  0.00           H  
ATOM   1197  CG1 VAL    73      70.993  30.777  46.360  1.00  0.00           C  
ATOM   1198 HG11 VAL    73      70.701  29.999  46.860  1.00  0.00           H  
ATOM   1199 HG12 VAL    73      70.340  30.983  45.673  1.00  0.00           H  
ATOM   1200 HG13 VAL    73      71.850  30.591  45.945  1.00  0.00           H  
ATOM   1201  CG2 VAL    73      72.152  31.648  48.383  1.00  0.00           C  
ATOM   1202 HG21 VAL    73      71.864  30.868  48.883  1.00  0.00           H  
ATOM   1203 HG22 VAL    73      73.013  31.469  47.974  1.00  0.00           H  
ATOM   1204 HG23 VAL    73      72.230  32.406  48.983  1.00  0.00           H  
ATOM   1205  C   VAL    73      70.809  33.318  45.221  1.00  0.00           C  
ATOM   1206  O   VAL    73      71.277  32.892  44.169  1.00  0.00           O  
ATOM   1207  N   VAL    74      69.626  33.916  45.294  1.00  0.00           N  
ATOM   1208  H   VAL    74      69.266  34.193  46.024  1.00  0.00           H  
ATOM   1209  CA  VAL    74      68.837  34.148  44.102  1.00  0.00           C  
ATOM   1210  HA  VAL    74      68.810  33.314  43.607  1.00  0.00           H  
ATOM   1211  CB  VAL    74      67.400  34.547  44.453  1.00  0.00           C  
ATOM   1212  HB  VAL    74      67.410  35.315  45.045  1.00  0.00           H  
ATOM   1213  CG1 VAL    74      66.655  34.906  43.181  1.00  0.00           C  
ATOM   1214 HG11 VAL    74      65.744  35.159  43.400  1.00  0.00           H  
ATOM   1215 HG12 VAL    74      67.100  35.648  42.743  1.00  0.00           H  
ATOM   1216 HG13 VAL    74      66.643  34.140  42.586  1.00  0.00           H  
ATOM   1217  CG2 VAL    74      66.706  33.394  45.158  1.00  0.00           C  
ATOM   1218 HG21 VAL    74      65.797  33.650  45.379  1.00  0.00           H  
ATOM   1219 HG22 VAL    74      66.691  32.619  44.574  1.00  0.00           H  
ATOM   1220 HG23 VAL    74      67.187  33.176  45.972  1.00  0.00           H  
ATOM   1221  C   VAL    74      69.475  35.216  43.223  1.00  0.00           C  
ATOM   1222  O   VAL    74      69.385  35.134  42.006  1.00  0.00           O  
ATOM   1223  N   ARG    75      70.149  36.199  43.829  1.00  0.00           N  
ATOM   1224  H   ARG    75      70.177  36.314  44.681  1.00  0.00           H  
ATOM   1225  CA  ARG    75      70.910  37.178  43.053  1.00  0.00           C  
ATOM   1226  HA  ARG    75      70.296  37.616  42.443  1.00  0.00           H  
ATOM   1227  CB  ARG    75      71.525  38.249  43.952  1.00  0.00           C  
ATOM   1228  HB2 ARG    75      71.995  37.816  44.682  1.00  0.00           H  
ATOM   1229  HB3 ARG    75      72.186  38.745  43.444  1.00  0.00           H  
ATOM   1230  CG  ARG    75      70.515  39.220  44.526  1.00  0.00           C  
ATOM   1231  HG2 ARG    75      70.111  39.717  43.798  1.00  0.00           H  
ATOM   1232  HG3 ARG    75      69.805  38.716  44.954  1.00  0.00           H  
ATOM   1233  CD  ARG    75      71.077  40.181  45.507  1.00  0.00           C  
ATOM   1234  HD2 ARG    75      71.647  39.718  46.141  1.00  0.00           H  
ATOM   1235  HD3 ARG    75      71.631  40.836  45.054  1.00  0.00           H  
ATOM   1236  NE  ARG    75      69.988  40.841  46.203  1.00  0.00           N  
ATOM   1237  HE  ARG    75      69.720  40.497  46.944  1.00  0.00           H  
ATOM   1238  CZ  ARG    75      69.370  41.953  45.769  1.00  0.00           C  
ATOM   1239  NH1 ARG    75      69.790  42.572  44.699  1.00  0.00           N  
ATOM   1240 HH11 ARG    75      70.468  42.269  44.265  1.00  0.00           H  
ATOM   1241 HH12 ARG    75      69.389  43.283  44.428  1.00  0.00           H  
ATOM   1242  NH2 ARG    75      68.325  42.421  46.407  1.00  0.00           N  
ATOM   1243 HH21 ARG    75      68.032  42.016  47.107  1.00  0.00           H  
ATOM   1244 HH22 ARG    75      67.933  43.133  46.126  1.00  0.00           H  
ATOM   1245  C   ARG    75      72.001  36.479  42.255  1.00  0.00           C  
ATOM   1246  O   ARG    75      72.170  36.751  41.070  1.00  0.00           O  
ATOM   1247  N   LEU    76      72.702  35.550  42.904  1.00  0.00           N  
ATOM   1248  H   LEU    76      72.600  35.384  43.742  1.00  0.00           H  
ATOM   1249  CA  LEU    76      73.713  34.719  42.262  1.00  0.00           C  
ATOM   1250  HA  LEU    76      74.386  35.307  41.884  1.00  0.00           H  
ATOM   1251  CB  LEU    76      74.354  33.785  43.299  1.00  0.00           C  
ATOM   1252  HB2 LEU    76      73.646  33.350  43.799  1.00  0.00           H  
ATOM   1253  HB3 LEU    76      74.837  33.088  42.827  1.00  0.00           H  
ATOM   1254  CG  LEU    76      75.308  34.446  44.290  1.00  0.00           C  
ATOM   1255  HG  LEU    76      74.920  35.268  44.629  1.00  0.00           H  
ATOM   1256  CD1 LEU    76      75.564  33.518  45.466  1.00  0.00           C  
ATOM   1257 HD11 LEU    76      76.171  33.946  46.090  1.00  0.00           H  
ATOM   1258 HD12 LEU    76      74.726  33.323  45.913  1.00  0.00           H  
ATOM   1259 HD13 LEU    76      75.959  32.692  45.146  1.00  0.00           H  
ATOM   1260  CD2 LEU    76      76.600  34.737  43.575  1.00  0.00           C  
ATOM   1261 HD21 LEU    76      77.222  35.158  44.189  1.00  0.00           H  
ATOM   1262 HD22 LEU    76      76.982  33.908  43.247  1.00  0.00           H  
ATOM   1263 HD23 LEU    76      76.430  35.332  42.828  1.00  0.00           H  
ATOM   1264  C   LEU    76      73.118  33.889  41.135  1.00  0.00           C  
ATOM   1265  O   LEU    76      73.664  33.840  40.033  1.00  0.00           O  
ATOM   1266  N   TRP    77      71.990  33.246  41.412  1.00  0.00           N  
ATOM   1267  H   TRP    77      71.607  33.263  42.182  1.00  0.00           H  
ATOM   1268  CA  TRP    77      71.297  32.445  40.417  1.00  0.00           C  
ATOM   1269  HA  TRP    77      71.906  31.748  40.127  1.00  0.00           H  
ATOM   1270  CB  TRP    77      70.045  31.817  41.021  1.00  0.00           C  
ATOM   1271  HB2 TRP    77      70.305  31.166  41.692  1.00  0.00           H  
ATOM   1272  HB3 TRP    77      69.531  32.503  41.475  1.00  0.00           H  
ATOM   1273  CG  TRP    77      69.184  31.152  39.998  1.00  0.00           C  
ATOM   1274  CD1 TRP    77      69.387  29.927  39.442  1.00  0.00           C  
ATOM   1275  HD1 TRP    77      70.094  29.360  39.648  1.00  0.00           H  
ATOM   1276  NE1 TRP    77      68.399  29.651  38.536  1.00  0.00           N  
ATOM   1277  HE1 TRP    77      68.337  28.932  38.069  1.00  0.00           H  
ATOM   1278  CE2 TRP    77      67.525  30.705  38.493  1.00  0.00           C  
ATOM   1279  CZ2 TRP    77      66.381  30.885  37.736  1.00  0.00           C  
ATOM   1280  HZ2 TRP    77      66.088  30.232  37.142  1.00  0.00           H  
ATOM   1281  CH2 TRP    77      65.685  32.079  37.897  1.00  0.00           C  
ATOM   1282  HH2 TRP    77      64.914  32.226  37.397  1.00  0.00           H  
ATOM   1283  CZ3 TRP    77      66.107  33.045  38.774  1.00  0.00           C  
ATOM   1284  HZ3 TRP    77      65.620  33.833  38.858  1.00  0.00           H  
ATOM   1285  CE3 TRP    77      67.251  32.863  39.538  1.00  0.00           C  
ATOM   1286  HE3 TRP    77      67.532  33.518  40.135  1.00  0.00           H  
ATOM   1287  CD2 TRP    77      67.975  31.672  39.392  1.00  0.00           C  
ATOM   1288  C   TRP    77      70.904  33.279  39.218  1.00  0.00           C  
ATOM   1289  O   TRP    77      71.221  32.944  38.078  1.00  0.00           O  
ATOM   1290  N   SER    78      70.216  34.377  39.488  1.00  0.00           N  
ATOM   1291  H   SER    78      70.032  34.629  40.290  1.00  0.00           H  
ATOM   1292  CA  SER    78      69.701  35.269  38.471  1.00  0.00           C  
ATOM   1293  HA  SER    78      69.179  34.751  37.838  1.00  0.00           H  
ATOM   1294  CB  SER    78      68.819  36.305  39.120  1.00  0.00           C  
ATOM   1295  HB2 SER    78      68.379  36.834  38.436  1.00  0.00           H  
ATOM   1296  HB3 SER    78      68.121  35.865  39.631  1.00  0.00           H  
ATOM   1297  OG  SER    78      69.559  37.145  39.960  1.00  0.00           O  
ATOM   1298  HG  SER    78      70.273  36.762  40.182  1.00  0.00           H  
ATOM   1299  C   SER    78      70.822  35.929  37.690  1.00  0.00           C  
ATOM   1300  O   SER    78      70.672  36.224  36.506  1.00  0.00           O  
ATOM   1301  N   ALA    79      71.976  36.099  38.333  1.00  0.00           N  
ATOM   1302  H   ALA    79      72.093  35.901  39.162  1.00  0.00           H  
ATOM   1303  CA  ALA    79      73.156  36.641  37.681  1.00  0.00           C  
ATOM   1304  HA  ALA    79      72.908  37.495  37.293  1.00  0.00           H  
ATOM   1305  CB  ALA    79      74.262  36.848  38.698  1.00  0.00           C  
ATOM   1306  HB1 ALA    79      75.046  37.210  38.255  1.00  0.00           H  
ATOM   1307  HB2 ALA    79      73.962  37.468  39.381  1.00  0.00           H  
ATOM   1308  HB3 ALA    79      74.487  35.999  39.109  1.00  0.00           H  
ATOM   1309  C   ALA    79      73.645  35.754  36.542  1.00  0.00           C  
ATOM   1310  O   ALA    79      74.353  36.231  35.665  1.00  0.00           O  
ATOM   1311  N   GLY    80      73.223  34.485  36.502  1.00  0.00           N  
ATOM   1312  H   GLY    80      72.735  34.126  37.112  1.00  0.00           H  
ATOM   1313  CA  GLY    80      73.559  33.585  35.403  1.00  0.00           C  
ATOM   1314  HA2 GLY    80      74.512  33.406  35.418  1.00  0.00           H  
ATOM   1315  HA3 GLY    80      73.109  32.736  35.537  1.00  0.00           H  
ATOM   1316  C   GLY    80      73.174  34.147  34.029  1.00  0.00           C  
ATOM   1317  O   GLY    80      73.771  33.780  33.020  1.00  0.00           O  
ATOM   1318  N   CYS    81      72.195  35.057  33.987  1.00  0.00           N  
ATOM   1319  H   CYS    81      71.746  35.307  34.677  1.00  0.00           H  
ATOM   1320  CA  CYS    81      71.799  35.714  32.746  1.00  0.00           C  
ATOM   1321  HA  CYS    81      71.592  35.008  32.114  1.00  0.00           H  
ATOM   1322  CB  CYS    81      70.589  36.601  32.997  1.00  0.00           C  
ATOM   1323  HB2 CYS    81      70.256  36.927  32.147  1.00  0.00           H  
ATOM   1324  HB3 CYS    81      69.883  36.066  33.392  1.00  0.00           H  
ATOM   1325  SG  CYS    81      70.931  38.016  34.078  1.00  0.00           S  
ATOM   1326  HG  CYS    81      70.889  37.664  35.224  1.00  0.00           H  
ATOM   1327  C   CYS    81      72.915  36.575  32.142  1.00  0.00           C  
ATOM   1328  O   CYS    81      72.943  36.806  30.933  1.00  0.00           O  
ATOM   1329  N   ARG    82      73.827  37.047  32.984  1.00  0.00           N  
ATOM   1330  H   ARG    82      73.812  36.895  33.830  1.00  0.00           H  
ATOM   1331  CA  ARG    82      74.944  37.870  32.555  1.00  0.00           C  
ATOM   1332  HA  ARG    82      74.673  38.355  31.760  1.00  0.00           H  
ATOM   1333  CB  ARG    82      75.323  38.863  33.638  1.00  0.00           C  
ATOM   1334  HB2 ARG    82      74.574  39.461  33.788  1.00  0.00           H  
ATOM   1335  HB3 ARG    82      75.470  38.380  34.466  1.00  0.00           H  
ATOM   1336  CG  ARG    82      76.557  39.694  33.332  1.00  0.00           C  
ATOM   1337  HG2 ARG    82      76.808  40.207  34.116  1.00  0.00           H  
ATOM   1338  HG3 ARG    82      77.302  39.108  33.126  1.00  0.00           H  
ATOM   1339  CD  ARG    82      76.313  40.609  32.194  1.00  0.00           C  
ATOM   1340  HD2 ARG    82      76.243  40.093  31.376  1.00  0.00           H  
ATOM   1341  HD3 ARG    82      75.463  41.059  32.320  1.00  0.00           H  
ATOM   1342  NE  ARG    82      77.364  41.600  32.048  1.00  0.00           N  
ATOM   1343  HE  ARG    82      77.318  42.307  32.535  1.00  0.00           H  
ATOM   1344  CZ  ARG    82      78.406  41.489  31.203  1.00  0.00           C  
ATOM   1345  NH1 ARG    82      78.523  40.424  30.445  1.00  0.00           N  
ATOM   1346 HH11 ARG    82      77.934  39.798  30.489  1.00  0.00           H  
ATOM   1347 HH12 ARG    82      79.188  40.352  29.905  1.00  0.00           H  
ATOM   1348  NH2 ARG    82      79.307  42.452  31.135  1.00  0.00           N  
ATOM   1349 HH21 ARG    82      79.228  43.150  31.631  1.00  0.00           H  
ATOM   1350 HH22 ARG    82      79.973  42.381  30.595  1.00  0.00           H  
ATOM   1351  C   ARG    82      76.136  37.006  32.233  1.00  0.00           C  
ATOM   1352  O   ARG    82      76.529  36.187  33.055  1.00  0.00           O  
ATOM   1353  N   SER    83      76.712  37.192  31.044  1.00  0.00           N  
ATOM   1354  H   SER    83      76.451  37.786  30.480  1.00  0.00           H  
ATOM   1355  CA  SER    83      77.853  36.396  30.582  1.00  0.00           C  
ATOM   1356  HA  SER    83      77.510  35.508  30.394  1.00  0.00           H  
ATOM   1357  CB  SER    83      78.447  36.998  29.331  1.00  0.00           C  
ATOM   1358  HB2 SER    83      77.776  37.027  28.631  1.00  0.00           H  
ATOM   1359  HB3 SER    83      78.716  37.914  29.504  1.00  0.00           H  
ATOM   1360  OG  SER    83      79.552  36.254  28.896  1.00  0.00           O  
ATOM   1361  HG  SER    83      79.868  36.602  28.200  1.00  0.00           H  
ATOM   1362  C   SER    83      78.943  36.261  31.640  1.00  0.00           C  
ATOM   1363  O   SER    83      79.350  35.152  31.979  1.00  0.00           O  
ATOM   1364  N   LYS    84      79.389  37.387  32.189  1.00  0.00           N  
ATOM   1365  H   LYS    84      79.100  38.168  31.975  1.00  0.00           H  
ATOM   1366  CA  LYS    84      80.426  37.395  33.221  1.00  0.00           C  
ATOM   1367  HA  LYS    84      81.200  36.951  32.840  1.00  0.00           H  
ATOM   1368  CB  LYS    84      80.767  38.829  33.604  1.00  0.00           C  
ATOM   1369  HB2 LYS    84      79.944  39.310  33.783  1.00  0.00           H  
ATOM   1370  HB3 LYS    84      81.276  38.821  34.430  1.00  0.00           H  
ATOM   1371  CG  LYS    84      81.556  39.582  32.548  1.00  0.00           C  
ATOM   1372  HG2 LYS    84      82.372  39.098  32.344  1.00  0.00           H  
ATOM   1373  HG3 LYS    84      81.041  39.628  31.727  1.00  0.00           H  
ATOM   1374  CD  LYS    84      81.898  40.986  33.014  1.00  0.00           C  
ATOM   1375  HD2 LYS    84      81.083  41.464  33.233  1.00  0.00           H  
ATOM   1376  HD3 LYS    84      82.427  40.940  33.826  1.00  0.00           H  
ATOM   1377  CE  LYS    84      82.667  41.748  31.946  1.00  0.00           C  
ATOM   1378  HE2 LYS    84      83.510  41.300  31.774  1.00  0.00           H  
ATOM   1379  HE3 LYS    84      82.165  41.737  31.116  1.00  0.00           H  
ATOM   1380  NZ  LYS    84      82.927  43.157  32.349  1.00  0.00           N  
ATOM   1381  HZ1 LYS    84      83.377  43.572  31.703  1.00  0.00           H  
ATOM   1382  HZ2 LYS    84      82.153  43.574  32.486  1.00  0.00           H  
ATOM   1383  HZ3 LYS    84      83.406  43.168  33.099  1.00  0.00           H  
ATOM   1384  C   LYS    84      80.028  36.620  34.474  1.00  0.00           C  
ATOM   1385  O   LYS    84      80.882  36.154  35.231  1.00  0.00           O  
ATOM   1386  N   TYR    85      78.729  36.512  34.713  1.00  0.00           N  
ATOM   1387  H   TYR    85      78.118  36.816  34.190  1.00  0.00           H  
ATOM   1388  CA  TYR    85      78.230  35.860  35.896  1.00  0.00           C  
ATOM   1389  HA  TYR    85      78.987  35.675  36.473  1.00  0.00           H  
ATOM   1390  CB  TYR    85      77.264  36.770  36.617  1.00  0.00           C  
ATOM   1391  HB2 TYR    85      76.512  36.950  36.032  1.00  0.00           H  
ATOM   1392  HB3 TYR    85      76.915  36.302  37.391  1.00  0.00           H  
ATOM   1393  CG  TYR    85      77.848  38.083  37.070  1.00  0.00           C  
ATOM   1394  CD1 TYR    85      79.122  38.139  37.604  1.00  0.00           C  
ATOM   1395  HD1 TYR    85      79.628  37.363  37.682  1.00  0.00           H  
ATOM   1396  CE1 TYR    85      79.642  39.347  38.021  1.00  0.00           C  
ATOM   1397  HE1 TYR    85      80.498  39.386  38.382  1.00  0.00           H  
ATOM   1398  CZ  TYR    85      78.886  40.502  37.901  1.00  0.00           C  
ATOM   1399  OH  TYR    85      79.411  41.704  38.313  1.00  0.00           O  
ATOM   1400  HH  TYR    85      78.849  42.315  38.182  1.00  0.00           H  
ATOM   1401  CE2 TYR    85      77.614  40.449  37.370  1.00  0.00           C  
ATOM   1402  HE2 TYR    85      77.108  41.226  37.292  1.00  0.00           H  
ATOM   1403  CD2 TYR    85      77.094  39.240  36.955  1.00  0.00           C  
ATOM   1404  HD2 TYR    85      76.236  39.202  36.598  1.00  0.00           H  
ATOM   1405  C   TYR    85      77.569  34.511  35.577  1.00  0.00           C  
ATOM   1406  O   TYR    85      76.867  33.945  36.415  1.00  0.00           O  
ATOM   1407  N   VAL    86      77.846  33.976  34.386  1.00  0.00           N  
ATOM   1408  H   VAL    86      78.294  34.382  33.774  1.00  0.00           H  
ATOM   1409  CA  VAL    86      77.405  32.635  34.012  1.00  0.00           C  
ATOM   1410  HA  VAL    86      76.452  32.593  34.186  1.00  0.00           H  
ATOM   1411  CB  VAL    86      77.679  32.375  32.512  1.00  0.00           C  
ATOM   1412  HB  VAL    86      78.568  32.704  32.308  1.00  0.00           H  
ATOM   1413  CG1 VAL    86      77.613  30.889  32.193  1.00  0.00           C  
ATOM   1414 HG11 VAL    86      77.788  30.752  31.249  1.00  0.00           H  
ATOM   1415 HG12 VAL    86      78.278  30.416  32.716  1.00  0.00           H  
ATOM   1416 HG13 VAL    86      76.730  30.550  32.410  1.00  0.00           H  
ATOM   1417  CG2 VAL    86      76.639  33.090  31.678  1.00  0.00           C  
ATOM   1418 HG21 VAL    86      76.811  32.927  30.737  1.00  0.00           H  
ATOM   1419 HG22 VAL    86      75.757  32.759  31.907  1.00  0.00           H  
ATOM   1420 HG23 VAL    86      76.682  34.043  31.854  1.00  0.00           H  
ATOM   1421  C   VAL    86      78.084  31.558  34.839  1.00  0.00           C  
ATOM   1422  O   VAL    86      79.279  31.639  35.112  1.00  0.00           O  
ATOM   1423  N   GLY    87      77.318  30.531  35.194  1.00  0.00           N  
ATOM   1424  H   GLY    87      76.465  30.514  35.084  1.00  0.00           H  
ATOM   1425  CA  GLY    87      77.861  29.330  35.807  1.00  0.00           C  
ATOM   1426  HA2 GLY    87      77.175  28.645  35.840  1.00  0.00           H  
ATOM   1427  HA3 GLY    87      78.582  28.984  35.258  1.00  0.00           H  
ATOM   1428  C   GLY    87      78.372  29.598  37.199  1.00  0.00           C  
ATOM   1429  O   GLY    87      78.180  30.685  37.736  1.00  0.00           O  
ATOM   1430  N   LEU    88      79.019  28.600  37.783  1.00  0.00           N  
ATOM   1431  H   LEU    88      79.153  27.831  37.423  1.00  0.00           H  
ATOM   1432  CA  LEU    88      79.561  28.751  39.117  1.00  0.00           C  
ATOM   1433  HA  LEU    88      78.842  29.076  39.682  1.00  0.00           H  
ATOM   1434  CB  LEU    88      80.052  27.427  39.681  1.00  0.00           C  
ATOM   1435  HB2 LEU    88      79.314  26.798  39.698  1.00  0.00           H  
ATOM   1436  HB3 LEU    88      80.724  27.060  39.085  1.00  0.00           H  
ATOM   1437  CG  LEU    88      80.642  27.540  41.088  1.00  0.00           C  
ATOM   1438  HG  LEU    88      81.439  28.093  41.078  1.00  0.00           H  
ATOM   1439  CD1 LEU    88      79.610  28.184  42.005  1.00  0.00           C  
ATOM   1440 HD11 LEU    88      79.975  28.260  42.900  1.00  0.00           H  
ATOM   1441 HD12 LEU    88      79.387  29.067  41.671  1.00  0.00           H  
ATOM   1442 HD13 LEU    88      78.810  27.636  42.028  1.00  0.00           H  
ATOM   1443  CD2 LEU    88      81.031  26.158  41.587  1.00  0.00           C  
ATOM   1444 HD21 LEU    88      81.405  26.229  42.479  1.00  0.00           H  
ATOM   1445 HD22 LEU    88      80.246  25.589  41.611  1.00  0.00           H  
ATOM   1446 HD23 LEU    88      81.691  25.772  40.990  1.00  0.00           H  
ATOM   1447  C   LEU    88      80.688  29.736  39.116  1.00  0.00           C  
ATOM   1448  O   LEU    88      80.765  30.575  40.001  1.00  0.00           O  
ATOM   1449  N   TRP    89      81.556  29.648  38.115  1.00  0.00           N  
ATOM   1450  H   TRP    89      81.523  29.044  37.503  1.00  0.00           H  
ATOM   1451  CA  TRP    89      82.656  30.588  37.972  1.00  0.00           C  
ATOM   1452  HA  TRP    89      83.243  30.474  38.736  1.00  0.00           H  
ATOM   1453  CB  TRP    89      83.435  30.297  36.683  1.00  0.00           C  
ATOM   1454  HB2 TRP    89      84.206  30.885  36.647  1.00  0.00           H  
ATOM   1455  HB3 TRP    89      83.773  29.389  36.723  1.00  0.00           H  
ATOM   1456  CG  TRP    89      82.642  30.462  35.412  1.00  0.00           C  
ATOM   1457  CD1 TRP    89      81.899  29.500  34.795  1.00  0.00           C  
ATOM   1458  HD1 TRP    89      81.795  28.629  35.103  1.00  0.00           H  
ATOM   1459  NE1 TRP    89      81.326  30.003  33.653  1.00  0.00           N  
ATOM   1460  HE1 TRP    89      80.818  29.565  33.114  1.00  0.00           H  
ATOM   1461  CE2 TRP    89      81.695  31.317  33.510  1.00  0.00           C  
ATOM   1462  CZ2 TRP    89      81.368  32.234  32.525  1.00  0.00           C  
ATOM   1463  HZ2 TRP    89      80.823  31.999  31.809  1.00  0.00           H  
ATOM   1464  CH2 TRP    89      81.885  33.520  32.647  1.00  0.00           C  
ATOM   1465  HH2 TRP    89      81.680  34.155  31.999  1.00  0.00           H  
ATOM   1466  CZ3 TRP    89      82.686  33.873  33.696  1.00  0.00           C  
ATOM   1467  HZ3 TRP    89      83.012  34.742  33.750  1.00  0.00           H  
ATOM   1468  CE3 TRP    89      83.022  32.955  34.683  1.00  0.00           C  
ATOM   1469  HE3 TRP    89      83.572  33.200  35.392  1.00  0.00           H  
ATOM   1470  CD2 TRP    89      82.516  31.652  34.589  1.00  0.00           C  
ATOM   1471  C   TRP    89      82.166  32.029  37.970  1.00  0.00           C  
ATOM   1472  O   TRP    89      82.800  32.908  38.555  1.00  0.00           O  
ATOM   1473  N   GLY    90      81.034  32.269  37.323  1.00  0.00           N  
ATOM   1474  H   GLY    90      80.559  31.668  36.931  1.00  0.00           H  
ATOM   1475  CA  GLY    90      80.515  33.603  37.236  1.00  0.00           C  
ATOM   1476  HA2 GLY    90      81.244  34.229  37.104  1.00  0.00           H  
ATOM   1477  HA3 GLY    90      79.933  33.678  36.464  1.00  0.00           H  
ATOM   1478  C   GLY    90      79.751  33.967  38.486  1.00  0.00           C  
ATOM   1479  O   GLY    90      79.761  35.122  38.896  1.00  0.00           O  
ATOM   1480  N   ARG    91      79.132  32.983  39.124  1.00  0.00           N  
ATOM   1481  H   ARG    91      79.053  32.181  38.823  1.00  0.00           H  
ATOM   1482  CA  ARG    91      78.525  33.211  40.423  1.00  0.00           C  
ATOM   1483  HA  ARG    91      77.898  33.946  40.338  1.00  0.00           H  
ATOM   1484  CB  ARG    91      77.756  31.990  40.893  1.00  0.00           C  
ATOM   1485  HB2 ARG    91      78.290  31.199  40.722  1.00  0.00           H  
ATOM   1486  HB3 ARG    91      77.634  32.048  41.854  1.00  0.00           H  
ATOM   1487  CG  ARG    91      76.400  31.815  40.238  1.00  0.00           C  
ATOM   1488  HG2 ARG    91      75.926  32.661  40.245  1.00  0.00           H  
ATOM   1489  HG3 ARG    91      76.520  31.565  39.308  1.00  0.00           H  
ATOM   1490  CD  ARG    91      75.585  30.786  40.925  1.00  0.00           C  
ATOM   1491  HD2 ARG    91      75.507  31.012  41.865  1.00  0.00           H  
ATOM   1492  HD3 ARG    91      74.687  30.788  40.557  1.00  0.00           H  
ATOM   1493  NE  ARG    91      76.157  29.456  40.795  1.00  0.00           N  
ATOM   1494  HE  ARG    91      76.666  29.175  41.429  1.00  0.00           H  
ATOM   1495  CZ  ARG    91      75.945  28.634  39.750  1.00  0.00           C  
ATOM   1496  NH1 ARG    91      75.192  29.027  38.748  1.00  0.00           N  
ATOM   1497 HH11 ARG    91      74.835  29.809  38.760  1.00  0.00           H  
ATOM   1498 HH12 ARG    91      75.056  28.502  38.080  1.00  0.00           H  
ATOM   1499  NH2 ARG    91      76.496  27.433  39.731  1.00  0.00           N  
ATOM   1500 HH21 ARG    91      76.990  27.176  40.386  1.00  0.00           H  
ATOM   1501 HH22 ARG    91      76.360  26.908  39.063  1.00  0.00           H  
ATOM   1502  C   ARG    91      79.590  33.575  41.435  1.00  0.00           C  
ATOM   1503  O   ARG    91      79.370  34.426  42.288  1.00  0.00           O  
ATOM   1504  N   LEU    92      80.756  32.958  41.312  1.00  0.00           N  
ATOM   1505  H   LEU    92      80.907  32.334  40.740  1.00  0.00           H  
ATOM   1506  CA  LEU    92      81.891  33.287  42.142  1.00  0.00           C  
ATOM   1507  HA  LEU    92      81.625  33.238  43.074  1.00  0.00           H  
ATOM   1508  CB  LEU    92      83.020  32.283  41.911  1.00  0.00           C  
ATOM   1509  HB2 LEU    92      83.185  32.216  40.958  1.00  0.00           H  
ATOM   1510  HB3 LEU    92      83.831  32.629  42.316  1.00  0.00           H  
ATOM   1511  CG  LEU    92      82.758  30.876  42.464  1.00  0.00           C  
ATOM   1512  HG  LEU    92      81.893  30.552  42.167  1.00  0.00           H  
ATOM   1513  CD1 LEU    92      83.825  29.922  41.948  1.00  0.00           C  
ATOM   1514 HD11 LEU    92      83.660  29.032  42.297  1.00  0.00           H  
ATOM   1515 HD12 LEU    92      83.797  29.899  40.979  1.00  0.00           H  
ATOM   1516 HD13 LEU    92      84.699  30.226  42.239  1.00  0.00           H  
ATOM   1517  CD2 LEU    92      82.759  30.932  43.982  1.00  0.00           C  
ATOM   1518 HD21 LEU    92      82.594  30.045  44.339  1.00  0.00           H  
ATOM   1519 HD22 LEU    92      83.621  31.250  44.294  1.00  0.00           H  
ATOM   1520 HD23 LEU    92      82.063  31.536  44.284  1.00  0.00           H  
ATOM   1521  C   LEU    92      82.357  34.698  41.858  1.00  0.00           C  
ATOM   1522  O   LEU    92      82.658  35.431  42.789  1.00  0.00           O  
ATOM   1523  N   ARG    93      82.363  35.096  40.585  1.00  0.00           N  
ATOM   1524  H   ARG    93      82.200  34.577  39.919  1.00  0.00           H  
ATOM   1525  CA  ARG    93      82.654  36.479  40.215  1.00  0.00           C  
ATOM   1526  HA  ARG    93      83.531  36.681  40.576  1.00  0.00           H  
ATOM   1527  CB  ARG    93      82.670  36.645  38.706  1.00  0.00           C  
ATOM   1528  HB2 ARG    93      83.218  35.945  38.318  1.00  0.00           H  
ATOM   1529  HB3 ARG    93      81.770  36.521  38.366  1.00  0.00           H  
ATOM   1530  CG  ARG    93      83.191  37.993  38.241  1.00  0.00           C  
ATOM   1531  HG2 ARG    93      82.754  38.697  38.745  1.00  0.00           H  
ATOM   1532  HG3 ARG    93      84.140  38.054  38.433  1.00  0.00           H  
ATOM   1533  CD  ARG    93      82.969  38.218  36.790  1.00  0.00           C  
ATOM   1534  HD2 ARG    93      82.017  38.296  36.619  1.00  0.00           H  
ATOM   1535  HD3 ARG    93      83.374  39.060  36.530  1.00  0.00           H  
ATOM   1536  NE  ARG    93      83.517  37.151  35.977  1.00  0.00           N  
ATOM   1537  HE  ARG    93      82.967  36.603  35.607  1.00  0.00           H  
ATOM   1538  CZ  ARG    93      84.835  36.964  35.765  1.00  0.00           C  
ATOM   1539  NH1 ARG    93      85.703  37.775  36.328  1.00  0.00           N  
ATOM   1540 HH11 ARG    93      85.429  38.419  36.827  1.00  0.00           H  
ATOM   1541 HH12 ARG    93      86.545  37.661  36.197  1.00  0.00           H  
ATOM   1542  NH2 ARG    93      85.264  35.976  35.003  1.00  0.00           N  
ATOM   1543 HH21 ARG    93      84.700  35.441  34.634  1.00  0.00           H  
ATOM   1544 HH22 ARG    93      86.107  35.867  34.875  1.00  0.00           H  
ATOM   1545  C   ARG    93      81.648  37.459  40.813  1.00  0.00           C  
ATOM   1546  O   ARG    93      82.024  38.521  41.308  1.00  0.00           O  
ATOM   1547  N   PHE    94      80.371  37.103  40.771  1.00  0.00           N  
ATOM   1548  H   PHE    94      80.083  36.383  40.400  1.00  0.00           H  
ATOM   1549  CA  PHE    94      79.338  37.930  41.367  1.00  0.00           C  
ATOM   1550  HA  PHE    94      79.382  38.814  40.969  1.00  0.00           H  
ATOM   1551  CB  PHE    94      77.954  37.355  41.091  1.00  0.00           C  
ATOM   1552  HB2 PHE    94      77.853  37.220  40.136  1.00  0.00           H  
ATOM   1553  HB3 PHE    94      77.886  36.482  41.509  1.00  0.00           H  
ATOM   1554  CG  PHE    94      76.829  38.223  41.584  1.00  0.00           C  
ATOM   1555  CD1 PHE    94      76.183  39.091  40.722  1.00  0.00           C  
ATOM   1556  HD1 PHE    94      76.450  39.136  39.832  1.00  0.00           H  
ATOM   1557  CE1 PHE    94      75.149  39.890  41.163  1.00  0.00           C  
ATOM   1558  HE1 PHE    94      74.725  40.469  40.572  1.00  0.00           H  
ATOM   1559  CZ  PHE    94      74.744  39.831  42.478  1.00  0.00           C  
ATOM   1560  HZ  PHE    94      74.043  40.365  42.774  1.00  0.00           H  
ATOM   1561  CE2 PHE    94      75.380  38.979  43.354  1.00  0.00           C  
ATOM   1562  HE2 PHE    94      75.112  38.939  44.244  1.00  0.00           H  
ATOM   1563  CD2 PHE    94      76.417  38.184  42.908  1.00  0.00           C  
ATOM   1564  HD2 PHE    94      76.846  37.614  43.504  1.00  0.00           H  
ATOM   1565  C   PHE    94      79.570  38.039  42.861  1.00  0.00           C  
ATOM   1566  O   PHE    94      79.576  39.132  43.413  1.00  0.00           O  
ATOM   1567  N   ALA    95      79.806  36.904  43.509  1.00  0.00           N  
ATOM   1568  H   ALA    95      79.803  36.133  43.129  1.00  0.00           H  
ATOM   1569  CA  ALA    95      80.095  36.856  44.936  1.00  0.00           C  
ATOM   1570  HA  ALA    95      79.346  37.247  45.413  1.00  0.00           H  
ATOM   1571  CB  ALA    95      80.268  35.415  45.385  1.00  0.00           C  
ATOM   1572  HB1 ALA    95      80.460  35.393  46.336  1.00  0.00           H  
ATOM   1573  HB2 ALA    95      79.452  34.921  45.209  1.00  0.00           H  
ATOM   1574  HB3 ALA    95      81.003  35.010  44.898  1.00  0.00           H  
ATOM   1575  C   ALA    95      81.343  37.669  45.267  1.00  0.00           C  
ATOM   1576  O   ALA    95      81.356  38.419  46.242  1.00  0.00           O  
ATOM   1577  N   ARG    96      82.334  37.598  44.388  1.00  0.00           N  
ATOM   1578  H   ARG    96      82.294  37.090  43.695  1.00  0.00           H  
ATOM   1579  CA  ARG    96      83.583  38.341  44.468  1.00  0.00           C  
ATOM   1580  HA  ARG    96      83.961  38.151  45.341  1.00  0.00           H  
ATOM   1581  CB  ARG    96      84.497  37.885  43.345  1.00  0.00           C  
ATOM   1582  HB2 ARG    96      84.541  36.916  43.370  1.00  0.00           H  
ATOM   1583  HB3 ARG    96      84.081  38.129  42.503  1.00  0.00           H  
ATOM   1584  CG  ARG    96      85.908  38.414  43.337  1.00  0.00           C  
ATOM   1585  HG2 ARG    96      85.902  39.384  43.351  1.00  0.00           H  
ATOM   1586  HG3 ARG    96      86.379  38.122  44.133  1.00  0.00           H  
ATOM   1587  CD  ARG    96      86.605  37.924  42.121  1.00  0.00           C  
ATOM   1588  HD2 ARG    96      86.339  38.456  41.355  1.00  0.00           H  
ATOM   1589  HD3 ARG    96      87.563  38.037  42.226  1.00  0.00           H  
ATOM   1590  NE  ARG    96      86.300  36.520  41.873  1.00  0.00           N  
ATOM   1591  HE  ARG    96      86.196  36.009  42.557  1.00  0.00           H  
ATOM   1592  CZ  ARG    96      86.169  35.962  40.652  1.00  0.00           C  
ATOM   1593  NH1 ARG    96      86.327  36.694  39.572  1.00  0.00           N  
ATOM   1594 HH11 ARG    96      86.514  37.530  39.643  1.00  0.00           H  
ATOM   1595 HH12 ARG    96      86.243  36.337  38.794  1.00  0.00           H  
ATOM   1596  NH2 ARG    96      85.871  34.679  40.540  1.00  0.00           N  
ATOM   1597 HH21 ARG    96      85.761  34.200  41.246  1.00  0.00           H  
ATOM   1598 HH22 ARG    96      85.787  34.323  39.761  1.00  0.00           H  
ATOM   1599  C   ARG    96      83.419  39.862  44.402  1.00  0.00           C  
ATOM   1600  O   ARG    96      84.340  40.590  44.770  1.00  0.00           O  
ATOM   1601  N   LYS    97      82.270  40.356  43.933  1.00  0.00           N  
ATOM   1602  H   LYS    97      81.621  39.887  43.619  1.00  0.00           H  
ATOM   1603  CA  LYS    97      82.059  41.792  43.936  1.00  0.00           C  
ATOM   1604  HA  LYS    97      82.742  42.190  43.374  1.00  0.00           H  
ATOM   1605  CB  LYS    97      80.688  42.184  43.384  1.00  0.00           C  
ATOM   1606  HB2 LYS    97      80.012  41.771  43.943  1.00  0.00           H  
ATOM   1607  HB3 LYS    97      80.590  43.144  43.482  1.00  0.00           H  
ATOM   1608  CG  LYS    97      80.383  41.828  41.943  1.00  0.00           C  
ATOM   1609  HG2 LYS    97      81.037  42.232  41.351  1.00  0.00           H  
ATOM   1610  HG3 LYS    97      80.440  40.868  41.815  1.00  0.00           H  
ATOM   1611  CD  LYS    97      78.985  42.324  41.601  1.00  0.00           C  
ATOM   1612  HD2 LYS    97      78.997  43.288  41.496  1.00  0.00           H  
ATOM   1613  HD3 LYS    97      78.704  41.950  40.751  1.00  0.00           H  
ATOM   1614  CE  LYS    97      77.987  41.938  42.687  1.00  0.00           C  
ATOM   1615  HE2 LYS    97      77.814  40.985  42.642  1.00  0.00           H  
ATOM   1616  HE3 LYS    97      78.375  42.115  43.558  1.00  0.00           H  
ATOM   1617  NZ  LYS    97      76.700  42.681  42.557  1.00  0.00           N  
ATOM   1618  HZ1 LYS    97      76.379  42.864  43.367  1.00  0.00           H  
ATOM   1619  HZ2 LYS    97      76.839  43.441  42.115  1.00  0.00           H  
ATOM   1620  HZ3 LYS    97      76.113  42.182  42.111  1.00  0.00           H  
ATOM   1621  C   LYS    97      82.121  42.275  45.371  1.00  0.00           C  
ATOM   1622  O   LYS    97      81.395  41.728  46.194  1.00  0.00           O  
ATOM   1623  N   PRO    98      82.956  43.279  45.692  1.00  0.00           N  
ATOM   1624  CD  PRO    98      83.459  44.132  44.595  1.00  0.00           C  
ATOM   1625  HD2 PRO    98      82.734  44.491  44.059  1.00  0.00           H  
ATOM   1626  HD3 PRO    98      84.038  43.638  43.994  1.00  0.00           H  
ATOM   1627  CG  PRO    98      84.204  45.215  45.317  1.00  0.00           C  
ATOM   1628  HG2 PRO    98      84.291  46.013  44.772  1.00  0.00           H  
ATOM   1629  HG3 PRO    98      85.102  44.934  45.554  1.00  0.00           H  
ATOM   1630  CB  PRO    98      83.377  45.462  46.517  1.00  0.00           C  
ATOM   1631  HB2 PRO    98      82.630  46.048  46.318  1.00  0.00           H  
ATOM   1632  HB3 PRO    98      83.892  45.887  47.221  1.00  0.00           H  
ATOM   1633  CA  PRO    98      82.897  44.068  46.939  1.00  0.00           C  
ATOM   1634  HA  PRO    98      83.433  43.672  47.644  1.00  0.00           H  
ATOM   1635  C   PRO    98      81.474  44.151  47.482  1.00  0.00           C  
ATOM   1636  O   PRO    98      81.231  43.862  48.651  1.00  0.00           O  
ATOM   1637  N   ILE    99      80.551  44.525  46.598  1.00  0.00           N  
ATOM   1638  H   ILE    99      80.756  44.772  45.800  1.00  0.00           H  
ATOM   1639  CA  ILE    99      79.123  44.566  46.848  1.00  0.00           C  
ATOM   1640  HA  ILE    99      78.966  45.328  47.427  1.00  0.00           H  
ATOM   1641  CB  ILE    99      78.374  44.696  45.519  1.00  0.00           C  
ATOM   1642  HB  ILE    99      78.707  44.024  44.903  1.00  0.00           H  
ATOM   1643  CG2 ILE    99      76.894  44.441  45.715  1.00  0.00           C  
ATOM   1644 HG21 ILE    99      76.435  44.527  44.865  1.00  0.00           H  
ATOM   1645 HG22 ILE    99      76.763  43.545  46.063  1.00  0.00           H  
ATOM   1646 HG23 ILE    99      76.534  45.087  46.343  1.00  0.00           H  
ATOM   1647  CG1 ILE    99      78.631  46.065  44.900  1.00  0.00           C  
ATOM   1648 HG12 ILE    99      78.201  46.745  45.442  1.00  0.00           H  
ATOM   1649 HG13 ILE    99      79.583  46.249  44.918  1.00  0.00           H  
ATOM   1650  CD1 ILE    99      78.132  46.175  43.478  1.00  0.00           C  
ATOM   1651 HD11 ILE    99      78.321  47.063  43.136  1.00  0.00           H  
ATOM   1652 HD12 ILE    99      78.579  45.514  42.926  1.00  0.00           H  
ATOM   1653 HD13 ILE    99      77.175  46.018  43.458  1.00  0.00           H  
ATOM   1654  C   ILE    99      78.614  43.327  47.541  1.00  0.00           C  
ATOM   1655  O   ILE    99      78.114  43.392  48.660  1.00  0.00           O  
ATOM   1656  N   SER   100      78.711  42.209  46.839  1.00  0.00           N  
ATOM   1657  H   SER   100      79.109  42.163  46.078  1.00  0.00           H  
ATOM   1658  CA  SER   100      78.156  40.951  47.283  1.00  0.00           C  
ATOM   1659  HA  SER   100      77.245  41.100  47.580  1.00  0.00           H  
ATOM   1660  CB  SER   100      78.164  39.992  46.144  1.00  0.00           C  
ATOM   1661  HB2 SER   100      77.922  39.105  46.452  1.00  0.00           H  
ATOM   1662  HB3 SER   100      77.504  40.253  45.483  1.00  0.00           H  
ATOM   1663  OG  SER   100      79.433  39.971  45.572  1.00  0.00           O  
ATOM   1664  HG  SER   100      79.382  39.678  44.786  1.00  0.00           H  
ATOM   1665  C   SER   100      78.909  40.391  48.460  1.00  0.00           C  
ATOM   1666  O   SER   100      78.328  39.717  49.302  1.00  0.00           O  
ATOM   1667  N   ILE   101      80.192  40.714  48.549  1.00  0.00           N  
ATOM   1668  H   ILE   101      80.628  41.139  47.941  1.00  0.00           H  
ATOM   1669  CA  ILE   101      80.970  40.361  49.715  1.00  0.00           C  
ATOM   1670  HA  ILE   101      80.986  39.396  49.810  1.00  0.00           H  
ATOM   1671  CB  ILE   101      82.428  40.832  49.573  1.00  0.00           C  
ATOM   1672  HB  ILE   101      82.436  41.771  49.331  1.00  0.00           H  
ATOM   1673  CG2 ILE   101      83.161  40.676  50.892  1.00  0.00           C  
ATOM   1674 HG21 ILE   101      84.078  40.976  50.790  1.00  0.00           H  
ATOM   1675 HG22 ILE   101      82.721  41.209  51.572  1.00  0.00           H  
ATOM   1676 HG23 ILE   101      83.154  39.743  51.158  1.00  0.00           H  
ATOM   1677  CG1 ILE   101      83.126  40.037  48.469  1.00  0.00           C  
ATOM   1678 HG12 ILE   101      83.257  39.125  48.772  1.00  0.00           H  
ATOM   1679 HG13 ILE   101      82.545  39.998  47.694  1.00  0.00           H  
ATOM   1680  CD1 ILE   101      84.458  40.611  48.054  1.00  0.00           C  
ATOM   1681 HD11 ILE   101      84.844  40.061  47.354  1.00  0.00           H  
ATOM   1682 HD12 ILE   101      84.332  41.514  47.723  1.00  0.00           H  
ATOM   1683 HD13 ILE   101      85.056  40.628  48.818  1.00  0.00           H  
ATOM   1684  C   ILE   101      80.325  40.989  50.934  1.00  0.00           C  
ATOM   1685  O   ILE   101      80.035  40.300  51.910  1.00  0.00           O  
ATOM   1686  N   ILE   102      80.066  42.290  50.845  1.00  0.00           N  
ATOM   1687  H   ILE   102      80.276  42.767  50.161  1.00  0.00           H  
ATOM   1688  CA  ILE   102      79.401  43.038  51.897  1.00  0.00           C  
ATOM   1689  HA  ILE   102      79.936  42.934  52.699  1.00  0.00           H  
ATOM   1690  CB  ILE   102      79.311  44.523  51.530  1.00  0.00           C  
ATOM   1691  HB  ILE   102      78.948  44.615  50.635  1.00  0.00           H  
ATOM   1692  CG2 ILE   102      78.381  45.238  52.493  1.00  0.00           C  
ATOM   1693 HG21 ILE   102      78.328  46.177  52.255  1.00  0.00           H  
ATOM   1694 HG22 ILE   102      77.497  44.842  52.443  1.00  0.00           H  
ATOM   1695 HG23 ILE   102      78.723  45.152  53.397  1.00  0.00           H  
ATOM   1696  CG1 ILE   102      80.708  45.145  51.550  1.00  0.00           C  
ATOM   1697 HG12 ILE   102      80.997  45.244  52.471  1.00  0.00           H  
ATOM   1698 HG13 ILE   102      81.331  44.538  51.121  1.00  0.00           H  
ATOM   1699  CD1 ILE   102      80.777  46.489  50.864  1.00  0.00           C  
ATOM   1700 HD11 ILE   102      81.684  46.830  50.910  1.00  0.00           H  
ATOM   1701 HD12 ILE   102      80.515  46.392  49.935  1.00  0.00           H  
ATOM   1702 HD13 ILE   102      80.176  47.109  51.306  1.00  0.00           H  
ATOM   1703  C   ILE   102      78.013  42.502  52.184  1.00  0.00           C  
ATOM   1704  O   ILE   102      77.639  42.364  53.345  1.00  0.00           O  
ATOM   1705  N   ASP   103      77.257  42.196  51.131  1.00  0.00           N  
ATOM   1706  H   ASP   103      77.509  42.298  50.315  1.00  0.00           H  
ATOM   1707  CA  ASP   103      75.915  41.653  51.279  1.00  0.00           C  
ATOM   1708  HA  ASP   103      75.360  42.324  51.706  1.00  0.00           H  
ATOM   1709  CB  ASP   103      75.313  41.315  49.908  1.00  0.00           C  
ATOM   1710  HB2 ASP   103      75.892  40.681  49.457  1.00  0.00           H  
ATOM   1711  HB3 ASP   103      74.459  40.875  50.039  1.00  0.00           H  
ATOM   1712  CG  ASP   103      75.112  42.525  49.009  1.00  0.00           C  
ATOM   1713  OD1 ASP   103      75.405  43.612  49.439  1.00  0.00           O  
ATOM   1714  OD2 ASP   103      74.673  42.351  47.897  1.00  0.00           O  
ATOM   1715  C   ASP   103      75.951  40.403  52.144  1.00  0.00           C  
ATOM   1716  O   ASP   103      75.206  40.270  53.118  1.00  0.00           O  
ATOM   1717  N   LEU   104      76.848  39.500  51.786  1.00  0.00           N  
ATOM   1718  H   LEU   104      77.372  39.594  51.111  1.00  0.00           H  
ATOM   1719  CA  LEU   104      77.032  38.260  52.502  1.00  0.00           C  
ATOM   1720  HA  LEU   104      76.176  37.809  52.569  1.00  0.00           H  
ATOM   1721  CB  LEU   104      78.011  37.377  51.736  1.00  0.00           C  
ATOM   1722  HB2 LEU   104      78.827  37.877  51.580  1.00  0.00           H  
ATOM   1723  HB3 LEU   104      78.246  36.616  52.290  1.00  0.00           H  
ATOM   1724  CG  LEU   104      77.480  36.864  50.390  1.00  0.00           C  
ATOM   1725  HG  LEU   104      77.155  37.602  49.850  1.00  0.00           H  
ATOM   1726  CD1 LEU   104      78.607  36.185  49.624  1.00  0.00           C  
ATOM   1727 HD11 LEU   104      78.271  35.861  48.774  1.00  0.00           H  
ATOM   1728 HD12 LEU   104      79.322  36.822  49.467  1.00  0.00           H  
ATOM   1729 HD13 LEU   104      78.947  35.439  50.142  1.00  0.00           H  
ATOM   1730  CD2 LEU   104      76.323  35.911  50.644  1.00  0.00           C  
ATOM   1731 HD21 LEU   104      75.982  35.583  49.797  1.00  0.00           H  
ATOM   1732 HD22 LEU   104      76.631  35.163  51.180  1.00  0.00           H  
ATOM   1733 HD23 LEU   104      75.617  36.378  51.117  1.00  0.00           H  
ATOM   1734  C   LEU   104      77.519  38.504  53.919  1.00  0.00           C  
ATOM   1735  O   LEU   104      77.094  37.812  54.835  1.00  0.00           O  
ATOM   1736  N   ILE   105      78.370  39.509  54.111  1.00  0.00           N  
ATOM   1737  H   ILE   105      78.712  39.981  53.479  1.00  0.00           H  
ATOM   1738  CA  ILE   105      78.793  39.890  55.451  1.00  0.00           C  
ATOM   1739  HA  ILE   105      79.194  39.099  55.844  1.00  0.00           H  
ATOM   1740  CB  ILE   105      79.841  41.013  55.418  1.00  0.00           C  
ATOM   1741  HB  ILE   105      79.542  41.713  54.816  1.00  0.00           H  
ATOM   1742  CG2 ILE   105      80.004  41.608  56.807  1.00  0.00           C  
ATOM   1743 HG21 ILE   105      80.666  42.316  56.780  1.00  0.00           H  
ATOM   1744 HG22 ILE   105      79.155  41.971  57.105  1.00  0.00           H  
ATOM   1745 HG23 ILE   105      80.294  40.917  57.423  1.00  0.00           H  
ATOM   1746  CG1 ILE   105      81.174  40.471  54.900  1.00  0.00           C  
ATOM   1747 HG12 ILE   105      81.571  39.905  55.580  1.00  0.00           H  
ATOM   1748 HG13 ILE   105      81.008  39.911  54.126  1.00  0.00           H  
ATOM   1749  CD1 ILE   105      82.160  41.552  54.523  1.00  0.00           C  
ATOM   1750 HD11 ILE   105      82.981  41.145  54.204  1.00  0.00           H  
ATOM   1751 HD12 ILE   105      81.781  42.106  53.823  1.00  0.00           H  
ATOM   1752 HD13 ILE   105      82.352  42.100  55.300  1.00  0.00           H  
ATOM   1753  C   ILE   105      77.619  40.319  56.315  1.00  0.00           C  
ATOM   1754  O   ILE   105      77.528  39.922  57.468  1.00  0.00           O  
ATOM   1755  N   VAL   106      76.692  41.098  55.761  1.00  0.00           N  
ATOM   1756  H   VAL   106      76.736  41.415  54.963  1.00  0.00           H  
ATOM   1757  CA  VAL   106      75.492  41.477  56.510  1.00  0.00           C  
ATOM   1758  HA  VAL   106      75.755  42.051  57.247  1.00  0.00           H  
ATOM   1759  CB  VAL   106      74.511  42.270  55.607  1.00  0.00           C  
ATOM   1760  HB  VAL   106      74.367  41.771  54.788  1.00  0.00           H  
ATOM   1761  CG1 VAL   106      73.168  42.448  56.292  1.00  0.00           C  
ATOM   1762 HG11 VAL   106      72.572  42.945  55.711  1.00  0.00           H  
ATOM   1763 HG12 VAL   106      72.783  41.578  56.481  1.00  0.00           H  
ATOM   1764 HG13 VAL   106      73.290  42.935  57.122  1.00  0.00           H  
ATOM   1765  CG2 VAL   106      75.114  43.628  55.278  1.00  0.00           C  
ATOM   1766 HG21 VAL   106      74.502  44.126  54.713  1.00  0.00           H  
ATOM   1767 HG22 VAL   106      75.269  44.121  56.099  1.00  0.00           H  
ATOM   1768 HG23 VAL   106      75.956  43.504  54.812  1.00  0.00           H  
ATOM   1769  C   VAL   106      74.811  40.229  57.078  1.00  0.00           C  
ATOM   1770  O   VAL   106      74.520  40.156  58.281  1.00  0.00           O  
ATOM   1771  N   VAL   107      74.610  39.237  56.205  1.00  0.00           N  
ATOM   1772  H   VAL   107      74.802  39.294  55.369  1.00  0.00           H  
ATOM   1773  CA  VAL   107      74.041  37.953  56.597  1.00  0.00           C  
ATOM   1774  HA  VAL   107      73.151  38.131  56.938  1.00  0.00           H  
ATOM   1775  CB  VAL   107      73.965  37.003  55.383  1.00  0.00           C  
ATOM   1776  HB  VAL   107      74.845  36.932  54.982  1.00  0.00           H  
ATOM   1777  CG1 VAL   107      73.546  35.600  55.796  1.00  0.00           C  
ATOM   1778 HG11 VAL   107      73.508  35.030  55.012  1.00  0.00           H  
ATOM   1779 HG12 VAL   107      74.191  35.241  56.425  1.00  0.00           H  
ATOM   1780 HG13 VAL   107      72.671  35.633  56.214  1.00  0.00           H  
ATOM   1781  CG2 VAL   107      72.992  37.568  54.397  1.00  0.00           C  
ATOM   1782 HG21 VAL   107      72.933  36.981  53.627  1.00  0.00           H  
ATOM   1783 HG22 VAL   107      72.119  37.645  54.812  1.00  0.00           H  
ATOM   1784 HG23 VAL   107      73.292  38.445  54.112  1.00  0.00           H  
ATOM   1785  C   VAL   107      74.856  37.286  57.685  1.00  0.00           C  
ATOM   1786  O   VAL   107      74.342  37.027  58.768  1.00  0.00           O  
ATOM   1787  N   VAL   108      76.111  36.983  57.363  1.00  0.00           N  
ATOM   1788  H   VAL   108      76.480  37.248  56.633  1.00  0.00           H  
ATOM   1789  CA  VAL   108      76.993  36.181  58.195  1.00  0.00           C  
ATOM   1790  HA  VAL   108      76.536  35.338  58.344  1.00  0.00           H  
ATOM   1791  CB  VAL   108      78.329  35.955  57.478  1.00  0.00           C  
ATOM   1792  HB  VAL   108      78.680  36.804  57.167  1.00  0.00           H  
ATOM   1793  CG1 VAL   108      79.335  35.340  58.439  1.00  0.00           C  
ATOM   1794 HG11 VAL   108      80.178  35.200  57.980  1.00  0.00           H  
ATOM   1795 HG12 VAL   108      79.473  35.938  59.190  1.00  0.00           H  
ATOM   1796 HG13 VAL   108      78.997  34.490  58.761  1.00  0.00           H  
ATOM   1797  CG2 VAL   108      78.108  35.037  56.285  1.00  0.00           C  
ATOM   1798 HG21 VAL   108      78.951  34.891  55.828  1.00  0.00           H  
ATOM   1799 HG22 VAL   108      77.756  34.187  56.592  1.00  0.00           H  
ATOM   1800 HG23 VAL   108      77.476  35.447  55.674  1.00  0.00           H  
ATOM   1801  C   VAL   108      77.256  36.794  59.550  1.00  0.00           C  
ATOM   1802  O   VAL   108      77.229  36.100  60.564  1.00  0.00           O  
ATOM   1803  N   ALA   109      77.510  38.097  59.563  1.00  0.00           N  
ATOM   1804  H   ALA   109      77.550  38.579  58.852  1.00  0.00           H  
ATOM   1805  CA  ALA   109      77.747  38.837  60.792  1.00  0.00           C  
ATOM   1806  HA  ALA   109      78.625  38.596  61.127  1.00  0.00           H  
ATOM   1807  CB  ALA   109      77.721  40.332  60.529  1.00  0.00           C  
ATOM   1808  HB1 ALA   109      77.881  40.809  61.358  1.00  0.00           H  
ATOM   1809  HB2 ALA   109      78.412  40.560  59.887  1.00  0.00           H  
ATOM   1810  HB3 ALA   109      76.854  40.583  60.173  1.00  0.00           H  
ATOM   1811  C   ALA   109      76.714  38.477  61.832  1.00  0.00           C  
ATOM   1812  O   ALA   109      77.059  37.973  62.902  1.00  0.00           O  
ATOM   1813  N   SER   110      75.446  38.728  61.520  1.00  0.00           N  
ATOM   1814  H   SER   110      75.174  39.078  60.783  1.00  0.00           H  
ATOM   1815  CA  SER   110      74.411  38.396  62.478  1.00  0.00           C  
ATOM   1816  HA  SER   110      74.697  38.709  63.350  1.00  0.00           H  
ATOM   1817  CB  SER   110      73.116  39.091  62.127  1.00  0.00           C  
ATOM   1818  HB2 SER   110      72.898  38.923  61.197  1.00  0.00           H  
ATOM   1819  HB3 SER   110      72.394  38.722  62.659  1.00  0.00           H  
ATOM   1820  OG  SER   110      73.204  40.472  62.347  1.00  0.00           O  
ATOM   1821  HG  SER   110      72.618  40.705  62.902  1.00  0.00           H  
ATOM   1822  C   SER   110      74.210  36.887  62.565  1.00  0.00           C  
ATOM   1823  O   SER   110      74.086  36.338  63.651  1.00  0.00           O  
ATOM   1824  N   MET   111      74.225  36.194  61.431  1.00  0.00           N  
ATOM   1825  H   MET   111      74.351  36.546  60.657  1.00  0.00           H  
ATOM   1826  CA  MET   111      74.023  34.741  61.406  1.00  0.00           C  
ATOM   1827  HA  MET   111      73.076  34.577  61.534  1.00  0.00           H  
ATOM   1828  CB  MET   111      74.474  34.176  60.069  1.00  0.00           C  
ATOM   1829  HB2 MET   111      73.987  34.629  59.363  1.00  0.00           H  
ATOM   1830  HB3 MET   111      75.413  34.386  59.946  1.00  0.00           H  
ATOM   1831  CG  MET   111      74.289  32.685  59.900  1.00  0.00           C  
ATOM   1832  HG2 MET   111      74.654  32.223  60.671  1.00  0.00           H  
ATOM   1833  HG3 MET   111      73.342  32.477  59.867  1.00  0.00           H  
ATOM   1834  SD  MET   111      75.089  32.085  58.404  1.00  0.00           S  
ATOM   1835  CE  MET   111      76.806  32.215  58.892  1.00  0.00           C  
ATOM   1836  HE1 MET   111      77.310  31.486  58.499  1.00  0.00           H  
ATOM   1837  HE2 MET   111      77.167  33.061  58.583  1.00  0.00           H  
ATOM   1838  HE3 MET   111      76.872  32.169  59.859  1.00  0.00           H  
ATOM   1839  C   MET   111      74.781  34.046  62.525  1.00  0.00           C  
ATOM   1840  O   MET   111      74.221  33.242  63.272  1.00  0.00           O  
ATOM   1841  N   VAL   112      76.057  34.378  62.644  1.00  0.00           N  
ATOM   1842  H   VAL   112      76.463  34.915  62.109  1.00  0.00           H  
ATOM   1843  CA  VAL   112      76.888  33.856  63.704  1.00  0.00           C  
ATOM   1844  HA  VAL   112      76.708  32.906  63.780  1.00  0.00           H  
ATOM   1845  CB  VAL   112      78.366  34.094  63.362  1.00  0.00           C  
ATOM   1846  HB  VAL   112      78.519  35.039  63.207  1.00  0.00           H  
ATOM   1847  CG1 VAL   112      79.249  33.667  64.524  1.00  0.00           C  
ATOM   1848 HG11 VAL   112      80.179  33.821  64.297  1.00  0.00           H  
ATOM   1849 HG12 VAL   112      79.019  34.183  65.312  1.00  0.00           H  
ATOM   1850 HG13 VAL   112      79.113  32.724  64.704  1.00  0.00           H  
ATOM   1851  CG2 VAL   112      78.716  33.328  62.096  1.00  0.00           C  
ATOM   1852 HG21 VAL   112      79.649  33.475  61.876  1.00  0.00           H  
ATOM   1853 HG22 VAL   112      78.563  32.381  62.238  1.00  0.00           H  
ATOM   1854 HG23 VAL   112      78.159  33.639  61.365  1.00  0.00           H  
ATOM   1855  C   VAL   112      76.569  34.504  65.048  1.00  0.00           C  
ATOM   1856  O   VAL   112      76.332  33.811  66.038  1.00  0.00           O  
ATOM   1857  N   VAL   113      76.609  35.834  65.091  1.00  0.00           N  
ATOM   1858  H   VAL   113      76.656  36.336  64.395  1.00  0.00           H  
ATOM   1859  CA  VAL   113      76.575  36.558  66.357  1.00  0.00           C  
ATOM   1860  HA  VAL   113      77.263  36.141  66.899  1.00  0.00           H  
ATOM   1861  CB  VAL   113      76.864  38.030  66.124  1.00  0.00           C  
ATOM   1862  HB  VAL   113      76.330  38.369  65.389  1.00  0.00           H  
ATOM   1863  CG1 VAL   113      76.523  38.803  67.374  1.00  0.00           C  
ATOM   1864 HG11 VAL   113      76.705  39.745  67.232  1.00  0.00           H  
ATOM   1865 HG12 VAL   113      75.583  38.684  67.582  1.00  0.00           H  
ATOM   1866 HG13 VAL   113      77.061  38.478  68.113  1.00  0.00           H  
ATOM   1867  CG2 VAL   113      78.340  38.191  65.788  1.00  0.00           C  
ATOM   1868 HG21 VAL   113      78.537  39.129  65.637  1.00  0.00           H  
ATOM   1869 HG22 VAL   113      78.878  37.863  66.526  1.00  0.00           H  
ATOM   1870 HG23 VAL   113      78.547  37.684  64.987  1.00  0.00           H  
ATOM   1871  C   VAL   113      75.285  36.425  67.146  1.00  0.00           C  
ATOM   1872  O   VAL   113      75.315  36.486  68.372  1.00  0.00           O  
ATOM   1873  N   LEU   114      74.172  36.199  66.455  1.00  0.00           N  
ATOM   1874  H   LEU   114      74.152  36.177  65.596  1.00  0.00           H  
ATOM   1875  CA  LEU   114      72.866  35.965  67.073  1.00  0.00           C  
ATOM   1876  HA  LEU   114      72.650  36.772  67.565  1.00  0.00           H  
ATOM   1877  CB  LEU   114      71.828  35.678  65.982  1.00  0.00           C  
ATOM   1878  HB2 LEU   114      72.161  34.957  65.425  1.00  0.00           H  
ATOM   1879  HB3 LEU   114      71.018  35.357  66.408  1.00  0.00           H  
ATOM   1880  CG  LEU   114      71.461  36.859  65.074  1.00  0.00           C  
ATOM   1881  HG  LEU   114      72.264  37.264  64.710  1.00  0.00           H  
ATOM   1882  CD1 LEU   114      70.605  36.347  63.921  1.00  0.00           C  
ATOM   1883 HD11 LEU   114      70.367  37.087  63.341  1.00  0.00           H  
ATOM   1884 HD12 LEU   114      71.105  35.687  63.415  1.00  0.00           H  
ATOM   1885 HD13 LEU   114      69.798  35.941  64.273  1.00  0.00           H  
ATOM   1886  CD2 LEU   114      70.741  37.916  65.868  1.00  0.00           C  
ATOM   1887 HD21 LEU   114      70.513  38.658  65.287  1.00  0.00           H  
ATOM   1888 HD22 LEU   114      69.930  37.541  66.246  1.00  0.00           H  
ATOM   1889 HD23 LEU   114      71.315  38.231  66.584  1.00  0.00           H  
ATOM   1890  C   LEU   114      72.857  34.808  68.083  1.00  0.00           C  
ATOM   1891  O   LEU   114      71.974  34.735  68.934  1.00  0.00           O  
ATOM   1892  N   CYS   115      73.871  33.941  68.048  1.00  0.00           N  
ATOM   1893  H   CYS   115      74.482  33.940  67.442  1.00  0.00           H  
ATOM   1894  CA  CYS   115      74.024  32.904  69.060  1.00  0.00           C  
ATOM   1895  HA  CYS   115      73.249  32.324  69.000  1.00  0.00           H  
ATOM   1896  CB  CYS   115      75.298  32.106  68.801  1.00  0.00           C  
ATOM   1897  HB2 CYS   115      76.049  32.718  68.753  1.00  0.00           H  
ATOM   1898  HB3 CYS   115      75.460  31.517  69.555  1.00  0.00           H  
ATOM   1899  SG  CYS   115      75.248  31.119  67.286  1.00  0.00           S  
ATOM   1900  HG  CYS   115      75.604  31.791  66.358  1.00  0.00           H  
ATOM   1901  C   CYS   115      74.075  33.490  70.476  1.00  0.00           C  
ATOM   1902  O   CYS   115      73.600  32.870  71.428  1.00  0.00           O  
ATOM   1903  N   VAL   116      74.633  34.693  70.609  1.00  0.00           N  
ATOM   1904  H   VAL   116      75.006  35.124  69.965  1.00  0.00           H  
ATOM   1905  CA  VAL   116      74.654  35.385  71.886  1.00  0.00           C  
ATOM   1906  HA  VAL   116      74.302  34.784  72.561  1.00  0.00           H  
ATOM   1907  CB  VAL   116      76.091  35.761  72.292  1.00  0.00           C  
ATOM   1908  HB  VAL   116      76.067  36.251  73.129  1.00  0.00           H  
ATOM   1909  CG1 VAL   116      76.916  34.496  72.479  1.00  0.00           C  
ATOM   1910 HG11 VAL   116      77.821  34.734  72.735  1.00  0.00           H  
ATOM   1911 HG12 VAL   116      76.517  33.949  73.174  1.00  0.00           H  
ATOM   1912 HG13 VAL   116      76.936  33.997  71.648  1.00  0.00           H  
ATOM   1913  CG2 VAL   116      76.721  36.651  71.234  1.00  0.00           C  
ATOM   1914 HG21 VAL   116      77.625  36.881  71.501  1.00  0.00           H  
ATOM   1915 HG22 VAL   116      76.744  36.180  70.386  1.00  0.00           H  
ATOM   1916 HG23 VAL   116      76.197  37.461  71.138  1.00  0.00           H  
ATOM   1917  C   VAL   116      73.777  36.625  71.826  1.00  0.00           C  
ATOM   1918  O   VAL   116      73.302  37.093  72.856  1.00  0.00           O  
ATOM   1919  N   GLY   117      73.487  37.100  70.606  1.00  0.00           N  
ATOM   1920  H   GLY   117      73.852  36.808  69.884  1.00  0.00           H  
ATOM   1921  CA  GLY   117      72.512  38.170  70.390  1.00  0.00           C  
ATOM   1922  HA2 GLY   117      72.837  38.997  70.779  1.00  0.00           H  
ATOM   1923  HA3 GLY   117      72.400  38.329  69.440  1.00  0.00           H  
ATOM   1924  C   GLY   117      71.176  37.792  71.014  1.00  0.00           C  
ATOM   1925  O   GLY   117      70.523  38.624  71.644  1.00  0.00           O  
ATOM   1926  N   SER   118      70.848  36.498  70.914  1.00  0.00           N  
ATOM   1927  H   SER   118      71.297  35.964  70.412  1.00  0.00           H  
ATOM   1928  CA  SER   118      69.745  35.808  71.592  1.00  0.00           C  
ATOM   1929  HA  SER   118      68.948  36.077  71.109  1.00  0.00           H  
ATOM   1930  CB  SER   118      70.014  34.320  71.555  1.00  0.00           C  
ATOM   1931  HB2 SER   118      69.259  33.840  71.931  1.00  0.00           H  
ATOM   1932  HB3 SER   118      70.107  34.026  70.635  1.00  0.00           H  
ATOM   1933  OG  SER   118      71.178  34.011  72.272  1.00  0.00           O  
ATOM   1934  HG  SER   118      71.751  33.686  71.750  1.00  0.00           H  
ATOM   1935  C   SER   118      69.504  36.192  73.042  1.00  0.00           C  
ATOM   1936  O   SER   118      68.370  36.135  73.517  1.00  0.00           O  
ATOM   1937  N   LYS   119      70.557  36.573  73.751  1.00  0.00           N  
ATOM   1938  H   LYS   119      71.350  36.640  73.426  1.00  0.00           H  
ATOM   1939  CA  LYS   119      70.462  36.914  75.154  1.00  0.00           C  
ATOM   1940  HA  LYS   119      69.700  36.452  75.537  1.00  0.00           H  
ATOM   1941  CB  LYS   119      71.740  36.475  75.856  1.00  0.00           C  
ATOM   1942  HB2 LYS   119      72.487  36.980  75.497  1.00  0.00           H  
ATOM   1943  HB3 LYS   119      71.674  36.696  76.798  1.00  0.00           H  
ATOM   1944  CG  LYS   119      72.034  34.992  75.716  1.00  0.00           C  
ATOM   1945  HG2 LYS   119      71.378  34.481  76.216  1.00  0.00           H  
ATOM   1946  HG3 LYS   119      71.950  34.729  74.786  1.00  0.00           H  
ATOM   1947  CD  LYS   119      73.429  34.660  76.216  1.00  0.00           C  
ATOM   1948  HD2 LYS   119      74.077  35.237  75.782  1.00  0.00           H  
ATOM   1949  HD3 LYS   119      73.485  34.837  77.168  1.00  0.00           H  
ATOM   1950  CE  LYS   119      73.779  33.205  75.946  1.00  0.00           C  
ATOM   1951  HE2 LYS   119      73.132  32.630  76.384  1.00  0.00           H  
ATOM   1952  HE3 LYS   119      73.716  33.029  74.994  1.00  0.00           H  
ATOM   1953  NZ  LYS   119      75.146  32.868  76.424  1.00  0.00           N  
ATOM   1954  HZ1 LYS   119      75.319  32.012  76.251  1.00  0.00           H  
ATOM   1955  HZ2 LYS   119      75.742  33.381  76.006  1.00  0.00           H  
ATOM   1956  HZ3 LYS   119      75.197  33.009  77.301  1.00  0.00           H  
ATOM   1957  C   LYS   119      70.226  38.411  75.355  1.00  0.00           C  
ATOM   1958  O   LYS   119      70.406  38.925  76.458  1.00  0.00           O  
ATOM   1959  N   GLY   120      69.851  39.113  74.284  1.00  0.00           N  
ATOM   1960  H   GLY   120      69.714  38.765  73.509  1.00  0.00           H  
ATOM   1961  CA  GLY   120      69.639  40.546  74.337  1.00  0.00           C  
ATOM   1962  HA2 GLY   120      69.127  40.837  73.566  1.00  0.00           H  
ATOM   1963  HA3 GLY   120      69.123  40.779  75.125  1.00  0.00           H  
ATOM   1964  C   GLY   120      70.980  41.246  74.366  1.00  0.00           C  
ATOM   1965  O   GLY   120      71.233  42.078  75.237  1.00  0.00           O  
ATOM   1966  N   GLN   121      71.865  40.874  73.443  1.00  0.00           N  
ATOM   1967  H   GLN   121      71.698  40.360  72.774  1.00  0.00           H  
ATOM   1968  CA  GLN   121      73.238  41.357  73.541  1.00  0.00           C  
ATOM   1969  HA  GLN   121      73.257  41.923  74.329  1.00  0.00           H  
ATOM   1970  CB  GLN   121      74.187  40.170  73.673  1.00  0.00           C  
ATOM   1971  HB2 GLN   121      74.106  39.611  72.885  1.00  0.00           H  
ATOM   1972  HB3 GLN   121      75.100  40.496  73.696  1.00  0.00           H  
ATOM   1973  CG  GLN   121      73.932  39.329  74.903  1.00  0.00           C  
ATOM   1974  HG2 GLN   121      73.029  38.978  74.866  1.00  0.00           H  
ATOM   1975  HG3 GLN   121      74.533  38.568  74.898  1.00  0.00           H  
ATOM   1976  CD  GLN   121      74.114  40.096  76.194  1.00  0.00           C  
ATOM   1977  OE1 GLN   121      75.188  40.648  76.447  1.00  0.00           O  
ATOM   1978  NE2 GLN   121      73.073  40.142  77.020  1.00  0.00           N  
ATOM   1979 HE21 GLN   121      72.340  39.745  76.810  1.00  0.00           H  
ATOM   1980 HE22 GLN   121      73.133  40.569  77.764  1.00  0.00           H  
ATOM   1981  C   GLN   121      73.698  42.240  72.385  1.00  0.00           C  
ATOM   1982  O   GLN   121      73.700  43.467  72.499  1.00  0.00           O  
ATOM   1983  N   VAL   122      74.171  41.627  71.303  1.00  0.00           N  
ATOM   1984  H   VAL   122      74.058  40.795  71.119  1.00  0.00           H  
ATOM   1985  CA  VAL   122      74.947  42.384  70.326  1.00  0.00           C  
ATOM   1986  HA  VAL   122      75.423  43.053  70.842  1.00  0.00           H  
ATOM   1987  CB  VAL   122      75.915  41.462  69.591  1.00  0.00           C  
ATOM   1988  HB  VAL   122      75.425  40.850  69.019  1.00  0.00           H  
ATOM   1989  CG1 VAL   122      76.840  42.298  68.720  1.00  0.00           C  
ATOM   1990 HG11 VAL   122      77.457  41.715  68.251  1.00  0.00           H  
ATOM   1991 HG12 VAL   122      76.314  42.797  68.076  1.00  0.00           H  
ATOM   1992 HG13 VAL   122      77.339  42.915  69.277  1.00  0.00           H  
ATOM   1993  CG2 VAL   122      76.702  40.638  70.601  1.00  0.00           C  
ATOM   1994 HG21 VAL   122      77.317  40.052  70.132  1.00  0.00           H  
ATOM   1995 HG22 VAL   122      77.202  41.231  71.184  1.00  0.00           H  
ATOM   1996 HG23 VAL   122      76.089  40.105  71.132  1.00  0.00           H  
ATOM   1997  C   VAL   122      74.109  43.134  69.302  1.00  0.00           C  
ATOM   1998  O   VAL   122      74.020  42.749  68.131  1.00  0.00           O  
ATOM   1999  N   PHE   123      73.575  44.268  69.738  1.00  0.00           N  
ATOM   2000  H   PHE   123      73.642  44.547  70.549  1.00  0.00           H  
ATOM   2001  CA  PHE   123      72.821  45.148  68.867  1.00  0.00           C  
ATOM   2002  HA  PHE   123      72.223  44.582  68.355  1.00  0.00           H  
ATOM   2003  CB  PHE   123      72.009  46.139  69.681  1.00  0.00           C  
ATOM   2004  HB2 PHE   123      71.480  46.678  69.072  1.00  0.00           H  
ATOM   2005  HB3 PHE   123      71.387  45.645  70.237  1.00  0.00           H  
ATOM   2006  CG  PHE   123      72.807  47.055  70.557  1.00  0.00           C  
ATOM   2007  CD1 PHE   123      73.381  48.208  70.040  1.00  0.00           C  
ATOM   2008  HD1 PHE   123      73.284  48.405  69.136  1.00  0.00           H  
ATOM   2009  CE1 PHE   123      74.094  49.066  70.852  1.00  0.00           C  
ATOM   2010  HE1 PHE   123      74.476  49.835  70.495  1.00  0.00           H  
ATOM   2011  CZ  PHE   123      74.240  48.782  72.193  1.00  0.00           C  
ATOM   2012  HZ  PHE   123      74.720  49.360  72.742  1.00  0.00           H  
ATOM   2013  CE2 PHE   123      73.673  47.638  72.721  1.00  0.00           C  
ATOM   2014  HE2 PHE   123      73.771  47.445  73.625  1.00  0.00           H  
ATOM   2015  CD2 PHE   123      72.961  46.782  71.906  1.00  0.00           C  
ATOM   2016  HD2 PHE   123      72.581  46.014  72.266  1.00  0.00           H  
ATOM   2017  C   PHE   123      73.704  45.892  67.867  1.00  0.00           C  
ATOM   2018  O   PHE   123      73.197  46.550  66.963  1.00  0.00           O  
ATOM   2019  N   ALA   124      75.019  45.746  67.991  1.00  0.00           N  
ATOM   2020  H   ALA   124      75.396  45.356  68.658  1.00  0.00           H  
ATOM   2021  CA  ALA   124      75.943  46.242  66.991  1.00  0.00           C  
ATOM   2022  HA  ALA   124      75.743  47.176  66.825  1.00  0.00           H  
ATOM   2023  CB  ALA   124      77.370  46.129  67.495  1.00  0.00           C  
ATOM   2024  HB1 ALA   124      77.980  46.463  66.819  1.00  0.00           H  
ATOM   2025  HB2 ALA   124      77.469  46.652  68.306  1.00  0.00           H  
ATOM   2026  HB3 ALA   124      77.574  45.200  67.683  1.00  0.00           H  
ATOM   2027  C   ALA   124      75.781  45.476  65.678  1.00  0.00           C  
ATOM   2028  O   ALA   124      76.036  46.020  64.604  1.00  0.00           O  
ATOM   2029  N   THR   125      75.350  44.215  65.758  1.00  0.00           N  
ATOM   2030  H   THR   125      75.191  43.800  66.494  1.00  0.00           H  
ATOM   2031  CA  THR   125      75.115  43.438  64.555  1.00  0.00           C  
ATOM   2032  HA  THR   125      75.728  43.753  63.872  1.00  0.00           H  
ATOM   2033  CB  THR   125      75.403  41.952  64.762  1.00  0.00           C  
ATOM   2034  HB  THR   125      75.121  41.458  63.976  1.00  0.00           H  
ATOM   2035  CG2 THR   125      76.889  41.742  64.963  1.00  0.00           C  
ATOM   2036 HG21 THR   125      77.068  40.798  65.094  1.00  0.00           H  
ATOM   2037 HG22 THR   125      77.369  42.056  64.181  1.00  0.00           H  
ATOM   2038 HG23 THR   125      77.183  42.238  65.743  1.00  0.00           H  
ATOM   2039  OG1 THR   125      74.671  41.467  65.896  1.00  0.00           O  
ATOM   2040  HG1 THR   125      74.569  42.089  66.451  1.00  0.00           H  
ATOM   2041  C   THR   125      73.699  43.638  64.098  1.00  0.00           C  
ATOM   2042  O   THR   125      73.426  43.678  62.903  1.00  0.00           O  
ATOM   2043  N   SER   126      72.813  43.893  65.050  1.00  0.00           N  
ATOM   2044  H   SER   126      72.961  43.804  65.892  1.00  0.00           H  
ATOM   2045  CA  SER   126      71.478  44.360  64.705  1.00  0.00           C  
ATOM   2046  HA  SER   126      71.030  43.668  64.194  1.00  0.00           H  
ATOM   2047  CB  SER   126      70.688  44.633  65.950  1.00  0.00           C  
ATOM   2048  HB2 SER   126      71.085  45.378  66.428  1.00  0.00           H  
ATOM   2049  HB3 SER   126      69.786  44.898  65.710  1.00  0.00           H  
ATOM   2050  OG  SER   126      70.638  43.510  66.791  1.00  0.00           O  
ATOM   2051  HG  SER   126      70.331  42.854  66.365  1.00  0.00           H  
ATOM   2052  C   SER   126      71.564  45.622  63.854  1.00  0.00           C  
ATOM   2053  O   SER   126      70.864  45.763  62.850  1.00  0.00           O  
ATOM   2054  N   ALA   127      72.461  46.522  64.248  1.00  0.00           N  
ATOM   2055  H   ALA   127      72.961  46.409  64.939  1.00  0.00           H  
ATOM   2056  CA  ALA   127      72.699  47.785  63.568  1.00  0.00           C  
ATOM   2057  HA  ALA   127      71.839  48.229  63.500  1.00  0.00           H  
ATOM   2058  CB  ALA   127      73.680  48.609  64.371  1.00  0.00           C  
ATOM   2059  HB1 ALA   127      73.840  49.452  63.919  1.00  0.00           H  
ATOM   2060  HB2 ALA   127      73.314  48.780  65.253  1.00  0.00           H  
ATOM   2061  HB3 ALA   127      74.516  48.124  64.457  1.00  0.00           H  
ATOM   2062  C   ALA   127      73.225  47.626  62.141  1.00  0.00           C  
ATOM   2063  O   ALA   127      73.176  48.579  61.364  1.00  0.00           O  
ATOM   2064  N   ILE   128      73.720  46.436  61.781  1.00  0.00           N  
ATOM   2065  H   ILE   128      73.759  45.754  62.303  1.00  0.00           H  
ATOM   2066  CA  ILE   128      74.243  46.202  60.443  1.00  0.00           C  
ATOM   2067  HA  ILE   128      74.829  46.950  60.248  1.00  0.00           H  
ATOM   2068  CB  ILE   128      75.054  44.907  60.376  1.00  0.00           C  
ATOM   2069  HB  ILE   128      74.526  44.180  60.741  1.00  0.00           H  
ATOM   2070  CG2 ILE   128      75.393  44.586  58.936  1.00  0.00           C  
ATOM   2071 HG21 ILE   128      75.907  43.764  58.900  1.00  0.00           H  
ATOM   2072 HG22 ILE   128      74.574  44.477  58.427  1.00  0.00           H  
ATOM   2073 HG23 ILE   128      75.915  45.310  58.557  1.00  0.00           H  
ATOM   2074  CG1 ILE   128      76.327  45.050  61.202  1.00  0.00           C  
ATOM   2075 HG12 ILE   128      76.905  45.707  60.783  1.00  0.00           H  
ATOM   2076 HG13 ILE   128      76.099  45.393  62.080  1.00  0.00           H  
ATOM   2077  CD1 ILE   128      77.084  43.755  61.359  1.00  0.00           C  
ATOM   2078 HD11 ILE   128      77.880  43.908  61.891  1.00  0.00           H  
ATOM   2079 HD12 ILE   128      76.520  43.102  61.802  1.00  0.00           H  
ATOM   2080 HD13 ILE   128      77.339  43.421  60.485  1.00  0.00           H  
ATOM   2081  C   ILE   128      73.145  46.176  59.389  1.00  0.00           C  
ATOM   2082  O   ILE   128      73.434  46.216  58.196  1.00  0.00           O  
ATOM   2083  N   ARG   129      71.883  46.200  59.813  1.00  0.00           N  
ATOM   2084  H   ARG   129      71.643  46.116  60.635  1.00  0.00           H  
ATOM   2085  CA  ARG   129      70.793  46.377  58.873  1.00  0.00           C  
ATOM   2086  HA  ARG   129      70.919  45.732  58.160  1.00  0.00           H  
ATOM   2087  CB  ARG   129      69.472  46.120  59.554  1.00  0.00           C  
ATOM   2088  HB2 ARG   129      69.351  46.768  60.265  1.00  0.00           H  
ATOM   2089  HB3 ARG   129      68.754  46.260  58.917  1.00  0.00           H  
ATOM   2090  CG  ARG   129      69.356  44.724  60.131  1.00  0.00           C  
ATOM   2091  HG2 ARG   129      69.973  44.628  60.873  1.00  0.00           H  
ATOM   2092  HG3 ARG   129      68.463  44.593  60.486  1.00  0.00           H  
ATOM   2093  CD  ARG   129      69.641  43.686  59.111  1.00  0.00           C  
ATOM   2094  HD2 ARG   129      69.115  42.894  59.305  1.00  0.00           H  
ATOM   2095  HD3 ARG   129      69.359  44.008  58.240  1.00  0.00           H  
ATOM   2096  NE  ARG   129      71.059  43.322  59.056  1.00  0.00           N  
ATOM   2097  HE  ARG   129      71.520  43.586  58.380  1.00  0.00           H  
ATOM   2098  CZ  ARG   129      71.682  42.596  60.007  1.00  0.00           C  
ATOM   2099  NH1 ARG   129      71.024  42.231  61.068  1.00  0.00           N  
ATOM   2100 HH11 ARG   129      70.198  42.453  61.159  1.00  0.00           H  
ATOM   2101 HH12 ARG   129      71.415  41.768  61.678  1.00  0.00           H  
ATOM   2102  NH2 ARG   129      72.942  42.224  59.919  1.00  0.00           N  
ATOM   2103 HH21 ARG   129      73.408  42.444  59.231  1.00  0.00           H  
ATOM   2104 HH22 ARG   129      73.299  41.761  60.550  1.00  0.00           H  
ATOM   2105  C   ARG   129      70.799  47.774  58.229  1.00  0.00           C  
ATOM   2106  O   ARG   129      70.151  47.983  57.208  1.00  0.00           O  
ATOM   2107  N   GLY   130      71.581  48.707  58.782  1.00  0.00           N  
ATOM   2108  H   GLY   130      71.977  48.615  59.540  1.00  0.00           H  
ATOM   2109  CA  GLY   130      71.828  49.983  58.125  1.00  0.00           C  
ATOM   2110  HA2 GLY   130      70.987  50.386  57.859  1.00  0.00           H  
ATOM   2111  HA3 GLY   130      72.253  50.596  58.745  1.00  0.00           H  
ATOM   2112  C   GLY   130      72.720  49.782  56.897  1.00  0.00           C  
ATOM   2113  O   GLY   130      72.677  50.572  55.955  1.00  0.00           O  
ATOM   2114  N   ILE   131      73.511  48.710  56.904  1.00  0.00           N  
ATOM   2115  H   ILE   131      73.580  48.174  57.573  1.00  0.00           H  
ATOM   2116  CA  ILE   131      74.335  48.349  55.771  1.00  0.00           C  
ATOM   2117  HA  ILE   131      74.703  49.157  55.380  1.00  0.00           H  
ATOM   2118  CB  ILE   131      75.526  47.477  56.181  1.00  0.00           C  
ATOM   2119  HB  ILE   131      75.207  46.639  56.552  1.00  0.00           H  
ATOM   2120  CG2 ILE   131      76.379  47.172  54.962  1.00  0.00           C  
ATOM   2121 HG21 ILE   131      77.132  46.620  55.224  1.00  0.00           H  
ATOM   2122 HG22 ILE   131      75.846  46.700  54.304  1.00  0.00           H  
ATOM   2123 HG23 ILE   131      76.704  48.002  54.579  1.00  0.00           H  
ATOM   2124  CG1 ILE   131      76.347  48.205  57.244  1.00  0.00           C  
ATOM   2125 HG12 ILE   131      75.811  48.302  58.047  1.00  0.00           H  
ATOM   2126 HG13 ILE   131      77.115  47.661  57.480  1.00  0.00           H  
ATOM   2127  CD1 ILE   131      76.825  49.569  56.800  1.00  0.00           C  
ATOM   2128 HD11 ILE   131      77.338  49.980  57.513  1.00  0.00           H  
ATOM   2129 HD12 ILE   131      77.384  49.476  56.013  1.00  0.00           H  
ATOM   2130 HD13 ILE   131      76.060  50.127  56.589  1.00  0.00           H  
ATOM   2131  C   ILE   131      73.470  47.622  54.770  1.00  0.00           C  
ATOM   2132  O   ILE   131      73.634  47.795  53.568  1.00  0.00           O  
ATOM   2133  N   ARG   132      72.494  46.869  55.267  1.00  0.00           N  
ATOM   2134  H   ARG   132      72.411  46.648  56.094  1.00  0.00           H  
ATOM   2135  CA  ARG   132      71.466  46.359  54.375  1.00  0.00           C  
ATOM   2136  HA  ARG   132      71.933  45.816  53.721  1.00  0.00           H  
ATOM   2137  CB  ARG   132      70.458  45.503  55.084  1.00  0.00           C  
ATOM   2138  HB2 ARG   132      70.834  44.624  55.247  1.00  0.00           H  
ATOM   2139  HB3 ARG   132      70.254  45.890  55.950  1.00  0.00           H  
ATOM   2140  CG  ARG   132      69.189  45.369  54.277  1.00  0.00           C  
ATOM   2141  HG2 ARG   132      68.528  44.879  54.791  1.00  0.00           H  
ATOM   2142  HG3 ARG   132      68.819  46.249  54.105  1.00  0.00           H  
ATOM   2143  CD  ARG   132      69.433  44.674  52.991  1.00  0.00           C  
ATOM   2144  HD2 ARG   132      70.136  45.131  52.504  1.00  0.00           H  
ATOM   2145  HD3 ARG   132      69.747  43.773  53.164  1.00  0.00           H  
ATOM   2146  NE  ARG   132      68.236  44.622  52.179  1.00  0.00           N  
ATOM   2147  HE  ARG   132      67.599  45.163  52.382  1.00  0.00           H  
ATOM   2148  CZ  ARG   132      68.036  43.798  51.132  1.00  0.00           C  
ATOM   2149  NH1 ARG   132      68.930  42.936  50.726  1.00  0.00           N  
ATOM   2150 HH11 ARG   132      69.686  42.877  51.132  1.00  0.00           H  
ATOM   2151 HH12 ARG   132      68.763  42.428  50.053  1.00  0.00           H  
ATOM   2152  NH2 ARG   132      66.903  43.820  50.461  1.00  0.00           N  
ATOM   2153 HH21 ARG   132      66.279  44.365  50.689  1.00  0.00           H  
ATOM   2154 HH22 ARG   132      66.788  43.289  49.794  1.00  0.00           H  
ATOM   2155  C   ARG   132      70.721  47.496  53.689  1.00  0.00           C  
ATOM   2156  O   ARG   132      70.447  47.428  52.493  1.00  0.00           O  
ATOM   2157  N   PHE   133      70.419  48.555  54.432  1.00  0.00           N  
ATOM   2158  H   PHE   133      70.546  48.610  55.281  1.00  0.00           H  
ATOM   2159  CA  PHE   133      69.832  49.729  53.821  1.00  0.00           C  
ATOM   2160  HA  PHE   133      69.006  49.446  53.398  1.00  0.00           H  
ATOM   2161  CB  PHE   133      69.498  50.793  54.844  1.00  0.00           C  
ATOM   2162  HB2 PHE   133      68.843  50.449  55.471  1.00  0.00           H  
ATOM   2163  HB3 PHE   133      70.292  51.014  55.356  1.00  0.00           H  
ATOM   2164  CG  PHE   133      68.966  52.024  54.186  1.00  0.00           C  
ATOM   2165  CD1 PHE   133      68.216  51.915  53.024  1.00  0.00           C  
ATOM   2166  HD1 PHE   133      68.055  51.075  52.658  1.00  0.00           H  
ATOM   2167  CE1 PHE   133      67.707  53.037  52.406  1.00  0.00           C  
ATOM   2168  HE1 PHE   133      67.206  52.954  51.627  1.00  0.00           H  
ATOM   2169  CZ  PHE   133      67.944  54.284  52.947  1.00  0.00           C  
ATOM   2170  HZ  PHE   133      67.598  55.043  52.535  1.00  0.00           H  
ATOM   2171  CE2 PHE   133      68.694  54.407  54.100  1.00  0.00           C  
ATOM   2172  HE2 PHE   133      68.857  55.248  54.462  1.00  0.00           H  
ATOM   2173  CD2 PHE   133      69.202  53.280  54.716  1.00  0.00           C  
ATOM   2174  HD2 PHE   133      69.706  53.366  55.493  1.00  0.00           H  
ATOM   2175  C   PHE   133      70.766  50.308  52.781  1.00  0.00           C  
ATOM   2176  O   PHE   133      70.327  50.664  51.694  1.00  0.00           O  
ATOM   2177  N   LEU   134      72.055  50.371  53.100  1.00  0.00           N  
ATOM   2178  H   LEU   134      72.369  50.177  53.877  1.00  0.00           H  
ATOM   2179  CA  LEU   134      73.057  50.784  52.131  1.00  0.00           C  
ATOM   2180  HA  LEU   134      72.830  51.686  51.857  1.00  0.00           H  
ATOM   2181  CB  LEU   134      74.449  50.786  52.762  1.00  0.00           C  
ATOM   2182  HB2 LEU   134      74.441  51.382  53.527  1.00  0.00           H  
ATOM   2183  HB3 LEU   134      74.638  49.896  53.098  1.00  0.00           H  
ATOM   2184  CG  LEU   134      75.583  51.206  51.830  1.00  0.00           C  
ATOM   2185  HG  LEU   134      75.656  50.593  51.082  1.00  0.00           H  
ATOM   2186  CD1 LEU   134      75.293  52.595  51.279  1.00  0.00           C  
ATOM   2187 HD11 LEU   134      76.012  52.865  50.686  1.00  0.00           H  
ATOM   2188 HD12 LEU   134      74.457  52.580  50.787  1.00  0.00           H  
ATOM   2189 HD13 LEU   134      75.225  53.226  52.012  1.00  0.00           H  
ATOM   2190  CD2 LEU   134      76.891  51.183  52.607  1.00  0.00           C  
ATOM   2191 HD21 LEU   134      77.619  51.449  52.023  1.00  0.00           H  
ATOM   2192 HD22 LEU   134      76.835  51.799  53.354  1.00  0.00           H  
ATOM   2193 HD23 LEU   134      77.054  50.287  52.940  1.00  0.00           H  
ATOM   2194  C   LEU   134      73.047  49.907  50.878  1.00  0.00           C  
ATOM   2195  O   LEU   134      73.259  50.421  49.786  1.00  0.00           O  
ATOM   2196  N   GLN   135      72.770  48.604  51.017  1.00  0.00           N  
ATOM   2197  H   GLN   135      72.683  48.204  51.773  1.00  0.00           H  
ATOM   2198  CA  GLN   135      72.591  47.747  49.843  1.00  0.00           C  
ATOM   2199  HA  GLN   135      73.442  47.762  49.378  1.00  0.00           H  
ATOM   2200  CB  GLN   135      72.233  46.314  50.195  1.00  0.00           C  
ATOM   2201  HB2 GLN   135      71.397  46.328  50.688  1.00  0.00           H  
ATOM   2202  HB3 GLN   135      72.066  45.837  49.367  1.00  0.00           H  
ATOM   2203  CG  GLN   135      73.223  45.519  50.992  1.00  0.00           C  
ATOM   2204  HG2 GLN   135      74.034  45.369  50.481  1.00  0.00           H  
ATOM   2205  HG3 GLN   135      73.479  45.997  51.796  1.00  0.00           H  
ATOM   2206  CD  GLN   135      72.562  44.214  51.337  1.00  0.00           C  
ATOM   2207  OE1 GLN   135      71.566  43.873  50.690  1.00  0.00           O  
ATOM   2208  NE2 GLN   135      73.051  43.484  52.318  1.00  0.00           N  
ATOM   2209 HE21 GLN   135      73.746  43.752  52.748  1.00  0.00           H  
ATOM   2210 HE22 GLN   135      72.675  42.740  52.529  1.00  0.00           H  
ATOM   2211  C   GLN   135      71.451  48.265  49.000  1.00  0.00           C  
ATOM   2212  O   GLN   135      71.558  48.336  47.782  1.00  0.00           O  
ATOM   2213  N   ILE   136      70.348  48.600  49.664  1.00  0.00           N  
ATOM   2214  H   ILE   136      70.265  48.531  50.517  1.00  0.00           H  
ATOM   2215  CA  ILE   136      69.169  49.119  48.992  1.00  0.00           C  
ATOM   2216  HA  ILE   136      68.900  48.488  48.306  1.00  0.00           H  
ATOM   2217  CB  ILE   136      67.998  49.261  49.985  1.00  0.00           C  
ATOM   2218  HB  ILE   136      68.284  49.789  50.747  1.00  0.00           H  
ATOM   2219  CG2 ILE   136      66.829  49.984  49.331  1.00  0.00           C  
ATOM   2220 HG21 ILE   136      66.102  50.065  49.967  1.00  0.00           H  
ATOM   2221 HG22 ILE   136      67.112  50.868  49.049  1.00  0.00           H  
ATOM   2222 HG23 ILE   136      66.528  49.480  48.559  1.00  0.00           H  
ATOM   2223  CG1 ILE   136      67.574  47.868  50.469  1.00  0.00           C  
ATOM   2224 HG12 ILE   136      67.144  47.398  49.737  1.00  0.00           H  
ATOM   2225 HG13 ILE   136      68.367  47.362  50.703  1.00  0.00           H  
ATOM   2226  CD1 ILE   136      66.639  47.889  51.654  1.00  0.00           C  
ATOM   2227 HD11 ILE   136      66.414  46.979  51.905  1.00  0.00           H  
ATOM   2228 HD12 ILE   136      67.072  48.332  52.400  1.00  0.00           H  
ATOM   2229 HD13 ILE   136      65.830  48.369  51.419  1.00  0.00           H  
ATOM   2230  C   ILE   136      69.480  50.438  48.307  1.00  0.00           C  
ATOM   2231  O   ILE   136      69.056  50.662  47.176  1.00  0.00           O  
ATOM   2232  N   LEU   137      70.259  51.284  48.974  1.00  0.00           N  
ATOM   2233  H   LEU   137      70.529  51.153  49.780  1.00  0.00           H  
ATOM   2234  CA  LEU   137      70.726  52.522  48.382  1.00  0.00           C  
ATOM   2235  HA  LEU   137      69.952  53.047  48.126  1.00  0.00           H  
ATOM   2236  CB  LEU   137      71.557  53.311  49.390  1.00  0.00           C  
ATOM   2237  HB2 LEU   137      72.238  52.726  49.757  1.00  0.00           H  
ATOM   2238  HB3 LEU   137      72.019  54.024  48.922  1.00  0.00           H  
ATOM   2239  CG  LEU   137      70.765  53.914  50.535  1.00  0.00           C  
ATOM   2240  HG  LEU   137      70.290  53.231  51.033  1.00  0.00           H  
ATOM   2241  CD1 LEU   137      71.708  54.601  51.512  1.00  0.00           C  
ATOM   2242 HD11 LEU   137      71.196  54.984  52.241  1.00  0.00           H  
ATOM   2243 HD12 LEU   137      72.337  53.953  51.865  1.00  0.00           H  
ATOM   2244 HD13 LEU   137      72.193  55.305  51.053  1.00  0.00           H  
ATOM   2245  CD2 LEU   137      69.770  54.883  49.939  1.00  0.00           C  
ATOM   2246 HD21 LEU   137      69.246  55.287  50.649  1.00  0.00           H  
ATOM   2247 HD22 LEU   137      70.244  55.576  49.453  1.00  0.00           H  
ATOM   2248 HD23 LEU   137      69.180  54.409  49.332  1.00  0.00           H  
ATOM   2249  C   LEU   137      71.556  52.240  47.155  1.00  0.00           C  
ATOM   2250  O   LEU   137      71.371  52.872  46.125  1.00  0.00           O  
ATOM   2251  N   ARG   138      72.455  51.276  47.275  1.00  0.00           N  
ATOM   2252  H   ARG   138      72.593  50.860  48.015  1.00  0.00           H  
ATOM   2253  CA  ARG   138      73.302  50.811  46.194  1.00  0.00           C  
ATOM   2254  HA  ARG   138      73.800  51.579  45.872  1.00  0.00           H  
ATOM   2255  CB  ARG   138      74.238  49.759  46.701  1.00  0.00           C  
ATOM   2256  HB2 ARG   138      74.934  50.186  47.225  1.00  0.00           H  
ATOM   2257  HB3 ARG   138      73.752  49.171  47.301  1.00  0.00           H  
ATOM   2258  CG  ARG   138      74.880  48.931  45.628  1.00  0.00           C  
ATOM   2259  HG2 ARG   138      74.245  48.766  44.913  1.00  0.00           H  
ATOM   2260  HG3 ARG   138      75.626  49.414  45.239  1.00  0.00           H  
ATOM   2261  CD  ARG   138      75.346  47.656  46.188  1.00  0.00           C  
ATOM   2262  HD2 ARG   138      75.981  47.252  45.576  1.00  0.00           H  
ATOM   2263  HD3 ARG   138      75.820  47.826  47.017  1.00  0.00           H  
ATOM   2264  NE  ARG   138      74.259  46.718  46.440  1.00  0.00           N  
ATOM   2265  HE  ARG   138      73.914  46.698  47.228  1.00  0.00           H  
ATOM   2266  CZ  ARG   138      73.765  45.881  45.507  1.00  0.00           C  
ATOM   2267  NH1 ARG   138      74.249  45.927  44.284  1.00  0.00           N  
ATOM   2268 HH11 ARG   138      74.873  46.486  44.089  1.00  0.00           H  
ATOM   2269 HH12 ARG   138      73.942  45.398  43.680  1.00  0.00           H  
ATOM   2270  NH2 ARG   138      72.821  45.010  45.813  1.00  0.00           N  
ATOM   2271 HH21 ARG   138      72.514  44.972  46.616  1.00  0.00           H  
ATOM   2272 HH22 ARG   138      72.513  44.480  45.210  1.00  0.00           H  
ATOM   2273  C   ARG   138      72.511  50.267  45.020  1.00  0.00           C  
ATOM   2274  O   ARG   138      72.847  50.519  43.865  1.00  0.00           O  
ATOM   2275  N   MET   139      71.442  49.539  45.312  1.00  0.00           N  
ATOM   2276  H   MET   139      71.215  49.309  46.109  1.00  0.00           H  
ATOM   2277  CA  MET   139      70.556  49.068  44.271  1.00  0.00           C  
ATOM   2278  HA  MET   139      71.060  48.542  43.631  1.00  0.00           H  
ATOM   2279  CB  MET   139      69.480  48.164  44.859  1.00  0.00           C  
ATOM   2280  HB2 MET   139      69.117  48.584  45.655  1.00  0.00           H  
ATOM   2281  HB3 MET   139      68.752  48.087  44.222  1.00  0.00           H  
ATOM   2282  CG  MET   139      69.971  46.772  45.217  1.00  0.00           C  
ATOM   2283  HG2 MET   139      70.496  46.422  44.480  1.00  0.00           H  
ATOM   2284  HG3 MET   139      70.562  46.832  45.984  1.00  0.00           H  
ATOM   2285  SD  MET   139      68.638  45.621  45.590  1.00  0.00           S  
ATOM   2286  CE  MET   139      68.447  45.737  47.364  1.00  0.00           C  
ATOM   2287  HE1 MET   139      68.119  44.892  47.710  1.00  0.00           H  
ATOM   2288  HE2 MET   139      69.304  45.942  47.769  1.00  0.00           H  
ATOM   2289  HE3 MET   139      67.814  46.440  47.576  1.00  0.00           H  
ATOM   2290  C   MET   139      69.953  50.252  43.542  1.00  0.00           C  
ATOM   2291  O   MET   139      69.946  50.291  42.313  1.00  0.00           O  
ATOM   2292  N   LEU   140      69.517  51.253  44.308  1.00  0.00           N  
ATOM   2293  H   LEU   140      69.504  51.226  45.167  1.00  0.00           H  
ATOM   2294  CA  LEU   140      69.018  52.498  43.743  1.00  0.00           C  
ATOM   2295  HA  LEU   140      68.308  52.289  43.116  1.00  0.00           H  
ATOM   2296  CB  LEU   140      68.448  53.381  44.845  1.00  0.00           C  
ATOM   2297  HB2 LEU   140      69.128  53.507  45.526  1.00  0.00           H  
ATOM   2298  HB3 LEU   140      68.253  54.256  44.473  1.00  0.00           H  
ATOM   2299  CG  LEU   140      67.183  52.838  45.510  1.00  0.00           C  
ATOM   2300  HG  LEU   140      67.316  51.924  45.806  1.00  0.00           H  
ATOM   2301  CD1 LEU   140      66.854  53.685  46.731  1.00  0.00           C  
ATOM   2302 HD11 LEU   140      66.052  53.343  47.156  1.00  0.00           H  
ATOM   2303 HD12 LEU   140      67.592  53.648  47.359  1.00  0.00           H  
ATOM   2304 HD13 LEU   140      66.708  54.604  46.458  1.00  0.00           H  
ATOM   2305  CD2 LEU   140      66.047  52.854  44.495  1.00  0.00           C  
ATOM   2306 HD21 LEU   140      65.239  52.511  44.908  1.00  0.00           H  
ATOM   2307 HD22 LEU   140      65.895  53.763  44.194  1.00  0.00           H  
ATOM   2308 HD23 LEU   140      66.283  52.298  43.736  1.00  0.00           H  
ATOM   2309  C   LEU   140      70.118  53.230  42.971  1.00  0.00           C  
ATOM   2310  O   LEU   140      69.863  53.808  41.913  1.00  0.00           O  
ATOM   2311  N   HIE   141      71.373  53.087  43.433  1.00  0.00           N  
ATOM   2312  H   HIE   141      71.500  52.606  44.312  1.00  0.00           H  
ATOM   2313  CA  HIE   141      72.559  53.623  42.756  1.00  0.00           C  
ATOM   2314  HA  HIE   141      72.367  54.657  42.466  1.00  0.00           H  
ATOM   2315  CB  HIE   141      73.799  53.589  43.659  1.00  0.00           C  
ATOM   2316  HB2 HIE   141      73.977  52.573  44.010  1.00  0.00           H  
ATOM   2317  HB3 HIE   141      74.670  53.940  43.105  1.00  0.00           H  
ATOM   2318  CG  HIE   141      73.693  54.445  44.870  1.00  0.00           C  
ATOM   2319  ND1 HIE   141      74.372  54.173  46.038  1.00  0.00           N  
ATOM   2320  CE1 HIE   141      74.074  55.092  46.938  1.00  0.00           C  
ATOM   2321  HE1 HIE   141      74.506  55.052  47.938  1.00  0.00           H  
ATOM   2322  NE2 HIE   141      73.235  55.952  46.391  1.00  0.00           N  
ATOM   2323  HE2 HIE   141      72.836  56.764  46.842  1.00  0.00           H  
ATOM   2324  CD2 HIE   141      72.985  55.568  45.097  1.00  0.00           C  
ATOM   2325  HD2 HIE   141      72.313  56.158  44.474  1.00  0.00           H  
ATOM   2326  C   HIE   141      72.917  52.895  41.472  1.00  0.00           C  
ATOM   2327  O   HIE   141      73.971  53.161  40.903  1.00  0.00           O  
ATOM   2328  N   VAL   142      72.033  52.044  40.959  1.00  0.00           N  
ATOM   2329  H   VAL   142      71.388  51.680  41.396  1.00  0.00           H  
ATOM   2330  CA  VAL   142      72.122  51.675  39.573  1.00  0.00           C  
ATOM   2331  HA  VAL   142      72.904  52.080  39.167  1.00  0.00           H  
ATOM   2332  CB  VAL   142      72.297  50.154  39.412  1.00  0.00           C  
ATOM   2333  HB  VAL   142      71.510  49.692  39.740  1.00  0.00           H  
ATOM   2334  CG1 VAL   142      72.473  49.821  37.939  1.00  0.00           C  
ATOM   2335 HG11 VAL   142      72.584  48.863  37.835  1.00  0.00           H  
ATOM   2336 HG12 VAL   142      71.690  50.111  37.446  1.00  0.00           H  
ATOM   2337 HG13 VAL   142      73.258  50.276  37.596  1.00  0.00           H  
ATOM   2338  CG2 VAL   142      73.495  49.691  40.225  1.00  0.00           C  
ATOM   2339 HG21 VAL   142      73.605  48.733  40.123  1.00  0.00           H  
ATOM   2340 HG22 VAL   142      74.294  50.143  39.911  1.00  0.00           H  
ATOM   2341 HG23 VAL   142      73.352  49.902  41.161  1.00  0.00           H  
ATOM   2342  C   VAL   142      70.854  52.183  38.869  1.00  0.00           C  
ATOM   2343  O   VAL   142      70.833  53.289  38.331  1.00  0.00           O  
ATOM   2344  N   ASP   143      69.779  51.403  38.942  1.00  0.00           N  
ATOM   2345  H   ASP   143      69.761  50.678  39.403  1.00  0.00           H  
ATOM   2346  CA  ASP   143      68.515  51.685  38.253  1.00  0.00           C  
ATOM   2347  HA  ASP   143      68.690  51.425  37.335  1.00  0.00           H  
ATOM   2348  CB  ASP   143      67.393  50.890  38.902  1.00  0.00           C  
ATOM   2349  HB2 ASP   143      66.544  51.132  38.500  1.00  0.00           H  
ATOM   2350  HB3 ASP   143      67.524  49.943  38.738  1.00  0.00           H  
ATOM   2351  CG  ASP   143      67.347  51.148  40.381  1.00  0.00           C  
ATOM   2352  OD1 ASP   143      68.272  51.753  40.842  1.00  0.00           O  
ATOM   2353  OD2 ASP   143      66.418  50.758  41.039  1.00  0.00           O  
ATOM   2354  C   ASP   143      68.077  53.149  38.187  1.00  0.00           C  
ATOM   2355  O   ASP   143      67.575  53.587  37.153  1.00  0.00           O  
ATOM   2356  N   ARG   144      68.136  53.882  39.299  1.00  0.00           N  
ATOM   2357  H   ARG   144      68.532  53.651  40.026  1.00  0.00           H  
ATOM   2358  CA  ARG   144      67.490  55.182  39.321  1.00  0.00           C  
ATOM   2359  HA  ARG   144      67.296  55.427  38.403  1.00  0.00           H  
ATOM   2360  CB  ARG   144      66.196  55.111  40.119  1.00  0.00           C  
ATOM   2361  HB2 ARG   144      66.406  54.834  41.025  1.00  0.00           H  
ATOM   2362  HB3 ARG   144      65.818  56.003  40.176  1.00  0.00           H  
ATOM   2363  CG  ARG   144      65.135  54.168  39.555  1.00  0.00           C  
ATOM   2364  HG2 ARG   144      65.508  53.275  39.485  1.00  0.00           H  
ATOM   2365  HG3 ARG   144      64.392  54.117  40.177  1.00  0.00           H  
ATOM   2366  CD  ARG   144      64.627  54.592  38.220  1.00  0.00           C  
ATOM   2367  HD2 ARG   144      64.259  55.487  38.282  1.00  0.00           H  
ATOM   2368  HD3 ARG   144      65.363  54.631  37.590  1.00  0.00           H  
ATOM   2369  NE  ARG   144      63.606  53.678  37.721  1.00  0.00           N  
ATOM   2370  HE  ARG   144      62.794  53.839  37.953  1.00  0.00           H  
ATOM   2371  CZ  ARG   144      63.814  52.600  36.928  1.00  0.00           C  
ATOM   2372  NH1 ARG   144      65.013  52.276  36.492  1.00  0.00           N  
ATOM   2373 HH11 ARG   144      65.694  52.755  36.710  1.00  0.00           H  
ATOM   2374 HH12 ARG   144      65.116  51.586  35.990  1.00  0.00           H  
ATOM   2375  NH2 ARG   144      62.783  51.847  36.584  1.00  0.00           N  
ATOM   2376 HH21 ARG   144      61.994  52.045  36.863  1.00  0.00           H  
ATOM   2377 HH22 ARG   144      62.901  51.160  36.081  1.00  0.00           H  
ATOM   2378  C   ARG   144      68.392  56.246  39.911  1.00  0.00           C  
ATOM   2379  O   ARG   144      67.925  57.313  40.307  1.00  0.00           O  
ATOM   2380  N   GLN   145      69.689  55.964  39.944  1.00  0.00           N  
ATOM   2381  H   GLN   145      70.023  55.219  39.673  1.00  0.00           H  
ATOM   2382  CA  GLN   145      70.681  56.917  40.456  1.00  0.00           C  
ATOM   2383  HA  GLN   145      70.357  57.796  40.206  1.00  0.00           H  
ATOM   2384  CB  GLN   145      70.806  56.874  42.000  1.00  0.00           C  
ATOM   2385  HB2 GLN   145      70.880  55.946  42.272  1.00  0.00           H  
ATOM   2386  HB3 GLN   145      71.636  57.310  42.249  1.00  0.00           H  
ATOM   2387  CG  GLN   145      69.672  57.516  42.796  1.00  0.00           C  
ATOM   2388  HG2 GLN   145      69.638  58.464  42.592  1.00  0.00           H  
ATOM   2389  HG3 GLN   145      68.827  57.134  42.510  1.00  0.00           H  
ATOM   2390  CD  GLN   145      69.817  57.335  44.298  1.00  0.00           C  
ATOM   2391  OE1 GLN   145      69.132  56.503  44.896  1.00  0.00           O  
ATOM   2392  NE2 GLN   145      70.700  58.103  44.924  1.00  0.00           N  
ATOM   2393 HE21 GLN   145      71.164  58.675  44.480  1.00  0.00           H  
ATOM   2394 HE22 GLN   145      70.808  58.029  45.774  1.00  0.00           H  
ATOM   2395  C   GLN   145      72.056  56.690  39.825  1.00  0.00           C  
ATOM   2396  O   GLN   145      72.880  57.600  39.835  1.00  0.00           O  
ATOM   2397  N   GLY   146      72.295  55.482  39.300  1.00  0.00           N  
ATOM   2398  H   GLY   146      71.692  54.870  39.263  1.00  0.00           H  
ATOM   2399  CA  GLY   146      73.571  55.054  38.737  1.00  0.00           C  
ATOM   2400  HA2 GLY   146      74.211  54.959  39.460  1.00  0.00           H  
ATOM   2401  HA3 GLY   146      73.455  54.175  38.343  1.00  0.00           H  
ATOM   2402  C   GLY   146      74.155  55.971  37.699  1.00  0.00           C  
ATOM   2403  O   GLY   146      75.367  56.167  37.674  1.00  0.00           O  
ATOM   2404  N   GLY   147      73.311  56.535  36.842  1.00  0.00           N  
ATOM   2405  H   GLY   147      72.467  56.372  36.812  1.00  0.00           H  
ATOM   2406  CA  GLY   147      73.782  57.502  35.862  1.00  0.00           C  
ATOM   2407  HA2 GLY   147      74.315  57.060  35.182  1.00  0.00           H  
ATOM   2408  HA3 GLY   147      73.031  57.916  35.409  1.00  0.00           H  
ATOM   2409  C   GLY   147      74.607  58.551  36.577  1.00  0.00           C  
ATOM   2410  O   GLY   147      75.820  58.635  36.389  1.00  0.00           O  
ATOM   2411  N   THR   148      73.944  59.308  37.440  1.00  0.00           N  
ATOM   2412  H   THR   148      73.094  59.264  37.560  1.00  0.00           H  
ATOM   2413  CA  THR   148      74.612  60.291  38.267  1.00  0.00           C  
ATOM   2414  HA  THR   148      75.002  60.896  37.617  1.00  0.00           H  
ATOM   2415  CB  THR   148      73.656  61.001  39.191  1.00  0.00           C  
ATOM   2416  HB  THR   148      73.137  60.356  39.696  1.00  0.00           H  
ATOM   2417  CG2 THR   148      74.465  61.857  40.139  1.00  0.00           C  
ATOM   2418 HG21 THR   148      73.867  62.324  40.744  1.00  0.00           H  
ATOM   2419 HG22 THR   148      75.067  61.294  40.650  1.00  0.00           H  
ATOM   2420 HG23 THR   148      74.981  62.503  39.632  1.00  0.00           H  
ATOM   2421  OG1 THR   148      72.730  61.798  38.440  1.00  0.00           O  
ATOM   2422  HG1 THR   148      72.197  61.296  38.029  1.00  0.00           H  
ATOM   2423  C   THR   148      75.699  59.725  39.149  1.00  0.00           C  
ATOM   2424  O   THR   148      76.714  60.368  39.332  1.00  0.00           O  
ATOM   2425  N   TRP   149      75.474  58.561  39.740  1.00  0.00           N  
ATOM   2426  H   TRP   149      74.757  58.101  39.622  1.00  0.00           H  
ATOM   2427  CA  TRP   149      76.430  57.942  40.657  1.00  0.00           C  
ATOM   2428  HA  TRP   149      76.502  58.470  41.468  1.00  0.00           H  
ATOM   2429  CB  TRP   149      75.933  56.540  41.011  1.00  0.00           C  
ATOM   2430  HB2 TRP   149      75.016  56.612  41.318  1.00  0.00           H  
ATOM   2431  HB3 TRP   149      75.919  56.009  40.199  1.00  0.00           H  
ATOM   2432  CG  TRP   149      76.712  55.795  42.041  1.00  0.00           C  
ATOM   2433  CD1 TRP   149      77.437  54.661  41.837  1.00  0.00           C  
ATOM   2434  HD1 TRP   149      77.533  54.231  41.018  1.00  0.00           H  
ATOM   2435  NE1 TRP   149      78.005  54.244  43.014  1.00  0.00           N  
ATOM   2436  HE1 TRP   149      78.502  53.549  43.111  1.00  0.00           H  
ATOM   2437  CE2 TRP   149      77.650  55.117  44.011  1.00  0.00           C  
ATOM   2438  CZ2 TRP   149      77.976  55.114  45.358  1.00  0.00           C  
ATOM   2439  HZ2 TRP   149      78.514  54.449  45.723  1.00  0.00           H  
ATOM   2440  CH2 TRP   149      77.467  56.145  46.145  1.00  0.00           C  
ATOM   2441  HH2 TRP   149      77.670  56.168  47.052  1.00  0.00           H  
ATOM   2442  CZ3 TRP   149      76.673  57.126  45.611  1.00  0.00           C  
ATOM   2443  HZ3 TRP   149      76.349  57.803  46.161  1.00  0.00           H  
ATOM   2444  CE3 TRP   149      76.344  57.125  44.261  1.00  0.00           C  
ATOM   2445  HE3 TRP   149      75.802  57.792  43.906  1.00  0.00           H  
ATOM   2446  CD2 TRP   149      76.842  56.106  43.448  1.00  0.00           C  
ATOM   2447  C   TRP   149      77.810  57.884  40.015  1.00  0.00           C  
ATOM   2448  O   TRP   149      78.806  58.345  40.579  1.00  0.00           O  
ATOM   2449  N   ARG   150      77.836  57.340  38.811  1.00  0.00           N  
ATOM   2450  H   ARG   150      77.142  56.997  38.437  1.00  0.00           H  
ATOM   2451  CA  ARG   150      79.029  57.263  37.996  1.00  0.00           C  
ATOM   2452  HA  ARG   150      79.736  56.842  38.509  1.00  0.00           H  
ATOM   2453  CB  ARG   150      78.724  56.440  36.763  1.00  0.00           C  
ATOM   2454  HB2 ARG   150      77.948  56.815  36.318  1.00  0.00           H  
ATOM   2455  HB3 ARG   150      79.468  56.511  36.144  1.00  0.00           H  
ATOM   2456  CG  ARG   150      78.464  54.972  37.057  1.00  0.00           C  
ATOM   2457  HG2 ARG   150      79.196  54.614  37.583  1.00  0.00           H  
ATOM   2458  HG3 ARG   150      77.661  54.888  37.594  1.00  0.00           H  
ATOM   2459  CD  ARG   150      78.313  54.174  35.817  1.00  0.00           C  
ATOM   2460  HD2 ARG   150      79.076  54.328  35.238  1.00  0.00           H  
ATOM   2461  HD3 ARG   150      78.311  53.230  36.039  1.00  0.00           H  
ATOM   2462  NE  ARG   150      77.089  54.507  35.104  1.00  0.00           N  
ATOM   2463  HE  ARG   150      77.137  55.100  34.483  1.00  0.00           H  
ATOM   2464  CZ  ARG   150      75.885  53.952  35.349  1.00  0.00           C  
ATOM   2465  NH1 ARG   150      75.756  53.049  36.297  1.00  0.00           N  
ATOM   2466 HH11 ARG   150      76.440  52.812  36.761  1.00  0.00           H  
ATOM   2467 HH12 ARG   150      74.988  52.696  36.453  1.00  0.00           H  
ATOM   2468  NH2 ARG   150      74.832  54.316  34.640  1.00  0.00           N  
ATOM   2469 HH21 ARG   150      74.914  54.908  34.021  1.00  0.00           H  
ATOM   2470 HH22 ARG   150      74.064  53.961  34.797  1.00  0.00           H  
ATOM   2471  C   ARG   150      79.516  58.649  37.600  1.00  0.00           C  
ATOM   2472  O   ARG   150      80.709  58.945  37.682  1.00  0.00           O  
ATOM   2473  N   LEU   151      78.579  59.499  37.190  1.00  0.00           N  
ATOM   2474  H   LEU   151      77.742  59.305  37.163  1.00  0.00           H  
ATOM   2475  CA  LEU   151      78.886  60.847  36.746  1.00  0.00           C  
ATOM   2476  HA  LEU   151      79.674  60.805  36.182  1.00  0.00           H  
ATOM   2477  CB  LEU   151      77.701  61.389  35.958  1.00  0.00           C  
ATOM   2478  HB2 LEU   151      76.911  61.353  36.520  1.00  0.00           H  
ATOM   2479  HB3 LEU   151      77.863  62.324  35.756  1.00  0.00           H  
ATOM   2480  CG  LEU   151      77.406  60.646  34.646  1.00  0.00           C  
ATOM   2481  HG  LEU   151      77.287  59.699  34.818  1.00  0.00           H  
ATOM   2482  CD1 LEU   151      76.119  61.186  34.039  1.00  0.00           C  
ATOM   2483 HD11 LEU   151      75.931  60.718  33.210  1.00  0.00           H  
ATOM   2484 HD12 LEU   151      75.386  61.050  34.660  1.00  0.00           H  
ATOM   2485 HD13 LEU   151      76.219  62.134  33.859  1.00  0.00           H  
ATOM   2486  CD2 LEU   151      78.578  60.805  33.695  1.00  0.00           C  
ATOM   2487 HD21 LEU   151      78.390  60.335  32.868  1.00  0.00           H  
ATOM   2488 HD22 LEU   151      78.717  61.746  33.507  1.00  0.00           H  
ATOM   2489 HD23 LEU   151      79.377  60.435  34.101  1.00  0.00           H  
ATOM   2490  C   LEU   151      79.236  61.784  37.901  1.00  0.00           C  
ATOM   2491  O   LEU   151      79.824  62.835  37.686  1.00  0.00           O  
ATOM   2492  N   LEU   152      78.911  61.380  39.120  1.00  0.00           N  
ATOM   2493  H   LEU   152      78.421  60.690  39.272  1.00  0.00           H  
ATOM   2494  CA  LEU   152      79.348  62.060  40.325  1.00  0.00           C  
ATOM   2495  HA  LEU   152      79.160  63.010  40.263  1.00  0.00           H  
ATOM   2496  CB  LEU   152      78.595  61.538  41.556  1.00  0.00           C  
ATOM   2497  HB2 LEU   152      77.644  61.653  41.402  1.00  0.00           H  
ATOM   2498  HB3 LEU   152      78.757  60.584  41.629  1.00  0.00           H  
ATOM   2499  CG  LEU   152      78.945  62.189  42.899  1.00  0.00           C  
ATOM   2500  HG  LEU   152      79.197  63.117  42.769  1.00  0.00           H  
ATOM   2501  CD1 LEU   152      77.724  62.132  43.809  1.00  0.00           C  
ATOM   2502 HD11 LEU   152      77.936  62.542  44.662  1.00  0.00           H  
ATOM   2503 HD12 LEU   152      76.989  62.611  43.395  1.00  0.00           H  
ATOM   2504 HD13 LEU   152      77.468  61.207  43.950  1.00  0.00           H  
ATOM   2505  CD2 LEU   152      80.121  61.456  43.525  1.00  0.00           C  
ATOM   2506 HD21 LEU   152      80.343  61.867  44.375  1.00  0.00           H  
ATOM   2507 HD22 LEU   152      79.884  60.526  43.668  1.00  0.00           H  
ATOM   2508 HD23 LEU   152      80.887  61.506  42.932  1.00  0.00           H  
ATOM   2509  C   LEU   152      80.824  61.823  40.462  1.00  0.00           C  
ATOM   2510  O   LEU   152      81.591  62.760  40.668  1.00  0.00           O  
ATOM   2511  N   GLY   153      81.221  60.562  40.282  1.00  0.00           N  
ATOM   2512  H   GLY   153      80.683  59.897  40.193  1.00  0.00           H  
ATOM   2513  CA  GLY   153      82.630  60.208  40.221  1.00  0.00           C  
ATOM   2514  HA2 GLY   153      83.043  60.347  41.088  1.00  0.00           H  
ATOM   2515  HA3 GLY   153      82.724  59.266  40.009  1.00  0.00           H  
ATOM   2516  C   GLY   153      83.342  61.050  39.167  1.00  0.00           C  
ATOM   2517  O   GLY   153      84.409  61.603  39.436  1.00  0.00           O  
ATOM   2518  N   SER   154      82.729  61.165  37.983  1.00  0.00           N  
ATOM   2519  H   SER   154      82.003  60.754  37.776  1.00  0.00           H  
ATOM   2520  CA  SER   154      83.262  62.019  36.928  1.00  0.00           C  
ATOM   2521  HA  SER   154      84.135  61.664  36.699  1.00  0.00           H  
ATOM   2522  CB  SER   154      82.384  61.993  35.700  1.00  0.00           C  
ATOM   2523  HB2 SER   154      82.371  61.099  35.325  1.00  0.00           H  
ATOM   2524  HB3 SER   154      81.471  62.211  35.945  1.00  0.00           H  
ATOM   2525  OG  SER   154      82.847  62.904  34.738  1.00  0.00           O  
ATOM   2526  HG  SER   154      82.781  62.562  33.974  1.00  0.00           H  
ATOM   2527  C   SER   154      83.422  63.450  37.398  1.00  0.00           C  
ATOM   2528  O   SER   154      84.495  64.010  37.243  1.00  0.00           O  
ATOM   2529  N   VAL   155      82.375  64.025  37.989  1.00  0.00           N  
ATOM   2530  H   VAL   155      81.612  63.639  38.078  1.00  0.00           H  
ATOM   2531  CA  VAL   155      82.422  65.378  38.547  1.00  0.00           C  
ATOM   2532  HA  VAL   155      82.553  65.991  37.807  1.00  0.00           H  
ATOM   2533  CB  VAL   155      81.088  65.702  39.259  1.00  0.00           C  
ATOM   2534  HB  VAL   155      80.813  64.931  39.779  1.00  0.00           H  
ATOM   2535  CG1 VAL   155      81.250  66.881  40.193  1.00  0.00           C  
ATOM   2536 HG11 VAL   155      80.404  67.068  40.629  1.00  0.00           H  
ATOM   2537 HG12 VAL   155      81.920  66.673  40.863  1.00  0.00           H  
ATOM   2538 HG13 VAL   155      81.531  67.659  39.686  1.00  0.00           H  
ATOM   2539  CG2 VAL   155      80.043  66.039  38.209  1.00  0.00           C  
ATOM   2540 HG21 VAL   155      79.201  66.244  38.644  1.00  0.00           H  
ATOM   2541 HG22 VAL   155      80.337  66.808  37.695  1.00  0.00           H  
ATOM   2542 HG23 VAL   155      79.923  65.281  37.616  1.00  0.00           H  
ATOM   2543  C   VAL   155      83.596  65.580  39.497  1.00  0.00           C  
ATOM   2544  O   VAL   155      84.293  66.592  39.418  1.00  0.00           O  
ATOM   2545  N   VAL   156      83.829  64.609  40.370  1.00  0.00           N  
ATOM   2546  H   VAL   156      83.342  63.905  40.451  1.00  0.00           H  
ATOM   2547  CA  VAL   156      84.959  64.670  41.277  1.00  0.00           C  
ATOM   2548  HA  VAL   156      84.881  65.488  41.793  1.00  0.00           H  
ATOM   2549  CB  VAL   156      84.945  63.470  42.235  1.00  0.00           C  
ATOM   2550  HB  VAL   156      84.869  62.647  41.726  1.00  0.00           H  
ATOM   2551  CG1 VAL   156      86.240  63.426  43.027  1.00  0.00           C  
ATOM   2552 HG11 VAL   156      86.225  62.666  43.630  1.00  0.00           H  
ATOM   2553 HG12 VAL   156      86.990  63.340  42.417  1.00  0.00           H  
ATOM   2554 HG13 VAL   156      86.334  64.244  43.540  1.00  0.00           H  
ATOM   2555  CG2 VAL   156      83.751  63.584  43.168  1.00  0.00           C  
ATOM   2556 HG21 VAL   156      83.740  62.827  43.774  1.00  0.00           H  
ATOM   2557 HG22 VAL   156      83.817  64.406  43.679  1.00  0.00           H  
ATOM   2558 HG23 VAL   156      82.933  63.592  42.647  1.00  0.00           H  
ATOM   2559  C   VAL   156      86.275  64.708  40.512  1.00  0.00           C  
ATOM   2560  O   VAL   156      87.146  65.520  40.814  1.00  0.00           O  
ATOM   2561  N   PHE   157      86.409  63.840  39.510  1.00  0.00           N  
ATOM   2562  H   PHE   157      85.818  63.252  39.300  1.00  0.00           H  
ATOM   2563  CA  PHE   157      87.604  63.824  38.672  1.00  0.00           C  
ATOM   2564  HA  PHE   157      88.360  63.733  39.273  1.00  0.00           H  
ATOM   2565  CB  PHE   157      87.584  62.652  37.708  1.00  0.00           C  
ATOM   2566  HB2 PHE   157      87.548  61.821  38.208  1.00  0.00           H  
ATOM   2567  HB3 PHE   157      86.781  62.692  37.165  1.00  0.00           H  
ATOM   2568  CG  PHE   157      88.791  62.650  36.819  1.00  0.00           C  
ATOM   2569  CD1 PHE   157      90.051  62.402  37.344  1.00  0.00           C  
ATOM   2570  HD1 PHE   157      90.145  62.230  38.253  1.00  0.00           H  
ATOM   2571  CE1 PHE   157      91.169  62.408  36.531  1.00  0.00           C  
ATOM   2572  HE1 PHE   157      92.009  62.241  36.893  1.00  0.00           H  
ATOM   2573  CZ  PHE   157      91.037  62.662  35.181  1.00  0.00           C  
ATOM   2574  HZ  PHE   157      91.788  62.665  34.632  1.00  0.00           H  
ATOM   2575  CE2 PHE   157      89.787  62.912  34.646  1.00  0.00           C  
ATOM   2576  HE2 PHE   157      89.697  63.084  33.737  1.00  0.00           H  
ATOM   2577  CD2 PHE   157      88.672  62.906  35.462  1.00  0.00           C  
ATOM   2578  HD2 PHE   157      87.833  63.075  35.097  1.00  0.00           H  
ATOM   2579  C   PHE   157      87.762  65.116  37.883  1.00  0.00           C  
ATOM   2580  O   PHE   157      88.853  65.675  37.802  1.00  0.00           O  
ATOM   2581  N   ILE   158      86.661  65.604  37.329  1.00  0.00           N  
ATOM   2582  H   ILE   158      85.901  65.203  37.365  1.00  0.00           H  
ATOM   2583  CA  ILE   158      86.620  66.863  36.605  1.00  0.00           C  
ATOM   2584  HA  ILE   158      87.168  66.759  35.812  1.00  0.00           H  
ATOM   2585  CB  ILE   158      85.176  67.201  36.189  1.00  0.00           C  
ATOM   2586  HB  ILE   158      84.586  67.038  36.941  1.00  0.00           H  
ATOM   2587  CG2 ILE   158      85.070  68.659  35.818  1.00  0.00           C  
ATOM   2588 HG21 ILE   158      84.158  68.861  35.558  1.00  0.00           H  
ATOM   2589 HG22 ILE   158      85.317  69.206  36.580  1.00  0.00           H  
ATOM   2590 HG23 ILE   158      85.667  68.849  35.077  1.00  0.00           H  
ATOM   2591  CG1 ILE   158      84.721  66.297  35.039  1.00  0.00           C  
ATOM   2592 HG12 ILE   158      85.193  66.552  34.231  1.00  0.00           H  
ATOM   2593 HG13 ILE   158      84.973  65.382  35.238  1.00  0.00           H  
ATOM   2594  CD1 ILE   158      83.230  66.351  34.776  1.00  0.00           C  
ATOM   2595 HD11 ILE   158      83.009  65.759  34.040  1.00  0.00           H  
ATOM   2596 HD12 ILE   158      82.751  66.070  35.571  1.00  0.00           H  
ATOM   2597 HD13 ILE   158      82.974  67.259  34.548  1.00  0.00           H  
ATOM   2598  C   ILE   158      87.184  67.996  37.434  1.00  0.00           C  
ATOM   2599  O   ILE   158      87.947  68.825  36.940  1.00  0.00           O  
ATOM   2600  N   HIE   159      86.822  68.018  38.705  1.00  0.00           N  
ATOM   2601  H   HIE   159      86.173  67.335  39.069  1.00  0.00           H  
ATOM   2602  CA  HIE   159      87.322  69.030  39.601  1.00  0.00           C  
ATOM   2603  HA  HIE   159      87.777  69.844  39.036  1.00  0.00           H  
ATOM   2604  CB  HIE   159      86.186  69.588  40.416  1.00  0.00           C  
ATOM   2605  HB2 HIE   159      85.726  68.813  41.029  1.00  0.00           H  
ATOM   2606  HB3 HIE   159      86.565  70.382  41.060  1.00  0.00           H  
ATOM   2607  CG  HIE   159      85.097  70.187  39.599  1.00  0.00           C  
ATOM   2608  ND1 HIE   159      85.268  71.328  38.843  1.00  0.00           N  
ATOM   2609  CE1 HIE   159      84.139  71.626  38.245  1.00  0.00           C  
ATOM   2610  HE1 HIE   159      84.062  72.496  37.592  1.00  0.00           H  
ATOM   2611  NE2 HIE   159      83.251  70.730  38.589  1.00  0.00           N  
ATOM   2612  HE2 HIE   159      82.291  70.714  38.277  1.00  0.00           H  
ATOM   2613  CD2 HIE   159      83.816  69.819  39.434  1.00  0.00           C  
ATOM   2614  HD2 HIE   159      83.219  68.996  39.826  1.00  0.00           H  
ATOM   2615  C   HIE   159      88.383  68.509  40.548  1.00  0.00           C  
ATOM   2616  O   HIE   159      88.581  69.086  41.607  1.00  0.00           O  
ATOM   2617  N   ARG   160      89.041  67.409  40.191  1.00  0.00           N  
ATOM   2618  H   ARG   160      88.947  67.026  39.427  1.00  0.00           H  
ATOM   2619  CA  ARG   160      89.994  66.744  41.075  1.00  0.00           C  
ATOM   2620  HA  ARG   160      89.482  66.336  41.791  1.00  0.00           H  
ATOM   2621  CB  ARG   160      90.764  65.681  40.309  1.00  0.00           C  
ATOM   2622  HB2 ARG   160      90.138  65.008  40.000  1.00  0.00           H  
ATOM   2623  HB3 ARG   160      91.154  66.089  39.520  1.00  0.00           H  
ATOM   2624  CG  ARG   160      91.863  64.995  41.092  1.00  0.00           C  
ATOM   2625  HG2 ARG   160      92.468  65.662  41.452  1.00  0.00           H  
ATOM   2626  HG3 ARG   160      91.477  64.525  41.847  1.00  0.00           H  
ATOM   2627  CD  ARG   160      92.625  64.039  40.252  1.00  0.00           C  
ATOM   2628  HD2 ARG   160      93.288  63.589  40.798  1.00  0.00           H  
ATOM   2629  HD3 ARG   160      92.024  63.356  39.915  1.00  0.00           H  
ATOM   2630  NE  ARG   160      93.286  64.694  39.133  1.00  0.00           N  
ATOM   2631  HE  ARG   160      92.931  64.605  38.355  1.00  0.00           H  
ATOM   2632  CZ  ARG   160      94.413  65.431  39.223  1.00  0.00           C  
ATOM   2633  NH1 ARG   160      94.996  65.619  40.386  1.00  0.00           N  
ATOM   2634 HH11 ARG   160      94.659  65.271  41.097  1.00  0.00           H  
ATOM   2635 HH12 ARG   160      95.714  66.090  40.436  1.00  0.00           H  
ATOM   2636  NH2 ARG   160      94.934  65.970  38.136  1.00  0.00           N  
ATOM   2637 HH21 ARG   160      94.555  65.851  37.373  1.00  0.00           H  
ATOM   2638 HH22 ARG   160      95.652  66.440  38.191  1.00  0.00           H  
ATOM   2639  C   ARG   160      90.971  67.716  41.692  1.00  0.00           C  
ATOM   2640  O   ARG   160      91.023  67.870  42.913  1.00  0.00           O  
ATOM   2641  N   GLN   161      91.736  68.375  40.834  1.00  0.00           N  
ATOM   2642  H   GLN   161      91.689  68.270  39.982  1.00  0.00           H  
ATOM   2643  CA  GLN   161      92.732  69.342  41.251  1.00  0.00           C  
ATOM   2644  HA  GLN   161      93.408  68.865  41.757  1.00  0.00           H  
ATOM   2645  CB  GLN   161      93.359  70.010  40.031  1.00  0.00           C  
ATOM   2646  HB2 GLN   161      92.653  70.419  39.506  1.00  0.00           H  
ATOM   2647  HB3 GLN   161      93.938  70.727  40.335  1.00  0.00           H  
ATOM   2648  CG  GLN   161      94.158  69.094  39.133  1.00  0.00           C  
ATOM   2649  HG2 GLN   161      94.815  68.617  39.663  1.00  0.00           H  
ATOM   2650  HG3 GLN   161      93.568  68.428  38.746  1.00  0.00           H  
ATOM   2651  CD  GLN   161      94.863  69.854  38.019  1.00  0.00           C  
ATOM   2652  OE1 GLN   161      94.453  70.954  37.633  1.00  0.00           O  
ATOM   2653  NE2 GLN   161      95.932  69.269  37.493  1.00  0.00           N  
ATOM   2654 HE21 GLN   161      96.190  68.503  37.785  1.00  0.00           H  
ATOM   2655 HE22 GLN   161      96.366  69.656  36.860  1.00  0.00           H  
ATOM   2656  C   GLN   161      92.122  70.415  42.130  1.00  0.00           C  
ATOM   2657  O   GLN   161      92.673  70.759  43.171  1.00  0.00           O  
ATOM   2658  N   GLU   162      91.000  70.959  41.671  1.00  0.00           N  
ATOM   2659  H   GLU   162      90.599  70.669  40.967  1.00  0.00           H  
ATOM   2660  CA  GLU   162      90.323  72.091  42.290  1.00  0.00           C  
ATOM   2661  HA  GLU   162      90.954  72.825  42.350  1.00  0.00           H  
ATOM   2662  CB  GLU   162      89.124  72.474  41.428  1.00  0.00           C  
ATOM   2663  HB2 GLU   162      88.509  71.725  41.396  1.00  0.00           H  
ATOM   2664  HB3 GLU   162      88.655  73.209  41.853  1.00  0.00           H  
ATOM   2665  CG  GLU   162      89.482  72.877  40.004  1.00  0.00           C  
ATOM   2666  HG2 GLU   162      89.819  73.787  40.000  1.00  0.00           H  
ATOM   2667  HG3 GLU   162      90.196  72.308  39.677  1.00  0.00           H  
ATOM   2668  CD  GLU   162      88.316  72.778  39.096  1.00  0.00           C  
ATOM   2669  OE1 GLU   162      87.236  72.911  39.612  1.00  0.00           O  
ATOM   2670  OE2 GLU   162      88.470  72.577  37.910  1.00  0.00           O  
ATOM   2671  C   GLU   162      89.862  71.784  43.699  1.00  0.00           C  
ATOM   2672  O   GLU   162      90.070  72.576  44.616  1.00  0.00           O  
ATOM   2673  N   LEU   163      89.236  70.630  43.856  1.00  0.00           N  
ATOM   2674  H   LEU   163      89.099  70.078  43.211  1.00  0.00           H  
ATOM   2675  CA  LEU   163      88.717  70.176  45.129  1.00  0.00           C  
ATOM   2676  HA  LEU   163      88.128  70.857  45.490  1.00  0.00           H  
ATOM   2677  CB  LEU   163      87.939  68.877  44.926  1.00  0.00           C  
ATOM   2678  HB2 LEU   163      88.524  68.229  44.503  1.00  0.00           H  
ATOM   2679  HB3 LEU   163      87.701  68.520  45.796  1.00  0.00           H  
ATOM   2680  CG  LEU   163      86.669  69.005  44.089  1.00  0.00           C  
ATOM   2681  HG  LEU   163      86.844  69.509  43.279  1.00  0.00           H  
ATOM   2682  CD1 LEU   163      86.188  67.618  43.686  1.00  0.00           C  
ATOM   2683 HD11 LEU   163      85.381  67.697  43.154  1.00  0.00           H  
ATOM   2684 HD12 LEU   163      86.876  67.175  43.165  1.00  0.00           H  
ATOM   2685 HD13 LEU   163      86.000  67.096  44.482  1.00  0.00           H  
ATOM   2686  CD2 LEU   163      85.623  69.743  44.891  1.00  0.00           C  
ATOM   2687 HD21 LEU   163      84.812  69.828  44.365  1.00  0.00           H  
ATOM   2688 HD22 LEU   163      85.430  69.250  45.704  1.00  0.00           H  
ATOM   2689 HD23 LEU   163      85.954  70.626  45.120  1.00  0.00           H  
ATOM   2690  C   LEU   163      89.843  69.945  46.103  1.00  0.00           C  
ATOM   2691  O   LEU   163      89.817  70.449  47.224  1.00  0.00           O  
ATOM   2692  N   ILE   164      90.845  69.196  45.653  1.00  0.00           N  
ATOM   2693  H   ILE   164      90.863  68.852  44.865  1.00  0.00           H  
ATOM   2694  CA  ILE   164      92.013  68.886  46.457  1.00  0.00           C  
ATOM   2695  HA  ILE   164      91.721  68.384  47.234  1.00  0.00           H  
ATOM   2696  CB  ILE   164      93.007  68.036  45.648  1.00  0.00           C  
ATOM   2697  HB  ILE   164      93.147  68.468  44.791  1.00  0.00           H  
ATOM   2698  CG2 ILE   164      94.327  67.942  46.367  1.00  0.00           C  
ATOM   2699 HG21 ILE   164      94.942  67.404  45.845  1.00  0.00           H  
ATOM   2700 HG22 ILE   164      94.696  68.831  46.484  1.00  0.00           H  
ATOM   2701 HG23 ILE   164      94.194  67.530  47.235  1.00  0.00           H  
ATOM   2702  CG1 ILE   164      92.445  66.639  45.405  1.00  0.00           C  
ATOM   2703 HG12 ILE   164      92.433  66.150  46.243  1.00  0.00           H  
ATOM   2704 HG13 ILE   164      91.525  66.713  45.107  1.00  0.00           H  
ATOM   2705  CD1 ILE   164      93.236  65.856  44.384  1.00  0.00           C  
ATOM   2706 HD11 ILE   164      92.837  64.979  44.268  1.00  0.00           H  
ATOM   2707 HD12 ILE   164      93.228  66.328  43.537  1.00  0.00           H  
ATOM   2708 HD13 ILE   164      94.151  65.757  44.690  1.00  0.00           H  
ATOM   2709  C   ILE   164      92.691  70.154  46.920  1.00  0.00           C  
ATOM   2710  O   ILE   164      92.951  70.330  48.109  1.00  0.00           O  
ATOM   2711  N   THR   165      92.957  71.029  45.960  1.00  0.00           N  
ATOM   2712  H   THR   165      92.758  70.885  45.136  1.00  0.00           H  
ATOM   2713  CA  THR   165      93.601  72.307  46.173  1.00  0.00           C  
ATOM   2714  HA  THR   165      94.508  72.129  46.466  1.00  0.00           H  
ATOM   2715  CB  THR   165      93.616  73.121  44.865  1.00  0.00           C  
ATOM   2716  HB  THR   165      92.702  73.232  44.560  1.00  0.00           H  
ATOM   2717  CG2 THR   165      94.222  74.484  45.101  1.00  0.00           C  
ATOM   2718 HG21 THR   165      94.225  74.985  44.270  1.00  0.00           H  
ATOM   2719 HG22 THR   165      93.698  74.961  45.764  1.00  0.00           H  
ATOM   2720 HG23 THR   165      95.132  74.383  45.420  1.00  0.00           H  
ATOM   2721  OG1 THR   165      94.368  72.425  43.862  1.00  0.00           O  
ATOM   2722  HG1 THR   165      93.841  72.045  43.329  1.00  0.00           H  
ATOM   2723  C   THR   165      92.893  73.108  47.231  1.00  0.00           C  
ATOM   2724  O   THR   165      93.485  73.478  48.244  1.00  0.00           O  
ATOM   2725  N   THR   166      91.628  73.393  46.965  1.00  0.00           N  
ATOM   2726  H   THR   166      91.211  73.087  46.278  1.00  0.00           H  
ATOM   2727  CA  THR   166      90.821  74.246  47.802  1.00  0.00           C  
ATOM   2728  HA  THR   166      91.251  75.115  47.818  1.00  0.00           H  
ATOM   2729  CB  THR   166      89.418  74.371  47.234  1.00  0.00           C  
ATOM   2730  HB  THR   166      89.010  73.494  47.167  1.00  0.00           H  
ATOM   2731  CG2 THR   166      88.610  75.245  48.144  1.00  0.00           C  
ATOM   2732 HG21 THR   166      87.710  75.334  47.793  1.00  0.00           H  
ATOM   2733 HG22 THR   166      88.574  74.847  49.028  1.00  0.00           H  
ATOM   2734 HG23 THR   166      89.022  76.121  48.201  1.00  0.00           H  
ATOM   2735  OG1 THR   166      89.474  74.957  45.927  1.00  0.00           O  
ATOM   2736  HG1 THR   166      89.667  74.366  45.363  1.00  0.00           H  
ATOM   2737  C   THR   166      90.738  73.735  49.218  1.00  0.00           C  
ATOM   2738  O   THR   166      90.926  74.499  50.166  1.00  0.00           O  
ATOM   2739  N   LEU   167      90.470  72.437  49.351  1.00  0.00           N  
ATOM   2740  H   LEU   167      90.319  71.910  48.689  1.00  0.00           H  
ATOM   2741  CA  LEU   167      90.410  71.796  50.648  1.00  0.00           C  
ATOM   2742  HA  LEU   167      89.667  72.183  51.138  1.00  0.00           H  
ATOM   2743  CB  LEU   167      90.190  70.293  50.488  1.00  0.00           C  
ATOM   2744  HB2 LEU   167      90.781  69.969  49.791  1.00  0.00           H  
ATOM   2745  HB3 LEU   167      90.456  69.855  51.312  1.00  0.00           H  
ATOM   2746  CG  LEU   167      88.766  69.862  50.151  1.00  0.00           C  
ATOM   2747  HG  LEU   167      88.416  70.390  49.417  1.00  0.00           H  
ATOM   2748  CD1 LEU   167      88.771  68.400  49.732  1.00  0.00           C  
ATOM   2749 HD11 LEU   167      87.867  68.122  49.517  1.00  0.00           H  
ATOM   2750 HD12 LEU   167      89.337  68.289  48.952  1.00  0.00           H  
ATOM   2751 HD13 LEU   167      89.112  67.856  50.459  1.00  0.00           H  
ATOM   2752  CD2 LEU   167      87.884  70.076  51.372  1.00  0.00           C  
ATOM   2753 HD21 LEU   167      86.976  69.804  51.167  1.00  0.00           H  
ATOM   2754 HD22 LEU   167      88.220  69.546  52.111  1.00  0.00           H  
ATOM   2755 HD23 LEU   167      87.893  71.014  51.617  1.00  0.00           H  
ATOM   2756  C   LEU   167      91.680  72.027  51.412  1.00  0.00           C  
ATOM   2757  O   LEU   167      91.638  72.451  52.562  1.00  0.00           O  
ATOM   2758  N   TYR   168      92.806  71.760  50.763  1.00  0.00           N  
ATOM   2759  H   TYR   168      92.833  71.500  49.944  1.00  0.00           H  
ATOM   2760  CA  TYR   168      94.106  71.885  51.385  1.00  0.00           C  
ATOM   2761  HA  TYR   168      94.108  71.334  52.183  1.00  0.00           H  
ATOM   2762  CB  TYR   168      95.177  71.398  50.424  1.00  0.00           C  
ATOM   2763  HB2 TYR   168      95.053  71.821  49.560  1.00  0.00           H  
ATOM   2764  HB3 TYR   168      96.050  71.667  50.749  1.00  0.00           H  
ATOM   2765  CG  TYR   168      95.141  69.901  50.260  1.00  0.00           C  
ATOM   2766  CD1 TYR   168      94.182  69.165  50.933  1.00  0.00           C  
ATOM   2767  HD1 TYR   168      93.562  69.597  51.475  1.00  0.00           H  
ATOM   2768  CE1 TYR   168      94.143  67.793  50.802  1.00  0.00           C  
ATOM   2769  HE1 TYR   168      93.497  67.298  51.252  1.00  0.00           H  
ATOM   2770  CZ  TYR   168      95.076  67.156  49.993  1.00  0.00           C  
ATOM   2771  OH  TYR   168      95.045  65.787  49.858  1.00  0.00           O  
ATOM   2772  HH  TYR   168      95.661  65.542  49.343  1.00  0.00           H  
ATOM   2773  CE2 TYR   168      96.031  67.892  49.321  1.00  0.00           C  
ATOM   2774  HE2 TYR   168      96.655  67.462  48.782  1.00  0.00           H  
ATOM   2775  CD2 TYR   168      96.059  69.265  49.449  1.00  0.00           C  
ATOM   2776  HD2 TYR   168      96.696  69.762  48.989  1.00  0.00           H  
ATOM   2777  C   TYR   168      94.396  73.301  51.835  1.00  0.00           C  
ATOM   2778  O   TYR   168      94.980  73.496  52.897  1.00  0.00           O  
ATOM   2779  N   ILE   169      93.967  74.286  51.055  1.00  0.00           N  
ATOM   2780  H   ILE   169      93.568  74.173  50.302  1.00  0.00           H  
ATOM   2781  CA  ILE   169      94.156  75.673  51.447  1.00  0.00           C  
ATOM   2782  HA  ILE   169      95.105  75.811  51.591  1.00  0.00           H  
ATOM   2783  CB  ILE   169      93.695  76.641  50.356  1.00  0.00           C  
ATOM   2784  HB  ILE   169      92.768  76.455  50.139  1.00  0.00           H  
ATOM   2785  CG2 ILE   169      93.867  78.053  50.873  1.00  0.00           C  
ATOM   2786 HG21 ILE   169      93.580  78.684  50.194  1.00  0.00           H  
ATOM   2787 HG22 ILE   169      93.331  78.173  51.673  1.00  0.00           H  
ATOM   2788 HG23 ILE   169      94.801  78.209  51.084  1.00  0.00           H  
ATOM   2789  CG1 ILE   169      94.529  76.478  49.091  1.00  0.00           C  
ATOM   2790 HG12 ILE   169      95.410  76.855  49.239  1.00  0.00           H  
ATOM   2791 HG13 ILE   169      94.652  75.533  48.909  1.00  0.00           H  
ATOM   2792  CD1 ILE   169      93.902  77.138  47.886  1.00  0.00           C  
ATOM   2793 HD11 ILE   169      94.471  77.005  47.111  1.00  0.00           H  
ATOM   2794 HD12 ILE   169      93.031  76.745  47.718  1.00  0.00           H  
ATOM   2795 HD13 ILE   169      93.801  78.088  48.053  1.00  0.00           H  
ATOM   2796  C   ILE   169      93.379  75.953  52.726  1.00  0.00           C  
ATOM   2797  O   ILE   169      93.904  76.558  53.663  1.00  0.00           O  
ATOM   2798  N   GLY   170      92.132  75.481  52.762  1.00  0.00           N  
ATOM   2799  H   GLY   170      91.752  75.086  52.099  1.00  0.00           H  
ATOM   2800  CA  GLY   170      91.295  75.597  53.945  1.00  0.00           C  
ATOM   2801  HA2 GLY   170      91.151  76.533  54.153  1.00  0.00           H  
ATOM   2802  HA3 GLY   170      90.424  75.208  53.769  1.00  0.00           H  
ATOM   2803  C   GLY   170      91.936  74.901  55.132  1.00  0.00           C  
ATOM   2804  O   GLY   170      91.894  75.417  56.246  1.00  0.00           O  
ATOM   2805  N   PHE   171      92.533  73.734  54.879  1.00  0.00           N  
ATOM   2806  H   PHE   171      92.563  73.377  54.097  1.00  0.00           H  
ATOM   2807  CA  PHE   171      93.193  72.951  55.908  1.00  0.00           C  
ATOM   2808  HA  PHE   171      92.550  72.814  56.621  1.00  0.00           H  
ATOM   2809  CB  PHE   171      93.635  71.598  55.362  1.00  0.00           C  
ATOM   2810  HB2 PHE   171      94.207  71.739  54.592  1.00  0.00           H  
ATOM   2811  HB3 PHE   171      94.169  71.145  56.033  1.00  0.00           H  
ATOM   2812  CG  PHE   171      92.495  70.712  54.967  1.00  0.00           C  
ATOM   2813  CD1 PHE   171      91.192  71.040  55.310  1.00  0.00           C  
ATOM   2814  HD1 PHE   171      91.025  71.814  55.797  1.00  0.00           H  
ATOM   2815  CE1 PHE   171      90.140  70.227  54.935  1.00  0.00           C  
ATOM   2816  HE1 PHE   171      89.269  70.456  55.169  1.00  0.00           H  
ATOM   2817  CZ  PHE   171      90.381  69.076  54.214  1.00  0.00           C  
ATOM   2818  HZ  PHE   171      89.673  68.528  53.961  1.00  0.00           H  
ATOM   2819  CE2 PHE   171      91.674  68.739  53.868  1.00  0.00           C  
ATOM   2820  HE2 PHE   171      91.839  67.963  53.382  1.00  0.00           H  
ATOM   2821  CD2 PHE   171      92.721  69.554  54.244  1.00  0.00           C  
ATOM   2822  HD2 PHE   171      93.590  69.322  54.009  1.00  0.00           H  
ATOM   2823  C   PHE   171      94.393  73.679  56.463  1.00  0.00           C  
ATOM   2824  O   PHE   171      94.632  73.632  57.659  1.00  0.00           O  
ATOM   2825  N   LEU   172      95.131  74.378  55.612  1.00  0.00           N  
ATOM   2826  H   LEU   172      95.007  74.398  54.761  1.00  0.00           H  
ATOM   2827  CA  LEU   172      96.241  75.186  56.089  1.00  0.00           C  
ATOM   2828  HA  LEU   172      96.863  74.614  56.565  1.00  0.00           H  
ATOM   2829  CB  LEU   172      96.976  75.827  54.914  1.00  0.00           C  
ATOM   2830  HB2 LEU   172      96.326  76.278  54.353  1.00  0.00           H  
ATOM   2831  HB3 LEU   172      97.575  76.508  55.259  1.00  0.00           H  
ATOM   2832  CG  LEU   172      97.785  74.862  54.044  1.00  0.00           C  
ATOM   2833  HG  LEU   172      97.250  74.088  53.807  1.00  0.00           H  
ATOM   2834  CD1 LEU   172      98.198  75.569  52.763  1.00  0.00           C  
ATOM   2835 HD11 LEU   172      98.711  74.961  52.208  1.00  0.00           H  
ATOM   2836 HD12 LEU   172      97.406  75.855  52.281  1.00  0.00           H  
ATOM   2837 HD13 LEU   172      98.741  76.343  52.981  1.00  0.00           H  
ATOM   2838  CD2 LEU   172      99.001  74.388  54.826  1.00  0.00           C  
ATOM   2839 HD21 LEU   172      99.519  73.776  54.280  1.00  0.00           H  
ATOM   2840 HD22 LEU   172      99.550  75.151  55.064  1.00  0.00           H  
ATOM   2841 HD23 LEU   172      98.711  73.935  55.633  1.00  0.00           H  
ATOM   2842  C   LEU   172      95.732  76.255  57.037  1.00  0.00           C  
ATOM   2843  O   LEU   172      96.282  76.439  58.122  1.00  0.00           O  
ATOM   2844  N   GLY   173      94.645  76.921  56.645  1.00  0.00           N  
ATOM   2845  H   GLY   173      94.268  76.816  55.879  1.00  0.00           H  
ATOM   2846  CA  GLY   173      93.998  77.901  57.504  1.00  0.00           C  
ATOM   2847  HA2 GLY   173      94.595  78.651  57.655  1.00  0.00           H  
ATOM   2848  HA3 GLY   173      93.207  78.252  57.065  1.00  0.00           H  
ATOM   2849  C   GLY   173      93.612  77.274  58.836  1.00  0.00           C  
ATOM   2850  O   GLY   173      93.868  77.852  59.888  1.00  0.00           O  
ATOM   2851  N   LEU   174      93.015  76.081  58.775  1.00  0.00           N  
ATOM   2852  H   LEU   174      92.828  75.693  58.031  1.00  0.00           H  
ATOM   2853  CA  LEU   174      92.616  75.306  59.945  1.00  0.00           C  
ATOM   2854  HA  LEU   174      91.947  75.821  60.422  1.00  0.00           H  
ATOM   2855  CB  LEU   174      92.037  73.954  59.506  1.00  0.00           C  
ATOM   2856  HB2 LEU   174      91.414  74.111  58.779  1.00  0.00           H  
ATOM   2857  HB3 LEU   174      92.760  73.415  59.149  1.00  0.00           H  
ATOM   2858  CG  LEU   174      91.321  73.142  60.584  1.00  0.00           C  
ATOM   2859  HG  LEU   174      90.780  73.725  61.139  1.00  0.00           H  
ATOM   2860  CD1 LEU   174      90.418  72.123  59.906  1.00  0.00           C  
ATOM   2861 HD11 LEU   174      89.957  71.600  60.580  1.00  0.00           H  
ATOM   2862 HD12 LEU   174      89.767  72.584  59.354  1.00  0.00           H  
ATOM   2863 HD13 LEU   174      90.953  71.534  59.351  1.00  0.00           H  
ATOM   2864  CD2 LEU   174      92.340  72.459  61.487  1.00  0.00           C  
ATOM   2865 HD21 LEU   174      91.877  71.946  62.168  1.00  0.00           H  
ATOM   2866 HD22 LEU   174      92.895  71.866  60.958  1.00  0.00           H  
ATOM   2867 HD23 LEU   174      92.898  73.130  61.911  1.00  0.00           H  
ATOM   2868  C   LEU   174      93.791  75.053  60.869  1.00  0.00           C  
ATOM   2869  O   LEU   174      93.713  75.305  62.071  1.00  0.00           O  
ATOM   2870  N   ILE   175      94.863  74.525  60.290  1.00  0.00           N  
ATOM   2871  H   ILE   175      94.906  74.367  59.446  1.00  0.00           H  
ATOM   2872  CA  ILE   175      96.068  74.158  61.005  1.00  0.00           C  
ATOM   2873  HA  ILE   175      95.815  73.483  61.654  1.00  0.00           H  
ATOM   2874  CB  ILE   175      97.120  73.586  60.040  1.00  0.00           C  
ATOM   2875  HB  ILE   175      97.198  74.177  59.274  1.00  0.00           H  
ATOM   2876  CG2 ILE   175      98.474  73.509  60.727  1.00  0.00           C  
ATOM   2877 HG21 ILE   175      99.130  73.147  60.111  1.00  0.00           H  
ATOM   2878 HG22 ILE   175      98.747  74.397  61.005  1.00  0.00           H  
ATOM   2879 HG23 ILE   175      98.410  72.933  61.505  1.00  0.00           H  
ATOM   2880  CG1 ILE   175      96.687  72.208  59.540  1.00  0.00           C  
ATOM   2881 HG12 ILE   175      96.807  71.560  60.252  1.00  0.00           H  
ATOM   2882 HG13 ILE   175      95.740  72.229  59.332  1.00  0.00           H  
ATOM   2883  CD1 ILE   175      97.451  71.749  58.319  1.00  0.00           C  
ATOM   2884 HD11 ILE   175      97.134  70.873  58.049  1.00  0.00           H  
ATOM   2885 HD12 ILE   175      97.313  72.379  57.595  1.00  0.00           H  
ATOM   2886 HD13 ILE   175      98.397  71.700  58.528  1.00  0.00           H  
ATOM   2887  C   ILE   175      96.660  75.326  61.731  1.00  0.00           C  
ATOM   2888  O   ILE   175      97.017  75.208  62.897  1.00  0.00           O  
ATOM   2889  N   PHE   176      96.801  76.439  61.032  1.00  0.00           N  
ATOM   2890  H   PHE   176      96.509  76.548  60.231  1.00  0.00           H  
ATOM   2891  CA  PHE   176      97.479  77.585  61.589  1.00  0.00           C  
ATOM   2892  HA  PHE   176      98.229  77.277  62.122  1.00  0.00           H  
ATOM   2893  CB  PHE   176      98.004  78.452  60.470  1.00  0.00           C  
ATOM   2894  HB2 PHE   176      97.274  78.698  59.880  1.00  0.00           H  
ATOM   2895  HB3 PHE   176      98.361  79.276  60.838  1.00  0.00           H  
ATOM   2896  CG  PHE   176      99.066  77.752  59.687  1.00  0.00           C  
ATOM   2897  CD1 PHE   176      99.038  77.738  58.302  1.00  0.00           C  
ATOM   2898  HD1 PHE   176      98.358  78.184  57.851  1.00  0.00           H  
ATOM   2899  CE1 PHE   176     100.010  77.068  57.584  1.00  0.00           C  
ATOM   2900  HE1 PHE   176      99.982  77.064  56.654  1.00  0.00           H  
ATOM   2901  CZ  PHE   176     101.021  76.406  58.247  1.00  0.00           C  
ATOM   2902  HZ  PHE   176     101.675  75.954  57.765  1.00  0.00           H  
ATOM   2903  CE2 PHE   176     101.062  76.415  59.628  1.00  0.00           C  
ATOM   2904  HE2 PHE   176     101.745  75.971  60.076  1.00  0.00           H  
ATOM   2905  CD2 PHE   176     100.088  77.084  60.341  1.00  0.00           C  
ATOM   2906  HD2 PHE   176     100.118  77.086  61.271  1.00  0.00           H  
ATOM   2907  C   PHE   176      96.578  78.363  62.522  1.00  0.00           C  
ATOM   2908  O   PHE   176      97.045  78.942  63.498  1.00  0.00           O  
ATOM   2909  N   SER   177      95.272  78.303  62.286  1.00  0.00           N  
ATOM   2910  H   SER   177      94.917  77.973  61.576  1.00  0.00           H  
ATOM   2911  CA  SER   177      94.332  78.817  63.264  1.00  0.00           C  
ATOM   2912  HA  SER   177      94.464  79.773  63.359  1.00  0.00           H  
ATOM   2913  CB  SER   177      92.894  78.594  62.835  1.00  0.00           C  
ATOM   2914  HB2 SER   177      92.768  78.920  61.930  1.00  0.00           H  
ATOM   2915  HB3 SER   177      92.700  77.644  62.823  1.00  0.00           H  
ATOM   2916  OG  SER   177      92.006  79.247  63.700  1.00  0.00           O  
ATOM   2917  HG  SER   177      91.865  78.765  64.374  1.00  0.00           H  
ATOM   2918  C   SER   177      94.578  78.091  64.553  1.00  0.00           C  
ATOM   2919  O   SER   177      94.870  78.695  65.577  1.00  0.00           O  
ATOM   2920  N   SER   178      94.489  76.773  64.484  1.00  0.00           N  
ATOM   2921  H   SER   178      94.301  76.350  63.759  1.00  0.00           H  
ATOM   2922  CA  SER   178      94.700  75.912  65.622  1.00  0.00           C  
ATOM   2923  HA  SER   178      94.029  76.120  66.291  1.00  0.00           H  
ATOM   2924  CB  SER   178      94.572  74.479  65.178  1.00  0.00           C  
ATOM   2925  HB2 SER   178      95.196  74.301  64.457  1.00  0.00           H  
ATOM   2926  HB3 SER   178      94.806  73.886  65.909  1.00  0.00           H  
ATOM   2927  OG  SER   178      93.265  74.214  64.751  1.00  0.00           O  
ATOM   2928  HG  SER   178      92.819  73.903  65.391  1.00  0.00           H  
ATOM   2929  C   SER   178      96.055  76.139  66.265  1.00  0.00           C  
ATOM   2930  O   SER   178      96.161  76.192  67.483  1.00  0.00           O  
ATOM   2931  N   TYR   179      97.086  76.261  65.442  1.00  0.00           N  
ATOM   2932  H   TYR   179      97.007  76.259  64.586  1.00  0.00           H  
ATOM   2933  CA  TYR   179      98.454  76.410  65.900  1.00  0.00           C  
ATOM   2934  HA  TYR   179      98.671  75.652  66.465  1.00  0.00           H  
ATOM   2935  CB  TYR   179      99.383  76.451  64.688  1.00  0.00           C  
ATOM   2936  HB2 TYR   179      99.205  75.674  64.135  1.00  0.00           H  
ATOM   2937  HB3 TYR   179      99.165  77.233  64.157  1.00  0.00           H  
ATOM   2938  CG  TYR   179     100.848  76.484  65.012  1.00  0.00           C  
ATOM   2939  CD1 TYR   179     101.557  75.301  65.094  1.00  0.00           C  
ATOM   2940  HD1 TYR   179     101.128  74.489  64.951  1.00  0.00           H  
ATOM   2941  CE1 TYR   179     102.902  75.329  65.389  1.00  0.00           C  
ATOM   2942  HE1 TYR   179     103.383  74.535  65.445  1.00  0.00           H  
ATOM   2943  CZ  TYR   179     103.540  76.546  65.603  1.00  0.00           C  
ATOM   2944  OH  TYR   179     104.883  76.571  65.901  1.00  0.00           O  
ATOM   2945  HH  TYR   179     105.133  77.366  66.003  1.00  0.00           H  
ATOM   2946  CE2 TYR   179     102.830  77.722  65.518  1.00  0.00           C  
ATOM   2947  HE2 TYR   179     103.257  78.536  65.659  1.00  0.00           H  
ATOM   2948  CD2 TYR   179     101.484  77.690  65.223  1.00  0.00           C  
ATOM   2949  HD2 TYR   179     101.003  78.484  65.166  1.00  0.00           H  
ATOM   2950  C   TYR   179      98.636  77.664  66.734  1.00  0.00           C  
ATOM   2951  O   TYR   179      99.068  77.607  67.885  1.00  0.00           O  
ATOM   2952  N   PHE   180      98.331  78.800  66.132  1.00  0.00           N  
ATOM   2953  H   PHE   180      97.972  78.851  65.352  1.00  0.00           H  
ATOM   2954  CA  PHE   180      98.586  80.078  66.759  1.00  0.00           C  
ATOM   2955  HA  PHE   180      99.471  80.062  67.157  1.00  0.00           H  
ATOM   2956  CB  PHE   180      98.544  81.179  65.707  1.00  0.00           C  
ATOM   2957  HB2 PHE   180      97.730  81.095  65.187  1.00  0.00           H  
ATOM   2958  HB3 PHE   180      98.511  82.043  66.148  1.00  0.00           H  
ATOM   2959  CG  PHE   180      99.727  81.137  64.787  1.00  0.00           C  
ATOM   2960  CD1 PHE   180      99.577  80.828  63.443  1.00  0.00           C  
ATOM   2961  HD1 PHE   180      98.728  80.657  63.104  1.00  0.00           H  
ATOM   2962  CE1 PHE   180     100.669  80.770  62.602  1.00  0.00           C  
ATOM   2963  HE1 PHE   180     100.554  80.560  61.703  1.00  0.00           H  
ATOM   2964  CZ  PHE   180     101.930  81.023  63.095  1.00  0.00           C  
ATOM   2965  HZ  PHE   180     102.668  80.983  62.530  1.00  0.00           H  
ATOM   2966  CE2 PHE   180     102.096  81.337  64.430  1.00  0.00           C  
ATOM   2967  HE2 PHE   180     102.946  81.511  64.764  1.00  0.00           H  
ATOM   2968  CD2 PHE   180     101.000  81.392  65.269  1.00  0.00           C  
ATOM   2969  HD2 PHE   180     101.118  81.603  66.167  1.00  0.00           H  
ATOM   2970  C   PHE   180      97.604  80.346  67.884  1.00  0.00           C  
ATOM   2971  O   PHE   180      97.982  80.901  68.917  1.00  0.00           O  
ATOM   2972  N   VAL   181      96.358  79.909  67.709  1.00  0.00           N  
ATOM   2973  H   VAL   181      96.062  79.554  66.984  1.00  0.00           H  
ATOM   2974  CA  VAL   181      95.388  80.012  68.780  1.00  0.00           C  
ATOM   2975  HA  VAL   181      95.366  80.940  69.060  1.00  0.00           H  
ATOM   2976  CB  VAL   181      93.974  79.634  68.319  1.00  0.00           C  
ATOM   2977  HB  VAL   181      94.000  78.781  67.857  1.00  0.00           H  
ATOM   2978  CG1 VAL   181      93.047  79.508  69.510  1.00  0.00           C  
ATOM   2979 HG11 VAL   181      92.158  79.269  69.204  1.00  0.00           H  
ATOM   2980 HG12 VAL   181      93.379  78.820  70.107  1.00  0.00           H  
ATOM   2981 HG13 VAL   181      93.009  80.355  69.982  1.00  0.00           H  
ATOM   2982  CG2 VAL   181      93.467  80.714  67.400  1.00  0.00           C  
ATOM   2983 HG21 VAL   181      92.573  80.490  67.099  1.00  0.00           H  
ATOM   2984 HG22 VAL   181      93.445  81.559  67.875  1.00  0.00           H  
ATOM   2985 HG23 VAL   181      94.056  80.789  66.633  1.00  0.00           H  
ATOM   2986  C   VAL   181      95.798  79.146  69.937  1.00  0.00           C  
ATOM   2987  O   VAL   181      95.715  79.591  71.070  1.00  0.00           O  
ATOM   2988  N   TYR   182      96.280  77.933  69.662  1.00  0.00           N  
ATOM   2989  H   TYR   182      96.316  77.592  68.873  1.00  0.00           H  
ATOM   2990  CA  TYR   182      96.794  77.079  70.721  1.00  0.00           C  
ATOM   2991  HA  TYR   182      96.005  76.854  71.239  1.00  0.00           H  
ATOM   2992  CB  TYR   182      97.458  75.826  70.215  1.00  0.00           C  
ATOM   2993  HB2 TYR   182      96.804  75.246  69.796  1.00  0.00           H  
ATOM   2994  HB3 TYR   182      98.117  76.046  69.538  1.00  0.00           H  
ATOM   2995  CG  TYR   182      98.114  75.121  71.370  1.00  0.00           C  
ATOM   2996  CD1 TYR   182      97.365  74.264  72.132  1.00  0.00           C  
ATOM   2997  HD1 TYR   182      96.477  74.099  71.911  1.00  0.00           H  
ATOM   2998  CE1 TYR   182      97.927  73.652  73.219  1.00  0.00           C  
ATOM   2999  HE1 TYR   182      97.414  73.075  73.738  1.00  0.00           H  
ATOM   3000  CZ  TYR   182      99.250  73.881  73.555  1.00  0.00           C  
ATOM   3001  OH  TYR   182      99.800  73.259  74.656  1.00  0.00           O  
ATOM   3002  HH  TYR   182      99.331  72.595  74.866  1.00  0.00           H  
ATOM   3003  CE2 TYR   182     100.010  74.736  72.789  1.00  0.00           C  
ATOM   3004  HE2 TYR   182     100.901  74.892  73.007  1.00  0.00           H  
ATOM   3005  CD2 TYR   182      99.444  75.360  71.698  1.00  0.00           C  
ATOM   3006  HD2 TYR   182      99.952  75.942  71.180  1.00  0.00           H  
ATOM   3007  C   TYR   182      97.822  77.774  71.547  1.00  0.00           C  
ATOM   3008  O   TYR   182      97.795  77.684  72.768  1.00  0.00           O  
ATOM   3009  N   LEU   183      98.758  78.445  70.890  1.00  0.00           N  
ATOM   3010  H   LEU   183      98.807  78.506  70.034  1.00  0.00           H  
ATOM   3011  CA  LEU   183      99.796  79.143  71.616  1.00  0.00           C  
ATOM   3012  HA  LEU   183     100.307  78.514  72.148  1.00  0.00           H  
ATOM   3013  CB  LEU   183     100.747  79.815  70.630  1.00  0.00           C  
ATOM   3014  HB2 LEU   183     100.234  80.401  70.052  1.00  0.00           H  
ATOM   3015  HB3 LEU   183     101.365  80.375  71.125  1.00  0.00           H  
ATOM   3016  CG  LEU   183     101.553  78.844  69.757  1.00  0.00           C  
ATOM   3017  HG  LEU   183     100.959  78.220  69.312  1.00  0.00           H  
ATOM   3018  CD1 LEU   183     102.303  79.628  68.692  1.00  0.00           C  
ATOM   3019 HD11 LEU   183     102.813  79.016  68.139  1.00  0.00           H  
ATOM   3020 HD12 LEU   183     101.669  80.111  68.139  1.00  0.00           H  
ATOM   3021 HD13 LEU   183     102.906  80.258  69.118  1.00  0.00           H  
ATOM   3022  CD2 LEU   183     102.505  78.048  70.634  1.00  0.00           C  
ATOM   3023 HD21 LEU   183     103.015  77.434  70.083  1.00  0.00           H  
ATOM   3024 HD22 LEU   183     103.111  78.655  71.088  1.00  0.00           H  
ATOM   3025 HD23 LEU   183     101.997  77.547  71.291  1.00  0.00           H  
ATOM   3026  C   LEU   183      99.166  80.160  72.559  1.00  0.00           C  
ATOM   3027  O   LEU   183      99.464  80.182  73.753  1.00  0.00           O  
ATOM   3028  N   ALA   184      98.219  80.939  72.040  1.00  0.00           N  
ATOM   3029  H   ALA   184      98.000  80.940  71.208  1.00  0.00           H  
ATOM   3030  CA  ALA   184      97.460  81.875  72.866  1.00  0.00           C  
ATOM   3031  HA  ALA   184      98.091  82.479  73.287  1.00  0.00           H  
ATOM   3032  CB  ALA   184      96.498  82.665  71.999  1.00  0.00           C  
ATOM   3033  HB1 ALA   184      95.997  83.284  72.553  1.00  0.00           H  
ATOM   3034  HB2 ALA   184      96.997  83.160  71.330  1.00  0.00           H  
ATOM   3035  HB3 ALA   184      95.884  82.056  71.559  1.00  0.00           H  
ATOM   3036  C   ALA   184      96.690  81.153  73.978  1.00  0.00           C  
ATOM   3037  O   ALA   184      96.526  81.679  75.078  1.00  0.00           O  
ATOM   3038  N   GLU   185      96.213  79.953  73.674  1.00  0.00           N  
ATOM   3039  H   GLU   185      96.365  79.567  72.921  1.00  0.00           H  
ATOM   3040  CA  GLU   185      95.391  79.166  74.567  1.00  0.00           C  
ATOM   3041  HA  GLU   185      95.022  79.800  75.202  1.00  0.00           H  
ATOM   3042  CB  GLU   185      94.324  78.447  73.770  1.00  0.00           C  
ATOM   3043  HB2 GLU   185      94.761  77.861  73.132  1.00  0.00           H  
ATOM   3044  HB3 GLU   185      93.819  77.881  74.375  1.00  0.00           H  
ATOM   3045  CG  GLU   185      93.361  79.325  73.026  1.00  0.00           C  
ATOM   3046  HG2 GLU   185      93.850  80.039  72.588  1.00  0.00           H  
ATOM   3047  HG3 GLU   185      92.928  78.808  72.329  1.00  0.00           H  
ATOM   3048  CD  GLU   185      92.342  79.903  73.906  1.00  0.00           C  
ATOM   3049  OE1 GLU   185      91.539  79.168  74.430  1.00  0.00           O  
ATOM   3050  OE2 GLU   185      92.356  81.092  74.068  1.00  0.00           O  
ATOM   3051  C   GLU   185      96.150  78.114  75.355  1.00  0.00           C  
ATOM   3052  O   GLU   185      95.528  77.265  75.991  1.00  0.00           O  
ATOM   3053  N   LYS   186      97.481  78.133  75.293  1.00  0.00           N  
ATOM   3054  H   LYS   186      97.934  78.765  74.926  1.00  0.00           H  
ATOM   3055  CA  LYS   186      98.297  77.058  75.856  1.00  0.00           C  
ATOM   3056  HA  LYS   186      98.124  76.272  75.314  1.00  0.00           H  
ATOM   3057  CB  LYS   186      99.768  77.446  75.795  1.00  0.00           C  
ATOM   3058  HB2 LYS   186     100.001  77.648  74.876  1.00  0.00           H  
ATOM   3059  HB3 LYS   186      99.900  78.259  76.307  1.00  0.00           H  
ATOM   3060  CG  LYS   186     100.712  76.378  76.318  1.00  0.00           C  
ATOM   3061  HG2 LYS   186     100.530  76.214  77.257  1.00  0.00           H  
ATOM   3062  HG3 LYS   186     100.553  75.544  75.848  1.00  0.00           H  
ATOM   3063  CD  LYS   186     102.162  76.794  76.144  1.00  0.00           C  
ATOM   3064  HD2 LYS   186     102.348  76.942  75.204  1.00  0.00           H  
ATOM   3065  HD3 LYS   186     102.316  77.636  76.600  1.00  0.00           H  
ATOM   3066  CE  LYS   186     103.108  75.736  76.691  1.00  0.00           C  
ATOM   3067  HE2 LYS   186     102.883  75.548  77.615  1.00  0.00           H  
ATOM   3068  HE3 LYS   186     102.990  74.910  76.196  1.00  0.00           H  
ATOM   3069  NZ  LYS   186     104.529  76.167  76.605  1.00  0.00           N  
ATOM   3070  HZ1 LYS   186     105.054  75.527  76.932  1.00  0.00           H  
ATOM   3071  HZ2 LYS   186     104.742  76.319  75.754  1.00  0.00           H  
ATOM   3072  HZ3 LYS   186     104.642  76.913  77.077  1.00  0.00           H  
ATOM   3073  C   LYS   186      97.923  76.682  77.290  1.00  0.00           C  
ATOM   3074  O   LYS   186      97.964  75.509  77.661  1.00  0.00           O  
ATOM   3075  N   ASP   187      97.566  77.677  78.091  1.00  0.00           N  
ATOM   3076  H   ASP   187      97.548  78.501  77.847  1.00  0.00           H  
ATOM   3077  CA  ASP   187      97.168  77.459  79.472  1.00  0.00           C  
ATOM   3078  HA  ASP   187      97.069  76.504  79.612  1.00  0.00           H  
ATOM   3079  CB  ASP   187      98.238  78.003  80.405  1.00  0.00           C  
ATOM   3080  HB2 ASP   187      97.969  77.861  81.326  1.00  0.00           H  
ATOM   3081  HB3 ASP   187      99.065  77.514  80.272  1.00  0.00           H  
ATOM   3082  CG  ASP   187      98.478  79.483  80.167  1.00  0.00           C  
ATOM   3083  OD1 ASP   187      97.902  80.009  79.243  1.00  0.00           O  
ATOM   3084  OD2 ASP   187      99.233  80.073  80.901  1.00  0.00           O  
ATOM   3085  C   ASP   187      95.827  78.116  79.774  1.00  0.00           C  
ATOM   3086  O   ASP   187      95.576  78.543  80.902  1.00  0.00           O  
ATOM   3087  N   ALA   188      94.975  78.221  78.756  1.00  0.00           N  
ATOM   3088  H   ALA   188      95.118  77.889  77.976  1.00  0.00           H  
ATOM   3089  CA  ALA   188      93.702  78.924  78.885  1.00  0.00           C  
ATOM   3090  HA  ALA   188      93.891  79.752  79.353  1.00  0.00           H  
ATOM   3091  CB  ALA   188      93.118  79.218  77.520  1.00  0.00           C  
ATOM   3092  HB1 ALA   188      92.274  79.685  77.623  1.00  0.00           H  
ATOM   3093  HB2 ALA   188      93.734  79.773  77.017  1.00  0.00           H  
ATOM   3094  HB3 ALA   188      92.971  78.385  77.045  1.00  0.00           H  
ATOM   3095  C   ALA   188      92.688  78.146  79.700  1.00  0.00           C  
ATOM   3096  O   ALA   188      91.794  77.502  79.151  1.00  0.00           O  
ATOM   3097  N   VAL   189      92.784  78.285  81.014  1.00  0.00           N  
ATOM   3098  H   VAL   189      93.437  78.684  81.406  1.00  0.00           H  
ATOM   3099  CA  VAL   189      91.776  77.765  81.915  1.00  0.00           C  
ATOM   3100  HA  VAL   189      91.708  76.806  81.783  1.00  0.00           H  
ATOM   3101  CB  VAL   189      92.166  78.035  83.373  1.00  0.00           C  
ATOM   3102  HB  VAL   189      92.329  78.984  83.490  1.00  0.00           H  
ATOM   3103  CG1 VAL   189      91.039  77.616  84.292  1.00  0.00           C  
ATOM   3104 HG11 VAL   189      91.291  77.789  85.213  1.00  0.00           H  
ATOM   3105 HG12 VAL   189      90.240  78.121  84.075  1.00  0.00           H  
ATOM   3106 HG13 VAL   189      90.863  76.669  84.178  1.00  0.00           H  
ATOM   3107  CG2 VAL   189      93.432  77.274  83.716  1.00  0.00           C  
ATOM   3108 HG21 VAL   189      93.674  77.448  84.639  1.00  0.00           H  
ATOM   3109 HG22 VAL   189      93.281  76.323  83.596  1.00  0.00           H  
ATOM   3110 HG23 VAL   189      94.151  77.563  83.133  1.00  0.00           H  
ATOM   3111  C   VAL   189      90.439  78.415  81.617  1.00  0.00           C  
ATOM   3112  O   VAL   189      90.286  79.629  81.757  1.00  0.00           O  
ATOM   3113  N   ASN   190      89.482  77.613  81.183  1.00  0.00           N  
ATOM   3114  H   ASN   190      89.570  76.761  81.102  1.00  0.00           H  
ATOM   3115  CA  ASN   190      88.178  78.117  80.800  1.00  0.00           C  
ATOM   3116  HA  ASN   190      88.300  78.998  80.412  1.00  0.00           H  
ATOM   3117  CB  ASN   190      87.555  77.203  79.784  1.00  0.00           C  
ATOM   3118  HB2 ASN   190      86.814  77.654  79.351  1.00  0.00           H  
ATOM   3119  HB3 ASN   190      88.203  76.994  79.093  1.00  0.00           H  
ATOM   3120  CG  ASN   190      87.081  75.962  80.409  1.00  0.00           C  
ATOM   3121  OD1 ASN   190      87.232  75.801  81.621  1.00  0.00           O  
ATOM   3122  ND2 ASN   190      86.470  75.087  79.666  1.00  0.00           N  
ATOM   3123 HD21 ASN   190      86.156  74.368  80.018  1.00  0.00           H  
ATOM   3124 HD22 ASN   190      86.380  75.227  78.822  1.00  0.00           H  
ATOM   3125  C   ASN   190      87.257  78.263  82.006  1.00  0.00           C  
ATOM   3126  O   ASN   190      87.679  78.098  83.149  1.00  0.00           O  
ATOM   3127  N   GLU   191      85.982  78.551  81.741  1.00  0.00           N  
ATOM   3128  H   GLU   191      85.676  78.627  80.941  1.00  0.00           H  
ATOM   3129  CA  GLU   191      84.968  78.769  82.778  1.00  0.00           C  
ATOM   3130  HA  GLU   191      85.347  79.426  83.383  1.00  0.00           H  
ATOM   3131  CB  GLU   191      83.677  79.270  82.129  1.00  0.00           C  
ATOM   3132  HB2 GLU   191      83.371  78.607  81.490  1.00  0.00           H  
ATOM   3133  HB3 GLU   191      82.992  79.344  82.812  1.00  0.00           H  
ATOM   3134  CG  GLU   191      83.808  80.610  81.420  1.00  0.00           C  
ATOM   3135  HG2 GLU   191      82.942  81.047  81.405  1.00  0.00           H  
ATOM   3136  HG3 GLU   191      84.406  81.181  81.928  1.00  0.00           H  
ATOM   3137  CD  GLU   191      84.322  80.487  80.012  1.00  0.00           C  
ATOM   3138  OE1 GLU   191      84.468  79.384  79.543  1.00  0.00           O  
ATOM   3139  OE2 GLU   191      84.551  81.502  79.395  1.00  0.00           O  
ATOM   3140  C   GLU   191      84.648  77.530  83.632  1.00  0.00           C  
ATOM   3141  O   GLU   191      84.025  77.645  84.687  1.00  0.00           O  
ATOM   3142  N   SER   192      85.063  76.355  83.171  1.00  0.00           N  
ATOM   3143  H   SER   192      85.483  76.269  82.426  1.00  0.00           H  
ATOM   3144  CA  SER   192      84.858  75.097  83.863  1.00  0.00           C  
ATOM   3145  HA  SER   192      84.097  75.192  84.457  1.00  0.00           H  
ATOM   3146  CB  SER   192      84.586  73.998  82.858  1.00  0.00           C  
ATOM   3147  HB2 SER   192      84.236  73.216  83.313  1.00  0.00           H  
ATOM   3148  HB3 SER   192      83.907  74.288  82.229  1.00  0.00           H  
ATOM   3149  OG  SER   192      85.759  73.661  82.169  1.00  0.00           O  
ATOM   3150  HG  SER   192      86.287  74.314  82.178  1.00  0.00           H  
ATOM   3151  C   SER   192      86.086  74.736  84.688  1.00  0.00           C  
ATOM   3152  O   SER   192      86.100  73.715  85.375  1.00  0.00           O  
ATOM   3153  N   GLY   193      87.130  75.560  84.598  1.00  0.00           N  
ATOM   3154  H   GLY   193      87.135  76.281  84.129  1.00  0.00           H  
ATOM   3155  CA  GLY   193      88.368  75.293  85.304  1.00  0.00           C  
ATOM   3156  HA2 GLY   193      88.842  76.125  85.458  1.00  0.00           H  
ATOM   3157  HA3 GLY   193      88.171  74.914  86.175  1.00  0.00           H  
ATOM   3158  C   GLY   193      89.253  74.339  84.519  1.00  0.00           C  
ATOM   3159  O   GLY   193      90.034  73.590  85.105  1.00  0.00           O  
ATOM   3160  N   ARG   194      89.125  74.352  83.195  1.00  0.00           N  
ATOM   3161  H   ARG   194      88.616  74.892  82.760  1.00  0.00           H  
ATOM   3162  CA  ARG   194      89.870  73.414  82.370  1.00  0.00           C  
ATOM   3163  HA  ARG   194      90.526  73.006  82.956  1.00  0.00           H  
ATOM   3164  CB  ARG   194      88.931  72.369  81.786  1.00  0.00           C  
ATOM   3165  HB2 ARG   194      88.213  72.825  81.319  1.00  0.00           H  
ATOM   3166  HB3 ARG   194      89.417  71.852  81.124  1.00  0.00           H  
ATOM   3167  CG  ARG   194      88.321  71.411  82.797  1.00  0.00           C  
ATOM   3168  HG2 ARG   194      89.028  70.958  83.282  1.00  0.00           H  
ATOM   3169  HG3 ARG   194      87.806  71.912  83.448  1.00  0.00           H  
ATOM   3170  CD  ARG   194      87.446  70.404  82.140  1.00  0.00           C  
ATOM   3171  HD2 ARG   194      87.933  69.972  81.421  1.00  0.00           H  
ATOM   3172  HD3 ARG   194      87.211  69.713  82.779  1.00  0.00           H  
ATOM   3173  NE  ARG   194      86.236  71.009  81.612  1.00  0.00           N  
ATOM   3174  HE  ARG   194      86.119  71.849  81.756  1.00  0.00           H  
ATOM   3175  CZ  ARG   194      85.282  70.363  80.916  1.00  0.00           C  
ATOM   3176  NH1 ARG   194      85.402  69.080  80.659  1.00  0.00           N  
ATOM   3177 HH11 ARG   194      86.093  68.649  80.936  1.00  0.00           H  
ATOM   3178 HH12 ARG   194      84.790  68.672  80.214  1.00  0.00           H  
ATOM   3179  NH2 ARG   194      84.218  71.025  80.497  1.00  0.00           N  
ATOM   3180 HH21 ARG   194      84.138  71.864  80.669  1.00  0.00           H  
ATOM   3181 HH22 ARG   194      83.606  70.617  80.052  1.00  0.00           H  
ATOM   3182  C   ARG   194      90.617  74.079  81.229  1.00  0.00           C  
ATOM   3183  O   ARG   194      90.041  74.837  80.450  1.00  0.00           O  
ATOM   3184  N   VAL   195      91.901  73.759  81.097  1.00  0.00           N  
ATOM   3185  H   VAL   195      92.341  73.272  81.653  1.00  0.00           H  
ATOM   3186  CA  VAL   195      92.670  74.234  79.955  1.00  0.00           C  
ATOM   3187  HA  VAL   195      92.467  75.177  79.857  1.00  0.00           H  
ATOM   3188  CB  VAL   195      94.177  74.075  80.172  1.00  0.00           C  
ATOM   3189  HB  VAL   195      94.385  73.146  80.359  1.00  0.00           H  
ATOM   3190  CG1 VAL   195      94.911  74.508  78.913  1.00  0.00           C  
ATOM   3191 HG11 VAL   195      95.867  74.409  79.045  1.00  0.00           H  
ATOM   3192 HG12 VAL   195      94.629  73.955  78.168  1.00  0.00           H  
ATOM   3193 HG13 VAL   195      94.706  75.437  78.722  1.00  0.00           H  
ATOM   3194  CG2 VAL   195      94.618  74.912  81.354  1.00  0.00           C  
ATOM   3195 HG21 VAL   195      95.573  74.807  81.487  1.00  0.00           H  
ATOM   3196 HG22 VAL   195      94.416  75.845  81.183  1.00  0.00           H  
ATOM   3197 HG23 VAL   195      94.148  74.620  82.151  1.00  0.00           H  
ATOM   3198  C   VAL   195      92.282  73.483  78.701  1.00  0.00           C  
ATOM   3199  O   VAL   195      92.915  72.492  78.339  1.00  0.00           O  
ATOM   3200  N   GLU   196      91.244  73.979  78.042  1.00  0.00           N  
ATOM   3201  H   GLU   196      90.823  74.685  78.295  1.00  0.00           H  
ATOM   3202  CA  GLU   196      90.705  73.388  76.825  1.00  0.00           C  
ATOM   3203  HA  GLU   196      90.248  72.570  77.077  1.00  0.00           H  
ATOM   3204  CB  GLU   196      89.746  74.367  76.180  1.00  0.00           C  
ATOM   3205  HB2 GLU   196      90.179  75.233  76.125  1.00  0.00           H  
ATOM   3206  HB3 GLU   196      89.574  74.077  75.270  1.00  0.00           H  
ATOM   3207  CG  GLU   196      88.428  74.535  76.887  1.00  0.00           C  
ATOM   3208  HG2 GLU   196      87.907  73.720  76.812  1.00  0.00           H  
ATOM   3209  HG3 GLU   196      88.578  74.690  77.833  1.00  0.00           H  
ATOM   3210  CD  GLU   196      87.675  75.673  76.300  1.00  0.00           C  
ATOM   3211  OE1 GLU   196      88.126  76.161  75.295  1.00  0.00           O  
ATOM   3212  OE2 GLU   196      86.685  76.073  76.864  1.00  0.00           O  
ATOM   3213  C   GLU   196      91.788  73.009  75.825  1.00  0.00           C  
ATOM   3214  O   GLU   196      91.865  71.866  75.377  1.00  0.00           O  
ATOM   3215  N   PHE   197      92.605  73.978  75.454  1.00  0.00           N  
ATOM   3216  H   PHE   197      92.551  74.789  75.735  1.00  0.00           H  
ATOM   3217  CA  PHE   197      93.685  73.734  74.517  1.00  0.00           C  
ATOM   3218  HA  PHE   197      93.416  73.034  73.902  1.00  0.00           H  
ATOM   3219  CB  PHE   197      93.989  74.994  73.719  1.00  0.00           C  
ATOM   3220  HB2 PHE   197      94.252  75.695  74.336  1.00  0.00           H  
ATOM   3221  HB3 PHE   197      94.752  74.820  73.145  1.00  0.00           H  
ATOM   3222  CG  PHE   197      92.854  75.503  72.869  1.00  0.00           C  
ATOM   3223  CD1 PHE   197      91.614  75.750  73.429  1.00  0.00           C  
ATOM   3224  HD1 PHE   197      91.482  75.588  74.335  1.00  0.00           H  
ATOM   3225  CE1 PHE   197      90.569  76.232  72.670  1.00  0.00           C  
ATOM   3226  HE1 PHE   197      89.740  76.385  73.063  1.00  0.00           H  
ATOM   3227  CZ  PHE   197      90.752  76.486  71.332  1.00  0.00           C  
ATOM   3228  HZ  PHE   197      90.050  76.814  70.818  1.00  0.00           H  
ATOM   3229  CE2 PHE   197      91.985  76.252  70.755  1.00  0.00           C  
ATOM   3230  HE2 PHE   197      92.114  76.422  69.850  1.00  0.00           H  
ATOM   3231  CD2 PHE   197      93.027  75.765  71.521  1.00  0.00           C  
ATOM   3232  HD2 PHE   197      93.855  75.611  71.126  1.00  0.00           H  
ATOM   3233  C   PHE   197      94.924  73.298  75.276  1.00  0.00           C  
ATOM   3234  O   PHE   197      95.754  74.127  75.640  1.00  0.00           O  
ATOM   3235  N   GLY   198      95.045  72.003  75.544  1.00  0.00           N  
ATOM   3236  H   GLY   198      94.480  71.402  75.300  1.00  0.00           H  
ATOM   3237  CA  GLY   198      96.183  71.501  76.295  1.00  0.00           C  
ATOM   3238  HA2 GLY   198      96.593  72.214  76.810  1.00  0.00           H  
ATOM   3239  HA3 GLY   198      95.901  70.821  76.926  1.00  0.00           H  
ATOM   3240  C   GLY   198      97.165  70.931  75.306  1.00  0.00           C  
ATOM   3241  O   GLY   198      98.379  71.103  75.429  1.00  0.00           O  
ATOM   3242  N   SER   199      96.617  70.336  74.258  1.00  0.00           N  
ATOM   3243  H   SER   199      95.773  70.197  74.173  1.00  0.00           H  
ATOM   3244  CA  SER   199      97.416  69.861  73.144  1.00  0.00           C  
ATOM   3245  HA  SER   199      98.345  70.027  73.368  1.00  0.00           H  
ATOM   3246  CB  SER   199      97.167  68.389  72.938  1.00  0.00           C  
ATOM   3247  HB2 SER   199      97.702  68.069  72.195  1.00  0.00           H  
ATOM   3248  HB3 SER   199      97.451  67.897  73.725  1.00  0.00           H  
ATOM   3249  OG  SER   199      95.814  68.134  72.687  1.00  0.00           O  
ATOM   3250  HG  SER   199      95.676  67.306  72.710  1.00  0.00           H  
ATOM   3251  C   SER   199      97.117  70.598  71.853  1.00  0.00           C  
ATOM   3252  O   SER   199      96.018  71.118  71.665  1.00  0.00           O  
ATOM   3253  N   TYR   200      98.073  70.553  70.926  1.00  0.00           N  
ATOM   3254  H   TYR   200      98.876  70.281  71.070  1.00  0.00           H  
ATOM   3255  CA  TYR   200      97.808  70.978  69.555  1.00  0.00           C  
ATOM   3256  HA  TYR   200      97.607  71.927  69.584  1.00  0.00           H  
ATOM   3257  CB  TYR   200      99.025  70.777  68.643  1.00  0.00           C  
ATOM   3258  HB2 TYR   200      99.521  70.003  68.953  1.00  0.00           H  
ATOM   3259  HB3 TYR   200      98.712  70.574  67.748  1.00  0.00           H  
ATOM   3260  CG  TYR   200      99.969  71.961  68.570  1.00  0.00           C  
ATOM   3261  CD1 TYR   200     101.336  71.755  68.432  1.00  0.00           C  
ATOM   3262  HD1 TYR   200     101.671  70.890  68.372  1.00  0.00           H  
ATOM   3263  CE1 TYR   200     102.200  72.836  68.384  1.00  0.00           C  
ATOM   3264  HE1 TYR   200     103.115  72.699  68.294  1.00  0.00           H  
ATOM   3265  CZ  TYR   200     101.692  74.127  68.471  1.00  0.00           C  
ATOM   3266  OH  TYR   200     102.543  75.207  68.442  1.00  0.00           O  
ATOM   3267  HH  TYR   200     102.751  75.379  67.647  1.00  0.00           H  
ATOM   3268  CE2 TYR   200     100.339  74.329  68.586  1.00  0.00           C  
ATOM   3269  HE2 TYR   200     100.003  75.195  68.629  1.00  0.00           H  
ATOM   3270  CD2 TYR   200      99.473  73.253  68.638  1.00  0.00           C  
ATOM   3271  HD2 TYR   200      98.558  73.396  68.719  1.00  0.00           H  
ATOM   3272  C   TYR   200      96.623  70.211  68.988  1.00  0.00           C  
ATOM   3273  O   TYR   200      95.839  70.780  68.242  1.00  0.00           O  
ATOM   3274  N   ALA   201      96.490  68.934  69.357  1.00  0.00           N  
ATOM   3275  H   ALA   201      97.059  68.523  69.854  1.00  0.00           H  
ATOM   3276  CA  ALA   201      95.357  68.111  68.947  1.00  0.00           C  
ATOM   3277  HA  ALA   201      95.359  68.065  67.978  1.00  0.00           H  
ATOM   3278  CB  ALA   201      95.491  66.710  69.513  1.00  0.00           C  
ATOM   3279  HB1 ALA   201      94.732  66.174  69.233  1.00  0.00           H  
ATOM   3280  HB2 ALA   201      96.310  66.306  69.186  1.00  0.00           H  
ATOM   3281  HB3 ALA   201      95.516  66.753  70.482  1.00  0.00           H  
ATOM   3282  C   ALA   201      94.036  68.727  69.390  1.00  0.00           C  
ATOM   3283  O   ALA   201      93.114  68.835  68.586  1.00  0.00           O  
ATOM   3284  N   ASP   202      93.959  69.171  70.651  1.00  0.00           N  
ATOM   3285  H   ASP   202      94.578  69.064  71.238  1.00  0.00           H  
ATOM   3286  CA  ASP   202      92.778  69.894  71.137  1.00  0.00           C  
ATOM   3287  HA  ASP   202      92.048  69.256  71.162  1.00  0.00           H  
ATOM   3288  CB  ASP   202      92.995  70.461  72.547  1.00  0.00           C  
ATOM   3289  HB2 ASP   202      93.827  70.959  72.560  1.00  0.00           H  
ATOM   3290  HB3 ASP   202      92.285  71.091  72.744  1.00  0.00           H  
ATOM   3291  CG  ASP   202      93.035  69.414  73.635  1.00  0.00           C  
ATOM   3292  OD1 ASP   202      92.354  68.427  73.503  1.00  0.00           O  
ATOM   3293  OD2 ASP   202      93.766  69.593  74.581  1.00  0.00           O  
ATOM   3294  C   ASP   202      92.451  71.045  70.211  1.00  0.00           C  
ATOM   3295  O   ASP   202      91.305  71.213  69.789  1.00  0.00           O  
ATOM   3296  N   ALA   203      93.478  71.829  69.902  1.00  0.00           N  
ATOM   3297  H   ALA   203      94.276  71.708  70.198  1.00  0.00           H  
ATOM   3298  CA  ALA   203      93.339  72.972  69.027  1.00  0.00           C  
ATOM   3299  HA  ALA   203      92.637  73.535  69.389  1.00  0.00           H  
ATOM   3300  CB  ALA   203      94.633  73.738  68.976  1.00  0.00           C  
ATOM   3301  HB1 ALA   203      94.533  74.503  68.388  1.00  0.00           H  
ATOM   3302  HB2 ALA   203      94.864  74.044  69.867  1.00  0.00           H  
ATOM   3303  HB3 ALA   203      95.337  73.162  68.640  1.00  0.00           H  
ATOM   3304  C   ALA   203      92.926  72.566  67.625  1.00  0.00           C  
ATOM   3305  O   ALA   203      92.128  73.252  67.001  1.00  0.00           O  
ATOM   3306  N   LEU   204      93.487  71.475  67.116  1.00  0.00           N  
ATOM   3307  H   LEU   204      94.046  70.982  67.545  1.00  0.00           H  
ATOM   3308  CA  LEU   204      93.199  71.013  65.768  1.00  0.00           C  
ATOM   3309  HA  LEU   204      93.350  71.748  65.153  1.00  0.00           H  
ATOM   3310  CB  LEU   204      94.132  69.863  65.394  1.00  0.00           C  
ATOM   3311  HB2 LEU   204      94.139  69.221  66.121  1.00  0.00           H  
ATOM   3312  HB3 LEU   204      93.768  69.409  64.618  1.00  0.00           H  
ATOM   3313  CG  LEU   204      95.579  70.273  65.089  1.00  0.00           C  
ATOM   3314  HG  LEU   204      95.918  70.857  65.785  1.00  0.00           H  
ATOM   3315  CD1 LEU   204      96.455  69.029  65.037  1.00  0.00           C  
ATOM   3316 HD11 LEU   204      97.370  69.285  64.844  1.00  0.00           H  
ATOM   3317 HD12 LEU   204      96.421  68.573  65.892  1.00  0.00           H  
ATOM   3318 HD13 LEU   204      96.133  68.435  64.341  1.00  0.00           H  
ATOM   3319  CD2 LEU   204      95.616  71.025  63.763  1.00  0.00           C  
ATOM   3320 HD21 LEU   204      96.529  71.287  63.565  1.00  0.00           H  
ATOM   3321 HD22 LEU   204      95.284  70.450  63.056  1.00  0.00           H  
ATOM   3322 HD23 LEU   204      95.059  71.817  63.824  1.00  0.00           H  
ATOM   3323  C   LEU   204      91.758  70.591  65.641  1.00  0.00           C  
ATOM   3324  O   LEU   204      91.100  70.927  64.658  1.00  0.00           O  
ATOM   3325  N   TRP   205      91.262  69.896  66.657  1.00  0.00           N  
ATOM   3326  H   TRP   205      91.729  69.629  67.328  1.00  0.00           H  
ATOM   3327  CA  TRP   205      89.864  69.524  66.716  1.00  0.00           C  
ATOM   3328  HA  TRP   205      89.668  69.003  65.921  1.00  0.00           H  
ATOM   3329  CB  TRP   205      89.569  68.680  67.939  1.00  0.00           C  
ATOM   3330  HB2 TRP   205      90.100  67.869  67.912  1.00  0.00           H  
ATOM   3331  HB3 TRP   205      89.829  69.163  68.739  1.00  0.00           H  
ATOM   3332  CG  TRP   205      88.124  68.330  68.012  1.00  0.00           C  
ATOM   3333  CD1 TRP   205      87.512  67.312  67.354  1.00  0.00           C  
ATOM   3334  HD1 TRP   205      87.940  66.710  66.788  1.00  0.00           H  
ATOM   3335  NE1 TRP   205      86.172  67.299  67.644  1.00  0.00           N  
ATOM   3336  HE1 TRP   205      85.598  66.741  67.330  1.00  0.00           H  
ATOM   3337  CE2 TRP   205      85.897  68.318  68.515  1.00  0.00           C  
ATOM   3338  CZ2 TRP   205      84.702  68.693  69.095  1.00  0.00           C  
ATOM   3339  HZ2 TRP   205      83.915  68.230  68.920  1.00  0.00           H  
ATOM   3340  CH2 TRP   205      84.719  69.791  69.952  1.00  0.00           C  
ATOM   3341  HH2 TRP   205      83.928  70.062  70.359  1.00  0.00           H  
ATOM   3342  CZ3 TRP   205      85.872  70.480  70.209  1.00  0.00           C  
ATOM   3343  HZ3 TRP   205      85.849  71.214  70.780  1.00  0.00           H  
ATOM   3344  CE3 TRP   205      87.076  70.101  69.631  1.00  0.00           C  
ATOM   3345  HE3 TRP   205      87.858  70.571  69.812  1.00  0.00           H  
ATOM   3346  CD2 TRP   205      87.089  68.998  68.771  1.00  0.00           C  
ATOM   3347  C   TRP   205      88.993  70.757  66.749  1.00  0.00           C  
ATOM   3348  O   TRP   205      88.005  70.843  66.024  1.00  0.00           O  
ATOM   3349  N   TRP   206      89.387  71.723  67.569  1.00  0.00           N  
ATOM   3350  H   TRP   206      90.044  71.648  68.119  1.00  0.00           H  
ATOM   3351  CA  TRP   206      88.725  73.008  67.601  1.00  0.00           C  
ATOM   3352  HA  TRP   206      87.802  72.851  67.853  1.00  0.00           H  
ATOM   3353  CB  TRP   206      89.372  73.922  68.624  1.00  0.00           C  
ATOM   3354  HB2 TRP   206      89.133  73.630  69.518  1.00  0.00           H  
ATOM   3355  HB3 TRP   206      90.337  73.857  68.553  1.00  0.00           H  
ATOM   3356  CG  TRP   206      88.954  75.332  68.434  1.00  0.00           C  
ATOM   3357  CD1 TRP   206      87.796  75.895  68.851  1.00  0.00           C  
ATOM   3358  HD1 TRP   206      87.127  75.449  69.319  1.00  0.00           H  
ATOM   3359  NE1 TRP   206      87.748  77.211  68.488  1.00  0.00           N  
ATOM   3360  HE1 TRP   206      87.106  77.756  68.661  1.00  0.00           H  
ATOM   3361  CE2 TRP   206      88.891  77.518  67.803  1.00  0.00           C  
ATOM   3362  CZ2 TRP   206      89.289  78.702  67.221  1.00  0.00           C  
ATOM   3363  HZ2 TRP   206      88.762  79.467  67.268  1.00  0.00           H  
ATOM   3364  CH2 TRP   206      90.513  78.703  66.560  1.00  0.00           C  
ATOM   3365  HH2 TRP   206      90.801  79.485  66.148  1.00  0.00           H  
ATOM   3366  CZ3 TRP   206      91.304  77.593  66.496  1.00  0.00           C  
ATOM   3367  HZ3 TRP   206      92.119  77.635  66.050  1.00  0.00           H  
ATOM   3368  CE3 TRP   206      90.911  76.410  67.084  1.00  0.00           C  
ATOM   3369  HE3 TRP   206      91.453  75.656  67.043  1.00  0.00           H  
ATOM   3370  CD2 TRP   206      89.679  76.369  67.744  1.00  0.00           C  
ATOM   3371  C   TRP   206      88.748  73.676  66.236  1.00  0.00           C  
ATOM   3372  O   TRP   206      87.764  74.285  65.832  1.00  0.00           O  
ATOM   3373  N   GLY   207      89.870  73.552  65.531  1.00  0.00           N  
ATOM   3374  H   GLY   207      90.576  73.163  65.829  1.00  0.00           H  
ATOM   3375  CA  GLY   207      90.007  74.066  64.183  1.00  0.00           C  
ATOM   3376  HA2 GLY   207      89.887  75.029  64.183  1.00  0.00           H  
ATOM   3377  HA3 GLY   207      90.902  73.892  63.853  1.00  0.00           H  
ATOM   3378  C   GLY   207      88.989  73.422  63.272  1.00  0.00           C  
ATOM   3379  O   GLY   207      88.381  74.100  62.454  1.00  0.00           O  
ATOM   3380  N   VAL   208      88.781  72.117  63.419  1.00  0.00           N  
ATOM   3381  H   VAL   208      89.225  71.607  63.951  1.00  0.00           H  
ATOM   3382  CA  VAL   208      87.743  71.452  62.651  1.00  0.00           C  
ATOM   3383  HA  VAL   208      87.946  71.595  61.713  1.00  0.00           H  
ATOM   3384  CB  VAL   208      87.717  69.940  62.915  1.00  0.00           C  
ATOM   3385  HB  VAL   208      87.667  69.771  63.869  1.00  0.00           H  
ATOM   3386  CG1 VAL   208      86.493  69.341  62.243  1.00  0.00           C  
ATOM   3387 HG11 VAL   208      86.470  68.385  62.406  1.00  0.00           H  
ATOM   3388 HG12 VAL   208      85.692  69.750  62.606  1.00  0.00           H  
ATOM   3389 HG13 VAL   208      86.535  69.505  61.288  1.00  0.00           H  
ATOM   3390  CG2 VAL   208      88.991  69.302  62.389  1.00  0.00           C  
ATOM   3391 HG21 VAL   208      88.969  68.347  62.559  1.00  0.00           H  
ATOM   3392 HG22 VAL   208      89.061  69.459  61.434  1.00  0.00           H  
ATOM   3393 HG23 VAL   208      89.758  69.692  62.838  1.00  0.00           H  
ATOM   3394  C   VAL   208      86.387  72.038  62.979  1.00  0.00           C  
ATOM   3395  O   VAL   208      85.618  72.358  62.083  1.00  0.00           O  
ATOM   3396  N   VAL   209      86.100  72.222  64.263  1.00  0.00           N  
ATOM   3397  H   VAL   209      86.616  71.995  64.913  1.00  0.00           H  
ATOM   3398  CA  VAL   209      84.846  72.844  64.668  1.00  0.00           C  
ATOM   3399  HA  VAL   209      84.122  72.271  64.371  1.00  0.00           H  
ATOM   3400  CB  VAL   209      84.784  72.980  66.200  1.00  0.00           C  
ATOM   3401  HB  VAL   209      85.602  73.392  66.521  1.00  0.00           H  
ATOM   3402  CG1 VAL   209      83.624  73.869  66.613  1.00  0.00           C  
ATOM   3403 HG11 VAL   209      83.601  73.943  67.580  1.00  0.00           H  
ATOM   3404 HG12 VAL   209      83.737  74.751  66.224  1.00  0.00           H  
ATOM   3405 HG13 VAL   209      82.792  73.482  66.299  1.00  0.00           H  
ATOM   3406  CG2 VAL   209      84.635  71.602  66.807  1.00  0.00           C  
ATOM   3407 HG21 VAL   209      84.595  71.676  67.773  1.00  0.00           H  
ATOM   3408 HG22 VAL   209      83.819  71.191  66.481  1.00  0.00           H  
ATOM   3409 HG23 VAL   209      85.395  71.054  66.557  1.00  0.00           H  
ATOM   3410  C   VAL   209      84.672  74.209  64.017  1.00  0.00           C  
ATOM   3411  O   VAL   209      83.598  74.549  63.524  1.00  0.00           O  
ATOM   3412  N   THR   210      85.744  74.987  64.032  1.00  0.00           N  
ATOM   3413  H   THR   210      86.490  74.740  64.381  1.00  0.00           H  
ATOM   3414  CA  THR   210      85.791  76.323  63.473  1.00  0.00           C  
ATOM   3415  HA  THR   210      85.112  76.856  63.915  1.00  0.00           H  
ATOM   3416  CB  THR   210      87.187  76.921  63.707  1.00  0.00           C  
ATOM   3417  HB  THR   210      87.844  76.364  63.260  1.00  0.00           H  
ATOM   3418  CG2 THR   210      87.282  78.317  63.127  1.00  0.00           C  
ATOM   3419 HG21 THR   210      88.170  78.674  63.286  1.00  0.00           H  
ATOM   3420 HG22 THR   210      87.114  78.283  62.172  1.00  0.00           H  
ATOM   3421 HG23 THR   210      86.623  78.889  63.551  1.00  0.00           H  
ATOM   3422  OG1 THR   210      87.458  76.956  65.113  1.00  0.00           O  
ATOM   3423  HG1 THR   210      87.588  76.175  65.393  1.00  0.00           H  
ATOM   3424  C   THR   210      85.492  76.323  61.984  1.00  0.00           C  
ATOM   3425  O   THR   210      84.625  77.051  61.504  1.00  0.00           O  
ATOM   3426  N   VAL   211      86.244  75.513  61.261  1.00  0.00           N  
ATOM   3427  H   VAL   211      86.809  74.968  61.612  1.00  0.00           H  
ATOM   3428  CA  VAL   211      86.208  75.447  59.814  1.00  0.00           C  
ATOM   3429  HA  VAL   211      86.202  76.347  59.453  1.00  0.00           H  
ATOM   3430  CB  VAL   211      87.460  74.711  59.341  1.00  0.00           C  
ATOM   3431  HB  VAL   211      87.537  73.865  59.810  1.00  0.00           H  
ATOM   3432  CG1 VAL   211      87.392  74.403  57.872  1.00  0.00           C  
ATOM   3433 HG11 VAL   211      88.198  73.937  57.601  1.00  0.00           H  
ATOM   3434 HG12 VAL   211      86.620  73.843  57.694  1.00  0.00           H  
ATOM   3435 HG13 VAL   211      87.313  75.230  57.371  1.00  0.00           H  
ATOM   3436  CG2 VAL   211      88.651  75.603  59.626  1.00  0.00           C  
ATOM   3437 HG21 VAL   211      89.464  75.161  59.335  1.00  0.00           H  
ATOM   3438 HG22 VAL   211      88.550  76.441  59.147  1.00  0.00           H  
ATOM   3439 HG23 VAL   211      88.703  75.780  60.578  1.00  0.00           H  
ATOM   3440  C   VAL   211      84.930  74.805  59.288  1.00  0.00           C  
ATOM   3441  O   VAL   211      84.347  75.276  58.311  1.00  0.00           O  
ATOM   3442  N   THR   212      84.462  73.773  59.982  1.00  0.00           N  
ATOM   3443  H   THR   212      84.892  73.402  60.628  1.00  0.00           H  
ATOM   3444  CA  THR   212      83.165  73.167  59.712  1.00  0.00           C  
ATOM   3445  HA  THR   212      83.102  73.049  58.751  1.00  0.00           H  
ATOM   3446  CB  THR   212      83.037  71.800  60.393  1.00  0.00           C  
ATOM   3447  HB  THR   212      82.141  71.461  60.241  1.00  0.00           H  
ATOM   3448  CG2 THR   212      84.025  70.803  59.810  1.00  0.00           C  
ATOM   3449 HG21 THR   212      83.924  69.948  60.257  1.00  0.00           H  
ATOM   3450 HG22 THR   212      83.853  70.694  58.862  1.00  0.00           H  
ATOM   3451 HG23 THR   212      84.929  71.130  59.939  1.00  0.00           H  
ATOM   3452  OG1 THR   212      83.275  71.950  61.796  1.00  0.00           O  
ATOM   3453  HG1 THR   212      84.077  71.767  61.965  1.00  0.00           H  
ATOM   3454  C   THR   212      82.030  74.068  60.183  1.00  0.00           C  
ATOM   3455  O   THR   212      80.914  73.981  59.673  1.00  0.00           O  
ATOM   3456  N   THR   213      82.337  74.957  61.136  1.00  0.00           N  
ATOM   3457  H   THR   213      83.133  75.020  61.456  1.00  0.00           H  
ATOM   3458  CA  THR   213      81.411  75.915  61.753  1.00  0.00           C  
ATOM   3459  HA  THR   213      81.954  76.429  62.371  1.00  0.00           H  
ATOM   3460  CB  THR   213      80.765  76.878  60.728  1.00  0.00           C  
ATOM   3461  HB  THR   213      80.457  77.659  61.213  1.00  0.00           H  
ATOM   3462  CG2 THR   213      81.761  77.339  59.680  1.00  0.00           C  
ATOM   3463 HG21 THR   213      81.321  77.939  59.057  1.00  0.00           H  
ATOM   3464 HG22 THR   213      82.495  77.803  60.113  1.00  0.00           H  
ATOM   3465 HG23 THR   213      82.105  76.570  59.199  1.00  0.00           H  
ATOM   3466  OG1 THR   213      79.660  76.229  60.082  1.00  0.00           O  
ATOM   3467  HG1 THR   213      79.882  75.449  59.862  1.00  0.00           H  
ATOM   3468  C   THR   213      80.291  75.207  62.486  1.00  0.00           C  
ATOM   3469  O   THR   213      79.117  75.486  62.254  1.00  0.00           O  
ATOM   3470  N   ILE   214      80.658  74.314  63.396  1.00  0.00           N  
ATOM   3471  H   ILE   214      81.476  74.136  63.592  1.00  0.00           H  
ATOM   3472  CA  ILE   214      79.676  73.546  64.153  1.00  0.00           C  
ATOM   3473  HA  ILE   214      78.798  73.761  63.802  1.00  0.00           H  
ATOM   3474  CB  ILE   214      79.940  72.044  63.979  1.00  0.00           C  
ATOM   3475  HB  ILE   214      79.286  71.546  64.494  1.00  0.00           H  
ATOM   3476  CG2 ILE   214      79.800  71.650  62.528  1.00  0.00           C  
ATOM   3477 HG21 ILE   214      79.969  70.700  62.433  1.00  0.00           H  
ATOM   3478 HG22 ILE   214      78.901  71.850  62.223  1.00  0.00           H  
ATOM   3479 HG23 ILE   214      80.440  72.147  61.994  1.00  0.00           H  
ATOM   3480  CG1 ILE   214      81.330  71.707  64.486  1.00  0.00           C  
ATOM   3481 HG12 ILE   214      81.975  72.276  64.038  1.00  0.00           H  
ATOM   3482 HG13 ILE   214      81.379  71.914  65.432  1.00  0.00           H  
ATOM   3483  CD1 ILE   214      81.722  70.264  64.279  1.00  0.00           C  
ATOM   3484 HD11 ILE   214      82.617  70.119  64.624  1.00  0.00           H  
ATOM   3485 HD12 ILE   214      81.098  69.688  64.748  1.00  0.00           H  
ATOM   3486 HD13 ILE   214      81.704  70.056  63.332  1.00  0.00           H  
ATOM   3487  C   ILE   214      79.673  73.920  65.629  1.00  0.00           C  
ATOM   3488  O   ILE   214      79.039  73.240  66.433  1.00  0.00           O  
ATOM   3489  N   GLY   215      80.363  75.023  65.954  1.00  0.00           N  
ATOM   3490  H   GLY   215      80.829  75.452  65.372  1.00  0.00           H  
ATOM   3491  CA  GLY   215      80.429  75.642  67.287  1.00  0.00           C  
ATOM   3492  HA2 GLY   215      81.361  75.787  67.513  1.00  0.00           H  
ATOM   3493  HA3 GLY   215      80.009  76.515  67.242  1.00  0.00           H  
ATOM   3494  C   GLY   215      79.776  74.849  68.414  1.00  0.00           C  
ATOM   3495  O   GLY   215      78.707  75.217  68.904  1.00  0.00           O  
ATOM   3496  N   TYR   216      80.433  73.779  68.848  1.00  0.00           N  
ATOM   3497  H   TYR   216      81.177  73.501  68.519  1.00  0.00           H  
ATOM   3498  CA  TYR   216      79.917  72.978  69.950  1.00  0.00           C  
ATOM   3499  HA  TYR   216      78.978  72.811  69.774  1.00  0.00           H  
ATOM   3500  CB  TYR   216      80.657  71.653  70.039  1.00  0.00           C  
ATOM   3501  HB2 TYR   216      81.611  71.823  70.000  1.00  0.00           H  
ATOM   3502  HB3 TYR   216      80.476  71.249  70.902  1.00  0.00           H  
ATOM   3503  CG  TYR   216      80.291  70.674  68.956  1.00  0.00           C  
ATOM   3504  CD1 TYR   216      79.063  70.742  68.314  1.00  0.00           C  
ATOM   3505  HD1 TYR   216      78.449  71.400  68.549  1.00  0.00           H  
ATOM   3506  CE1 TYR   216      78.755  69.827  67.323  1.00  0.00           C  
ATOM   3507  HE1 TYR   216      77.935  69.867  66.885  1.00  0.00           H  
ATOM   3508  CZ  TYR   216      79.683  68.847  66.988  1.00  0.00           C  
ATOM   3509  OH  TYR   216      79.410  67.932  66.003  1.00  0.00           O  
ATOM   3510  HH  TYR   216      78.582  67.797  65.968  1.00  0.00           H  
ATOM   3511  CE2 TYR   216      80.896  68.785  67.631  1.00  0.00           C  
ATOM   3512  HE2 TYR   216      81.512  68.127  67.402  1.00  0.00           H  
ATOM   3513  CD2 TYR   216      81.195  69.697  68.612  1.00  0.00           C  
ATOM   3514  HD2 TYR   216      82.016  69.654  69.047  1.00  0.00           H  
ATOM   3515  C   TYR   216      80.036  73.715  71.271  1.00  0.00           C  
ATOM   3516  O   TYR   216      79.165  73.610  72.134  1.00  0.00           O  
ATOM   3517  N   GLY   217      81.128  74.458  71.428  1.00  0.00           N  
ATOM   3518  H   GLY   217      81.741  74.542  70.831  1.00  0.00           H  
ATOM   3519  CA  GLY   217      81.376  75.204  72.651  1.00  0.00           C  
ATOM   3520  HA2 GLY   217      81.772  76.062  72.433  1.00  0.00           H  
ATOM   3521  HA3 GLY   217      80.534  75.385  73.097  1.00  0.00           H  
ATOM   3522  C   GLY   217      82.299  74.442  73.595  1.00  0.00           C  
ATOM   3523  O   GLY   217      82.629  74.933  74.675  1.00  0.00           O  
ATOM   3524  N   ASP   218      82.704  73.238  73.190  1.00  0.00           N  
ATOM   3525  H   ASP   218      82.494  72.896  72.429  1.00  0.00           H  
ATOM   3526  CA  ASP   218      83.550  72.385  74.013  1.00  0.00           C  
ATOM   3527  HA  ASP   218      83.153  72.301  74.894  1.00  0.00           H  
ATOM   3528  CB  ASP   218      83.663  70.999  73.390  1.00  0.00           C  
ATOM   3529  HB2 ASP   218      84.096  71.074  72.525  1.00  0.00           H  
ATOM   3530  HB3 ASP   218      84.235  70.447  73.946  1.00  0.00           H  
ATOM   3531  CG  ASP   218      82.318  70.307  73.216  1.00  0.00           C  
ATOM   3532  OD1 ASP   218      81.348  70.796  73.745  1.00  0.00           O  
ATOM   3533  OD2 ASP   218      82.272  69.303  72.545  1.00  0.00           O  
ATOM   3534  C   ASP   218      84.929  73.005  74.135  1.00  0.00           C  
ATOM   3535  O   ASP   218      85.424  73.269  75.232  1.00  0.00           O  
ATOM   3536  N   LYS   219      85.518  73.282  72.985  1.00  0.00           N  
ATOM   3537  H   LYS   219      85.219  73.022  72.222  1.00  0.00           H  
ATOM   3538  CA  LYS   219      86.734  74.058  72.911  1.00  0.00           C  
ATOM   3539  HA  LYS   219      87.087  74.214  73.801  1.00  0.00           H  
ATOM   3540  CB  LYS   219      87.823  73.319  72.132  1.00  0.00           C  
ATOM   3541  HB2 LYS   219      87.586  73.323  71.191  1.00  0.00           H  
ATOM   3542  HB3 LYS   219      88.653  73.814  72.217  1.00  0.00           H  
ATOM   3543  CG  LYS   219      88.072  71.877  72.564  1.00  0.00           C  
ATOM   3544  HG2 LYS   219      87.228  71.399  72.576  1.00  0.00           H  
ATOM   3545  HG3 LYS   219      88.636  71.441  71.906  1.00  0.00           H  
ATOM   3546  CD  LYS   219      88.721  71.768  73.921  1.00  0.00           C  
ATOM   3547  HD2 LYS   219      89.547  72.276  73.931  1.00  0.00           H  
ATOM   3548  HD3 LYS   219      88.141  72.157  74.594  1.00  0.00           H  
ATOM   3549  CE  LYS   219      89.007  70.314  74.268  1.00  0.00           C  
ATOM   3550  HE2 LYS   219      88.182  69.805  74.235  1.00  0.00           H  
ATOM   3551  HE3 LYS   219      89.602  69.933  73.603  1.00  0.00           H  
ATOM   3552  NZ  LYS   219      89.618  70.183  75.614  1.00  0.00           N  
ATOM   3553  HZ1 LYS   219      89.840  69.333  75.758  1.00  0.00           H  
ATOM   3554  HZ2 LYS   219      90.347  70.691  75.660  1.00  0.00           H  
ATOM   3555  HZ3 LYS   219      89.034  70.446  76.232  1.00  0.00           H  
ATOM   3556  C   LYS   219      86.384  75.362  72.226  1.00  0.00           C  
ATOM   3557  O   LYS   219      85.726  75.355  71.188  1.00  0.00           O  
ATOM   3558  N   VAL   220      86.798  76.474  72.807  1.00  0.00           N  
ATOM   3559  H   VAL   220      87.200  76.488  73.567  1.00  0.00           H  
ATOM   3560  CA  VAL   220      86.613  77.789  72.215  1.00  0.00           C  
ATOM   3561  HA  VAL   220      86.508  77.709  71.254  1.00  0.00           H  
ATOM   3562  CB  VAL   220      85.337  78.456  72.782  1.00  0.00           C  
ATOM   3563  HB  VAL   220      85.337  79.395  72.540  1.00  0.00           H  
ATOM   3564  CG1 VAL   220      84.079  77.837  72.197  1.00  0.00           C  
ATOM   3565 HG11 VAL   220      83.299  78.275  72.571  1.00  0.00           H  
ATOM   3566 HG12 VAL   220      84.081  77.948  71.233  1.00  0.00           H  
ATOM   3567 HG13 VAL   220      84.053  76.892  72.413  1.00  0.00           H  
ATOM   3568  CG2 VAL   220      85.342  78.296  74.284  1.00  0.00           C  
ATOM   3569 HG21 VAL   220      84.547  78.709  74.656  1.00  0.00           H  
ATOM   3570 HG22 VAL   220      85.351  77.353  74.509  1.00  0.00           H  
ATOM   3571 HG23 VAL   220      86.131  78.723  74.653  1.00  0.00           H  
ATOM   3572  C   VAL   220      87.839  78.635  72.533  1.00  0.00           C  
ATOM   3573  O   VAL   220      88.378  78.526  73.633  1.00  0.00           O  
ATOM   3574  N   PRO   221      88.324  79.443  71.587  1.00  0.00           N  
ATOM   3575  CD  PRO   221      87.351  80.089  70.684  1.00  0.00           C  
ATOM   3576  HD2 PRO   221      86.561  80.376  71.168  1.00  0.00           H  
ATOM   3577  HD3 PRO   221      87.054  79.476  69.994  1.00  0.00           H  
ATOM   3578  CG  PRO   221      88.086  81.272  70.086  1.00  0.00           C  
ATOM   3579  HG2 PRO   221      87.693  82.109  70.378  1.00  0.00           H  
ATOM   3580  HG3 PRO   221      88.037  81.258  69.117  1.00  0.00           H  
ATOM   3581  CB  PRO   221      89.495  81.153  70.551  1.00  0.00           C  
ATOM   3582  HB2 PRO   221      89.904  82.024  70.675  1.00  0.00           H  
ATOM   3583  HB3 PRO   221      90.042  80.671  69.911  1.00  0.00           H  
ATOM   3584  CA  PRO   221      89.380  80.401  71.862  1.00  0.00           C  
ATOM   3585  HA  PRO   221      90.214  79.992  72.141  1.00  0.00           H  
ATOM   3586  C   PRO   221      88.985  81.336  73.012  1.00  0.00           C  
ATOM   3587  O   PRO   221      88.415  82.396  72.774  1.00  0.00           O  
ATOM   3588  N   GLN   222      89.300  80.916  74.237  1.00  0.00           N  
ATOM   3589  H   GLN   222      89.714  80.174  74.372  1.00  0.00           H  
ATOM   3590  CA  GLN   222      89.000  81.625  75.477  1.00  0.00           C  
ATOM   3591  HA  GLN   222      88.046  81.799  75.471  1.00  0.00           H  
ATOM   3592  CB  GLN   222      89.408  80.750  76.667  1.00  0.00           C  
ATOM   3593  HB2 GLN   222      90.325  80.460  76.540  1.00  0.00           H  
ATOM   3594  HB3 GLN   222      89.391  81.292  77.472  1.00  0.00           H  
ATOM   3595  CG  GLN   222      88.535  79.526  76.885  1.00  0.00           C  
ATOM   3596  HG2 GLN   222      88.428  79.050  76.047  1.00  0.00           H  
ATOM   3597  HG3 GLN   222      88.974  78.920  77.502  1.00  0.00           H  
ATOM   3598  CD  GLN   222      87.178  79.903  77.428  1.00  0.00           C  
ATOM   3599  OE1 GLN   222      87.006  81.018  77.926  1.00  0.00           O  
ATOM   3600  NE2 GLN   222      86.214  78.991  77.369  1.00  0.00           N  
ATOM   3601 HE21 GLN   222      86.370  78.223  77.014  1.00  0.00           H  
ATOM   3602 HE22 GLN   222      85.434  79.168  77.685  1.00  0.00           H  
ATOM   3603  C   GLN   222      89.690  82.984  75.597  1.00  0.00           C  
ATOM   3604  O   GLN   222      89.066  83.970  75.987  1.00  0.00           O  
ATOM   3605  N   THR   223      90.971  83.036  75.271  1.00  0.00           N  
ATOM   3606  H   THR   223      91.429  82.358  75.007  1.00  0.00           H  
ATOM   3607  CA  THR   223      91.722  84.282  75.338  1.00  0.00           C  
ATOM   3608  HA  THR   223      91.493  84.714  76.176  1.00  0.00           H  
ATOM   3609  CB  THR   223      93.256  84.052  75.325  1.00  0.00           C  
ATOM   3610  HB  THR   223      93.691  84.909  75.457  1.00  0.00           H  
ATOM   3611  CG2 THR   223      93.652  83.098  76.442  1.00  0.00           C  
ATOM   3612 HG21 THR   223      94.612  82.961  76.425  1.00  0.00           H  
ATOM   3613 HG22 THR   223      93.395  83.476  77.297  1.00  0.00           H  
ATOM   3614 HG23 THR   223      93.202  82.248  76.316  1.00  0.00           H  
ATOM   3615  OG1 THR   223      93.672  83.495  74.064  1.00  0.00           O  
ATOM   3616  HG1 THR   223      93.319  82.740  73.961  1.00  0.00           H  
ATOM   3617  C   THR   223      91.354  85.142  74.163  1.00  0.00           C  
ATOM   3618  O   THR   223      91.105  84.621  73.080  1.00  0.00           O  
ATOM   3619  N   TRP   224      91.360  86.455  74.370  1.00  0.00           N  
ATOM   3620  H   TRP   224      91.540  86.818  75.129  1.00  0.00           H  
ATOM   3621  CA  TRP   224      91.056  87.407  73.310  1.00  0.00           C  
ATOM   3622  HA  TRP   224      90.203  87.151  72.926  1.00  0.00           H  
ATOM   3623  CB  TRP   224      90.947  88.823  73.867  1.00  0.00           C  
ATOM   3624  HB2 TRP   224      90.557  89.398  73.190  1.00  0.00           H  
ATOM   3625  HB3 TRP   224      90.337  88.819  74.621  1.00  0.00           H  
ATOM   3626  CG  TRP   224      92.255  89.404  74.303  1.00  0.00           C  
ATOM   3627  CD1 TRP   224      92.792  89.367  75.554  1.00  0.00           C  
ATOM   3628  HD1 TRP   224      92.395  88.965  76.293  1.00  0.00           H  
ATOM   3629  NE1 TRP   224      94.005  90.009  75.566  1.00  0.00           N  
ATOM   3630  HE1 TRP   224      94.513  90.104  76.253  1.00  0.00           H  
ATOM   3631  CE2 TRP   224      94.275  90.474  74.304  1.00  0.00           C  
ATOM   3632  CZ2 TRP   224      95.370  91.174  73.825  1.00  0.00           C  
ATOM   3633  HZ2 TRP   224      96.075  91.409  74.384  1.00  0.00           H  
ATOM   3634  CH2 TRP   224      95.375  91.513  72.471  1.00  0.00           C  
ATOM   3635  HH2 TRP   224      96.098  91.983  72.123  1.00  0.00           H  
ATOM   3636  CZ3 TRP   224      94.338  91.169  71.641  1.00  0.00           C  
ATOM   3637  HZ3 TRP   224      94.372  91.407  70.743  1.00  0.00           H  
ATOM   3638  CE3 TRP   224      93.239  90.471  72.123  1.00  0.00           C  
ATOM   3639  HE3 TRP   224      92.537  90.243  71.557  1.00  0.00           H  
ATOM   3640  CD2 TRP   224      93.207  90.117  73.478  1.00  0.00           C  
ATOM   3641  C   TRP   224      92.112  87.369  72.218  1.00  0.00           C  
ATOM   3642  O   TRP   224      91.830  87.695  71.066  1.00  0.00           O  
ATOM   3643  N   VAL   225      93.319  86.945  72.580  1.00  0.00           N  
ATOM   3644  H   VAL   225      93.538  86.747  73.388  1.00  0.00           H  
ATOM   3645  CA  VAL   225      94.381  86.781  71.615  1.00  0.00           C  
ATOM   3646  HA  VAL   225      94.490  87.604  71.114  1.00  0.00           H  
ATOM   3647  CB  VAL   225      95.713  86.476  72.312  1.00  0.00           C  
ATOM   3648  HB  VAL   225      95.618  85.679  72.856  1.00  0.00           H  
ATOM   3649  CG1 VAL   225      96.791  86.221  71.273  1.00  0.00           C  
ATOM   3650 HG11 VAL   225      97.631  86.029  71.718  1.00  0.00           H  
ATOM   3651 HG12 VAL   225      96.537  85.464  70.722  1.00  0.00           H  
ATOM   3652 HG13 VAL   225      96.894  87.007  70.714  1.00  0.00           H  
ATOM   3653  CG2 VAL   225      96.095  87.627  73.218  1.00  0.00           C  
ATOM   3654 HG21 VAL   225      96.938  87.429  73.656  1.00  0.00           H  
ATOM   3655 HG22 VAL   225      96.187  88.437  72.692  1.00  0.00           H  
ATOM   3656 HG23 VAL   225      95.405  87.754  73.888  1.00  0.00           H  
ATOM   3657  C   VAL   225      94.013  85.645  70.688  1.00  0.00           C  
ATOM   3658  O   VAL   225      94.048  85.798  69.467  1.00  0.00           O  
ATOM   3659  N   GLY   226      93.614  84.516  71.281  1.00  0.00           N  
ATOM   3660  H   GLY   226      93.610  84.399  72.133  1.00  0.00           H  
ATOM   3661  CA  GLY   226      93.146  83.374  70.523  1.00  0.00           C  
ATOM   3662  HA2 GLY   226      93.860  83.041  69.957  1.00  0.00           H  
ATOM   3663  HA3 GLY   226      92.904  82.655  71.128  1.00  0.00           H  
ATOM   3664  C   GLY   226      91.952  83.750  69.672  1.00  0.00           C  
ATOM   3665  O   GLY   226      91.884  83.370  68.512  1.00  0.00           O  
ATOM   3666  N   LYS   227      91.016  84.505  70.245  1.00  0.00           N  
ATOM   3667  H   LYS   227      91.054  84.770  71.062  1.00  0.00           H  
ATOM   3668  CA  LYS   227      89.829  84.956  69.531  1.00  0.00           C  
ATOM   3669  HA  LYS   227      89.315  84.172  69.281  1.00  0.00           H  
ATOM   3670  CB  LYS   227      88.982  85.855  70.435  1.00  0.00           C  
ATOM   3671  HB2 LYS   227      89.560  86.518  70.845  1.00  0.00           H  
ATOM   3672  HB3 LYS   227      88.343  86.336  69.886  1.00  0.00           H  
ATOM   3673  CG  LYS   227      88.228  85.121  71.531  1.00  0.00           C  
ATOM   3674  HG2 LYS   227      87.644  84.457  71.132  1.00  0.00           H  
ATOM   3675  HG3 LYS   227      88.859  84.643  72.092  1.00  0.00           H  
ATOM   3676  CD  LYS   227      87.405  86.068  72.388  1.00  0.00           C  
ATOM   3677  HD2 LYS   227      87.995  86.576  72.966  1.00  0.00           H  
ATOM   3678  HD3 LYS   227      86.948  86.706  71.818  1.00  0.00           H  
ATOM   3679  CE  LYS   227      86.382  85.321  73.236  1.00  0.00           C  
ATOM   3680  HE2 LYS   227      85.830  85.963  73.709  1.00  0.00           H  
ATOM   3681  HE3 LYS   227      85.794  84.815  72.654  1.00  0.00           H  
ATOM   3682  NZ  LYS   227      87.011  84.396  74.222  1.00  0.00           N  
ATOM   3683  HZ1 LYS   227      86.388  84.085  74.776  1.00  0.00           H  
ATOM   3684  HZ2 LYS   227      87.391  83.716  73.791  1.00  0.00           H  
ATOM   3685  HZ3 LYS   227      87.630  84.834  74.688  1.00  0.00           H  
ATOM   3686  C   LYS   227      90.200  85.704  68.262  1.00  0.00           C  
ATOM   3687  O   LYS   227      89.683  85.412  67.182  1.00  0.00           O  
ATOM   3688  N   THR   228      91.103  86.666  68.406  1.00  0.00           N  
ATOM   3689  H   THR   228      91.457  86.874  69.162  1.00  0.00           H  
ATOM   3690  CA  THR   228      91.581  87.463  67.294  1.00  0.00           C  
ATOM   3691  HA  THR   228      90.828  87.960  66.938  1.00  0.00           H  
ATOM   3692  CB  THR   228      92.664  88.449  67.768  1.00  0.00           C  
ATOM   3693  HB  THR   228      93.410  87.945  68.129  1.00  0.00           H  
ATOM   3694  CG2 THR   228      93.160  89.291  66.606  1.00  0.00           C  
ATOM   3695 HG21 THR   228      93.841  89.907  66.920  1.00  0.00           H  
ATOM   3696 HG22 THR   228      93.537  88.713  65.925  1.00  0.00           H  
ATOM   3697 HG23 THR   228      92.420  89.793  66.230  1.00  0.00           H  
ATOM   3698  OG1 THR   228      92.119  89.305  68.781  1.00  0.00           O  
ATOM   3699  HG1 THR   228      92.011  88.867  69.490  1.00  0.00           H  
ATOM   3700  C   THR   228      92.144  86.579  66.195  1.00  0.00           C  
ATOM   3701  O   THR   228      91.722  86.665  65.039  1.00  0.00           O  
ATOM   3702  N   ILE   229      93.100  85.737  66.575  1.00  0.00           N  
ATOM   3703  H   ILE   229      93.367  85.664  67.389  1.00  0.00           H  
ATOM   3704  CA  ILE   229      93.792  84.854  65.653  1.00  0.00           C  
ATOM   3705  HA  ILE   229      94.243  85.410  64.999  1.00  0.00           H  
ATOM   3706  CB  ILE   229      94.815  83.996  66.397  1.00  0.00           C  
ATOM   3707  HB  ILE   229      94.370  83.551  67.135  1.00  0.00           H  
ATOM   3708  CG2 ILE   229      95.388  82.968  65.446  1.00  0.00           C  
ATOM   3709 HG21 ILE   229      96.038  82.421  65.914  1.00  0.00           H  
ATOM   3710 HG22 ILE   229      94.674  82.404  65.110  1.00  0.00           H  
ATOM   3711 HG23 ILE   229      95.820  83.419  64.704  1.00  0.00           H  
ATOM   3712  CG1 ILE   229      95.936  84.855  66.973  1.00  0.00           C  
ATOM   3713 HG12 ILE   229      96.512  85.153  66.252  1.00  0.00           H  
ATOM   3714 HG13 ILE   229      95.553  85.649  67.377  1.00  0.00           H  
ATOM   3715  CD1 ILE   229      96.767  84.124  68.003  1.00  0.00           C  
ATOM   3716 HD11 ILE   229      97.462  84.713  68.335  1.00  0.00           H  
ATOM   3717 HD12 ILE   229      96.200  83.847  68.739  1.00  0.00           H  
ATOM   3718 HD13 ILE   229      97.173  83.343  67.596  1.00  0.00           H  
ATOM   3719  C   ILE   229      92.814  83.937  64.950  1.00  0.00           C  
ATOM   3720  O   ILE   229      92.868  83.772  63.731  1.00  0.00           O  
ATOM   3721  N   ALA   230      91.926  83.347  65.746  1.00  0.00           N  
ATOM   3722  H   ALA   230      91.909  83.470  66.597  1.00  0.00           H  
ATOM   3723  CA  ALA   230      90.901  82.443  65.276  1.00  0.00           C  
ATOM   3724  HA  ALA   230      91.324  81.607  65.024  1.00  0.00           H  
ATOM   3725  CB  ALA   230      89.886  82.164  66.374  1.00  0.00           C  
ATOM   3726  HB1 ALA   230      89.207  81.557  66.041  1.00  0.00           H  
ATOM   3727  HB2 ALA   230      90.334  81.762  67.134  1.00  0.00           H  
ATOM   3728  HB3 ALA   230      89.469  82.996  66.648  1.00  0.00           H  
ATOM   3729  C   ALA   230      90.211  83.023  64.086  1.00  0.00           C  
ATOM   3730  O   ALA   230      90.200  82.408  63.025  1.00  0.00           O  
ATOM   3731  N   SER   231      89.638  84.207  64.276  1.00  0.00           N  
ATOM   3732  H   SER   231      89.672  84.633  65.022  1.00  0.00           H  
ATOM   3733  CA  SER   231      88.896  84.900  63.240  1.00  0.00           C  
ATOM   3734  HA  SER   231      88.157  84.331  62.973  1.00  0.00           H  
ATOM   3735  CB  SER   231      88.383  86.206  63.789  1.00  0.00           C  
ATOM   3736  HB2 SER   231      89.117  86.716  64.166  1.00  0.00           H  
ATOM   3737  HB3 SER   231      88.006  86.739  63.072  1.00  0.00           H  
ATOM   3738  OG  SER   231      87.412  85.975  64.771  1.00  0.00           O  
ATOM   3739  HG  SER   231      87.629  86.371  65.479  1.00  0.00           H  
ATOM   3740  C   SER   231      89.733  85.154  62.001  1.00  0.00           C  
ATOM   3741  O   SER   231      89.286  84.909  60.877  1.00  0.00           O  
ATOM   3742  N   CYS   232      90.966  85.622  62.208  1.00  0.00           N  
ATOM   3743  H   CYS   232      91.296  85.776  62.987  1.00  0.00           H  
ATOM   3744  CA  CYS   232      91.871  85.916  61.102  1.00  0.00           C  
ATOM   3745  HA  CYS   232      91.510  86.686  60.636  1.00  0.00           H  
ATOM   3746  CB  CYS   232      93.274  86.241  61.618  1.00  0.00           C  
ATOM   3747  HB2 CYS   232      93.607  85.480  62.119  1.00  0.00           H  
ATOM   3748  HB3 CYS   232      93.866  86.362  60.859  1.00  0.00           H  
ATOM   3749  SG  CYS   232      93.358  87.712  62.665  1.00  0.00           S  
ATOM   3750  HG  CYS   232      92.757  87.513  63.685  1.00  0.00           H  
ATOM   3751  C   CYS   232      91.960  84.745  60.134  1.00  0.00           C  
ATOM   3752  O   CYS   232      91.872  84.921  58.918  1.00  0.00           O  
ATOM   3753  N   PHE   233      92.120  83.548  60.676  1.00  0.00           N  
ATOM   3754  H   PHE   233      92.185  83.401  61.521  1.00  0.00           H  
ATOM   3755  CA  PHE   233      92.199  82.364  59.842  1.00  0.00           C  
ATOM   3756  HA  PHE   233      92.688  82.609  59.041  1.00  0.00           H  
ATOM   3757  CB  PHE   233      92.928  81.266  60.584  1.00  0.00           C  
ATOM   3758  HB2 PHE   233      92.569  81.196  61.482  1.00  0.00           H  
ATOM   3759  HB3 PHE   233      92.760  80.418  60.144  1.00  0.00           H  
ATOM   3760  CG  PHE   233      94.404  81.495  60.661  1.00  0.00           C  
ATOM   3761  CD1 PHE   233      94.986  82.024  61.800  1.00  0.00           C  
ATOM   3762  HD1 PHE   233      94.453  82.234  62.533  1.00  0.00           H  
ATOM   3763  CE1 PHE   233      96.346  82.244  61.862  1.00  0.00           C  
ATOM   3764  HE1 PHE   233      96.726  82.597  62.634  1.00  0.00           H  
ATOM   3765  CZ  PHE   233      97.141  81.941  60.780  1.00  0.00           C  
ATOM   3766  HZ  PHE   233      98.058  82.092  60.818  1.00  0.00           H  
ATOM   3767  CE2 PHE   233      96.573  81.412  59.639  1.00  0.00           C  
ATOM   3768  HE2 PHE   233      97.107  81.207  58.906  1.00  0.00           H  
ATOM   3769  CD2 PHE   233      95.215  81.188  59.585  1.00  0.00           C  
ATOM   3770  HD2 PHE   233      94.839  80.826  58.815  1.00  0.00           H  
ATOM   3771  C   PHE   233      90.829  81.867  59.395  1.00  0.00           C  
ATOM   3772  O   PHE   233      90.661  81.456  58.245  1.00  0.00           O  
ATOM   3773  N   SER   234      89.877  81.892  60.328  1.00  0.00           N  
ATOM   3774  H   SER   234      89.999  82.250  61.100  1.00  0.00           H  
ATOM   3775  CA  SER   234      88.542  81.332  60.167  1.00  0.00           C  
ATOM   3776  HA  SER   234      88.657  80.369  60.151  1.00  0.00           H  
ATOM   3777  CB  SER   234      87.652  81.763  61.316  1.00  0.00           C  
ATOM   3778  HB2 SER   234      87.615  82.732  61.353  1.00  0.00           H  
ATOM   3779  HB3 SER   234      86.747  81.450  61.162  1.00  0.00           H  
ATOM   3780  OG  SER   234      88.120  81.264  62.535  1.00  0.00           O  
ATOM   3781  HG  SER   234      88.954  81.358  62.575  1.00  0.00           H  
ATOM   3782  C   SER   234      87.878  81.747  58.888  1.00  0.00           C  
ATOM   3783  O   SER   234      87.434  80.903  58.117  1.00  0.00           O  
ATOM   3784  N   VAL   235      87.786  83.053  58.675  1.00  0.00           N  
ATOM   3785  H   VAL   235      88.135  83.648  59.189  1.00  0.00           H  
ATOM   3786  CA  VAL   235      87.070  83.598  57.526  1.00  0.00           C  
ATOM   3787  HA  VAL   235      86.123  83.553  57.730  1.00  0.00           H  
ATOM   3788  CB  VAL   235      87.491  85.060  57.291  1.00  0.00           C  
ATOM   3789  HB  VAL   235      88.457  85.110  57.225  1.00  0.00           H  
ATOM   3790  CG1 VAL   235      86.903  85.581  55.986  1.00  0.00           C  
ATOM   3791 HG11 VAL   235      87.177  86.502  55.852  1.00  0.00           H  
ATOM   3792 HG12 VAL   235      87.222  85.039  55.248  1.00  0.00           H  
ATOM   3793 HG13 VAL   235      85.935  85.535  56.026  1.00  0.00           H  
ATOM   3794  CG2 VAL   235      87.019  85.907  58.462  1.00  0.00           C  
ATOM   3795 HG21 VAL   235      87.281  86.830  58.320  1.00  0.00           H  
ATOM   3796 HG22 VAL   235      86.053  85.853  58.532  1.00  0.00           H  
ATOM   3797 HG23 VAL   235      87.421  85.579  59.282  1.00  0.00           H  
ATOM   3798  C   VAL   235      87.305  82.784  56.255  1.00  0.00           C  
ATOM   3799  O   VAL   235      86.364  82.233  55.675  1.00  0.00           O  
ATOM   3800  N   PHE   236      88.555  82.731  55.815  1.00  0.00           N  
ATOM   3801  H   PHE   236      89.233  83.066  56.224  1.00  0.00           H  
ATOM   3802  CA  PHE   236      88.855  82.073  54.562  1.00  0.00           C  
ATOM   3803  HA  PHE   236      88.113  82.260  53.966  1.00  0.00           H  
ATOM   3804  CB  PHE   236      90.145  82.625  53.965  1.00  0.00           C  
ATOM   3805  HB2 PHE   236      90.266  82.241  53.082  1.00  0.00           H  
ATOM   3806  HB3 PHE   236      90.046  83.583  53.847  1.00  0.00           H  
ATOM   3807  CG  PHE   236      91.384  82.368  54.773  1.00  0.00           C  
ATOM   3808  CD1 PHE   236      92.080  81.172  54.659  1.00  0.00           C  
ATOM   3809  HD1 PHE   236      91.768  80.513  54.082  1.00  0.00           H  
ATOM   3810  CE1 PHE   236      93.228  80.948  55.391  1.00  0.00           C  
ATOM   3811  HE1 PHE   236      93.683  80.141  55.310  1.00  0.00           H  
ATOM   3812  CZ  PHE   236      93.698  81.922  56.241  1.00  0.00           C  
ATOM   3813  HZ  PHE   236      94.473  81.775  56.733  1.00  0.00           H  
ATOM   3814  CE2 PHE   236      93.019  83.117  56.363  1.00  0.00           C  
ATOM   3815  HE2 PHE   236      93.338  83.776  56.937  1.00  0.00           H  
ATOM   3816  CD2 PHE   236      91.868  83.336  55.636  1.00  0.00           C  
ATOM   3817  HD2 PHE   236      91.413  84.142  55.726  1.00  0.00           H  
ATOM   3818  C   PHE   236      88.953  80.568  54.699  1.00  0.00           C  
ATOM   3819  O   PHE   236      88.659  79.856  53.747  1.00  0.00           O  
ATOM   3820  N   ALA   237      89.327  80.071  55.875  1.00  0.00           N  
ATOM   3821  H   ALA   237      89.520  80.543  56.568  1.00  0.00           H  
ATOM   3822  CA  ALA   237      89.434  78.629  56.057  1.00  0.00           C  
ATOM   3823  HA  ALA   237      90.046  78.263  55.399  1.00  0.00           H  
ATOM   3824  CB  ALA   237      89.993  78.311  57.431  1.00  0.00           C  
ATOM   3825  HB1 ALA   237      90.059  77.349  57.539  1.00  0.00           H  
ATOM   3826  HB2 ALA   237      90.874  78.707  57.522  1.00  0.00           H  
ATOM   3827  HB3 ALA   237      89.404  78.673  58.112  1.00  0.00           H  
ATOM   3828  C   ALA   237      88.068  77.993  55.857  1.00  0.00           C  
ATOM   3829  O   ALA   237      87.924  76.997  55.147  1.00  0.00           O  
ATOM   3830  N   ILE   238      87.071  78.621  56.461  1.00  0.00           N  
ATOM   3831  H   ILE   238      87.194  79.296  56.979  1.00  0.00           H  
ATOM   3832  CA  ILE   238      85.679  78.253  56.325  1.00  0.00           C  
ATOM   3833  HA  ILE   238      85.596  77.320  56.579  1.00  0.00           H  
ATOM   3834  CB  ILE   238      84.818  79.117  57.233  1.00  0.00           C  
ATOM   3835  HB  ILE   238      85.006  80.056  57.076  1.00  0.00           H  
ATOM   3836  CG2 ILE   238      83.356  78.859  56.928  1.00  0.00           C  
ATOM   3837 HG21 ILE   238      82.803  79.408  57.505  1.00  0.00           H  
ATOM   3838 HG22 ILE   238      83.175  79.080  56.001  1.00  0.00           H  
ATOM   3839 HG23 ILE   238      83.153  77.923  57.082  1.00  0.00           H  
ATOM   3840  CG1 ILE   238      85.137  78.807  58.688  1.00  0.00           C  
ATOM   3841 HG12 ILE   238      84.751  77.948  58.921  1.00  0.00           H  
ATOM   3842 HG13 ILE   238      86.098  78.723  58.791  1.00  0.00           H  
ATOM   3843  CD1 ILE   238      84.630  79.848  59.645  1.00  0.00           C  
ATOM   3844 HD11 ILE   238      84.863  79.595  60.552  1.00  0.00           H  
ATOM   3845 HD12 ILE   238      85.033  80.705  59.435  1.00  0.00           H  
ATOM   3846 HD13 ILE   238      83.666  79.917  59.567  1.00  0.00           H  
ATOM   3847  C   ILE   238      85.204  78.412  54.897  1.00  0.00           C  
ATOM   3848  O   ILE   238      84.521  77.538  54.369  1.00  0.00           O  
ATOM   3849  N   SER   239      85.579  79.522  54.261  1.00  0.00           N  
ATOM   3850  H   SER   239      86.026  80.161  54.623  1.00  0.00           H  
ATOM   3851  CA  SER   239      85.243  79.731  52.861  1.00  0.00           C  
ATOM   3852  HA  SER   239      84.278  79.788  52.785  1.00  0.00           H  
ATOM   3853  CB  SER   239      85.859  81.022  52.367  1.00  0.00           C  
ATOM   3854  HB2 SER   239      86.825  80.973  52.441  1.00  0.00           H  
ATOM   3855  HB3 SER   239      85.653  81.144  51.427  1.00  0.00           H  
ATOM   3856  OG  SER   239      85.383  82.117  53.102  1.00  0.00           O  
ATOM   3857  HG  SER   239      85.723  82.108  53.870  1.00  0.00           H  
ATOM   3858  C   SER   239      85.724  78.562  52.004  1.00  0.00           C  
ATOM   3859  O   SER   239      84.993  78.083  51.140  1.00  0.00           O  
ATOM   3860  N   PHE   240      86.948  78.107  52.265  1.00  0.00           N  
ATOM   3861  H   PHE   240      87.449  78.436  52.882  1.00  0.00           H  
ATOM   3862  CA  PHE   240      87.566  77.010  51.537  1.00  0.00           C  
ATOM   3863  HA  PHE   240      87.328  77.115  50.602  1.00  0.00           H  
ATOM   3864  CB  PHE   240      89.071  77.070  51.705  1.00  0.00           C  
ATOM   3865  HB2 PHE   240      89.289  77.088  52.650  1.00  0.00           H  
ATOM   3866  HB3 PHE   240      89.469  76.265  51.337  1.00  0.00           H  
ATOM   3867  CG  PHE   240      89.664  78.266  51.037  1.00  0.00           C  
ATOM   3868  CD1 PHE   240      90.611  79.039  51.678  1.00  0.00           C  
ATOM   3869  HD1 PHE   240      90.896  78.803  52.531  1.00  0.00           H  
ATOM   3870  CE1 PHE   240      91.139  80.158  51.068  1.00  0.00           C  
ATOM   3871  HE1 PHE   240      91.774  80.673  51.512  1.00  0.00           H  
ATOM   3872  CZ  PHE   240      90.727  80.513  49.803  1.00  0.00           C  
ATOM   3873  HZ  PHE   240      91.084  81.266  49.390  1.00  0.00           H  
ATOM   3874  CE2 PHE   240      89.782  79.748  49.150  1.00  0.00           C  
ATOM   3875  HE2 PHE   240      89.502  79.983  48.295  1.00  0.00           H  
ATOM   3876  CD2 PHE   240      89.254  78.634  49.768  1.00  0.00           C  
ATOM   3877  HD2 PHE   240      88.614  78.124  49.326  1.00  0.00           H  
ATOM   3878  C   PHE   240      87.050  75.649  51.975  1.00  0.00           C  
ATOM   3879  O   PHE   240      87.166  74.676  51.239  1.00  0.00           O  
ATOM   3880  N   PHE   241      86.441  75.583  53.149  1.00  0.00           N  
ATOM   3881  H   PHE   241      86.457  76.208  53.739  1.00  0.00           H  
ATOM   3882  CA  PHE   241      85.678  74.405  53.530  1.00  0.00           C  
ATOM   3883  HA  PHE   241      86.238  73.626  53.385  1.00  0.00           H  
ATOM   3884  CB  PHE   241      85.295  74.468  54.999  1.00  0.00           C  
ATOM   3885  HB2 PHE   241      86.100  74.405  55.536  1.00  0.00           H  
ATOM   3886  HB3 PHE   241      84.898  75.334  55.183  1.00  0.00           H  
ATOM   3887  CG  PHE   241      84.343  73.399  55.429  1.00  0.00           C  
ATOM   3888  CD1 PHE   241      84.776  72.095  55.606  1.00  0.00           C  
ATOM   3889  HD1 PHE   241      85.670  71.882  55.461  1.00  0.00           H  
ATOM   3890  CE1 PHE   241      83.892  71.109  55.996  1.00  0.00           C  
ATOM   3891  HE1 PHE   241      84.191  70.236  56.111  1.00  0.00           H  
ATOM   3892  CZ  PHE   241      82.568  71.417  56.215  1.00  0.00           C  
ATOM   3893  HZ  PHE   241      81.973  70.752  56.477  1.00  0.00           H  
ATOM   3894  CE2 PHE   241      82.124  72.713  56.045  1.00  0.00           C  
ATOM   3895  HE2 PHE   241      81.230  72.923  56.193  1.00  0.00           H  
ATOM   3896  CD2 PHE   241      83.009  73.696  55.655  1.00  0.00           C  
ATOM   3897  HD2 PHE   241      82.707  74.568  55.542  1.00  0.00           H  
ATOM   3898  C   PHE   241      84.428  74.272  52.675  1.00  0.00           C  
ATOM   3899  O   PHE   241      84.114  73.193  52.174  1.00  0.00           O  
ATOM   3900  N   ALA   242      83.707  75.376  52.532  1.00  0.00           N  
ATOM   3901  H   ALA   242      83.929  76.134  52.872  1.00  0.00           H  
ATOM   3902  CA  ALA   242      82.461  75.408  51.779  1.00  0.00           C  
ATOM   3903  HA  ALA   242      81.934  74.642  52.056  1.00  0.00           H  
ATOM   3904  CB  ALA   242      81.722  76.700  52.081  1.00  0.00           C  
ATOM   3905  HB1 ALA   242      80.892  76.723  51.580  1.00  0.00           H  
ATOM   3906  HB2 ALA   242      81.528  76.748  53.030  1.00  0.00           H  
ATOM   3907  HB3 ALA   242      82.274  77.456  51.826  1.00  0.00           H  
ATOM   3908  C   ALA   242      82.681  75.281  50.272  1.00  0.00           C  
ATOM   3909  O   ALA   242      81.915  74.604  49.581  1.00  0.00           O  
ATOM   3910  N   LEU   243      83.704  75.968  49.770  1.00  0.00           N  
ATOM   3911  H   LEU   243      84.295  76.361  50.256  1.00  0.00           H  
ATOM   3912  CA  LEU   243      83.921  76.119  48.338  1.00  0.00           C  
ATOM   3913  HA  LEU   243      83.124  76.575  48.025  1.00  0.00           H  
ATOM   3914  CB  LEU   243      85.190  76.946  48.088  1.00  0.00           C  
ATOM   3915  HB2 LEU   243      85.032  77.856  48.386  1.00  0.00           H  
ATOM   3916  HB3 LEU   243      85.907  76.589  48.635  1.00  0.00           H  
ATOM   3917  CG  LEU   243      85.656  76.981  46.631  1.00  0.00           C  
ATOM   3918  HG  LEU   243      85.945  76.097  46.355  1.00  0.00           H  
ATOM   3919  CD1 LEU   243      84.505  77.428  45.755  1.00  0.00           C  
ATOM   3920 HD11 LEU   243      84.793  77.453  44.829  1.00  0.00           H  
ATOM   3921 HD12 LEU   243      83.767  76.805  45.847  1.00  0.00           H  
ATOM   3922 HD13 LEU   243      84.216  78.313  46.027  1.00  0.00           H  
ATOM   3923  CD2 LEU   243      86.823  77.943  46.494  1.00  0.00           C  
ATOM   3924 HD21 LEU   243      87.118  77.965  45.570  1.00  0.00           H  
ATOM   3925 HD22 LEU   243      86.544  78.832  46.765  1.00  0.00           H  
ATOM   3926 HD23 LEU   243      87.554  77.648  47.059  1.00  0.00           H  
ATOM   3927  C   LEU   243      83.965  74.828  47.503  1.00  0.00           C  
ATOM   3928  O   LEU   243      83.477  74.861  46.381  1.00  0.00           O  
ATOM   3929  N   PRO   244      84.487  73.695  48.010  1.00  0.00           N  
ATOM   3930  CD  PRO   244      85.482  73.749  49.084  1.00  0.00           C  
ATOM   3931  HD2 PRO   244      85.056  73.802  49.954  1.00  0.00           H  
ATOM   3932  HD3 PRO   244      86.048  74.532  48.998  1.00  0.00           H  
ATOM   3933  CG  PRO   244      86.278  72.490  48.949  1.00  0.00           C  
ATOM   3934  HG2 PRO   244      86.573  72.164  49.814  1.00  0.00           H  
ATOM   3935  HG3 PRO   244      87.074  72.631  48.413  1.00  0.00           H  
ATOM   3936  CB  PRO   244      85.352  71.537  48.300  1.00  0.00           C  
ATOM   3937  HB2 PRO   244      84.766  71.112  48.946  1.00  0.00           H  
ATOM   3938  HB3 PRO   244      85.831  70.829  47.842  1.00  0.00           H  
ATOM   3939  CA  PRO   244      84.573  72.411  47.324  1.00  0.00           C  
ATOM   3940  HA  PRO   244      85.005  72.468  46.457  1.00  0.00           H  
ATOM   3941  C   PRO   244      83.198  71.856  47.035  1.00  0.00           C  
ATOM   3942  O   PRO   244      83.005  71.158  46.044  1.00  0.00           O  
ATOM   3943  N   ALA   245      82.235  72.181  47.890  1.00  0.00           N  
ATOM   3944  H   ALA   245      82.357  72.631  48.613  1.00  0.00           H  
ATOM   3945  CA  ALA   245      80.866  71.781  47.646  1.00  0.00           C  
ATOM   3946  HA  ALA   245      80.825  70.838  47.424  1.00  0.00           H  
ATOM   3947  CB  ALA   245      80.010  71.965  48.889  1.00  0.00           C  
ATOM   3948  HB1 ALA   245      79.099  71.690  48.699  1.00  0.00           H  
ATOM   3949  HB2 ALA   245      80.366  71.424  49.611  1.00  0.00           H  
ATOM   3950  HB3 ALA   245      80.017  72.899  49.152  1.00  0.00           H  
ATOM   3951  C   ALA   245      80.350  72.606  46.493  1.00  0.00           C  
ATOM   3952  O   ALA   245      79.710  72.084  45.583  1.00  0.00           O  
ATOM   3953  N   GLY   246      80.693  73.893  46.509  1.00  0.00           N  
ATOM   3954  H   GLY   246      81.111  74.270  47.159  1.00  0.00           H  
ATOM   3955  CA  GLY   246      80.378  74.783  45.398  1.00  0.00           C  
ATOM   3956  HA2 GLY   246      79.416  74.864  45.305  1.00  0.00           H  
ATOM   3957  HA3 GLY   246      80.721  75.672  45.583  1.00  0.00           H  
ATOM   3958  C   GLY   246      80.979  74.259  44.097  1.00  0.00           C  
ATOM   3959  O   GLY   246      80.315  74.258  43.062  1.00  0.00           O  
ATOM   3960  N   ILE   247      82.232  73.813  44.168  1.00  0.00           N  
ATOM   3961  H   ILE   247      82.690  73.813  44.896  1.00  0.00           H  
ATOM   3962  CA  ILE   247      82.955  73.281  43.028  1.00  0.00           C  
ATOM   3963  HA  ILE   247      82.935  73.952  42.327  1.00  0.00           H  
ATOM   3964  CB  ILE   247      84.420  72.997  43.405  1.00  0.00           C  
ATOM   3965  HB  ILE   247      84.425  72.470  44.219  1.00  0.00           H  
ATOM   3966  CG2 ILE   247      85.091  72.237  42.306  1.00  0.00           C  
ATOM   3967 HG21 ILE   247      86.013  72.062  42.550  1.00  0.00           H  
ATOM   3968 HG22 ILE   247      84.629  71.396  42.165  1.00  0.00           H  
ATOM   3969 HG23 ILE   247      85.067  72.760  41.489  1.00  0.00           H  
ATOM   3970  CG1 ILE   247      85.180  74.295  43.656  1.00  0.00           C  
ATOM   3971 HG12 ILE   247      85.273  74.774  42.818  1.00  0.00           H  
ATOM   3972 HG13 ILE   247      84.657  74.858  44.248  1.00  0.00           H  
ATOM   3973  CD1 ILE   247      86.553  74.087  44.260  1.00  0.00           C  
ATOM   3974 HD11 ILE   247      86.981  74.947  44.394  1.00  0.00           H  
ATOM   3975 HD12 ILE   247      86.466  73.633  45.113  1.00  0.00           H  
ATOM   3976 HD13 ILE   247      87.092  73.548  43.661  1.00  0.00           H  
ATOM   3977  C   ILE   247      82.292  72.018  42.483  1.00  0.00           C  
ATOM   3978  O   ILE   247      82.123  71.880  41.274  1.00  0.00           O  
ATOM   3979  N   LEU   248      81.884  71.119  43.368  1.00  0.00           N  
ATOM   3980  H   LEU   248      82.020  71.176  44.215  1.00  0.00           H  
ATOM   3981  CA  LEU   248      81.152  69.933  42.946  1.00  0.00           C  
ATOM   3982  HA  LEU   248      81.700  69.447  42.310  1.00  0.00           H  
ATOM   3983  CB  LEU   248      80.869  69.038  44.150  1.00  0.00           C  
ATOM   3984  HB2 LEU   248      80.486  69.581  44.857  1.00  0.00           H  
ATOM   3985  HB3 LEU   248      80.198  68.384  43.900  1.00  0.00           H  
ATOM   3986  CG  LEU   248      82.087  68.302  44.704  1.00  0.00           C  
ATOM   3987  HG  LEU   248      82.820  68.924  44.833  1.00  0.00           H  
ATOM   3988  CD1 LEU   248      81.751  67.686  46.050  1.00  0.00           C  
ATOM   3989 HD11 LEU   248      82.528  67.220  46.396  1.00  0.00           H  
ATOM   3990 HD12 LEU   248      81.491  68.385  46.670  1.00  0.00           H  
ATOM   3991 HD13 LEU   248      81.019  67.058  45.945  1.00  0.00           H  
ATOM   3992  CD2 LEU   248      82.512  67.236  43.711  1.00  0.00           C  
ATOM   3993 HD21 LEU   248      83.286  66.763  44.055  1.00  0.00           H  
ATOM   3994 HD22 LEU   248      81.784  66.609  43.577  1.00  0.00           H  
ATOM   3995 HD23 LEU   248      82.738  67.653  42.865  1.00  0.00           H  
ATOM   3996  C   LEU   248      79.851  70.312  42.258  1.00  0.00           C  
ATOM   3997  O   LEU   248      79.527  69.766  41.202  1.00  0.00           O  
ATOM   3998  N   GLY   249      79.137  71.278  42.839  1.00  0.00           N  
ATOM   3999  H   GLY   249      79.355  71.641  43.587  1.00  0.00           H  
ATOM   4000  CA  GLY   249      77.914  71.814  42.261  1.00  0.00           C  
ATOM   4001  HA2 GLY   249      77.236  71.121  42.227  1.00  0.00           H  
ATOM   4002  HA3 GLY   249      77.568  72.523  42.826  1.00  0.00           H  
ATOM   4003  C   GLY   249      78.169  72.350  40.864  1.00  0.00           C  
ATOM   4004  O   GLY   249      77.377  72.109  39.955  1.00  0.00           O  
ATOM   4005  N   SER   250      79.294  73.047  40.693  1.00  0.00           N  
ATOM   4006  H   SER   250      79.841  73.229  41.331  1.00  0.00           H  
ATOM   4007  CA  SER   250      79.702  73.569  39.398  1.00  0.00           C  
ATOM   4008  HA  SER   250      79.010  74.163  39.069  1.00  0.00           H  
ATOM   4009  CB  SER   250      80.997  74.344  39.542  1.00  0.00           C  
ATOM   4010  HB2 SER   250      81.131  74.901  38.759  1.00  0.00           H  
ATOM   4011  HB3 SER   250      80.936  74.938  40.306  1.00  0.00           H  
ATOM   4012  OG  SER   250      82.091  73.489  39.700  1.00  0.00           O  
ATOM   4013  HG  SER   250      81.917  72.918  40.291  1.00  0.00           H  
ATOM   4014  C   SER   250      79.878  72.437  38.398  1.00  0.00           C  
ATOM   4015  O   SER   250      79.495  72.559  37.236  1.00  0.00           O  
ATOM   4016  N   GLY   251      80.396  71.313  38.877  1.00  0.00           N  
ATOM   4017  H   GLY   251      80.705  71.229  39.675  1.00  0.00           H  
ATOM   4018  CA  GLY   251      80.482  70.112  38.072  1.00  0.00           C  
ATOM   4019  HA2 GLY   251      81.011  70.293  37.279  1.00  0.00           H  
ATOM   4020  HA3 GLY   251      80.946  69.422  38.572  1.00  0.00           H  
ATOM   4021  C   GLY   251      79.140  69.612  37.667  1.00  0.00           C  
ATOM   4022  O   GLY   251      78.972  69.204  36.530  1.00  0.00           O  
ATOM   4023  N   PHE   252      78.186  69.642  38.583  1.00  0.00           N  
ATOM   4024  H   PHE   252      78.294  69.929  39.387  1.00  0.00           H  
ATOM   4025  CA  PHE   252      76.847  69.176  38.280  1.00  0.00           C  
ATOM   4026  HA  PHE   252      76.919  68.321  37.828  1.00  0.00           H  
ATOM   4027  CB  PHE   252      76.065  68.981  39.567  1.00  0.00           C  
ATOM   4028  HB2 PHE   252      76.169  69.761  40.135  1.00  0.00           H  
ATOM   4029  HB3 PHE   252      75.119  68.900  39.367  1.00  0.00           H  
ATOM   4030  CG  PHE   252      76.535  67.757  40.296  1.00  0.00           C  
ATOM   4031  CD1 PHE   252      77.115  67.847  41.550  1.00  0.00           C  
ATOM   4032  HD1 PHE   252      77.206  68.679  41.956  1.00  0.00           H  
ATOM   4033  CE1 PHE   252      77.559  66.716  42.205  1.00  0.00           C  
ATOM   4034  HE1 PHE   252      77.946  66.788  43.047  1.00  0.00           H  
ATOM   4035  CZ  PHE   252      77.428  65.481  41.610  1.00  0.00           C  
ATOM   4036  HZ  PHE   252      77.725  64.719  42.052  1.00  0.00           H  
ATOM   4037  CE2 PHE   252      76.857  65.372  40.360  1.00  0.00           C  
ATOM   4038  HE2 PHE   252      76.770  64.538  39.957  1.00  0.00           H  
ATOM   4039  CD2 PHE   252      76.415  66.506  39.709  1.00  0.00           C  
ATOM   4040  HD2 PHE   252      76.031  66.430  38.865  1.00  0.00           H  
ATOM   4041  C   PHE   252      76.121  70.111  37.319  1.00  0.00           C  
ATOM   4042  O   PHE   252      75.311  69.657  36.514  1.00  0.00           O  
ATOM   4043  N   ALA   253      76.473  71.398  37.333  1.00  0.00           N  
ATOM   4044  H   ALA   253      76.971  71.762  37.932  1.00  0.00           H  
ATOM   4045  CA  ALA   253      76.009  72.300  36.283  1.00  0.00           C  
ATOM   4046  HA  ALA   253      75.040  72.335  36.318  1.00  0.00           H  
ATOM   4047  CB  ALA   253      76.527  73.723  36.481  1.00  0.00           C  
ATOM   4048  HB1 ALA   253      76.198  74.290  35.766  1.00  0.00           H  
ATOM   4049  HB2 ALA   253      76.215  74.065  37.333  1.00  0.00           H  
ATOM   4050  HB3 ALA   253      77.497  73.719  36.470  1.00  0.00           H  
ATOM   4051  C   ALA   253      76.480  71.773  34.948  1.00  0.00           C  
ATOM   4052  O   ALA   253      75.694  71.586  34.022  1.00  0.00           O  
ATOM   4053  N   LEU   254      77.779  71.531  34.870  1.00  0.00           N  
ATOM   4054  H   LEU   254      78.318  71.637  35.532  1.00  0.00           H  
ATOM   4055  CA  LEU   254      78.426  71.064  33.663  1.00  0.00           C  
ATOM   4056  HA  LEU   254      78.156  71.644  32.934  1.00  0.00           H  
ATOM   4057  CB  LEU   254      79.926  71.110  33.867  1.00  0.00           C  
ATOM   4058  HB2 LEU   254      80.154  70.554  34.629  1.00  0.00           H  
ATOM   4059  HB3 LEU   254      80.358  70.719  33.091  1.00  0.00           H  
ATOM   4060  CG  LEU   254      80.495  72.502  34.092  1.00  0.00           C  
ATOM   4061  HG  LEU   254      79.983  72.986  34.759  1.00  0.00           H  
ATOM   4062  CD1 LEU   254      81.918  72.357  34.583  1.00  0.00           C  
ATOM   4063 HD11 LEU   254      82.300  73.236  34.733  1.00  0.00           H  
ATOM   4064 HD12 LEU   254      81.924  71.856  35.414  1.00  0.00           H  
ATOM   4065 HD13 LEU   254      82.444  71.886  33.918  1.00  0.00           H  
ATOM   4066  CD2 LEU   254      80.421  73.295  32.795  1.00  0.00           C  
ATOM   4067 HD21 LEU   254      80.784  74.183  32.937  1.00  0.00           H  
ATOM   4068 HD22 LEU   254      80.936  72.842  32.109  1.00  0.00           H  
ATOM   4069 HD23 LEU   254      79.496  73.366  32.511  1.00  0.00           H  
ATOM   4070  C   LEU   254      78.010  69.657  33.293  1.00  0.00           C  
ATOM   4071  O   LEU   254      77.984  69.308  32.119  1.00  0.00           O  
ATOM   4072  N   LYS   255      77.718  68.846  34.297  1.00  0.00           N  
ATOM   4073  H   LYS   255      77.708  69.092  35.121  1.00  0.00           H  
ATOM   4074  CA  LYS   255      77.386  67.458  34.091  1.00  0.00           C  
ATOM   4075  HA  LYS   255      78.041  67.068  33.491  1.00  0.00           H  
ATOM   4076  CB  LYS   255      77.436  66.683  35.398  1.00  0.00           C  
ATOM   4077  HB2 LYS   255      78.299  66.821  35.819  1.00  0.00           H  
ATOM   4078  HB3 LYS   255      76.765  67.034  36.004  1.00  0.00           H  
ATOM   4079  CG  LYS   255      77.207  65.206  35.204  1.00  0.00           C  
ATOM   4080  HG2 LYS   255      77.369  64.732  36.034  1.00  0.00           H  
ATOM   4081  HG3 LYS   255      76.283  65.041  34.959  1.00  0.00           H  
ATOM   4082  CD  LYS   255      78.134  64.691  34.120  1.00  0.00           C  
ATOM   4083  HD2 LYS   255      77.809  63.835  33.798  1.00  0.00           H  
ATOM   4084  HD3 LYS   255      78.119  65.302  33.366  1.00  0.00           H  
ATOM   4085  CE  LYS   255      79.566  64.535  34.616  1.00  0.00           C  
ATOM   4086  HE2 LYS   255      79.894  65.388  34.941  1.00  0.00           H  
ATOM   4087  HE3 LYS   255      79.587  63.919  35.365  1.00  0.00           H  
ATOM   4088  NZ  LYS   255      80.454  64.037  33.535  1.00  0.00           N  
ATOM   4089  HZ1 LYS   255      81.270  63.898  33.861  1.00  0.00           H  
ATOM   4090  HZ2 LYS   255      80.130  63.273  33.213  1.00  0.00           H  
ATOM   4091  HZ3 LYS   255      80.494  64.640  32.882  1.00  0.00           H  
ATOM   4092  C   LYS   255      76.028  67.356  33.478  1.00  0.00           C  
ATOM   4093  O   LYS   255      75.837  66.631  32.509  1.00  0.00           O  
ATOM   4094  N   VAL   256      75.089  68.114  34.016  1.00  0.00           N  
ATOM   4095  H   VAL   256      75.194  68.591  34.724  1.00  0.00           H  
ATOM   4096  CA  VAL   256      73.778  68.187  33.421  1.00  0.00           C  
ATOM   4097  HA  VAL   256      73.481  67.273  33.288  1.00  0.00           H  
ATOM   4098  CB  VAL   256      72.792  68.889  34.329  1.00  0.00           C  
ATOM   4099  HB  VAL   256      73.159  69.730  34.643  1.00  0.00           H  
ATOM   4100  CG1 VAL   256      71.521  69.157  33.544  1.00  0.00           C  
ATOM   4101 HG11 VAL   256      70.878  69.607  34.113  1.00  0.00           H  
ATOM   4102 HG12 VAL   256      71.725  69.719  32.780  1.00  0.00           H  
ATOM   4103 HG13 VAL   256      71.147  68.316  33.236  1.00  0.00           H  
ATOM   4104  CG2 VAL   256      72.503  68.016  35.536  1.00  0.00           C  
ATOM   4105 HG21 VAL   256      71.871  68.467  36.118  1.00  0.00           H  
ATOM   4106 HG22 VAL   256      72.126  67.172  35.242  1.00  0.00           H  
ATOM   4107 HG23 VAL   256      73.327  67.851  36.021  1.00  0.00           H  
ATOM   4108  C   VAL   256      73.819  68.889  32.085  1.00  0.00           C  
ATOM   4109  O   VAL   256      73.079  68.520  31.182  1.00  0.00           O  
ATOM   4110  N   GLN   257      74.702  69.873  31.940  1.00  0.00           N  
ATOM   4111  H   GLN   257      75.182  70.191  32.579  1.00  0.00           H  
ATOM   4112  CA  GLN   257      74.922  70.497  30.647  1.00  0.00           C  
ATOM   4113  HA  GLN   257      74.105  70.925  30.348  1.00  0.00           H  
ATOM   4114  CB  GLN   257      75.994  71.586  30.752  1.00  0.00           C  
ATOM   4115  HB2 GLN   257      75.810  72.129  31.534  1.00  0.00           H  
ATOM   4116  HB3 GLN   257      76.854  71.162  30.897  1.00  0.00           H  
ATOM   4117  CG  GLN   257      76.099  72.494  29.546  1.00  0.00           C  
ATOM   4118  HG2 GLN   257      76.441  71.990  28.791  1.00  0.00           H  
ATOM   4119  HG3 GLN   257      75.215  72.809  29.300  1.00  0.00           H  
ATOM   4120  CD  GLN   257      77.005  73.685  29.812  1.00  0.00           C  
ATOM   4121  OE1 GLN   257      78.231  73.553  29.893  1.00  0.00           O  
ATOM   4122  NE2 GLN   257      76.411  74.865  29.959  1.00  0.00           N  
ATOM   4123 HE21 GLN   257      75.555  74.926  29.897  1.00  0.00           H  
ATOM   4124 HE22 GLN   257      76.882  75.567  30.116  1.00  0.00           H  
ATOM   4125  C   GLN   257      75.311  69.427  29.634  1.00  0.00           C  
ATOM   4126  O   GLN   257      74.769  69.391  28.534  1.00  0.00           O  
ATOM   4127  N   GLN   258      76.207  68.527  30.039  1.00  0.00           N  
ATOM   4128  H   GLN   258      76.610  68.567  30.798  1.00  0.00           H  
ATOM   4129  CA  GLN   258      76.590  67.383  29.228  1.00  0.00           C  
ATOM   4130  HA  GLN   258      76.863  67.724  28.362  1.00  0.00           H  
ATOM   4131  CB  GLN   258      77.758  66.639  29.870  1.00  0.00           C  
ATOM   4132  HB2 GLN   258      77.536  66.448  30.795  1.00  0.00           H  
ATOM   4133  HB3 GLN   258      77.868  65.785  29.423  1.00  0.00           H  
ATOM   4134  CG  GLN   258      79.076  67.385  29.828  1.00  0.00           C  
ATOM   4135  HG2 GLN   258      79.453  67.330  28.936  1.00  0.00           H  
ATOM   4136  HG3 GLN   258      78.924  68.325  30.014  1.00  0.00           H  
ATOM   4137  CD  GLN   258      80.058  66.824  30.828  1.00  0.00           C  
ATOM   4138  OE1 GLN   258      79.769  65.783  31.422  1.00  0.00           O  
ATOM   4139  NE2 GLN   258      81.192  67.489  31.016  1.00  0.00           N  
ATOM   4140 HE21 GLN   258      81.345  68.211  30.575  1.00  0.00           H  
ATOM   4141 HE22 GLN   258      81.773  67.197  31.578  1.00  0.00           H  
ATOM   4142  C   GLN   258      75.427  66.428  29.007  1.00  0.00           C  
ATOM   4143  O   GLN   258      75.257  65.932  27.903  1.00  0.00           O  
ATOM   4144  N   LYS   259      74.612  66.193  30.036  1.00  0.00           N  
ATOM   4145  H   LYS   259      74.730  66.513  30.826  1.00  0.00           H  
ATOM   4146  CA  LYS   259      73.426  65.352  29.895  1.00  0.00           C  
ATOM   4147  HA  LYS   259      73.704  64.465  29.618  1.00  0.00           H  
ATOM   4148  CB  LYS   259      72.689  65.207  31.247  1.00  0.00           C  
ATOM   4149  HB2 LYS   259      72.547  66.093  31.616  1.00  0.00           H  
ATOM   4150  HB3 LYS   259      71.813  64.826  31.080  1.00  0.00           H  
ATOM   4151  CG  LYS   259      73.405  64.342  32.310  1.00  0.00           C  
ATOM   4152  HG2 LYS   259      73.452  63.424  32.001  1.00  0.00           H  
ATOM   4153  HG3 LYS   259      74.318  64.652  32.418  1.00  0.00           H  
ATOM   4154  CD  LYS   259      72.683  64.389  33.671  1.00  0.00           C  
ATOM   4155  HD2 LYS   259      72.721  65.294  34.019  1.00  0.00           H  
ATOM   4156  HD3 LYS   259      71.746  64.174  33.540  1.00  0.00           H  
ATOM   4157  CE  LYS   259      73.280  63.424  34.712  1.00  0.00           C  
ATOM   4158  HE2 LYS   259      73.226  62.515  34.377  1.00  0.00           H  
ATOM   4159  HE3 LYS   259      74.221  63.625  34.835  1.00  0.00           H  
ATOM   4160  NZ  LYS   259      72.571  63.511  36.041  1.00  0.00           N  
ATOM   4161  HZ1 LYS   259      72.832  62.838  36.561  1.00  0.00           H  
ATOM   4162  HZ2 LYS   259      72.771  64.284  36.434  1.00  0.00           H  
ATOM   4163  HZ3 LYS   259      71.692  63.463  35.912  1.00  0.00           H  
ATOM   4164  C   LYS   259      72.498  65.930  28.816  1.00  0.00           C  
ATOM   4165  O   LYS   259      71.952  65.189  28.000  1.00  0.00           O  
ATOM   4166  N   GLN   260      72.363  67.256  28.793  1.00  0.00           N  
ATOM   4167  H   GLN   260      72.724  67.780  29.372  1.00  0.00           H  
ATOM   4168  CA  GLN   260      71.584  67.947  27.775  1.00  0.00           C  
ATOM   4169  HA  GLN   260      70.704  67.539  27.745  1.00  0.00           H  
ATOM   4170  CB  GLN   260      71.430  69.430  28.127  1.00  0.00           C  
ATOM   4171  HB2 GLN   260      72.309  69.805  28.291  1.00  0.00           H  
ATOM   4172  HB3 GLN   260      71.061  69.896  27.361  1.00  0.00           H  
ATOM   4173  CG  GLN   260      70.549  69.700  29.335  1.00  0.00           C  
ATOM   4174  HG2 GLN   260      69.643  69.411  29.142  1.00  0.00           H  
ATOM   4175  HG3 GLN   260      70.862  69.170  30.085  1.00  0.00           H  
ATOM   4176  CD  GLN   260      70.535  71.169  29.729  1.00  0.00           C  
ATOM   4177  OE1 GLN   260      69.730  71.953  29.219  1.00  0.00           O  
ATOM   4178  NE2 GLN   260      71.424  71.550  30.638  1.00  0.00           N  
ATOM   4179 HE21 GLN   260      71.970  70.976  30.972  1.00  0.00           H  
ATOM   4180 HE22 GLN   260      71.454  72.371  30.893  1.00  0.00           H  
ATOM   4181  C   GLN   260      72.231  67.803  26.407  1.00  0.00           C  
ATOM   4182  O   GLN   260      71.542  67.553  25.422  1.00  0.00           O  
ATOM   4183  N   ARG   261      73.556  67.927  26.356  1.00  0.00           N  
ATOM   4184  H   ARG   261      74.046  68.128  27.034  1.00  0.00           H  
ATOM   4185  CA  ARG   261      74.295  67.727  25.118  1.00  0.00           C  
ATOM   4186  HA  ARG   261      73.986  68.388  24.479  1.00  0.00           H  
ATOM   4187  CB  ARG   261      75.787  67.922  25.331  1.00  0.00           C  
ATOM   4188  HB2 ARG   261      76.066  67.370  26.078  1.00  0.00           H  
ATOM   4189  HB3 ARG   261      76.255  67.596  24.546  1.00  0.00           H  
ATOM   4190  CG  ARG   261      76.227  69.351  25.597  1.00  0.00           C  
ATOM   4191  HG2 ARG   261      76.085  69.889  24.803  1.00  0.00           H  
ATOM   4192  HG3 ARG   261      75.681  69.734  26.301  1.00  0.00           H  
ATOM   4193  CD  ARG   261      77.659  69.409  25.989  1.00  0.00           C  
ATOM   4194  HD2 ARG   261      77.841  68.717  26.644  1.00  0.00           H  
ATOM   4195  HD3 ARG   261      78.211  69.219  25.215  1.00  0.00           H  
ATOM   4196  NE  ARG   261      78.032  70.702  26.540  1.00  0.00           N  
ATOM   4197  HE  ARG   261      77.569  71.388  26.305  1.00  0.00           H  
ATOM   4198  CZ  ARG   261      79.056  70.896  27.394  1.00  0.00           C  
ATOM   4199  NH1 ARG   261      79.779  69.873  27.790  1.00  0.00           N  
ATOM   4200 HH11 ARG   261      79.598  69.082  27.504  1.00  0.00           H  
ATOM   4201 HH12 ARG   261      80.433  69.994  28.335  1.00  0.00           H  
ATOM   4202  NH2 ARG   261      79.337  72.110  27.830  1.00  0.00           N  
ATOM   4203 HH21 ARG   261      78.866  72.780  27.569  1.00  0.00           H  
ATOM   4204 HH22 ARG   261      79.991  72.230  28.375  1.00  0.00           H  
ATOM   4205  C   ARG   261      74.037  66.339  24.570  1.00  0.00           C  
ATOM   4206  O   ARG   261      73.814  66.181  23.377  1.00  0.00           O  
ATOM   4207  N   GLN   262      74.040  65.347  25.454  1.00  0.00           N  
ATOM   4208  H   GLN   262      74.202  65.465  26.290  1.00  0.00           H  
ATOM   4209  CA  GLN   262      73.772  63.964  25.104  1.00  0.00           C  
ATOM   4210  HA  GLN   262      74.410  63.686  24.428  1.00  0.00           H  
ATOM   4211  CB  GLN   262      73.937  63.078  26.335  1.00  0.00           C  
ATOM   4212  HB2 GLN   262      73.393  63.434  27.055  1.00  0.00           H  
ATOM   4213  HB3 GLN   262      73.597  62.192  26.134  1.00  0.00           H  
ATOM   4214  CG  GLN   262      75.373  62.958  26.815  1.00  0.00           C  
ATOM   4215  HG2 GLN   262      75.837  62.299  26.275  1.00  0.00           H  
ATOM   4216  HG3 GLN   262      75.827  63.805  26.682  1.00  0.00           H  
ATOM   4217  CD  GLN   262      75.465  62.563  28.278  1.00  0.00           C  
ATOM   4218  OE1 GLN   262      74.507  62.041  28.856  1.00  0.00           O  
ATOM   4219  NE2 GLN   262      76.616  62.818  28.890  1.00  0.00           N  
ATOM   4220 HE21 GLN   262      77.262  63.183  28.456  1.00  0.00           H  
ATOM   4221 HE22 GLN   262      76.715  62.618  29.721  1.00  0.00           H  
ATOM   4222  C   GLN   262      72.382  63.812  24.517  1.00  0.00           C  
ATOM   4223  O   GLN   262      72.204  63.117  23.520  1.00  0.00           O  
ATOM   4224  N   LYS   263      71.404  64.511  25.096  1.00  0.00           N  
ATOM   4225  H   LYS   263      71.498  64.968  25.818  1.00  0.00           H  
ATOM   4226  CA  LYS   263      70.064  64.546  24.521  1.00  0.00           C  
ATOM   4227  HA  LYS   263      69.710  63.643  24.527  1.00  0.00           H  
ATOM   4228  CB  LYS   263      69.134  65.430  25.349  1.00  0.00           C  
ATOM   4229  HB2 LYS   263      69.533  66.310  25.432  1.00  0.00           H  
ATOM   4230  HB3 LYS   263      68.299  65.541  24.868  1.00  0.00           H  
ATOM   4231  CG  LYS   263      68.830  64.898  26.738  1.00  0.00           C  
ATOM   4232  HG2 LYS   263      68.311  64.081  26.669  1.00  0.00           H  
ATOM   4233  HG3 LYS   263      69.658  64.670  27.189  1.00  0.00           H  
ATOM   4234  CD  LYS   263      68.065  65.923  27.558  1.00  0.00           C  
ATOM   4235  HD2 LYS   263      68.471  66.797  27.447  1.00  0.00           H  
ATOM   4236  HD3 LYS   263      67.155  65.989  27.230  1.00  0.00           H  
ATOM   4237  CE  LYS   263      68.050  65.550  29.032  1.00  0.00           C  
ATOM   4238  HE2 LYS   263      67.616  64.690  29.144  1.00  0.00           H  
ATOM   4239  HE3 LYS   263      68.961  65.452  29.350  1.00  0.00           H  
ATOM   4240  NZ  LYS   263      67.345  66.571  29.852  1.00  0.00           N  
ATOM   4241  HZ1 LYS   263      67.354  66.323  30.707  1.00  0.00           H  
ATOM   4242  HZ2 LYS   263      67.756  67.356  29.767  1.00  0.00           H  
ATOM   4243  HZ3 LYS   263      66.503  66.645  29.574  1.00  0.00           H  
ATOM   4244  C   LYS   263      70.123  65.053  23.087  1.00  0.00           C  
ATOM   4245  O   LYS   263      69.541  64.455  22.186  1.00  0.00           O  
ATOM   4246  N   HIE   264      70.876  66.127  22.866  1.00  0.00           N  
ATOM   4247  H   HIE   264      71.314  66.612  23.636  1.00  0.00           H  
ATOM   4248  CA  HIE   264      71.045  66.669  21.523  1.00  0.00           C  
ATOM   4249  HA  HIE   264      70.070  66.870  21.080  1.00  0.00           H  
ATOM   4250  CB  HIE   264      71.838  67.974  21.570  1.00  0.00           C  
ATOM   4251  HB2 HIE   264      72.834  67.805  21.978  1.00  0.00           H  
ATOM   4252  HB3 HIE   264      71.923  68.414  20.576  1.00  0.00           H  
ATOM   4253  CG  HIE   264      71.190  69.002  22.437  1.00  0.00           C  
ATOM   4254  ND1 HIE   264      69.831  69.228  22.426  1.00  0.00           N  
ATOM   4255  CE1 HIE   264      69.541  70.181  23.294  1.00  0.00           C  
ATOM   4256  HE1 HIE   264      68.510  70.506  23.436  1.00  0.00           H  
ATOM   4257  NE2 HIE   264      70.662  70.582  23.864  1.00  0.00           N  
ATOM   4258  HE2 HIE   264      70.746  71.300  24.570  1.00  0.00           H  
ATOM   4259  CD2 HIE   264      71.709  69.864  23.343  1.00  0.00           C  
ATOM   4260  HD2 HIE   264      72.726  70.056  23.687  1.00  0.00           H  
ATOM   4261  C   HIE   264      71.739  65.662  20.610  1.00  0.00           C  
ATOM   4262  O   HIE   264      71.388  65.530  19.440  1.00  0.00           O  
ATOM   4263  N   PHE   265      72.682  64.903  21.167  1.00  0.00           N  
ATOM   4264  H   PHE   265      72.926  64.977  21.988  1.00  0.00           H  
ATOM   4265  CA  PHE   265      73.395  63.866  20.430  1.00  0.00           C  
ATOM   4266  HA  PHE   265      73.689  64.272  19.600  1.00  0.00           H  
ATOM   4267  CB  PHE   265      74.591  63.372  21.243  1.00  0.00           C  
ATOM   4268  HB2 PHE   265      74.271  62.989  22.075  1.00  0.00           H  
ATOM   4269  HB3 PHE   265      75.033  62.660  20.754  1.00  0.00           H  
ATOM   4270  CG  PHE   265      75.590  64.445  21.552  1.00  0.00           C  
ATOM   4271  CD1 PHE   265      75.587  65.637  20.844  1.00  0.00           C  
ATOM   4272  HD1 PHE   265      74.964  65.768  20.166  1.00  0.00           H  
ATOM   4273  CE1 PHE   265      76.500  66.632  21.136  1.00  0.00           C  
ATOM   4274  HE1 PHE   265      76.488  67.429  20.656  1.00  0.00           H  
ATOM   4275  CZ  PHE   265      77.428  66.445  22.137  1.00  0.00           C  
ATOM   4276  HZ  PHE   265      78.044  67.114  22.332  1.00  0.00           H  
ATOM   4277  CE2 PHE   265      77.442  65.263  22.850  1.00  0.00           C  
ATOM   4278  HE2 PHE   265      78.066  65.135  23.527  1.00  0.00           H  
ATOM   4279  CD2 PHE   265      76.529  64.271  22.557  1.00  0.00           C  
ATOM   4280  HD2 PHE   265      76.544  63.476  23.039  1.00  0.00           H  
ATOM   4281  C   PHE   265      72.509  62.670  20.074  1.00  0.00           C  
ATOM   4282  O   PHE   265      72.904  61.821  19.277  1.00  0.00           O  
ATOM   4283  N   ASN   266      71.309  62.604  20.651  1.00  0.00           N  
ATOM   4284  H   ASN   266      71.022  63.176  21.225  1.00  0.00           H  
ATOM   4285  CA  ASN   266      70.374  61.542  20.351  1.00  0.00           C  
ATOM   4286  HA  ASN   266      70.866  60.765  20.043  1.00  0.00           H  
ATOM   4287  CB  ASN   266      69.608  61.154  21.597  1.00  0.00           C  
ATOM   4288  HB2 ASN   266      69.094  61.915  21.910  1.00  0.00           H  
ATOM   4289  HB3 ASN   266      68.974  60.453  21.381  1.00  0.00           H  
ATOM   4290  CG  ASN   266      70.520  60.683  22.691  1.00  0.00           C  
ATOM   4291  OD1 ASN   266      71.570  60.087  22.426  1.00  0.00           O  
ATOM   4292  ND2 ASN   266      70.146  60.946  23.917  1.00  0.00           N  
ATOM   4293 HD21 ASN   266      70.638  60.702  24.578  1.00  0.00           H  
ATOM   4294 HD22 ASN   266      69.408  61.363  24.061  1.00  0.00           H  
ATOM   4295  C   ASN   266      69.424  61.976  19.242  1.00  0.00           C  
ATOM   4296  O   ASN   266      68.614  61.184  18.761  1.00  0.00           O  
ATOM   4297  N   ARG   267      69.538  63.236  18.826  1.00  0.00           N  
ATOM   4298  H   ARG   267      70.083  63.801  19.177  1.00  0.00           H  
ATOM   4299  CA  ARG   267      68.766  63.772  17.755  1.00  0.00           C  
ATOM   4300  HA  ARG   267      67.985  63.228  17.567  1.00  0.00           H  
ATOM   4301  CB  ARG   267      68.244  65.155  18.098  1.00  0.00           C  
ATOM   4302  HB2 ARG   267      67.703  65.093  18.901  1.00  0.00           H  
ATOM   4303  HB3 ARG   267      68.998  65.729  18.307  1.00  0.00           H  
ATOM   4304  CG  ARG   267      67.421  65.811  17.007  1.00  0.00           C  
ATOM   4305  HG2 ARG   267      67.959  65.901  16.205  1.00  0.00           H  
ATOM   4306  HG3 ARG   267      66.669  65.241  16.781  1.00  0.00           H  
ATOM   4307  CD  ARG   267      66.923  67.146  17.422  1.00  0.00           C  
ATOM   4308  HD2 ARG   267      66.349  67.050  18.198  1.00  0.00           H  
ATOM   4309  HD3 ARG   267      67.672  67.702  17.689  1.00  0.00           H  
ATOM   4310  NE  ARG   267      66.187  67.804  16.353  1.00  0.00           N  
ATOM   4311  HE  ARG   267      66.018  67.347  15.644  1.00  0.00           H  
ATOM   4312  CZ  ARG   267      65.752  69.079  16.395  1.00  0.00           C  
ATOM   4313  NH1 ARG   267      65.987  69.819  17.455  1.00  0.00           N  
ATOM   4314 HH11 ARG   267      66.418  69.490  18.122  1.00  0.00           H  
ATOM   4315 HH12 ARG   267      65.709  70.633  17.482  1.00  0.00           H  
ATOM   4316  NH2 ARG   267      65.092  69.586  15.368  1.00  0.00           N  
ATOM   4317 HH21 ARG   267      64.940  69.102  14.673  1.00  0.00           H  
ATOM   4318 HH22 ARG   267      64.814  70.400  15.395  1.00  0.00           H  
ATOM   4319  C   ARG   267      69.709  63.830  16.581  1.00  0.00           C  
ATOM   4320  O   ARG   267      70.924  63.845  16.798  1.00  0.00           O  
ATOM   4321  N   NHE   268      69.140  63.862  15.346  1.00  0.00           N  
ATOM   4322  HN1 NHE   268      68.134  63.847  15.253  1.00  0.00           H  
ATOM   4323  HN2 NHE   268      69.723  63.902  14.522  1.00  0.00           H  
TER    4324      NHE   268 
ATOM   4324  N   VAL   269     128.389  68.440  30.970  1.00  0.00           N  
ATOM   4325  H1  VAL   269     127.511  68.900  31.165  1.00  0.00           H  
ATOM   4326  H2  VAL   269     128.968  69.063  30.424  1.00  0.00           H  
ATOM   4327  H3  VAL   269     128.744  68.043  31.828  1.00  0.00           H  
ATOM   4328  CA  VAL   269     128.121  67.302  30.100  1.00  0.00           C  
ATOM   4329  HA  VAL   269     128.627  67.414  29.280  1.00  0.00           H  
ATOM   4330  CB  VAL   269     128.568  65.992  30.781  1.00  0.00           C  
ATOM   4331  HB  VAL   269     128.084  65.886  31.615  1.00  0.00           H  
ATOM   4332  CG1 VAL   269     128.250  64.792  29.901  1.00  0.00           C  
ATOM   4333 HG11 VAL   269     128.538  63.979  30.345  1.00  0.00           H  
ATOM   4334 HG12 VAL   269     127.294  64.752  29.742  1.00  0.00           H  
ATOM   4335 HG13 VAL   269     128.715  64.879  29.054  1.00  0.00           H  
ATOM   4336  CG2 VAL   269     130.059  66.060  31.066  1.00  0.00           C  
ATOM   4337 HG21 VAL   269     130.345  65.238  31.494  1.00  0.00           H  
ATOM   4338 HG22 VAL   269     130.543  66.175  30.233  1.00  0.00           H  
ATOM   4339 HG23 VAL   269     130.243  66.810  31.653  1.00  0.00           H  
ATOM   4340  C   VAL   269     126.641  67.238  29.747  1.00  0.00           C  
ATOM   4341  O   VAL   269     125.785  67.404  30.613  1.00  0.00           O  
ATOM   4342  N   LEU   270     126.352  67.033  28.467  1.00  0.00           N  
ATOM   4343  H   LEU   270     126.945  66.899  27.859  1.00  0.00           H  
ATOM   4344  CA  LEU   270     124.981  67.018  27.977  1.00  0.00           C  
ATOM   4345  HA  LEU   270     124.567  67.844  28.272  1.00  0.00           H  
ATOM   4346  CB  LEU   270     124.964  66.942  26.458  1.00  0.00           C  
ATOM   4347  HB2 LEU   270     125.428  67.715  26.099  1.00  0.00           H  
ATOM   4348  HB3 LEU   270     125.460  66.157  26.177  1.00  0.00           H  
ATOM   4349  CG  LEU   270     123.568  66.883  25.858  1.00  0.00           C  
ATOM   4350  HG  LEU   270     123.103  66.092  26.172  1.00  0.00           H  
ATOM   4351  CD1 LEU   270     122.784  68.112  26.296  1.00  0.00           C  
ATOM   4352 HD11 LEU   270     121.892  68.080  25.916  1.00  0.00           H  
ATOM   4353 HD12 LEU   270     122.722  68.129  27.264  1.00  0.00           H  
ATOM   4354 HD13 LEU   270     123.237  68.912  25.988  1.00  0.00           H  
ATOM   4355  CD2 LEU   270     123.664  66.802  24.344  1.00  0.00           C  
ATOM   4356 HD21 LEU   270     122.772  66.764  23.965  1.00  0.00           H  
ATOM   4357 HD22 LEU   270     124.126  67.585  24.006  1.00  0.00           H  
ATOM   4358 HD23 LEU   270     124.155  66.004  24.093  1.00  0.00           H  
ATOM   4359  C   LEU   270     124.177  65.864  28.548  1.00  0.00           C  
ATOM   4360  O   LEU   270     123.028  66.043  28.939  1.00  0.00           O  
ATOM   4361  N   ALA   271     124.787  64.686  28.600  1.00  0.00           N  
ATOM   4362  H   ALA   271     125.575  64.541  28.288  1.00  0.00           H  
ATOM   4363  CA  ALA   271     124.159  63.519  29.202  1.00  0.00           C  
ATOM   4364  HA  ALA   271     123.324  63.342  28.742  1.00  0.00           H  
ATOM   4365  CB  ALA   271     125.055  62.302  29.053  1.00  0.00           C  
ATOM   4366  HB1 ALA   271     124.625  61.532  29.458  1.00  0.00           H  
ATOM   4367  HB2 ALA   271     125.210  62.127  28.112  1.00  0.00           H  
ATOM   4368  HB3 ALA   271     125.903  62.468  29.494  1.00  0.00           H  
ATOM   4369  C   ALA   271     123.855  63.784  30.670  1.00  0.00           C  
ATOM   4370  O   ALA   271     122.798  63.403  31.168  1.00  0.00           O  
ATOM   4371  N   ARG   272     124.773  64.464  31.351  1.00  0.00           N  
ATOM   4372  H   ARG   272     125.531  64.705  31.024  1.00  0.00           H  
ATOM   4373  CA  ARG   272     124.563  64.863  32.732  1.00  0.00           C  
ATOM   4374  HA  ARG   272     124.378  64.068  33.255  1.00  0.00           H  
ATOM   4375  CB  ARG   272     125.804  65.528  33.298  1.00  0.00           C  
ATOM   4376  HB2 ARG   272     126.561  64.938  33.158  1.00  0.00           H  
ATOM   4377  HB3 ARG   272     125.978  66.337  32.792  1.00  0.00           H  
ATOM   4378  CG  ARG   272     125.737  65.884  34.767  1.00  0.00           C  
ATOM   4379  HG2 ARG   272     125.010  66.509  34.918  1.00  0.00           H  
ATOM   4380  HG3 ARG   272     125.539  65.089  35.286  1.00  0.00           H  
ATOM   4381  CD  ARG   272     127.013  66.481  35.237  1.00  0.00           C  
ATOM   4382  HD2 ARG   272     127.751  65.902  34.990  1.00  0.00           H  
ATOM   4383  HD3 ARG   272     127.156  67.330  34.790  1.00  0.00           H  
ATOM   4384  NE  ARG   272     127.021  66.686  36.677  1.00  0.00           N  
ATOM   4385  HE  ARG   272     126.362  66.369  37.129  1.00  0.00           H  
ATOM   4386  CZ  ARG   272     127.988  67.338  37.353  1.00  0.00           C  
ATOM   4387  NH1 ARG   272     129.014  67.845  36.706  1.00  0.00           N  
ATOM   4388 HH11 ARG   272     129.068  67.761  35.852  1.00  0.00           H  
ATOM   4389 HH12 ARG   272     129.631  68.261  37.137  1.00  0.00           H  
ATOM   4390  NH2 ARG   272     127.904  67.469  38.665  1.00  0.00           N  
ATOM   4391 HH21 ARG   272     127.232  67.138  39.088  1.00  0.00           H  
ATOM   4392 HH22 ARG   272     128.521  67.885  39.096  1.00  0.00           H  
ATOM   4393  C   ARG   272     123.380  65.808  32.823  1.00  0.00           C  
ATOM   4394  O   ARG   272     122.559  65.683  33.726  1.00  0.00           O  
ATOM   4395  N   THR   273     123.286  66.728  31.864  1.00  0.00           N  
ATOM   4396  H   THR   273     123.875  66.829  31.246  1.00  0.00           H  
ATOM   4397  CA  THR   273     122.171  67.656  31.771  1.00  0.00           C  
ATOM   4398  HA  THR   273     122.107  68.107  32.628  1.00  0.00           H  
ATOM   4399  CB  THR   273     122.411  68.704  30.676  1.00  0.00           C  
ATOM   4400  HB  THR   273     122.480  68.259  29.817  1.00  0.00           H  
ATOM   4401  CG2 THR   273     121.255  69.685  30.639  1.00  0.00           C  
ATOM   4402 HG21 THR   273     121.412  70.345  29.945  1.00  0.00           H  
ATOM   4403 HG22 THR   273     120.432  69.208  30.451  1.00  0.00           H  
ATOM   4404 HG23 THR   273     121.181  70.131  31.497  1.00  0.00           H  
ATOM   4405  OG1 THR   273     123.626  69.411  30.953  1.00  0.00           O  
ATOM   4406  HG1 THR   273     124.279  68.889  30.873  1.00  0.00           H  
ATOM   4407  C   THR   273     120.857  66.930  31.510  1.00  0.00           C  
ATOM   4408  O   THR   273     119.812  67.347  32.002  1.00  0.00           O  
ATOM   4409  N   HIE   274     120.907  65.833  30.758  1.00  0.00           N  
ATOM   4410  H   HIE   274     121.761  65.561  30.292  1.00  0.00           H  
ATOM   4411  CA  HIE   274     119.724  65.010  30.566  1.00  0.00           C  
ATOM   4412  HA  HIE   274     118.917  65.623  30.163  1.00  0.00           H  
ATOM   4413  CB  HIE   274     120.000  63.864  29.594  1.00  0.00           C  
ATOM   4414  HB2 HIE   274     120.861  63.290  29.937  1.00  0.00           H  
ATOM   4415  HB3 HIE   274     119.132  63.209  29.522  1.00  0.00           H  
ATOM   4416  CG  HIE   274     120.312  64.313  28.208  1.00  0.00           C  
ATOM   4417  ND1 HIE   274     120.941  63.502  27.290  1.00  0.00           N  
ATOM   4418  CE1 HIE   274     121.075  64.156  26.151  1.00  0.00           C  
ATOM   4419  HE1 HIE   274     121.551  63.684  25.292  1.00  0.00           H  
ATOM   4420  NE2 HIE   274     120.556  65.361  26.300  1.00  0.00           N  
ATOM   4421  HE2 HIE   274     120.515  66.081  25.593  1.00  0.00           H  
ATOM   4422  CD2 HIE   274     120.075  65.486  27.579  1.00  0.00           C  
ATOM   4423  HD2 HIE   274     119.609  66.419  27.897  1.00  0.00           H  
ATOM   4424  C   HIE   274     119.273  64.444  31.899  1.00  0.00           C  
ATOM   4425  O   HIE   274     118.084  64.466  32.218  1.00  0.00           O  
ATOM   4426  N   VAL   275     120.237  63.975  32.687  1.00  0.00           N  
ATOM   4427  H   VAL   275     121.067  63.947  32.465  1.00  0.00           H  
ATOM   4428  CA  VAL   275     119.953  63.462  34.014  1.00  0.00           C  
ATOM   4429  HA  VAL   275     119.248  62.801  33.924  1.00  0.00           H  
ATOM   4430  CB  VAL   275     121.186  62.787  34.618  1.00  0.00           C  
ATOM   4431  HB  VAL   275     121.935  63.404  34.618  1.00  0.00           H  
ATOM   4432  CG1 VAL   275     120.882  62.381  36.045  1.00  0.00           C  
ATOM   4433 HG11 VAL   275     121.661  61.952  36.433  1.00  0.00           H  
ATOM   4434 HG12 VAL   275     120.655  63.168  36.564  1.00  0.00           H  
ATOM   4435 HG13 VAL   275     120.135  61.762  36.053  1.00  0.00           H  
ATOM   4436  CG2 VAL   275     121.560  61.573  33.787  1.00  0.00           C  
ATOM   4437 HG21 VAL   275     122.342  61.146  34.171  1.00  0.00           H  
ATOM   4438 HG22 VAL   275     120.820  60.945  33.779  1.00  0.00           H  
ATOM   4439 HG23 VAL   275     121.757  61.851  32.879  1.00  0.00           H  
ATOM   4440  C   VAL   275     119.468  64.568  34.937  1.00  0.00           C  
ATOM   4441  O   VAL   275     118.592  64.338  35.762  1.00  0.00           O  
ATOM   4442  N   GLN   276     119.999  65.781  34.770  1.00  0.00           N  
ATOM   4443  H   GLN   276     120.662  65.953  34.250  1.00  0.00           H  
ATOM   4444  CA  GLN   276     119.470  66.933  35.483  1.00  0.00           C  
ATOM   4445  HA  GLN   276     119.609  66.779  36.431  1.00  0.00           H  
ATOM   4446  CB  GLN   276     120.198  68.226  35.103  1.00  0.00           C  
ATOM   4447  HB2 GLN   276     120.243  68.280  34.136  1.00  0.00           H  
ATOM   4448  HB3 GLN   276     119.666  68.979  35.405  1.00  0.00           H  
ATOM   4449  CG  GLN   276     121.590  68.375  35.654  1.00  0.00           C  
ATOM   4450  HG2 GLN   276     121.561  68.332  36.623  1.00  0.00           H  
ATOM   4451  HG3 GLN   276     122.139  67.634  35.354  1.00  0.00           H  
ATOM   4452  CD  GLN   276     122.222  69.676  35.225  1.00  0.00           C  
ATOM   4453  OE1 GLN   276     121.878  70.230  34.178  1.00  0.00           O  
ATOM   4454  NE2 GLN   276     123.149  70.176  36.030  1.00  0.00           N  
ATOM   4455 HE21 GLN   276     123.362  69.760  36.752  1.00  0.00           H  
ATOM   4456 HE22 GLN   276     123.538  70.917  35.830  1.00  0.00           H  
ATOM   4457  C   GLN   276     117.994  67.084  35.187  1.00  0.00           C  
ATOM   4458  O   GLN   276     117.197  67.228  36.101  1.00  0.00           O  
ATOM   4459  N   GLY   277     117.629  67.023  33.907  1.00  0.00           N  
ATOM   4460  H   GLY   277     118.185  66.929  33.258  1.00  0.00           H  
ATOM   4461  CA  GLY   277     116.234  67.112  33.486  1.00  0.00           C  
ATOM   4462  HA2 GLY   277     115.887  67.992  33.700  1.00  0.00           H  
ATOM   4463  HA3 GLY   277     116.180  67.012  32.523  1.00  0.00           H  
ATOM   4464  C   GLY   277     115.376  66.052  34.155  1.00  0.00           C  
ATOM   4465  O   GLY   277     114.299  66.357  34.665  1.00  0.00           O  
ATOM   4466  N   ARG   278     115.868  64.815  34.153  1.00  0.00           N  
ATOM   4467  H   ARG   278     116.612  64.605  33.776  1.00  0.00           H  
ATOM   4468  CA  ARG   278     115.195  63.690  34.790  1.00  0.00           C  
ATOM   4469  HA  ARG   278     114.339  63.572  34.349  1.00  0.00           H  
ATOM   4470  CB  ARG   278     116.034  62.431  34.642  1.00  0.00           C  
ATOM   4471  HB2 ARG   278     116.135  62.235  33.698  1.00  0.00           H  
ATOM   4472  HB3 ARG   278     116.921  62.606  34.992  1.00  0.00           H  
ATOM   4473  CG  ARG   278     115.474  61.209  35.333  1.00  0.00           C  
ATOM   4474  HG2 ARG   278     115.330  61.406  36.272  1.00  0.00           H  
ATOM   4475  HG3 ARG   278     114.609  60.991  34.953  1.00  0.00           H  
ATOM   4476  CD  ARG   278     116.378  60.038  35.207  1.00  0.00           C  
ATOM   4477  HD2 ARG   278     115.909  59.240  35.498  1.00  0.00           H  
ATOM   4478  HD3 ARG   278     116.604  59.909  34.273  1.00  0.00           H  
ATOM   4479  NE  ARG   278     117.604  60.183  35.981  1.00  0.00           N  
ATOM   4480  HE  ARG   278     118.320  60.407  35.561  1.00  0.00           H  
ATOM   4481  CZ  ARG   278     117.690  59.990  37.312  1.00  0.00           C  
ATOM   4482  NH1 ARG   278     116.616  59.675  37.996  1.00  0.00           N  
ATOM   4483 HH11 ARG   278     115.860  59.592  37.595  1.00  0.00           H  
ATOM   4484 HH12 ARG   278     116.668  59.551  38.845  1.00  0.00           H  
ATOM   4485  NH2 ARG   278     118.849  60.109  37.935  1.00  0.00           N  
ATOM   4486 HH21 ARG   278     119.557  60.311  37.491  1.00  0.00           H  
ATOM   4487 HH22 ARG   278     118.895  59.984  38.785  1.00  0.00           H  
ATOM   4488  C   ARG   278     114.940  63.952  36.262  1.00  0.00           C  
ATOM   4489  O   ARG   278     113.795  63.971  36.713  1.00  0.00           O  
ATOM   4490  N   VAL   279     116.027  64.150  36.993  1.00  0.00           N  
ATOM   4491  H   VAL   279     116.819  64.142  36.659  1.00  0.00           H  
ATOM   4492  CA  VAL   279     116.010  64.400  38.420  1.00  0.00           C  
ATOM   4493  HA  VAL   279     115.626  63.622  38.854  1.00  0.00           H  
ATOM   4494  CB  VAL   279     117.442  64.628  38.918  1.00  0.00           C  
ATOM   4495  HB  VAL   279     117.877  65.291  38.360  1.00  0.00           H  
ATOM   4496  CG1 VAL   279     117.425  65.142  40.340  1.00  0.00           C  
ATOM   4497 HG11 VAL   279     118.335  65.283  40.644  1.00  0.00           H  
ATOM   4498 HG12 VAL   279     116.940  65.981  40.375  1.00  0.00           H  
ATOM   4499 HG13 VAL   279     116.989  64.493  40.914  1.00  0.00           H  
ATOM   4500  CG2 VAL   279     118.210  63.324  38.839  1.00  0.00           C  
ATOM   4501 HG21 VAL   279     119.117  63.463  39.153  1.00  0.00           H  
ATOM   4502 HG22 VAL   279     117.775  62.658  39.394  1.00  0.00           H  
ATOM   4503 HG23 VAL   279     118.230  63.015  37.920  1.00  0.00           H  
ATOM   4504  C   VAL   279     115.150  65.593  38.774  1.00  0.00           C  
ATOM   4505  O   VAL   279     114.390  65.542  39.737  1.00  0.00           O  
ATOM   4506  N   TYR   280     115.277  66.657  37.990  1.00  0.00           N  
ATOM   4507  H   TYR   280     115.826  66.691  37.329  1.00  0.00           H  
ATOM   4508  CA  TYR   280     114.504  67.868  38.167  1.00  0.00           C  
ATOM   4509  HA  TYR   280     114.713  68.239  39.039  1.00  0.00           H  
ATOM   4510  CB  TYR   280     114.857  68.901  37.106  1.00  0.00           C  
ATOM   4511  HB2 TYR   280     115.817  69.040  37.111  1.00  0.00           H  
ATOM   4512  HB3 TYR   280     114.626  68.546  36.233  1.00  0.00           H  
ATOM   4513  CG  TYR   280     114.172  70.227  37.289  1.00  0.00           C  
ATOM   4514  CD1 TYR   280     114.691  71.135  38.192  1.00  0.00           C  
ATOM   4515  HD1 TYR   280     115.446  70.915  38.688  1.00  0.00           H  
ATOM   4516  CE1 TYR   280     114.094  72.364  38.359  1.00  0.00           C  
ATOM   4517  HE1 TYR   280     114.448  72.976  38.963  1.00  0.00           H  
ATOM   4518  CZ  TYR   280     112.963  72.687  37.624  1.00  0.00           C  
ATOM   4519  OH  TYR   280     112.370  73.917  37.796  1.00  0.00           O  
ATOM   4520  HH  TYR   280     111.701  73.979  37.292  1.00  0.00           H  
ATOM   4521  CE2 TYR   280     112.434  71.777  36.727  1.00  0.00           C  
ATOM   4522  HE2 TYR   280     111.672  71.993  36.239  1.00  0.00           H  
ATOM   4523  CD2 TYR   280     113.039  70.544  36.556  1.00  0.00           C  
ATOM   4524  HD2 TYR   280     112.687  69.931  35.952  1.00  0.00           H  
ATOM   4525  C   TYR   280     113.047  67.548  38.084  1.00  0.00           C  
ATOM   4526  O   TYR   280     112.283  67.867  38.977  1.00  0.00           O  
ATOM   4527  N   ASN   281     112.646  66.876  37.021  1.00  0.00           N  
ATOM   4528  H   ASN   281     113.162  66.626  36.380  1.00  0.00           H  
ATOM   4529  CA  ASN   281     111.254  66.505  36.865  1.00  0.00           C  
ATOM   4530  HA  ASN   281     110.731  67.321  36.902  1.00  0.00           H  
ATOM   4531  CB  ASN   281     111.037  65.845  35.531  1.00  0.00           C  
ATOM   4532  HB2 ASN   281     111.781  65.256  35.330  1.00  0.00           H  
ATOM   4533  HB3 ASN   281     110.239  65.294  35.561  1.00  0.00           H  
ATOM   4534  CG  ASN   281     110.902  66.876  34.461  1.00  0.00           C  
ATOM   4535  OD1 ASN   281     110.400  67.968  34.750  1.00  0.00           O  
ATOM   4536  ND2 ASN   281     111.335  66.571  33.266  1.00  0.00           N  
ATOM   4537 HD21 ASN   281     111.278  67.145  32.629  1.00  0.00           H  
ATOM   4538 HD22 ASN   281     111.677  65.796  33.117  1.00  0.00           H  
ATOM   4539  C   ASN   281     110.762  65.623  37.991  1.00  0.00           C  
ATOM   4540  O   ASN   281     109.603  65.702  38.372  1.00  0.00           O  
ATOM   4541  N   PHE   282     111.642  64.810  38.551  1.00  0.00           N  
ATOM   4542  H   PHE   282     112.454  64.714  38.284  1.00  0.00           H  
ATOM   4543  CA  PHE   282     111.277  64.000  39.694  1.00  0.00           C  
ATOM   4544  HA  PHE   282     110.409  63.608  39.511  1.00  0.00           H  
ATOM   4545  CB  PHE   282     112.314  62.899  39.892  1.00  0.00           C  
ATOM   4546  HB2 PHE   282     113.194  63.299  39.975  1.00  0.00           H  
ATOM   4547  HB3 PHE   282     112.133  62.436  40.725  1.00  0.00           H  
ATOM   4548  CG  PHE   282     112.327  61.906  38.766  1.00  0.00           C  
ATOM   4549  CD1 PHE   282     111.494  62.071  37.667  1.00  0.00           C  
ATOM   4550  HD1 PHE   282     110.928  62.808  37.628  1.00  0.00           H  
ATOM   4551  CE1 PHE   282     111.493  61.159  36.633  1.00  0.00           C  
ATOM   4552  HE1 PHE   282     110.932  61.284  35.902  1.00  0.00           H  
ATOM   4553  CZ  PHE   282     112.324  60.064  36.686  1.00  0.00           C  
ATOM   4554  HZ  PHE   282     112.325  59.446  35.991  1.00  0.00           H  
ATOM   4555  CE2 PHE   282     113.155  59.884  37.772  1.00  0.00           C  
ATOM   4556  HE2 PHE   282     113.715  59.142  37.809  1.00  0.00           H  
ATOM   4557  CD2 PHE   282     113.158  60.801  38.803  1.00  0.00           C  
ATOM   4558  HD2 PHE   282     113.724  60.675  39.530  1.00  0.00           H  
ATOM   4559  C   PHE   282     111.130  64.828  40.976  1.00  0.00           C  
ATOM   4560  O   PHE   282     110.278  64.523  41.810  1.00  0.00           O  
ATOM   4561  N   LEU   283     111.947  65.870  41.105  1.00  0.00           N  
ATOM   4562  H   LEU   283     112.532  66.085  40.513  1.00  0.00           H  
ATOM   4563  CA  LEU   283     111.935  66.755  42.263  1.00  0.00           C  
ATOM   4564  HA  LEU   283     111.644  66.227  43.023  1.00  0.00           H  
ATOM   4565  CB  LEU   283     113.341  67.316  42.490  1.00  0.00           C  
ATOM   4566  HB2 LEU   283     113.660  67.692  41.655  1.00  0.00           H  
ATOM   4567  HB3 LEU   283     113.281  68.046  43.125  1.00  0.00           H  
ATOM   4568  CG  LEU   283     114.378  66.320  42.997  1.00  0.00           C  
ATOM   4569  HG  LEU   283     114.407  65.541  42.420  1.00  0.00           H  
ATOM   4570  CD1 LEU   283     115.743  66.978  42.995  1.00  0.00           C  
ATOM   4571 HD11 LEU   283     116.407  66.348  43.317  1.00  0.00           H  
ATOM   4572 HD12 LEU   283     115.969  67.252  42.092  1.00  0.00           H  
ATOM   4573 HD13 LEU   283     115.728  67.756  43.574  1.00  0.00           H  
ATOM   4574  CD2 LEU   283     113.998  65.877  44.397  1.00  0.00           C  
ATOM   4575 HD21 LEU   283     114.654  65.243  44.725  1.00  0.00           H  
ATOM   4576 HD22 LEU   283     113.972  66.648  44.985  1.00  0.00           H  
ATOM   4577 HD23 LEU   283     113.124  65.456  44.378  1.00  0.00           H  
ATOM   4578  C   LEU   283     110.965  67.912  42.105  1.00  0.00           C  
ATOM   4579  O   LEU   283     110.015  68.051  42.873  1.00  0.00           O  
ATOM   4580  N   GLU   284     111.259  68.785  41.155  1.00  0.00           N  
ATOM   4581  H   GLU   284     111.967  68.733  40.670  1.00  0.00           H  
ATOM   4582  CA  GLU   284     110.414  69.922  40.835  1.00  0.00           C  
ATOM   4583  HA  GLU   284     109.934  70.194  41.633  1.00  0.00           H  
ATOM   4584  CB  GLU   284     111.254  71.103  40.369  1.00  0.00           C  
ATOM   4585  HB2 GLU   284     111.854  70.804  39.668  1.00  0.00           H  
ATOM   4586  HB3 GLU   284     110.668  71.769  39.975  1.00  0.00           H  
ATOM   4587  CG  GLU   284     112.071  71.757  41.470  1.00  0.00           C  
ATOM   4588  HG2 GLU   284     112.630  71.089  41.896  1.00  0.00           H  
ATOM   4589  HG3 GLU   284     112.665  72.418  41.081  1.00  0.00           H  
ATOM   4590  CD  GLU   284     111.202  72.414  42.504  1.00  0.00           C  
ATOM   4591  OE1 GLU   284     110.394  73.237  42.155  1.00  0.00           O  
ATOM   4592  OE2 GLU   284     111.326  72.070  43.651  1.00  0.00           O  
ATOM   4593  C   GLU   284     109.418  69.525  39.767  1.00  0.00           C  
ATOM   4594  O   GLU   284     109.795  69.032  38.708  1.00  0.00           O  
ATOM   4595  N   ARG   285     108.142  69.692  40.078  1.00  0.00           N  
ATOM   4596  H   ARG   285     107.875  70.119  40.776  1.00  0.00           H  
ATOM   4597  CA  ARG   285     107.059  69.162  39.257  1.00  0.00           C  
ATOM   4598  HA  ARG   285     106.237  69.431  39.696  1.00  0.00           H  
ATOM   4599  CB  ARG   285     107.097  69.732  37.838  1.00  0.00           C  
ATOM   4600  HB2 ARG   285     106.977  70.693  37.886  1.00  0.00           H  
ATOM   4601  HB3 ARG   285     107.978  69.574  37.463  1.00  0.00           H  
ATOM   4602  CG  ARG   285     106.056  69.159  36.893  1.00  0.00           C  
ATOM   4603  HG2 ARG   285     106.191  68.203  36.805  1.00  0.00           H  
ATOM   4604  HG3 ARG   285     105.172  69.287  37.271  1.00  0.00           H  
ATOM   4605  CD  ARG   285     106.117  69.793  35.550  1.00  0.00           C  
ATOM   4606  HD2 ARG   285     105.389  69.457  35.004  1.00  0.00           H  
ATOM   4607  HD3 ARG   285     105.985  70.750  35.641  1.00  0.00           H  
ATOM   4608  NE  ARG   285     107.383  69.543  34.873  1.00  0.00           N  
ATOM   4609  HE  ARG   285     107.939  69.005  35.248  1.00  0.00           H  
ATOM   4610  CZ  ARG   285     107.740  70.100  33.697  1.00  0.00           C  
ATOM   4611  NH1 ARG   285     106.917  70.924  33.086  1.00  0.00           N  
ATOM   4612 HH11 ARG   285     106.153  71.107  33.436  1.00  0.00           H  
ATOM   4613 HH12 ARG   285     107.143  71.280  32.336  1.00  0.00           H  
ATOM   4614  NH2 ARG   285     108.913  69.819  33.154  1.00  0.00           N  
ATOM   4615 HH21 ARG   285     109.452  69.279  33.551  1.00  0.00           H  
ATOM   4616 HH22 ARG   285     109.136  70.176  32.404  1.00  0.00           H  
ATOM   4617  C   ARG   285     107.109  67.641  39.162  1.00  0.00           C  
ATOM   4618  O   ARG   285     106.969  67.115  38.056  1.00  0.00           O  
ATOM   4619  N   PRO   286     107.312  66.947  40.302  1.00  0.00           N  
ATOM   4620  CD  PRO   286     106.697  67.495  41.533  1.00  0.00           C  
ATOM   4621  HD2 PRO   286     105.747  67.654  41.418  1.00  0.00           H  
ATOM   4622  HD3 PRO   286     107.098  68.341  41.788  1.00  0.00           H  
ATOM   4623  CG  PRO   286     106.959  66.433  42.548  1.00  0.00           C  
ATOM   4624  HG2 PRO   286     106.341  66.491  43.293  1.00  0.00           H  
ATOM   4625  HG3 PRO   286     107.854  66.504  42.916  1.00  0.00           H  
ATOM   4626  CB  PRO   286     106.782  65.185  41.796  1.00  0.00           C  
ATOM   4627  HB2 PRO   286     105.846  64.937  41.740  1.00  0.00           H  
ATOM   4628  HB3 PRO   286     107.246  64.448  42.223  1.00  0.00           H  
ATOM   4629  CA  PRO   286     107.361  65.478  40.415  1.00  0.00           C  
ATOM   4630  HA  PRO   286     108.267  65.153  40.291  1.00  0.00           H  
ATOM   4631  C   PRO   286     106.523  64.784  39.361  1.00  0.00           C  
ATOM   4632  O   PRO   286     105.299  64.738  39.447  1.00  0.00           O  
ATOM   4633  N   THR   287     107.184  64.234  38.367  1.00  0.00           N  
ATOM   4634  H   THR   287     108.041  64.233  38.292  1.00  0.00           H  
ATOM   4635  CA  THR   287     106.476  63.568  37.294  1.00  0.00           C  
ATOM   4636  HA  THR   287     105.525  63.695  37.438  1.00  0.00           H  
ATOM   4637  CB  THR   287     106.856  64.181  35.942  1.00  0.00           C  
ATOM   4638  HB  THR   287     107.808  64.065  35.799  1.00  0.00           H  
ATOM   4639  CG2 THR   287     106.099  63.491  34.819  1.00  0.00           C  
ATOM   4640 HG21 THR   287     106.348  63.887  33.969  1.00  0.00           H  
ATOM   4641 HG22 THR   287     106.320  62.547  34.812  1.00  0.00           H  
ATOM   4642 HG23 THR   287     105.145  63.598  34.958  1.00  0.00           H  
ATOM   4643  OG1 THR   287     106.527  65.577  35.947  1.00  0.00           O  
ATOM   4644  HG1 THR   287     106.852  65.939  36.632  1.00  0.00           H  
ATOM   4645  C   THR   287     106.755  62.078  37.297  1.00  0.00           C  
ATOM   4646  O   THR   287     107.796  61.629  36.816  1.00  0.00           O  
ATOM   4647  N   GLY   288     105.814  61.314  37.843  1.00  0.00           N  
ATOM   4648  H   GLY   288     105.089  61.620  38.191  1.00  0.00           H  
ATOM   4649  CA  GLY   288     105.940  59.864  37.896  1.00  0.00           C  
ATOM   4650  HA2 GLY   288     105.364  59.463  37.227  1.00  0.00           H  
ATOM   4651  HA3 GLY   288     106.850  59.609  37.677  1.00  0.00           H  
ATOM   4652  C   GLY   288     105.577  59.325  39.270  1.00  0.00           C  
ATOM   4653  O   GLY   288     105.748  60.010  40.278  1.00  0.00           O  
ATOM   4654  N   TRP   289     105.075  58.093  39.293  1.00  0.00           N  
ATOM   4655  H   TRP   289     104.973  57.610  38.589  1.00  0.00           H  
ATOM   4656  CA  TRP   289     104.646  57.439  40.524  1.00  0.00           C  
ATOM   4657  HA  TRP   289     103.994  58.025  40.938  1.00  0.00           H  
ATOM   4658  CB  TRP   289     104.004  56.085  40.217  1.00  0.00           C  
ATOM   4659  HB2 TRP   289     103.540  55.773  41.010  1.00  0.00           H  
ATOM   4660  HB3 TRP   289     103.334  56.207  39.526  1.00  0.00           H  
ATOM   4661  CG  TRP   289     104.967  55.023  39.773  1.00  0.00           C  
ATOM   4662  CD1 TRP   289     105.338  54.737  38.494  1.00  0.00           C  
ATOM   4663  HD1 TRP   289     105.032  55.184  37.738  1.00  0.00           H  
ATOM   4664  NE1 TRP   289     106.230  53.693  38.483  1.00  0.00           N  
ATOM   4665  HE1 TRP   289     106.591  53.352  37.781  1.00  0.00           H  
ATOM   4666  CE2 TRP   289     106.451  53.283  39.773  1.00  0.00           C  
ATOM   4667  CZ2 TRP   289     107.264  52.274  40.263  1.00  0.00           C  
ATOM   4668  HZ2 TRP   289     107.768  51.740  39.692  1.00  0.00           H  
ATOM   4669  CH2 TRP   289     107.298  52.089  41.645  1.00  0.00           C  
ATOM   4670  HH2 TRP   289     107.837  51.420  42.001  1.00  0.00           H  
ATOM   4671  CZ3 TRP   289     106.554  52.871  42.492  1.00  0.00           C  
ATOM   4672  HZ3 TRP   289     106.599  52.725  43.409  1.00  0.00           H  
ATOM   4673  CE3 TRP   289     105.735  53.878  41.999  1.00  0.00           C  
ATOM   4674  HE3 TRP   289     105.230  54.403  42.577  1.00  0.00           H  
ATOM   4675  CD2 TRP   289     105.684  54.089  40.617  1.00  0.00           C  
ATOM   4676  C   TRP   289     105.787  57.247  41.505  1.00  0.00           C  
ATOM   4677  O   TRP   289     105.570  57.259  42.711  1.00  0.00           O  
ATOM   4678  N   LYS   290     106.999  57.081  40.990  1.00  0.00           N  
ATOM   4679  H   LYS   290     107.164  57.063  40.146  1.00  0.00           H  
ATOM   4680  CA  LYS   290     108.166  56.913  41.833  1.00  0.00           C  
ATOM   4681  HA  LYS   290     108.015  56.181  42.452  1.00  0.00           H  
ATOM   4682  CB  LYS   290     109.384  56.577  40.983  1.00  0.00           C  
ATOM   4683  HB2 LYS   290     109.499  57.266  40.310  1.00  0.00           H  
ATOM   4684  HB3 LYS   290     110.175  56.593  41.544  1.00  0.00           H  
ATOM   4685  CG  LYS   290     109.291  55.230  40.300  1.00  0.00           C  
ATOM   4686  HG2 LYS   290     109.205  54.534  40.970  1.00  0.00           H  
ATOM   4687  HG3 LYS   290     108.489  55.200  39.755  1.00  0.00           H  
ATOM   4688  CD  LYS   290     110.500  54.946  39.432  1.00  0.00           C  
ATOM   4689  HD2 LYS   290     110.626  55.670  38.799  1.00  0.00           H  
ATOM   4690  HD3 LYS   290     111.297  54.909  39.983  1.00  0.00           H  
ATOM   4691  CE  LYS   290     110.334  53.633  38.682  1.00  0.00           C  
ATOM   4692  HE2 LYS   290     110.246  52.906  39.318  1.00  0.00           H  
ATOM   4693  HE3 LYS   290     109.514  53.658  38.165  1.00  0.00           H  
ATOM   4694  NZ  LYS   290     111.482  53.363  37.777  1.00  0.00           N  
ATOM   4695  HZ1 LYS   290     111.353  52.590  37.356  1.00  0.00           H  
ATOM   4696  HZ2 LYS   290     111.550  54.019  37.179  1.00  0.00           H  
ATOM   4697  HZ3 LYS   290     112.232  53.318  38.254  1.00  0.00           H  
ATOM   4698  C   LYS   290     108.403  58.183  42.613  1.00  0.00           C  
ATOM   4699  O   LYS   290     108.565  58.154  43.833  1.00  0.00           O  
ATOM   4700  N   CYS   291     108.397  59.297  41.882  1.00  0.00           N  
ATOM   4701  H   CYS   291     108.333  59.289  41.024  1.00  0.00           H  
ATOM   4702  CA  CYS   291     108.496  60.636  42.438  1.00  0.00           C  
ATOM   4703  HA  CYS   291     109.393  60.757  42.787  1.00  0.00           H  
ATOM   4704  CB  CYS   291     108.230  61.672  41.358  1.00  0.00           C  
ATOM   4705  HB2 CYS   291     107.273  61.750  41.220  1.00  0.00           H  
ATOM   4706  HB3 CYS   291     108.544  62.538  41.663  1.00  0.00           H  
ATOM   4707  SG  CYS   291     109.022  61.273  39.796  1.00  0.00           S  
ATOM   4708  HG  CYS   291     108.280  60.606  39.129  1.00  0.00           H  
ATOM   4709  C   CYS   291     107.497  60.813  43.556  1.00  0.00           C  
ATOM   4710  O   CYS   291     107.851  61.243  44.652  1.00  0.00           O  
ATOM   4711  N   PHE   292     106.245  60.472  43.255  1.00  0.00           N  
ATOM   4712  H   PHE   292     106.010  60.177  42.482  1.00  0.00           H  
ATOM   4713  CA  PHE   292     105.151  60.564  44.200  1.00  0.00           C  
ATOM   4714  HA  PHE   292     105.020  61.498  44.426  1.00  0.00           H  
ATOM   4715  CB  PHE   292     103.875  60.019  43.574  1.00  0.00           C  
ATOM   4716  HB2 PHE   292     104.017  59.105  43.282  1.00  0.00           H  
ATOM   4717  HB3 PHE   292     103.167  59.998  44.237  1.00  0.00           H  
ATOM   4718  CG  PHE   292     103.460  60.855  42.422  1.00  0.00           C  
ATOM   4719  CD1 PHE   292     102.618  60.382  41.428  1.00  0.00           C  
ATOM   4720  HD1 PHE   292     102.281  59.517  41.481  1.00  0.00           H  
ATOM   4721  CE1 PHE   292     102.277  61.188  40.360  1.00  0.00           C  
ATOM   4722  HE1 PHE   292     101.715  60.868  39.692  1.00  0.00           H  
ATOM   4723  CZ  PHE   292     102.776  62.469  40.292  1.00  0.00           C  
ATOM   4724  HZ  PHE   292     102.553  63.017  39.574  1.00  0.00           H  
ATOM   4725  CE2 PHE   292     103.601  62.938  41.280  1.00  0.00           C  
ATOM   4726  HE2 PHE   292     103.930  63.807  41.233  1.00  0.00           H  
ATOM   4727  CD2 PHE   292     103.944  62.140  42.333  1.00  0.00           C  
ATOM   4728  HD2 PHE   292     104.509  62.467  42.995  1.00  0.00           H  
ATOM   4729  C   PHE   292     105.469  59.817  45.461  1.00  0.00           C  
ATOM   4730  O   PHE   292     105.501  60.408  46.532  1.00  0.00           O  
ATOM   4731  N   VAL   293     105.736  58.524  45.328  1.00  0.00           N  
ATOM   4732  H   VAL   293     105.731  58.112  44.573  1.00  0.00           H  
ATOM   4733  CA  VAL   293     106.066  57.679  46.465  1.00  0.00           C  
ATOM   4734  HA  VAL   293     105.266  57.599  47.008  1.00  0.00           H  
ATOM   4735  CB  VAL   293     106.503  56.284  45.985  1.00  0.00           C  
ATOM   4736  HB  VAL   293     107.155  56.380  45.273  1.00  0.00           H  
ATOM   4737  CG1 VAL   293     107.140  55.513  47.129  1.00  0.00           C  
ATOM   4738 HG11 VAL   293     107.412  54.636  46.817  1.00  0.00           H  
ATOM   4739 HG12 VAL   293     107.917  55.996  47.452  1.00  0.00           H  
ATOM   4740 HG13 VAL   293     106.498  55.414  47.850  1.00  0.00           H  
ATOM   4741  CG2 VAL   293     105.289  55.528  45.466  1.00  0.00           C  
ATOM   4742 HG21 VAL   293     105.561  54.648  45.162  1.00  0.00           H  
ATOM   4743 HG22 VAL   293     104.636  55.437  46.177  1.00  0.00           H  
ATOM   4744 HG23 VAL   293     104.895  56.017  44.727  1.00  0.00           H  
ATOM   4745  C   VAL   293     107.156  58.290  47.324  1.00  0.00           C  
ATOM   4746  O   VAL   293     107.039  58.306  48.545  1.00  0.00           O  
ATOM   4747  N   TYR   294     108.204  58.791  46.681  1.00  0.00           N  
ATOM   4748  H   TYR   294     108.289  58.771  45.825  1.00  0.00           H  
ATOM   4749  CA  TYR   294     109.313  59.425  47.369  1.00  0.00           C  
ATOM   4750  HA  TYR   294     109.682  58.775  47.987  1.00  0.00           H  
ATOM   4751  CB  TYR   294     110.368  59.843  46.353  1.00  0.00           C  
ATOM   4752  HB2 TYR   294     110.896  59.067  46.109  1.00  0.00           H  
ATOM   4753  HB3 TYR   294     109.925  60.150  45.546  1.00  0.00           H  
ATOM   4754  CG  TYR   294     111.289  60.925  46.848  1.00  0.00           C  
ATOM   4755  CD1 TYR   294     111.778  60.891  48.144  1.00  0.00           C  
ATOM   4756  HD1 TYR   294     111.537  60.197  48.715  1.00  0.00           H  
ATOM   4757  CE1 TYR   294     112.624  61.890  48.587  1.00  0.00           C  
ATOM   4758  HE1 TYR   294     112.952  61.872  49.457  1.00  0.00           H  
ATOM   4759  CZ  TYR   294     112.982  62.921  47.727  1.00  0.00           C  
ATOM   4760  OH  TYR   294     113.826  63.919  48.156  1.00  0.00           O  
ATOM   4761  HH  TYR   294     114.162  63.703  48.895  1.00  0.00           H  
ATOM   4762  CE2 TYR   294     112.499  62.944  46.440  1.00  0.00           C  
ATOM   4763  HE2 TYR   294     112.746  63.633  45.866  1.00  0.00           H  
ATOM   4764  CD2 TYR   294     111.651  61.952  45.996  1.00  0.00           C  
ATOM   4765  HD2 TYR   294     111.323  61.973  45.126  1.00  0.00           H  
ATOM   4766  C   TYR   294     108.883  60.622  48.201  1.00  0.00           C  
ATOM   4767  O   TYR   294     109.188  60.695  49.392  1.00  0.00           O  
ATOM   4768  N   HIE   295     108.189  61.561  47.578  1.00  0.00           N  
ATOM   4769  H   HIE   295     107.945  61.467  46.602  1.00  0.00           H  
ATOM   4770  CA  HIE   295     107.810  62.782  48.267  1.00  0.00           C  
ATOM   4771  HA  HIE   295     108.677  63.205  48.775  1.00  0.00           H  
ATOM   4772  CB  HIE   295     107.278  63.811  47.272  1.00  0.00           C  
ATOM   4773  HB2 HIE   295     106.476  63.378  46.674  1.00  0.00           H  
ATOM   4774  HB3 HIE   295     106.905  64.692  47.795  1.00  0.00           H  
ATOM   4775  CG  HIE   295     108.320  64.295  46.306  1.00  0.00           C  
ATOM   4776  ND1 HIE   295     109.483  64.918  46.707  1.00  0.00           N  
ATOM   4777  CE1 HIE   295     110.201  65.226  45.640  1.00  0.00           C  
ATOM   4778  HE1 HIE   295     111.162  65.731  45.747  1.00  0.00           H  
ATOM   4779  NE2 HIE   295     109.551  64.825  44.568  1.00  0.00           N  
ATOM   4780  HE2 HIE   295     109.860  64.925  43.612  1.00  0.00           H  
ATOM   4781  CD2 HIE   295     108.372  64.242  44.957  1.00  0.00           C  
ATOM   4782  HD2 HIE   295     107.687  63.846  44.208  1.00  0.00           H  
ATOM   4783  C   HIE   295     106.774  62.494  49.340  1.00  0.00           C  
ATOM   4784  O   HIE   295     106.762  63.138  50.386  1.00  0.00           O  
ATOM   4785  N   PHE   296     105.922  61.506  49.082  1.00  0.00           N  
ATOM   4786  H   PHE   296     105.922  61.058  48.348  1.00  0.00           H  
ATOM   4787  CA  PHE   296     104.905  61.092  50.026  1.00  0.00           C  
ATOM   4788  HA  PHE   296     104.443  61.884  50.343  1.00  0.00           H  
ATOM   4789  CB  PHE   296     103.889  60.174  49.355  1.00  0.00           C  
ATOM   4790  HB2 PHE   296     104.350  59.400  48.995  1.00  0.00           H  
ATOM   4791  HB3 PHE   296     103.266  59.848  50.023  1.00  0.00           H  
ATOM   4792  CG  PHE   296     103.121  60.847  48.253  1.00  0.00           C  
ATOM   4793  CD1 PHE   296     103.300  62.198  47.988  1.00  0.00           C  
ATOM   4794  HD1 PHE   296     103.891  62.694  48.508  1.00  0.00           H  
ATOM   4795  CE1 PHE   296     102.612  62.815  46.962  1.00  0.00           C  
ATOM   4796  HE1 PHE   296     102.743  63.720  46.793  1.00  0.00           H  
ATOM   4797  CZ  PHE   296     101.732  62.090  46.189  1.00  0.00           C  
ATOM   4798  HZ  PHE   296     101.268  62.505  45.498  1.00  0.00           H  
ATOM   4799  CE2 PHE   296     101.540  60.746  46.443  1.00  0.00           C  
ATOM   4800  HE2 PHE   296     100.944  60.256  45.924  1.00  0.00           H  
ATOM   4801  CD2 PHE   296     102.233  60.130  47.467  1.00  0.00           C  
ATOM   4802  HD2 PHE   296     102.102  59.224  47.631  1.00  0.00           H  
ATOM   4803  C   PHE   296     105.540  60.388  51.203  1.00  0.00           C  
ATOM   4804  O   PHE   296     105.083  60.541  52.329  1.00  0.00           O  
ATOM   4805  N   ALA   297     106.619  59.650  50.948  1.00  0.00           N  
ATOM   4806  H   ALA   297     106.924  59.503  50.158  1.00  0.00           H  
ATOM   4807  CA  ALA   297     107.382  59.021  52.013  1.00  0.00           C  
ATOM   4808  HA  ALA   297     106.792  58.446  52.525  1.00  0.00           H  
ATOM   4809  CB  ALA   297     108.493  58.153  51.446  1.00  0.00           C  
ATOM   4810  HB1 ALA   297     108.988  57.744  52.173  1.00  0.00           H  
ATOM   4811  HB2 ALA   297     108.109  57.460  50.887  1.00  0.00           H  
ATOM   4812  HB3 ALA   297     109.093  58.700  50.915  1.00  0.00           H  
ATOM   4813  C   ALA   297     107.949  60.087  52.923  1.00  0.00           C  
ATOM   4814  O   ALA   297     107.897  59.955  54.146  1.00  0.00           O  
ATOM   4815  N   VAL   298     108.447  61.169  52.328  1.00  0.00           N  
ATOM   4816  H   VAL   298     108.521  61.273  51.477  1.00  0.00           H  
ATOM   4817  CA  VAL   298     108.913  62.282  53.129  1.00  0.00           C  
ATOM   4818  HA  VAL   298     109.599  61.935  53.720  1.00  0.00           H  
ATOM   4819  CB  VAL   298     109.532  63.391  52.279  1.00  0.00           C  
ATOM   4820  HB  VAL   298     108.906  63.696  51.604  1.00  0.00           H  
ATOM   4821  CG1 VAL   298     109.881  64.554  53.195  1.00  0.00           C  
ATOM   4822 HG11 VAL   298     110.276  65.270  52.673  1.00  0.00           H  
ATOM   4823 HG12 VAL   298     109.076  64.877  53.629  1.00  0.00           H  
ATOM   4824 HG13 VAL   298     110.514  64.258  53.868  1.00  0.00           H  
ATOM   4825  CG2 VAL   298     110.754  62.866  51.555  1.00  0.00           C  
ATOM   4826 HG21 VAL   298     111.141  63.575  51.018  1.00  0.00           H  
ATOM   4827 HG22 VAL   298     111.407  62.558  52.203  1.00  0.00           H  
ATOM   4828 HG23 VAL   298     110.497  62.128  50.980  1.00  0.00           H  
ATOM   4829  C   VAL   298     107.768  62.862  53.927  1.00  0.00           C  
ATOM   4830  O   VAL   298     107.929  63.142  55.110  1.00  0.00           O  
ATOM   4831  N   PHE   299     106.607  63.017  53.288  1.00  0.00           N  
ATOM   4832  H   PHE   299     106.488  62.841  52.455  1.00  0.00           H  
ATOM   4833  CA  PHE   299     105.426  63.510  53.977  1.00  0.00           C  
ATOM   4834  HA  PHE   299     105.667  64.389  54.310  1.00  0.00           H  
ATOM   4835  CB  PHE   299     104.232  63.638  53.044  1.00  0.00           C  
ATOM   4836  HB2 PHE   299     104.448  64.242  52.317  1.00  0.00           H  
ATOM   4837  HB3 PHE   299     104.033  62.776  52.647  1.00  0.00           H  
ATOM   4838  CG  PHE   299     103.032  64.143  53.779  1.00  0.00           C  
ATOM   4839  CD1 PHE   299     103.185  65.059  54.806  1.00  0.00           C  
ATOM   4840  HD1 PHE   299     104.036  65.360  55.030  1.00  0.00           H  
ATOM   4841  CE1 PHE   299     102.091  65.531  55.500  1.00  0.00           C  
ATOM   4842  HE1 PHE   299     102.206  66.144  56.189  1.00  0.00           H  
ATOM   4843  CZ  PHE   299     100.828  65.092  55.170  1.00  0.00           C  
ATOM   4844  HZ  PHE   299     100.089  65.410  55.636  1.00  0.00           H  
ATOM   4845  CE2 PHE   299     100.660  64.180  54.148  1.00  0.00           C  
ATOM   4846  HE2 PHE   299      99.807  63.883  53.925  1.00  0.00           H  
ATOM   4847  CD2 PHE   299     101.758  63.708  53.457  1.00  0.00           C  
ATOM   4848  HD2 PHE   299     101.641  63.093  52.770  1.00  0.00           H  
ATOM   4849  C   PHE   299     105.036  62.624  55.145  1.00  0.00           C  
ATOM   4850  O   PHE   299     104.611  63.131  56.175  1.00  0.00           O  
ATOM   4851  N   LEU   300     105.181  61.311  54.993  1.00  0.00           N  
ATOM   4852  H   LEU   300     105.434  60.935  54.262  1.00  0.00           H  
ATOM   4853  CA  LEU   300     104.914  60.390  56.085  1.00  0.00           C  
ATOM   4854  HA  LEU   300     103.997  60.521  56.374  1.00  0.00           H  
ATOM   4855  CB  LEU   300     105.079  58.939  55.624  1.00  0.00           C  
ATOM   4856  HB2 LEU   300     105.943  58.852  55.193  1.00  0.00           H  
ATOM   4857  HB3 LEU   300     105.094  58.369  56.408  1.00  0.00           H  
ATOM   4858  CG  LEU   300     104.005  58.413  54.665  1.00  0.00           C  
ATOM   4859  HG  LEU   300     103.898  59.019  53.915  1.00  0.00           H  
ATOM   4860  CD1 LEU   300     104.430  57.053  54.132  1.00  0.00           C  
ATOM   4861 HD11 LEU   300     103.752  56.717  53.525  1.00  0.00           H  
ATOM   4862 HD12 LEU   300     105.273  57.139  53.660  1.00  0.00           H  
ATOM   4863 HD13 LEU   300     104.536  56.434  54.871  1.00  0.00           H  
ATOM   4864  CD2 LEU   300     102.682  58.315  55.403  1.00  0.00           C  
ATOM   4865 HD21 LEU   300     101.999  57.982  54.800  1.00  0.00           H  
ATOM   4866 HD22 LEU   300     102.774  57.707  56.153  1.00  0.00           H  
ATOM   4867 HD23 LEU   300     102.427  59.193  55.728  1.00  0.00           H  
ATOM   4868  C   LEU   300     105.845  60.670  57.249  1.00  0.00           C  
ATOM   4869  O   LEU   300     105.413  60.693  58.399  1.00  0.00           O  
ATOM   4870  N   ILE   301     107.114  60.920  56.946  1.00  0.00           N  
ATOM   4871  H   ILE   301     107.435  60.893  56.149  1.00  0.00           H  
ATOM   4872  CA  ILE   301     108.078  61.268  57.976  1.00  0.00           C  
ATOM   4873  HA  ILE   301     108.073  60.564  58.643  1.00  0.00           H  
ATOM   4874  CB  ILE   301     109.491  61.370  57.396  1.00  0.00           C  
ATOM   4875  HB  ILE   301     109.499  62.009  56.666  1.00  0.00           H  
ATOM   4876  CG2 ILE   301     110.436  61.825  58.489  1.00  0.00           C  
ATOM   4877 HG21 ILE   301     111.335  61.893  58.132  1.00  0.00           H  
ATOM   4878 HG22 ILE   301     110.154  62.692  58.821  1.00  0.00           H  
ATOM   4879 HG23 ILE   301     110.425  61.182  59.215  1.00  0.00           H  
ATOM   4880  CG1 ILE   301     109.935  60.010  56.861  1.00  0.00           C  
ATOM   4881 HG12 ILE   301     110.128  59.423  57.609  1.00  0.00           H  
ATOM   4882 HG13 ILE   301     109.203  59.609  56.367  1.00  0.00           H  
ATOM   4883  CD1 ILE   301     111.150  60.086  55.967  1.00  0.00           C  
ATOM   4884 HD11 ILE   301     111.382  59.196  55.660  1.00  0.00           H  
ATOM   4885 HD12 ILE   301     110.955  60.650  55.203  1.00  0.00           H  
ATOM   4886 HD13 ILE   301     111.894  60.461  56.463  1.00  0.00           H  
ATOM   4887  C   ILE   301     107.690  62.589  58.633  1.00  0.00           C  
ATOM   4888  O   ILE   301     107.750  62.723  59.854  1.00  0.00           O  
ATOM   4889  N   VAL   302     107.264  63.547  57.814  1.00  0.00           N  
ATOM   4890  H   VAL   302     107.262  63.475  56.957  1.00  0.00           H  
ATOM   4891  CA  VAL   302     106.758  64.816  58.302  1.00  0.00           C  
ATOM   4892  HA  VAL   302     107.468  65.241  58.809  1.00  0.00           H  
ATOM   4893  CB  VAL   302     106.369  65.736  57.132  1.00  0.00           C  
ATOM   4894  HB  VAL   302     105.833  65.235  56.497  1.00  0.00           H  
ATOM   4895  CG1 VAL   302     105.553  66.906  57.641  1.00  0.00           C  
ATOM   4896 HG11 VAL   302     105.312  67.481  56.898  1.00  0.00           H  
ATOM   4897 HG12 VAL   302     104.747  66.577  58.069  1.00  0.00           H  
ATOM   4898 HG13 VAL   302     106.076  67.411  58.283  1.00  0.00           H  
ATOM   4899  CG2 VAL   302     107.626  66.238  56.436  1.00  0.00           C  
ATOM   4900 HG21 VAL   302     107.378  66.818  55.699  1.00  0.00           H  
ATOM   4901 HG22 VAL   302     108.170  66.734  57.068  1.00  0.00           H  
ATOM   4902 HG23 VAL   302     108.132  65.483  56.097  1.00  0.00           H  
ATOM   4903  C   VAL   302     105.568  64.611  59.221  1.00  0.00           C  
ATOM   4904  O   VAL   302     105.496  65.242  60.267  1.00  0.00           O  
ATOM   4905  N   LEU   303     104.658  63.711  58.851  1.00  0.00           N  
ATOM   4906  H   LEU   303     104.687  63.279  58.108  1.00  0.00           H  
ATOM   4907  CA  LEU   303     103.519  63.379  59.691  1.00  0.00           C  
ATOM   4908  HA  LEU   303     103.014  64.196  59.826  1.00  0.00           H  
ATOM   4909  CB  LEU   303     102.622  62.343  59.013  1.00  0.00           C  
ATOM   4910  HB2 LEU   303     103.182  61.638  58.652  1.00  0.00           H  
ATOM   4911  HB3 LEU   303     102.055  61.937  59.687  1.00  0.00           H  
ATOM   4912  CG  LEU   303     101.740  62.879  57.898  1.00  0.00           C  
ATOM   4913  HG  LEU   303     102.266  63.396  57.268  1.00  0.00           H  
ATOM   4914  CD1 LEU   303     101.109  61.723  57.141  1.00  0.00           C  
ATOM   4915 HD11 LEU   303     100.547  62.070  56.430  1.00  0.00           H  
ATOM   4916 HD12 LEU   303     101.806  61.167  56.759  1.00  0.00           H  
ATOM   4917 HD13 LEU   303     100.570  61.193  57.749  1.00  0.00           H  
ATOM   4918  CD2 LEU   303     100.675  63.773  58.514  1.00  0.00           C  
ATOM   4919 HD21 LEU   303     100.102  64.124  57.814  1.00  0.00           H  
ATOM   4920 HD22 LEU   303     100.142  63.258  59.139  1.00  0.00           H  
ATOM   4921 HD23 LEU   303     101.101  64.508  58.982  1.00  0.00           H  
ATOM   4922  C   LEU   303     103.965  62.853  61.031  1.00  0.00           C  
ATOM   4923  O   LEU   303     103.420  63.250  62.053  1.00  0.00           O  
ATOM   4924  N   VAL   304     104.977  61.993  61.033  1.00  0.00           N  
ATOM   4925  H   VAL   304     105.348  61.682  60.322  1.00  0.00           H  
ATOM   4926  CA  VAL   304     105.547  61.501  62.277  1.00  0.00           C  
ATOM   4927  HA  VAL   304     104.853  61.032  62.767  1.00  0.00           H  
ATOM   4928  CB  VAL   304     106.690  60.512  61.991  1.00  0.00           C  
ATOM   4929  HB  VAL   304     107.315  60.913  61.367  1.00  0.00           H  
ATOM   4930  CG1 VAL   304     107.426  60.190  63.266  1.00  0.00           C  
ATOM   4931 HG11 VAL   304     108.144  59.566  63.077  1.00  0.00           H  
ATOM   4932 HG12 VAL   304     107.796  61.005  63.641  1.00  0.00           H  
ATOM   4933 HG13 VAL   304     106.812  59.792  63.903  1.00  0.00           H  
ATOM   4934  CG2 VAL   304     106.118  59.245  61.380  1.00  0.00           C  
ATOM   4935 HG21 VAL   304     106.837  58.620  61.199  1.00  0.00           H  
ATOM   4936 HG22 VAL   304     105.489  58.843  61.999  1.00  0.00           H  
ATOM   4937 HG23 VAL   304     105.662  59.462  60.552  1.00  0.00           H
[truncated: 21,105,852 more chars]
