# Supplementary material for: Upgraded molecular models of the human KCNQ1 potassium channel
Source: PLoS One. 2019 Sep 13;14(9):e0220415. doi: 10.1371/journal.pone.0220415 (PMC6743773; doi:10.1371/journal.pone.0220415)
Supplement: S1 Input Files and Scripts — In addition, it contains a list of the used software resources and detailed method descriptions. (TAR.GZ) [file pone.0220415.s023.tar.gz › S1_Input_Files_and_Scripts/md_inputs/pip2.frcmod]

Force field modification file for PIP2 (Phosphatidyl-4,5-bisphosphate) with protonation at C4-phosphate (PI4) or C5-phosphate (PI5)
MASS

BOND
pA-oH    230.00     1.610    From Lipid17 v1.1  (parm99 OH-P)

ANGLE
oH-pA-oP    140.00    108.23    From Lipid17 v1.1  (parm99 O2-P -OH); raised to prevent simulation instabilities (see frcmod.phosaa10)
pA-oH-hO    140.00    108.50    From Lipid17 v1.1  (parm99 HO-OH-P); raised to prevent simulation instabilities (see Sticht et al., J.Mol.Mod., 2006 (frcmod.s1p))
oT-pA-oH     90.00    108.23    From OQ-P -OR (OH-P -OS) in frcmod.phosaa10
oP-pA-oP    140.00    119.90    From Lipid17 v1.0  (parm99 O2-P -O2)
oP-pA-oT    100.00    108.23    From Lipid17 v1.0  (parm99 O2-P -OS); same as in frcmod.phosaa10

DIHE
oT-cA-cA-oT   1         0.144            0.0           -3.                           From parm10.dat OS-CT-CT-OS
oT-cA-cA-oT   1         1.175            0.0            2.                           From parm10.dat OS-CT-CT-OS
hE-cA-cA-oH   1         0.0000           0.00          -3.00    SCEE=1.2 SCNB=2.0    From Lipid11 v1.0  (GAFF h1-c3-c3-oh)
hE-cA-cA-oH   1         0.2500           0.00           1.00    SCEE=1.2 SCNB=2.0    From Lipid11 v1.0  (GAFF h1-c3-c3-oh)
oH-cA-cA-oT   1         0.1440           0.00          -3.00    SCEE=1.2 SCNB=2.0    From Lipid11 v1.0  (GAFF os-c3-c3-oh)
oH-cA-cA-oT   1         1.1750           0.00           2.00    SCEE=1.2 SCNB=2.0    From Lipid11 v1.0  (GAFF os-c3-c3-oh)
hO-oH-pA-oP   3         0.7500           0.00           3.00    SCEE=1.2 SCNB=2.0    From Lipid17 v1.1  (parm99 X -OH-P -X )
hO-oH-pA-oT   3         0.7500           0.00           3.00    SCEE=1.2 SCNB=2.0    From Lipid17 v1.1  (parm99 X -OH-P -X )
cA-oT-pA-oH   1         0.2500           0.00          -3.00    SCEE=1.2 SCNB=2.0    From Lipid17 v1.1  (parm99 OH-P -OS-CT)
cA-oT-pA-oH   1         1.2000           0.00           2.00    SCEE=1.2 SCNB=2.0    From Lipid17 v1.1  (parm99 OH-P -OS-CT)
oH-cA-cA-oH   1         0.1440           0.00          -3.00    SCEE=1.2 SCNB=2.0    From Lipid11 v1.0  (GAFF oh-c3-c3-oh)
oH-cA-cA-oH   1         1.1750           0.00           2.00    SCEE=1.2 SCNB=2.0    From Lipid11 v1.0  (GAFF oh-c3-c3-oh)

IMPROPER

NONBON
