# Supplementary material for: Upgraded molecular models of the human KCNQ1 potassium channel
Source: PLoS One. 2019 Sep 13;14(9):e0220415. doi: 10.1371/journal.pone.0220415 (PMC6743773; doi:10.1371/journal.pone.0220415)
Supplement: S1 Input Files and Scripts — In addition, it contains a list of the used software resources and detailed method descriptions. (TAR.GZ) [file pone.0220415.s023.tar.gz › S1_Input_Files_and_Scripts/md_inputs/rc_ions.rsts]

# T213 OG1
 &rst
  ixpk= 0, nxpk= 0, iat= 3466, 93910, r1=2.26, r2=2.76, r3=2.96, r4=3.46, rk2=20.0, rk3=20.0, ir6=0, ialtd=0,
 &end
#
# T213 O
 &rst
  ixpk= 0, nxpk= 0, iat= 3469, 93910, r1=2.49, r2=2.99, r3=3.19, r4=3.69, rk2=20.0, rk3=20.0, ir6=0, ialtd=0,
 &end
 &rst
  ixpk= 0, nxpk= 0, iat= 3469, 93909, r1=2.06, r2=2.56, r3=2.76, r4=3.26, rk2=20.0, rk3=20.0, ir6=0, ialtd=0,
 &end
#
# I214 O
 &rst
  ixpk= 0, nxpk= 0, iat= 3488, 93909, r1=2.39, r2=2.89, r3=3.09, r4=3.59, rk2=20.0, rk3=20.0, ir6=0, ialtd=0,
 &end
 &rst
  ixpk= 0, nxpk= 0, iat= 3488, 93908, r1=2.16, r2=2.66, r3=2.86, r4=3.36, rk2=20.0, rk3=20.0, ir6=0, ialtd=0,
 &end
#
# G215 O
 &rst
  ixpk= 0, nxpk= 0, iat= 3495, 93908, r1=2.22, r2=2.72, r3=2.92, r4=3.42, rk2=20.0, rk3=20.0, ir6=0, ialtd=0,
 &end
 &rst
  ixpk= 0, nxpk= 0, iat= 3495, 93907, r1=2.65, r2=3.15, r3=3.35, r4=3.85, rk2=20.0, rk3=20.0, ir6=0, ialtd=0,
 &end
#
# Y216 O
 &rst
  ixpk= 0, nxpk= 0, iat= 3516, 93907, r1=2.04, r2=2.54, r3=2.74, r4=3.24, rk2=20.0, rk3=20.0, ir6=0, ialtd=0,
 &end
#
#############################################################################################################
#
# T481 OG1
 &rst
  ixpk= 0, nxpk= 0, iat= 7789, 93910, r1=2.26, r2=2.76, r3=2.96, r4=3.46, rk2=20.0, rk3=20.0, ir6=0, ialtd=0,
 &end
#
# T481 O
 &rst
  ixpk= 0, nxpk= 0, iat= 7792, 93910, r1=2.49, r2=2.99, r3=3.19, r4=3.69, rk2=20.0, rk3=20.0, ir6=0, ialtd=0,
 &end
 &rst
  ixpk= 0, nxpk= 0, iat= 7792, 93909, r1=2.06, r2=2.56, r3=2.76, r4=3.26, rk2=20.0, rk3=20.0, ir6=0, ialtd=0,
 &end
#
# I482 O
 &rst
  ixpk= 0, nxpk= 0, iat= 7811, 93909, r1=2.39, r2=2.89, r3=3.09, r4=3.59, rk2=20.0, rk3=20.0, ir6=0, ialtd=0,
 &end
 &rst
  ixpk= 0, nxpk= 0, iat= 7811, 93908, r1=2.16, r2=2.66, r3=2.86, r4=3.36, rk2=20.0, rk3=20.0, ir6=0, ialtd=0,
 &end
#
# G483 O
 &rst
  ixpk= 0, nxpk= 0, iat= 7818, 93908, r1=2.22, r2=2.72, r3=2.92, r4=3.42, rk2=20.0, rk3=20.0, ir6=0, ialtd=0,
 &end
 &rst
  ixpk= 0, nxpk= 0, iat= 7818, 93907, r1=2.65, r2=3.15, r3=3.35, r4=3.85, rk2=20.0, rk3=20.0, ir6=0, ialtd=0,
 &end
#
# Y484 O
 &rst
  ixpk= 0, nxpk= 0, iat= 7839, 93907, r1=2.04, r2=2.54, r3=2.74, r4=3.24, rk2=20.0, rk3=20.0, ir6=0, ialtd=0,
 &end
#
#############################################################################################################
#
# T749 OG1
 &rst
  ixpk= 0, nxpk= 0, iat= 12112, 93910, r1=2.26, r2=2.76, r3=2.96, r4=3.46, rk2=20.0, rk3=20.0, ir6=0, ialtd=0,
 &end
#
# T749 O
 &rst
  ixpk= 0, nxpk= 0, iat= 12115, 93910, r1=2.49, r2=2.99, r3=3.19, r4=3.69, rk2=20.0, rk3=20.0, ir6=0, ialtd=0,
 &end
 &rst
  ixpk= 0, nxpk= 0, iat= 12115, 93909, r1=2.06, r2=2.56, r3=2.76, r4=3.26, rk2=20.0, rk3=20.0, ir6=0, ialtd=0,
 &end
#
# I750 O
 &rst
  ixpk= 0, nxpk= 0, iat= 12134, 93909, r1=2.39, r2=2.89, r3=3.09, r4=3.59, rk2=20.0, rk3=20.0, ir6=0, ialtd=0,
 &end
 &rst
  ixpk= 0, nxpk= 0, iat= 12134, 93908, r1=2.16, r2=2.66, r3=2.86, r4=3.36, rk2=20.0, rk3=20.0, ir6=0, ialtd=0,
 &end
#
# G751 O
 &rst
  ixpk= 0, nxpk= 0, iat= 12141, 93908, r1=2.22, r2=2.72, r3=2.92, r4=3.42, rk2=20.0, rk3=20.0, ir6=0, ialtd=0,
 &end
 &rst
  ixpk= 0, nxpk= 0, iat= 12141, 93907, r1=2.65, r2=3.15, r3=3.35, r4=3.85, rk2=20.0, rk3=20.0, ir6=0, ialtd=0,
 &end
#
# Y752 O
 &rst
  ixpk= 0, nxpk= 0, iat= 12162, 93907, r1=2.04, r2=2.54, r3=2.74, r4=3.24, rk2=20.0, rk3=20.0, ir6=0, ialtd=0,
 &end
#
#############################################################################################################
#
# T1017 OG1
 &rst
  ixpk= 0, nxpk= 0, iat= 16435, 93910, r1=2.26, r2=2.76, r3=2.96, r4=3.46, rk2=20.0, rk3=20.0, ir6=0, ialtd=0,
 &end
#
# T1017 O
 &rst
  ixpk= 0, nxpk= 0, iat= 16438, 93910, r1=2.49, r2=2.99, r3=3.19, r4=3.69, rk2=20.0, rk3=20.0, ir6=0, ialtd=0,
 &end
 &rst
  ixpk= 0, nxpk= 0, iat= 16438, 93909, r1=2.06, r2=2.56, r3=2.76, r4=3.26, rk2=20.0, rk3=20.0, ir6=0, ialtd=0,
 &end
#
# I1018 O
 &rst
  ixpk= 0, nxpk= 0, iat= 16457, 93909, r1=2.39, r2=2.89, r3=3.09, r4=3.59, rk2=20.0, rk3=20.0, ir6=0, ialtd=0,
 &end
 &rst
  ixpk= 0, nxpk= 0, iat= 16457, 93908, r1=2.16, r2=2.66, r3=2.86, r4=3.36, rk2=20.0, rk3=20.0, ir6=0, ialtd=0,
 &end
#
# G1019 O
 &rst
  ixpk= 0, nxpk= 0, iat= 16464, 93908, r1=2.22, r2=2.72, r3=2.92, r4=3.42, rk2=20.0, rk3=20.0, ir6=0, ialtd=0,
 &end
 &rst
  ixpk= 0, nxpk= 0, iat= 16464, 93907, r1=2.65, r2=3.15, r3=3.35, r4=3.85, rk2=20.0, rk3=20.0, ir6=0, ialtd=0,
 &end
#
# Y1020 O
 &rst
  ixpk= 0, nxpk= 0, iat= 16485, 93907, r1=2.04, r2=2.54, r3=2.74, r4=3.24, rk2=20.0, rk3=20.0, ir6=0, ialtd=0,
 &end
#
