# Supplementary material for: Upgraded molecular models of the human KCNQ1 potassium channel
Source: PLoS One. 2019 Sep 13;14(9):e0220415. doi: 10.1371/journal.pone.0220415 (PMC6743773; doi:10.1371/journal.pone.0220415)
Supplement: S1 Input Files and Scripts — In addition, it contains a list of the used software resources and detailed method descriptions. (TAR.GZ) [file pone.0220415.s023.tar.gz › S1_Input_Files_and_Scripts/md_scripts/leap.in]

source leaprc.ff14SB
source leaprc.water.tip3p
source leaprc.lipid17
loadamberparams frcmod.ionsjc_tip3p
loadoff pip2.lib # library with PI4 and PI5 residue
loadamberparams pip2.frcmod # additional force field parameters for PI4 and PI4
kcnq1 = loadpdb kcnq1_rc_model_charmm_gui.pdb
set kcnq1 box { 154.184 153.915 111.806 }
saveamberparm kcnq1 kcnq1_rc_amber.prmtop kcnq1_rc_amber.inpcrd
quit
EOF
