# Supplementary material for: Upgraded molecular models of the human KCNQ1 potassium channel
Source: PLoS One. 2019 Sep 13;14(9):e0220415. doi: 10.1371/journal.pone.0220415 (PMC6743773; doi:10.1371/journal.pone.0220415)
Supplement: S1 Input Files and Scripts — In addition, it contains a list of the used software resources and detailed method descriptions. (TAR.GZ) [file pone.0220415.s023.tar.gz › S1_Input_Files_and_Scripts/md_scripts/runheat.sb]

#!/bin/tcsh
#SBATCH --account=csb_gpu
#SBATCH --partition=pascal
#SBATCH --mail-user=georg.kuenze@vanderbilt.edu
#SBATCH --mail-type=BEGIN,END,FAIL
#SBATCH --nodes=1
#SBATCH --ntasks=1
#SBATCH --gres=gpu:1
#SBATCH --mem=24G
#SBATCH --time=1-00:00:00
#SBATCH --job-name=runheat
#SBATCH --output=runheat.log

module restore amber

# Number of Amino Acids and number of Amino Acids + Lipids for this system
set numAA = 1072
set numAALip = 2773
@ lipidStart = $numAA + 1
@ wationStart = $numAALip + 1
set selIonFirst = 2962
set selIonLast = 2965

# Working directory for input/output files
set dirname = /md/kcnq1_rc/eq
cd $dirname

# Set name of prmtop file
set prmtop = "kcnq1_rc_amber.prmtop"

############################################
#####         Heat to 10K              #####
############################################

# Restraint forces
set ProBB = 10.0
set ProSC = 5.0
set LH = 2.5
set LT = 2.5
set Ion = 10.0
set selIon = 10.0

cat << EOF > heat50K.in
 Careful Lipid heating 50K - bad contacts assumed
 &cntrl
  imin=0,         ! Molecular dynamics
  ntx=1,          ! Positions read formatted with no initial velocities
  irest=0,        ! No restart
  ntc=2,          ! SHAKE on for bonds with hydrogen
  ntf=2,          ! No force evaluation for bonds with hydrogen
  tol=0.0000001,  ! SHAKE tolerance
  nstlim=1000,    ! Number of MD steps
  ntt=3,          ! Langevin dynamics
  gamma_ln=10000.0,   ! Collision frequency for Langevin dynamics
  ntr=1,          ! Restrain atoms using a harmonic potential (See the GROUP input below)
  ig=-1,          ! Random seed for Langevin dynamics
  ntpr=10,        ! Print energy information to mdout every ntpr steps
  ntwx=10,        ! Write to trajectory file every ntwx steps
  dt=0.001,       ! Timestep (ps)
  nmropt=1,       ! NMR restraints will be read (See TEMP0 control below)
  ntb=1,          ! Constant volume dynamics
  ntp=0,          ! No pressure scaling
  cut=10.0,       ! Cutoff for nonbonded interactions
 &end
 &wt 
  type='TEMP0',   ! Varies the target temperature TEMP0
  istep1=1,       ! Initial step
  istep2=500,     ! Final step
  value1=0.0,     ! Initial temp0 (K)
  value2=50.0,    ! final temp0 (K)
 &end
 &wt
  type='TEMP0',   ! Varies the target temperature TEMP0
  istep1=501,     ! Initial step
  istep2=1000,    ! Final step
  value1=50.0,    ! Initial temp0 (K)
  value2=50.0,    ! final temp0 (K)
 &end
 &wt
   type='END',
 &end             ! End of varying conditions
Protein backbone restraints
 $ProBB
FIND
* * M *
SEARCH
RES 1 $numAA
END
Protein non-main-chain restraints
 $ProSC
FIND
* * S *
* * B *
* * 3 *
* * E *
SEARCH
RES 1 $numAA
END
Lipid head restraints
 $LH
FIND
* * * PC
* * * PI4
* * * PI5
SEARCH
RES $lipidStart $numAALip
END
Lipid tail restraints
 $LT
FIND
* * * PA
* * * OL
* * * ST
* * * AR
SEARCH
RES $lipidStart $numAALip
END
Ion restraints
 $Ion
FIND
* * * Cl-
* * * K+
SEARCH
RES $wationStart 999999
END
Hold ions in selectivity filter fixed
 $selIon
RES $selIonFirst $selIonLast
END 
END               ! End GROUP input
EOF

pmemd.cuda -O -p $prmtop -c minall.crd -ref minall.crd -i heat50K.in -o heat50K.out -r heat50K.crd -x heat50K.nc

############################################
#####         Heat to 100K             #####
############################################

cat << EOF > heat100K.in
 Careful Lipid heating 100K
 &cntrl
  imin=0,         ! Molecular dynamics
  ntx=1,          ! Positions read formatted with no initial velocities
  irest=0,        ! No restart
  ntc=2,          ! SHAKE on for bonds with hydrogen
  ntf=2,          ! No force evaluation for bonds with hydrogen
  tol=0.0000001,  ! SHAKE tolerance
  nstlim=50000,   ! Number of MD steps
  ntt=3,          ! Langevin dynamics
  gamma_ln=1000.0,! Collision frequency for Langevin dynamics
  ntr=1,          ! Restrain atoms using a harmonic potential (See the GROUP input below)
  ig=-1,          ! Random seed for Langevin dynamics
  ntpr=1000,
  ntwx=1000,      ! Write to trajectory file every ntwx steps
  dt=0.001,       ! Timestep (ps) (was 2)
  nmropt=1,       ! NMR restraints will be read (See TEMP0 control below)
  ntb=1,          ! Constant volume dynamics
  ntp=0,          ! No pressure scaling
  cut=10.0,       ! Cutoff for nonbonded interactions
 &end
 &wt 
  type='TEMP0',   ! Varies the target temperature TEMP0
  istep1=1,       ! Initial step
  istep2=5000,    ! Final step
  value1=0.0,     ! Initial temp0 (K)
  value2=100.0,   ! final temp0 (K)
 &end
 &wt
  type='TEMP0',   ! Varies the target temperature TEMP0
  istep1=5001,    ! Initial step
  istep2=50000,   ! Final step
  value1=100.0,   ! Initial temp0 (K)
  value2=100.0,   ! final temp0 (K)
 &end
 &wt
  type='END',
 &end             ! End of varying conditions
Protein backbone restraints
 $ProBB
FIND
* * M *
SEARCH
RES 1 $numAA
END
Protein non-main-chain restraints
 $ProSC
FIND
* * S *
* * B *
* * 3 *
* * E *
SEARCH
RES 1 $numAA
END
Lipid head restraints
 $LH
FIND
* * * PC
* * * PI4
* * * PI5
SEARCH
RES $lipidStart $numAALip
END
Lipid tail restraints
 $LT
FIND
* * * PA
* * * OL
* * * ST
* * * AR
SEARCH
RES $lipidStart $numAALip
END
Ion restraints
 $Ion
FIND
* * * Cl-
* * * K+
SEARCH
RES $wationStart 999999
END
Hold ions in selectivity filter fixed
 $selIon
RES $selIonFirst $selIonLast
END 
END               ! End GROUP input
EOF

pmemd.cuda -O -p $prmtop -c heat50K.crd -ref heat50K.crd -i heat100K.in -o heat100K.out -r heat100K.crd -x heat100K.nc

############################################
#####      Initial Heat to 310K        #####
############################################

# Restraint forces
set ProBB = 10.0
set ProSC = 5.0
set LH = 2.5
set LT = 2.5
set Ion = 10.0
set selIon = 10.0

cat << EOF > heat310K-0.in
 Heating 310K constant pressure dynamics with protein and lipid restraints
 &cntrl
  imin=0,
  ntx=1,        ! Positions read formatted with no initial velocities
  irest=0,      ! No Restart
  ntc=2,
  ntf=2,
  tol=0.0000001,
  nstlim=200000,! Number of MD steps
  ntt=3,
  gamma_ln=100.0, 
  ntr=1,
  ig=-1,
  ntpr=2000,
  ntwr=2000,
  ntwx=2000,
  dt=0.001,
  nmropt=1,
  ntb=1,          ! Constant volume dynamics
  ntp=0,          ! No pressure scaling
  cut=10.0,       ! Cutoff for nonbonded interactions
 &end
 &wt
  type='TEMP0',
  istep1=1,
  istep2=20000,
  value1=50.0,
  value2=310.0,
 &end
 &wt
  type='TEMP0',
  istep1=20001,
  istep2=200000,
  value1=310.0,
  value2=310.0,
 &end
 &wt
  type='END',
 &end
Protein backbone restraints
 $ProBB
FIND
* * M *
SEARCH
RES 1 $numAA
END
Protein non-main-chain restraints
 $ProSC
FIND
* * S *
* * B *
* * 3 *
* * E *
SEARCH
RES 1 $numAA
END
Lipid head restraints
 $LH
FIND
* * * PC
* * * PI4
* * * PI5
SEARCH
RES $lipidStart $numAALip
END
Lipid tail restraints
 $LT
FIND
* * * PA
* * * OL
* * * ST
* * * AR
SEARCH
RES $lipidStart $numAALip
END
Ion restraints
 $Ion
FIND
* * * Cl-
* * * K+
SEARCH
RES $wationStart 999999
END
Hold ions in selectivity filter fixed
 $selIon
RES $selIonFirst $selIonLast
END 
END               ! End GROUP input
EOF

pmemd.cuda -O -p $prmtop -c heat100K.crd -ref heat100K.crd -i heat310K-0.in -o heat310K-0.out -r heat310K-0.crd -x heat310K-0.nc

############################################
#####           Heat to 310K 1         #####
############################################

# Restraint forces
set ProBB = 10.0
set ProSC = 5.0
set LH = 2.5
set LT = 2.5
set Ion = 10.0
set selIon = 10.0

cat << EOF > heat310K-1.in
 Heating 310K constant pressure dynamics with protein and lipid restraints
 &cntrl
  imin=0,
  ntx=1,        ! Positions read formatted with no initial velocities
  irest=0,      ! No Restart
  ntc=2,
  ntf=2,
  tol=0.0000001,
  nstlim=100000,! Number of MD steps
  ntt=3,
  gamma_ln=100.0, 
  ntr=1,
  ig=-1,
  ntpr=1000,
  ntwr=1000,
  ntwx=1000,
  dt=0.001,
  nmropt=1,
  ntb=2,        ! Constant pressure periodic boundary conditions
  ntp=2,        ! Anisotropic pressure coupling
  taup=2.0,     ! Pressure relaxation time (ps)
  cut=10.0,
 &end
 &wt
  type='TEMP0',
  istep1=1,
  istep2=20000,
  value1=50.0,
  value2=310.0,
 &end
 &wt
  type='TEMP0',
  istep1=20001,
  istep2=100000,
  value1=310.0,
  value2=310.0,
 &end
 &wt
  type='END',
 &end
Protein backbone restraints
 $ProBB
FIND
* * M *
SEARCH
RES 1 $numAA
END
Protein non-main-chain restraints
 $ProSC
FIND
* * S *
* * B *
* * 3 *
* * E *
SEARCH
RES 1 $numAA
END
Lipid head restraints
 $LH
FIND
* * * PC
* * * PI4
* * * PI5
SEARCH
RES $lipidStart $numAALip
END
Lipid tail restraints
 $LT
FIND
* * * PA
* * * OL
* * * ST
* * * AR
SEARCH
RES $lipidStart $numAALip
END
Ion restraints
 $Ion
FIND
* * * Cl-
* * * K+
SEARCH
RES $wationStart 999999
END
Hold ions in selectivity filter fixed
 $selIon
RES $selIonFirst $selIonLast
END 
END               ! End GROUP input
EOF

pmemd.cuda -O -p $prmtop -c heat310K-0.crd -ref heat310K-0.crd -i heat310K-1.in -o heat310K-1.out -r heat310K-1.crd -x heat310K-1.nc

############################################
#####           Heat to 310K 2         #####
############################################

# Restraint forces
set ProBB = 5.0
set ProSC = 2.5
set LH = 0.0
set LT = 1.0
set Ion = 0.0
set selIon = 10.0

cat << EOF > heat310K-2.in
 Heating 310K constant pressure dynamics with protein and lipid restraints
 &cntrl
  imin=0,
  ntx=1,        ! Positions read formatted with no initial velocities
  irest=0,      ! No Restart
  ntc=2,
  ntf=2,
  tol=0.0000001,
  nstlim=100000,! Number of MD steps
  ntt=3,
  gamma_ln=10.0, 
  ntr=1,
  ig=-1,
  ntpr=1000,
  ntwr=1000,
  ntwx=1000,
  dt=0.001,
  nmropt=1,
  ntb=2,        ! Constant pressure periodic boundary conditions
  ntp=2,        ! Anisotropic pressure coupling
  taup=2.0,     ! Pressure relaxation time (ps)
  cut=10.0,
 /
 &wt
  type='TEMP0',
  istep1=1,
  istep2=20000,
  value1=50.0,
  value2=310.0,
 &end
 &wt
  type='TEMP0',
  istep1=20001,
  istep2=100000,
  value1=310.0,
  value2=310.0,
 &end
 &wt
  type='END',
 &end
Protein backbone restraints
 $ProBB
FIND
* * M *
SEARCH
RES 1 $numAA
END
Protein non-main-chain restraints
 $ProSC
FIND
* * S *
* * B *
* * 3 *
* * E *
SEARCH
RES 1 $numAA
END
Lipid head restraints
 $LH
FIND
* * * PC
* * * PI4
* * * PI5
SEARCH
RES $lipidStart $numAALip
END
Lipid tail restraints
 $LT
FIND
* * * PA
* * * OL
* * * ST
* * * AR
SEARCH
RES $lipidStart $numAALip
END
Ion restraints
 $Ion
FIND
* * * Cl-
* * * K+
SEARCH
RES $wationStart 999999
END
Hold ions in selectivity filter fixed
 $selIon
RES $selIonFirst $selIonLast
END 
END               ! End GROUP input
EOF

pmemd.cuda -O -p $prmtop -c heat310K-1.crd -ref heat310K-1.crd -i heat310K-2.in -o heat310K-2.out -r heat310K-2.crd -x heat310K-2.nc

############################################
#####         Heat to 310K 3           #####
############################################

# Restraint forces
set ProBB = 2.5
set ProSC = 1.0
set LH = 0.0
set LT = 0.5
set Ion = 0.0
set selIon = 5.0

cat << EOF > heat310K-3.in
 Heating 310K constant pressure dynamics with protein and lipid restraints
 &cntrl
  imin=0,
  ntx=1,        ! Positions read formatted with no initial velocities
  irest=0,      ! No Restart
  ntc=2,
  ntf=2,
  tol=0.0000001,
  nstlim=100000,! Number of MD steps
  ntt=3,
  gamma_ln=10.0, 
  ntr=1,
  ig=-1,
  ntpr=1000,
  ntwr=1000,
  ntwx=1000,
  dt=0.001,
  nmropt=1,
  ntb=2,        ! Constant pressure periodic boundary conditions
  ntp=2,        ! Anisotropic pressure coupling
  taup=2.0,     ! Pressure relaxation time (ps)
  cut=10.0,
 &end
 &wt
  type='TEMP0',
  istep1=1,
  istep2=20000,
  value1=50.0,
  value2=310.0,
 &end
 &wt
  type='TEMP0',
  istep1=20001,
  istep2=100000,
  value1=310.0,
  value2=310.0,
 &end
 &wt
  type='END',
 &end
Protein backbone restraints
 $ProBB
FIND
* * M *
SEARCH
RES 1 $numAA
END
Protein non-main-chain restraints
 $ProSC
FIND
* * S *
* * B *
* * 3 *
* * E *
SEARCH
RES 1 $numAA
END
Lipid head restraints
 $LH
FIND
* * * PC
* * * PI4
* * * PI5
SEARCH
RES $lipidStart $numAALip
END
Lipid tail restraints
 $LT
FIND
* * * PA
* * * OL
* * * ST
* * * AR
SEARCH
RES $lipidStart $numAALip
END
Ion restraints
 $Ion
FIND
* * * Cl-
* * * K+
SEARCH
RES $wationStart 999999
END
Hold ions in selectivity filter fixed
 $selIon
RES $selIonFirst $selIonLast
END 
END               ! End GROUP input
EOF

pmemd.cuda -O -p $prmtop -c heat310K-2.crd -ref heat310K-2.crd -i heat310K-3.in -o heat310K-3.out -r heat310K-3.crd -x heat310K-3.nc

############################################
#####         Heat to 310K 4           #####
############################################

# Restraint forces
set ProBB = 1.0
set ProSC = 0.5
set LH = 0.0
set LT = 0.0
set Ion = 0.0
set selIon = 5.0

cat << EOF > heat310K-4.in
 Heating 310K constant pressure dynamics with protein and lipid restraints
 &cntrl
  imin=0,
  ntx=1,        ! Positions read formatted with no initial velocities
  irest=0,      ! No Restart
  ntc=2,
  ntf=2,
  tol=0.0000001,
  nstlim=100000,! Number of MD steps
  ntt=3,
  gamma_ln=1.0, 
  ntr=1,
  ig=-1,
  ntpr=1000,
  ntwr=1000,
  ntwx=1000,
  dt=0.001,
  nmropt=1,
  ntb=2,        ! Constant pressure periodic boundary conditions
  ntp=2,        ! Anisotropic pressure coupling
  taup=2.0,     ! Pressure relaxation time (ps)
  cut=10.0,
 &end
 &wt
  type='TEMP0',
  istep1=1,
  istep2=20000,
  value1=50.0,
  value2=310.0,
 &end
 &wt
  type='TEMP0',
  istep1=20001,
  istep2=100000,
  value1=310.0,
  value2=310.0,
 &end
 &wt
  type='END',
 &end
Protein backbone restraints
 $ProBB
FIND
* * M *
SEARCH
RES 1 $numAA
END
Protein non-main-chain restraints
 $ProSC
FIND
* * S *
* * B *
* * 3 *
* * E *
SEARCH
RES 1 $numAA
END
Lipid head restraints
 $LH
FIND
* * * PC
* * * PI4
* * * PI5
SEARCH
RES $lipidStart $numAALip
END
Lipid tail restraints
 $LT
FIND
* * * PA
* * * OL
* * * ST
* * * AR
SEARCH
RES $lipidStart $numAALip
END
Ion restraints
 $Ion
FIND
* * * Cl-
* * * K+
SEARCH
RES $wationStart 999999
END
Hold ions in selectivity filter fixed
 $selIon
RES $selIonFirst $selIonLast
END 
END               ! End GROUP input
EOF

pmemd.cuda -O -p $prmtop -c heat310K-3.crd -ref heat310K-3.crd -i heat310K-4.in -o heat310K-4.out -r heat310K-4.crd -x heat310K-4.nc

############################################
#####         Heat to 310K 5           #####
############################################

# Restraint forces
set ProBB = 0.5
set ProSC = 0.1
set LH = 0.0
set LT = 0.0
set Ion = 0.0
set selIon = 2.5

cat << EOF > heat310K-5.in
 Heating 310K constant pressure dynamics with protein and lipid restraints
 &cntrl
  imin=0,
  ntx=1,        ! Positions read formatted with no initial velocities
  irest=0,      ! No Restart
  ntc=2,
  ntf=2,
  tol=0.0000001,
  nstlim=100000,! Number of MD steps
  ntt=3,
  gamma_ln=1.0, 
  ntr=1,
  ig=-1,
  ntpr=1000,
  ntwr=1000,
  ntwx=1000,
  dt=0.001,
  nmropt=1,
  ntb=2,        ! Constant pressure periodic boundary conditions
  ntp=2,        ! Anisotropic pressure coupling
  taup=2.0,     ! Pressure relaxation time (ps)
  cut=10.0,
 &end
 &wt
  type='TEMP0',
  istep1=1,
  istep2=20000,
  value1=50.0,
  value2=310.0,
 &end
 &wt
  type='TEMP0',
  istep1=20001,
  istep2=100000,
  value1=310.0,
  value2=310.0,
 &end
 &wt
  type='END',
 &end
Protein backbone restraints
 $ProBB
FIND
* * M *
SEARCH
RES 1 $numAA
END
Protein non-main-chain restraints
 $ProSC
FIND
* * S *
* * B *
* * 3 *
* * E *
SEARCH
RES 1 $numAA
END
Lipid head restraints
 $LH
FIND
* * * PC
* * * PI4
* * * PI5
SEARCH
RES $lipidStart $numAALip
END
Lipid tail restraints
 $LT
FIND
* * * PA
* * * OL
* * * ST
* * * AR
SEARCH
RES $lipidStart $numAALip
END
Ion restraints
 $Ion
FIND
* * * Cl-
* * * K+
SEARCH
RES $wationStart 999999
END
Hold ions in selectivity filter fixed
 $selIon
RES $selIonFirst $selIonLast
END 
END               ! End GROUP input
EOF

pmemd.cuda -O -p $prmtop -c heat310K-4.crd -ref heat310K-4.crd -i heat310K-5.in -o heat310K-5.out -r heat310K-5.crd -x heat310K-5.nc

############################################
#####         Heat to 310K 6           #####
############################################

# Restraint forces
set ProBB = 0.1
set ProSC = 0.0
set LH = 0.0
set LT = 0.0
set Ion = 0.0
set selIon = 2.5

cat << EOF > heat310K-6.in
 Heating 310K constant pressure dynamics with protein and lipid restraints
 &cntrl
  imin=0,
  ntx=1,        ! Positions read formatted with no initial velocities
  irest=0,      ! No Restart
  ntc=2,
  ntf=2,
  tol=0.0000001,
  nstlim=100000, ! Number of MD steps
  ntt=3,
  gamma_ln=1.0, 
  ntr=1,
  ig=-1,
  ntpr=1000,
  ntwr=1000,
  ntwx=1000,
  dt=0.001,
  nmropt=1,
  ntb=2,        ! Constant pressure periodic boundary conditions
  ntp=2,        ! Anisotropic pressure coupling
  taup=2.0,     ! Pressure relaxation time (ps)
  cut=10.0,
 &end
 &wt
  type='TEMP0',
  istep1=1,
  istep2=20000,
  value1=50.0,
  value2=310.0,
 &end
 &wt
  type='TEMP0',
  istep1=20001,
  istep2=100000,
  value1=310.0,
  value2=310.0,
 &end
 &wt
  type='END',
 &end
Protein backbone restraints
 $ProBB
FIND
* * M *
SEARCH
RES 1 $numAA
END
Protein non-main-chain restraints
 $ProSC
FIND
* * S *
* * B *
* * 3 *
* * E *
SEARCH
RES 1 $numAA
END
Lipid head restraints
 $LH
FIND
* * * PC
* * * PI4
* * * PI5
SEARCH
RES $lipidStart $numAALip
END
Lipid tail restraints
 $LT
FIND
* * * PA
* * * OL
* * * ST
* * * AR
SEARCH
RES $lipidStart $numAALip
END
Ion restraints
 $Ion
FIND
* * * Cl-
* * * K+
SEARCH
RES $wationStart 999999
END
Hold ions in selectivity filter fixed
 $selIon
RES $selIonFirst $selIonLast
END 
END               ! End GROUP input
EOF

pmemd.cuda -O -p $prmtop -c heat310K-5.crd -ref heat310K-5.crd -i heat310K-6.in -o heat310K-6.out -r heat310K-6.crd -x heat310K-6.nc
