# Supplementary material for: Upgraded molecular models of the human KCNQ1 potassium channel
Source: PLoS One. 2019 Sep 13;14(9):e0220415. doi: 10.1371/journal.pone.0220415 (PMC6743773; doi:10.1371/journal.pone.0220415)
Supplement: S1 Input Files and Scripts — In addition, it contains a list of the used software resources and detailed method descriptions. (TAR.GZ) [file pone.0220415.s023.tar.gz › S1_Input_Files_and_Scripts/md_scripts/runhold.sb]

#!/bin/tcsh
#SBATCH --account=csb_gpu
#SBATCH --partition=pascal
#SBATCH --mail-user=georg.kuenze@vanderbilt.edu
#SBATCH --mail-type=BEGIN,END,FAIL
#SBATCH --nodes=1
#SBATCH --ntasks=1
#SBATCH --gres=gpu:1
#SBATCH --mem=24G
#SBATCH --time=5-00:00:00
#SBATCH --job-name=runhold
#SBATCH --output=runhold.log

module restore amber

# Number of Amino Acids and number of Amino Acids + Lipids for this system
set numAA = 1072
set numAALip = 2773
@ lipidStart = $numAA + 1
@ wationStart = $numAALip + 1

# Working directory for input/output files
set dirname = /md/kcnq1_rc/eq
cd $dirname

# Set name of prmtop file
set prmtop = "kcnq1_rc_amber.prmtop"

# Set restraint file
set RST = "rc_ions.rsts"

cat << EOF > hold.in
 Lipid production 310K 1s with restraints
 &cntrl
  imin=0,
  ntx=5,
  irest=1, 
  ntc=2,
  ntf=2,
  ntr=1,
  tol=0.0000001,
  nstlim=1000000,
  ntt=3,
  gamma_ln=1.0,
  temp0=310.0,
  ntpr=5000,
  ntwr=5000,
  ntwx=5000,
  dt=0.001,
  ig=-1, 
  ntb=2,
  ntp=2,
  cut=10.0,
  ioutfm=1,
  ntxo=2,
  nmropt=1,       ! Read the weight change information below
  pencut=-0.001,  ! Print all restraints by setting cutoff to small number
  restraint_wt=1,                      ! Cartesian restraint force
  restraintmask=":1-$numAA@CA",        ! Cartesian restraint mask
 /
 &ewald
  skinnb=5, ! Increase skinnb to avoid skinnb errors
 /
 &wt
  type="REST",    ! Vary the restraint weight
  istep1=1,       ! First step
  istep2=100000,  ! Final step
  value1=0.0,     ! Weight at first step
  value2=1.0,     ! Weight at final step
 /
 &wt
  type="REST",    ! Vary the restraint weight
  istep1=100001,  ! First step
  istep2=2000000, ! Final step
  value1=1.0,     ! Weight at first step
  value2=1.0,     ! Weight at final step
 /
 &wt
  type="END"
 /
DISANG=$RST
LISTOUT=POUT
LISTIN=POUT
EOF

pmemd.cuda -O -i hold.in -o hold_1.out -p $prmtop -c heat310K-6.crd -r hold_1.crd -ref heat310K-6.crd -x hold_1.nc

pmemd.cuda -O -i hold.in -o hold_2.out -p $prmtop -c hold_1.crd -r hold_2.crd -ref hold_1.crd -x hold_2.nc

pmemd.cuda -O -i hold.in -o hold_3.out -p $prmtop -c hold_2.crd -r hold_3.crd -ref hold_2.crd -x hold_3.nc

pmemd.cuda -O -i hold.in -o hold_4.out -p $prmtop -c hold_3.crd -r hold_4.crd -ref hold_3.crd -x hold_4.nc

pmemd.cuda -O -i hold.in -o hold_5.out -p $prmtop -c hold_4.crd -r hold_5.crd -ref hold_4.crd -x hold_5.nc

cat << EOF > hold.in
 Lipid production 310K 2s with weaker restraints
 &cntrl
  imin=0,
  ntx=5,
  irest=1, 
  ntc=2,
  ntf=2,
  ntr=1,
  tol=0.0000001,
  nstlim=2000000,
  ntt=3,
  gamma_ln=1.0,
  temp0=310.0,
  ntpr=5000,
  ntwr=5000,
  ntwx=5000,
  dt=0.001,
  ig=-1, 
  ntb=2,
  ntp=2,
  cut=10.0,
  ioutfm=1,
  ntxo=2,
  nmropt=1,       ! Read the weight change information below
  pencut=-0.001,  ! Print all restraints by setting cutoff to small number
  restraint_wt=0.5,                    ! Cartesian restraint force
  restraintmask=":1-$numAA@CA",        ! Cartesian restraint mask
 /
 &ewald
  skinnb=5, ! Increase skinnb to avoid skinnb errors
 /
 &wt
  type="REST",    ! Vary the restraint weight
  istep1=1,       ! First step
  istep2=100000,  ! Final step
  value1=0.0,     ! Weight at first step
  value2=1.0,     ! Weight at final step
 /
 &wt
  type="REST",    ! Vary the restraint weight
  istep1=100001,  ! First step
  istep2=2000000, ! Final step
  value1=1.0,     ! Weight at first step
  value2=1.0,     ! Weight at final step
 /
 &wt
  type="END"
 /
DISANG=$RST
LISTOUT=POUT
LISTIN=POUT
EOF

pmemd.cuda -O -i hold.in -o hold_6.out -p $prmtop -c hold_5.crd -r hold_6.crd -ref hold_5.crd -x hold_6.nc

cat << EOF > hold.in
 Lipid production 310K 3s with weaker restraints
 &cntrl
  imin=0,
  ntx=5,
  irest=1, 
  ntc=2,
  ntf=2,
  ntr=1,
  tol=0.0000001,
  nstlim=3000000,
  ntt=3,
  gamma_ln=1.0,
  temp0=310.0,
  ntpr=5000,
  ntwr=5000,
  ntwx=5000,
  dt=0.001,
  ig=-1, 
  ntb=2,
  ntp=2,
  cut=10.0,
  ioutfm=1,
  ntxo=2,
  nmropt=1,       ! Read the weight change information below
  pencut=-0.001,  ! Print all restraints by setting cutoff to small number
  restraint_wt=0.1,                    ! Cartesian restraint force
  restraintmask=":1-$numAA@CA",        ! Cartesian restraint mask
 /
 &ewald
  skinnb=5, ! Increase skinnb to avoid skinnb errors
 /
 &wt
  type="REST",    ! Vary the restraint weight
  istep1=1,       ! First step
  istep2=100000,  ! Final step
  value1=0.0,     ! Weight at first step
  value2=1.0,     ! Weight at final step
 /
 &wt
  type="REST",    ! Vary the restraint weight
  istep1=100001,  ! First step
  istep2=2000000, ! Final step
  value1=1.0,     ! Weight at first step
  value2=1.0,     ! Weight at final step
 /
 &wt
  type="END"
 /
DISANG=$RST
LISTOUT=POUT
LISTIN=POUT
EOF

pmemd.cuda -O -i hold.in -o hold_7.out -p $prmtop -c hold_6.crd -r hold_7.crd -ref hold_6.crd -x hold_7.nc

cat << EOF > hold.in
 Lipid production 310K 5s with very weak restraints
 &cntrl
  imin=0,
  ntx=5,
  irest=1, 
  ntc=2,
  ntf=2,
  ntr=1,
  tol=0.0000001,
  nstlim=5000000,
  ntt=3,
  gamma_ln=1.0,
  temp0=310.0,
  ntpr=5000,
  ntwr=5000,
  ntwx=5000,
  dt=0.001,
  ig=-1, 
  ntb=2,
  ntp=2,
  cut=10.0,
  ioutfm=1,
  ntxo=2,
  nmropt=1,       ! Read the weight change information below
  pencut=-0.001,  ! Print all restraints by setting cutoff to small number
  restraint_wt=0.01,                   ! Cartesian restraint force
  restraintmask=":1-$numAA@CA",        ! Cartesian restraint mask
 /
 &ewald
  skinnb=5, ! Increase skinnb to avoid skinnb errors
 /
 &wt
  type="REST",    ! Vary the restraint weight
  istep1=1,       ! First step
  istep2=100000,  ! Final step
  value1=0.0,     ! Weight at first step
  value2=1.0,     ! Weight at final step
 /
 &wt
  type="REST",    ! Vary the restraint weight
  istep1=100001,  ! First step
  istep2=2000000, ! Final step
  value1=1.0,     ! Weight at first step
  value2=1.0,     ! Weight at final step
 /
 &wt
  type="END"
 /
DISANG=$RST
LISTOUT=POUT
LISTIN=POUT
EOF

pmemd.cuda -O -i hold.in -o hold_8.out -p $prmtop -c hold_7.crd -r hold_8.crd -ref hold_7.crd -x hold_8.nc
