# Supplementary material for: Upgraded molecular models of the human KCNQ1 potassium channel
Source: PLoS One. 2019 Sep 13;14(9):e0220415. doi: 10.1371/journal.pone.0220415 (PMC6743773; doi:10.1371/journal.pone.0220415)
Supplement: S1 Input Files and Scripts — In addition, it contains a list of the used software resources and detailed method descriptions. (TAR.GZ) [file pone.0220415.s023.tar.gz › S1_Input_Files_and_Scripts/md_scripts/runmin.sb]

#!/bin/tcsh
#SBATCH --account=csb_gpu
#SBATCH --partition=pascal
#SBATCH --mail-user=georg.kuenze@vanderbilt.edu
#SBATCH --mail-type=BEGIN,END,FAIL
#SBATCH --nodes=1
#SBATCH --ntasks=1
#SBATCH --gres=gpu:1
#SBATCH --mem=24G
#SBATCH --time=04:00:00
#SBATCH --job-name=runmin
#SBATCH --output=runmin.log

module restore amber

# Number of Amino Acids and number of Amino Acids + Lipids for this system
set numAA = 1072
set numAALip = 2773
@ lipidStart = $numAA + 1
@ wationStart = $numAALip + 1
set selIonFirst = 2962
set selIonLast = 2965

# Working directory for input/output files
set dirname = /md/kcnq1_rc/eq
cd $dirname

# Set prmtop and initial crd file
set prmtop = "kcnq1_rc_amber.prmtop"
set startcrd = "kcnq1_rc_amber.inpcrd"

############################################
#####           Minimization           #####
############################################

cat > minlip.in << EOF
Initial minimization
 &cntrl
  ntx    = 1,       irest  = 0,       ntrx   = 1,      ntxo   = 1,
  ntpr   = 20,      ntwx   = 0,       ntwv   = 0,      ntwe   = 0,

  ntf    = 1,       ntb    = 1,
  es_cutoff = 10.0, 
  vdw_cutoff = 10.0,

  ibelly = 0,       ntr    = 1,

  imin   = 1,
  maxcyc = 15000,
  ncyc   = 5000,
  ntmin  = 1,       dx0    = 0.1,     drms   = 0.0001,

  ntc    = 1,       tol    = 0.00001,

 &end
Hold protein fixed
1000.0
RES   1 $numAA
END
Hold Water/ions fixed
1000.0
RES	$wationStart 999999
END
Hold ions in selectivity filter fixed
1000.0
RES $selIonFirst $selIonLast
END 
END
EOF

cat > minsolv.in << EOG
Initial minimization
 &cntrl
  ntx    = 1,       irest  = 0,       ntrx   = 1,      ntxo   = 1,
  ntpr   = 20,      ntwx   = 0,       ntwv   = 0,      ntwe   = 0,

  ntf    = 1,       ntb    = 1,
  es_cutoff = 10.0, 
  vdw_cutoff = 10.0,

  ibelly = 0,       ntr    = 1,

  imin   = 1,
  maxcyc = 15000,
  ncyc   = 5000,
  ntmin  = 1,       dx0    = 0.1,     drms   = 0.0001,

  ntc    = 1,       tol    = 0.00001,

 &end
Hold protein fixed
1000.0
RES   1 $numAA
END
Hold ions in selectivity filter fixed
1000.0
RES $selIonFirst $selIonLast
END 
END
EOG

# Minimization script with solvent restraints
cat > minpro.in << EOH
Initial minimization
 &cntrl
  ntx    = 1,       irest  = 0,       ntrx   = 1,      ntxo   = 1,
  ntpr   = 20,      ntwx   = 0,       ntwv   = 0,      ntwe   = 0,

  ntf    = 1,       ntb    = 1,
  cut    = 10.0,     nsnb   = 10,

  ibelly = 0,       ntr    = 1,

  imin   = 1,
  maxcyc = 10000,
  ncyc   = 2000,
  ntmin  = 1,       dx0    = 0.1,     drms   = 0.0001,

  ntc    = 1,       tol    = 0.000001,

 &end
Hold solvent fixed
1000.0
RES   $lipidStart 9999999
END
Hold ions in selectivity filter fixed
1000.0
RES $selIonFirst $selIonLast
END 
END
EOH

# Minimization script with no restraints
cat > minall.in << EOI
Initial minimization
 &cntrl
  ntx    = 1,       irest  = 0,       ntrx   = 1,      ntxo   = 1,
  ntpr   = 20,      ntwx   = 0,       ntwv   = 0,      ntwe   = 0,

  ntf    = 1,       ntb    = 1,
  es_cutoff = 10.0,  nsnb   = 10,
  vdw_cutoff = 10.0,

  ibelly = 0,       ntr    = 1,

  imin   = 1,
  maxcyc = 10000,
  ncyc   = 500,
  ntmin  = 1,       dx0    = 0.1,     dxm    = 0.5,     drms   = 0.0001,

  ntc    = 1,       tol    = 0.000001,

 &end
Hold ions in selectivity filter fixed
1000.0
RES $selIonFirst $selIonLast
END 
END
EOI

# Minimize the lipid
pmemd.cuda -O \
	-i minlip.in \
	-o minlip.out \
	-p $prmtop \
	-c $startcrd \
	-ref $startcrd \
	-r minlip.crd

# Minimize the solvent
pmemd.cuda -O \
	-i minsolv.in \
	-o minsolv.out \
	-p $prmtop \
	-c minlip.crd \
	-ref minlip.crd \
	-r minsolv.crd

# Minimize the protein
pmemd.cuda -O \
	-i minpro.in \
	-o minpro.out \
	-p $prmtop \
	-ref minsolv.crd \
	-c minsolv.crd \
	-r minpro.crd

# Minimize everything
pmemd.cuda -O \
	-i minall.in \
	-o minall.out \
	-p $prmtop \
	-ref minpro.crd \
	-c minpro.crd \
	-r minall.crd
