# Supplementary material for: Upgraded molecular models of the human KCNQ1 potassium channel
Source: PLoS One. 2019 Sep 13;14(9):e0220415. doi: 10.1371/journal.pone.0220415 (PMC6743773; doi:10.1371/journal.pone.0220415)
Supplement: S1 Input Files and Scripts — In addition, it contains a list of the used software resources and detailed method descriptions. (TAR.GZ) [file pone.0220415.s023.tar.gz › S1_Input_Files_and_Scripts/md_scripts/runprod.sb]

#!/bin/tcsh
#SBATCH --account=csb_gpu
#SBATCH --partition=pascal
#SBATCH --mail-user=georg.kuenze@vanderbilt.edu
#SBATCH --mail-type=FAIL,END
#SBATCH --nodes=1
#SBATCH --ntasks=2
#SBATCH --gres-flags=enforce-binding
#SBATCH --gres=gpu:2
#SBATCH --mem=24G
#SBATCH --time=5-00:00:00
#SBATCH --job-name=rc_prod1
#SBATCH --output=prod.%j.log

setenv BASE_DIR /md/kcnq1_rc_amber

module restore amber

setenv LD_LIBRARY_PATH $LD_LIBRARY_PATH\:/dors/meilerlab/apps/Linux2/x86_64/lib64/\:/dors/csb/apps/intel/composer_xe_2013_sp1.3.174/compiler/lib/intel64/\:/dors/csb/apps/amber14-tools15/lib/

echo "Running on nodes:"
echo $SLURM_NODELIST

# Working directory for input/output files
set dirname = $BASE_DIR/prod1/
cd $dirname

set prmtopfile = "kcnq1_rc_amber.prmtop"

# Set restraint file
set RST = "rc_ions.rsts"

cat << EOF > prod.in
 Production, 310K 10ns
 &cntrl
  imin=0,          ! Molecular dynamics
  ntx=5,           ! Positions and velocities read NetCDF (or formatted)
  irest=1,         ! Restart calculation
  ntc=2,           ! SHAKE on for bonds with hydrogen
  ntf=2,           ! No force evaluation for bonds with hydrogen
  tol=0.0000001,   ! SHAKE tolerance
  nstlim=5000000,  ! Number of MD steps
  ntt=3,           ! Langevin dynamics
  gamma_ln=1.0,    ! Collision frequency for Langevin dyn.
  temp0=310.0,     ! Simulation temperature (K)
  ntpr=7500,       ! Print to mdout every ntpr steps
  ntwr=7500,       ! Write a restart file every ntwr steps
  ntwx=7500,       ! Write to trajectory file every ntwx steps
  dt=0.002,        ! Timestep (ps)
  ig=-1,           ! Random seed for Langevin dynamics
  ntb=2,           ! Constant pressure periodic boundary conditions
  ntp=2,           ! Anisotropic pressure coupling
  cut=10.0,        ! Nonbonded cutoff (Angstroms)
  ioutfm=1,        ! Write binary NetCDF trajectory
  ntxo=2,          ! Write binary restart file
  barostat=2,      ! Use Monte Carlo barostat (Amber 14+)
  ntr=1,
  nmropt=1,       ! Read the weight change information below
  pencut=-0.001,  ! Print all restraints by setting cutoff to small number
 /
 &wt
  type="REST",    ! Vary the restraint weight
  istep1=1,       ! First step
  istep2=5000000, ! Final step
  value1=1.0,     ! Weight at first step
  value2=1.0,     ! Weight at final step
 /
 &wt
  type="END"
 /
DISANG=$RST
LISTOUT=POUT
LISTIN=POUT
EOF

foreach run ( 1 2 3 4 5 )
#foreach run ( 6 7 8 9 10 )
#foreach run ( 11 12 13 14 15 )
#foreach run ( 16 17 18 19 20 )
#foreach run ( 21 22 23 24 25 )
#foreach run ( 26 27 28 29 30 )
#foreach run ( 31 32 33 34 35 )
#foreach run ( 36 37 38 39 40 )
	@ pcnt = $run - 1
	set prev = `echo $pcnt | awk '{printf( "%04d", $0)'}`
	set run = `echo $run | awk '{printf( "%04d", $0)'}`

	if ( -e prod.${prev}.crd) then

		echo -n "Starting pmemd.cuda.MPI at "
		date

		echo -n "srun pmemd.cuda.MPI -O -i prod.in -p ${prmtopfile} -c prod.${prev}.crd -o prod.${run}.out "
		echo "-r prod.${run}.crd -x prod.${run}.nc"

		srun pmemd.cuda.MPI -O -i prod.in -p ${prmtopfile} -c prod.${prev}.crd -o prod.${run}.out \
			-r prod.${run}.crd -x prod.${run}.nc

		echo -n "\npmemd.cuda.MPI ended at "
		date

		@ count = `/dors/csb/apps/amber14-tools15/bin/ncdump -h prod.${run}.nc \
			| grep frame\ =\ UNLIMITED | grep -o "[0-9]* cur" | awk '{print $1}'`
		echo pmemd.cuda.MPI produced $count frames in prod.${run}.nc 

		/dors/csb/apps/amber14-tools15/bin/cpptraj -p ${prmtopfile} -y prod.${run}.crd -x prod.${run}.pdb

	endif
end
