# Supplementary material for: Upgraded molecular models of the human KCNQ1 potassium channel
Source: PLoS One. 2019 Sep 13;14(9):e0220415. doi: 10.1371/journal.pone.0220415 (PMC6743773; doi:10.1371/journal.pone.0220415)
Supplement: S1 Input Files and Scripts — In addition, it contains a list of the used software resources and detailed method descriptions. (TAR.GZ) [file pone.0220415.s023.tar.gz › S1_Input_Files_and_Scripts/README.txt]

This directory contains input data and scripts that were used to create the results in the manuscript 'Upgraded molecular models of the human KCNQ1 potassium channel' by G. Kuenze et al (2019). In addition, it contains a list of the used software resources and detailed method descriptions.

Included Files:

1)Method Descriptions:

* S1_software_resources_and_methods_details.pdf			List of used software and detailed method descriptions
* S1_software_resources_and_methods_details.docx		List of used software and detailed method descriptions

2)Rosetta inputs and scripts:

* rosetta_inputs/Q1_open.fasta							Sequence of human KCNQ1 in FASTA format
* rosetta_inputs/Q1_open.psipred_ss2					Secondary structure prediction file for human KCNQ1
* rosetta_inputs/Q1_open.symm							Symmetry definition file for human KCNQ1
* rosetta_inputs/Q1_open_A.span							Membrane span file for chain A of human KCNQ1
* rosetta_inputs/Q1_open_frags.200.3mers				3mer fragment file for human KCNQ1
* rosetta_inputs/Q1_open_frags.200.9mers				9mer fragment file for human KCNQ1
* rosetta_inputs/stage1_membrane.wts					Weights file for stage1 of RosettaCM
* rosetta_inputs/stage2_membrane.wts					Weights file for stage2 of RosettaCM
* rosetta_inputs/stage3_rlx_membrane.wts				Weights file for stage3 of RosettaCM
* rosetta_inputs/C122Y.resfile							Example resfile used for modeling KCNQ1 mutants
* rosetta_inputs/min_soft1.wts.patch					Weights patch file applied in energy calculation of KCNQ1 mutants
* rosetta_inputs/min_soft2.wts.patch					Additional weights patch file applied in energy calculation of KCNQ1 mutants

* rosetta_scripts/rosetta.cm.xml						Rosetta XML script for comparative modeling
* rosetta_scripts/rosettacm.options						Rosetta options file for comparative modeling
* rosetta_scripts/relax.options							Rosetta options file for FastRelax
* rosetta_scripts/flexddG.wt.xml						Rosetta XML script for energy calculation of wild type KCNQ1 with FlexddG protocol
* rosetta_scripts/flexddG.mut.xml						Rosetta XML script for energy calculation of mutant KCNQ1 with FlexddG protocol
* rosetta_scripts/flexddG.options						Rosetta options file for energy calculation of wild type and mutant KCNQ1 with FlexddG protocol

3)MD inputs and scripts

* md_inputs/pip2.lib									Leap library object file for PIP2 lipid head group
* md_inputs/pip2.frcmod									Leap force field modification file for PIP2 lipid head group
* md_inputs/kcnq1_rc_amber.pdb							PDB file of human closed state KCNQ1 in POPC/PIP2 bilayer (+WAT,K+,Cl-) as input for Leap
* md_inputs/kcnq1_rc_amber.prmtop						Amber topology file of human closed state KCNQ1
* md_inputs/kcnq1_rc_amber_protein.prmtop				Amber topology file of human closed state KCNQ1 (without water, ions, lipids) (to be used with S2_MDtraj.nc trajectory file)
* md_inputs/kcnq1_rc_amber.inpcrd						Amber coordinate file of human closed state KCNQ1
* md_inputs/kcnq1_ao_amber.pdb							PDB file of human open state KCNQ1 in POPC/PIP2 bilayer (+WAT,K+,Cl-) as input for Leap
* md_inputs/kcnq1_ao_amber.prmtop						Amber topology file of human open state KCNQ1
* md_inputs/kcnq1_ao_amber_protein.prmtop				Amber topology file of human open state KCNQ1
* md_inputs/kcnq1_ao_amber.inpcrd						Amber coordinate file of human open state KCNQ1 (without water, ions, lipids) (to be used with S1_MDtraj.nc trajectory file)
* md_inputs/kcnq1_ac_amber.pdb							PDB file of human activated/closed state KCNQ1 in POPC bilayer (+WAT,K+,Cl-) as input for Leap
* md_inputs/kcnq1_ac_amber.prmtop						Amber topology file of human KCNQ1 in activated/closed state
* md_inputs/kcnq1_ac_amber_protein.prmtop				Amber topology file of human KCNQ1 in activated/closed state (without water, ions, lipids) (to be used with S2_MDtraj.nc trajectory file)
* md_inputs/kcnq1_ac_amber.inpcrd						Amber coordinate file of human KCNQ1 in activated/closed state
* md_inputs/rc_ions.rsts								Amber restraint file for ions in selectivity filter in model of human closed state KCNQ1
* md_inputs/ao_ions.rsts								Amber restraint file for ions in selectivity filter in model of human open state KCNQ1
* md_inputs/ac_ions.rsts								Amber restraint file for ions in selectivity filter in model of human activated/closed KCNQ1

* md_scripts/leap.in									Leap input file for creation of Amber topology and coordinate files
* md_scripts/runmin.sb									Slurm input script for minimization of MD system with Amber
* md_scripts/runheat.sb									Slurm input script for heating of MD system with Amber
* md_scripts/runhold.sb									Slurm input script for equilibration of MD system with Amber
* md_scripts/runprod.sb									Slurm input script for production MD run with Amber
