# Supplementary material for: Upgraded molecular models of the human KCNQ1 potassium channel
Source: PLoS One. 2019 Sep 13;14(9):e0220415. doi: 10.1371/journal.pone.0220415 (PMC6743773; doi:10.1371/journal.pone.0220415)
Supplement: S1 Input Files and Scripts — In addition, it contains a list of the used software resources and detailed method descriptions. (TAR.GZ) [file pone.0220415.s023.tar.gz › S1_Input_Files_and_Scripts/rosetta_inputs/Q1_open.psipred_ss2]

# PSIPRED VFORMAT (PSIPRED V2.6 by David Jones)

   1 V H   0.100  0.800  0.100
   2 L H   0.100  0.800  0.100
   3 A H   0.100  0.800  0.100
   4 R H   0.100  0.800  0.100
   5 T H   0.100  0.800  0.100
   6 H H   0.172  0.773  0.007
   7 V H   0.022  0.976  0.000
   8 Q H   0.015  0.984  0.000
   9 G H   0.006  0.992  0.000
  10 R H   0.007  0.989  0.001
  11 V H   0.004  0.994  0.001
  12 Y H   0.005  0.994  0.001
  13 N H   0.014  0.961  0.004
  14 F H   0.045  0.912  0.012
  15 L H   0.273  0.451  0.134
  16 E C   0.478  0.327  0.145
  17 R C   0.907  0.022  0.013
  18 P C   0.967  0.064  0.005
  19 T C   0.982  0.049  0.010
  20 G C   0.954  0.045  0.019
  21 W H   0.140  0.687  0.142
  22 K H   0.196  0.657  0.055
  23 C H   0.132  0.604  0.207
  24 F H   0.059  0.645  0.166
  25 V H   0.026  0.819  0.104
  26 Y H   0.031  0.854  0.064
  27 H H   0.028  0.890  0.081
  28 F H   0.029  0.907  0.062
  29 A H   0.003  0.969  0.083
  30 V H   0.012  0.902  0.127
  31 F H   0.010  0.805  0.106
  32 L H   0.001  0.996  0.004
  33 I H   0.003  0.997  0.000
  34 V H   0.006  0.987  0.002
  35 L H   0.003  0.996  0.000
  36 V H   0.003  0.998  0.000
  37 C H   0.007  0.995  0.000
  38 L H   0.008  0.996  0.000
  39 I H   0.006  0.997  0.000
  40 F H   0.004  0.997  0.000
  41 S H   0.010  0.991  0.001
  42 V H   0.017  0.982  0.002
  43 L H   0.083  0.942  0.005
  44 S H   0.317  0.612  0.028
  45 T H   0.312  0.677  0.008
  46 I C   0.707  0.366  0.022
  47 E C   0.836  0.223  0.001
  48 Q C   0.792  0.205  0.003
  49 Y C   0.750  0.247  0.003
  50 A C   0.794  0.207  0.002
  51 A C   0.673  0.301  0.004
  52 L C   0.755  0.262  0.004
  53 A H   0.283  0.641  0.006
  54 T H   0.336  0.668  0.005
  55 G H   0.123  0.877  0.012
  56 T H   0.124  0.879  0.008
  57 L H   0.021  0.975  0.003
  58 F H   0.009  0.986  0.004
  59 W H   0.005  0.994  0.002
  60 M H   0.007  0.990  0.003
  61 E H   0.010  0.989  0.001
  62 I H   0.017  0.982  0.003
  63 V H   0.007  0.993  0.004
  64 L H   0.006  0.996  0.004
  65 V H   0.003  0.997  0.003
  66 V H   0.002  0.998  0.004
  67 F H   0.005  0.993  0.007
  68 F H   0.008  0.988  0.008
  69 G H   0.007  0.992  0.003
  70 T H   0.007  0.990  0.001
  71 E H   0.010  0.981  0.002
  72 Y H   0.012  0.987  0.005
  73 V H   0.019  0.979  0.011
  74 V H   0.012  0.988  0.012
  75 R H   0.007  0.983  0.018
  76 L H   0.003  0.978  0.032
  77 W H   0.003  0.907  0.172
  78 S H   0.025  0.707  0.151
  79 A H   0.189  0.714  0.023
  80 G H   0.216  0.730  0.027
  81 C C   0.903  0.339  0.042
  82 R C   0.839  0.083  0.039
  83 S C   0.668  0.290  0.024
  84 K C   0.721  0.226  0.039
  85 Y C   0.732  0.226  0.038
  86 V C   0.764  0.176  0.049
  87 G C   0.720  0.230  0.054
  88 L H   0.346  0.641  0.031
  89 W H   0.401  0.563  0.044
  90 G H   0.136  0.860  0.022
  91 R H   0.053  0.947  0.012
  92 L H   0.028  0.962  0.011
  93 R H   0.015  0.987  0.005
  94 F H   0.025  0.970  0.011
  95 A H   0.056  0.945  0.007
  96 R H   0.411  0.627  0.007
  97 K C   0.758  0.241  0.010
  98 P H   0.476  0.698  0.006
  99 I H   0.421  0.620  0.021
 100 S H   0.072  0.872  0.051
 101 I H   0.012  0.989  0.003
 102 I H   0.017  0.984  0.003
 103 D H   0.007  0.994  0.002
 104 L H   0.002  0.999  0.001
 105 I H   0.003  0.999  0.000
 106 V H   0.012  0.991  0.003
 107 V H   0.032  0.986  0.003
 108 V H   0.059  0.969  0.000
 109 A H   0.053  0.956  0.000
 110 S H   0.038  0.972  0.001
 111 M H   0.022  0.979  0.004
 112 V H   0.011  0.982  0.010
 113 V H   0.008  0.969  0.026
 114 L H   0.010  0.892  0.126
 115 C H   0.017  0.833  0.206
 116 V H   0.136  0.432  0.387
 117 G C   0.815  0.046  0.049
 118 S C   0.878  0.051  0.027
 119 K C   0.902  0.068  0.026
 120 G C   0.803  0.202  0.013
 121 Q C   0.581  0.424  0.028
 122 V C   0.579  0.313  0.158
 123 F C   0.492  0.392  0.111
 124 A H   0.068  0.868  0.043
 125 T H   0.011  0.988  0.004
 126 S H   0.016  0.980  0.002
 127 A H   0.008  0.991  0.001
 128 I H   0.007  0.995  0.001
 129 R H   0.008  0.995  0.001
 130 G H   0.004  0.998  0.000
 131 I H   0.006  0.997  0.002
 132 R H   0.004  0.998  0.001
 133 F H   0.004  0.998  0.001
 134 L H   0.004  0.997  0.002
 135 Q H   0.006  0.995  0.003
 136 I H   0.011  0.991  0.007
 137 L H   0.019  0.976  0.016
 138 R H   0.025  0.960  0.024
 139 M H   0.017  0.957  0.033
 140 L H   0.022  0.877  0.100
 141 H H   0.044  0.746  0.157
 142 V H   0.168  0.542  0.250
 143 D H   0.220  0.657  0.098
 144 R C   0.547  0.438  0.094
 145 Q C   0.588  0.352  0.062
 146 G C   0.740  0.219  0.024
 147 G C   0.658  0.334  0.008
 148 T H   0.054  0.935  0.002
 149 W H   0.030  0.973  0.000
 150 R H   0.010  0.991  0.000
 151 L H   0.004  0.997  0.000
 152 L H   0.005  0.995  0.000
 153 G H   0.004  0.996  0.000
 154 S H   0.003  0.997  0.000
 155 V H   0.003  0.997  0.000
 156 V H   0.003  0.998  0.000
 157 F H   0.003  0.997  0.000
 158 I H   0.005  0.997  0.000
 159 H H   0.008  0.994  0.000
 160 R H   0.014  0.991  0.000
 161 Q H   0.028  0.982  0.000
 162 E H   0.022  0.985  0.000
 163 L H   0.013  0.992  0.000
 164 I H   0.009  0.994  0.000
 165 T H   0.004  0.997  0.000
 166 T H   0.003  0.998  0.000
 167 L H   0.003  0.998  0.000
 168 Y H   0.003  0.998  0.000
 169 I H   0.005  0.997  0.000
 170 G H   0.006  0.997  0.000
 171 F H   0.005  0.997  0.000
 172 L H   0.004  0.998  0.000
 173 G H   0.003  0.998  0.000
 174 L H   0.005  0.997  0.000
 175 I H   0.014  0.992  0.000
 176 F H   0.050  0.972  0.001
 177 S H   0.121  0.907  0.004
 178 S H   0.137  0.903  0.013
 179 Y H   0.234  0.815  0.019
 180 F H   0.077  0.790  0.148
 181 V H   0.029  0.928  0.087
 182 Y H   0.019  0.868  0.151
 183 L H   0.008  0.738  0.383
 184 A H   0.021  0.573  0.265
 185 E C   0.475  0.177  0.105
 186 K C   0.676  0.111  0.009
 187 D C   0.643  0.122  0.154
 188 A C   0.812  0.076  0.066
 189 V C   0.865  0.059  0.054
 190 N C   0.897  0.081  0.028
 191 E C   0.901  0.094  0.025
 192 S C   0.925  0.079  0.021
 193 G C   0.936  0.064  0.022
 194 R C   0.954  0.051  0.025
 195 V C   0.952  0.030  0.036
 196 E C   0.951  0.023  0.041
 197 F C   0.915  0.016  0.058
 198 G C   0.884  0.019  0.116
 199 S C   0.168  0.042  0.769
 200 Y H   0.081  0.854  0.015
 201 A H   0.085  0.852  0.002
 202 D H   0.101  0.877  0.006
 203 A H   0.157  0.481  0.142
 204 L H   0.112  0.805  0.044
 205 W H   0.050  0.830  0.202
 206 W H   0.030  0.664  0.264
 207 G H   0.026  0.743  0.395
 208 V H   0.030  0.630  0.450
 209 V H   0.015  0.604  0.361
 210 T H   0.020  0.660  0.388
 211 V H   0.038  0.693  0.141
 212 T H   0.155  0.644  0.033
 213 T C   0.383  0.040  0.493
 214 I C   0.621  0.041  0.306
 215 G C   0.815  0.043  0.152
 216 Y C   0.893  0.039  0.076
 217 G C   0.911  0.040  0.055
 218 D C   0.893  0.052  0.061
 219 K C   0.848  0.050  0.118
 220 V C   0.773  0.023  0.218
 221 P C   0.853  0.024  0.143
 222 Q C   0.896  0.030  0.083
 223 T C   0.792  0.135  0.071
 224 W C   0.246  0.682  0.016
 225 V H   0.255  0.767  0.008
 226 G H   0.067  0.929  0.007
 227 K H   0.026  0.975  0.005
 228 T H   0.005  0.995  0.002
 229 I H   0.003  0.998  0.000
 230 A H   0.002  0.999  0.000
 231 S H   0.002  0.998  0.001
 232 C H   0.002  0.999  0.000
 233 F H   0.004  0.999  0.000
 234 S H   0.006  0.997  0.000
 235 V H   0.007  0.997  0.000
 236 F H   0.017  0.993  0.000
 237 A H   0.063  0.974  0.000
 238 I H   0.008  0.997  0.000
 239 S H   0.004  0.997  0.000
 240 F H   0.014  0.985  0.001
 241 F H   0.033  0.959  0.005
 242 A H   0.184  0.812  0.012
 243 L H   0.247  0.767  0.011
 244 P H   0.099  0.865  0.013
 245 A H   0.021  0.876  0.014
 246 G H   0.097  0.898  0.019
 247 I H   0.112  0.660  0.273
 248 L H   0.096  0.563  0.356
 249 G H   0.132  0.353  0.354
 250 S H   0.181  0.647  0.108
 251 G H   0.116  0.843  0.002
 252 F H   0.046  0.909  0.001
 253 A H   0.026  0.962  0.000
 254 L H   0.007  0.994  0.000
 255 K H   0.009  0.994  0.000
 256 V H   0.018  0.985  0.000
 257 Q H   0.009  0.994  0.000
 258 Q H   0.006  0.996  0.000
 259 K H   0.012  0.991  0.000
 260 Q H   0.019  0.986  0.000
 261 R H   0.012  0.991  0.000
 262 Q H   0.014  0.990  0.000
 263 K H   0.015  0.988  0.000
 264 H H   0.029  0.977  0.000
 265 F H   0.063  0.938  0.001
 266 N H   0.135  0.857  0.001
 267 R H   0.272  0.727  0.006
 268 Q C   0.723  0.289  0.010
 269 I C   0.986  0.015  0.009
 270 P C   0.838  0.000  0.000
