# Supplementary material for: Upgraded molecular models of the human KCNQ1 potassium channel
Source: PLoS One. 2019 Sep 13;14(9):e0220415. doi: 10.1371/journal.pone.0220415 (PMC6743773; doi:10.1371/journal.pone.0220415)
Supplement: S1 Input Files and Scripts — In addition, it contains a list of the used software resources and detailed method descriptions. (TAR.GZ) [file pone.0220415.s023.tar.gz › S1_Input_Files_and_Scripts/rosetta_inputs/Q1_open.symm]

symmetry_name q1_open_1_ABCD__4
E = 4*VRT0_base + 4*(VRT0_base:VRT3_base) + 2*(VRT0_base:VRT2_base)
anchor_residue COM
virtual_coordinates_start
xyz VRT0  0.9932051,0.1158535,-0.0110264  -0.1159163,0.9932452,-0.0052415  0.6095967,0.5654669,-2.3864697
xyz VRT0_base  0.9932051,0.1158535,-0.0110264  -0.1159163,0.9932452,-0.0052415  -21.1842889,-1.9767037,-2.1445185
xyz VRT1  -0.1159163,0.9932452,-0.0052415  -0.9932051,-0.1158535,0.0110264  0.6095967,0.5654669,-2.3864697
xyz VRT1_base  -0.1159163,0.9932452,-0.0052415  -0.9932051,-0.1158535,0.0110264  3.1531466,-21.2292973,-2.2714553
xyz VRT2  -0.9932051,-0.1158535,0.0110264  0.1159163,-0.9932452,0.0052415  0.6095967,0.5654669,-2.3864697
xyz VRT2_base  -0.9932051,-0.1158535,0.0110264  0.1159163,-0.9932452,0.0052415  22.4034822,3.1076375,-2.6284208
xyz VRT3  0.1159163,-0.9932452,0.0052415  0.9932051,0.1158535,-0.0110264  0.6095967,0.5654669,-2.3864697
xyz VRT3_base  0.1159163,-0.9932452,0.0052415  0.9932051,0.1158535,-0.0110264  -1.9339533,22.3602311,-2.5014841
xyz VRT  0.0000000,-0.9999790,0.0064844  0.9999465,-0.0000671,-0.0103444  0.6095967,-0.4344586,-2.3799857
virtual_coordinates_stop
connect_virtual JUMP0_to_com VRT0 VRT0_base
connect_virtual JUMP0_to_subunit VRT0_base SUBUNIT
connect_virtual JUMP1_to_com VRT1 VRT1_base
connect_virtual JUMP1_to_subunit VRT1_base SUBUNIT
connect_virtual JUMP2_to_com VRT2 VRT2_base
connect_virtual JUMP2_to_subunit VRT2_base SUBUNIT
connect_virtual JUMP3_to_com VRT3 VRT3_base
connect_virtual JUMP3_to_subunit VRT3_base SUBUNIT
connect_virtual JUMP0 VRT VRT0
connect_virtual JUMP1 VRT0 VRT1
connect_virtual JUMP2 VRT0 VRT2
connect_virtual JUMP3 VRT0 VRT3
set_dof JUMP0_to_com x(21.9429856499586)
set_dof JUMP0_to_subunit angle_x angle_y angle_z
set_jump_group JUMPGROUP2 JUMP0_to_com JUMP1_to_com JUMP2_to_com JUMP3_to_com
set_jump_group JUMPGROUP3 JUMP1_to_subunit JUMP3_to_subunit JUMP0_to_subunit JUMP2_to_subunit
