# Supplementary material for: Upgraded molecular models of the human KCNQ1 potassium channel
Source: PLoS One. 2019 Sep 13;14(9):e0220415. doi: 10.1371/journal.pone.0220415 (PMC6743773; doi:10.1371/journal.pone.0220415)
Supplement: S1 Input Files and Scripts — In addition, it contains a list of the used software resources and detailed method descriptions. (TAR.GZ) [file pone.0220415.s023.tar.gz › S1_Input_Files_and_Scripts/rosetta_inputs/Q1_open_A.span]

TM region prediction for q1_open_A.span predicted using OCTOPUS
6 270
antiparallel
n2c
  23    43    23    43
  57    77    57    77
  96   116    96   116
 124   144   124   144
 162   182   162   182
 227   247   227   247
