# Supplementary material for: Upgraded molecular models of the human KCNQ1 potassium channel
Source: PLoS One. 2019 Sep 13;14(9):e0220415. doi: 10.1371/journal.pone.0220415 (PMC6743773; doi:10.1371/journal.pone.0220415)
Supplement: S1 Input Files and Scripts — In addition, it contains a list of the used software resources and detailed method descriptions. (TAR.GZ) [file pone.0220415.s023.tar.gz › S1_Input_Files_and_Scripts/rosetta_inputs/Q1_open_frags.200.3mers]

position:            1 neighbors:          200

 1ots A   422 I H  -62.934  -31.959  177.897
 1ots A   423 L H  -71.224  -59.078  173.071
 1ots A   424 P H  -45.338  -45.335 -174.887

 2asb A    41 V E -130.300  135.011  172.112
 2asb A    42 I E -100.348  109.232  177.722
 2asb A    43 P L  -61.188  154.211 -179.138

 1l5w A   347 L L  -92.544    2.130  178.714
 1l5w A   348 M L  -63.704  137.190 -174.432
 1l5w A   349 P H  -55.709  -32.733 -173.666

 2gv9 A   731 L H  -62.337  -35.346  177.878
 2gv9 A   732 L H  -70.894  -45.405  172.939
 2gv9 A   733 S H  -51.282  -42.921  177.421

 3e0j A   301 V E -105.965  130.892  179.505
 3e0j A   302 M E -117.313  140.006  176.384
 3e0j A   303 P L  -72.158  152.004 -176.892

 2gj4 A   368 V L -112.742   -2.392 -175.580
 2gj4 A   369 L L  -66.766  120.381 -175.223
 2gj4 A   370 P H  -58.538  -36.512 -175.375

 3idw A    35 M H  -94.355   -3.325 -171.212
 3idw A    36 M H  -60.319  -41.125  177.968
 3idw A    37 P H  -55.438  -27.959 -172.030

 1px5 A   148 V E  -75.695  120.385 -178.325
 1px5 A   149 L E -121.678  107.083  174.443
 1px5 A   150 P E  -69.625  134.898 -175.966

 3mk4 A   286 I H  -73.185  -31.094 -174.454
 3mk4 A   287 I H  -55.951  -54.547 -177.009
 3mk4 A   288 P H  -67.431  -22.436  174.456

 1w25 A   374 I E  -93.558  130.393 -175.190
 1w25 A   375 M E -124.153  102.622  179.290
 1w25 A   376 P L  -61.554  151.436  172.853

 1ygp A   407 V L  -99.592  -66.907 -177.768
 1ygp A   408 M L  -75.399  130.872 -177.159
 1ygp A   409 Q H  -52.560  -33.985 -173.092

 3l5o A   183 I H  -98.266  -51.066 -165.303
 3l5o A   184 L H  -61.718  -40.224 -178.655
 3l5o A   185 P H  -54.752  -26.365 -173.200

 3nrh A    45 I H  -73.671  -39.914 -172.462
 3nrh A    46 L H  -57.777  -55.560 -176.709
 3nrh A    47 P H  -63.870  -30.552  176.782

 3q7c A   227 V L  -75.668  -45.650 -174.773
 3q7c A   228 L L  -95.628  142.322  176.922
 3q7c A   229 P L  -73.055  149.426 -176.321

 3bux B    65 L H  -60.331  -48.890 -170.808
 3bux B    66 L H  -70.419  -49.935  172.522
 3bux B    67 P H  -48.603  -43.593  179.869

 2gel A    38 I H  -63.322  -55.286 -170.924
 2gel A    39 L H  -56.401  -55.070 -175.032
 2gel A    40 P H  -61.580  -33.650  175.688

 2qjy A   407 I H  -58.393  -53.700 -174.832
 2qjy A   408 L H  -60.396  -53.485 -179.011
 2qjy A   409 P H  -54.044  -37.541 -179.672

 3op0 A    40 L H  -70.181  -40.496 -169.992
 3op0 A    41 L H  -60.557  -53.399 -178.457
 3op0 A    42 P H  -68.407  -29.792  176.958

 1ppj C   184 I H  -77.677  -40.964 -167.752
 1ppj C   185 L H  -51.246  -45.184 -177.941
 1ppj C   186 P H  -53.777  -35.154 -178.377

 2ffm A    74 V H  -81.280  -48.579 -167.376
 2ffm A    75 L H  -61.511  -43.844  178.118
 2ffm A    76 P H  -54.887  -39.896 -178.299

 3npg A   161 I H  -99.525  -31.290 -172.710
 3npg A   162 L H  -59.757  -39.798 -179.899
 3npg A   163 P H  -60.170  -20.152 -166.421

 1tf5 A    64 L H  -90.249   -0.234 -177.905
 1tf5 A    65 L H  -49.799  -57.294 -172.343
 1tf5 A    66 V H  -59.861  -47.722 -176.805

 3iay A   596 I H  -91.060  -44.116 -176.515
 3iay A   597 L H  -56.551  -43.464  173.940
 3iay A   598 P H  -53.200  -36.496 -179.120

 3njc A    39 V H  -56.682  -51.692 -174.251
 3njc A    40 L H  -58.210  -59.156 -173.573
 3njc A    41 P H  -66.645  -24.053  174.215

 3ag3 B    67 I H  -72.607  -47.194 -174.800
 3ag3 B    68 L H  -59.165  -51.256  173.604
 3ag3 B    69 P H  -49.647  -46.979 -177.869

 2bl2 A    60 L H  -90.781   -9.839 -171.583
 2bl2 A    61 L H  -61.778  -44.893 -177.001
 2bl2 A    62 P H  -85.396    8.530 -176.577

 2i46 A   122 L E  -97.363  124.842  176.794
 2i46 A   123 L E  -94.771  154.363 -173.540
 2i46 A   124 P E  -70.696  -23.933 -177.547

 2olr A   222 L H  -79.936  -42.874 -164.156
 2olr A   223 L L  -71.956  -48.191 -179.689
 2olr A   224 P H  -58.054  -31.723  177.380

 3hts B    53 V L  -87.461  -56.243 -165.777
 3hts B    54 L H  -58.400  -40.759 -176.193
 3hts B    55 P H  -55.136  -25.850 -175.459

 1l6x A   114 T E  -88.416  137.765 -177.362
 1l6x A   115 L E -129.944  132.379  177.983
 1l6x A   116 P L  -71.363  167.346  178.822

 3k63 A    32 L L -116.626  130.931  172.611
 3k63 A    33 L L  -74.473  141.685  174.474
 3k63 A    34 P H  -47.219  -37.493  179.127

 2p6p A   276 V H -100.978  -20.008 -175.561
 2p6p A   277 A H  -56.173  -43.169 -178.051
 2p6p A   278 P H  -55.894  -28.803 -172.005

 2p12 A    63 L E  -89.998  122.999 -177.019
 2p12 A    64 L E -120.801   88.857 -173.459
 2p12 A    65 P H  -57.963  -42.227 -170.099

 2jc9 A   502 L L -114.997  150.057  172.873
 2jc9 A   503 M L  -79.950  159.543 -177.936
 2jc9 A   504 P H  -51.690  -43.543 -176.160

 2bb6 A   277 L H  -83.775  -44.937 -168.292
 2bb6 A   278 L H  -57.094  -44.621  175.792
 2bb6 A   279 P H  -48.930  -47.620 -178.163

 3g7s A   251 V E  -93.738  135.795  169.523
 3g7s A   252 M E -119.058  126.192 -174.443
 3g7s A   253 G L  -59.069  -34.259  175.627

 3pgg A    27 I L -108.847  109.942  170.622
 3pgg A    28 L L  -64.842  130.130 -179.195
 3pgg A    29 P H  -50.004  -39.353  179.262

 2xes A    89 I H  -83.251  -33.474 -170.056
 2xes A    90 L H  -53.801  -45.544 -177.979
 2xes A    91 P H  -52.385  -33.813 -172.112

 1hh2 P   160 R E  -89.958  136.399  167.332
 1hh2 P   161 L E -108.917  101.411 -174.439
 1hh2 P   162 P E  -61.216  141.847  175.775

 1d2t A    30 L H  -69.965  -56.908 -172.818
 1d2t A    31 L L  -75.539  143.718  168.316
 1d2t A    32 P L  -67.145  164.069  174.253

 2nq5 A   179 L H  -91.401  -19.873 -173.852
 2nq5 A   180 L H  -51.661  -52.012 -176.752
 2nq5 A   181 P H  -62.288  -26.034  178.869

 3q9l A    85 I E -120.244  128.879  171.631
 3q9l A    86 L E -107.174  103.425 -173.765
 3q9l A    87 P L  -76.316  154.423  176.913

 2ijr A   172 I L -105.000  -53.347  167.540
 2ijr A   173 I L -106.187  129.121 -174.742
 2ijr A   174 P L  -74.317  141.703  169.879

 2p10 A    88 V H -113.948  -43.945 -169.685
 2p10 A    89 L H  -60.029  -45.559 -169.015
 2p10 A    90 P H  -76.980  -15.674 -179.463

 2i6e A    78 A E -107.613  154.077  172.538
 2i6e A    79 L E  -64.885  136.351 -168.433
 2i6e A    80 P E  -78.771  -14.990 -170.272

 3no6 A   153 M H -111.255  -11.696 -172.048
 3no6 A   154 A L  -65.915  -36.983 -174.982
 3no6 A   155 P H  -56.058  -32.809 -169.559

 3p5j B   121 L H  -84.758  -15.954 -173.423
 3p5j B   122 L H  -64.081  -43.949 -168.531
 3p5j B   123 H H  -60.793  -19.829 -179.459

 2rau A    55 I E -110.429  120.255 -179.228
 2rau A    56 L E  -91.988  121.226  178.673
 2rau A    57 P L  -63.558  163.358  177.193

 3fd9 A    39 M H  -86.914  -35.616 -173.071
 3fd9 A    40 L L -101.264  130.480  172.305
 3fd9 A    41 P L  -54.976  152.938  179.998

 2pmv A   253 I H -116.943  -19.998 -173.895
 2pmv A   254 L H  -63.981  -45.607  177.003
 2pmv A   255 P H  -52.196  -51.255  179.731

 1rzh H    65 I E  -86.266  118.028 -173.828
 1rzh H    66 L E  -74.952  140.686 -179.700
 1rzh H    67 P H  -56.749  148.070  171.154

 3lyg A    58 I H  -75.981  -44.598  172.480
 3lyg A    59 L L  -90.610  147.519 -176.327
 3lyg A    60 P L  -68.860  155.017 -179.319

 2pg4 A    17 I H  -75.151  -47.148 -169.156
 2pg4 A    18 L H  -65.045  -53.176  175.701
 2pg4 A    19 P H  -54.108  -40.344  178.910

 2vk9 A   287 F L  -88.483  155.631  175.458
 2vk9 A   288 L E -129.981  165.562  179.815
 2vk9 A   289 P L  -52.572  144.983 -173.837

 2c4m A   337 V L  -98.352  -23.244 -177.914
 2c4m A   338 L L -100.586  149.872  173.726
 2c4m A   339 T L  -60.511  -72.877  174.641

 3gt5 A    18 T H  -65.207  -44.779  178.482
 3gt5 A    19 M H  -61.750  -33.369  177.521
 3gt5 A    20 A H  -63.113  -29.935  178.857

 3h6e A   197 R H  -77.693  -26.532 -169.462
 3h6e A   198 F E  -73.841  143.376  171.820
 3h6e A   199 A L  -62.638  155.698 -179.068

 2p0w A   226 I E -101.599  124.147 -172.313
 2p0w A   227 L L  -62.225  150.040 -161.226
 2p0w A   228 T H  -54.085  -44.052 -174.784

 2ipc A    60 L H  -86.738   -6.021 -174.360
 2ipc A    61 L H  -51.364  -53.711 -178.834
 2ipc A    62 P H  -50.951  -52.036 -176.480

 2vve A    26 L E  -81.867  -48.341  178.933
 2vve A    27 L E -128.038  129.389  177.276
 2vve A    28 P L  -76.044  162.689  170.148

 1jmu B   156 L H  -55.477  -40.126  174.241
 1jmu B   157 L L -136.939  159.595 -177.318
 1jmu B   158 P L  -55.078  112.239  177.676

 1wte A    80 I H  -66.484  -50.917 -174.472
 1wte A    81 L H  -60.029  -53.501  178.743
 1wte A    82 P H  -58.450  -52.608 -166.315

 2p3p A    82 I E  -91.652  128.016  175.894
 2p3p A    83 L E -115.979  140.957 -176.863
 2p3p A    84 P E  -74.515  111.301  169.403

 1hk8 A    49 M H -102.072  -33.644 -170.372
 1hk8 A    50 V L  -95.660  130.681  178.937
 1hk8 A    51 P L  -50.071  140.032 -172.259

 3nci A   470 V H  -62.928  -33.584 -177.463
 3nci A   471 V H  -68.950  -54.736  173.246
 3nci A   472 P H  -49.649  -44.660 -174.062

 1jdp A    15 L E -114.609   92.461 -179.975
 1jdp A    16 L E -137.254  158.075 -178.612
 1jdp A    17 P L  -64.788  137.239  173.412

 2bde A   452 L L   74.137  114.829 -179.259
 2bde A   453 L L  -94.127  163.991 -174.827
 2bde A   454 A L  -54.999  -36.849 -175.854

 1u1j A   184 I H -101.645  -23.747 -176.699
 1u1j A   185 L H  -61.659  -43.783  178.845
 1u1j A   186 P H  -53.027  -37.425 -177.834

 2ane A    20 V E -117.474  124.991  174.193
 2ane A    21 L E -107.002  114.809 -179.781
 2ane A    22 P E  -74.026  133.288  176.433

 3eb2 A   239 L H  -67.591  -32.280 -177.090
 3eb2 A   240 W L  -60.642  -24.134 -177.893
 3eb2 A   241 R H  -59.233  -28.052  179.677

 1xmx A    18 V H -102.120  -48.774 -170.093
 1xmx A    19 T H  -52.058  -45.532 -179.206
 1xmx A    20 P H  -54.995  -36.215 -177.442

 1vkf A   134 V E -106.480  131.193  176.411
 1vkf A   135 L E -132.038  145.389   -2.694
 1vkf A   136 P L  -75.210  170.977 -175.598

 1k8k E    21 L E  -74.579   73.292 -172.960
 1k8k E    22 L L  -81.732  142.388  177.806
 1k8k E    23 P L  -67.145  152.296  176.764

 3a6p A   772 L H  -98.539   -6.247 -173.161
 3a6p A   773 L H  -60.819  -44.547 -176.254
 3a6p A   774 D H  -56.062  -40.883 -175.377

 2be1 A   262 L E  -97.226  135.083  171.966
 2be1 A   263 V E -134.948  156.459 -176.384
 2be1 A   264 P E  -62.138  142.014  173.149

 1bob A   222 I E -104.162  130.056 -175.186
 1bob A   223 F L  -60.992  143.721 -167.300
 1bob A   224 P H  -53.901  -42.843 -175.784

 2xhz A   115 L H  -87.544  -17.142 -171.449
 2xhz A   116 I H  -63.839  -46.394  176.500
 2xhz A   117 P H  -50.564  -49.166 -179.900

 2yha A    85 L E  -99.903  115.318  175.566
 2yha A    86 L E  -85.403  151.090  177.078
 2yha A    87 P L  -68.228  -20.740  179.775

 3ifu A    34 L L  -68.730  146.493  174.424
 3ifu A    35 L L  -71.156  158.150 -167.310
 3ifu A    36 P L  -76.429    9.980 -179.865

 1pz1 A   189 V H  -71.160  -50.509 -179.527
 1pz1 A   190 L H  -64.992  -51.663  175.517
 1pz1 A   191 P H  -51.041  -40.957  178.707

 1hyq A    82 V E -134.289  134.886  176.082
 1hyq A    83 V E -128.885  111.716 -179.848
 1hyq A    84 P E  -77.188  132.342  177.594

 2qrd E    27 V H  -84.765  -14.830 -175.478
 2qrd E    28 L L  -78.175  144.868  176.654
 2qrd E    29 P L  -62.477  157.619  177.295

 3ag3 A   247 I H -113.033  -19.627  177.894
 3ag3 A   248 L H  -53.994  -56.099  178.832
 3ag3 A   249 P H  -62.065  -24.820  170.031

 2ns2 A    93 V E  -97.497  122.868  179.405
 2ns2 A    94 L E  -87.692  164.069  175.699
 2ns2 A    95 P L  -48.680  138.635 -169.860

 2j69 A    94 L L  -81.332  -56.153 -171.898
 2j69 A    95 L L  -90.226  147.337  179.645
 2j69 A    96 P L  -75.039  159.382 -179.397

 3q31 A   172 L H  -59.553  -45.022 -176.524
 3q31 A   173 L H  -61.256  -51.484 -176.138
 3q31 A   174 D H  -63.319  -35.176  174.316

 2dfa A    24 I H  -84.305  -35.694 -174.139
 2dfa A    25 F L  -52.334  -48.051 -177.407
 2dfa A    26 P L  -68.307   -5.276 -178.426

 2xu2 A    30 S H  -87.652  -24.380 -170.824
 2xu2 A    31 M H  -58.239  -47.996 -173.654
 2xu2 A    32 P H  -75.700   -7.024 -176.147

 3pc3 A   347 I E  -83.001  127.803  174.262
 3pc3 A   348 L E -106.618   99.644 -164.807
 3pc3 A   349 P L  -61.920  -53.027 -169.907

 3r84 A    78 L E -105.916  140.133  177.487
 3r84 A    79 L L  -71.560  123.314  175.044
 3r84 A    80 P L  -57.238  157.378  178.414

 2a6a A    49 L H  -67.850  -43.504  175.721
 2a6a A    50 P H  -50.083  -47.202  179.073
 2a6a A    51 V H  -62.858  -43.889  178.244

 3oti A   296 L H  -65.459  -50.642 -170.288
 3oti A   297 L H  -70.319  -14.840  175.318
 3oti A   298 R L  -50.700  -35.799 -172.483

 1hus A    11 V L -124.972  170.329 -178.965
 1hus A    12 L L  -99.648  127.897  175.880
 1hus A    13 P L  -56.867  137.613  179.923

 2fsh A    55 L H  -90.778   -4.446 -169.970
 2fsh A    56 I H  -59.690  -45.730 -177.835
 2fsh A    57 P H  -56.530  -52.222 -176.757

 1r29 A   103 V H  -68.355  -40.008  179.774
 1r29 A   104 M H  -63.820  -47.266 -179.897
 1r29 A   105 A H  -62.448  -43.744  178.695

 1ulv A   625 M L  -80.736  116.852  178.439
 1ulv A   626 I L  -89.206  117.946 -173.224
 1ulv A   627 P L  -82.420  166.016  169.020

 1ii2 A   194 L H  -64.128  -49.740 -173.444
 1ii2 A   195 M H  -66.014  -46.001  172.888
 1ii2 A   196 P H  -44.832  -44.918  179.532

 2esn A   115 L H  -86.749  -47.692 -158.667
 2esn A   116 L H  -68.517  -43.301 -170.957
 2esn A   117 P H  -57.999  -51.689 -177.916

 2wb0 X   341 S L -104.468  109.815 -178.461
 2wb0 X   342 L L -113.593  113.963  176.096
 2wb0 X   343 P L  -55.796  133.950  175.327

 3iev A   141 V H  -82.948  -20.020 -165.687
 3iev A   142 L H  -66.158  -41.780  178.591
 3iev A   143 P H  -52.899  -44.434 -179.050

 2e74 A   190 V H  -64.047  -53.138 -170.099
 2e74 A   191 L H  -69.855  -44.584  174.943
 2e74 A   192 P H  -49.624  -43.401  179.234

 1rss A     7 L L    0.000  149.914  177.646
 1rss A     8 Q L  -85.200  142.644  176.342
 1rss A     9 P L  -64.153  133.548 -172.425

 2iru A    43 M H  -82.194  -42.462 -167.238
 2iru A    44 L H  -57.524  -35.683 -172.805
 2iru A    45 G H  -64.856  -20.340 -173.083

 2h9a A   300 I H  -90.374  -29.336 -176.932
 2h9a A   301 L H  -52.307  -55.954 -176.545
 2h9a A   302 P H  -63.812  -30.476 -179.527

 2ewh A    91 I L -111.581    5.898  176.949
 2ewh A    92 L L -100.977  135.606 -179.816
 2ewh A    93 P L  -71.402  143.751  178.917

 2v9y A   206 L H  -95.774  -22.700 -174.798
 2v9y A   207 L H  -52.301  -45.721  177.811
 2v9y A   208 P H  -55.177  -35.624  179.842

 3qe7 A   405 I H  -65.740  -49.126 -179.054
 3qe7 A   406 F H  -61.894  -35.802 -177.155
 3qe7 A   407 K L  -84.283   10.017  172.739

 2d00 A    76 L L  -89.726  118.505 -176.283
 2d00 A    77 L L -122.557  102.763  173.237
 2d00 A    78 P L  -69.098  128.845 -173.713

 2uye A   111 V H  -97.653  -36.695 -167.522
 2uye A   112 M H  -69.997  -42.263 -171.476
 2uye A   113 P H  -57.766  -51.531 -178.636

 2gz6 A    20 V H  -54.870  -60.044 -168.409
 2gz6 A    21 L H  -69.247  -45.808  175.497
 2gz6 A    22 P H  -49.208  -44.033 -177.815

 3n1e A    71 L L -105.228  -30.319 -177.258
 3n1e A    72 L L -118.223  148.075  170.653
 3n1e A    73 P L  -65.757  157.317 -173.308

 1ynp A   202 W H -107.682   11.910  176.212
 1ynp A   203 F H  -62.735  -45.615  178.057
 1ynp A   204 P H  -52.375  -50.255 -178.443

 2ihc A   102 V H  -66.824  -45.515  177.946
 2ihc A   103 C H  -55.072  -45.955 -179.222
 2ihc A   104 K H  -64.476  -40.100 -177.418

 3bh7 B   190 L E -100.639  137.370  178.030
 3bh7 B   191 L L  -61.989  153.492  176.034
 3bh7 B   192 P L  -51.648  134.772 -177.289

 3fxq A   106 A H  -87.187  -35.657 -168.220
 3fxq A   107 L H  -63.478  -44.376 -174.627
 3fxq A   108 P H  -57.366  -42.719 -178.576

 1ega A   135 L H  -62.939  -51.011 -173.976
 1ega A   136 L H  -55.730  -58.169 -178.147
 1ega A   137 P H  -62.805  -33.339  177.122

 1xf5 P    35 L L  -61.663  133.344  175.871
 1xf5 P    36 L L -110.201  162.252  176.169
 1xf5 P    37 P L  -50.630  141.303 -174.947

 3cx5 C   185 L H  -66.741  -56.218 -161.464
 3cx5 C   186 V H  -56.498  -42.522 -177.622
 3cx5 C   187 P H  -50.396  -32.752  179.124

 1yks A    25 F H  -65.768  -60.527 -176.094
 1yks A    26 L H  -48.076  -53.566  177.264
 1yks A    27 P H  -47.277  -44.872 -171.524

 1m0d A    46 L E -123.853  118.966 -179.786
 1m0d A    47 L L  -77.077  155.451 -177.528
 1m0d A    48 P L  -57.592  -28.660 -174.365

 1qht A   448 F H  -56.229  -60.738 -171.803
 1qht A   449 I H  -71.575  -46.346  177.188
 1qht A   450 P H  -49.752  -46.400 -179.155

 3oxn A    33 I L -100.004  -61.970 -170.671
 3oxn A    34 L H  -65.139  -44.606  176.175
 3oxn A    35 P H  -52.735  -34.802  176.225

 1zk7 A   210 L L  -66.585  136.598 -178.661
 1zk7 A   211 F L   54.830   45.017 -176.420
 1zk7 A   212 F L  -59.620  -37.619 -175.953

 1fp3 A    22 V H  -74.761  -31.134  176.434
 1fp3 A    23 M H  -69.235  -39.665  178.306
 1fp3 A    24 A H  -56.096  -42.110  179.029

 2qjy A   200 L H  -73.578  -43.364 -167.449
 2qjy A   201 L H  -54.938  -45.202 -177.494
 2qjy A   202 P H  -52.818  -32.016 -179.538

 3c9i A    30 I L -105.009   -4.348  178.933
 3c9i A    31 L L  -76.229  145.000 -178.830
 3c9i A    32 P L  -73.540  122.130  175.973

 1efp A    97 V H  -91.122  -43.927 -161.263
 1efp A    98 M H  -64.704  -43.175  178.100
 1efp A    99 P H  -58.817  -36.732  177.215

 1kid A    60 M H  -99.807  -14.838 -171.902
 1kid A    61 L H  -62.730  -43.715 -175.166
 1kid A    62 P H  -53.995  -51.847 -175.572

 3n3y A   157 A H  -92.308    4.943 -174.621
 3n3y A   158 M L  -82.627  132.611  179.463
 3n3y A   159 P L  -73.175  154.937 -178.794

 1j3b A   206 L H  -86.957  -40.269 -171.934
 1j3b A   207 M H  -57.404  -43.907  177.383
 1j3b A   208 P H  -53.782  -35.197 -179.233

 1lj8 A   386 T L -118.266  -41.754 -171.554
 1lj8 A   387 V H  -57.925  -43.111  178.236
 1lj8 A   388 P H  -53.088  -42.189  179.548

 1tmo A   187 I H  -83.437  -36.088 -165.599
 1tmo A   188 L H  -66.262  -37.538  177.921
 1tmo A   189 P H  -51.009  -28.857  178.417

 2qzc A   134 W H  -83.565  -25.030 -164.247
 2qzc A   135 T H  -66.424  -44.713 -175.448
 2qzc A   136 P H  -50.523  -47.996 -178.258

 2vy8 A    82 L H  -93.350   -9.086 -171.025
 2vy8 A    83 L H  -52.843  -46.974 -174.686
 2vy8 A    84 P H  -59.177  -29.929 -172.873

 3arc C    70 L H  -94.216  -48.266  178.788
 3arc C    71 I H  -57.585  -46.169  174.792
 3arc C    72 P H  -47.473  -40.857  179.840

 1pyf A   189 F H  -85.913  -46.025 -167.375
 1pyf A   190 F H  -52.676  -45.992  177.134
 1pyf A   191 P H  -53.560  -41.964 -179.060

 2ppv A   192 V H  -85.302  -62.329 -172.830
 2ppv A   193 I H  -65.030  -31.859  177.632
 2ppv A   194 S H  -53.542  -27.305  174.432

 1ow4 A    78 L H  -80.497  -32.306 -163.609
 1ow4 A    79 M H  -60.875  -43.569  177.708
 1ow4 A    80 P H  -54.331  -39.562 -178.267

 1gc5 A   295 L H  -96.014   -9.518 -173.383
 1gc5 A   296 L H  -61.722  -39.147 -179.772
 1gc5 A   297 P H  -54.796  -25.212 -178.269

 1efv A   101 L H  -84.255  -54.384 -158.874
 1efv A   102 L H  -61.732  -43.480 -177.538
 1efv A   103 P H  -54.176  -36.875 -177.552

 1zup A   285 I L  -72.835  159.973 -165.087
 1zup A   286 L H  -58.445  -49.236  177.493
 1zup A   287 P H  -47.873  -46.160 -176.852

 1xw8 A    19 L H  -64.495  -37.141 -173.095
 1xw8 A    20 L H  -74.881   -8.264  177.554
 1xw8 A    21 T H  -91.901  -10.418 -173.031

 2ot3 A   192 F H  -76.013  -50.921 -169.921
 2ot3 A   193 L H  -48.552  -55.296 -176.183
 2ot3 A   194 P H  -63.491  -27.050 -179.078

 3iaa A   310 V H  -71.935  -46.314 -174.477
 3iaa A   311 L H  -64.956  -26.976  173.319
 3iaa A   312 E H  -58.056  -40.084 -176.293

 3k59 A   468 C L -120.242  -44.164 -169.762
 3k59 A   469 L H  -63.667  -43.726  179.226
 3k59 A   470 P H  -53.819  -38.362  178.643

 2qgv A    57 M H  -64.478  -48.860 -178.092
 2qgv A    58 I H  -56.835  -40.605  179.200
 2qgv A    59 G H  -53.923  -44.762 -179.311

 1b3u A   520 M L -124.982  -51.681 -172.588
 1b3u A   521 L H  -55.028  -44.764 -178.082
 1b3u A   522 P H  -51.714  -45.858 -178.646

 1v0d A   271 V H  -55.429  -52.315 -173.071
 1v0d A   272 V H  -64.401  -49.968  178.541
 1v0d A   273 P H  -63.063  -31.510  175.993

 1eu1 A   154 I H  -80.651  -33.445 -172.013
 1eu1 A   155 M H  -63.818  -44.711  174.876
 1eu1 A   156 P H  -50.465  -31.473 -177.967

 3ndn A   140 I H  -64.964  -53.599 -174.062
 3ndn A   141 L H  -69.162  -46.771  176.217
 3ndn A   142 P H  -50.287  -36.080  177.854

 2yv9 A   195 L H  -76.597  -46.074 -167.964
 2yv9 A   196 M H  -63.488  -45.282  175.751
 2yv9 A   197 P H  -57.699  -41.154 -179.130

 2xij A   538 I H  -59.755  -44.240 -177.996
 2xij A   539 L H  -68.656  -41.736  176.748
 2xij A   540 A H  -56.364  -45.566  179.820

 3otg A   305 L H  -84.502  -44.074 -164.248
 3otg A   306 L H  -57.181  -37.024 -178.131
 3otg A   307 P H  -54.857  -21.259 -174.526

 3m6c A    48 L H  -94.508  -26.895 -165.660
 3m6c A    49 L H  -60.611  -44.321 -179.303
 3m6c A    50 P H  -50.116  -46.238 -179.885

 2o2z A   193 V H  -72.301  -58.320 -174.038
 2o2z A   194 L H  -61.559  -43.383  177.757
 2o2z A   195 P H  -52.865  -25.022  177.026

 1vb3 A   219 L H  -58.236  -52.255 -171.726
 1vb3 A   220 L H  -65.013  -42.829 -176.107
 1vb3 A   221 A H  -58.757  -36.835 -175.700

 1xdo A    97 L H  -67.683  -35.904  175.185
 1xdo A    98 L H  -58.908  -45.554  174.040
 1xdo A    99 L H  -57.416  -53.841 -177.825

 1ua4 A   282 V H -111.340    1.545 -178.592
 1ua4 A   283 L H  -63.798  -24.920  179.509
 1ua4 A   284 G H  -64.636  -17.420  179.067

 1s5j A   527 I H  -64.753  -32.597  176.913
 1s5j A   528 T H  -71.782  -41.258  178.276
 1s5j A   529 A H  -62.681  -43.164 -175.903

 2qga B   142 V H  -72.171  -53.867 -173.036
 2qga B   143 I H  -68.087  -45.396  177.867
 2qga B   144 P H  -52.456  -39.598  178.420

 1b3u A   403 L H  -76.118  -50.688 -170.530
 1b3u A   404 L H  -51.052  -47.410 -179.229
 1b3u A   405 P H  -51.559  -41.996  179.789

 2owy A   115 L H  -84.575  -31.800 -174.770
 2owy A   116 L H  -52.883  -51.661  179.291
 2owy A   117 P H  -53.253  -28.248 -173.892

 2yih A   337 I H  -77.812  -34.705 -173.140
 2yih A   338 L H  -68.698  -53.023 -179.606
 2yih A   339 P H  -68.130  -28.464  173.791

 2p0y A   203 I H  -75.043  -54.011 -168.065
 2p0y A   204 L H  -65.062  -43.972 -179.361
 2p0y A   205 P H  -51.579  -22.369  178.249

 2o8r A   106 I H  -61.470  -55.330 -174.773
 2o8r A   107 L H  -60.940  -53.569  175.406
 2o8r A   108 P H  -52.093  -45.532 -176.019

 3h5n A   100 L H  -58.716  -40.386  177.372
 3h5n A   101 H H  -60.853  -46.644 -179.827
 3h5n A   102 Y H  -64.336  -39.142 -179.905

 2efe A   189 F H  -72.606  -58.578 -164.610
 2efe A   190 L H  -58.229  -46.178  177.706
 2efe A   191 P H  -54.443  -38.769 -178.889

 2fao A    49 L H  -68.867  -36.529 -177.209
 2fao A    50 L H  -70.000  -12.735  170.662
 2fao A    51 R H  -57.224  -30.669  177.116

 3df8 A    96 L H  -76.258  -32.563 -166.029
 3df8 A    97 M H  -60.577  -52.293 -176.459
 3df8 A    98 P H  -62.558  -30.993  175.439

 2cyb A   259 I H  -73.494  -59.661 -170.595
 2cyb A   260 L H  -58.471  -46.631 -177.188
 2cyb A   261 P H  -60.979  -33.735 -169.329

 3a6p A   915 I H  -90.473  -45.760 -171.769
 3a6p A   916 L H  -69.498  -29.804  175.877
 3a6p A   917 G H  -54.988  -69.023 -179.554

 3fpc A   151 M H  -62.196  -47.396 -179.381
 3fpc A   152 M H  -70.545  -47.027 -177.696
 3fpc A   153 T H  -61.246  -39.079 -175.297

 2yw2 A   296 I H  -68.432  -52.436 -179.911
 2yw2 A   297 L H  -67.835  -21.830  172.481
 2yw2 A   298 M H  -66.131  -25.981 -176.889

 2q7x A   199 I H  -82.331  -57.528 -164.892
 2q7x A   200 L H  -60.576  -41.307 -175.611
 2q7x A   201 P H  -50.879  -26.646 -177.007

 3c8d A   261 L H  -71.711  -58.541 -169.762
 3c8d A   262 L H  -57.985  -46.451  178.546
 3c8d A   263 P H  -54.578  -37.738  179.684

 1p49 A   382 I H  -67.374  -30.001 -172.439
 1p49 A   383 F H  -60.145  -55.333 -179.946
 1p49 A   384 P H  -73.442  -27.577 -177.029

 1vkz A   298 I H  -55.149  -53.931  179.357
 1vkz A   299 V H  -56.504  -45.211 -177.617
 1vkz A   300 T H  -62.705  -31.570 -177.944

 2vqm A   271 V H  -61.949  -59.889 -167.400
 2vqm A   272 M H  -69.535  -43.812  176.757
 2vqm A   273 P H  -52.810  -50.726 -177.209

 3bhg A   146 I H  -65.192  -53.019 -172.405
 3bhg A   147 Q H  -61.956  -50.416 -177.064
 3bhg A   148 P H  -66.581  -31.379  175.444

 3jzd A   264 V H  -77.177  -36.157 -163.550
 3jzd A   265 L H  -52.395  -48.256 -179.386
 3jzd A   266 P H  -51.606  -42.422 -169.695

 2ilr A    96 F H -114.922  -35.293 -165.970
 2ilr A    97 L H  -56.129  -55.143 -179.424
 2ilr A    98 G H  -61.526  -38.883 -179.405

 2v8i A   379 L H  -53.295  -40.353 -179.807
 2v8i A   380 I H  -64.765  -51.623 -171.730
 2v8i A   381 S H  -70.182  -31.388  179.194

 1udd A   133 L H -109.288  -25.402 -174.491
 1udd A   134 L H  -65.429  -37.621  175.088
 1udd A   135 P H  -49.389  -34.661  178.899

 2qcx A   159 L H  -90.125  -27.969 -168.593
 2qcx A   160 L H  -60.644  -46.668 -179.888
 2qcx A   161 P H  -53.919  -39.417 -175.975

 1buo A    97 L H  -66.059  -44.968  178.491
 1buo A    98 L H  -62.357  -45.802  177.765
 1buo A    99 Y H  -56.132  -50.315 -178.085

 1t3g A    31 I H  -67.726  -51.601 -170.428
 1t3g A    32 L H  -62.543  -49.878  178.575
 1t3g A    33 P H  -57.834  -44.265 -175.383

 2yrx A   317 V H  -97.453  -42.487 -173.036
 2yrx A   318 L H  -63.648  -41.734  177.236
 2yrx A   319 P H  -56.892  -26.798 -176.301

 2gm8 A   140 L H  -98.423  -16.160 -176.058
 2gm8 A   141 L H  -65.348  -46.229 -178.490
 2gm8 A   142 P H  -51.678  -41.058  178.773

 1vbg A   598 L H  -78.108  -16.469 -177.115
 1vbg A   599 L H  -69.908  -56.277  173.101
 1vbg A   600 P H  -48.013  -45.689 -176.821

 1qht A   326 F H  -97.346   -9.229 -178.804
 1qht A   327 F H  -70.542  -46.033  179.896
 1qht A   328 P H  -55.417  -39.086  179.371

 3f3f C   507 L H  -84.093  -42.403 -166.926
 3f3f C   508 L H  -54.877  -41.444 -174.169
 3f3f C   509 P H  -56.925  -15.936 -174.628

 3iv7 A   263 V H  -81.111  -27.717 -167.958
 3iv7 A   264 L H  -55.012  -48.034 -176.255
 3iv7 A   265 P H  -56.979  -32.995 -169.133

 1kl7 A   247 I H  -58.443  -45.100 -177.807
 1kl7 A   248 L H  -57.206  -49.213 -177.295
 1kl7 A   249 A H  -63.203  -36.000 -172.100

 3iuy A    75 L H  -74.969  -53.437 -170.230
 3iuy A    76 M H  -67.268  -44.219  173.827
 3iuy A    77 P H  -56.746  -38.788  176.928

 2ptr A   143 I H  -64.980  -53.763 -172.620
 2ptr A   144 L H  -64.710  -44.585  174.900
 2ptr A   145 P H  -49.365  -44.257  179.543

 2i6u A   299 L H  -57.113  -47.046 -178.849
 2i6u A   300 L H  -60.929  -50.001  177.114
 2i6u A   301 V H  -54.650  -48.750 -175.341

 3b84 A    94 V H  -69.470  -36.807  176.662
 3b84 A    95 L H  -61.674  -45.472  179.085
 3b84 A    96 L H  -61.546  -44.954  178.654

 1js1 X   309 V H  -62.249  -45.709  177.946
 1js1 X   310 L H  -67.431  -35.289  173.428
 1js1 X   311 K H  -58.327  -49.354 -179.213

 3hl0 A   262 L H  -78.529  -31.847 -162.390
 3hl0 A   263 L H  -53.449  -47.432 -178.811
 3hl0 A   264 P H  -55.262  -37.764 -169.769

 3mjf A   302 I H  -64.841  -43.918  176.984
 3mjf A   303 M H  -61.754  -34.853 -178.735
 3mjf A   304 L H  -65.392  -25.799 -179.958

position:            2 neighbors:          200

 3npg A   162 L H  -59.757  -39.798 -179.899
 3npg A   163 P H  -60.170  -20.152 -166.421
 3npg A   164 E H  -96.657  -17.435 -172.088

 1hh2 P   161 L E -108.917  101.411 -174.439
 1hh2 P   162 P E  -61.216  141.847  175.775
 1hh2 P   163 K H  -55.742  -34.714  178.545

 2nli A    27 V L  -95.996  129.644  178.381
 2nli A    28 P L  -50.028  141.099 -167.776
 2nli A    29 H H  -54.426  -45.217 -177.876

 3oz6 A   270 L H  -59.852  -35.215 -178.015
 3oz6 A   271 K H  -57.270  -24.483 -178.690
 3oz6 A   272 E H  -87.032  -38.906 -174.110

 3cz7 A    11 L L  -93.332  148.026 -177.682
 3cz7 A    12 P E  -55.763  132.533 -175.839
 3cz7 A    13 V L  -53.677  137.472  171.064

 2cw6 A     2 L L  -78.881  146.191  177.880
 2cw6 A     3 P L  -68.974  154.981  177.333
 2cw6 A     4 K L  -80.503  -25.011 -179.499

 3i5x A   254 L H  -64.746  -37.544  177.956
 3i5x A   255 N H  -68.142  -42.114 -178.371
 3i5x A   256 E H  -65.242  -39.891 -171.720

 3l42 A    80 L E -139.756  144.840  174.623
 3l42 A    81 P E  -72.636  166.329 -178.812
 3l42 A    82 R H  -53.153  -36.247 -171.906

 3iay A   597 L H  -56.551  -43.464  173.940
 3iay A   598 P H  -53.200  -36.496 -179.120
 3iay A   599 I H  -72.232  -45.778  175.243

 1hk8 A    50 V L  -95.660  130.681  178.937
 1hk8 A    51 P L  -50.071  140.032 -172.259
 1hk8 A    52 S H  -54.667  -43.719 -170.863

 2kfn A   300 L H  -63.380  -47.063  178.680
 2kfn A   301 P H  -55.748  -37.686 -175.487
 2kfn A   302 K H  -70.619  -41.911  175.697

 2uz1 A   138 I H  -63.417  -47.359 -176.769
 2uz1 A   139 P H  -59.166  -43.726 -175.115
 2uz1 A   140 R H  -74.917  -33.549 -177.961

 2w0u A    19 L L  -94.768  131.419  170.419
 2w0u A    20 P L  -52.744  142.771 -172.862
 2w0u A    21 K H  -50.008  -44.218 -178.382

 1t70 A    22 L H  -54.569  -44.665 -174.987
 1t70 A    23 P H  -55.883  -26.071 -174.099
 1t70 A    24 T H  -84.005  -18.966  179.453

 2z06 A    22 L H  -54.856  -43.533 -179.101
 2z06 A    23 P H  -54.499  -32.996 -175.335
 2z06 A    24 D H  -70.082  -25.944 -172.456

 1tv8 A    44 L L  -65.538  132.510  171.800
 1tv8 A    45 P L  -54.862  146.172 -177.867
 1tv8 A    46 K H  -48.941  -44.841 -173.850

 2gv9 A   732 L H  -70.894  -45.405  172.939
 2gv9 A   733 S H  -51.282  -42.921  177.421
 2gv9 A   734 I H  -60.252  -52.799  179.685

 1jcn A    45 I L  -93.775  146.577 -174.763
 1jcn A    46 A H  -56.566  -33.307 -177.439
 1jcn A    47 D H  -69.189  -10.034  178.519

 3fcx A   128 L H  -62.558  -46.482  176.402
 3fcx A   129 P H  -50.448  -45.829 -179.659
 3fcx A   130 Q H  -65.003  -38.241  177.972

 3pvv A    53 L H  -62.947  -45.213  174.423
 3pvv A    54 P H  -52.247  -48.144 -175.225
 3pvv A    55 K H  -65.242  -42.631  176.780

 2xts B   135 F H  -55.034  -45.839 -170.565
 2xts B   136 T H  -80.945   -1.132  175.729
 2xts B   137 Q H  -81.473  -16.927 -179.844

 3k59 A   469 L H  -63.667  -43.726  179.226
 3k59 A   470 P H  -53.819  -38.362  178.643
 3k59 A   471 E H  -69.759  -42.378  178.268

 3e4d A   127 L H  -64.607  -44.898  174.872
 3e4d A   128 P H  -48.204  -42.991  178.926
 3e4d A   129 A H  -64.222  -41.547  177.867

 2gs4 A    28 L H  -68.147  -34.548  176.216
 2gs4 A    29 A H  -60.822  -41.703  178.360
 2gs4 A    30 K H  -71.290  -41.423 -179.251

 2ez9 A   146 L H  -61.363  -45.012  177.981
 2ez9 A   147 P H  -54.995  -38.064 -177.399
 2ez9 A   148 H H  -79.055  -29.965  173.069

 2w9m A   318 P H  -52.498  -37.605 -176.673
 2w9m A   319 A H  -68.517  -16.089 -178.570
 2w9m A   320 E H  -94.762  -14.213 -173.226

 2p8r A    43 L E -107.155  124.149  174.211
 2p8r A    44 P E  -57.705  131.503  174.047
 2p8r A    45 K H  -61.482  -31.763 -176.388

 1gox A    18 L L  -79.488  148.293  169.963
 1gox A    19 P L  -55.010  141.625 -177.236
 1gox A    20 K H  -49.580  -41.608  179.336

 3hts B    54 L H  -58.400  -40.759 -176.193
 3hts B    55 P H  -55.136  -25.850 -175.459
 3hts B    56 K H  -73.544  -24.954 -167.972

 3bga A   860 M E -135.402  170.418  176.811
 3bga A   861 A E  -59.165  146.485  178.729
 3bga A   862 D L  -71.971   -1.059  169.780

 3c24 A   110 M L  -73.079  140.143  179.226
 3c24 A   111 P L  -57.310  147.309  177.803
 3c24 A   112 E L  -87.722  106.712  171.311

 1t71 A    26 L H  -56.944  -45.392 -178.634
 1t71 A    27 A H  -64.177  -42.571 -178.919
 1t71 A    28 Q H  -65.085  -41.735  179.550

 2og4 A    42 L E -106.232  118.132  171.951
 2og4 A    43 P E  -53.133  129.797  179.992
 2og4 A    44 K H  -59.654  -35.369 -176.767

 1f1e A     5 L L  -73.991  123.702  177.505
 1f1e A     6 P L  -55.802  130.138 -179.419
 1f1e A     7 K H  -64.761  -32.973  177.574

 1umg A   349 L H  -58.563  -44.160  178.701
 1umg A   350 P H  -51.870  -43.055 -178.592
 1umg A   351 L H  -74.551  -37.022  179.132

 1knw A   361 L E -129.070  150.004  174.008
 1knw A   362 P E  -55.033  156.540 -178.626
 1knw A   363 E L  -77.561   76.496 -177.263

 3fru A   261 L L -106.673  133.278  172.738
 3fru A   262 A L  -65.338  -29.569  178.722
 3fru A   263 Q L -155.000  161.911  179.615

 2ctz A   118 L H  -65.027  -43.160  175.863
 2ctz A   119 K H  -50.087  -48.439 -179.820
 2ctz A   120 R H  -64.996  -26.133 -177.626

 1bkb A   101 V E -121.388  126.405 -178.403
 1bkb A   102 P E  -68.199  148.503 -174.244
 1bkb A   103 M H  -62.709  -28.806  179.652

 1blx A   249 L L  -89.220  115.180  179.792
 1blx A   250 P L  -77.429  149.805  173.581
 1blx A   251 R H  -53.668  -36.375 -176.390

 3b96 A   134 L H  -61.615  -39.745  178.906
 3b96 A   135 P H  -50.216  -47.502 -177.665
 3b96 A   136 K H  -79.996  -24.042  172.637

 1u94 A    60 L E  -79.971  137.281 -173.035
 1u94 A    61 P E  -78.560  136.157  174.966
 1u94 A    62 M L  -83.907  150.200 -179.025

 2ftp A     5 L L  -92.601  155.263  168.621
 2ftp A     6 P L  -56.623  136.572  173.828
 2ftp A     7 K L  -76.951  -24.423  179.987

 2h9b A   105 L H  -58.171  -44.666 -179.832
 2h9b A   106 P H  -56.407  -43.613 -178.038
 2h9b A   107 R H  -69.460  -34.419  174.531

 2pif A    45 L E -128.419  153.218  168.498
 2pif A    46 P E  -58.226  140.888 -172.416
 2pif A    47 R H  -40.106  -44.722 -177.315

 1tb3 A    16 L L -123.323  149.607  176.065
 1tb3 A    17 S L  -67.738  152.938  179.599
 1tb3 A    18 K H  -50.934  -39.798  179.345

 2gyq A    35 L H  -57.160  -47.345  178.091
 2gyq A    36 P H  -47.413  -42.106 -179.761
 2gyq A    37 K H  -69.858  -42.038  177.329

 1iwm A   163 M E -125.624  152.255 -178.381
 1iwm A   164 P E  -55.080  133.326  179.138
 1iwm A   165 A L -116.103  -12.865 -177.739

 3h2y A   109 I L  -70.557  127.181  178.357
 3h2y A   110 P L  -54.996  146.434 -176.583
 3h2y A   111 K L  -59.432  -33.107 -176.794

 2h98 A   105 L H  -61.077  -45.738  178.870
 2h98 A   106 P H  -53.376  -44.335 -179.023
 2h98 A   107 E H  -66.938  -37.867  176.500

 2pnw A   362 L E  -95.552  144.193  172.812
 2pnw A   363 P E  -51.346  127.620 -170.057
 2pnw A   364 R H  -50.498  -37.403  178.881

 3mkz A    51 L L  -70.236  142.485  176.373
 3mkz A    52 P L  -55.047  141.464  178.806
 3mkz A    53 K H  -61.083  -23.887  178.189

 1yd7 A    60 M H  -62.518  -43.281  175.772
 1yd7 A    61 P H  -55.036  -30.962 -171.847
 1yd7 A    62 L H  -87.218   -6.944  175.465

 2o0t A   389 V E -130.622  160.638  173.890
 2o0t A   390 P E  -61.773  140.402 -178.989
 2o0t A   391 D L  -58.758  -24.842 -174.623

 2xgj A   220 L L  -76.823  142.846  177.263
 2xgj A   221 P L  -59.241  145.705 -179.817
 2xgj A   222 D L  -70.712  -15.182  178.162

 1jsc A   169 L H  -59.776  -48.051  178.140
 1jsc A   170 P H  -53.271  -48.556 -176.943
 1jsc A   171 L H  -61.738  -48.556 -174.091

 3e1s A    94 L E -120.561  144.292  167.071
 3e1s A    95 P E  -64.111  148.587 -168.746
 3e1s A    96 R H  -49.094  -46.339 -177.640

 3hq1 A   449 L L  -78.008  131.970  172.534
 3hq1 A   450 P L  -54.327  144.884 -172.503
 3hq1 A   451 R H  -51.746  -44.865 -177.262

 1ep3 A    89 L H  -69.886  -47.977  174.998
 1ep3 A    90 P H  -47.792  -42.032  177.789
 1ep3 A    91 W H  -55.001  -47.113  177.717

 1d2o A    54 L E -116.831  145.067  175.340
 1d2o A    55 P E  -64.953  137.166 -179.666
 1d2o A    56 K L  -81.305  -42.098 -174.779

 2d5r A   164 L L  -66.950  153.620  178.111
 2d5r A   165 P L  -55.069  144.507  177.476
 2d5r A   166 E L  -66.727  -35.040 -178.025

 2w8d A   115 V H  -59.322  -47.213  176.867
 2w8d A   116 P H  -50.084  -38.306 -179.626
 2w8d A   117 A H  -76.656  -38.192  178.544

 3hhf A   153 L E -129.753  163.171 -179.444
 3hhf A   154 S E  -67.336  147.981 -174.018
 3hhf A   155 D H  -49.758  -53.460 -169.206

 2vf7 A   211 L L  -74.672  150.692  173.824
 2vf7 A   212 P L  -54.994  145.095  177.749
 2vf7 A   213 E H  -61.627  -34.636  176.203

 2iht A   145 I H  -53.664  -30.343  179.515
 2iht A   146 T H  -64.192  -49.258 -179.809
 2iht A   147 D H  -68.639  -30.092  176.803

 1d2o A   145 L E  -95.139  128.074 -178.871
 1d2o A   146 D E  -76.561  128.303 -177.021
 1d2o A   147 E L  -77.379  -27.177 -173.651

 1t7v A   267 L L  -93.934  134.999  173.221
 1t7v A   268 A L  -64.984  -32.994  174.307
 1t7v A   269 Q L -151.458  155.724  178.516

 3q31 A   173 L H  -61.256  -51.484 -176.138
 3q31 A   174 D H  -63.319  -35.176  174.316
 3q31 A   175 H H  -61.067  -48.317  178.045

 1ixc A   169 V E -134.273  165.019  172.905
 1ixc A   170 H E  -64.061  146.627 -176.600
 1ixc A   171 R H  -51.188  -33.814 -175.774

 2asb A    42 I E -100.348  109.232  177.722
 2asb A    43 P L  -61.188  154.211 -179.138
 2asb A    44 A H  -53.837  -40.685 -178.870

 3l5o A   184 L H  -61.718  -40.224 -178.655
 3l5o A   185 P H  -54.752  -26.365 -173.200
 3l5o A   186 E H  -91.936  -13.368 -172.370

 2hfk A   139 L E  -89.701  148.016 -179.855
 2hfk A   140 P E  -69.347  133.872  174.130
 2hfk A   141 A L  -57.140  -42.196  172.395

 2ewh A    92 L L -100.977  135.606 -179.816
 2ewh A    93 P L  -71.402  143.751  178.917
 2ewh A    94 K L  -91.330  -32.074  179.905

 1ixc A   106 L H  -75.270  -52.178  176.541
 1ixc A   107 P H  -44.462  -44.949 -178.207
 1ixc A   108 L H  -64.427  -42.889  177.056

 1iz6 A    99 V E -137.584  153.053  171.377
 1iz6 A   100 P E  -62.885  139.013 -172.066
 1iz6 A   101 I H  -67.353  -30.056 -170.739

 2qeu A    63 L L  -85.038  126.797  179.490
 2qeu A    64 P L  -51.971  134.506 -178.301
 2qeu A    65 L H  -57.860  -34.933 -179.948

 1qht A   449 I H  -71.575  -46.346  177.188
 1qht A   450 P H  -49.752  -46.400 -179.155
 1qht A   451 S H  -62.110  -46.051  179.194

 1v96 A     3 L L  -73.169  142.452  179.349
 1v96 A     4 P L  -70.991  156.097  179.661
 1v96 A     5 P L  -66.346  -31.173 -177.544

 3arc B   134 L H  -63.811  -41.212 -178.549
 3arc B   135 P H  -53.444  -42.873 -179.286
 3arc B   136 K H  -80.717  -37.338  176.600

 3mfd A   276 L E -138.996  160.888  161.959
 3mfd A   277 T E  -85.719  171.141  176.024
 3mfd A   278 E H  -57.420  -48.613 -177.115

 1y2m A   160 L L  -64.999  145.937  174.251
 1y2m A   161 P L  -55.655  143.753 -179.384
 1y2m A   162 L H  -63.290  -33.828  178.053

 1l8q A   276 L H  -52.844  -51.047 -178.902
 1l8q A   277 I H  -62.327  -45.015  179.957
 1l8q A   278 E H  -60.057  -42.338  178.869

 1ka8 A    98 L L  -61.529  126.283 -179.154
 1ka8 A    99 P L  -57.063  143.562 -179.879
 1ka8 A   100 K L  -96.556    0.000    0.000

 2db0 A   183 L H  -55.525  -46.921  179.795
 2db0 A   184 P H  -52.942  -41.357 -179.867
 2db0 A   185 R H  -67.511  -31.796  176.262

 1puc A    42 L L  -88.200  148.345  172.917
 1puc A    43 P L  -62.220  134.829 -173.206
 1puc A    44 K H  -52.404  -36.228 -175.942

 3dmg A   223 L H  -55.411  -56.608 -174.987
 3dmg A   224 Q H  -65.520  -36.378  179.922
 3dmg A   225 E H  -65.018  -36.604 -175.500

 3mmg A    87 M L  -89.638  158.394  178.900
 3mmg A    88 A L  -65.373  163.163 -176.010
 3mmg A    89 K L  -64.744  -24.366 -178.659

 2rld A    29 L H  -66.285  -39.833 -177.330
 2rld A    30 V H  -75.033  -47.101 -172.129
 2rld A    31 N H  -78.316  -38.967 -172.585

 1a41 A    15 M H  -60.010  -39.249  178.336
 1a41 A    16 K H  -68.332  -33.695  175.986
 1a41 A    17 R H  -65.730  -42.472 -179.395

 2vqp A    85 M L -102.171  134.051  174.092
 2vqp A    86 P L  -50.216  127.288 -177.456
 2vqp A    87 S L  -98.927  -19.995  179.362

 2pgn A   139 V H  -64.716  -47.728  179.929
 2pgn A   140 G H  -64.578  -42.395 -179.643
 2pgn A   141 E H  -64.669  -41.275 -178.989

 1q6z A   135 V H  -61.414  -45.011  177.801
 1q6z A   136 P H  -56.987  -40.748 -179.607
 1q6z A   137 H H  -69.930  -41.922  178.004

 3c4i A    95 L L  -58.630  151.487  176.646
 3c4i A    96 P L  -50.964  127.621  179.049
 3c4i A    97 A L  -97.659  157.392  177.830

 3onm A    42 L H  -51.618  -49.765  174.419
 3onm A    43 P H  -51.359  -39.813 -175.778
 3onm A    44 F H  -70.696  -43.101  172.122

 3py8 A   257 L H  -64.956  -42.677  179.102
 3py8 A   258 P H  -52.731  -31.836 -172.289
 3py8 A   259 D H  -84.988   -4.256 -173.942

 1alu A    66 L L  -67.991  139.726  178.077
 1alu A    67 P L  -53.019  134.975 -176.234
 1alu A    68 K L -147.022  138.132 -177.737

 2ilr A    97 L H  -56.129  -55.143 -179.424
 2ilr A    98 G H  -61.526  -38.883 -179.405
 2ilr A    99 R H  -65.157  -40.813 -178.420

 2d0t A    49 L H  -56.585  -46.660  177.622
 2d0t A    50 P H  -50.104  -43.451 -175.464
 2d0t A    51 D H  -74.898  -48.384 -175.181

 1kbi A   136 L L  -71.680  153.908  168.225
 1kbi A   137 T L  -65.511  160.915  177.961
 1kbi A   138 K H  -58.070  -36.732 -179.549

 3nrx A    63 L H  -52.641  -54.768  177.001
 3nrx A    64 P H  -48.147  -45.734 -174.055
 3nrx A    65 K H  -67.267  -40.618  177.353

 1k0w A    16 L H  -56.326  -55.650  179.790
 1k0w A    17 P H  -67.894  -31.047 -179.566
 1k0w A    18 K H  -63.305  -33.747 -178.854

 2ilr A     8 L L  -75.313  157.665  176.876
 2ilr A     9 P L  -54.993  142.342 -176.839
 2ilr A    10 K H  -49.768  -45.844  179.536

 1h6h A     2 V H  -67.168  -39.216 -179.407
 1h6h A     3 A H  -59.212  -36.095  179.317
 1h6h A     4 Q H  -64.874  -44.361  178.783

 1ma3 A   239 L H  -58.307  -48.805  177.666
 1ma3 A   240 P H  -51.742  -40.823  179.863
 1ma3 A   241 K H  -66.378  -40.182  175.921

 2cb1 A   116 L L  -59.273  -29.127  172.297
 2cb1 A   117 S L  -58.316  -40.207  178.458
 2cb1 A   118 L L  -68.116  -28.434  175.342

 2owy A   116 L H  -52.883  -51.661  179.291
 2owy A   117 P H  -53.253  -28.248 -173.892
 2owy A   118 R H  -92.585  -13.049 -175.325

 1ii2 A   195 M H  -66.014  -46.001  172.888
 1ii2 A   196 P H  -44.832  -44.918  179.532
 1ii2 A   197 Q H  -61.230  -30.703 -179.879

 3moz A   210 L L  -76.807  144.231  168.361
 3moz A   211 P L  -65.052  154.974 -171.118
 3moz A   212 Q L  -59.975  -32.424 -172.010

 2w5q A   114 L H  -60.435  -50.366  177.047
 2w5q A   115 P H  -49.829  -47.692 -178.630
 2w5q A   116 A H  -64.968  -40.298  178.794

 3i6y A   129 L H  -61.441  -50.847  177.564
 3i6y A   130 P H  -50.657  -47.212 -179.018
 3i6y A   131 E H  -64.138  -40.151  174.866

 3lxp A   270 L L  -64.194  146.129 -173.826
 3lxp A   271 P L  -72.281  164.397  176.826
 3lxp A   272 R L  -73.176  119.137  175.846

 2p1j A    83 L H  -51.142  -55.156 -174.708
 2p1j A    84 P H  -59.935  -34.109  178.110
 2p1j A    85 E H  -69.081  -43.409  177.405

 1tu7 A   121 L H  -61.203  -43.903 -177.894
 1tu7 A   122 P H  -54.262  -47.947 -177.772
 1tu7 A   123 G H  -65.086  -36.486  179.580

 1p4c A    19 L L  -95.593  140.241  169.214
 1p4c A    20 P L  -54.805  136.097 -175.667
 1p4c A    21 K H  -41.781  -51.133 -177.094

 2yv9 A   196 M H  -63.488  -45.282  175.751
 2yv9 A   197 P H  -57.699  -41.154 -179.130
 2yv9 A   198 R H  -66.391  -43.791  178.412

 1zzg A    46 L H  -56.441  -42.215  179.703
 1zzg A    47 P H  -58.584  -26.485 -172.635
 1zzg A    48 E H  -90.927   -1.937  179.472

 3f41 A   229 L L  -83.969  146.190  170.036
 3f41 A   230 P L  -55.986  145.619 -174.536
 3f41 A   231 K L  -60.199  -24.283 -174.978

 1m2k A   233 M H  -64.957  -39.425  178.602
 1m2k A   234 D H  -59.335  -50.059 -179.977
 1m2k A   235 E H  -63.870  -43.396 -178.196

 3q1x A    96 L H  -57.626  -47.090  179.271
 3q1x A    97 P H  -51.838  -49.521 -175.666
 3q1x A    98 S H  -71.747  -33.429  176.270

 1jkg A    65 L L  -59.530  138.632  176.409
 1jkg A    66 P L  -58.793  163.290  171.127
 1jkg A    67 S L  -55.911  141.764 -169.671

 3nrh A    46 L H  -57.777  -55.560 -176.709
 3nrh A    47 P H  -63.870  -30.552  176.782
 3nrh A    48 L H  -68.556  -43.822  178.368

 3f1x A   123 L H  -65.864  -40.932  176.492
 3f1x A   124 P H  -54.150  -40.235  178.980
 3f1x A   125 E H  -72.215  -40.671  177.376

 2e26 A   150 F L  -88.800   -3.354 -170.448
 2e26 A   151 G L  -52.200  -36.231 -171.631
 2e26 A   152 K L -110.986    5.570 -173.017

 2dpy A   287 L H  -57.567  -59.202 -179.675
 2dpy A   288 P H  -63.357  -35.286 -177.856
 2dpy A   289 A H  -64.412  -35.299  178.918

 3fzv A   110 L H  -65.241  -46.389 -176.690
 3fzv A   111 P H  -51.744  -48.293 -178.034
 3fzv A   112 G H  -69.559  -41.432 -179.097

 3muj A   117 L L  -77.594  132.764  174.429
 3muj A   118 P L  -54.994  151.726 -178.803
 3muj A   119 K H  -58.686  -36.080  177.750

 1ivh A   121 L H  -57.580  -45.009 -177.199
 1ivh A   122 P H  -48.905  -46.714 -174.274
 1ivh A   123 K H  -79.330  -31.236  175.181

 1c96 A    20 L H  -53.833  -53.854 -176.796
 1c96 A    21 E H  -62.007  -47.021 -179.788
 1c96 A    22 K H  -54.591  -46.685 -175.941

 2pcj A    94 I L  -84.342  116.273 -172.796
 2pcj A    95 P L  -56.751  -34.907 -173.929
 2pcj A    96 E L  -70.377  -28.541 -173.321

 2ds2 B    55 L H  -59.276  -41.199  178.957
 2ds2 B    56 P H  -54.931  -36.827  176.824
 2ds2 B    57 N H  -75.654  -39.457 -178.903

 3fxq A   107 L H  -63.478  -44.376 -174.627
 3fxq A   108 P H  -57.366  -42.719 -178.576
 3fxq A   109 L H  -83.001  -32.589 -179.049

 2ous A   277 V H  -62.682  -45.781 -177.999
 2ous A   278 P H  -53.445  -44.353  179.952
 2ous A   279 Q H  -72.335  -35.006  175.505

 3ii9 A   125 L H  -57.604  -51.301 -175.814
 3ii9 A   126 P H  -63.962  -24.919  177.489
 3ii9 A   127 K H  -82.023  -29.923  177.768

 2a2r A   123 L H  -60.989  -44.537 -179.600
 2a2r A   124 P H  -50.564  -44.726 -177.480
 2a2r A   125 G H  -68.061  -20.953 -177.294

 1ybh A   146 I H  -58.400  -47.167  177.674
 1ybh A   147 P H  -52.743  -49.458 -176.268
 1ybh A   148 R H  -69.145  -43.522 -174.135

 1w27 A   630 L H  -64.217  -44.689 -179.960
 1w27 A   631 P H  -51.963  -49.312 -175.913
 1w27 A   632 K H  -69.994  -36.052  178.926

 1yfm A   244 L H  -64.042  -25.204 -178.561
 1yfm A   245 K H  -64.570  -40.090 -179.701
 1yfm A   246 T H  -76.077  -25.002  178.073

 2wp7 A   131 L H  -51.095  -48.393 -179.793
 2wp7 A   132 P H  -50.035  -48.698 -174.728
 2wp7 A   133 S H  -71.773  -31.024  176.315

 3ig4 A   114 M H  -56.695  -46.764 -179.240
 3ig4 A   115 S H  -54.125  -49.139 -178.724
 3ig4 A   116 N H  -64.948  -38.094 -178.193

 3cjw A   197 L H  -72.659  -41.540  176.735
 3cjw A   198 P H  -53.184  -41.741 -179.188
 3cjw A   199 S H  -69.217  -41.295  174.399

 1ozh A   144 L H  -56.926  -53.942 -177.466
 1ozh A   145 A H  -64.996  -40.343 -177.838
 1ozh A   146 E H  -63.066  -42.990 -177.932

 1o20 A   284 L H  -56.792  -46.257  177.357
 1o20 A   285 P H  -49.934  -38.712 -175.057
 1o20 A   286 V H  -76.948  -53.596 -173.267

 3py8 A   236 I H  -63.636  -26.416 -171.515
 3py8 A   237 V H  -67.912  -49.243  179.105
 3py8 A   238 E H  -59.029  -39.468  179.660

 1l8r A    30 L H  -65.954  -47.141 -179.643
 1l8r A    31 P H  -56.255  -42.633 -179.861
 1l8r A    32 Q H  -65.059  -47.066 -179.826

 1vlu A   286 W H  -72.989  -20.349  179.168
 1vlu A   287 E H  -73.585  -22.738  176.055
 1vlu A   288 V H  -72.557  -47.400  175.159

 3owa A   139 L H  -58.991  -41.385 -179.855
 3owa A   140 P H  -54.650  -32.288 -177.295
 3owa A   141 L H  -87.362  -36.759  179.566

 2c4j A   131 L H  -62.190  -45.367 -179.985
 2c4j A   132 P H  -53.462  -41.469 -178.258
 2c4j A   133 E H  -67.242  -43.102 -179.743

 3c6b A   133 L H  -55.964  -45.945  179.222
 3c6b A   134 P H  -55.161  -37.305 -175.417
 3c6b A   135 Q H  -78.711  -34.950  178.929

 1wte A    81 L H  -60.029  -53.501  178.743
 1wte A    82 P H  -58.450  -52.608 -166.315
 1wte A    83 R H  -78.464  -32.972 -174.085

 2z1q A   134 L H  -60.138  -41.129  179.985
 2z1q A   135 P H  -51.496  -40.530 -177.316
 2z1q A   136 K H  -79.993  -27.774  177.971

 1yc5 A   199 L H  -64.897  -45.102  174.341
 1yc5 A   200 P H  -55.481  -40.910  179.957
 1yc5 A   201 L H  -65.906  -38.375  176.371

 3rbn A   186 L H  -66.636  -44.169  179.950
 3rbn A   187 P H  -53.847  -52.628 -175.436
 3rbn A   188 I H  -72.122  -27.104  171.198

 1vrd A    32 L L  -81.338  150.264 -179.188
 1vrd A    33 P H  -48.539  -44.818 -175.854
 1vrd A    34 K H  -66.010  -20.231 -175.661

 2hhv A   295 L H  -52.218  -53.814 -176.683
 2hhv A   296 L H  -59.527  -27.793 -177.262
 2hhv A   297 K H  -67.440  -25.228 -174.202

 1fur A   219 L H  -72.412  -39.583 -177.603
 1fur A   220 P H  -55.002  -36.199 -176.787
 1fur A   221 H H  -74.999  -39.982  178.118

 1jub A    84 L H  -70.700  -38.971  178.596
 1jub A    85 K H  -70.008  -44.081 -179.630
 1jub A    86 N H  -67.208  -34.613  178.227

 3oxn A    34 L H  -65.139  -44.606  176.175
 3oxn A    35 P H  -52.735  -34.802  176.225
 3oxn A    36 F H  -70.404  -38.154 -168.259

 3bux B    66 L H  -70.419  -49.935  172.522
 3bux B    67 P H  -48.603  -43.593  179.869
 3bux B    68 D H  -64.711  -39.925  174.608

 1s5p A   223 V H  -68.473  -46.561  178.046
 1s5p A   224 P H  -57.671  -40.751 -178.487
 1s5p A   225 E H  -64.526  -45.499  178.137

 2uye A   112 M H  -69.997  -42.263 -171.476
 2uye A   113 P H  -57.766  -51.531 -178.636
 2uye A   114 P H  -76.345  -27.355  175.007

 3ndn A   141 L H  -69.162  -46.771  176.217
 3ndn A   142 P H  -50.287  -36.080  177.854
 3ndn A   143 R H  -63.590  -24.996  176.852

 2p6p A   277 A H  -56.173  -43.169 -178.051
 2p6p A   278 P H  -55.894  -28.803 -172.005
 2p6p A   279 T H  -96.228    0.225 -178.634

 3nz4 A   592 L H  -57.787  -54.527 -174.211
 3nz4 A   593 E H  -63.627  -40.165 -178.689
 3nz4 A   594 N H  -64.458  -37.788 -178.732

 1ffy A    20 L H  -61.194  -41.846 -175.874
 1ffy A    21 P H  -53.985  -26.568 -174.110
 1ffy A    22 N H -112.955  -10.573 -175.059

 2r8q A   302 L H  -59.325  -42.382 -179.757
 2r8q A   303 A H  -59.779  -40.708 -179.091
 2r8q A   304 R H  -62.455  -45.004 -178.910

 3sf6 A   136 L H  -59.778  -42.684  179.161
 3sf6 A   137 P H  -54.142  -42.066 -173.740
 3sf6 A   138 D H  -85.259  -22.042  174.063

 3ho7 A    26 L H  -57.566  -44.403 -179.496
 3ho7 A    27 P H  -54.182  -28.889 -174.989
 3ho7 A    28 R H  -85.589  -32.056 -168.678

 3kf6 B    91 L H  -58.943  -44.503  178.794
 3kf6 B    92 P H  -52.465  -48.107 -178.717
 3kf6 B    93 R H  -71.162  -38.234  176.407

 2pg0 A   115 L H  -60.623  -43.698  179.436
 2pg0 A   116 P H  -51.525  -40.901 -173.964
 2pg0 A   117 K H  -81.422  -24.370  173.586

 2ql3 A    20 L H  -71.712  -34.718 -171.354
 2ql3 A    21 P H  -57.982  -52.478 -179.923
 2ql3 A    22 S H  -73.650  -30.216  175.972

 3rt9 A   493 I H  -63.686  -45.214  178.812
 3rt9 A   494 P H  -56.615  -39.414 -179.634
 3rt9 A   495 E H  -68.764  -40.061  176.727

 2v3z A   117 L H  -58.201  -49.033 -175.942
 2v3z A   118 Y H  -63.065  -26.299  176.911
 2v3z A   119 Q H  -74.309  -28.959  175.145

 2c4e A   165 L H  -54.797  -43.081 -177.809
 2c4e A   166 P H  -54.924  -28.583 -174.924
 2c4e A   167 Q H  -76.278  -15.603  179.456

 3bix A   560 V H  -63.502  -43.897  176.996
 3bix A   561 P H  -53.432  -36.872  179.012
 3bix A   562 H H  -71.735  -40.481  177.582

 2obl A   200 L H  -64.511  -56.902  179.376
 2obl A   201 P H  -64.842  -28.236  178.834
 2obl A   202 K H  -65.021  -42.104  175.379

 3oo3 A     5 L H  -57.349  -41.848 -178.750
 3oo3 A     6 P H  -61.605  -16.521 -176.875
 3oo3 A     7 H H -111.920   12.254  176.227

 3idw A    36 M H  -60.319  -41.125  177.968
 3idw A    37 P H  -55.438  -27.959 -172.030
 3idw A    38 D H  -91.258  -12.674 -177.933

 1ea5 A   528 L H  -64.072  -44.574  176.079
 1ea5 A   529 P H  -51.035  -44.113  179.451
 1ea5 A   530 K H  -69.545  -37.591  178.297

 1o51 A    91 L H  -59.971  -35.876  178.182
 1o51 A    92 K H  -59.252  -34.964  176.276
 1o51 A    93 E H  -76.028  -42.017 -178.814

 2ha2 A   536 L H  -56.482  -48.296  177.755
 2ha2 A   537 P H  -49.835  -44.201  179.209
 2ha2 A   538 K H  -70.054  -32.930  174.395

 3itu A   281 I H  -54.449  -46.215 -179.176
 3itu A   282 P H  -51.548  -49.287 -174.600
 3itu A   283 E H  -71.833  -38.474 -178.703

 3m4a A   102 L H  -70.011  -43.994  176.312
 3m4a A   103 P H  -50.113  -47.321  179.768
 3m4a A   104 T H  -66.332  -40.440  173.872

 2p1t A   200 L H  -73.299  -39.505  175.874
 2p1t A   201 P H  -56.081  -45.367  177.118
 2p1t A   202 A H  -65.198  -41.183  177.825

 2a1r A    12 L H  -65.351  -38.614 -176.170
 2a1r A    13 H H  -70.161  -25.954  175.994
 2a1r A    14 K H  -73.166  -36.222  176.950

 3nci A   471 V H  -68.950  -54.736  173.246
 3nci A   472 P H  -49.649  -44.660 -174.062
 3nci A   473 T H  -62.421  -50.632 -175.749

 2eba A   117 L H  -49.664  -51.930 -176.879
 2eba A   118 P H  -62.109  -31.143  177.413
 2eba A   119 K H  -77.653  -26.557  176.410

 1d3y A   289 L H  -66.968  -45.050  176.101
 1d3y A   290 P H  -48.375  -46.805 -178.937
 1d3y A   291 E H  -69.339  -46.489 -177.723

 2cc0 A   165 I H  -57.577  -44.498  179.411
 2cc0 A   166 P H  -57.754  -42.918 -177.874
 2cc0 A   167 R H  -74.595  -28.070  174.321

 2yvy A   103 V H  -64.812  -45.612 -179.441
 2yvy A   104 R H  -47.655  -44.985 -175.791
 2yvy A   105 K H  -63.996  -33.321 -177.824

 3i3n A   224 F H  -54.018  -47.028 -174.544
 3i3n A   225 E H  -54.999  -50.001 -177.891
 3i3n A   226 E H  -65.527  -36.527  178.074

 2ffm A    75 L H  -61.511  -43.844  178.118
 2ffm A    76 P H  -54.887  -39.896 -178.299
 2ffm A    77 K H  -73.904  -33.862  175.557

 2ejx A    31 I H  -63.817  -53.593 -179.331
 2ejx A    32 P H  -69.397  -20.975 -179.613
 2ejx A    33 Q H  -73.688  -35.818 -167.811

 2ix5 A   160 L H  -61.971  -39.309 -178.951
 2ix5 A   161 P H  -53.332  -41.194 -175.317
 2ix5 A   162 S H  -88.195  -24.201  175.789

 2fdr A   215 L H  -58.965  -44.998  177.540
 2fdr A   216 P H  -52.478  -47.702 -175.951
 2fdr A   217 A H  -70.051  -38.697 -175.337

 3jv9 A    19 L H  -57.816  -44.115 -176.963
 3jv9 A    20 P H  -49.854  -48.798 -179.637
 3jv9 A    21 K H  -77.678  -40.162  179.660

 1tbf A   302 I H  -60.459  -45.223  177.639
 1tbf A   303 P H  -51.900  -47.389 -178.138
 1tbf A   304 S H  -67.503  -40.042 -178.491

 1vdk A   219 E H  -51.980  -33.162 -176.492
 1vdk A   220 K H  -57.234  -28.490  179.595
 1vdk A   221 G H  -64.523  -31.021 -177.535

 1g2n A   219 L H  -70.077  -52.058  176.572
 1g2n A   220 P H  -49.771  -42.400  178.364
 1g2n A   221 A H  -65.022  -43.068  177.983

 2dcl A    87 V H  -56.121  -42.943 -176.293
 2dcl A    88 N H  -56.535  -41.681 -167.636
 2dcl A    89 V H  -92.059   -4.594  177.190

 2dt5 A    11 L H  -59.216  -46.770 -179.784
 2dt5 A    12 I H  -59.979  -40.781  173.970
 2dt5 A    13 T H  -58.749  -47.659  179.106

position:            3 neighbors:          200

 2ef5 A   159 P H  -54.677  -34.068 -175.398
 2ef5 A   160 K H  -71.749  -13.914  178.430
 2ef5 A   161 D H -105.021   24.144  178.264

 1yi9 A   277 M E -132.497  157.936  169.806
 1yi9 A   278 E E  -52.443  121.857 -170.347
 1yi9 A   279 A H  -49.332  -35.868 -175.067

 3gbs A   140 T L  -75.013  -15.303  175.085
 3gbs A   141 R L -112.465   26.232  179.255
 3gbs A   142 N H  -55.482  -56.800 -177.461

 2cev A   166 P H  -56.603  -35.377 -176.761
 2cev A   167 E H  -70.499  -11.480  179.637
 2cev A   168 H H -105.003   14.114 -176.407

 2j58 A   230 P L  -75.341  164.712  174.363
 2j58 A   231 S E  -87.638  176.720  177.052
 2j58 A   232 N H  -89.038   15.740  176.071

 3p06 A    41 P L  -70.386  -14.844  177.577
 3p06 A    42 K L  -85.925  -19.397 -179.870
 3p06 A    43 N L  -90.919   41.231 -172.451

 1j2r A    17 A H  -52.647  -39.263 -171.072
 1j2r A    18 K H  -58.608  -32.199 -176.005
 1j2r A    19 T H -112.368   18.195 -179.657

 1l8w A    57 P L  -66.937  145.459 -174.506
 1l8w A    58 K E -105.050  165.107  174.339
 1l8w A    59 K H  -60.928  -31.307  179.251

 2aeb A   171 A H  -64.450  -24.011 -176.503
 2aeb A   172 K H  -88.262   -0.747 -175.523
 2aeb A   173 D H  -95.924   -1.528 -171.111

 1cex A   150 T L  -70.771  -16.500  175.251
 1cex A   151 K L -110.731   26.699 -179.641
 1cex A   152 N L  -57.057  -53.941 -178.188

 1z9l A    52 P H  -56.703  -33.895 -173.882
 1z9l A    53 R H  -66.194  -23.773 -170.440
 1z9l A    54 R H  -99.900   -6.775 -175.548

 2g1u A   121 P H  -57.361  -29.550 -173.760
 2g1u A   122 E H  -74.031  -15.000 -177.763
 2g1u A   123 K H  -93.884   -6.377 -174.436

 2ek8 A   260 T L -134.163  143.688  171.519
 2ek8 A   261 D L -106.601    6.808 -175.745
 2ek8 A   262 T L -129.977  137.227 -178.402

 3gwb A   194 A H  -64.529  -26.288  177.480
 3gwb A   195 G H  -76.868  -10.296 -170.743
 3gwb A   196 N H -113.681   24.950 -174.170

 2p6w A    87 P H  -55.023  -30.279 -174.740
 2p6w A    88 K H  -65.246  -31.371 -174.097
 2p6w A    89 N H -118.356   19.266 -175.571

 2xgj A   221 P L  -59.241  145.705 -179.817
 2xgj A   222 D L  -70.712  -15.182  178.162
 2xgj A   223 K L  -77.421  -20.602 -177.626

 3d2y A   145 P H  -54.057  -42.084 -176.295
 3d2y A   146 E H  -70.176  -13.138 -177.940
 3d2y A   147 N H  -95.016    5.990  168.630

 1sum B   174 P H  -55.007  -31.716 -173.720
 1sum B   175 K H  -74.526  -12.074  179.682
 1sum B   176 Y H  -93.774  -17.712 -163.353

 2gml A    76 A H  -68.225  -51.328 -174.964
 2gml A    77 G H  -56.425  -41.794 -177.814
 2gml A    78 N H  -65.197  -20.805 -179.607

 1ra6 A   407 P H  -55.001  -24.994 -177.953
 1ra6 A   408 R H  -68.168  -22.095 -176.941
 1ra6 A   409 N H -109.031   19.014  176.667

 1q8h A    18 P H  -52.342  -48.742 -179.219
 1q8h A    19 R H  -66.549  -38.301  176.555
 1q8h A    20 R H  -57.309  -44.916 -179.227

 3irv A    20 P H  -54.439  -33.788 -176.751
 3irv A    21 L H  -73.167  -26.555 -176.019
 3irv A    22 R H -111.715   21.626 -174.283

 1t72 A   178 P H  -55.321  -27.626  178.727
 1t72 A   179 R H  -54.125  -31.798 -171.701
 1t72 A   180 N H  -78.302   -1.636 -176.418

 2qqj A    36 P H  -57.892  -29.030 -177.205
 2qqj A    37 Q H  -65.088  -20.270 -178.676
 2qqj A    38 Q H  -92.181   13.040 -179.561

 3f5h A    28 P H  -70.680  -26.229 -179.164
 3f5h A    29 R H  -67.419  -46.148  175.562
 3f5h A    30 N H  -71.653  -34.390 -172.697

 1zun A   179 P H  -50.158  -43.229 -173.157
 1zun A   180 K H  -68.419  -22.610 -178.148
 1zun A   181 N H  -85.914  -10.004  176.078

 3e9k A    49 P L  -58.716  146.771  171.266
 3e9k A    50 K E  -85.991  144.680 -176.016
 3e9k A    51 I H  -55.263  -42.820 -174.724

 1ng2 A   153 P L  -64.329  145.064 -179.907
 1ng2 A   154 R L  -87.077  149.995  177.478
 1ng2 A   155 R H  -60.683  -32.963  176.720

 1xr7 A   406 P H  -58.283  -27.140 -175.523
 1xr7 A   407 S H  -61.718  -32.109 -176.938
 1xr7 A   408 Q H -101.692   36.894  178.963

 2x98 A   169 A L  -65.548  153.512 -178.943
 2x98 A   170 D E  -65.003  137.276  170.646
 2x98 A   171 A L  -80.806  173.003 -179.691

 3lp5 A   163 P L  -64.689  134.055 -171.939
 3lp5 A   164 E L  -78.405  -21.201 -177.124
 3lp5 A   165 S L  -88.979    0.136 -177.560

 2wqm A   292 A H  -62.900  -38.589  179.343
 2wqm A   293 K H  -62.408  -47.173  179.740
 2wqm A   294 R H  -62.663  -44.358 -178.661

 2olr A   354 A E  -67.592  135.291  175.795
 2olr A   355 T E -114.985  -14.693  174.433
 2olr A   356 K E -119.993  111.954  178.524

 1v76 A     9 R L  -61.905  -20.998 -178.627
 1v76 A    10 R L  -94.714  -37.466 -173.521
 1v76 A    11 N H  -87.473  -17.372 -177.388

 2fq1 A    30 P H  -54.542  -36.797 -172.901
 2fq1 A    31 Q H  -74.915  -14.959 -178.225
 2fq1 A    32 R H -115.002    5.939 -170.032

 1h7z A   112 P L  -67.049  159.112  164.854
 1h7z A   113 F E  -83.896  138.434 -170.796
 1h7z A   114 V L -134.767  169.955  178.302

 3amj B   187 A L  -65.438  -39.666 -174.823
 3amj B   188 R L  -54.993  -43.925 -173.187
 3amj B   189 T L  -98.116    5.371 -177.956

 3hyg A   131 P H  -55.835  -34.001 -175.050
 3hyg A   132 E H  -72.483  -26.564 -169.727
 3hyg A   133 R H -129.983   10.004  172.277

 2fom B   106 P L  -54.588  135.764 -177.996
 2fom B   107 R E -136.642  126.166  175.557
 2fom B   108 A E  -91.686  117.380  178.963

 1svs A    97 A L  -56.874  -28.351 -177.678
 1svs A    98 A L  -63.257  -22.155 -177.997
 1svs A    99 R H  -67.438  -20.544  177.669

 2jc4 A   159 P H  -61.371  -27.971  179.062
 2jc4 A   160 E H  -59.340  -33.506 -179.194
 2jc4 A   161 K H  -76.790  -19.962 -177.247

 3equ A   190 P L  -71.772  147.759  171.514
 3equ A   191 Q E -112.038  116.956 -176.370
 3equ A   192 N L  -64.108  154.968 -176.665

 2a9g A    34 P L  -56.540  -30.727 -172.232
 2a9g A    35 S L  -89.421  -10.745 -173.188
 2a9g A    36 N L -127.422   -6.520 -178.124

 1s9r A    37 P H  -56.198  -38.288 -174.427
 1s9r A    38 A H  -74.886  -23.284 -172.557
 1s9r A    39 R H -106.756   13.675  179.256

 3niq A   180 P E  -64.392  -25.198 -179.107
 3niq A   181 L E  -74.208  -23.642  173.230
 3niq A   182 R E -108.572   29.888  176.888

 3iay A   155 P L  -58.768  -40.207 -169.607
 3iay A   156 H L  -60.756  -22.001 -176.798
 3iay A   157 M H  -73.572  -16.730  176.734

 1xwm A   174 A H  -42.183  -47.596 -177.961
 1xwm A   175 A H  -62.265  -43.691 -175.988
 1xwm A   176 T H  -77.633  -24.521  177.008

 1iar B    51 P L  -65.011  159.255  169.033
 1iar B    52 E E -125.537  159.930 -173.748
 1iar B    53 N E  -75.694  145.093  170.409

 1rtq A   139 P L  -72.231  149.142  172.869
 1rtq A   140 K L  -69.620  -36.224  172.713
 1rtq A   141 R E  -88.898  168.455  169.902

 3cww A   558 P H  -54.601  -38.264 -179.181
 3cww A   559 L H  -64.645  -46.121 -179.687
 3cww A   560 H H  -66.816  -36.866  177.142

 2o5u A     8 P L  -74.986  159.277  179.378
 2o5u A     9 L E -114.255  166.451 -179.121
 2o5u A    10 R H  -51.402  -44.179 -168.647

 1yqy A    45 P L  -68.152  144.198  177.982
 1yqy A    46 K L  -83.821  121.660 -176.324
 1yqy A    47 K H  -58.704  -37.840  178.074

 3kl2 A    23 P H  -53.881  -33.926 -173.801
 3kl2 A    24 A H  -76.329  -17.973 -174.586
 3kl2 A    25 R H -120.905   12.228 -175.289

 3bqw A    89 P L  -64.522  144.372 -178.040
 3bqw A    90 K E -141.610  155.009  179.691
 3bqw A    91 H E -137.041  150.009  176.017

 2qlk A   131 P L  -72.605  157.189  177.827
 2qlk A   132 F L -101.860  170.341  177.093
 2qlk A   133 N L   50.752   52.702  174.627

 1wmi B    53 P H  -56.616  -35.397 -173.735
 1wmi B    54 E H  -51.534  -33.310 -170.201
 1wmi B    55 N H  -85.938  -15.003 -169.951

 1gq6 A   175 P E  -57.147  -33.524 -178.574
 1gq6 A   176 A E  -66.409  -20.565  176.140
 1gq6 A   177 A E -116.056   29.845  177.792

 3fz0 A    99 S L  -85.590  139.034  173.682
 3fz0 A   100 Q L  -89.531   -4.996 -176.329
 3fz0 A   101 R H  -74.654  -29.697 -175.534

 2j7t A   235 A H  -67.336  -41.869 -168.922
 2j7t A   236 K H  -88.328  -39.817 -171.145
 2j7t A   237 S L  -77.312  154.999  168.372

 3i7d A    11 E L  -60.348  129.563  173.795
 3i7d A    12 R E  -84.947  119.964 -172.613
 3i7d A    13 R E -106.995  140.229 -177.675

 1tkj A   119 P L  -68.016  146.811  172.804
 1tkj A   120 D L  -65.029  -38.081  174.458
 1tkj A   121 K E  -94.014  145.899  176.976

 1v96 A   117 P H  -63.423  -30.462  176.729
 1v96 A   118 K H  -52.393  -36.437 -177.838
 1v96 A   119 R H  -56.187  -33.836 -171.010

 1y0k A   106 P L  -64.937  131.918  178.630
 1y0k A   107 Q E -109.985  153.259 -176.587
 1y0k A   108 R E  -82.467  130.512 -173.543

 3fea A    18 P E  -63.190  150.665  170.932
 3fea A    19 K L  -73.808  160.028 -161.718
 3fea A    20 L H  -55.253  -46.288  179.848

 2wiu B    10 P H  -56.744  -35.952 -179.125
 2wiu B    11 T H  -64.006  -48.372  177.033
 2wiu B    12 Q H  -64.775  -34.462  177.194

 3fim B   181 F L  -67.774  158.989 -176.556
 3fim B   182 F E  -87.027  139.376  174.893
 3fim B   183 N L -120.015  122.123 -167.762

 2weu A   467 P L  -51.148  140.025  179.758
 2weu A   468 E L  -53.508  -41.261  179.738
 2weu A   469 R L -136.851  152.794  175.814

 3hny M    36 P H  -57.534  -31.502 -173.542
 3hny M    37 S H  -70.352  -10.280 -179.352
 3hny M    38 K H  -94.361    5.039  179.582

 1ii2 A   326 P E  -51.241  124.173  174.330
 1ii2 A   327 K E  -87.538  -28.478  174.822
 1ii2 A   328 N E -126.187  127.680  175.741

 3m89 A   402 P L  -64.596  142.069 -174.802
 3m89 A   403 K L  -67.241  -16.087  173.550
 3m89 A   404 R H  -56.121  -23.971  172.504

 2qqi A    35 A H  -64.843  -29.874  178.887
 2qqi A    36 E H  -62.056  -19.710 -178.355
 2qqi A    37 R H  -89.202    8.039  177.369

 2xr1 A   600 P L  -74.997  158.407  175.739
 2xr1 A   601 E L  -98.271  -29.119  177.546
 2xr1 A   602 R E -130.697  139.448  170.485

 1nf9 A    29 P H  -54.483  -35.552 -174.354
 1nf9 A    30 R H  -66.020  -23.000 -175.097
 1nf9 A    31 R H -108.166    0.237 -162.649

 1xjv A    30 P E  -49.174  122.904  179.721
 1xjv A    31 Y E -135.746  148.648  178.421
 1xjv A    32 L E  -70.411  112.739 -175.064

 1b25 A   553 P L  -56.163  144.637  177.788
 1b25 A   554 K L  -51.494  -38.594 -171.559
 1b25 A   555 R H  -51.210  -38.812 -167.893

 2q3s A   169 Q H  -65.015  -42.155 -178.883
 2q3s A   170 L H  -67.093  -44.881 -178.473
 2q3s A   171 D H  -64.637  -39.968 -178.422

 2w2k A    78 P L  -70.102  150.756 -176.689
 2w2k A    79 S L  -70.845  -13.436 -177.746
 2w2k A    80 S L  -81.248  -11.960 -175.775

 2vm9 A    30 V H  -66.669  -17.081 -177.036
 2vm9 A    31 K H  -63.294  -19.184 -177.204
 2vm9 A    32 N H -107.341   16.656 -168.789

 3nt1 A   233 P L  -70.688  170.825 -179.172
 3nt1 A   234 T E  -89.490  157.074  172.341
 3nt1 A   235 V H  -60.180  -36.960 -179.626

 3qxy A   124 P L  -73.614  165.241  173.619
 3qxy A   125 E L  -65.745  119.951 -171.266
 3qxy A   126 L H  -72.380  -18.089  178.249

 3ff4 A    68 P H  -51.977  -34.633  177.914
 3ff4 A    69 Q H  -64.938  -36.497 -178.487
 3ff4 A    70 N H  -82.848  -17.836  179.843

 3dcn A   143 T L  -71.074  -19.885  177.012
 3dcn A   144 K L -115.457   29.562 -178.001
 3dcn A   145 N L  -48.722  -61.819 -175.190

 3ndq A    93 P H  -54.842  -36.917 -178.324
 3ndq A    94 D H  -66.397  -37.959  173.914
 3ndq A    95 L H  -68.317  -49.374 -177.326

 1whs A    45 A H  -89.518  -13.754 -174.557
 1whs A    46 Q L  -84.703  154.815   -1.508
 1whs A    47 P L  -78.696  127.320 -179.625

 3bn6 A    35 P H  -56.594  -37.008 -174.318
 3bn6 A    36 Y H  -84.941   12.021  165.456
 3bn6 A    37 Y H  -89.259   -8.017  179.473

 3pt5 A   179 P L  -68.208  -11.587  179.074
 3pt5 A   180 Q L  -90.314   -5.749  178.286
 3pt5 A   181 N L  -67.278  142.610 -175.609

 2imj A    35 P H  -54.521  -41.889 -176.908
 2imj A    36 E H  -64.911  -49.975 -179.731
 2imj A    37 R H  -60.968  -43.922 -174.316

 1kyq A   186 T H  -61.899  -41.146  177.003
 1kyq A   187 Q H  -70.153  -37.696 -178.809
 1kyq A   188 M H  -60.453  -42.797  176.933

 1hc9 A    69 P L  -49.550  -29.833 -176.982
 1hc9 A    70 K L  -90.918   15.038 -179.362
 1hc9 A    71 Q L -132.106  158.417 -179.845

 1nst A   130 P H  -52.120  -52.617 -176.833
 1nst A   131 R H  -73.682  -36.902  177.707
 1nst A   132 R H  -59.996  -44.064 -176.081

 1q2l A   540 A H  -60.667  -45.563 -179.506
 1q2l A   541 R H  -59.670  -41.604  179.889
 1q2l A   542 N H  -66.268  -40.209 -178.462

 2xqy A    84 A L  -71.956  -19.723 -177.697
 2xqy A    85 E L  -98.485  147.863  178.050
 2xqy A    86 R L  -99.871  126.982  178.962

 2qqi A   191 P H  -56.721  -32.109 -178.980
 2qqi A   192 E H  -58.855  -30.627 -179.730
 2qqi A   193 N H  -60.441  -27.644 -171.071

 1q32 A   489 S H  -52.518  -45.563 -172.008
 1q32 A   490 R H  -79.973    7.447  172.738
 1q32 A   491 R H -104.638  -23.754 -168.116

 3iev A    72 P L  -75.801  151.489  174.477
 3iev A    73 K L  -70.381  159.085 -176.717
 3iev A    74 K L  -50.971  -43.243 -174.386

 2jda A    26 P H  -57.416  -34.235 -177.532
 2jda A    27 A H  -59.228  -24.676 -177.361
 2jda A    28 N H  -60.943  -22.914 -174.929

 1vzo A   305 P H  -63.796  -25.628 -179.725
 1vzo A   306 K H  -70.295  -24.963  179.171
 1vzo A   307 K H -106.689    8.080 -176.047

 1cf1 A   123 P L  -67.829  175.035 -176.327
 1cf1 A   124 D L -104.115    1.466 -175.892
 1cf1 A   125 Y L -105.586   14.919 -179.952

 3oz6 A   271 K H  -57.270  -24.483 -178.690
 3oz6 A   272 E H  -87.032  -38.906 -174.110
 3oz6 A   273 K H  -76.050  -33.064 -171.052

 2dou A    54 P H  -59.079  -30.136 -169.014
 2dou A    55 T H  -73.517  -11.404 -179.190
 2dou A    56 T H  -89.797   -9.570 -173.755

 1ais A    40 P L  -68.531  -15.668  176.088
 1ais A    41 E L  -66.907  -44.674 -174.245
 1ais A    42 E L  -94.832  -33.619 -179.946

 1h6k A   425 P H  -55.591  -35.829 -170.171
 1h6k A   426 K H  -71.807  -58.722  179.354
 1h6k A   427 P H  -63.763  -33.346  175.006

 1f9r A    21 P H  -54.832  -31.286 -177.861
 1f9r A    22 R H  -64.515  -26.067 -172.484
 1f9r A    23 H H  -85.440  -10.080 -176.378

 1i3j A    70 P L  -74.987  166.685 -179.646
 1i3j A    71 S L  -81.035   -6.512 -175.256
 1i3j A    72 N L  -96.709   15.003  174.694

 3b5o A    52 P H  -51.752  -37.283  178.591
 3b5o A    53 K H  -67.684  -51.269 -175.375
 3b5o A    54 E H  -66.091  -29.938 -178.454

 3com A   238 P H  -58.601  -35.534 -166.338
 3com A   239 T H  -99.006  -26.891 -176.573
 3com A   240 N L  -84.771  150.013  173.499

 3max A   341 P L  -67.835  154.497  175.690
 3max A   342 S L  -82.730  175.021  176.705
 3max A   343 N L  -90.798   16.427  178.467

 3m1r A   183 G H  -56.900  -40.061 -179.314
 3m1r A   184 Q H  -68.068  -14.286  174.927
 3m1r A   185 H H  -97.649    6.623 -179.694

 1n0u A    16 V H  -64.814  -22.316  175.784
 1n0u A    17 T H  -67.188  -25.184 -177.583
 1n0u A    18 N H -104.871   22.504  179.762

 3djc A   178 T L  -90.001  150.881 -177.574
 3djc A   179 E L -116.644   -5.021  177.473
 3djc A   180 S L -125.785  147.588  179.939

 3kys B    29 P H  -58.365  -33.619 -171.481
 3kys B    30 K H  -63.666  -35.454 -176.059
 3kys B    31 T H  -83.125   -5.880  179.637

 3g1p A    33 P H  -70.771  -11.192  179.575
 3g1p A    34 Q H  -65.556  -18.777 -176.842
 3g1p A    35 Y H  -98.442    4.563 -177.537

 3g8q A    20 P L  -66.834  145.201 -171.365
 3g8q A    21 K L -120.800   14.914  176.489
 3g8q A    22 R L  -52.279  -58.764  170.377

 1ega A    70 E H  -70.806  -30.002  174.835
 1ega A    71 K H  -70.004  -37.919  174.431
 1ega A    72 R H  -65.540  -38.764  178.789

 2wuh A    46 A H  -55.141  -35.850 -172.900
 2wuh A    47 K H  -66.543  -12.404  179.059
 2wuh A    48 Y H  -97.661   11.457  178.247

 3ni6 A    33 P L  -72.628  152.849 -178.884
 3ni6 A    34 K L -118.089  162.550  179.468
 3ni6 A    35 K L  -58.030  128.197  178.743

 1ulz A   343 P H  -68.479  -19.763  176.757
 1ulz A   344 K H  -76.986  -31.645 -178.399
 1ulz A   345 K H  -99.717   38.768 -176.792

 2i4r A    68 P L  -52.875  142.037 -178.221
 2i4r A    69 P H  -50.401  -36.563  176.693
 2i4r A    70 V H  -63.145  -44.297  177.939

 3odm A   274 E L  -73.840  -15.518 -178.025
 3odm A   275 E L -105.187   -2.981 -172.592
 3odm A   276 N L -108.545   11.413 -171.157

 2wn3 A    30 Q H  -74.819   -1.555  172.255
 2wn3 A    31 F H  -72.184  -14.104 -179.658
 2wn3 A    32 N H -110.012   14.185 -167.897

 3ils A   131 P L  -71.813  145.983  176.220
 3ils A   132 R H  -48.036  -39.983 -179.957
 3ils A   133 A H  -55.354  -39.130  178.516

 2uz1 A   293 P L  -60.002  142.325  174.825
 2uz1 A   294 H L  -70.833  -22.941  177.622
 2uz1 A   295 S L  -79.084  -14.612  179.496

 1o59 A   230 V H  -64.815  -28.653  179.832
 1o59 A   231 D H  -67.533  -13.860  178.259
 1o59 A   232 N H  -77.850  -15.591 -178.991

 3dbg A   389 P H  -48.754  -47.284  179.608
 3dbg A   390 E H  -56.978  -44.295 -174.788
 3dbg A   391 R H  -83.769  -30.433 -179.373

 2ism A   128 P L  -52.124  138.434  171.321
 2ism A   129 A L -149.368  154.894 -176.384
 2ism A   130 R L -134.210  155.011 -177.012

 1zrh A    97 P H  -48.782  -46.953 -179.250
 1zrh A    98 E H  -63.494  -38.297 -174.236
 1zrh A    99 R H  -74.118  -36.029  173.696

 3gqv A   198 P H  -55.595  -40.211 -172.110
 3gqv A   199 H H  -73.646  -10.012  178.375
 3gqv A   200 N H -106.025    8.908  179.348

 2h3g X   176 P L  -74.453  164.420 -178.269
 2h3g X   177 S L  -68.597  -20.107  178.340
 2h3g X   178 S L -153.987  156.623  177.045

 2p9x A    46 P H  -58.963  -39.634 -178.119
 2p9x A    47 Q H  -62.331  -48.083 -179.927
 2p9x A    48 K H  -63.724  -40.043  177.648

 1zyl A   291 P H  -70.512  -13.679  174.143
 1zyl A   292 K H  -80.598  -33.248 -173.619
 1zyl A   293 N H -110.281   -9.041  176.396

 3lk2 T    30 P L  -54.563  140.360 -176.583
 3lk2 T    31 K L -100.242  141.138  175.199
 3lk2 T    32 R L -107.196  120.777 -177.706

 3n52 A    20 F H  -47.014  -44.668 -167.948
 3n52 A    21 K H  -76.273  -17.001 -173.326
 3n52 A    22 N H  -96.022    3.706 -179.068

 3g51 A   265 P H  -57.189  -37.097 -174.175
 3g51 A   266 A H  -66.064  -27.724 -178.208
 3g51 A   267 N H -101.961    9.024 -179.632

 1ti6 A   739 P L  -56.353  142.713  175.479
 1ti6 A   740 R L  -72.498  -45.269 -169.812
 1ti6 A   741 F L -112.679   33.507  179.313

 2cb5 A    21 P H  -63.147  -29.280  178.732
 2cb5 A    22 Q H  -73.112  -40.260  172.121
 2cb5 A    23 F H  -56.956  -48.829 -178.380

 3ho6 A    62 P H  -64.359  -31.557 -165.162
 3ho6 A    63 K H  -60.041  -36.386 -172.034
 3ho6 A    64 N H -118.414   17.431 -174.099

 1pi1 A   110 P L  -70.057  159.551 -177.924
 1pi1 A   111 K L  -63.305  -28.131 -176.678
 1pi1 A   112 N L  -98.107   15.014 -178.378

 1czt A    34 P H  -55.678  -39.162 -171.759
 1czt A    35 F H  -77.123    1.278  174.765
 1czt A    36 R H  -86.173   -8.631 -179.815

 2wbn A   115 P H  -58.426  -35.643 -176.574
 2wbn A   116 R H  -69.964  -33.527  178.849
 2wbn A   117 S H  -72.753  -35.341  172.686

 3a62 A   260 A H  -58.079  -43.546 -174.084
 3a62 A   261 A H  -61.308  -27.609 -173.284
 3a62 A   262 S H  -96.365   13.202 -178.162

 3il8 A    19 P H  -56.573  -25.306 -175.340
 3il8 A    20 K H  -60.296  -20.708 -176.872
 3il8 A    21 F H  -78.487  -15.347 -179.390

 1kcf A   168 P H  -53.188  -34.517  178.873
 1kcf A   169 K H  -58.000  -46.261 -177.655
 1kcf A   170 S H  -63.490  -46.042 -179.854

 3mgx A   127 R H  -62.924  -38.292  176.565
 3mgx A   128 A H  -62.397  -44.198  175.582
 3mgx A   129 A H  -65.007  -35.489 -179.628

 1rtf B    55 P H  -52.302  -32.365 -173.820
 1rtf B    56 H H  -73.093  -13.501  178.854
 1rtf B    57 H H -101.159    4.043  179.681

 1n93 X   301 P H  -55.021  -31.735 -177.078
 1n93 X   302 R H  -64.954  -27.351 -177.966
 1n93 X   303 S H  -82.180  -21.261  175.302

 2py6 A   262 R H  -65.814  -40.979  178.699
 2py6 A   263 I H  -65.215  -41.460  177.090
 2py6 A   264 N H  -63.822  -38.328  179.328

 3ip4 B   366 P H  -55.000  -33.588  178.519
 3ip4 B   367 E H  -74.308  -45.721 -175.613
 3ip4 B   368 N H  -63.667  -42.695 -179.362

 2b34 A    61 P H  -59.575  -19.349 -178.788
 2b34 A    62 K H  -60.004  -34.972 -176.128
 2b34 A    63 G H -112.927  -23.550 -173.200

 3rbn A   264 P E  -68.814  147.588 -179.508
 3rbn A   265 K H  -59.975  -23.735 -179.285
 3rbn A   266 H H  -59.850  -29.659 -178.865

 3pjx A   307 G H  -55.000  -45.049 -170.668
 3pjx A   308 A H  -73.594   -5.926 -172.277
 3pjx A   309 R H -108.163  -12.270 -172.934

 3iuk A   164 A L  -57.405  142.534  179.781
 3iuk A   165 A H  -54.057  -36.484  177.716
 3iuk A   166 R H  -52.444  -46.098 -174.398

 3n9y A   121 P H  -53.858  -35.008 -178.586
 3n9y A   122 E H  -66.614  -25.018  179.593
 3n9y A   123 A H  -92.710  -39.497 -170.201

 1o7q A    12 P H  -74.883  -18.396 -174.620
 1o7q A    13 F H  -74.327   -8.974  175.323
 1o7q A    14 K H  -75.104  -20.006  179.947

 3ivy A   137 P H  -54.231  -38.269  178.719
 3ivy A   138 R H  -69.268  -45.622 -179.199
 3ivy A   139 A H  -57.733  -43.598 -178.832

 3h0l B   369 P H  -51.434  -35.311  174.521
 3h0l B   370 E H  -62.961  -40.287 -175.745
 3h0l B   371 H H  -66.749  -43.007  179.357

 3mln A   125 P H  -54.738  -34.931 -175.693
 3mln A   126 E H  -71.285  -18.437  179.318
 3mln A   127 M H  -87.445  -15.339 -174.062

 2oie A    38 P H  -56.200  -51.556 -175.913
 2oie A    39 R H  -68.910  -35.728  179.050
 2oie A    40 N H  -66.322  -42.556 -179.240

 2wm5 A   138 P H  -53.946  -37.145  179.662
 2wm5 A   139 K H  -69.576  -42.047  176.798
 2wm5 A   140 V H  -65.028  -41.982 -179.462

 1vli A   349 P H  -56.176  -21.020 -177.510
 1vli A   350 R H  -59.100  -19.987 -175.627
 1vli A   351 F H  -98.679    2.369 -173.677

 2nte A    90 P H  -52.930  -42.456 -176.012
 2nte A    91 R H  -64.291  -44.995 -174.659
 2nte A    92 R H  -75.129  -26.687  176.112

 1esw A   378 P H  -56.172  -38.882 -170.698
 1esw A   379 H H  -73.085  -11.417  178.432
 1esw A   380 N H  -95.030   -0.241  178.348

 1dkg D    62 P H  -61.535  -46.562 -166.767
 1dkg D    63 Q H  -74.365  -13.905 -179.939
 1dkg D    64 N H -118.494   15.489  172.649

 3p8c B   630 P H  -57.741  -27.231 -173.684
 3p8c B   631 K H  -58.530  -23.411 -174.584
 3p8c B   632 H H  -80.910  -12.990 -174.791

 1imh C   111 P H  -68.568  -17.304  177.475
 1imh C   112 S H  -64.440  -15.026  171.296
 1imh C   113 N H -126.032   34.798  179.882

 3md7 A    57 P H  -56.358  -32.728 -175.172
 3md7 A    58 K H  -67.736  -21.370 -179.266
 3md7 A    59 N H  -80.414  -10.814  171.317

 1uj8 A    57 P H  -53.668  -30.521 -173.685
 1uj8 A    58 Q H  -80.966   -8.718 -172.043
 1uj8 A    59 A H  -90.176    4.028 -178.639

 1d2t A   166 P H  -69.629  -21.572  176.500
 1d2t A   167 Q H  -54.589  -39.880  177.616
 1d2t A   168 R H -111.357   29.951 -179.240

 1tvx A    21 P H  -55.836  -32.926 -172.687
 1tvx A    22 K H  -59.732  -23.844 -175.556
 1tvx A    23 N H  -90.031  -13.876 -174.457

 3c8y A   344 P H  -51.188  -35.167 -178.935
 3c8y A   345 K H  -65.017  -27.093 -176.412
 3c8y A   346 N H  -94.305   -2.995  176.757

 2oib A   282 K H  -63.575  -27.780 -174.715
 2oib A   283 N H  -75.022  -17.464 -178.396
 2oib A   284 K H  -97.983    4.842  179.406

 3s3t A    95 P H  -53.779  -56.622 -169.056
 3s3t A    96 K H  -67.299  -26.337  176.280
 3s3t A    97 H H  -82.586  -37.054 -178.725

 3htv A    39 A H  -59.112  -37.598 -178.100
 3htv A    40 E H  -71.567  -41.551 -179.090
 3htv A    41 V H  -61.283  -42.163 -171.380

 1tzz A    80 P H  -54.379  -37.173 -175.983
 1tzz A    81 K H  -64.658  -11.928 -178.740
 1tzz A    82 K H -107.544    7.525 -178.885

 2i2x A   456 P H  -57.232  -28.249 -176.592
 2i2x A   457 E H  -61.380  -28.162 -178.837
 2i2x A   458 N H  -68.593  -13.228  179.926

 1gxs A    51 P H  -56.263  -26.425 -178.534
 1gxs A    52 A H  -65.172  -18.443  176.642
 1gxs A    53 A H  -88.983  -20.840 -174.247

 2e01 A    25 L H  -54.817  -41.551 -179.215
 2e01 A    26 T H  -63.312  -46.421  177.304
 2e01 A    27 H H  -59.173  -44.943 -178.323

 3dqz A    95 P H  -66.288  -29.934 -173.539
 3dqz A    96 A H  -78.113  -15.297 -178.019
 3dqz A    97 K H  -93.440   -1.455 -177.497

 1t8t A    91 P H  -53.099  -52.129 -177.994
 1t8t A    92 A H  -65.650  -41.028 -176.487
 1t8t A    93 R H  -63.699  -44.786 -176.807

 1wer A   199 P H  -66.196  -15.129 -179.515
 1wer A   200 R H  -66.537  -25.521 -176.936
 1wer A   201 M H  -64.989  -25.785  175.075

 1rz3 A   189 P H  -67.541  -33.081 -179.837
 1rz3 A   190 I H  -62.754  -40.038 -178.640
 1rz3 A   191 K H  -78.761  -34.689 -176.649

 1v77 A   203 P H  -46.055  -44.989  179.244
 1v77 A   204 E H  -65.053  -41.924  176.876
 1v77 A   205 I H  -62.164  -39.946  178.136

 1cpt A   123 P H  -51.313  -46.601 -174.543
 1cpt A   124 A H  -58.350  -35.071 -175.883
 1cpt A   125 S H  -81.263  -46.325 -175.325

 3gfz A   274 P H  -54.285  -40.489 -178.096
 3gfz A   275 D H  -76.753   -4.302  173.476
 3gfz A   276 Q H  -94.273   -6.397 -178.851

 2hqh A    77 Q H  -62.278  -20.026 -178.133
 2hqh A    78 S H  -75.954  -14.487 -170.097
 2hqh A    79 Q H  -93.884   -8.670 -175.727

 1z69 A   180 P H  -52.144  -35.075 -177.568
 1z69 A   181 K H  -56.353  -41.761 -177.468
 1z69 A   182 D H  -73.107  -35.047 -179.766

 2b8m A   104 P H  -51.071  -35.041 -178.999
 2b8m A   105 K H  -54.290  -35.167 -176.335
 2b8m A   106 K H  -71.732  -19.995 -179.438

 1ht6 A   280 P H  -70.669  -25.678  179.231
 1ht6 A   281 A H  -60.936  -24.334 -177.612
 1ht6 A   282 K H -117.947   13.033 -178.589

 1f07 A   175 P H  -54.614  -32.323 -177.119
 1f07 A   176 K H  -58.259  -35.981  178.751
 1f07 A   177 D H  -66.404  -41.438 -176.666

 2q04 A    45 P H  -60.623  -40.945 -177.646
 2q04 A    46 A H  -65.004  -44.118 -179.693
 2q04 A    47 E H  -70.785  -40.123 -178.408

 1whz A     7 P H  -51.138  -42.492 -177.576
 1whz A     8 E H  -66.237  -35.040  176.573
 1whz A     9 E H  -68.985  -39.249  173.582

 1ud2 A   317 P H  -56.613  -35.663 -170.909
 1ud2 A   318 M H  -75.939  -15.187 -177.811
 1ud2 A   319 H H -119.911   17.043 -179.892

 3o0r C    37 P H  -48.258  -35.427 -179.739
 3o0r C    38 E H  -91.316  -37.523 -176.976
 3o0r C    39 R H  -64.934  -45.797 -177.092

 1yje A   187 P H  -72.045  -12.188  174.450
 1yje A   188 R H  -67.260  -43.638  178.154
 1yje A   189 R H  -65.550  -43.800  178.943

 2qqj A   192 P H  -56.504  -24.999  179.817
 2qqj A   193 S H  -65.008  -17.445  179.859
 2qqj A   194 A H  -65.216  -19.233 -176.790

 2q5x A   108 P H  -58.124  -37.283  179.127
 2q5x A   109 D H  -60.802  -46.916  177.721
 2q5x A   110 R H  -65.670  -41.326 -177.624

 2r6o A   146 P H  -54.984  -31.096 -173.480
 2r6o A   147 D H  -72.335   -9.981  177.265
 2r6o A   148 C H  -97.122    2.914 -179.169

 1d02 A   160 P H  -67.692  -26.445 -179.886
 1d02 A   161 K H  -86.855  -45.328 -172.930
 1d02 A   162 R H  -73.981  -34.891  176.446

 2prs A   122 P H  -56.480  -36.793 -179.540
 2prs A   123 E H  -66.355  -48.693  177.490
 2prs A   124 I H  -68.748  -28.534  174.700

 1vqo M    84 S H  -49.969  -32.358 -177.161
 1vqo M    85 K H  -67.604  -27.845 -175.617
 1vqo M    86 R H -109.631   30.533  177.836

 2ahu A   237 P H  -54.485  -40.225 -175.331
 2ahu A   238 K H  -80.361   -7.535  174.473
 2ahu A   239 S H  -92.651  -19.410  179.545

position:            4 neighbors:          200

 3bm3 A   178 R H  -73.863  -30.009  175.818
 3bm3 A   179 N H  -63.028  -35.118 -178.917
 3bm3 A   180 K H  -88.659  -46.474 -166.090

 2i5g A   263 T H  -94.949   -1.426  176.088
 2i5g A   264 H E -108.237  137.049  176.988
 2i5g A   265 D H  -58.567  130.097 -178.226

 1epw A   811 E H  -67.294  -15.904 -179.021
 1epw A   812 N L -119.268   16.494 -178.476
 1epw A   813 K H  -52.353  -40.220  177.145

 1vsy 5   900 K H  -56.969  -36.154 -177.119
 1vsy 5   901 E H  -71.690  -37.728 -178.428
 1vsy 5   902 R H  -60.591  -37.578  177.855

 1ypf A    42 K L -104.510    5.668 -173.533
 1ypf A    43 H E -121.842  147.030  174.855
 1ypf A    44 K E -107.501  141.765 -174.882

 3kea A   270 K H  -79.276  -25.352 -175.516
 3kea A   271 N L -109.999  131.434 -179.306
 3kea A   272 K H  -59.448  -49.603 -174.791

 1xou B     8 R H  -64.947  -37.385  177.806
 1xou B     9 N H  -67.717  -39.946  178.612
 1xou B    10 K H  -66.346  -37.436  176.100

 3cmm A    80 Q L  -83.357  160.796  179.776
 3cmm A    81 K E  -67.926  130.414 -177.864
 3cmm A    82 R H  -55.257  -45.217 -179.132

 2q6t A    72 S H  -68.905  -29.919  170.845
 2q6t A    73 R H  -62.076  -45.002  174.765
 2q6t A    74 R H  -72.641  -23.742  173.143

 3hkv A    68 R H  -76.710  -41.128 -170.854
 3hkv A    69 C L  -91.838  136.037  173.740
 3hkv A    70 E L  -92.304  -15.602 -177.229

 3btp A   296 K H  -69.997  -30.691  174.233
 3btp A   297 T H  -63.051  -41.055 -174.962
 3btp A   298 K H  -76.641  -46.141 -167.032

 2b1e A   294 I H  -58.381  -45.726 -175.631
 2b1e A   295 K H  -69.068  -48.197 -174.394
 2b1e A   296 K H  -68.261  -41.454 -179.161

 2p6r A    19 K H  -67.305  -34.243  172.204
 2p6r A    20 E L  -69.004  -39.123  175.823
 2p6r A    21 E L  -84.404   -8.143   -7.769

 1fnn A   302 K H  -62.886  -34.936  176.150
 1fnn A   303 I H  -69.815  -48.153 -173.736
 1fnn A   304 S H  -69.476  -27.754 -168.945

 2ep5 A   137 E H  -73.946  -38.813 -176.465
 2ep5 A   138 R H  -72.038  -42.501 -175.709
 2ep5 A   139 K H  -92.436  -20.871 -176.838

 3ndh A    34 Q H  -64.471  -28.952 -170.874
 3ndh A    35 R H  -92.324  -37.887 -158.291
 3ndh A    36 R H -113.487  -27.803 -171.064

 3sog A   118 R H  -64.171  -42.409 -174.265
 3sog A   119 H H  -71.490   -7.926  179.785
 3sog A   120 H H  -87.965   13.449  174.594

 2izo A   332 E H  -84.011  -33.152 -179.510
 2izo A   333 A H  -68.757  -45.699  178.110
 2izo A   334 K H  -64.915  -35.105  174.757

 3rip A   500 Q L  -76.536  146.694 -175.042
 3rip A   501 R H  -48.487  -43.138 -173.505
 3rip A   502 K H  -63.402  -19.495 -176.235

 1nkp B    55 K H  -66.308  -46.435 -179.332
 1nkp B    56 N H  -69.890  -35.728  173.118
 1nkp B    57 H H  -56.337  -45.727  177.281

 2fl4 A   100 I H  -72.830  -21.177  172.371
 2fl4 A   101 E H  -76.632  -43.117 -179.455
 2fl4 A   102 K H  -65.297  -49.391 -173.193

 2wd5 A   200 K H  -63.661  -44.825  176.645
 2wd5 A   201 A H  -65.533  -38.777 -179.226
 2wd5 A   202 K H  -68.595  -29.035 -177.499

 2r4g A   199 D H  -71.783  -45.505 -169.881
 2r4g A   200 K H  -77.012  -21.291  174.198
 2r4g A   201 R H  -64.332  -29.884  177.163

 1wte A   234 K H  -66.719  -33.539 -177.181
 1wte A   235 N H  -58.493  -33.314 -176.410
 1wte A   236 K H  -51.795  -53.705 -177.763

 3hj4 A   290 R H  -65.421  -43.770 -178.321
 3hj4 A   291 K H  -60.586  -44.242  178.638
 3hj4 A   292 R H  -61.070  -44.533  178.609

 1vqo P    65 E H  -60.828  -44.534  176.932
 1vqo P    66 R H  -65.028  -36.647  179.416
 1vqo P    67 Q H  -64.996  -39.838  176.871

 3ejj X   125 M E -138.159  172.373  170.379
 3ejj X   126 R E  -98.836  174.996 -178.337
 3ejj X   127 E H  -64.995  151.981  176.556

 2o57 A   251 K H  -62.953  -31.370 -173.272
 2o57 A   252 R L  -97.574    5.070 -166.346
 2o57 A   253 S H  -47.339  -58.256 -175.293

 1a6f A    12 K L  -80.165  149.928 -173.441
 1a6f A    13 N H  -60.424  -34.823 -178.477
 1a6f A    14 E H  -47.961  -45.022  177.995

 3isq A   240 K L  -59.051  -39.673 -173.987
 3isq A   241 K E -128.439  164.349 -170.806
 3isq A   242 K L  -64.033  134.440  177.366

 3pmc A    27 K H  -62.010  -24.840 -173.875
 3pmc A    28 K L  -79.874  -19.907 -165.571
 3pmc A    29 K L -109.770   -5.819 -170.816

 1nz0 A    14 L H  -63.422  -31.114 -174.604
 1nz0 A    15 R H  -52.429  -36.154 -176.697
 1nz0 A    16 R H -107.655  -34.908 -166.583

 2vqr A   291 I L  -65.379  125.566 -174.667
 2vqr A   292 R E -109.815  150.634 -176.988
 2vqr A   293 R H  -68.616  -29.192 -172.236

 3b55 A   240 E H  -67.826  -28.967  178.257
 3b55 A   241 N L -101.333   21.740 -178.418
 3b55 A   242 K H  -50.297  -47.235 -175.719

 3er9 B    58 K H  -62.505  -37.668  176.162
 3er9 B    59 N H  -62.072  -47.244  179.953
 3er9 B    60 K H  -56.381  -44.439 -177.245

 3gf6 A    64 K L -136.438  155.859  173.130
 3gf6 A    65 N E -120.203  144.428 -163.193
 3gf6 A    66 Q L  -65.067  -43.018 -171.543

 2rcz A     8 K L  -82.389  124.200 -175.491
 2rcz A     9 S L -119.509  -15.755 -175.845
 2rcz A    10 R L -137.932  166.170  179.508

 2izo A   334 K H  -64.915  -35.105  174.757
 2izo A   335 G H  -64.317  -45.749 -178.912
 2izo A   336 A H  -60.693  -34.989 -178.767

 2gak A   219 K H  -72.715  -31.583 -174.296
 2gak A   220 K E -118.490  157.770  174.128
 2gak A   221 R E  -78.482  136.554  178.269

 3lp5 A   157 R H  -54.964  -43.031 -171.335
 3lp5 A   158 Y L -105.964   23.196 -178.199
 3lp5 A   159 R H  -62.720  -25.641 -175.324

 2i76 A   257 E H  -70.576  -21.457  179.062
 2i76 A   258 R H  -57.663  -22.831  177.751
 2i76 A   259 R L  -91.609    0.000    0.000

 2wzp R   249 K L  -62.984  124.962  175.269
 2wzp R   250 N E  -76.611  129.558 -173.635
 2wzp R   251 K L  -62.949  -42.534 -173.004

 2cfq A     5 K L  -82.910  -15.185 -179.701
 2cfq A     6 N L  -78.983  105.729 -169.176
 2cfq A     7 T H  -72.157  -39.837 -171.134

 1ys4 A   143 E H  -68.794  -46.042 -176.912
 1ys4 A   144 K H  -74.097  -45.187 -173.769
 1ys4 A   145 R H  -81.392  -30.329  173.884

 1yov A    86 K L  -85.715  170.049  177.996
 1yov A    87 N E  -63.197  131.573 -173.642
 1yov A    88 R H  -68.200  -39.983 -179.292

 1vlu A    51 A H  -62.004  -33.456  179.570
 1vlu A    52 N L -105.892   29.690 -179.314
 1vlu A    53 A H  -60.001  -40.245  179.540

 3oq2 A    83 R H  -65.400  -25.258  177.252
 3oq2 A    84 N H  -94.979    7.172 -176.750
 3oq2 A    85 K H -124.847    7.046 -178.570

 2yvl A    16 E L  -95.828   -3.412 -165.446
 2yvl A    17 K E -104.648  144.158  171.560
 2yvl A    18 K E -105.312  145.350  174.449

 2oxt A   248 R L  -72.856  136.254 -178.040
 2oxt A   249 R L -119.989  -17.127 -177.898
 2oxt A   250 D L  -68.404  174.942 -175.618

 3pvu A   543 K H  -63.123  -49.871 -176.164
 3pvu A   544 N H  -59.878  -39.778  179.185
 3pvu A   545 K H  -63.981  -34.491  178.745

 2qv7 A   194 Q H  -90.285   -4.994 -171.990
 2qv7 A   195 M E  -80.061  143.877  172.616
 2qv7 A   196 K L -103.157  137.429  177.577

 1v33 A   257 K H  -60.841  -42.477  178.540
 1v33 A   258 S L  -98.480   29.167  179.892
 1v33 A   259 K H  -50.020  -52.543 -175.465

 1qoy A   227 K H  -64.569  -37.628  178.855
 1qoy A   228 N H  -62.500  -42.764 -179.955
 1qoy A   229 K H  -67.599  -43.693  179.548

 1w0h A   104 K L  -79.746  -39.221 -174.607
 1w0h A   105 Y E -112.633  139.988  169.683
 1w0h A   106 K L  -87.302  135.019 -171.434

 3nwc A   169 R L  -65.428  130.971  177.098
 3nwc A   170 A L  -80.114  158.849  178.670
 3nwc A   171 R L  -64.965  -44.067  178.185

 3a7o A    44 K H  -67.393  -44.332 -179.505
 3a7o A    45 N H  -60.871  -37.402  176.476
 3a7o A    46 K H  -63.793  -41.983  176.224

 3ckl A   148 M H -106.007  -24.473 -178.361
 3ckl A   149 N E  -96.344  111.094 -172.288
 3ckl A   150 N L  -80.358   -0.569  173.494

 2z66 A   275 D H  -67.133  -17.334 -177.408
 2z66 A   276 Q L  -95.584    8.827 -175.641
 2z66 A   277 R H  -42.813  -45.303 -171.356

 3fbz A    90 K H  -63.520  -39.390  176.045
 3fbz A    91 N H  -65.342  -43.614 -179.502
 3fbz A    92 K H  -53.647  -41.610 -174.864

 1tkj A   120 D L  -65.029  -38.081  174.458
 1tkj A   121 K E  -94.014  145.899  176.976
 1tkj A   122 H E  -67.535  129.449  179.800

 3mhj A    97 E H  -65.045  -27.318 -179.129
 3mhj A    98 N L -103.868   30.939  171.269
 3mhj A    99 H L   63.688   44.983 -179.944

 3lf9 A    21 K H  -60.020  -42.168  178.929
 3lf9 A    22 N H  -63.052  -42.494 -179.856
 3lf9 A    23 N H  -68.501  -38.587 -179.072

 1v4p A   122 K L  -69.085  -45.080  177.325
 1v4p A   123 T E -131.404  166.616 -178.566
 1v4p A   124 T H  -71.811  -24.798 -178.055

 2fxa A   127 R H  -99.732    4.962 -178.067
 2fxa A   128 N L -103.308  120.013 -174.308
 2fxa A   129 A H  -65.003  -37.570 -178.886

 2r6a A    75 A H  -64.781  -41.253  178.658
 2r6a A    76 A H  -62.615  -34.835  178.881
 2r6a A    77 S L  -88.755    2.272  178.446

 2wds A    62 E L  -75.665  166.043  178.538
 2wds A    63 R E  -69.993  133.533  179.462
 2wds A    64 R L  -74.333  137.862 -173.622

 1jix A   113 K L  -58.940  -28.857 -176.686
 1jix A   114 N L  -93.982    1.889  179.632
 1jix A   115 R L  -77.612  151.566  178.272

 2a19 B   113 K H  -75.261  -21.783 -174.363
 2a19 B   114 R H  -91.422    1.765 -171.408
 2a19 B   115 R H  -58.690  -38.587 -173.625

 3n8b A    38 K E -107.298  122.144  174.692
 3n8b A    39 R E  -78.676  113.464  176.707
 3n8b A    40 S L  -71.591  161.024 -179.975

 2pn1 A    89 Q H  -68.205  -30.880 -172.725
 2pn1 A    90 A L  -97.644    5.128 -173.940
 2pn1 A    91 T H  -49.334  -44.987 -176.791

 2uv4 A   121 E H  -46.555  -49.846 -175.853
 2uv4 A   122 A H -112.543   10.879 -177.086
 2uv4 A   123 E L   51.496   57.498  174.897

 3erm A    64 K L  -64.419  -27.696 -179.234
 3erm A    65 N L -119.989   36.167 -170.356
 3erm A    66 R H  -63.834  -23.867  176.618

 3ll6 A   126 K H  -62.112  -40.711 -179.710
 3ll6 A   127 M H  -64.399  -24.099 -172.409
 3ll6 A   128 E H  -50.454  -45.064 -175.859

 2vap A   352 K E -114.225  132.363  177.375
 2vap A   353 R E  -69.886  133.033 -177.663
 2vap A   354 K L -108.860    0.000    0.000

 3pfy A    99 K H  -65.012  -36.032  177.817
 3pfy A   100 N L -106.653   34.878 -177.008
 3pfy A   101 A H  -55.052  -38.502 -177.261

 2nyc A   111 K H  -69.043  -41.295 -179.423
 2nyc A   112 A H  -79.283  -21.986 -177.481
 2nyc A   113 R L   60.468   51.506  179.865

 1o22 A   135 K L -107.939  144.329  177.618
 1o22 A   136 N L -100.218  177.762 -178.373
 1o22 A   137 R H  -58.300  -41.991 -175.803

 2x0s A   897 K H  -54.003  -46.160  178.856
 2x0s A   898 D H  -60.004  -46.443 -178.908
 2x0s A   899 R H  -55.265  -39.994  179.685

 1y8q A    89 R L  -81.325  171.580  175.981
 1y8q A    90 N E  -79.518  135.799 -173.698
 1y8q A    91 R H  -55.286  -52.879 -175.340

 2voz A   331 R H  -47.725  -47.500 -171.689
 2voz A   332 Y L -105.141   22.880 -179.173
 2voz A   333 Q H  -66.354  -42.886  177.242

 3qik A     2 K H  -58.348  -44.511 -177.665
 3qik A     3 N H  -62.583  -41.971  176.386
 3qik A     4 K H  -64.968  -40.335  179.521

 2xzl A   515 D L  -91.945   15.580 -177.701
 2xzl A   516 T L -105.796  175.316 -177.009
 2xzl A   517 K L  -93.553  136.702  177.574

 3cxb A   231 Q H  -60.620  -42.587  177.621
 3cxb A   232 Q H  -71.567  -35.545  178.581
 3cxb A   233 N H  -64.760  -38.507  177.532

 3odc A    62 K H  -55.972  -33.493 -179.016
 3odc A    63 N L -109.920   25.709 -178.090
 3odc A    64 R H  -43.561  -49.648 -172.213

 2a26 A    44 K H  -59.612  -42.770  179.158
 2a26 A    45 N H  -62.328  -44.054 -178.858
 2a26 A    46 K H  -65.026  -40.135 -179.754

 3i2d A   160 K L  -82.541  -20.493  176.906
 3i2d A   161 S L  -78.977  -15.015  178.355
 3i2d A   162 K L  -91.673  136.892  177.663

 3na7 A   186 R H  -41.084  -45.000 -173.828
 3na7 A   187 W H -113.444  -24.147 -173.446
 3na7 A   188 A H  -91.934  -18.435 -178.015

 3lxl A   119 R H  -74.096  -41.945 -170.674
 3lxl A   120 H H -103.565   19.876 -177.996
 3lxl A   121 R H  -46.740  -52.847 -169.620

 3fju B    19 K L  -63.931  -45.178 -178.021
 3fju B    20 N L -122.365    5.902  168.327
 3fju B    21 K L   56.001   50.258  169.604

 2c9l Y     8 K H  -65.338  -34.199  175.960
 2c9l Y     9 N H  -67.954  -37.630  175.014
 2c9l Y    10 R H  -59.999  -42.238  177.950

 2qih A   135 K H  -60.834  -51.306 -176.624
 2qih A   136 N H  -63.163  -38.665  173.555
 2qih A   137 K H  -55.270  -47.596 -176.734

 1a8d A   432 K L -102.239    0.578 -177.921
 1a8d A   433 D L  -71.609  150.415  175.779
 1a8d A   434 K L  -53.848  -48.828 -178.155

 3keo A   209 N H  -64.994  -35.032  179.845
 3keo A   210 Q H  -68.035  -24.275 -178.694
 3keo A   211 Q H  -86.975   -5.014 -179.647

 2wd5 B    37 R H  -64.267  -47.959 -176.914
 2wd5 B    38 R H  -64.395  -33.115  178.979
 2wd5 B    39 K H  -83.189  -17.066 -177.770

 2p6w A    90 K L  -64.998  -21.460 -177.082
 2p6w A    91 N L  -93.406   10.554  175.302
 2p6w A    92 K L -109.471  134.701 -175.276

 3rc3 A   633 K H  -57.653  -40.116  176.675
 3rc3 A   634 M H  -64.654  -45.565 -179.499
 3rc3 A   635 S H  -61.346  -37.602 -175.670

 2nx2 A    33 K H  -63.422  -40.831  179.603
 2nx2 A    34 N H  -61.564  -41.043  175.579
 2nx2 A    35 R H  -65.000  -42.866 -178.580

 2yl4 A   115 K H -101.198  -25.964 -178.208
 2yl4 A   116 T L -100.739  129.968 -179.473
 2yl4 A   117 R L  -74.005  144.116 -179.281

 1p6x A   228 K H  -61.230  -37.218  176.702
 1p6x A   229 H H  -61.184  -45.913  177.752
 1p6x A   230 R H  -64.695  -40.263 -174.458

 3b6e A    75 K H  -67.052  -38.741  177.128
 3b6e A    76 K H  -62.460  -44.786  177.189
 3b6e A    77 K H  -58.228  -48.528 -177.781

 1npe A   227 K L  -74.921  -47.313 -176.577
 1npe A   228 T L  -93.253  -10.718  178.539
 1npe A   229 N L   56.437   49.881 -173.378

 1jy2 O    48 R H  -59.247  -44.814  177.679
 1jy2 O    49 N H  -64.222  -39.742  177.848
 1jy2 O    50 T H  -59.901  -52.528 -177.257

 3mzy A    38 R H  -72.252  -29.685  176.322
 3mzy A    39 R H  -63.695  -43.086 -179.283
 3mzy A    40 E H  -69.102  -38.657  177.078

 1ijq A   227 I L  -72.606  -44.126  175.460
 1ijq A   228 N L  -77.348  -20.661 -177.399
 1ijq A   229 E L   54.487   51.344 -166.815

 1t3u A    70 K H  -68.634  -34.711  175.667
 1t3u A    71 E H  -65.062  -43.969  177.617
 1t3u A    72 R H  -63.902  -40.063  177.919

 1u7p A   159 K H  -67.270  -39.608  176.816
 1u7p A   160 A H  -62.610  -36.108  179.461
 1u7p A   161 Q L  -84.986    0.438  178.343

 1b79 A    82 E H  -62.399  -42.237 -178.165
 1b79 A    83 R L  -66.710  -19.629  179.126
 1b79 A    84 Q L -100.877   -1.945  177.417

 1a2x B     6 R H  -55.815  -50.914 -178.170
 1a2x B     7 N H  -60.369  -36.699  175.280
 1a2x B     8 R H  -60.268  -43.350  177.647

 2j1d G   397 N H  -64.061  -39.893  176.242
 2j1d G   398 M H  -65.543  -44.663  178.746
 2j1d G   399 R H  -55.098  -43.773 -177.774

 1qqg A    76 K L  -99.935  -43.465 -179.610
 1qqg A    77 N L -128.194  130.014 -170.052
 1qqg A    78 K L -100.031   -6.708 -173.579

 3rt3 C    52 K H  -61.851  -46.494 -178.862
 3rt3 C    53 R H  -64.980  -43.648  177.776
 3rt3 C    54 K H  -62.362  -43.610 -178.613

 1q67 A   165 K H  -64.910  -36.057  173.637
 1q67 A   166 R H  -61.968  -45.100 -179.794
 1q67 A   167 K H  -62.115  -43.070 -172.785

 1zro A    55 Y L -111.952  -31.169 -168.471
 1zro A    56 T L -117.236  156.087  175.754
 1zro A    57 K H  -67.432  -33.651 -178.437

 3pt5 A   243 K H  -63.172  -47.227 -171.542
 3pt5 A   244 E H  -77.229  -34.112 -172.844
 3pt5 A   245 N H  -85.095  -28.814 -179.861

 2qyu A   447 Q H  -65.944  -36.599  178.688
 2qyu A   448 R H  -66.120  -44.651 -179.098
 2qyu A   449 R H  -64.980  -44.911  179.534

 1xsz A    50 Q H  -68.000  -40.171 -172.448
 1xsz A    51 Q L -106.409   28.234 -177.708
 1xsz A    52 R L  -52.387  -35.523 -172.131

 3f9t A   113 K H  -61.396  -44.975 -174.954
 3f9t A   114 R H  -61.164  -42.185  178.851
 3f9t A   115 R H  -66.646  -31.390 -175.019

 1u3e M   111 A H  -64.960  -38.787 -179.967
 1u3e M   112 Q H  -64.918  -41.000 -177.984
 1u3e M   113 Q H  -63.936  -36.738 -179.859

 1bvo A    35 A L  -67.663  -47.035 -173.811
 1bvo A    36 E L  -93.031  -15.951 -178.825
 1bvo A    37 Q L -137.661   94.261  178.315

 3qwe A   175 R H  -64.449  -40.090  177.651
 3qwe A   176 R H  -64.879  -40.000  179.457
 3qwe A   177 R H  -64.188  -45.260 -179.674

 3a6p A   174 R H  -71.015  -32.909 -178.502
 3a6p A   175 R H  -66.151  -49.201 -174.459
 3a6p A   176 R H  -58.467  -39.904 -176.175

 1d3g A   134 A L  -62.771  -21.443 -176.645
 1d3g A   135 R L -130.000   28.703 -175.057
 1d3g A   136 Q H  -62.369  -49.799 -175.308

 2qgp A    30 K H  -60.618  -39.288  176.172
 2qgp A    31 N H  -69.715  -34.958  179.657
 2qgp A    32 R H  -64.916  -45.058 -178.664

 2w9r A    17 K H  -61.560  -38.043  174.978
 2w9r A    18 V H  -64.040  -47.974 -176.953
 2w9r A    19 R H  -57.668  -41.967 -173.960

 1ign A    94 K L -118.425  146.598  179.490
 1ign A    95 R L -120.028  134.397  178.597
 1ign A    96 K L  -79.421  155.201 -179.715

 3qir A    15 Q H  -65.014  -41.195 -179.387
 3qir A    16 N H  -67.143  -38.449 -178.960
 3qir A    17 K H  -67.684  -40.708  177.336

 2qi9 A     7 Q H  -65.812  -47.842  178.888
 2qi9 A     8 Q H  -65.002  -44.006 -178.490
 2qi9 A     9 Q H  -59.954  -49.741 -178.164

 3k62 A   267 Y H  -86.005  -26.487  166.267
 3k62 A   268 R H  -52.795  -49.911 -176.754
 3k62 A   269 E H  -65.004  -37.819  178.829

 2ih2 A   276 K H  -62.708  -30.000 -177.355
 2ih2 A   277 K H  -86.038  -19.720 -174.045
 2ih2 A   278 H L  -68.618  135.006 -168.104

 2w9m A   557 A H  -68.468  -41.561  178.557
 2w9m A   558 R H  -70.797  -38.131  179.924
 2w9m A   559 Q H  -66.194  -36.596  175.652

 2p6w A    88 K H  -65.246  -31.371 -174.097
 2p6w A    89 N H -118.356   19.266 -175.571
 2p6w A    90 K L  -64.998  -21.460 -177.082

 1dbh A   200 K H  -56.414  -45.273  177.665
 1dbh A   201 R H  -65.109  -40.924 -179.754
 1dbh A   202 R H  -60.804  -46.819 -177.168

 1xrs A   132 K H  -54.708  -40.466  176.895
 1xrs A   133 N H  -65.000  -40.627  174.755
 1xrs A   134 N H  -56.545  -41.388  177.869

 2w0j A   284 K H  -65.328  -38.314  178.866
 2w0j A   285 R H  -66.202  -40.192  174.866
 2w0j A   286 K H  -60.547  -40.964  177.900

 1fcd A   177 K H  -60.112  -25.639  173.703
 1fcd A   178 A H  -64.693  -21.881  174.867
 1fcd A   179 H H  -94.345   20.285 -176.071

 2yv9 A   135 R H  -64.585  -42.909 -176.130
 2yv9 A   136 A H  -57.812  -50.706 -174.956
 2yv9 A   137 K H  -72.651  -40.830  177.459

 2bw3 A    73 S H  -60.507  -42.174  177.970
 2bw3 A    74 R H  -64.974  -39.375  178.376
 2bw3 A    75 K H  -62.205  -46.997 -179.677

 2y8p A   144 R H  -54.228  -42.159 -177.393
 2y8p A   145 K H  -56.699  -51.068 -177.880
 2y8p A   146 K H  -69.906  -35.467  179.878

 1bhe A   140 D H  -61.152  -46.538  178.780
 1bhe A   141 A H  -58.760  -42.077 -178.018
 1bhe A   142 K H  -62.965  -52.339 -174.415

 2bvl A   343 Q H  -62.653  -38.952  177.385
 2bvl A   344 S H  -62.946  -39.771  176.088
 2bvl A   345 S H  -59.269  -44.471 -179.658

 3rqi A   125 E H  -64.925  -42.826  178.753
 3rqi A   126 V H  -63.276  -45.193 -178.243
 3rqi A   127 Q H  -66.750  -37.052  177.659

 2xhe B   144 S H  -59.447  -42.297  177.307
 2xhe B   145 R H  -64.494  -49.572  178.088
 2xhe B   146 K H  -57.864  -38.616 -178.529

 1zb1 A   204 S H  -66.554  -25.010 -178.611
 1zb1 A   205 S H  -68.491  -10.350  177.923
 1zb1 A   206 K H  -94.897  -13.004  179.781

 2w5a A   100 K H  -61.882  -44.086  177.483
 2w5a A   101 G H  -57.461  -43.526 -179.567
 2w5a A   102 T H  -64.761  -48.713 -175.989

 2efl A   178 R H  -62.354  -47.356 -178.713
 2efl A   179 Q H  -64.752  -41.910  177.952
 2efl A   180 Q H  -58.483  -44.524  179.210

 2zd7 A   169 K H  -67.104  -37.942  176.684
 2zd7 A   170 K H  -63.026  -45.414  178.771
 2zd7 A   171 K H  -64.945  -41.799  178.309

 1i2a A    92 K H  -65.010  -27.348  177.083
 1i2a A    93 R H  -63.064  -48.509  176.489
 1i2a A    94 K H  -64.989  -40.082 -179.584

 1zpw X    50 R H  -64.874  -41.224 -178.691
 1zpw X    51 R H  -64.381  -40.775 -179.319
 1zpw X    52 R H  -75.964  -35.079  178.479

 2i53 A   166 K H  -58.756  -37.713 -174.557
 2i53 A   167 N H  -68.767  -41.509  179.547
 2i53 A   168 K H  -69.570  -38.376  178.691

 2j1d G   418 Q H  -62.044  -41.760  176.245
 2j1d G   419 R H  -64.995  -38.903  178.698
 2j1d G   420 E H  -64.997  -35.149  176.295

 2zd7 A   171 K H  -64.945  -41.799  178.309
 2zd7 A   172 Y H  -59.675  -50.736 -177.599
 2zd7 A   173 R H  -62.023  -39.873  177.324

 1t1d A    32 K H  -89.775  -45.810 -174.604
 1t1d A    33 R H  -70.017  -26.625 -179.136
 1t1d A    34 N H  -74.193  -10.797  172.558

 3fwm A   410 K H  -65.889  -38.937 -174.833
 3fwm A   411 Q H  -73.061  -17.982 -177.710
 3fwm A   412 R H -129.993    9.705  173.167

 2efk A   171 K H  -68.449  -36.634  175.374
 2efk A   172 Q H  -57.549  -48.674 -179.810
 2efk A   173 Q H  -64.276  -37.241  177.340

 2r15 A   114 K H  -77.089  -35.563 -166.120
 2r15 A   115 N H -108.603   -6.408 -176.454
 2r15 A   116 R L  -54.651  143.063  171.736

 3dyt A   137 K H  -62.514  -47.151  179.933
 3dyt A   138 R H  -65.050  -41.276  178.906
 3dyt A   139 K H  -60.649  -45.372  179.282

 1k32 A   840 A H  -64.380  -44.707  177.483
 1k32 A   841 N H  -64.658  -38.270  177.513
 1k32 A   842 R H  -57.227  -52.439 -179.978

 1gqe A     8 N H  -70.361  -37.486  176.264
 1gqe A     9 N H  -65.010  -37.923  177.963
 1gqe A    10 R H  -60.177  -44.998 -178.119

 2xzo A   308 K H  -61.485  -41.962  177.926
 2xzo A   309 R H  -63.775  -38.220  175.924
 2xzo A   310 T H  -63.190  -45.670 -178.613

 2q07 A   169 Y H  -61.507  -38.128  176.303
 2q07 A   170 R H  -61.703  -43.653  179.055
 2q07 A   171 R H  -63.566  -40.448 -179.335

 2h1c A    54 K H  -61.318  -48.944  177.984
 2h1c A    55 K H  -57.366  -42.587 -178.895
 2h1c A    56 K H  -61.509  -46.910 -178.174

 3mm5 A    28 L H  -75.147  -31.946  178.464
 3mm5 A    29 M H  -71.964  -42.537  175.109
 3mm5 A    30 E H  -66.302  -36.588  173.541

 3aei A    81 K H  -68.877  -30.842  175.072
 3aei A    82 K H  -66.081  -39.144  175.662
 3aei A    83 R H  -69.954  -36.908  172.476

 2paq A    50 K H  -59.196  -47.360 -178.383
 2paq A    51 N H  -61.693  -44.932 -167.663
 2paq A    52 R H  -79.486  -39.609 -167.324

 1sby A   124 K H  -63.452  -23.243  176.954
 1sby A   125 R H  -68.696  -20.199  177.462
 1sby A   126 K H -106.541   11.703  177.170

 3d36 A    48 K H  -71.720  -35.181  173.544
 3d36 A    49 R H  -60.813  -45.414 -179.097
 3d36 A    50 R H  -67.549  -36.415  177.898

 2nr9 A   188 K H  -52.887  -45.887 -173.500
 2nr9 A   189 N H  -59.983  -37.430 -176.732
 2nr9 A   190 S H  -79.783  -24.843 -177.173

 3iag C    55 K H  -65.510  -42.463  178.979
 3iag C    56 K H  -59.955  -44.619  179.433
 3iag C    57 K H  -65.035  -42.121  176.492

 1yqf A   141 K H  -63.080  -42.348  179.185
 1yqf A   142 R H  -64.756  -34.302 -175.066
 1yqf A   143 N H  -65.078  -24.882 -176.705

 1uru A   149 R H  -59.619  -49.428  179.204
 1uru A   150 H H  -63.708  -52.128 -178.579
 1uru A   151 S H  -58.068  -41.374 -176.716

 3k59 A   715 E H  -65.154  -36.021  175.147
 3k59 A   716 N H  -57.778  -48.213  179.130
 3k59 A   717 Q H  -59.050  -41.339 -178.356

 2hpi A   637 E H  -68.784  -26.034 -175.985
 2hpi A   638 S H  -77.186  -54.482 -170.947
 2hpi A   639 K H -129.875   11.130  173.455

 2qx5 A   531 K H  -62.021  -42.081 -179.992
 2qx5 A   532 N H  -66.948  -39.010  177.279
 2qx5 A   533 K H  -64.710  -40.534  178.981

 1dgw A     8 S H  -64.968  -16.701  179.784
 1dgw A     9 N H  -86.098    5.011  172.904
 1dgw A    10 K H  -98.166    5.891  170.441

 2p2w A    64 K H  -63.084  -38.894  177.096
 2p2w A    65 R H  -65.001  -39.382 -179.971
 2p2w A    66 K H  -62.506  -49.318  179.320

 3a9l A   182 K H  -49.994  -43.638 -172.627
 3a9l A   183 A H  -62.821  -25.232 -171.049
 3a9l A   184 N H -110.071    8.673 -176.301

 3mhs A    42 K H  -61.335  -55.457 -178.984
 3mhs A    43 E H  -62.902  -39.407  179.051
 3mhs A    44 K H  -57.892  -50.127 -175.550

 3pie A   374 K H  -64.264  -46.768 -178.295
 3pie A   375 R H  -68.614  -28.179  173.947
 3pie A   376 T H  -69.133  -41.948  177.550

 1a76 A   313 A H  -64.999  -40.657  178.458
 1a76 A   314 N H  -76.953  -36.902  178.998
 1a76 A   315 K H  -65.178  -46.632  178.275

 2rep A   160 E H  -60.546  -36.436 -176.905
 2rep A   161 L H  -83.365   -8.974 -179.227
 2rep A   162 S H  -65.428  -30.388  177.918

 3i6x A    38 R H  -65.581  -37.325  176.922
 3i6x A    39 Q H  -67.792  -35.765  176.193
 3i6x A    40 N H  -62.833  -40.141  177.579

 2xb0 X    66 N H  -65.126  -42.172 -176.853
 2xb0 X    67 R H  -64.991  -38.249 -178.247
 2xb0 X    68 K H  -64.805  -43.241 -177.431

 1oah A   376 L H  -61.402  -46.365  179.710
 1oah A   377 L H  -58.203  -39.578  178.478
 1oah A   378 K H  -68.363  -39.016  177.237

 2r7r A   849 K H  -61.567  -54.874 -179.976
 2r7r A   850 R H  -50.090  -59.061  179.231
 2r7r A   851 R H  -43.483  -46.397 -178.655

 3ec3 A   156 R H  -60.000  -36.905 -179.456
 3ec3 A   157 N H  -59.152  -39.514  178.636
 3ec3 A   158 K H  -65.042  -34.412  179.682

 2yr1 A   196 R H  -53.198  -38.156 -173.366
 2yr1 A   197 R H  -88.095   -9.997 -175.786
 2yr1 A   198 E H -102.528  -38.201 -175.284

 3jv9 A   127 K H  -62.243  -37.452  175.044
 3jv9 A   128 Q H  -66.447  -38.330  178.587
 3jv9 A   129 R H  -61.072  -36.205  179.006

 1jqg A   106 A H  -64.891  -36.585 -178.661
 1jqg A   107 A H  -67.431  -35.785 -175.544
 1jqg A   108 K H  -87.787  -22.951 -175.963

 1tff A    82 P H  -55.508  -33.750  178.532
 1tff A    83 N H  -70.731  -38.690  175.951
 1tff A    84 D H  -65.295  -39.137  177.941

 1pmi A   196 N H  -64.983  -34.931  174.291
 1pmi A   197 N H  -58.727  -46.452 -177.834
 1pmi A   198 R H  -67.339  -34.364  176.754

 3err A   155 V H  -70.353  -43.529 -178.323
 3err A   156 N H  -58.669  -28.566  175.103
 3err A   157 R H  -66.332  -28.903 -176.714

 3eco A    17 K H  -68.083  -38.701  178.284
 3eco A    18 Q H  -66.207  -39.534  178.756
 3eco A    19 K H  -69.982  -43.438  179.207

 1izc A    29 R H  -49.847  -58.070 -178.283
 1izc A    30 Q H  -67.610  -35.225  178.420
 1izc A    31 A H  -57.066  -42.950  178.858

 3r5x A   301 V H  -63.212  -46.488 -178.865
 3r5x A   302 R H  -60.692  -37.896  176.742
 3r5x A   303 K H  -64.972  -42.984  179.476

 3htk A    53 K H  -61.711  -56.374 -177.339
 3htk A    54 N H  -53.288  -36.459  175.668
 3htk A    55 Q H  -62.003  -41.753  176.579

 2efk A   177 R H  -70.019  -31.737  174.429
 2efk A   178 S H  -64.126  -42.159  178.223
 2efk A   179 H H  -64.079  -42.678  179.877

 2qsf A   112 Q H  -72.676  -18.522  173.648
 2qsf A   113 K H  -82.874  -34.940  177.098
 2qsf A   114 H H  -64.158  -48.382 -174.297

 3m1i C   180 K H  -62.323  -46.758 -178.058
 3m1i C   181 A H  -64.083  -45.322  178.759
 3m1i C   182 L H  -59.456  -44.387  178.572

 3lid A    74 R H  -66.871  -35.010 -178.209
 3lid A    75 N H  -77.005  -42.077 -175.387
 3lid A    76 Q H  -88.406  -45.444  166.531

 2xgj A   804 K H  -61.546  -36.580  174.181
 2xgj A   805 R H  -61.962  -47.526  179.444
 2xgj A   806 K H  -57.637  -45.681 -179.236

position:            5 neighbors:          200

 3dxq A   115 R H  -58.741  -47.454  179.665
 3dxq A   116 K H  -65.153  -43.625  179.859
 3dxq A   117 L H  -59.966  -56.796 -172.355

 3ckm A   274 N H  -69.980  -29.720 -179.916
 3ckm A   275 Q L -109.333   27.293 -172.653
 3ckm A   276 F H  -54.977  -49.071 -177.728

 2xzl A   774 N H  -64.774  -41.451  176.270
 2xzl A   775 H H  -61.997  -37.863  177.678
 2xzl A   776 L H  -64.228  -46.185 -179.647

 2p08 A    41 K L  -93.708  158.100  177.061
 2p08 A    42 L E  -83.851  140.770 -177.366
 2p08 A    43 I H  -55.324  -42.911 -166.775

 2vvm A   403 G H  -64.895  -35.737 -175.483
 2vvm A   404 Q L  -64.984  -15.365  174.271
 2vvm A   405 L L  -65.965  -37.831  172.899

 3k3f A   121 L H  -65.022  -37.724  175.957
 3k3f A   122 N H  -69.342  -46.392 -176.983
 3k3f A   123 F H  -69.994  -58.625 -172.092

 1b3u A    32 K H  -62.736  -26.000  179.759
 1b3u A    33 K L  -95.971    5.061 -176.328
 1b3u A    34 L H  -49.670  -34.158  176.241

 3ecs A    11 K H  -63.713  -26.855 -178.890
 3ecs A    12 S H  -85.399  -27.353  176.829
 3ecs A    13 Q H  -64.684  -35.032  177.417

 3dmn A    16 K H  -61.280  -24.883 -177.723
 3dmn A    17 E L  -84.580   -9.903  176.097
 3dmn A    18 I L  -66.009  -36.738 -179.423

 3ndh A    35 R H  -92.324  -37.887 -158.291
 3ndh A    36 R H -113.487  -27.803 -171.064
 3ndh A    37 L H  -59.939  -42.313  175.020

 3m62 A   412 E H  -52.737  -38.786 -171.436
 3m62 A   413 K L  -84.215  -13.079 -171.694
 3m62 A   414 M H  -65.047  -33.100  179.380

 2xzo A   595 N H  -64.232  -40.797  178.278
 2xzo A   596 H H  -66.896  -39.783  177.536
 2xzo A   597 L H  -64.981  -41.502  179.237

 2rkl A    51 N H  -75.049  -11.619 -178.167
 2rkl A    52 S L  -86.426  -15.368 -177.507
 2rkl A    53 I L  -77.548    0.000    0.000

 3rip A    43 N H  -64.999  -39.347  177.500
 3rip A    44 R H  -69.979  -37.887  178.524
 3rip A    45 L H  -66.272  -35.883  178.289

 3ism A   138 N H  -66.498  -31.737  177.026
 3ism A   139 T H  -64.676  -42.373  175.746
 3ism A   140 L H  -65.027  -41.232  176.553

 3eea A   101 R H  -59.278  -42.143  179.119
 3eea A   102 K H  -71.121  -42.268 -176.332
 3eea A   103 L H  -64.932  -38.364 -173.128

 3l82 B    35 L H  -61.683  -44.838 -178.489
 3l82 B    36 S H  -70.948  -30.795  174.749
 3l82 B    37 L H  -66.467  -46.139 -179.865

 2vxz A   111 R H  -60.999  -49.648  179.822
 2vxz A   112 K H  -62.139  -38.969  178.899
 2vxz A   113 F H  -62.288  -55.935 -171.802

 1ql0 A   120 A H  -65.918  -39.914 -179.657
 1ql0 A   121 R H  -66.845  -35.721  173.878
 1ql0 A   122 L H  -65.044  -43.032  177.360

 1knx A    77 H H  -66.033  -44.256  179.234
 1knx A    78 N H  -60.006  -30.779  179.806
 1knx A    79 L H  -76.646  -58.951 -168.943

 3l39 A   168 H H  -62.914  -43.037 -179.355
 3l39 A   169 D H  -65.103  -41.006 -178.536
 3l39 A   170 I H  -64.812  -41.322  178.305

 1uf3 A   173 A H  -62.118  -38.388  177.963
 1uf3 A   174 H H  -63.628  -39.881  176.049
 1uf3 A   175 L H  -61.018  -44.229  179.047

 3kyl A   155 I H  -62.349  -44.484  177.337
 3kyl A   156 S H  -65.588  -31.980  171.660
 3kyl A   157 F H  -62.451  -50.065 -178.180

 3ee4 A   223 R H  -66.461  -41.438 -178.615
 3ee4 A   224 R H  -66.357  -34.470  178.272
 3ee4 A   225 H H  -74.928  -41.204  177.151

 1zm8 A   145 G H  -68.921  -29.313 -177.811
 1zm8 A   146 N H  -70.027  -37.763  175.934
 1zm8 A   147 L H  -70.867  -34.487  172.780

 1xaw A   100 N H  -63.277  -34.066  177.321
 1xaw A   101 R H  -60.790  -48.115 -179.272
 1xaw A   102 L H  -69.897  -29.795  172.939

 3fm3 A   174 V L  -91.230  135.008  179.861
 3fm3 A   175 R E  -72.851  131.160 -173.517
 3fm3 A   176 V H  -64.966  -26.999  178.882

 3fj1 A   181 G H  -62.605  -36.995 -177.120
 3fj1 A   182 N L  -95.847   13.101 -175.098
 3fj1 A   183 L H  -65.458  -41.552  179.516

 3m5j B   116 S H  -64.907  -38.692  178.438
 3m5j B   117 K H  -59.169  -49.260 -178.947
 3m5j B   118 L H  -63.261  -39.137  177.100

 1xgs A   126 V L  -87.864  136.743  179.371
 1xgs A   127 E E  -85.523  146.786 -173.153
 1xgs A   128 I L  -54.496  -39.947 -176.157

 1m1z A   375 A L  -94.956   -4.993 -174.357
 1m1z A   376 T L -129.108   10.955 -178.206
 1m1z A   377 F L  -72.824  -33.882 -176.776

 1jdp A   225 R H  -56.269  -45.453 -178.605
 1jdp A   226 S H  -59.947  -43.392  179.084
 1jdp A   227 I H  -64.989  -41.652 -179.527

 2wp7 A   129 T H  -81.585  -16.150 -175.193
 2wp7 A   130 D L  -94.095   -7.952 -178.946
 2wp7 A   131 L H  -51.095  -48.393 -179.793

 2z0m A    77 R H  -60.383  -37.180 -175.628
 2z0m A    78 D H  -74.597  -39.345  177.519
 2z0m A    79 I H  -69.565  -36.942 -176.375

 3pka A   178 R L  -81.832  146.150  177.439
 3pka A   179 A E  -69.551  140.319  178.061
 3pka A   180 L L  -59.375  -28.547 -174.720

 1ukc A   514 K H  -61.811  -29.578 -178.635
 1ukc A   515 S L  -78.648   -8.132 -174.475
 1ukc A   516 L L -113.005    9.712 -171.955

 3oei C    40 T H  -57.999  -45.012  179.048
 3oei C    41 R H  -62.602  -45.861  178.971
 3oei C    42 L H  -59.547  -41.819  177.811

 2jis A   457 S H  -65.007  -20.317 -176.039
 2jis A   458 K L  -89.227   -1.235 -175.959
 2jis A   459 V H  -77.946  -46.957 -169.049

 2obl A   282 A H  -61.351  -40.927  179.401
 2obl A   283 E H  -65.009  -44.425  178.943
 2obl A   284 C H  -61.645  -41.284  177.982

 3cax A   280 R L  -90.022  129.591  174.440
 3cax A   281 P E  -53.115  132.707 -175.893
 3cax A   282 V L  -61.674  -24.971  178.965

 3d4j A   139 A H  -49.776  -47.197 -177.375
 3d4j A   140 R L  -90.764    6.955  169.878
 3d4j A   141 V L  -90.084  -28.098  174.408

 1ezj A    66 R H  -62.998  -44.103 -179.669
 1ezj A    67 K H  -64.517  -38.904  176.963
 1ezj A    68 V H  -66.287  -39.966  178.905

 3hww A   374 H H  -62.458  -38.172 -168.988
 3hww A   375 R L  -95.620    4.176 -176.297
 3hww A   376 I H  -51.917  -38.397 -171.729

 1dp4 A   220 R H  -57.375  -45.002 -179.230
 1dp4 A   221 N H  -65.090  -40.001  178.327
 1dp4 A   222 L H  -65.003  -37.035  178.302

 1hjr A    23 R L -128.801    0.048 -176.843
 1hjr A    24 Q E  -88.573  122.959  174.021
 1hjr A    25 L E  -94.992  135.456 -178.591

 2q0z X   215 N L  -71.114  -17.126  179.326
 2q0z X   216 R L -110.073   -9.614  178.066
 2q0z X   217 Y L  -63.271  130.789 -174.033

 1ppj C   374 N H  -59.987  -44.461  178.957
 1ppj C   375 K H  -64.996  -38.404  177.633
 1ppj C   376 L H  -62.848  -26.046  178.906

 1h6k A   381 M H  -70.100  -14.045 -178.679
 1h6k A   382 R L -104.461    5.093 -176.747
 1h6k A   383 L H  -56.758  -31.001 -170.423

 2ex4 A    68 Q H  -55.477  -31.509 -178.340
 2ex4 A    69 R H  -59.088  -28.199 -176.771
 2ex4 A    70 F H  -96.727  -14.104 -177.673

 3s6b A   243 M L  -72.108  138.506  177.513
 3s6b A   244 F E  -79.668  135.340 -179.911
 3s6b A   245 Y L  -62.772  -28.495  178.441

 2oib A   249 K L -119.909  171.372  171.946
 2oib A   250 T L -119.625  160.037  176.612
 2oib A   251 I H  -57.250  -29.319  178.644

 2r4g A   245 K H  -56.154  -39.996  176.496
 2r4g A   246 L H  -71.456  -39.109  175.232
 2r4g A   247 V H  -58.672  -43.982  178.434

 3pt1 A   209 K H  -78.481  -13.672 -174.466
 3pt1 A   210 S L  -67.794  168.819  175.708
 3pt1 A   211 I H  -57.905  -39.763  177.820

 3im1 A   211 N H  -60.704  -24.614 -172.709
 3im1 A   212 N H -112.561    3.808 -179.685
 3im1 A   213 Y L  -70.078  123.248 -172.851

 1qxy A   141 T L  -86.028  143.559 -174.744
 1qxy A   142 K E  -65.077  137.977  175.744
 1qxy A   143 L L  -59.524  -36.316 -171.506

 1ij5 A    97 K H  -71.166  -21.850  179.125
 1ij5 A    98 D L  -62.429  -25.292  176.574
 1ij5 A    99 L L  -72.635  -19.809 -174.994

 3now A   383 R H  -60.476  -41.468  179.366
 3now A   384 R H  -61.989  -43.786  179.058
 3now A   385 F H  -64.257  -41.506 -175.395

 2efe A   146 Q H  -67.814  -15.473 -176.724
 2efe A   147 K L  -80.491   -3.908 -172.076
 2efe A   148 I H  -63.004  -24.228 -176.886

 2dpy A   371 R H  -61.963  -45.829  176.377
 2dpy A   372 L H  -59.700  -42.177  178.158
 2dpy A   373 F H  -56.395  -51.104 -175.597

 2b3h A   212 V L  -88.015  134.221  178.376
 2b3h A   213 R E  -76.806  139.241 -177.478
 2b3h A   214 Y L  -65.589  -25.291 -179.973

 3d59 A   286 K H  -70.397  -21.423  174.138
 3d59 A   287 K L  -62.635  -22.858 -174.632
 3d59 A   288 C L  -82.984  -10.872 -173.658

 3oz2 A   347 K H  -65.649  -38.413  177.558
 3oz2 A   348 E H  -59.721  -41.034  176.642
 3oz2 A   349 K H  -70.002  -45.891 -174.188

 1epu A   330 K H  -63.949  -27.632 -176.573
 1epu A   331 K L -109.551   10.990 -176.352
 1epu A   332 M H  -64.996  -41.903  178.164

 3ot6 A   195 A H  -58.692  -40.150  177.570
 3ot6 A   196 Q H  -69.233  -38.043 -179.892
 3ot6 A   197 L H  -65.220  -29.479  179.411

 2d1s A   164 Q L  -67.545  136.825  173.619
 2d1s A   165 C E  -82.570  169.442 -177.560
 2d1s A   166 L H  -50.520  -47.586 -176.995

 3bh1 A    64 D H  -60.002  -34.551  179.904
 3bh1 A    65 R L  -60.209  -25.894 -177.125
 3bh1 A    66 I L -129.047   29.028 -172.148

 1vpt A   137 R H  -64.928  -37.934  179.564
 1vpt A   138 S H  -62.656  -49.875 -175.750
 1vpt A   139 I H  -75.962  -20.220  170.037

 3dha A    85 D H  -85.824    0.244  171.166
 3dha A    86 R L  -65.104  134.941 -170.539
 3dha A    87 I H  -61.730  -29.944  176.895

 3e23 A   125 K H  -59.540  -46.731 -177.338
 3e23 A   126 L H  -63.678  -38.135  178.576
 3e23 A   127 I H  -67.686  -40.981  173.729

 3kea A   262 N L  -99.407  163.459  175.926
 3kea A   263 K L -103.859    2.110 -176.329
 3kea A   264 L H  -80.269  -49.978 -173.883

 3mks B    46 N H  -51.891  -47.873  178.870
 3mks B    47 K H  -58.544  -56.443 -176.281
 3mks B    48 I H  -53.387  -46.605 -176.946

 2xgj A   553 I H  -75.798   -8.213  179.928
 2xgj A   554 S L  -87.912  -16.904 -172.893
 2xgj A   555 V H  -66.104  -45.288  175.595

 3kz9 A    95 A H  -62.890  -43.226 -177.464
 3kz9 A    96 N H  -65.794  -42.308  179.425
 3kz9 A    97 I H  -62.832  -48.160 -177.347

 1i5p A   232 R H  -60.101  -26.828 -171.904
 1i5p A   233 G L  -94.798    7.314 -177.598
 1i5p A   234 L L  -81.224  145.089  173.194

 3l51 B   129 T H  -61.265  -47.912  179.819
 3l51 B   130 R H  -61.052  -42.814 -174.237
 3l51 B   131 V H  -74.572  -42.346 -170.871

 3nke A   167 S H  -91.257   -5.036 -177.853
 3nke A   168 K L   55.922   49.073 -171.212
 3nke A   169 T H  -60.357  -48.274 -178.282

 3hyi A   153 D H  -63.105  -42.731 -170.924
 3hyi A   154 F H  -89.114  -42.165 -167.618
 3hyi A   155 F H -119.968   -2.678 -175.688

 3lwt X   135 N L -113.218  147.142  171.593
 3lwt X   136 S L  -65.076  163.047  174.720
 3lwt X   137 L H  -57.046  -38.768  177.853

 2gak A   269 Q H  -63.134  -35.637  175.403
 2gak A   270 K H  -63.885  -42.853  176.699
 2gak A   271 L H  -60.719  -48.068 -176.567

 2ct9 A   187 Q H  -98.621    5.601  174.186
 2ct9 A   188 K L  -69.607  135.763 -176.639
 2ct9 A   189 M H  -52.560  -52.921 -177.828

 2zbc A    53 K H  -65.060  -41.389  178.937
 2zbc A    54 D H  -64.985  -39.456  179.492
 2zbc A    55 F H  -64.652  -51.419 -177.099

 3gn3 A    34 F L  -79.802    0.899  179.785
 3gn3 A    35 K L -107.475   -5.167 -174.071
 3gn3 A    36 L H  -69.639  -31.602  176.639

 2cxi A   291 R H  -55.566  -50.007 -168.517
 2cxi A   292 K H  -70.080  -38.830 -173.916
 2cxi A   293 L H  -87.984  -22.826  178.865

 2y5s A   211 A H  -64.089  -38.844 -179.058
 2y5s A   212 A L -110.045   38.933 -171.986
 2y5s A   213 L H  -54.999  -43.737 -178.171

 3hj4 A    93 T H  -59.639  -50.705  177.799
 3hj4 A    94 R H  -65.175  -40.695  178.735
 3hj4 A    95 F H  -54.910  -47.697  178.475

 2hox A   312 R L  -78.838  -17.277  175.700
 2hox A   313 D L  -85.032  114.690  177.531
 2hox A   314 L H  -44.310  -43.401 -171.856

 3dby A   195 K H  -60.059  -44.563  179.147
 3dby A   196 K H  -65.141  -37.301  176.949
 3dby A   197 F H  -59.273  -50.632 -178.311

 3nci A   338 R H  -85.510  -31.516  174.969
 3nci A   339 Q L   61.944   43.099 -179.638
 3nci A   340 F H  -70.635  -29.812  176.454

 1s3j A    16 Q H  -68.948  -37.727  175.693
 1s3j A    17 A H  -64.385  -45.918  179.151
 1s3j A    18 L H  -65.054  -42.083  178.710

 3mi9 A   273 R L  -75.005  116.015 -175.223
 3mi9 A   274 K L -129.994   33.634 -177.071
 3mi9 A   275 V H  -61.114  -55.572 -176.304

 1xg7 A    10 R H  -64.467  -29.758 -178.652
 1xg7 A    11 E H  -69.917  -45.025  177.033
 1xg7 A    12 L H  -65.021  -42.171  175.240

 2pus A   525 K H  -61.667  -29.479 -177.220
 2pus A   526 S L  -65.888  -17.960  178.490
 2pus A   527 I H  -57.723  -37.753 -177.047

 2q83 A   264 I H  -64.818  -44.905  178.632
 2q83 A   265 P H  -57.532  -36.080 -174.859
 2q83 A   266 L H  -78.228  -29.119  178.598

 3eb7 A   191 D H  -62.149  -34.214 -177.209
 3eb7 A   192 R L  -63.724  -21.122 -173.583
 3eb7 A   193 L L -100.225    5.507  175.678

 2cvi A    53 D H  -60.772  -41.907 -179.964
 2cvi A    54 Q H  -63.998  -41.932  175.113
 2cvi A    55 F H  -57.889  -45.654 -173.810

 1f5n A   146 T H  -65.301  -30.407 -176.392
 1f5n A   147 E L  -80.573   -4.848  177.145
 1f5n A   148 L H  -58.212  -29.339 -178.858

 2vgl B   205 N H  -61.053  -40.129 -175.721
 2vgl B   206 K H  -77.602  -34.659  178.531
 2vgl B   207 L H  -73.243  -32.359  176.413

 3ft7 A    31 K H  -95.888    1.315 -177.716
 3ft7 A    32 N L   64.957   37.003  178.560
 3ft7 A    33 L L -116.375  172.348  171.217

 2z1k A   293 E H  -62.216  -38.325  176.916
 2z1k A   294 D H  -68.117  -49.946 -175.902
 2z1k A   295 L H  -61.275  -33.486 -174.268

 1upk A    85 A H  -64.116  -34.629 -175.915
 1upk A    86 D L -105.048   22.056 -178.400
 1upk A    87 L H  -56.843  -34.786 -178.103

 3a7r A   109 N H  -56.840  -41.224  179.241
 3a7r A   110 A H  -63.128  -27.185 -179.359
 3a7r A   111 L L  -84.999  -11.502 -178.086

 1o50 A   124 N H  -98.276    0.979  176.788
 1o50 A   125 N L   55.148   48.222  176.067
 1o50 A   126 I L -125.100  157.958 -172.444

 1uze A   100 N H  -63.902  -38.719  179.182
 1uze A   101 K H  -68.732  -38.166  179.100
 1uze A   102 I H  -64.877  -43.889  176.308

 1aj2 A   202 A H  -58.971  -36.863 -173.412
 1aj2 A   203 R L -101.813   19.907 -174.893
 1aj2 A   204 L H  -58.353  -35.510 -174.437

 1u7n A   273 H H  -61.359  -46.079 -179.745
 1u7n A   274 G H  -63.783  -40.807  177.371
 1u7n A   275 M H  -61.818  -44.239  176.839

 1y7p A    68 K H  -55.266  -29.685 -173.748
 1y7p A    69 T L  -70.888  -16.365  179.342
 1y7p A    70 F L  -74.163  132.578 -173.287

 2e2o A   236 R H  -71.855  -34.252  176.582
 2e2o A   237 K H  -64.764  -43.197  179.431
 2e2o A   238 I H  -73.051  -36.956  179.980

 2zej A    97 D H  -63.081  -32.876  179.953
 2zej A    98 A L  -75.430   -2.001  176.363
 2zej A    99 M H  -79.416  -26.007 -168.149

 2xwu B   552 K H  -60.663  -45.806  179.930
 2xwu B   553 K H  -59.333  -45.026  178.164
 2xwu B   554 I H  -64.037  -44.780 -176.671

 1reo A   379 N H  -56.891  -29.800  177.380
 1reo A   380 F L  -48.045  -44.174 -173.157
 1reo A   381 F L  -90.134   -6.980 -171.911

 1xou B    56 N H  -63.155  -38.743  175.764
 1xou B    57 K H  -61.369  -44.122  178.311
 1xou B    58 L H  -63.530  -45.164 -178.871

 2vqe T    89 R H  -59.290  -46.829 -174.681
 2vqe T    90 Q H  -71.448  -38.787  179.169
 2vqe T    91 L H  -67.993  -35.271  173.627

 2jdq A   162 N L  -89.990  163.614  178.149
 2jdq A   163 R L  -62.479  163.376 -172.002
 2jdq A   164 L H  -65.008  -34.995 -178.179

 3r6h A   195 R H  -64.093  -38.308  176.262
 3r6h A   196 E H  -64.999  -43.282 -176.506
 3r6h A   197 F H  -72.106  -26.139  174.004

 3pm2 A   143 M H  -68.763  -40.066 -177.702
 3pm2 A   144 T H  -66.558  -49.912 -178.510
 3pm2 A   145 L H  -58.458  -43.493  179.864

 2vx5 A   175 E H  -60.769  -30.025  179.991
 2vx5 A   176 G L  -75.825   -0.783  175.053
 2vx5 A   177 L L -104.478   -0.166 -171.405

 3duz A   308 N H  -60.006  -40.584  175.863
 3duz A   309 K H  -62.048  -42.965  178.199
 3duz A   310 L H  -63.753  -38.523  178.044

 1x9f A    40 D H  -58.558  -44.024  175.934
 1x9f A    41 D H  -67.866  -40.597  177.016
 1x9f A    42 L H  -56.690  -44.733 -177.930

 2gbl A   329 Y H  -59.187  -42.053  177.791
 2gbl A   330 S L  -69.363  -10.085  172.975
 2gbl A   331 W L -104.877    6.008 -179.561

 1pi1 A    35 N H  -65.844  -40.855 -179.462
 1pi1 A    36 Q H  -64.957  -43.467  177.573
 1pi1 A    37 I H  -66.483  -40.066  176.810

 3c68 A   711 D H  -65.012  -44.393  175.449
 3c68 A   712 T H  -57.734  -44.441  178.705
 3c68 A   713 F H  -59.789  -49.365 -176.588

 1ihu A   313 P L  -55.051  151.567  175.902
 1ihu A   314 S L  -80.490  168.971 -179.420
 1ihu A   315 L H  -59.214  -35.179  177.880

 3hme A    19 E H  -63.333  -40.249  174.268
 3hme A    20 H H  -59.505  -50.036  176.316
 3hme A    21 F H  -56.158  -46.153 -177.008

 3o3m B   175 R H  -66.446  -34.862  173.590
 3o3m B   176 D H  -63.454  -41.655  176.775
 3o3m B   177 F H  -57.463  -45.376 -179.300

 1up8 A   195 N H  -74.397   -7.834  174.148
 1up8 A   196 G L  -86.647    1.386 -177.870
 1up8 A   197 L L -100.333  140.927 -175.681

 3c5i A   140 G H  -55.743  -46.917  177.983
 3c5i A   141 K H  -69.553  -38.341 -177.467
 3c5i A   142 F H  -55.015  -46.487 -167.933

 1qu1 A    86 N H  -67.442  -34.895  175.428
 1qu1 A    87 K H  -60.127  -45.725  178.609
 1qu1 A    88 L H  -64.923  -43.457  178.312

 3mr3 A   407 K H  -61.147  -23.204 -175.461
 3mr3 A   408 N H  -75.213  -13.694 -179.244
 3mr3 A   409 C H  -75.010  -15.007  179.026

 3sog A   119 H H  -71.490   -7.926  179.785
 3sog A   120 H H  -87.965   13.449  174.594
 3sog A   121 L H  -74.546   -0.919  169.104

 3hwp A    77 N H  -69.242  -12.282  177.164
 3hwp A    78 R H  -63.726  -24.999 -178.947
 3hwp A    79 L H  -71.349  -14.386 -175.610

 1q0u A    93 L H  -59.143  -34.488 -177.483
 1q0u A    94 K H  -65.726  -15.543  176.766
 1q0u A    95 I H -101.804  -43.522 -174.881

 1lrz A   337 R H  -61.724  -24.246 -178.148
 1lrz A   338 H H  -66.579  -14.940  179.523
 1lrz A   339 F H  -84.601   -8.558  176.722

 1xte A    93 Q H  -71.008  -32.446  175.680
 1xte A    94 N H  -65.154  -38.118 -175.307
 1xte A    95 L H  -65.917  -43.188 -170.420

 3nku A    37 N H  -65.761  -37.086  175.387
 3nku A    38 K H  -60.387  -47.815 -178.519
 3nku A    39 L H  -68.593  -40.579 -179.294

 2qpx A   372 R H  -54.623  -45.667 -177.556
 2qpx A   373 E H  -69.927  -23.573 -179.739
 2qpx A   374 L H  -90.324    4.950  178.239

 1tii C    12 N H  -64.961  -40.057  178.123
 1tii C    13 K H  -60.377  -47.998 -178.284
 1tii C    14 L H  -68.986  -36.222  177.790

 3eco A   128 K H  -63.312  -39.773  178.948
 3eco A   129 A H  -65.004  -45.010 -178.600
 3eco A   130 N H  -67.208  -37.600  178.070

 3a2a A    45 N H  -65.871  -38.092  175.372
 3a2a A    46 K H  -59.108  -44.833  177.645
 3a2a A    47 L H  -61.837  -45.281 -178.612

 2a8y A   240 K H  -64.834  -41.394  178.567
 2a8y A   241 K H  -66.079  -42.941  176.636
 2a8y A   242 L H  -61.333  -45.539 -178.851

 3bro A   131 E H  -60.911  -43.874  179.787
 3bro A   132 K H  -63.625  -39.549  177.707
 3bro A   133 I H  -60.710  -44.887 -179.932

 1ko7 A    74 R H  -65.006  -36.961 -176.393
 1ko7 A    75 K H  -66.800  -16.062  177.871
 1ko7 A    76 L H  -73.794  -27.765 -173.927

 2yvt A   205 N H  -58.180  -41.352  177.911
 2yvt A   206 T H  -64.767  -43.858  177.244
 2yvt A   207 I H  -59.284  -43.801  178.668

 3c2g A    86 R H  -57.892  -46.225 -178.506
 3c2g A    87 R H  -55.846  -38.626 -174.143
 3c2g A    88 F H  -64.261  -20.001 -166.713

 3l7n A   222 N H  -60.607  -46.159 -177.437
 3l7n A   223 Q H  -67.039  -39.928  176.147
 3l7n A   224 A H  -60.993  -44.975  177.822

 3qr9 A   367 R H  -67.085  -32.317 -176.553
 3qr9 A   368 Q H  -71.814  -21.579 -178.398
 3qr9 A   369 I L  -55.730  -39.994  173.852

 3llk A    63 Q H  -63.903  -43.603  177.429
 3llk A    64 N H  -62.966  -39.049  174.588
 3llk A    65 F H  -58.998  -50.494 -178.075

 3s5w A   274 N H  -65.163  -15.341 -179.067
 3s5w A   275 E H  -63.211  -19.740 -178.210
 3s5w A   276 V H  -69.293  -11.886  177.536

 3kb9 A   136 R H  -59.990  -39.077  175.827
 3kb9 A   137 R H  -64.671  -47.421  177.333
 3kb9 A   138 L H  -61.608  -42.146 -179.867

 1yoz A    62 R H  -55.754  -42.691 -179.227
 1yoz A    63 N H  -62.981  -46.029 -179.109
 1yoz A    64 F H  -64.590  -39.186  176.433

 3nvb A   152 T H  -60.102  -47.732  176.474
 3nvb A   153 K H  -61.693  -41.388 -178.986
 3nvb A   154 L H  -58.276  -50.733 -178.063

 1wdk A    97 S H  -65.253  -39.769  178.180
 1wdk A    98 D H  -62.298  -38.786  172.295
 1wdk A    99 F H  -63.833  -42.433  175.778

 3f7f A   627 Y H  -60.954  -47.840  177.130
 3f7f A   628 R H  -58.620  -48.782 -177.219
 3f7f A   629 I H  -59.953  -53.859 -178.356

 3pm8 A    84 K H  -66.339  -41.846  177.878
 3pm8 A    85 K H  -68.688  -30.349  176.073
 3pm8 A    86 I H  -66.714  -45.795  172.017

 1f1e A   109 N H  -55.434  -51.273  178.553
 1f1e A   110 K H  -58.057  -38.859 -174.750
 1f1e A   111 L H  -65.537  -47.689 -173.494

 3lf9 A    22 N H  -63.052  -42.494 -179.856
 3lf9 A    23 N H  -68.501  -38.587 -179.072
 3lf9 A    24 L H  -66.264  -36.451 -178.269

 2xhe B   145 R H  -64.494  -49.572  178.088
 2xhe B   146 K H  -57.864  -38.616 -178.529
 2xhe B   147 F H  -62.783  -55.102 -176.691

 3ga4 A    29 P H  -50.080  -42.999 -179.761
 3ga4 A    30 L H  -72.057  -51.710 -174.991
 3ga4 A    31 L H  -61.799  -30.846 -177.222

 2rft B    50 K H  -64.012  -39.478  177.509
 2rft B    51 N H  -63.720  -38.087  175.410
 2rft B    52 L H  -65.007  -36.265  175.653

 2b4j C    77 N H  -63.255  -38.056  179.022
 2b4j C    78 K H  -64.930  -40.509  177.933
 2b4j C    79 F H  -71.814  -37.643  178.042

 2bbr A    74 K H  -76.515  -46.736 -173.615
 2bbr A    75 S H  -68.962  -33.579 -170.298
 2bbr A    76 R H  -98.604  -43.180 -172.003

 2gd5 A    31 R H  -62.528  -40.025  178.965
 2gd5 A    32 D H  -64.094  -47.739 -177.209
 2gd5 A    33 I H  -63.008  -43.567  179.061

 3i5x A   167 K H  -63.268  -33.676  176.119
 3i5x A   168 K H  -63.350  -40.560  174.321
 3i5x A   169 I H  -60.363  -42.927  175.754

 1ppj B   415 K H  -61.446  -41.657 -179.769
 1ppj B   416 K H  -61.393  -42.747  176.171
 1ppj B   417 F H  -60.021  -54.820 -172.854

 3mv2 A   231 G H  -64.909  -49.058  178.644
 3mv2 A   232 E H  -64.817  -24.948  175.237
 3mv2 A   233 F H  -73.023  -46.525 -177.440

 2z81 A   241 N H  -62.299  -35.837  175.479
 2z81 A   242 E H  -63.939  -44.561  179.351
 2z81 A   243 L H  -59.030  -40.410 -179.973

 3au4 A   160 R H  -58.088  -43.735 -178.043
 3au4 A   161 G H  -64.701  -44.446 -177.531
 3au4 A   162 I H  -73.368  -30.010  178.222

 2gso A    31 S H  -66.468  -41.553  173.739
 2gso A    32 H H  -61.402  -46.479  177.524
 2gso A    33 L H  -58.182  -42.266  179.614

 2xfv A    61 N H  -59.511  -39.889  179.026
 2xfv A    62 K H  -62.807  -44.601 -178.745
 2xfv A    63 L H  -65.467  -44.114 -177.007

 3o21 A   294 R H  -58.431  -47.788  178.140
 3o21 A   295 Y H  -60.665  -49.604 -178.489
 3o21 A   296 L H  -56.376  -43.917  174.633

 1xou B    68 R H  -60.073  -44.207 -178.623
 1xou B    69 K H  -64.943  -40.480  178.374
 1xou B    70 L H  -64.672  -42.977  176.811

 2paq A   104 Q H  -60.960  -41.846  176.610
 2paq A   105 K H  -60.061  -40.806  178.514
 2paq A   106 L H  -67.072  -41.443  176.092

 1nw1 A   178 A H  -57.091  -42.416  179.271
 1nw1 A   179 K H  -63.801  -45.303  178.679
 1nw1 A   180 V H  -59.987  -38.800 -177.393

 3sog A    44 M H  -60.664  -46.222 -179.562
 3sog A    45 K H  -62.968  -38.921  176.724
 3sog A    46 L H  -61.546  -41.535  177.612

 1uaa A   461 A H  -59.019  -41.478  178.648
 1uaa A   462 E H  -64.976  -36.888  173.895
 1uaa A   463 I H  -65.036  -44.958  176.919

 2bde A   196 K H  -63.555  -36.402  178.627
 2bde A   197 H H  -60.597  -48.629  178.864
 2bde A   198 F H  -64.721  -38.545  176.387

 3s95 A   282 M H  -70.466  -25.902  174.562
 3s95 A   283 H H  -63.910  -45.813 -178.840
 3s95 A   284 L H  -74.089  -38.448 -172.948

 1yzv A    47 N H  -72.492  -35.743  178.001
 1yzv A    48 R H  -64.763  -43.546 -179.558
 1yzv A    49 F H  -73.038  -27.931  170.959

 3e59 A    94 N H  -65.603  -41.088 -179.098
 3e59 A    95 H H  -71.181  -30.737  173.419
 3e59 A    96 L H  -56.548  -47.223  178.284

 3fze A   100 N H  -69.847  -29.860 -179.041
 3fze A   101 T H  -76.134  -47.334 -175.327
 3fze A   102 L H  -83.510  -29.921 -177.586

 2x02 A   107 R H  -59.906  -45.004 -176.787
 2x02 A   108 E H  -70.537  -36.008  175.989
 2x02 A   109 V H  -62.685  -45.471  175.754

 3kb2 A    50 N H  -66.404  -39.014  176.334
 3kb2 A    51 K H  -63.896  -42.800  177.212
 3kb2 A    52 L H  -63.701  -33.002  178.438

 2nvo A   279 G H  -65.368  -38.927  177.583
 2nvo A   280 N H  -63.204  -31.612  177.546
 2nvo A   281 L H  -74.667  -35.607  175.091

 3g4p A   107 R H  -67.207  -29.993  173.334
 3g4p A   108 R H  -64.975  -48.647 -178.331
 3g4p A   109 T H  -61.895  -45.644  179.460

 3isg A   103 Q H  -63.679  -39.667  179.571
 3isg A   104 K H  -70.315  -41.014 -178.368
 3isg A   105 I H  -68.647  -47.064 -179.661

 1vjz A   166 N H  -62.075  -41.207 -178.116
 1vjz A   167 S H  -62.926  -47.510  179.463
 1vjz A   168 L H  -63.109  -44.352 -179.165

 3fz4 A    57 K H  -60.500  -27.888 -174.981
 3fz4 A    58 K H  -65.593  -21.020 -175.796
 3fz4 A    59 F H  -87.191  -10.501 -175.308

 1fj2 A    99 K H  -60.131  -43.002  177.751
 1fj2 A   100 A H  -64.950  -39.875  176.648
 1fj2 A   101 L H  -58.954  -44.666  176.212

 3h7l A   333 Q H  -65.077  -37.747  176.879
 3h7l A   334 R H  -63.901  -39.879  179.985
 3h7l A   335 L H  -70.316  -42.929  177.518

 3jw4 A   138 M H  -63.954  -48.669 -178.688
 3jw4 A   139 S H  -61.441  -42.229 -177.541
 3jw4 A   140 I H  -68.608  -45.022 -179.378

 2dqa A   112 E H  -60.309  -45.375  179.519
 2dqa A   113 L H  -63.765  -41.049 -177.654
 2dqa A   114 L H  -59.126  -43.475 -176.501

 2qpx A   365 A H  -59.296  -43.359  177.307
 2qpx A   366 K H  -72.129  -38.413 -175.238
 2qpx A   367 L H  -65.502  -41.114 -174.253

 1hr6 B   412 N H  -64.313  -21.453 -176.728
 1hr6 B   413 Y H  -87.526  -48.777 -168.092
 1hr6 B   414 R H  -94.002  -27.416 -173.957

 2wd5 A   166 R H  -78.603  -39.749 -175.198
 2wd5 A   167 R H  -58.397  -46.090 -173.936
 2wd5 A   168 I H  -91.974   -0.031  177.739

 3saj A   291 Q H  -68.377  -38.185  175.849
 3saj A   292 S H  -65.052  -41.299  179.043
 3saj A   293 L H  -63.287  -40.426  178.672

 3p8c F    85 R H  -60.221  -44.342  178.926
 3p8c F    86 R H  -69.879  -37.310  179.559
 3p8c F    87 M H  -63.831  -42.037  179.820

 2p8t A    74 K H  -70.969  -36.681  174.135
 2p8t A    75 E H  -61.956  -42.706  176.754
 2p8t A    76 I H  -62.148  -47.148 -179.944

 3dvo A   117 N H  -65.426  -39.115  175.881
 3dvo A   118 S H  -56.244  -45.161  176.034
 3dvo A   119 L H  -62.763  -41.861 -174.991

 1cb0 A   248 K H  -63.957  -49.882  179.142
 1cb0 A   249 S H  -62.836  -39.749  179.060
 1cb0 A   250 L H  -58.763  -49.198  179.876

 2z67 A   367 N H  -65.010  -39.694  175.220
 2z67 A   368 D H  -64.464  -49.426  177.215
 2z67 A   369 L H  -56.625  -36.136  178.104

 2fel A    28 A H  -59.290  -44.633 -179.946
 2fel A    29 D H  -65.332  -44.563  178.652
 2fel A    30 I H  -59.467  -43.148  178.747

position:            6 neighbors:          200

 1m4u A   118 K H  -63.479  -45.176 -179.574
 1m4u A   119 L H  -70.200  -34.515  177.902
 1m4u A   120 Q H  -64.717  -41.843  177.494

 2r44 A   217 E H  -69.265  -37.973  174.999
 2r44 A   218 I H  -60.326  -42.508  173.050
 2r44 A   219 R H  -54.924  -48.055  179.717

 1sjy A   135 Q L  -97.753    1.424  174.835
 1sjy A   136 I E  -96.189  114.990 -172.392
 1sjy A   137 R L  -52.711  -59.988  179.062

 1x79 A    54 R H  -86.530    0.577  177.253
 1x79 A    55 M L  -85.197  -19.099 -172.622
 1x79 A    56 R H  -60.174  -46.383  176.953

 2axy A    29 K H  -57.790  -44.218 -179.904
 2axy A    30 M H  -58.092  -44.467 -179.130
 2axy A    31 R H  -67.109  -40.106 -173.420

 3qas A   119 R H  -61.078  -46.927  177.760
 3qas A   120 L H  -65.305  -40.303 -179.889
 3qas A   121 Q H  -60.012  -42.081  176.980

 1wy5 A    46 K H  -72.111  -35.725 -175.287
 1wy5 A    47 L L -108.928   17.819 -178.177
 1wy5 A    48 K L  -54.917  -50.247  179.736

 2d2r A   117 E H  -65.036  -45.908  178.056
 2d2r A   118 L H  -64.714  -44.045 -177.982
 2d2r A   119 R H  -65.863  -35.372  176.017

 1g2n A   188 V H  -60.256  -44.999 -178.750
 1g2n A   189 L H  -66.313  -35.897  175.996
 1g2n A   190 R H  -67.453  -38.711  178.795

 2jhp A   112 R H  -61.865  -30.216 -175.156
 2jhp A   113 M L  -71.677  -14.243 -179.703
 2jhp A   114 R H  -60.216  -32.122 -178.754

 3p3v A    44 K H  -68.671  -25.017  177.578
 3p3v A    45 I H  -65.703  -49.787  178.695
 3p3v A    46 Q H  -64.941  -35.158  176.368

 2anr A    30 Q H  -57.297  -42.768  179.558
 2anr A    31 L H  -59.997  -45.010  177.330
 2anr A    32 Q H  -60.274  -45.062  178.014

 3itf A   137 Q H  -60.256  -31.445 -178.686
 3itf A   138 L L  -80.050   -5.383 -179.068
 3itf A   139 R L -118.466    0.468 -175.765

 2fel A    29 D H  -65.332  -44.563  178.652
 2fel A    30 I H  -59.467  -43.148  178.747
 2fel A    31 D H  -59.944  -43.626  178.342

 1xqr A   182 K H  -54.957  -40.080 -175.484
 1xqr A   183 L H  -73.617  -48.010 -174.680
 1xqr A   184 K H  -68.770  -32.053  175.967

 1f75 A   122 H H  -59.252  -58.489 -178.470
 1f75 A   123 T H  -69.648  -36.050 -179.591
 1f75 A   124 K H  -58.190  -43.523  178.684

 1ef1 C    30 R H  -64.448  -45.650  175.867
 1ef1 C    31 V H  -63.073  -42.296  177.610
 1ef1 C    32 Q H  -58.418  -44.415 -179.767

 1pzl A   169 R H  -61.519  -41.126  176.828
 1pzl A   170 L H  -59.057  -50.292 -177.845
 1pzl A   171 R H  -61.589  -42.925 -179.958

 1ya0 A    35 A H  -62.385  -41.392  179.644
 1ya0 A    36 L H  -65.033  -43.347  177.598
 1ya0 A    37 Q H  -59.008  -45.655 -179.547

 2wpn B   167 E H  -75.300  -39.604 -175.188
 2wpn B   168 V H  -64.965  -43.445  179.842
 2wpn B   169 R H  -67.542  -30.751  173.765

 3clc A    18 K H  -58.270  -49.984 -179.053
 3clc A    19 I H  -63.912  -45.034  176.692
 3clc A    20 R H  -55.035  -44.081 -179.538

 2rdq A    47 T H  -55.869  -46.982  179.428
 2rdq A    48 V H  -65.130  -39.493  176.254
 2rdq A    49 A H  -60.890  -38.703  177.635

 3h43 A    13 R H  -60.512  -34.989 -175.345
 3h43 A    14 M H  -86.352  -17.847 -173.424
 3h43 A    15 R H  -83.549  -30.373 -175.020

 2oex A   335 R H  -65.348  -40.435  175.222
 2oex A   336 F H  -59.012  -45.659  178.726
 2oex A   337 Q H  -58.699  -47.946 -179.839

 3eye A    46 D H  -63.274  -26.122 -179.270
 3eye A    47 I H  -58.936  -31.421 -175.788
 3eye A    48 Q H  -80.727   -0.024 -179.889

 2zwi A   224 K H  -59.396  -48.664 -175.320
 2zwi A   225 I H  -68.457  -36.961  178.602
 2zwi A   226 K H  -66.786  -31.008  173.294

 3mi6 A   628 C H  -59.623  -40.095 -178.373
 3mi6 A   629 Y L -113.124   30.404 -171.668
 3mi6 A   630 R H  -62.166  -47.401 -178.957

 1d2f A   388 A H  -67.652  -25.730 -173.284
 1d2f A   389 V H -117.375   12.187 -177.867
 1d2f A   390 R L  -69.076    0.000    0.000

 1orv A   113 N L   66.512   43.995  177.239
 1orv A   114 T E  -74.607  133.332 -171.858
 1orv A   115 Q L  -80.636  -38.436  177.035

 1ef8 A    94 K H  -95.567   -6.301 -176.793
 1ef8 A    95 F L  -67.162  129.273 -170.024
 1ef8 A    96 P L  -64.482  -17.733 -176.263

 3fvy A   659 T H  -71.123  -42.782  178.070
 3fvy A   660 L H  -61.143  -33.220  178.387
 3fvy A   661 R H  -54.620  -47.254  177.594

 2hjh A    75 K H  -80.762  -14.436 -178.916
 2hjh A    76 I L -114.984   18.597  176.899
 2hjh A    77 K H  -61.874  -26.654 -178.528

 1u58 A    72 E H  -67.381  -37.950  178.639
 1u58 A    73 L H  -62.388  -45.007  179.236
 1u58 A    74 Q H  -70.690  -35.792  177.146

 1g5h A   230 N H  -74.998  -15.752  170.951
 1g5h A   231 F E -100.390  127.058 -176.653
 1g5h A   232 S E -142.642  175.353  177.930

 2d5f A   226 K H  -60.391  -31.477 -178.213
 2d5f A   227 L L  -65.226  -12.101 -179.179
 2d5f A   228 R L  -97.209   -5.201 -177.764

 3eh1 A   699 W H  -60.542  -42.262  176.928
 3eh1 A   700 L H  -59.998  -44.321 -177.212
 3eh1 A   701 R H  -68.015  -34.181 -175.313

 2w31 A    23 S H  -68.532  -20.386 -178.425
 2w31 A    24 L L  -87.887   -8.769 -169.208
 2w31 A    25 F H  -57.096  -44.669 -179.258

 2p1t A   169 A H  -59.812  -42.690  177.758
 2p1t A   170 L H  -63.346  -44.278  175.845
 2p1t A   171 R H  -57.422  -43.244  179.740

 1p0k A    53 S E -117.209  128.951 -179.128
 1p0k A    54 S E -124.931  141.822  176.275
 1p0k A    55 S L  -80.756   -8.827 -176.389

 2h8l A    49 N H  -65.250  -35.214 -175.001
 2h8l A    50 L L -112.849   24.529 -169.676
 2h8l A    51 R L  -54.895  -41.919 -172.756

 2yb1 A    94 S H  -65.193  -25.669  176.061
 2yb1 A    95 I H  -74.352  -39.167 -175.888
 2yb1 A    96 R H  -75.032  -17.043 -167.902

 1q5n A    26 L H  -55.039  -55.072 -177.281
 1q5n A    27 V H  -67.785  -24.975  173.600
 1q5n A    28 S H  -63.056  -46.514  178.317

 1o98 A   477 K L -126.476  150.813  177.512
 1o98 A   478 L E -108.052  130.766  177.864
 1o98 A   479 R L  -71.740  153.604 -179.644

 2ppy A    99 R H  -94.986  -16.653 -179.835
 2ppy A   100 S L  -75.062  143.808 -178.873
 2ppy A   101 P L  -72.168  -20.331  179.300

 1q8f A   204 R H  -55.122  -44.982 -179.973
 1q8f A   205 M H  -71.904  -34.331  176.877
 1q8f A   206 E H  -64.359  -36.258  177.300

 1hg4 A   167 K H  -66.793  -33.589  175.172
 1hg4 A   168 M H  -64.152  -44.579  175.097
 1hg4 A   169 K H  -64.364  -40.108 -179.210

 1xzo A   147 K E -112.708  136.823  178.307
 1xzo A   148 V E  -74.430  125.130 -171.046
 1xzo A   149 L E  -99.351  -39.918 -171.495

 1leh A   348 K H  -62.068  -34.163 -176.613
 1leh A   349 A L  -83.067   -0.131  179.036
 1leh A   350 R L -118.628   25.185 -173.611

 1re5 A    24 R H  -64.219  -45.325  179.865
 1re5 A    25 L H  -64.996  -45.913 -175.361
 1re5 A    26 Q H  -65.007  -34.925  176.544

 3a6p A   835 R H  -62.659  -44.314 -178.549
 3a6p A   836 M H  -73.992  -37.694  176.794
 3a6p A   837 Q H  -57.226  -45.169  176.457

 1wxx A   349 L L  -83.371  114.550 -179.675
 1wxx A   350 L E -100.551  126.604  169.006
 1wxx A   351 R E  -90.724  132.334  178.288

 3a6p A   262 E L  -81.976  -23.413 -173.908
 3a6p A   263 L L -116.788  -17.986 -176.026
 3a6p A   264 Q H  -48.398  -41.193 -174.850

 2e2r A   175 K H  -63.331  -43.569  174.803
 2e2r A   176 L H  -59.033  -43.186  176.864
 2e2r A   177 Q H  -59.059  -44.707 -177.021

 1vp4 A   315 P H  -63.934  -29.877  177.742
 1vp4 A   316 T H  -73.727  -39.902  176.416
 1vp4 A   317 I H  -63.222  -40.549  174.863

 3c0k A   363 D L  -98.527  140.542  177.575
 3c0k A   364 V E -128.538  148.268  176.954
 3c0k A   365 Q E -114.510  137.218  175.218

 3eab G    47 R L  -64.736  -27.812 -176.379
 3eab G    48 L L  -65.044  -26.408  174.544
 3eab G    49 R L  -85.969    0.000    0.000

 2r2n A   321 R H  -64.832  -38.248  177.869
 2r2n A   322 V H  -64.996  -42.297  178.262
 2r2n A   323 I H  -62.644  -42.827  178.436

 1woj A    16 T H  -61.079  -48.877 -178.030
 1woj A    17 L H  -69.010  -38.355  177.200
 1woj A    18 R H  -59.995  -44.344  179.296

 3egw B   382 S H  -88.166   -4.681  179.920
 3egw B   383 L E  -65.955  133.585 -176.461
 3egw B   384 R L  -68.987  -36.351  179.025

 2hj0 A   459 Y H  -61.246  -35.168 -178.095
 2hj0 A   460 F L  -97.859   10.003 -175.035
 2hj0 A   461 K L  -52.711  -42.443 -174.564

 1yoe A   215 R H  -57.361  -45.205  177.832
 1yoe A   216 F H  -61.421  -44.378  179.186
 1yoe A   217 R H  -64.989  -30.016 -178.479

 3qc7 A    60 N H  -66.411  -35.772  175.264
 3qc7 A    61 L H  -64.177  -44.369  178.496
 3qc7 A    62 Q H  -61.704  -35.010  176.426

 2iaz A    51 E H  -74.029  -22.514  178.053
 2iaz A    52 I L  -78.848  -19.111  169.243
 2iaz A    53 Q L  -76.194  -39.666  173.763

 1ws0 A    27 K H  -66.283  -37.879  173.789
 1ws0 A    28 L H  -62.773  -45.282 -179.014
 1ws0 A    29 V H  -62.900  -42.162  179.284

 3o0f A   105 N H  -65.991  -39.891  179.580
 3o0f A   106 T H  -66.774  -40.597  179.003
 3o0f A   107 R H  -65.931  -40.151  176.705

 2g3r A   115 R L  -60.448  -29.840 -168.304
 2g3r A   116 L L  -94.944  -12.046 -168.496
 2g3r A   117 R H  -61.839  -34.948 -179.823

 2obl A   283 E H  -65.009  -44.425  178.943
 2obl A   284 C H  -61.645  -41.284  177.982
 2obl A   285 K H  -61.177  -42.972  177.154

 3gdi A   295 E H  -63.847  -47.877 -179.817
 3gdi A   296 L H  -64.928  -37.752 -179.630
 3gdi A   297 T H  -61.912  -49.843 -178.298

 2p6w A   140 S H  -68.008  -15.070 -178.135
 2p6w A   141 L L  -92.241    2.810 -169.605
 2p6w A   142 R L  -61.546  -29.603 -176.790

 2ddh A   501 N H  -65.138  -38.809  177.516
 2ddh A   502 L H  -60.141  -47.224 -179.306
 2ddh A   503 Q H  -63.801  -41.002  178.071

 2dpy A   372 L H  -59.700  -42.177  178.158
 2dpy A   373 F H  -56.395  -51.104 -175.597
 2dpy A   374 K H  -65.169  -39.713 -178.364

 3q87 A    59 S H  -64.993  -36.247 -174.968
 3q87 A    60 L L -105.010   28.880 -175.604
 3q87 A    61 R L  -62.662  -33.321 -178.667

 2q6q A    11 K H  -57.732  -38.297 -179.481
 2q6q A    12 L H  -65.615  -43.101  173.720
 2q6q A    13 R H  -57.305  -40.775 -177.273

 3i7m A     8 Q H  -64.956  -40.552  175.508
 3i7m A     9 I H  -65.290  -39.906  176.643
 3i7m A    10 Q H  -62.862  -41.826  177.635

 1mj3 A    95 R H  -93.674   -0.285  177.482
 1mj3 A    96 I L  -76.867  128.241 -173.139
 1mj3 A    97 K L  -81.754  -27.790 -179.629

 3kyl A   156 S H  -65.588  -31.980  171.660
 3kyl A   157 F H  -62.451  -50.065 -178.180
 3kyl A   158 E H  -59.341  -38.641 -178.139

 2doq D    17 K H  -68.348  -28.601  176.736
 2doq D    18 L H  -72.010  -40.177 -178.776
 2doq D    19 R H  -59.918  -30.036  179.508

 1t5j A   110 K H  -60.978  -39.084  179.663
 1t5j A   111 L L  -62.482  -28.524  177.259
 1t5j A   112 E L  -69.760  -25.099  179.585

 1wst A   310 K H  -68.582  -36.106  174.915
 1wst A   311 I H  -64.985  -42.215  176.897
 1wst A   312 I H  -59.727  -47.254 -178.163

 3cve A    39 A H  -62.481  -36.171  174.896
 3cve A    40 F H  -60.720  -46.576  177.463
 3cve A    41 R H  -60.722  -48.007 -175.401

 3bhw A   112 Q H  -64.752  -30.192 -176.867
 3bhw A   113 F L  -71.252   -4.483  173.904
 3bhw A   114 R L  -76.479  -22.336 -173.702

 3i8o A    62 K H  -65.758  -40.888  175.060
 3i8o A    63 L H  -57.147  -49.260  178.108
 3i8o A    64 I H  -60.765  -44.558 -178.389

 2zyj A   292 R H  -63.020  -42.828  178.220
 2zyj A   293 V H  -58.430  -47.148 -179.364
 2zyj A   294 R H  -60.534  -44.915 -175.607

 3kyl A   109 N L  -98.419  -22.965 -176.899
 3kyl A   110 L L  -95.007   22.852 -172.918
 3kyl A   111 R H  -76.974  -37.820 -174.310

 3cjw A   166 S H  -59.778  -40.028 -179.863
 3cjw A   167 L H  -67.084  -39.738  176.523
 3cjw A   168 Q H  -65.019  -39.360  176.753

 2p10 A    19 R H  -59.907  -45.679 -179.384
 2p10 A    20 F H  -64.871  -43.640 -178.119
 2p10 A    21 Q H  -65.013  -37.064  176.778

 3lfm A   485 E H  -62.385  -30.012 -178.126
 3lfm A   486 L L  -72.413  -11.100  175.337
 3lfm A   487 R L  -65.832  -27.714  179.845

 2waa A   258 T H  -63.206  -41.513  175.896
 2waa A   259 L H  -60.073  -45.896 -176.389
 2waa A   260 L H  -64.898  -37.837  179.459

 3q6d A     9 R H  -66.419  -35.203  174.846
 3q6d A    10 L H  -70.075  -40.458 -177.176
 3q6d A    11 R H  -58.339  -35.325 -175.166

 3q6x A   241 K L  -74.946  -12.327  179.036
 3q6x A   242 L L  -78.794  -14.730 -177.691
 3q6x A   243 R L  -89.994    0.000    0.000

 3krm A    27 Q H  -70.527  -28.098  179.315
 3krm A    28 L H  -72.717  -43.778  177.884
 3krm A    29 S H  -69.849  -33.118  175.294

 1kf6 A   439 D H  -60.780  -43.912  177.454
 1kf6 A   440 L H  -60.430  -46.872 -177.128
 1kf6 A   441 V H  -63.815  -40.125 -178.762

 2eh3 A   103 K L  -74.952  -43.321 -168.569
 2eh3 A   104 F L -101.983    6.689 -175.990
 2eh3 A   105 R H  -60.216  -37.556 -178.321

 1e5r A   270 Q H  -64.918  -41.775  177.624
 1e5r A   271 I H  -64.974  -42.577  177.099
 1e5r A   272 R H  -55.139  -49.589 -178.948

 3nvo A   198 V H  -64.622  -39.933  176.614
 3nvo A   199 M H  -60.019  -53.229 -177.021
 3nvo A   200 R H  -60.615  -44.204 -176.026

 3pea A    96 K L  -90.288    2.765  179.370
 3pea A    97 C L  -59.482  135.054 -176.176
 3pea A    98 S L  -76.029  -14.015  174.527

 3atr A   350 I H  -68.186  -42.084 -179.226
 3atr A   351 F H  -57.984  -44.759 -176.175
 3atr A   352 R H  -62.408  -38.202 -177.307

 2hdi B   103 K H  -64.197  -42.556  178.341
 2hdi B   104 L H  -64.973  -42.909  176.940
 2hdi B   105 R H  -55.444  -51.394 -177.283

 3jw4 A    25 K H  -64.684  -24.673 -175.314
 3jw4 A    26 L L  -65.850  -18.892 -173.960
 3jw4 A    27 K L -101.109   -2.188 -171.404

 2vdw A   120 S H  -65.194  -40.235  177.840
 2vdw A   121 V H  -64.513  -36.899 -176.312
 2vdw A   122 R H  -68.281  -17.758  177.716

 2ptm A    29 H H  -57.456  -46.089 -176.510
 2ptm A    30 L H  -77.410  -30.580  173.980
 2ptm A    31 R H  -63.348  -44.073  179.309

 3k66 A   193 Y L -111.975  -26.533 -175.739
 3k66 A   194 V L  -88.081  -48.068 -167.886
 3k66 A   195 R H  -59.203  -45.204 -179.635

 3ix7 A    67 R H  -63.126  -41.996 -179.827
 3ix7 A    68 L H  -66.330  -33.349  179.025
 3ix7 A    69 R H  -63.157  -24.266  179.259

 1szi A    71 K H  -62.709  -40.479  179.009
 1szi A    72 L H  -61.662  -41.046  179.127
 1szi A    73 Q H  -65.046  -42.084  177.180

 3csk A   662 S L  -68.859  -14.288 -176.069
 3csk A   663 L L  -93.027   -8.856 -174.328
 3csk A   664 R H  -59.162  -45.406 -179.628

 3n2o A   606 N H  -65.204  -38.936  179.622
 3n2o A   607 Y H  -59.288  -35.962  179.511
 3n2o A   608 H H  -57.365  -45.122 -179.303

 2dsk A    69 E H  -65.001  -38.633  177.560
 2dsk A    70 L H  -63.788  -38.018 -178.730
 2dsk A    71 R H  -70.902  -23.277  178.792

 3h2z A   380 A H  -63.321  -25.958 -175.390
 3h2z A   381 M L  -85.476   -1.578  179.211
 3h2z A   382 Q L -100.328    0.000    0.000

 2fnu A   203 K H  -60.592  -46.831 -179.301
 2fnu A   204 M H  -67.037  -37.199 -179.486
 2fnu A   205 K H  -57.972  -48.986  178.335

 1s5j A   108 R H  -79.826  -42.105 -166.261
 1s5j A   109 L H  -93.059  -15.336 -174.158
 1s5j A   110 R L  -66.547  -16.188 -179.541

 3lsz A   145 R H  -64.965  -29.155 -174.350
 3lsz A   146 L L  -88.701   -5.029 -174.100
 3lsz A   147 R H  -59.013  -53.120 -174.516

 3g46 A    65 K H  -66.617  -45.197  177.615
 3g46 A    66 L H  -64.994  -38.015  179.652
 3g46 A    67 R H  -63.642  -46.195  177.498

 1iow A   236 N H  -62.135  -36.087  177.734
 1iow A   237 L H  -62.288  -49.223 -178.962
 1iow A   238 Q H  -62.237  -39.804  179.323

 3eps A   527 R L  -66.362  -34.492 -172.049
 3eps A   528 I L -115.000  -15.068 -178.202
 3eps A   529 G H  -52.304  -56.858 -179.849

 3f5c B   200 G H  -65.008  -35.564 -179.123
 3f5c B   201 L H  -69.092  -42.021  175.264
 3f5c B   202 Q H  -66.119  -41.139  173.567

 3plz A   188 G H  -57.854  -46.788 -178.976
 3plz A   189 V H  -63.911  -45.912  178.291
 3plz A   190 Q H  -53.414  -50.006 -174.712

 3i5t A   246 R H  -66.944  -42.352  178.341
 3i5t A   247 F H  -68.371  -37.744  173.133
 3i5t A   248 K H  -53.199  -51.366 -179.168

 2i4r A    70 V H  -63.145  -44.297  177.939
 2i4r A    71 L H  -71.084  -46.192  178.963
 2i4r A    72 R H  -60.958  -28.632  178.781

 3qkx A    84 Q H  -65.034  -46.110  172.675
 3qkx A    85 Y H  -61.754  -45.077 -178.725
 3qkx A    86 R H  -58.153  -42.902  177.971

 3bhp A    32 K H  -58.347  -46.059 -179.183
 3bhp A    33 L H  -66.902  -35.925  178.843
 3bhp A    34 R H  -65.095  -37.373  177.096

 2h7o A    15 K H  -60.853  -41.066 -179.166
 2h7o A    16 L H  -69.538  -32.293  174.016
 2h7o A    17 R H  -68.590  -40.132  176.762

 2bs2 A   453 S H  -62.429  -39.999  178.964
 2bs2 A   454 L H  -63.603  -41.624  179.356
 2bs2 A   455 V H  -67.980  -39.891 -173.760

 2od5 A    15 R H  -55.889  -46.035 -178.410
 2od5 A    16 I H  -64.839  -41.376 -179.930
 2od5 A    17 R H  -60.114  -43.870 -179.486

 1ryp K    68 S H  -60.946  -42.032 -179.747
 1ryp K    69 I H  -66.568  -46.040 -175.211
 1ryp K    70 R H  -65.159  -35.921 -176.147

 3p97 A    66 K H  -60.349  -45.163  177.916
 3p97 A    67 L H  -70.648  -41.591  177.399
 3p97 A    68 Q H  -50.000  -41.136 -179.208

 3aa0 B    92 R H  -70.334  -39.988 -179.414
 3aa0 B    93 L H  -68.103  -33.272  177.511
 3aa0 B    94 R H  -64.321  -40.257  174.857

 2pvp A   287 Q H  -67.038  -40.190  177.635
 2pvp A   288 L H  -62.117  -42.860  178.116
 2pvp A   289 K H  -69.986  -35.074 -179.099

 3fbl A     3 K H  -65.456  -39.383  176.255
 3fbl A     4 L H  -60.326  -47.679 -178.490
 3fbl A     5 R H  -56.548  -43.621  176.454

 3m62 A   420 A H  -61.619  -43.695  179.990
 3m62 A   421 L H  -60.710  -44.937 -179.415
 3m62 A   422 K H  -63.173  -38.301  177.592

 1v25 A   352 T H  -61.835  -42.598  175.808
 1v25 A   353 L H  -57.882  -45.624  179.825
 1v25 A   354 K H  -68.383  -26.216  179.542

 3ilk A   208 K H  -69.075  -36.792  178.584
 3ilk A   209 L H  -65.002  -43.400  177.751
 3ilk A   210 K H  -62.463  -44.518  175.517

 1uaa A   462 E H  -64.976  -36.888  173.895
 1uaa A   463 I H  -65.036  -44.958  176.919
 1uaa A   464 Q H  -58.345  -44.695  178.318

 2b1e A   447 R H  -60.983  -40.870 -179.804
 2b1e A   448 L H  -61.753  -46.545  178.869
 2b1e A   449 K H  -63.599  -40.412 -179.655

 1nrz A    41 E H  -66.390  -40.553 -179.068
 1nrz A    42 V H  -65.210  -49.436  178.671
 1nrz A    43 R H  -64.845  -41.808  179.327

 3cf0 A   295 M H  -62.663  -42.263  176.679
 3cf0 A   296 F H  -62.140  -49.584 -175.829
 3cf0 A   297 A H  -66.068  -30.731  178.960

 3kqn A   324 R H  -76.946  -38.422 -179.294
 3kqn A   325 L H  -72.383  -28.903  176.076
 3kqn A   326 R H  -64.802  -46.648  176.323

 1h6k A    92 Q H  -64.168  -39.185  177.952
 1h6k A    93 L H  -59.498  -46.665  177.392
 1h6k A    94 K H  -59.749  -44.959 -177.513

 2ipc A    19 Y H  -63.815  -37.296  177.153
 2ipc A    20 Y H  -62.068  -44.834 -177.048
 2ipc A    21 K H  -72.375  -38.948 -167.209

 2iz2 A   140 K H  -64.184  -33.326 -176.567
 2iz2 A   141 L H  -75.018  -30.040  177.031
 2iz2 A   142 Q H  -79.305  -36.302  178.470

 2vhf A    79 K H  -57.614  -46.757  175.504
 2vhf A    80 L H  -64.145  -50.294  175.398
 2vhf A    81 R H  -41.863  -47.874  178.347

 3emr A    62 D H  -61.936  -44.186 -179.726
 3emr A    63 M H  -65.018  -41.972  179.385
 3emr A    64 Q H  -61.626  -42.161  176.361

 3ica A     8 K H  -62.477  -44.544  179.425
 3ica A     9 W H  -71.805  -39.238  178.128
 3ica A    10 Q H  -67.066  -33.265  176.445

 2ddm A   112 A H  -64.838  -43.221 -177.946
 2ddm A   113 L H  -57.400  -45.162 -174.921
 2ddm A   114 R H  -48.011  -34.563 -175.628

 3c8t A    26 F H  -55.440  -54.996 -178.650
 3c8t A    27 I H  -57.410  -40.037  178.051
 3c8t A    28 S H  -59.505  -40.484  179.160

 3c1q A    46 R H  -66.024  -43.875  178.242
 3c1q A    47 I H  -68.568  -37.567  174.822
 3c1q A    48 R H  -54.864  -57.319  179.802

 1wy2 A    10 K H  -63.379  -39.984  175.421
 1wy2 A    11 I H  -65.554  -41.076  179.452
 1wy2 A    12 I H  -63.249  -39.659  173.841

 1m5i A   105 R H  -63.646  -43.594  179.816
 1m5i A   106 I H  -65.770  -38.375  174.809
 1m5i A   107 R H  -62.250  -42.625  178.823

 1xeo A    26 E H  -62.634  -45.067  178.488
 1xeo A    27 I H  -62.990  -40.887 -179.713
 1xeo A    28 Q H  -67.932  -33.803  173.500

 1szi A    59 R H  -56.944  -58.640 -178.879
 1szi A    60 L H  -62.106  -36.234  176.426
 1szi A    61 R H  -56.365  -48.073 -179.579

 2oex A   136 P H  -73.893  -27.753  176.632
 2oex A   137 L H  -66.507  -43.188 -179.751
 2oex A   138 R H  -73.209  -31.613  172.828

 1gl2 A    13 N H  -66.041  -43.047  175.557
 1gl2 A    14 L H  -56.232  -45.441 -179.475
 1gl2 A    15 Q H  -60.250  -44.633  179.391

 3r5x A   230 R H  -64.979  -40.372 -179.819
 3r5x A   231 V H  -69.159  -44.023  179.655
 3r5x A   232 N H  -60.730  -39.756  179.554

 1t3t A    30 R H  -70.895  -26.258  177.024
 1t3t A    31 F H  -70.584  -42.544  178.910
 1t3t A    32 Q H  -66.253  -30.556  179.091

 3hft A    80 N H  -63.612  -41.556  175.934
 3hft A    81 I H  -65.029  -40.859  177.041
 3hft A    82 R H  -59.736  -48.235 -171.585

 2mas A   205 R H  -58.730  -34.656  176.969
 2mas A   206 V H  -69.535  -44.855  178.630
 2mas A   207 K H  -55.300  -38.411 -177.497

 1w7j A   789 R H  -64.765  -44.008  179.819
 1w7j A   790 M H  -69.281  -34.770  177.204
 1w7j A   791 R H  -65.022  -36.351  178.543

 2fsh A    12 R H  -67.043  -39.099  177.984
 2fsh A    13 M H  -71.137  -33.818 -179.547
 2fsh A    14 R H  -62.648  -35.796  174.633

 2f31 A   206 E H  -78.129  -42.498 -176.851
 2f31 A   207 L H  -61.530  -33.862 -175.603
 2f31 A   208 R H  -69.238  -14.912  179.215

 2iwb A   116 E H  -61.848  -44.277  176.769
 2iwb A   117 V H  -60.680  -47.838  179.786
 2iwb A   118 K H  -59.093  -40.886  177.985

 2co5 A    29 R H  -93.464   -6.085 -173.455
 2co5 A    30 L H  -55.072  -52.700 -175.335
 2co5 A    31 R H  -63.563  -44.924  179.970

 1chm A    29 R H  -65.096  -41.565  177.594
 1chm A    30 L H  -62.593  -46.055 -177.264
 1chm A    31 R H  -62.208  -36.834  178.290

 1go4 E    79 Q H  -62.046  -43.056  178.092
 1go4 E    80 L H  -64.605  -39.809  177.655
 1go4 E    81 Q H  -62.108  -45.362  179.685

 1iru K    68 K H  -59.609  -42.345 -179.395
 1iru K    69 M H  -67.504  -32.732 -172.195
 1iru K    70 R H  -80.298  -36.305 -172.861

 3nzp A   573 I H  -63.321  -44.999  179.278
 3nzp A   574 L H  -60.633  -43.913 -178.702
 3nzp A   575 N H  -64.299  -40.618  178.790

 3ism C   298 N H  -66.275  -41.405  174.725
 3ism C   299 L H  -59.583  -50.940  178.279
 3ism C   300 R H  -52.595  -49.564 -177.446

 3fbz A    55 K H  -62.817  -48.794 -179.628
 3fbz A    56 V H  -61.427  -44.543 -178.178
 3fbz A    57 R H  -65.156  -46.824 -175.688

 2w9x A   279 Q H  -65.139  -42.320  177.539
 2w9x A   280 L H  -59.616  -42.547 -179.817
 2w9x A   281 H H  -66.168  -43.503 -176.850

 1xkp A   233 K H  -72.861  -40.203 -179.416
 1xkp A   234 L H  -61.641  -35.872  177.163
 1xkp A   235 K H  -54.540  -31.237 -174.463

 1m1j A    69 N H  -59.987  -35.730  176.009
 1m1j A    70 I H  -64.342  -46.651 -179.472
 1m1j A    71 R H  -64.999  -38.464 -177.061

 3io2 A    90 K H  -60.963  -38.257  176.891
 3io2 A    91 L H  -67.402  -42.498  177.662
 3io2 A    92 R H  -60.092  -43.892 -179.242

 2e4t A   310 R H  -56.811  -41.484 -179.462
 2e4t A   311 L H  -62.158  -33.878 -174.709
 2e4t A   312 Q H  -90.957  -17.147 -168.722

 2c21 A    94 D H  -59.948  -37.794  179.350
 2c21 A    95 M H  -72.585  -37.082  173.297
 2c21 A    96 R H  -55.369  -43.877  179.435

 2iyv A   128 K H  -65.088  -37.878  176.696
 2iyv A   129 Y H  -68.047  -36.329  176.701
 2iyv A   130 R H  -62.676  -39.154  174.663

 3fcm A   183 K H  -65.002  -38.789  176.798
 3fcm A   184 L H  -60.196  -44.912 -179.522
 3fcm A   185 K H  -64.212  -35.140  176.392

 2zsg A     6 R H  -69.166  -24.616  171.977
 2zsg A     7 L H  -64.966  -49.167  178.665
 2zsg A     8 I H  -59.969  -40.042  174.975

 2nsa A    79 K H  -59.313  -46.499  178.021
 2nsa A    80 F H  -58.722  -44.335 -179.831
 2nsa A    81 R H  -60.839  -41.986 -178.890

 3mxn A   105 K H  -64.266  -38.286  175.261
 3mxn A   106 F H  -65.034  -42.435  179.513
 3mxn A   107 L H  -61.635  -38.866  172.083

 1dtj A    27 E H  -60.019  -45.868 -178.278
 1dtj A    28 Y H  -66.052  -34.721  171.969
 1dtj A    29 Q H  -63.152  -45.992 -177.013

 3bc8 A   442 I H  -65.003  -47.323 -179.775
 3bc8 A   443 V H  -59.754  -48.569 -178.274
 3bc8 A   444 R H  -63.985  -40.012  176.422

 1z3i X   410 M H  -67.673  -46.757  179.784
 1z3i X   411 T H  -56.505  -42.124 -174.850
 1z3i X   412 R H  -64.386  -31.542 -169.288

 3ooo A     7 R H  -63.691  -41.659  175.945
 3ooo A     8 I H  -63.359  -45.113  177.447
 3ooo A     9 R H  -56.395  -45.004 -179.862

 3g9m A    61 R H  -60.290  -47.460  179.137
 3g9m A    62 Y H  -68.479  -39.005  173.678
 3g9m A    63 R H  -57.474  -40.447 -179.753

 3kr4 A   119 D H  -57.591  -47.067 -177.661
 3kr4 A   120 M H  -65.043  -40.722  175.216
 3kr4 A   121 K H  -57.672  -44.273  176.036

 2a01 A    59 K H  -79.231  -35.504 -179.708
 2a01 A    60 L H  -75.608  -36.639 -172.090
 2a01 A    61 R H  -78.989  -28.413 -173.868

 2r9g A   191 R H  -59.112  -45.585  177.476
 2r9g A   192 I H  -64.904  -40.629  175.107
 2r9g A   193 K H  -54.778  -44.628  178.890

 3eh2 A   710 S H  -71.106  -27.042  176.483
 3eh2 A   711 L H  -76.747  -39.781  177.004
 3eh2 A   712 R H  -65.166  -35.572 -174.860

 3ajw A    30 E H  -64.019  -43.631 -178.884
 3ajw A    31 M H  -65.051  -39.267 -179.915
 3ajw A    32 R H  -68.031  -40.176  177.521

 1uhv A   258 T H  -69.360  -56.994 -177.135
 1uhv A   259 V H  -59.560  -27.687  176.025
 1uhv A   260 R H  -66.621  -34.589  178.273

 3nbx X   216 R H  -65.006  -43.306 -177.672
 3nbx X   217 W H  -64.271  -35.519  177.612
 3nbx X   218 Q H  -57.076  -34.822  179.813

 2fb6 A    59 Q H  -62.937  -38.857  174.487
 2fb6 A    60 V H  -66.688  -40.287 -179.414
 2fb6 A    61 Q H  -62.623  -33.227  173.176

 3sja C    50 N H  -66.421  -48.798  179.366
 3sja C    51 L H  -58.677  -38.737  178.020
 3sja C    52 K H  -63.108  -50.001 -179.816

 3pzs A   101 Q H  -65.443  -39.302  178.542
 3pzs A   102 V H  -64.300  -43.482 -179.003
 3pzs A   103 K H  -68.377  -29.007  172.524

 3h8g A    88 T H  -64.207  -39.999  178.073
 3h8g A    89 W H  -62.939  -45.358 -177.619
 3h8g A    90 R H  -69.992  -35.514  176.567

 1xkz A   123 Y H  -55.584  -55.879 -176.205
 1xkz A   124 T H  -61.380  -39.980 -178.389
 1xkz A   125 A H  -56.236  -42.923 -178.369

 3he0 A    87 R H  -61.931  -42.106  175.696
 3he0 A    88 Y H  -59.114  -50.056 -178.601
 3he0 A    89 R H  -60.311  -42.418 -179.598

 1w27 A   592 K H  -70.640  -37.478  175.514
 1w27 A   593 L H  -63.800  -41.088  175.047
 1w27 A   594 R H  -61.623  -47.177  179.899

 3g4p A   113 L H  -68.549  -36.990  178.462
 3g4p A   114 M H  -62.156  -45.005  179.455
 3g4p A   115 Q H  -60.461  -44.976 -179.440

 3pas A    84 G H  -64.245  -44.872  177.471
 3pas A    85 L H  -66.949  -33.252  177.156
 3pas A    86 R H  -63.908  -49.282  178.744

 2f5t X    37 T H  -65.023  -38.212 -171.018
 2f5t X    38 I H -115.068    3.766 -177.401
 2f5t X    39 R H  -52.904  -51.730 -175.968

 3ech A    19 H H  -58.135  -48.802 -178.769
 3ech A    20 V H  -62.597  -44.554 -178.208
 3ech A    21 R H  -60.018  -46.440  178.456

position:            7 neighbors:          200

 1m4u A   119 L H  -70.200  -34.515  177.902
 1m4u A   120 Q H  -64.717  -41.843  177.494
 1m4u A   121 M H  -66.210  -40.139  174.403

 1p16 A    25 L H  -63.130  -35.099  174.308
 1p16 A    26 R H  -54.991  -46.686 -179.628
 1p16 A    27 L H  -65.076  -37.692  179.729

 2vrq A    52 I E -107.451  123.510 -166.785
 2vrq A    53 R E  -62.691  140.554 -168.159
 2vrq A    54 N H  -75.684  -39.418 -174.715

 3gqc A   342 L H  -68.459  -30.483 -178.675
 3gqc A   343 Q L  -60.611  -25.527 -177.604
 3gqc A   344 Y L  -75.005  -15.209  178.400

 3kyh C    28 L H  -66.057  -41.848  179.414
 3kyh C    29 K H  -53.846  -43.942 -178.746
 3kyh C    30 M H  -64.984  -39.817  176.195

 2v0h A   239 F H  -57.732  -48.009 -176.449
 2v0h A   240 Q H  -66.757  -35.733  178.109
 2v0h A   241 N H  -64.998  -37.839 -179.616

 1tj7 A   410 L H  -65.277  -37.109 -174.014
 1tj7 A   411 Q L  -76.011   -8.564  169.205
 1tj7 A   412 K L  -66.058  -29.729 -177.902

 3rtx A    29 V H  -60.041  -49.168 -178.373
 3rtx A    30 Q H  -62.503  -45.912 -177.634
 3rtx A    31 Q H  -63.115  -42.477  179.318

 3atr A   351 F H  -57.984  -44.759 -176.175
 3atr A   352 R H  -62.408  -38.202 -177.307
 3atr A   353 R H  -67.811  -32.765  169.829

 3ce2 A   156 F H  -67.184  -27.317  179.664
 3ce2 A   157 R L  -61.429  -19.653 -174.119
 3ce2 A   158 L L  -81.659  -14.841 -174.895

 2r44 A   218 I H  -60.326  -42.508  173.050
 2r44 A   219 R H  -54.924  -48.055  179.717
 2r44 A   220 N H  -60.441  -41.036 -178.996

 3ag3 E    29 L H  -58.409  -50.709 -178.140
 3ag3 E    30 R H  -63.777  -42.908  177.760
 3ag3 E    31 K H  -60.692  -44.516 -178.069

 1xv5 A   122 L H  -55.969  -37.562 -176.383
 1xv5 A   123 R L  -80.824   -8.487  176.603
 1xv5 A   124 R L  -81.276    8.687  179.825

 1hm9 A   248 M H  -68.186  -35.050  175.515
 1hm9 A   249 R H  -65.410  -38.583  174.723
 1hm9 A   250 R H  -65.040  -41.778  179.634

 2es4 D   158 M H  -67.711  -35.395  176.923
 2es4 D   159 Q H  -69.350  -37.592  177.519
 2es4 D   160 L H  -64.505  -42.050  178.918

 1chu A   443 L H  -52.965  -50.972 -175.310
 1chu A   444 R H  -65.205  -35.285 -179.399
 1chu A   445 L H  -65.571  -47.863 -175.023

 2ptm A    30 L H  -77.410  -30.580  173.980
 2ptm A    31 R H  -63.348  -44.073  179.309
 2ptm A    32 N H  -67.807  -35.403  176.764

 3nmw A   100 L H  -57.843  -44.273 -178.922
 3nmw A   101 R H  -66.834  -36.083  176.717
 3nmw A   102 R H  -62.222  -48.185 -178.377

 2e5v A   398 I H  -60.368  -40.615 -176.242
 2e5v A   399 R H  -65.000  -39.919  179.487
 2e5v A   400 R H  -72.877  -40.768  178.784

 1gs9 A   155 L H  -59.918  -46.548  178.307
 1gs9 A   156 Q H  -57.744  -46.545 -179.027
 1gs9 A   157 K H  -61.022  -41.530  178.741

 3oz2 A   346 A H  -59.062  -50.917 -176.647
 3oz2 A   347 K H  -65.649  -38.413  177.558
 3oz2 A   348 E H  -59.721  -41.034  176.642

 1z2n X   268 V H  -67.917  -42.011  179.748
 1z2n X   269 R H  -59.904  -44.224 -179.307
 1z2n X   270 C H  -70.716  -39.375  179.798

 1twf B   600 L H  -56.825  -46.599 -177.611
 1twf B   601 R H  -64.503  -40.194 -179.569
 1twf B   602 T H  -64.050  -44.886 -175.148

 3l6s A   401 I H  -75.366  -29.872  175.210
 3l6s A   402 R H  -65.001  -36.511  173.282
 3l6s A   403 E H  -62.639  -47.299  175.808

 3lec A   132 L H  -65.836  -44.969  178.341
 3lec A   133 R H  -61.913  -39.152  179.918
 3lec A   134 K H  -63.578  -41.599  176.423

 3gnl A   132 L H  -78.020  -27.762  174.627
 3gnl A   133 R H  -72.881  -33.081  168.605
 3gnl A   134 E H  -65.090  -44.644  176.943

 3cax A    58 L H  -59.375  -27.440  178.521
 3cax A    59 R L  -60.030  -24.983 -175.963
 3cax A    60 M H  -79.818  -17.060 -178.524

 3kr4 A   120 M H  -65.043  -40.722  175.216
 3kr4 A   121 K H  -57.672  -44.273  176.036
 3kr4 A   122 R H  -56.973  -46.970  178.150

 1l1s A    49 L H  -94.993    9.394  176.006
 1l1s A    50 R E  -66.958  154.680  171.373
 1l1s A    51 R L  -62.689  -40.851 -176.471

 2qr4 A   124 V H  -60.826  -37.038 -177.085
 2qr4 A   125 D L  -74.382   -7.561 -175.292
 2qr4 A   126 N L -113.711   21.212 -178.941

 2azp A    47 W H  -71.431  -30.881  170.375
 2azp A    48 R H  -61.858  -53.284 -179.998
 2azp A    49 A H  -56.199  -49.479 -175.864

 2w1z A   105 L H  -56.661  -36.147 -175.409
 2w1z A   106 S L  -64.719  -23.837 -176.865
 2w1z A   107 E H  -64.653  -26.403 -176.725

 2czl A   197 V H  -65.717  -41.090  176.086
 2czl A   198 R H  -59.148  -44.065  176.350
 2czl A   199 R H  -60.076  -40.073 -178.351

 2dul A   375 I H  -79.285  -20.017 -178.368
 2dul A   376 K E  -53.525  117.281 -177.668
 2dul A   377 R L  -95.063    0.000    0.000

 1lj2 A    98 I H  -63.260  -39.231  179.643
 1lj2 A    99 Q L  -72.778  -25.413  178.057
 1lj2 A   100 R L  -78.350  -36.019 -179.231

 1gpj A   396 L H  -58.688  -46.605 -179.464
 1gpj A   397 R H  -60.764  -44.175 -178.327
 1gpj A   398 R H  -64.955  -47.046 -179.643

 2pby A   142 V H  -60.535  -44.252 -174.928
 2pby A   143 R H  -61.964  -40.821  179.364
 2pby A   144 R H  -65.503  -41.887 -179.333

 3lhq A   211 L H  -96.437   10.716  176.490
 3lhq A   212 R E -119.966  154.106  179.429
 3lhq A   213 A L  -68.026    0.000    0.000

 3aez A   242 M H  -71.870  -14.384 -179.663
 3aez A   243 R L  -55.563  -35.920 -177.500
 3aez A   244 T L -105.998    4.293  176.489

 3jru A    91 Y H  -63.706  -48.585 -178.268
 3jru A    92 L H  -65.058  -37.318  179.725
 3jru A    93 K H  -66.027  -36.604  177.197

 3h8g A    89 W H  -62.939  -45.358 -177.619
 3h8g A    90 R H  -69.992  -35.514  176.567
 3h8g A    91 K H  -66.680  -39.994  172.451

 3o2u A   174 M H  -64.677  -26.642 -178.964
 3o2u A   175 S E  -91.266    3.011  176.774
 3o2u A   176 G L   98.145   13.306  179.727

 3hnw A    44 F H  -61.275  -33.538 -175.755
 3hnw A    45 N L  -73.408   -8.433  176.424
 3hnw A    46 K L  -78.890  -14.872 -179.516

 3nix A   341 M H  -65.109  -41.697 -175.607
 3nix A   342 M H  -67.922  -33.485  177.190
 3nix A   343 Q H  -55.897  -49.758 -178.685

 3bpz A    31 F H  -76.239  -30.736  174.883
 3bpz A    32 R H  -60.077  -40.617  177.321
 3bpz A    33 Q H  -67.726  -36.590  178.517

 3ql9 A   127 L L  -68.638  139.672  177.092
 3ql9 A   128 E E  -97.968  145.537  176.032
 3ql9 A   129 Q L  -70.019    0.000    0.000

 1v5x A    93 V H  -74.927  -31.507 -177.476
 1v5x A    94 G L  -71.840   -5.821  174.999
 1v5x A    95 R L  -81.451  -11.613 -174.844

 1dtj A    28 Y H  -66.052  -34.721  171.969
 1dtj A    29 Q H  -63.152  -45.992 -177.013
 1dtj A    30 E H  -68.478  -34.985 -177.223

 2wap A   424 Y H  -65.179  -39.739  173.673
 2wap A   425 R H  -55.302  -48.004  178.913
 2wap A   426 Q H  -65.258  -35.206 -179.531

 2qs7 A    51 I L -100.644   18.647  166.143
 2qs7 A    52 T E  -83.002  134.630 -174.100
 2qs7 A    53 K H  -52.750  -37.649 -179.814

 3gqc A    46 L H  -58.365  -28.408  179.746
 3gqc A    47 Q L  -84.710  -12.934  173.289
 3gqc A    48 R L  -84.650   -4.633   -5.530

 1wy5 A   266 L H  -73.362  -32.634  172.737
 1wy5 A   267 Q H  -58.566  -44.789 -179.261
 1wy5 A   268 R H  -64.303  -46.099 -173.719

 3kb9 A   246 Y H  -64.099  -46.273 -178.812
 3kb9 A   247 R H  -64.761  -44.981 -178.014
 3kb9 A   248 R H  -62.095  -43.292  178.754

 3g1j A     7 L L  -90.337  146.295  169.535
 3g1j A     8 Q E  -77.801  130.019 -167.386
 3g1j A     9 S L  -73.526  -24.986 -178.227

 1jcf A   329 L H  -55.116  -39.516 -175.385
 1jcf A   330 K L  -64.979  -22.099 -175.463
 1jcf A   331 K L  -90.367   -8.383 -179.145

 3nbx X   217 W H  -64.271  -35.519  177.612
 3nbx X   218 Q H  -57.076  -34.822  179.813
 3nbx X   219 K H  -84.221  -36.665 -175.666

 1u60 A   143 Q H  -54.240  -45.693 -179.573
 1u60 A   144 Q H  -67.788  -37.803 -178.365
 1u60 A   145 Q H  -68.198  -33.137 -175.454

 2pd2 A    44 L H  -94.470    8.826  178.816
 2pd2 A    45 L E  -76.176  151.140 -177.759
 2pd2 A    46 K L  -60.812  -29.978 -177.991

 3c3v A   266 L H  -55.278  -41.248  179.171
 3c3v A   267 R L  -73.684  -10.965  177.509
 3c3v A   268 G L   78.159   29.362 -174.390

 1gyt A    89 Y H  -57.027  -45.735  179.794
 1gyt A    90 K H  -62.341  -38.038  178.183
 1gyt A    91 Q H  -65.013  -38.989  176.406

 3eh1 A   700 L H  -59.998  -44.321 -177.212
 3eh1 A   701 R H  -68.015  -34.181 -175.313
 3eh1 A   702 D H  -74.742  -11.936 -176.081

 2d5w A   447 F L  -97.799    6.765  171.435
 2d5w A   448 A E  -76.976  144.287  179.797
 2d5w A   449 D H  -47.759  -43.820 -172.382

 3dnu A   282 L H  -63.767  -19.242 -178.664
 3dnu A   283 M L  -64.901  -22.242  179.433
 3dnu A   284 G L  -97.963    4.931  179.604

 1w61 A    87 L H  -66.570  -47.732  173.387
 1w61 A    88 R H  -52.960  -51.808 -175.270
 1w61 A    89 R H  -60.486  -43.996 -176.053

 3czd A   144 L H  -65.429  -36.003  173.285
 3czd A   145 N H  -56.576  -46.073  177.035
 3czd A   146 K H  -60.383  -43.077 -179.234

 1qw9 A    52 F E  -94.117  136.544 -173.762
 1qw9 A    53 R E  -67.959  120.088 -175.694
 1qw9 A    54 Q H  -70.218  -35.493 -178.519

 3fx3 A    13 A H  -60.781  -29.341 -178.533
 3fx3 A    14 R L  -66.398  -16.186  179.361
 3fx3 A    15 N L  -85.284   -6.993 -177.800

 2obl A   284 C H  -61.645  -41.284  177.982
 2obl A   285 K H  -61.177  -42.972  177.154
 2obl A   286 K H  -62.953  -43.274 -179.271

 1uk8 A   152 M H  -70.391  -39.391  171.817
 1uk8 A   153 R H  -54.693  -44.266  179.662
 1uk8 A   154 N H  -61.870  -43.646 -179.751

 2d0j A   121 M H  -75.088  -17.876 -175.181
 2d0j A   122 R L  -61.003  -25.388 -173.252
 2d0j A   123 T L  -97.693    4.803 -177.629

 3b5q A   243 Y H  -67.353  -32.850 -178.379
 3b5q A   244 R H  -70.633  -34.449  174.627
 3b5q A   245 H H  -75.227  -30.002  170.381

 3mdp A   115 L H  -60.902  -42.352  179.083
 3mdp A   116 R H  -65.025  -42.343  177.083
 3mdp A   117 E H  -62.852  -44.123  179.879

 1r6f A   294 M H  -64.801  -45.652  179.343
 1r6f A   295 Q L  -62.090  -34.998 -179.923
 1r6f A   296 R L  -75.586  -26.001 -176.541

 3io2 A    91 L H  -67.402  -42.498  177.662
 3io2 A    92 R H  -60.092  -43.892 -179.242
 3io2 A    93 Q H  -66.652  -35.350  175.451

 3p3v A    45 I H  -65.703  -49.787  178.695
 3p3v A    46 Q H  -64.941  -35.158  176.368
 3p3v A    47 Q H  -60.044  -49.651 -179.197

 1ryp 2   155 L H  -75.003  -26.785  179.472
 1ryp 2   156 R L  -75.194  -16.647  172.465
 1ryp 2   157 K L  -69.676  -23.476  174.664

 1otj A   142 F H  -71.243  -36.094  176.042
 1otj A   143 R H  -62.971  -46.511 -178.538
 1otj A   144 Q H  -69.682  -33.926  176.538

 2zet C    35 L H  -63.762  -44.901  178.261
 2zet C    36 R H  -56.029  -51.008  177.868
 2zet C    37 R H  -54.874  -47.010 -178.830

 2cxy A    10 I L  -62.734  -24.932  179.062
 2cxy A    11 T L  -60.557  -25.019 -179.766
 2cxy A    12 K H  -59.587  -25.423 -177.603

 2rdq A    48 V H  -65.130  -39.493  176.254
 2rdq A    49 A H  -60.890  -38.703  177.635
 2rdq A    50 E H  -67.244  -36.426  178.134

 2wpn B   168 V H  -64.965  -43.445  179.842
 2wpn B   169 R H  -67.542  -30.751  173.765
 2wpn B   170 R H  -68.929  -36.401  175.403

 2gnp A   218 L H  -55.621  -51.200 -174.373
 2gnp A   219 K L  -69.902   -9.414 -178.230
 2gnp A   220 N L  -99.325    2.179  178.407

 3ktc A   290 L H  -64.061  -35.880  174.970
 3ktc A   291 K H  -64.442  -38.197  173.288
 3ktc A   292 H H  -61.033  -45.188  177.706

 1zbm A   204 M H  -64.986  -46.012  179.693
 1zbm A   205 R H  -61.297  -39.718 -175.980
 1zbm A   206 E H  -68.052  -39.107  178.809

 2igi A    92 L H  -62.278  -33.886 -174.606
 2igi A    93 K L  -63.418  -19.993 -172.517
 2igi A    94 Q L  -88.535  -10.180 -171.494

 1w6k A   311 L H  -64.729  -36.093  178.211
 1w6k A   312 R H  -63.581  -44.280  176.948
 1w6k A   313 Q H  -61.022  -39.835  175.593

 3mdd A    13 F H  -58.786  -47.107 -177.736
 3mdd A    14 Q H  -64.331  -40.155  177.156
 3mdd A    15 A H  -58.778  -47.302  179.324

 1x9z A   103 L H  -89.990  -12.024 -172.631
 1x9z A   104 R L  -54.929  -40.716 -172.258
 1x9z A   105 Q L -100.576   19.310  177.241

 2e9f A   136 L H  -60.086  -45.214  177.146
 2e9f A   137 R H  -61.425  -36.631  176.824
 2e9f A   138 R H  -61.413  -41.666 -179.021

 3k3c A    19 V H  -67.346  -36.747  175.774
 3k3c A    20 R H  -63.045  -43.242  179.871
 3k3c A    21 R H  -64.665  -44.103  177.281

 2o1x A    22 L H  -55.632  -41.344 -173.083
 2o1x A    23 K L  -73.961   -5.010  174.552
 2o1x A    24 R L  -71.632  -26.415  178.908

 3pfg A    44 V H  -64.657  -44.558 -177.177
 3pfg A    45 R H  -70.215  -23.466  171.356
 3pfg A    46 R H  -59.564  -46.494 -175.866

 1gs9 A   133 L H  -65.798  -36.299  178.317
 1gs9 A   134 R H  -66.022  -42.298  179.360
 1gs9 A   135 V H  -62.718  -45.054  176.923

 2f1r A   160 L H  -61.768  -34.875 -175.032
 2f1r A   161 R L  -73.678  -14.950  179.312
 2f1r A   162 E L  -91.113    0.000    0.000

 2oex A   137 L H  -66.507  -43.188 -179.751
 2oex A   138 R H  -73.209  -31.613  172.828
 2oex A   139 A H  -60.111  -45.735  175.599

 1q5n A    27 V H  -67.785  -24.975  173.600
 1q5n A    28 S H  -63.056  -46.514  178.317
 1q5n A    29 Y H  -68.270  -32.427  176.989

 3cm8 A   336 M L  -61.606  -17.340  176.941
 3cm8 A   337 R L  -59.940  -18.484  178.004
 3cm8 A   338 R H  -59.955  -26.904 -179.513

 1njr A   106 F H  -64.949  -45.914  179.925
 1njr A   107 R H  -67.246  -31.548  174.474
 1njr A   108 N H  -64.983  -38.028  178.148

 3krm A   110 L H  -57.944  -46.687  179.920
 3krm A   111 Q H  -62.922  -41.196 -177.883
 3krm A   112 N H  -65.535  -40.325 -174.810

 2iaz A    52 I L  -78.848  -19.111  169.243
 2iaz A    53 Q L  -76.194  -39.666  173.763
 2iaz A    54 K L  -62.420  -10.009  175.707

 1uhv A   259 V H  -59.560  -27.687  176.025
 1uhv A   260 R H  -66.621  -34.589  178.273
 1uhv A   261 E H  -73.142  -36.062  175.970

 1nf1 A   171 L H  -50.427  -47.969 -175.545
 1nf1 A   172 Y H  -61.273  -45.159 -176.280
 1nf1 A   173 Q H  -69.440  -31.479  175.925

 2w36 A    97 W H  -54.332  -39.598 -177.873
 2w36 A    98 E L  -59.100  -27.468 -176.944
 2w36 A    99 K L  -82.156  -23.502 -170.742

 2gum A   411 I H  -64.915  -45.101 -177.806
 2gum A   412 Q H  -64.327  -39.047  176.250
 2gum A   413 R H  -56.964  -50.189 -178.546

 2dpy A   373 F H  -56.395  -51.104 -175.597
 2dpy A   374 K H  -65.169  -39.713 -178.364
 2dpy A   375 Q H  -63.876  -48.925 -178.415

 1a3w A   368 M H  -58.943  -36.211 -179.527
 1a3w A   369 R L  -89.388   -4.405  173.864
 1a3w A   370 N L  -83.020  -29.683  168.375

 3i7m A     9 I H  -65.290  -39.906  176.643
 3i7m A    10 Q H  -62.862  -41.826  177.635
 3i7m A    11 Q H  -62.805  -43.526  174.320

 3h8l A   193 F H  -75.051  -25.204  171.518
 3h8l A   194 K H  -61.906  -47.875  178.710
 3h8l A   195 K L  -64.905  -13.691  179.702

 3fsg A   190 L H  -54.783  -42.760 -176.909
 3fsg A   191 Q L  -71.593   -5.471  171.781
 3fsg A   192 N L  -81.001  -22.881  173.187

 2q7d A   280 L H  -65.052  -44.113  178.579
 2q7d A   281 R H  -60.114  -49.720 -172.688
 2q7d A   282 Q H  -73.272  -35.012 -176.602

 1wer A   164 L H  -57.005  -45.003  179.454
 1wer A   165 Q H  -61.204  -50.072  178.802
 1wer A   166 K H  -56.385  -42.598 -176.091

 3mkq A   611 L H  -66.644  -23.576  179.510
 3mkq A   612 R L  -87.119    0.475 -179.773
 3mkq A   613 G L   83.520   17.451 -178.638

 1c4x A   163 Y H  -65.761  -40.140  178.795
 1c4x A   164 R H  -61.403  -41.724  175.358
 1c4x A   165 E H  -65.418  -39.383  176.970

 1ly1 A    37 Y H  -64.283  -46.591 -177.513
 1ly1 A    38 R H  -59.487  -43.017  177.304
 1ly1 A    39 Q H  -65.239  -46.231 -175.322

 3cu0 A   114 L H  -60.226  -31.560 -177.390
 3cu0 A   115 R L  -93.357   15.371  167.336
 3cu0 A   116 G L   84.614   20.364  178.537

 1ukw A    12 L H  -59.609  -41.431  177.790
 1ukw A    13 Q H  -64.868  -42.206  178.751
 1ukw A    14 A H  -63.049  -37.682  178.279

 3agd A   142 M H  -65.288  -44.348 -179.892
 3agd A   143 S H  -63.631  -39.586 -177.672
 3agd A   144 L H  -64.666  -39.679  177.428

 2o1s A    20 L H  -51.460  -46.808 -175.660
 2o1s A    21 R L  -69.376   -6.726  176.790
 2o1s A    22 L L  -88.455  -21.487 -179.699

 3awu A    74 L H  -60.824  -47.962 -176.664
 3awu A    75 Q H  -65.003  -26.806  174.959
 3awu A    76 S H  -64.912  -28.395  174.565

 3qkx A    85 Y H  -61.754  -45.077 -178.725
 3qkx A    86 R H  -58.153  -42.902  177.971
 3qkx A    87 Q H  -62.982  -44.934  179.870

 1zkd A   102 L H  -67.469  -30.377 -177.706
 1zkd A   103 R L  -57.466  -24.847 -178.152
 1zkd A   104 V L  -60.387  -25.958  178.197

 3m62 A   421 L H  -60.710  -44.937 -179.415
 3m62 A   422 K H  -63.173  -38.301  177.592
 3m62 A   423 E H  -64.181  -44.704 -179.174

 1kzf A   170 L H  -63.803  -36.520  177.172
 1kzf A   171 T H  -65.693  -42.546 -178.760
 1kzf A   172 R H  -70.731  -24.991 -176.462

 3kxa A    43 V H  -65.448  -42.813 -177.268
 3kxa A    44 R L  -79.207   -9.867  171.539
 3kxa A    45 K L  -59.081  -35.281  172.122

 1wy5 A   271 I H  -62.346  -46.692 -177.943
 1wy5 A   272 R H  -53.226  -47.004 -179.859
 1wy5 A   273 K H  -68.980  -42.456 -174.720

 2r4g A    59 T H  -68.992  -30.534  174.030
 2r4g A    60 E H  -63.742  -42.607  177.419
 2r4g A    61 K H  -64.938  -40.067 -179.735

 2r6z A   187 F H  -54.988  -46.764 -179.976
 2r6z A   188 H H  -62.390  -32.237  175.709
 2r6z A   189 R H  -65.694  -32.069 -173.511

 1k0i A   363 I H  -64.323  -43.118  177.695
 1k0i A   364 Q H  -58.293  -48.141 -179.133
 1k0i A   365 Q H  -66.258  -35.002  178.247

 1ej2 A   166 I H  -67.083  -31.497  176.622
 1ej2 A   167 K H  -66.183  -42.885  177.153
 1ej2 A   168 H H  -66.411  -35.913  177.010

 3pei A    78 Y H  -56.497  -34.631  178.882
 3pei A    79 D H  -60.048  -37.450 -179.084
 3pei A    80 K H  -70.235  -31.279  175.035

 1ya0 A    36 L H  -65.033  -43.347  177.598
 1ya0 A    37 Q H  -59.008  -45.655 -179.547
 1ya0 A    38 D H  -65.772  -43.875 -178.010

 3bxj A   321 W H  -57.788  -47.894 -173.662
 3bxj A   322 R H  -65.084  -48.908  176.403
 3bxj A   323 L H  -55.768  -49.980 -176.100

 2xz9 A   150 V H  -61.364  -41.823  177.733
 2xz9 A   151 R H  -61.790  -43.471  179.645
 2xz9 A   152 K H  -62.816  -45.519 -179.735

 2es4 D   168 L H  -59.836  -45.344  179.572
 2es4 D   169 A H  -59.145  -43.062  179.616
 2es4 D   170 D H  -64.230  -34.854 -177.668

 2a01 A   170 L H  -65.023  -44.971 -178.366
 2a01 A   171 R H  -65.520  -40.525 -175.015
 2a01 A   172 Q H  -69.346  -44.068 -178.660

 3msx B   120 V H  -61.882  -45.918 -177.175
 3msx B   121 Q H  -64.185  -36.058  175.620
 3msx B   122 R H  -62.564  -39.787  178.631

 3qxc A   125 L H  -73.296  -39.501  179.929
 3qxc A   126 H H  -67.706  -26.640  178.633
 3qxc A   127 N H  -59.125  -30.185 -175.632

 2c12 A    13 A H  -61.782  -42.237  174.633
 2c12 A    14 R H  -61.080  -49.407 -179.660
 2c12 A    15 R H  -58.921  -45.793 -179.643

 1re5 A    25 L H  -64.996  -45.913 -175.361
 1re5 A    26 Q H  -65.007  -34.925  176.544
 1re5 A    27 G H  -57.215  -47.465  179.851

 2e9f A   413 L H  -65.955  -47.064  172.934
 2e9f A   414 Q H  -63.869  -28.562  176.756
 2e9f A   415 A H  -70.228  -37.933  179.970

 3dk5 A   251 L H  -62.403  -44.833 -179.080
 3dk5 A   252 N H  -57.675  -40.372 -178.830
 3dk5 A   253 R H  -59.689  -38.350 -176.218

 1iuh A    20 A H  -65.226  -40.343 -175.789
 1iuh A    21 Q H  -61.188  -21.554 -175.795
 1iuh A    22 T H  -63.325  -21.031 -173.358

 1uaa A   463 I H  -65.036  -44.958  176.919
 1uaa A   464 Q H  -58.345  -44.695  178.318
 1uaa A   465 R H  -61.234  -46.333  179.775

 3d3a A   322 V H  -73.550  -36.432  179.011
 3d3a A   323 R H  -62.458  -44.639  178.771
 3d3a A   324 N H  -66.990  -38.174  175.081

 3e8o A    36 L H  -67.437  -37.467  177.474
 3e8o A    37 R H  -57.711  -46.861  178.443
 3e8o A    38 Q H  -65.031  -42.194  178.548

 3p06 A   169 L H  -56.315  -47.008 -178.963
 3p06 A   170 R H  -59.933  -41.040  179.296
 3p06 A   171 Q H  -65.605  -40.122 -176.301

 3ahq A   375 F H  -59.629  -49.611 -178.422
 3ahq A   376 R H  -61.034  -38.871  177.590
 3ahq A   377 L H  -64.050  -43.108  179.858

 1kdg A   440 L H  -62.595  -41.448  178.256
 1kdg A   441 H H  -61.233  -42.760 -178.034
 1kdg A   442 D H  -65.206  -41.439 -178.513

 2q0d A   125 I H  -57.569  -42.434  177.854
 2q0d A   126 R H  -60.826  -43.135 -179.308
 2q0d A   127 Q H  -64.519  -44.175 -175.783

 3nnr A   131 F H  -57.919  -45.609 -178.664
 3nnr A   132 A H  -60.046  -43.026 -179.193
 3nnr A   133 K H  -70.872  -35.448  177.377

 2p10 A    20 F H  -64.871  -43.640 -178.119
 2p10 A    21 Q H  -65.013  -37.064  176.778
 2p10 A    22 K H  -63.147  -40.205  175.148

 3o21 A   293 F H  -77.502  -24.991  165.754
 3o21 A   294 R H  -58.431  -47.788  178.140
 3o21 A   295 Y H  -60.665  -49.604 -178.489

 3g5b A   322 I H  -65.869  -40.791  177.060
 3g5b A   323 R H  -55.378  -47.919 -178.115
 3g5b A   324 Q H  -65.724  -37.700  178.171

 2rgq A    54 L H  -66.094  -36.129  175.693
 2rgq A    55 R H  -61.624  -46.873  178.533
 2rgq A    56 Q H  -64.786  -44.051  179.596

 3nku A    64 L H  -62.676  -36.690  178.849
 3nku A    65 R H  -65.289  -40.597  177.387
 3nku A    66 Q H  -65.020  -43.968  179.577

 3c5a A   164 L H  -58.589  -46.227  178.417
 3c5a A   165 Q H  -60.074  -43.228 -179.194
 3c5a A   166 K H  -59.663  -35.890 -169.938

 3n9k A   342 T H  -61.958  -48.198  179.802
 3n9k A   343 R H  -63.735  -40.586  176.078
 3n9k A   344 R H  -60.371  -45.548 -177.851

 3nvb A   261 F H  -60.788  -45.931  179.550
 3nvb A   262 Q H  -61.643  -35.009  175.834
 3nvb A   263 E H  -64.857  -39.669  173.241

 1xeo A    27 I H  -62.990  -40.887 -179.713
 1xeo A    28 Q H  -67.932  -33.803  173.500
 1xeo A    29 R H  -63.588  -40.586  175.148

 2r76 A    33 V H  -60.920  -45.190  178.740
 2r76 A    34 R H  -57.317  -46.850  178.886
 2r76 A    35 E H  -55.412  -45.822 -175.989

 3ff0 A    17 L H  -66.251  -37.918  178.094
 3ff0 A    18 R H  -62.946  -45.354  178.369
 3ff0 A    19 R H  -60.428  -49.850 -178.419

 1bsg A   167 Y H  -58.924  -43.134  177.447
 1bsg A   168 G H  -59.079  -41.989 -179.027
 1bsg A   169 R H  -63.490  -32.386 -177.881

 1byi A   102 L H  -62.405  -44.385  179.591
 1byi A   103 R H  -64.964  -34.778 -179.930
 1byi A   104 A H  -60.726  -45.445  179.471

 3pxp A    14 L H  -60.414  -40.221  178.180
 3pxp A    15 R H  -63.571  -44.675 -171.972
 3pxp A    16 R H  -70.622  -16.561 -179.959

 2qdq A    34 I H  -63.756  -40.984  175.850
 2qdq A    35 R H  -65.059  -33.467  178.936
 2qdq A    36 Q H  -69.475  -31.668  176.079

 3bxo A    34 V H  -56.945  -48.705 -174.822
 3bxo A    35 R H  -68.308  -29.987  178.960
 3bxo A    36 S H  -68.088  -11.291  174.489

 3pb6 X    29 L H  -59.029  -45.375 -178.415
 3pb6 X    30 R H  -62.490  -40.094  176.562
 3pb6 X    31 R H  -62.391  -47.998  179.586

 3ppb A    86 A H  -66.330  -35.006  175.817
 3ppb A    87 E H  -64.287  -45.592  178.797
 3ppb A    88 Q H  -66.920  -38.980  174.083

 3gyt A    54 M H  -60.031  -46.841 -179.155
 3gyt A    55 R H  -64.982  -35.583 -179.837
 3gyt A    56 R H  -74.839  -31.408  172.849

 2g5c A   255 L H  -58.189  -46.713  179.790
 2g5c A   256 K H  -55.243  -45.675 -178.176
 2g5c A   257 E H  -61.840  -39.949  176.989

 1u2e A   171 L H  -65.005  -44.094  174.700
 1u2e A   172 K H  -62.855  -44.175 -176.549
 1u2e A   173 L H  -60.528  -42.362  178.356

 1z0j A   104 L H  -63.350  -44.864 -173.295
 1z0j A   105 R H  -65.086  -27.180 -176.857
 1z0j A   106 Q H  -77.216  -27.152 -164.476

 1oih A   151 L H  -74.151  -35.533  172.573
 1oih A   152 R H  -59.480  -45.218 -179.425
 1oih A   153 E H  -61.476  -38.169  174.891

 3rgc A    93 F H  -63.855  -43.019  176.595
 3rgc A    94 K H  -63.822  -46.101  179.104
 3rgc A    95 K H  -55.665  -45.836  178.352

 2jfn A   214 L H  -65.234  -36.692 -178.825
 2jfn A   215 L H  -72.590  -19.956  177.628
 2jfn A   216 Q H  -80.171  -29.881 -176.848

 2erf A    58 V H  -64.999  -44.533 -178.898
 2erf A    59 R H  -65.060  -39.644  178.791
 2erf A    60 T H  -64.109  -45.133 -178.424

 3ikb A   187 L H  -54.984  -45.090  178.104
 3ikb A   188 K H  -60.937  -43.980 -178.754
 3ikb A   189 K H  -60.045  -47.259 -178.006

 3key A    45 F H  -54.130  -49.720 -178.824
 3key A    46 Q H  -66.565  -30.070 -173.355
 3key A    47 Q H  -84.533   -4.968  178.213

 3eup A   124 L H  -68.365  -35.253  174.173
 3eup A   125 R H  -58.189  -44.926 -178.242
 3eup A   126 K H  -66.082  -35.317  174.328

 2rhw A   165 L H  -55.753  -48.668  179.815
 2rhw A   166 K H  -60.267  -45.236 -179.966
 2rhw A   167 Q H  -61.654  -39.246  177.406

 1use A    39 L H  -64.988  -36.385  178.397
 1use A    40 R H  -66.938  -38.178 -179.957
 1use A    41 K H  -73.712  -39.774 -173.621

 3ofk A   137 I H  -65.020  -41.041  174.166
 3ofk A   138 D H  -58.508  -42.256  175.824
 3ofk A   139 N H  -59.195  -48.087 -178.597

 3iwz A   145 L H  -64.999  -39.667  176.779
 3iwz A   146 L H  -62.861  -52.654 -178.769
 3iwz A   147 D H  -62.916  -40.989 -179.641

 1q2l A   191 V H  -65.429  -28.530  178.245
 1q2l A   192 Q H  -62.713  -43.949  176.328
 1q2l A   193 Q H  -66.037  -35.357  176.157

 2h56 A   172 L H  -63.198  -36.842  177.730
 2h56 A   173 Q H  -63.977  -42.984  175.663
 2h56 A   174 R H  -58.297  -44.971  179.571

 2fml A   220 A H  -64.909  -39.497  178.949
 2fml A   221 R H  -64.442  -35.108  178.325
 2fml A   222 K H  -65.254  -42.855  177.304

 1ya0 A    72 L H  -65.186  -40.618  178.092
 1ya0 A    73 Q H  -60.500  -42.337  178.974
 1ya0 A    74 G H  -64.028  -50.194 -179.413

 3r1j A   146 L H  -78.237  -26.645  170.811
 3r1j A   147 R H  -64.669  -45.090  178.201
 3r1j A   148 H H  -62.490  -38.603  175.526

 2bgc A   125 V H  -60.993  -49.340 -177.736
 2bgc A   126 S H  -69.322  -32.451 -179.985
 2bgc A   127 Y H  -66.977  -41.783  179.490

 3qxl A   240 V H  -73.490  -39.990 -176.684
 3qxl A   241 Q H  -68.223  -36.757  176.267
 3qxl A   242 K H  -62.805  -40.974  175.897

 3saj A   290 F H  -76.139  -30.568  173.125
 3saj A   291 Q H  -68.377  -38.185  175.849
 3saj A   292 S H  -65.052  -41.299  179.043

 2oyr A   190 F H  -64.246  -45.336 -174.476
 2oyr A   191 Q H  -73.714  -18.558  176.084
 2oyr A   192 S H  -75.033  -18.862  172.292

 3mn2 A    51 A H  -59.030  -41.287  176.560
 3mn2 A    52 K H  -61.292  -44.894 -179.322
 3mn2 A    53 R H  -61.329  -41.933  178.749

 3psf A   737 L H  -67.429  -43.252 -178.270
 3psf A   738 Q H  -68.285  -32.164  176.216
 3psf A   739 R H  -62.439  -26.730 -176.939

 2pnw A    32 M H  -64.310  -34.695  176.172
 2pnw A    33 A H  -60.258  -42.439  178.573
 2pnw A    34 T H  -68.456  -37.831  177.482

 3g7d A   429 L H  -63.875  -42.277  178.298
 3g7d A   430 R H  -60.377  -43.675 -179.239
 3g7d A   431 R H  -64.555  -38.666  179.118

 3agt A    92 W H  -60.608  -40.910 -174.261
 3agt A    93 E H  -61.503  -28.108 -176.124
 3agt A    94 K H  -59.996  -31.437 -175.053

 3fpr A    54 L H  -58.828  -47.111 -175.733
 3fpr A    55 R H  -64.494  -29.990 -178.323
 3fpr A    56 R H  -73.651  -25.172 -176.677

 1s2x A    56 L H  -64.932  -32.590  168.856
 1s2x A    57 R H  -56.969  -47.026 -179.541
 1s2x A    58 R H  -68.229  -31.621  178.921

 3a1g A    76 L H  -67.218  -28.960  176.630
 3a1g A    77 R H  -69.858  -49.077 -171.202
 3a1g A    78 R H  -65.992  -17.297  174.461

position:            8 neighbors:          200

 1yt3 A   229 R H  -70.873  -31.723  178.495
 1yt3 A   230 E H  -66.978  -46.937 -175.163
 1yt3 A   231 R H  -89.681   -6.122 -171.366

 2v0h A   240 Q H  -66.757  -35.733  178.109
 2v0h A   241 N H  -64.998  -37.839 -179.616
 2v0h A   242 K H  -73.463  -35.910  176.822

 3hj4 A   271 R L  -50.851  130.508 -176.180
 3hj4 A   272 H E  -69.803  148.006  178.098
 3hj4 A   273 R H  -46.127  -48.227 -172.491

 3mad A   426 A H  -61.073  -37.978  176.240
 3mad A   427 G L  -66.198  -17.140  178.230
 3mad A   428 R L  -96.791    2.966  169.789

 3ne8 A   209 R H  -58.693  -44.169 -179.261
 3ne8 A   210 K H  -66.208  -36.423  178.203
 3ne8 A   211 Q H  -61.946  -45.930  178.687

 3cym A   249 R H  -69.879  -43.814 -176.393
 3cym A   250 E H  -62.742  -39.504 -174.401
 3cym A   251 Y L -102.880   10.006  173.650

 3hbx A   396 R H  -57.864  -29.995 -179.829
 3hbx A   397 R L  -63.966  -29.964 -177.234
 3hbx A   398 Y L  -87.063  -11.411 -177.665

 1p16 A    26 R H  -54.991  -46.686 -179.628
 1p16 A    27 L H  -65.076  -37.692  179.729
 1p16 A    28 M H  -61.863  -45.371  178.248

 2qi9 A     8 Q H  -65.002  -44.006 -178.490
 2qi9 A     9 Q H  -59.954  -49.741 -178.164
 2qi9 A    10 R H  -63.943  -43.292  178.222

 3h8l A   194 K H  -61.906  -47.875  178.710
 3h8l A   195 K L  -64.905  -13.691  179.702
 3h8l A   196 K L -104.570   -1.170  177.972

 2ptm A    31 R H  -63.348  -44.073  179.309
 2ptm A    32 N H  -67.807  -35.403  176.764
 2ptm A    33 K H  -61.796  -45.457  179.653

 2yrx A   412 K H  -61.772  -49.364 -177.241
 2yrx A   413 E H  -61.480  -44.300  179.428
 2yrx A   414 K H  -64.923  -43.585  179.921

 3l8d A    92 K H  -61.325  -27.464  179.275
 3l8d A    93 E L  -64.984  -20.096 -179.854
 3l8d A    94 R L  -67.911  -20.014  178.398

 3rtx A    30 Q H  -62.503  -45.912 -177.634
 3rtx A    31 Q H  -63.115  -42.477  179.318
 3rtx A    32 K H  -60.058  -43.761  179.579

 1hm9 A   249 R H  -65.410  -38.583  174.723
 1hm9 A   250 R H  -65.040  -41.778  179.634
 1hm9 A   251 R H  -62.981  -47.116 -177.818

 3ikb A   188 K H  -60.937  -43.980 -178.754
 3ikb A   189 K H  -60.045  -47.259 -178.006
 3ikb A   190 I H  -65.010  -45.617 -178.984

 3mjf A   401 Q H  -57.868  -52.951 -176.823
 3mjf A   402 Q H  -58.726  -46.235 -178.385
 3mjf A   403 Y H  -64.425  -40.320 -179.824

 2yw2 A   393 K H  -65.209  -47.667 -178.135
 2yw2 A   394 E H  -63.705  -39.242  177.521
 2yw2 A   395 R H  -61.609  -46.945 -177.247

 3khi A    38 Q H  -69.025  -41.555  177.179
 3khi A    39 H H  -67.530  -40.805  177.508
 3khi A    40 K H  -64.964  -43.555  178.293

 2qip A   129 Q H  -66.726  -42.406 -174.280
 2qip A   130 Q H  -73.944  -41.927 -170.457
 2qip A   131 R H  -85.588  -40.041 -170.124

 3nrg A    15 R H  -63.901  -39.841  178.143
 3nrg A    16 S H  -59.642  -45.173  178.243
 3nrg A    17 R H  -62.954  -40.936  177.838

 3hf7 A    96 Q H  -62.153  -41.098  179.922
 3hf7 A    97 R H  -74.981  -35.598 -179.319
 3hf7 A    98 N H  -79.481  -23.051 -175.952

 1gs9 A   134 R H  -66.022  -42.298  179.360
 1gs9 A   135 V H  -62.718  -45.054  176.923
 1gs9 A   136 R H  -65.068  -42.392  177.753

 2ip4 A   386 L H  -64.986  -39.544  176.638
 2ip4 A   387 E H  -59.266  -48.379 -179.043
 2ip4 A   388 R H  -61.245  -43.337  179.829

 1wy5 A   267 Q H  -58.566  -44.789 -179.261
 1wy5 A   268 R H  -64.303  -46.099 -173.719
 1wy5 A   269 R H  -70.002  -43.344  175.484

 3g2m A   121 R H  -63.659  -36.807  174.566
 3g2m A   122 K H  -62.595  -39.993  175.046
 3g2m A   123 R H  -62.292  -45.853 -178.024

 2o5v A   233 G H  -76.742  -19.173 -175.812
 2o5v A   234 R L  -97.261   20.913 -177.219
 2o5v A   235 R H  -54.911  -51.363 -173.688

 1gs9 A   156 Q H  -57.744  -46.545 -179.027
 1gs9 A   157 K H  -61.022  -41.530  178.741
 1gs9 A   158 R H  -63.196  -45.238  179.392

 2phl A   187 Q L  -66.198  148.483  171.829
 2phl A   188 Q E  -75.832  165.368 -177.856
 2phl A   189 E L  -73.605  -41.169 -177.714

 2a01 A   116 R H  -99.964  -21.208 -176.004
 2a01 A   117 Q L -103.194   -8.806  179.464
 2a01 A   118 K L -100.025  -10.015 -177.783

 2dgk A   128 R H  -54.949  -50.703 -177.237
 2dgk A   129 K H  -62.371  -40.030  178.102
 2dgk A   130 R H  -63.119  -44.528 -179.468

 3kyh C    29 K H  -53.846  -43.942 -178.746
 3kyh C    30 M H  -64.984  -39.817  176.195
 3kyh C    31 M H  -59.778  -44.264 -178.074

 2gzs A   140 R E  -64.968  -26.066 -179.950
 2gzs A   141 Q E  -76.292   -8.250  177.980
 2gzs A   142 R E -119.977   39.958  172.610

 3k29 A   160 K H  -70.085  -32.575 -178.820
 3k29 A   161 Q L  -81.117   10.242  174.281
 3k29 A   162 K L  -62.349  -21.940  178.013

 2ayu A    93 K H  -55.889  -42.414 -179.589
 2ayu A    94 E H  -59.612  -45.070  175.660
 2ayu A    95 K H  -53.218  -45.548 -179.600

 3bpz A    32 R H  -60.077  -40.617  177.321
 3bpz A    33 Q H  -67.726  -36.590  178.517
 3bpz A    34 K H  -63.769  -43.018  178.182

 3ml4 A   211 K L  -94.998   -2.302 -177.811
 3ml4 A   212 G E   74.356 -155.800  179.634
 3ml4 A   213 P E  -53.452  139.075 -178.055

 1f0k A    31 M H  -60.421  -34.143  177.443
 1f0k A    32 A L  -74.626   -3.578  178.739
 1f0k A    33 Q L -114.959   15.012  168.986

 2hyd A   193 S H  -61.518  -41.316  174.069
 2hyd A   194 Q H  -49.242  -49.424 -179.909
 2hyd A   195 A H  -61.155  -43.910  175.328

 3hv0 A   363 Q H  -62.964  -37.620  174.927
 3hv0 A   364 K H  -61.660  -45.463  177.519
 3hv0 A   365 N H  -62.196  -39.009 -176.251

 1mio A   249 Q H  -70.218   -7.694  177.031
 1mio A   250 N E -117.167   20.668 -178.489
 1mio A   251 A L  -70.490  -13.435  178.713

 2bue A   197 R H  -64.848  -30.280 -171.200
 2bue A   198 T L  -95.542    4.426 -179.231
 2bue A   199 R L  -73.658  -24.846  178.778

 3h3m A    74 R H  -67.369  -49.401 -179.567
 3h3m A    75 G H  -64.984  -36.462  176.829
 3h3m A    76 M H  -61.894  -49.334 -179.348

 3dtn A    85 K H  -59.832  -40.497  178.616
 3dtn A    86 N H  -74.999  -26.927  174.273
 3dtn A    87 R H  -63.566  -43.938 -174.412

 1v7w A   496 L L  -89.995  -26.365  179.668
 1v7w A   497 G E   65.120 -110.422  176.635
 1v7w A   498 G E  -76.129   -8.419  171.649

 1gq2 A   316 I H  -60.478  -34.381 -176.366
 1gq2 A   317 K L  -66.807  -12.801 -173.992
 1gq2 A   318 R L  -96.743    7.482 -177.141

 2j2m A   456 V H  -62.423  -44.928  175.941
 2j2m A   457 L H  -55.641  -48.975 -179.176
 2j2m A   458 L H  -63.348  -40.263  177.379

 1im8 A   101 R H  -56.897  -47.630 -177.240
 1im8 A   102 Q H  -69.933  -43.923  176.817
 1im8 A   103 H H  -55.014  -45.647 -178.196

 1q33 A   101 R E -113.077  -22.506 -174.187
 1q33 A   102 G E   64.926 -122.705  179.741
 1q33 A   103 L L  -86.173  -10.685 -176.549

 2vrn A   188 R H  -91.428   -1.333 -173.524
 2vrn A   189 R L -122.655   13.509 -174.411
 2vrn A   190 K L  -62.390    0.000    0.000

 3kka C    70 Q H  -62.412  -42.472 -178.814
 3kka C    71 K H  -66.067  -48.915  179.271
 3kka C    72 R H  -54.999  -50.883  179.905

 3kyz A    50 S H  -58.103  -48.267 -179.908
 3kyz A    51 A H  -68.789  -39.427 -179.166
 3kyz A    52 K H  -60.267  -49.223 -174.690

 3ed4 A   265 R L  -93.822  -13.816 -176.668
 3ed4 A   266 G E   98.680 -158.355 -174.353
 3ed4 A   267 V L -124.461   -6.980 -176.190

 1wd5 A   144 F H  -55.962  -34.883 -174.550
 1wd5 A   145 Q L  -84.115   -3.570 -179.219
 1wd5 A   146 E L  -94.829    1.852  166.441

 3saf A   344 R H  -62.928  -53.509 -179.442
 3saf A   345 R H  -57.649  -47.362 -173.813
 3saf A   346 E H  -83.432   -7.165 -176.947

 3nb0 A   310 K H  -61.190  -27.830  177.311
 3nb0 A   311 E H  -68.137  -35.167  174.728
 3nb0 A   312 K H  -64.848  -42.167  173.734

 3nce B   161 A E -101.474   -1.847 -177.937
 3nce B   162 G E   65.082 -130.457 -178.326
 3nce B   163 Q L  -97.708    7.919 -174.622

 3ce2 A   157 R L  -61.429  -19.653 -174.119
 3ce2 A   158 L L  -81.659  -14.841 -174.895
 3ce2 A   159 S H  -56.964  -44.471 -174.029

 2d1l A   199 R H  -73.263  -34.975 -177.603
 2d1l A   200 G H  -61.671  -35.567  175.432
 2d1l A   201 R H  -55.017  -46.199 -175.816

 2vgl A   386 R H  -55.146  -49.986 -175.320
 2vgl A   387 Q H  -59.985  -41.198 -179.032
 2vgl A   388 R H  -69.477  -36.872  177.681

 1hxs 1    70 R L  -69.570  143.268  178.157
 1hxs 1    71 S E -130.701  173.161 -178.715
 1hxs 1    72 R L -112.034   32.891 -173.328

 1k94 A   141 R H  -63.298  -30.011  179.149
 1k94 A   142 K L  -63.163  -20.328  179.345
 1k94 A   143 R L -111.811    7.732  178.178

 1hsk A   294 Q H  -60.655  -42.517 -178.881
 1hsk A   295 K H  -64.396  -47.442 -171.745
 1hsk A   296 T H  -74.952  -32.275  173.551

 2xev A   116 Q H  -65.374  -41.384  178.546
 2xev A   117 E H  -61.784  -44.710 -178.741
 2xev A   118 R H  -71.878  -34.833  178.797

 2q74 A   159 R L  -87.731    6.332  175.585
 2q74 A   160 G E   98.878 -161.881 -175.946
 2q74 A   161 R E  -90.542  132.438  178.659

 3i6e A   239 R H  -61.072  -38.135 -169.492
 3i6e A   240 G L  -85.009    2.751 -175.115
 3i6e A   241 L L  -86.277  -28.929 -171.073

 3lfr A    96 R H  -67.847  -41.909 -178.400
 3lfr A    97 A H  -66.349  -40.208 -174.681
 3lfr A    98 N H  -95.948   -4.924  178.866

 3pfg A    89 R H  -66.032  -35.037  172.377
 3pfg A    90 R H  -67.154  -36.509 -177.145
 3pfg A    91 R H  -76.932  -27.569 -178.059

 3pfn A   319 R E -123.895  165.598  173.816
 3pfn A   320 K E   55.025   45.262  175.403
 3pfn A   321 R E  -61.041  128.089  179.042

 3jtf A    95 R H  -64.542  -31.502 -177.083
 3jtf A    96 A L  -87.677    6.803 -177.243
 3jtf A    97 S L -137.222  166.778  177.886

 2h21 A   381 R H  -76.047  -37.778  176.965
 2h21 A   382 L H  -64.844  -40.003  178.623
 2h21 A   383 A H  -64.075  -40.397  174.501

 3oy2 A   173 R H  -55.317  -42.679  177.318
 3oy2 A   174 K H  -65.631  -30.612 -178.624
 3oy2 A   175 L H  -83.155  -23.197  179.545

 2ihy A    96 R H  -68.312  -20.381  176.709
 2ihy A    97 Q L  -67.777  -17.359  179.260
 2ihy A    98 H L  -95.939   -2.828 -174.891

 2yqz A    78 R H  -59.397  -37.470  179.291
 2yqz A    79 Q H  -72.096  -34.544 -174.841
 2yqz A    80 K H  -74.210  -25.881 -178.238

 2qxf A   424 Q H  -65.180  -37.931  175.857
 2qxf A   425 Q H  -66.224  -38.404  175.433
 2qxf A   426 R H  -63.145  -39.627  179.631

 3ljk A   541 K H  -68.402  -34.899 -171.715
 3ljk A   542 N L  -89.514    7.177  174.870
 3ljk A   543 K L  -54.929    0.000    0.000

 1h3o A     9 Q H  -56.215  -45.217 -179.739
 1h3o A    10 R H  -62.479  -44.745 -176.548
 1h3o A    11 R H  -68.186  -38.670  178.160

 3ajw A   108 K H  -67.648  -40.735  175.069
 3ajw A   109 Q H  -65.417  -36.589  175.973
 3ajw A   110 R H  -60.787  -46.037  178.728

 2a19 B   272 W H  -62.128  -30.042 -178.003
 2a19 B   273 K L  -67.767  -17.360 -177.315
 2a19 B   274 K L  -80.738    0.000    0.000

 3bxo A    79 R H  -67.870  -41.598  179.424
 3bxo A    80 K H  -59.050  -45.448  178.933
 3bxo A    81 R H  -71.432  -42.942 -178.074

 3fov A    86 Q H  -60.579  -46.388 -179.422
 3fov A    87 S H  -64.154  -40.948 -178.982
 3fov A    88 R H  -68.068  -42.926 -178.010

 1w85 A   291 A H  -57.878  -34.288 -178.787
 1w85 A   292 K L  -71.954  -17.323 -177.200
 1w85 A   293 K L  -93.808    3.442 -177.946

 1gu4 A    17 K H  -61.677  -45.286  175.252
 1gu4 A    18 I H  -69.198  -31.976  174.718
 1gu4 A    19 R H  -59.130  -47.938  178.153

 2zca A   146 Q H  -62.056  -38.739  177.562
 2zca A   147 A H  -64.963  -41.416 -179.987
 2zca A   148 R H  -66.453  -35.397  177.232

 3cnb A   129 E H  -67.948  -40.032 -174.660
 3cnb A   130 Q L  -72.336  -13.163  173.799
 3cnb A   131 K L  -79.700  -34.969 -175.262

 3lbx A    49 G H  -61.726  -44.861 -179.216
 3lbx A    50 Q H  -64.978  -39.882  178.242
 3lbx A    51 K H  -64.799  -38.476  176.312

 3pru A    71 K H  -63.785  -41.260  178.369
 3pru A    72 K H  -55.696  -37.599 -170.138
 3pru A    73 K H  -83.657  -34.703 -163.886

 2qgq A   233 D H  -58.501  -31.044 -175.269
 2qgq A   234 R L  -78.356   -2.487  175.663
 2qgq A   235 F L -107.497   -8.004  178.510

 1nfg A   251 K H  -57.897  -42.526 -179.274
 1nfg A   252 S H  -68.638  -22.121  178.858
 1nfg A   253 R H  -80.009   -8.772 -179.858

 1nkv A    76 K H  -63.154  -36.107  177.405
 1nkv A    77 R H  -69.784  -34.382 -178.851
 1nkv A    78 R H  -69.601  -44.814  179.057

 1or7 A    92 Q H  -69.668  -30.905 -176.223
 1or7 A    93 G L  -81.661    4.903  176.027
 1or7 A    94 R L -119.846   18.180  177.567

 1r6u A   399 Q H  -62.862  -39.167  176.271
 1r6u A   400 A H  -65.448  -46.332 -179.057
 1r6u A   401 R H  -63.466  -38.242 -178.992

 2p8q B    20 R H  -65.363  -45.659  177.784
 2p8q B    21 R H  -58.689  -44.996 -178.926
 2p8q B    22 R H  -63.922  -46.898 -177.251

 2qgz A   102 Q L -108.277   25.364  179.839
 2qgz A   103 A L  -84.975   -0.701  178.020
 2qgz A   104 A H  -62.480  -34.995  178.648

 1gu4 A    56 Q H  -63.994  -41.184  174.302
 1gu4 A    57 K H  -63.191  -36.668  177.388
 1gu4 A    58 K H  -66.913  -41.055  176.306

 3oh8 A   504 R H  -62.636  -43.302  178.203
 3oh8 A   505 K H  -64.984  -41.932  179.696
 3oh8 A   506 R H  -63.978  -41.893  179.193

 3oio A   107 A H  -59.827  -34.183 -173.267
 3oio A   108 Q L -102.573   12.176 -175.885
 3oio A   109 R L  -64.976  -24.117 -174.227

 3cz6 A   148 R H  -70.853  -41.018  174.309
 3cz6 A   149 K H  -61.771  -36.868  173.622
 3cz6 A   150 R H  -64.998  -41.277  177.638

 2hbj A   328 R H  -63.120  -45.043 -173.067
 2hbj A   329 R H  -64.582  -44.819 -174.948
 2hbj A   330 D H  -96.509    4.743 -173.790

 2nli A    24 S H  -60.958  -22.279 -174.927
 2nli A    25 K L  -80.740  -21.400 -171.631
 2nli A    26 V L -117.667  -19.856  179.901

 2id6 A     7 R H  -68.514  -43.598 -179.943
 2id6 A     8 D H  -65.441  -36.601  177.850
 2id6 A     9 A H  -66.324  -42.807  177.680

 2j01 7    33 R H  -56.455  -45.003 -179.834
 2j01 7    34 R H  -65.557  -46.209  177.538
 2j01 7    35 R H  -57.985  -39.451  179.206

 1c4k A    50 D H  -69.579  -34.827 -174.908
 1c4k A    51 A L  -56.748  -27.354 -176.201
 1c4k A    52 T L  -71.701  -22.982 -178.228

 2fvk A   268 Q H  -65.008  -38.691  175.581
 2fvk A   269 T H  -61.052  -38.642  177.463
 2fvk A   270 K H  -68.054  -16.532  177.669

 3pmr A    42 M H  -63.615  -39.061  175.805
 3pmr A    43 R H  -64.056  -44.992 -179.825
 3pmr A    44 Q H  -62.917  -43.282  178.057

 3hme A    26 Q H  -63.366  -28.985  176.881
 3hme A    27 R L  -61.063  -24.708 -178.094
 3hme A    28 K L  -86.874   -0.800  175.659

 3hzr A   366 D H  -58.868  -34.880  175.823
 3hzr A   367 A H  -62.189  -32.769 -179.664
 3hzr A   368 K H  -80.053  -25.999 -178.032

 3c2g A    21 M H  -65.085  -36.276  177.118
 3c2g A    22 Q H  -73.130  -33.055  178.119
 3c2g A    23 R H  -63.479  -40.694  174.759

 3khs A    15 N H  -63.989  -24.228 -179.195
 3khs A    16 K L  -57.476  -30.071 -172.839
 3khs A    17 Q L -108.560   16.423 -178.442

 3qxy A   426 R H  -68.313  -36.365  179.501
 3qxy A   427 E H  -69.032  -35.703  178.591
 3qxy A   428 Q H  -68.180  -44.470  176.304

 1f1s A    86 L H  -64.717  -43.455  178.071
 1f1s A    87 D H  -64.524  -39.111  177.887
 1f1s A    88 K H  -62.000  -42.035  177.547

 2fzp A    96 R L  -52.943  -49.504 -177.638
 2fzp A    97 R L  -74.157  -30.873 -177.579
 2fzp A    98 Y H  -68.989  -23.547  179.927

 3nph B    66 R H  -59.767  -48.329 -175.370
 3nph B    67 Q H  -71.318  -36.016 -174.425
 3nph B    68 K H  -71.124  -44.024 -164.577

 3ls8 A   578 Q H  -57.157  -42.929 -176.054
 3ls8 A   579 D H  -58.745  -33.108 -176.020
 3ls8 A   580 K H  -65.212  -30.005 -178.001

 3ffv A   123 Q H  -62.470  -42.062  176.340
 3ffv A   124 K H  -56.067  -47.692 -179.376
 3ffv A   125 R H  -64.143  -31.985 -178.722

 2hkj A   457 K H  -57.405  -48.457 -177.859
 2hkj A   458 R H  -64.288  -39.234  177.966
 2hkj A   459 K H  -62.175  -40.770  179.968

 3m4a A   120 P H  -53.478  -46.725 -174.801
 3m4a A   121 R H  -67.090  -33.615  179.455
 3m4a A   122 K H  -70.504  -42.318  179.242

 3i8n A    98 M H  -59.633  -50.137 -178.212
 3i8n A    99 T H  -57.389  -38.960 -174.956
 3i8n A   100 H H  -95.935    3.709  179.170

 1j1d C    42 K H  -63.402  -50.110 -179.589
 1j1d C    43 G H  -59.574  -44.642  179.768
 1j1d C    44 R H  -64.880  -39.948  177.261

 3rvy A    20 Y H  -44.507  -50.764 -179.777
 3rvy A    21 L H  -64.994  -33.803  177.440
 3rvy A    22 R H  -63.856  -50.665  176.734

 3f31 A    39 R H  -68.601  -31.900  174.909
 3f31 A    40 Q H  -65.359  -37.748  177.013
 3f31 A    41 K H  -64.818  -39.329  176.231

 2uwj E    24 R H  -57.318  -45.619 -178.005
 2uwj E    25 Q H  -65.007  -38.484  177.654
 2uwj E    26 R H  -64.066  -42.567  179.962

 3mb2 B    17 R H  -67.296  -42.916 -179.593
 3mb2 B    18 K H  -70.018  -33.195  179.341
 3mb2 B    19 Q H  -72.437  -35.025  172.273

 2p8e A   261 K H  -54.921  -46.200 -178.011
 2p8e A   262 S H  -69.117  -27.529  176.161
 2p8e A   263 R H  -75.858  -36.702  179.170

 3hfh A    67 K H  -66.675  -42.977 -174.954
 3hfh A    68 N H  -64.672  -34.845  176.872
 3hfh A    69 K H  -67.229  -40.758  178.924

 1t8t A   245 V H  -62.164  -40.990  178.338
 1t8t A   246 R H  -59.153  -48.877 -176.346
 1t8t A   247 R H  -66.667  -35.064  175.928

 2ohw A    26 R H  -65.018  -40.707 -179.438
 2ohw A    27 H H  -63.209  -32.502 -178.717
 2ohw A    28 L H  -81.986  -48.633 -167.417

 3bos A   184 Q H  -65.861  -35.907  175.597
 3bos A   185 R H  -61.914  -46.777  178.914
 3bos A   186 R H  -60.947  -43.915  179.063

 3ezq B    57 K H  -62.389  -40.339  178.307
 3ezq B    58 N H  -70.858  -27.273  179.206
 3ezq B    59 T H  -69.993  -36.275  179.982

 3qww A   251 N H  -69.240  -33.890  174.747
 3qww A   252 D H  -60.452  -44.204  177.814
 3qww A   253 R H  -64.986  -43.035 -177.437

 1yc9 A   179 E H  -69.906  -42.491  178.148
 1yc9 A   180 K H  -61.205  -42.493  177.336
 1yc9 A   181 R H  -66.225  -48.349  176.082

 3g02 A    33 K H  -61.711  -39.136  178.518
 3g02 A    34 T H  -63.181  -44.559 -178.657
 3g02 A    35 L H  -68.034  -35.762  175.564

 2zi0 A    26 R H  -64.436  -38.923  176.433
 2zi0 A    27 K H  -63.646  -44.409  179.316
 2zi0 A    28 R H  -63.040  -41.661 -178.823

 2zih A   120 R H  -65.943  -20.200 -173.377
 2zih A   121 K H  -65.310  -17.374 -178.112
 2zih A   122 R H  -88.404    4.188 -176.925

 3awu A   227 Q H  -60.027  -42.402  178.734
 3awu A   228 R H  -65.005  -33.694 -178.064
 3awu A   229 R H  -80.729  -24.584 -178.121

 2a01 A   171 R H  -65.520  -40.525 -175.015
 2a01 A   172 Q H  -69.346  -44.068 -178.660
 2a01 A   173 R H  -65.048  -40.545 -179.279

 1p9e A   284 R H  -64.994  -46.552  178.573
 1p9e A   285 K H  -65.011  -34.978  176.744
 1p9e A   286 K H  -64.211  -48.417 -178.136

 4pfk A    82 Q H  -67.289  -32.621  174.218
 4pfk A    83 K H  -67.463  -43.673 -178.591
 4pfk A    84 K H  -65.286  -40.232  176.540

 1zrh A   249 L H  -60.101  -40.745  177.921
 1zrh A   250 N H  -64.832  -40.844  176.640
 1zrh A   251 K H  -60.816  -41.113  175.356

 3f5h A    58 R H  -65.453  -40.353  177.968
 3f5h A    59 R H  -60.924  -44.765 -179.520
 3f5h A    60 R H  -66.426  -38.573  177.075

 2hdi B   105 R H  -55.444  -51.394 -177.283
 2hdi B   106 Q H  -56.076  -42.093  176.743
 2hdi B   107 R H  -60.296  -43.830 -177.796

 2de0 X   130 Q H  -66.469  -35.838  174.594
 2de0 X   131 R H  -64.990  -42.509  175.461
 2de0 X   132 R H  -61.469  -38.553  175.016

 3ff0 A    18 R H  -62.946  -45.354  178.369
 3ff0 A    19 R H  -60.428  -49.850 -178.419
 3ff0 A    20 K H  -60.606  -46.630 -178.342

 1qoy A   304 Q H  -68.172  -39.164  175.600
 1qoy A   305 K H  -57.529  -49.615  174.157
 1qoy A   306 R H  -51.069  -35.979 -172.963

 3fs3 A    52 K H  -58.993  -44.668  179.661
 3fs3 A    53 E H  -62.637  -41.553  177.587
 3fs3 A    54 T H  -59.605  -44.726  178.986

 1ccw B   447 R H  -66.356  -37.850  179.030
 1ccw B   448 E H  -64.995  -40.273  179.574
 1ccw B   449 R H  -67.232  -36.773 -179.328

 1umz A   243 Y H  -68.140  -30.720  175.746
 1umz A   244 R H  -65.573  -45.042  176.356
 1umz A   245 R H  -64.188  -40.195  177.226

 1yov A    28 Q H  -63.418  -37.383  177.374
 1yov A    29 E H  -62.746  -45.673  178.263
 1yov A    30 A H  -57.193  -43.924 -177.423

 1ri5 A   104 R H  -61.120  -48.917 -179.834
 1ri5 A   105 V H  -60.649  -43.298  179.110
 1ri5 A   106 R H  -58.369  -50.269 -179.174

 1w8i A   142 R H  -63.846  -41.874  179.861
 1w8i A   143 K H  -64.394  -41.516  177.202
 1w8i A   144 R H  -60.234  -48.713 -177.498

 1kz7 A   131 Q H  -60.115  -43.652  178.040
 1kz7 A   132 K H  -56.731  -48.560 -178.035
 1kz7 A   133 K H  -64.873  -32.315  179.353

 3rk6 A   125 R H  -66.271  -19.335  178.811
 3rk6 A   126 K H  -58.840  -37.883  177.284
 3rk6 A   127 R H  -68.379  -43.250  176.776

 1w6k A   312 R H  -63.581  -44.280  176.948
 1w6k A   313 Q H  -61.022  -39.835  175.593
 1w6k A   314 R H  -63.606  -42.703  179.694

 1ykh A    87 Y H  -62.435  -41.403  177.760
 1ykh A    88 K H  -60.666  -49.901  177.755
 1ykh A    89 R H  -60.055  -33.579  176.357

 2xse A   151 K H  -61.774  -43.616  175.706
 2xse A   152 K H  -61.272  -44.036  178.382
 2xse A   153 R H  -56.594  -46.396 -175.446

 2zko A    22 R H  -65.184  -34.993  176.324
 2zko A    23 K H  -62.929  -40.411  176.431
 2zko A    24 R H  -64.998  -40.133  175.451

 2p7i A    81 Q H  -52.487  -34.815 -176.367
 2p7i A    82 G H  -73.683  -35.783 -166.840
 2p7i A    83 R H  -99.486  -14.118 -174.798

 3g5b A   323 R H  -55.378  -47.919 -178.115
 3g5b A   324 Q H  -65.724  -37.700  178.171
 3g5b A   325 K H  -64.741  -37.375  176.073

 1rwh A    13 R H  -60.666  -45.621 -179.187
 1rwh A    14 N H  -63.972  -38.203  176.660
 1rwh A    15 R H  -61.649  -48.063 -179.375

 3dax A   218 R H  -57.332  -45.972 -174.951
 3dax A   219 E H  -68.700  -37.406  175.620
 3dax A   220 K H  -66.285  -39.068  174.098

 3ofk A    90 C H  -64.234  -37.856  175.152
 3ofk A    91 Q H  -67.114  -36.126  178.595
 3ofk A    92 R H  -61.997  -41.782 -172.505

 2wco A    31 R H  -61.632  -47.295  178.821
 2wco A    32 R H  -65.540  -37.740  177.161
 2wco A    33 R H  -60.836  -48.255  179.387

 1af7 A   231 Q H  -60.018  -45.039  179.392
 1af7 A   232 E H  -61.833  -45.792 -179.698
 1af7 A   233 D H  -58.406  -43.695 -178.638

 1jwq A   161 Q H  -64.497  -38.047  177.232
 1jwq A   162 N H  -62.488  -46.243 -178.867
 1jwq A   163 R H  -64.954  -43.274 -178.167

 2c43 A    55 K H  -63.244  -45.452  177.283
 2c43 A    56 E H  -61.086  -40.886  177.395
 2c43 A    57 R H  -58.952  -46.384 -178.188

 2ip1 A   392 Q H  -62.383  -38.656  178.233
 2ip1 A   393 E H  -61.396  -44.417  179.226
 2ip1 A   394 R H  -68.304  -37.616  179.619

 2xph A   225 R H  -66.077  -51.036  175.573
 2xph A   226 K H  -64.814  -41.265  173.776
 2xph A   227 R H  -53.979  -48.010 -176.772

 2iv2 X   706 K H  -57.015  -46.391 -178.975
 2iv2 X   707 T H  -65.899  -39.570 -179.657
 2iv2 X   708 R H  -60.143  -46.099 -179.062

 3edv A   191 Q H  -64.964  -38.940  179.221
 3edv A   192 K H  -62.292  -47.939  176.873
 3edv A   193 R H  -60.279  -44.584  177.875

 2p8q B    19 R H  -69.637  -34.993  176.180
 2p8q B    20 R H  -65.363  -45.659  177.784
 2p8q B    21 R H  -58.689  -44.996 -178.926

 1x1i A     8 R H  -62.190  -45.498  179.496
 1x1i A     9 I H  -64.977  -40.074  176.491
 1x1i A    10 K H  -57.534  -49.001 -179.643

 3pik A   184 E H  -60.811  -46.991  178.559
 3pik A   185 K H  -62.450  -35.703  177.025
 3pik A   186 Q H  -66.522  -39.357  176.655

 3dh0 A    79 W H  -62.861  -43.937  176.442
 3dh0 A    80 E H  -59.635  -39.980  177.229
 3dh0 A    81 K H  -61.402  -44.407  176.901

 1nlw A    74 K H  -65.508  -45.749 -179.688
 1nlw A    75 R H  -64.992  -38.175  176.699
 1nlw A    76 Q H  -68.616  -40.187  179.376

 1or7 A    33 Q H  -53.418  -46.694 -173.958
 1or7 A    34 H H  -81.929  -36.449  177.512
 1or7 A    35 K H  -61.995  -44.563  177.629

 3kmi A    14 Q H  -65.977  -38.290  176.350
 3kmi A    15 K H  -61.766  -46.837  179.692
 3kmi A    16 K H  -62.315  -42.095  177.448

 2o36 A   123 A H  -64.997  -42.008  176.017
 2o36 A   124 A H  -69.550  -38.034  172.650
 2o36 A   125 R H  -58.213  -42.491  178.406

 2j6v A   190 L H  -68.782  -16.333  176.075
 2j6v A   191 R H  -65.009  -27.374 -174.857
 2j6v A   192 Y H -119.555  -22.491 -167.830

 1bl0 A    61 R H  -65.020  -42.600 -178.112
 1bl0 A    62 S H  -64.951  -36.258  179.853
 1bl0 A    63 R H  -71.651  -38.062  175.638

 3nm8 A   242 Q H  -64.084  -37.435  177.390
 3nm8 A   243 I H  -68.966  -40.024  179.573
 3nm8 A   244 I H  -67.117  -45.016  179.877

 2aef A   180 H H  -57.487  -46.807 -176.595
 2aef A   181 D H  -72.247  -35.401 -175.941
 2aef A   182 V H  -75.304  -45.740 -169.171

 1nd6 A    54 R H  -57.441  -45.002 -179.805
 1nd6 A    55 K H  -66.141  -48.159 -178.996
 1nd6 A    56 R H  -54.871  -38.141 -176.235

 3ne5 B   182 L H  -68.988  -39.053  174.230
 3ne5 B   183 E H  -66.999  -33.441  175.756
 3ne5 B   184 R H  -64.991  -39.282  176.359

 1vj7 A   160 Q H  -59.496  -35.008  176.299
 1vj7 A   161 E H  -65.955  -43.856 -178.819
 1vj7 A   162 R H  -63.112  -42.062  178.659

 3k66 A    30 R H  -60.151  -36.176  178.045
 3k66 A    31 K H  -61.844  -44.013 -179.645
 3k66 A    32 K H  -67.415  -42.793  179.588

 1kcx A   261 R H  -48.409  -50.298 -174.356
 1kcx A   262 K H  -74.205  -13.016 -178.695
 1kcx A   263 K H  -81.786  -35.253  177.272

 1sfe A    53 Q H  -60.329  -28.022  175.362
 1sfe A    54 Q H  -54.417  -39.885  179.822
 1sfe A    55 M H  -96.640  -35.493 -178.567

 1wzn A    80 R H  -65.043  -41.254  179.961
 1wzn A    81 R H  -61.372  -45.022 -178.780
 1wzn A    82 K H  -67.846  -40.930  178.339

 3qwp A   251 R H  -60.035  -44.998 -179.528
 3qwp A   252 K H  -59.616  -46.644 -174.654
 3qwp A   253 Q H  -72.226  -40.185 -176.244

 3m31 A   298 R H  -67.452  -41.841 -176.264
 3m31 A   299 S H  -66.552  -29.945  178.458
 3m31 A   300 R H  -64.972  -43.716 -178.940

 3iei A   293 V H  -64.995  -43.950  178.196
 3iei A   294 S H  -59.983  -46.126 -178.470
 3iei A   295 R H  -60.851  -45.825 -175.311

 1hx6 A   328 R H  -59.994  -29.995  179.156
 1hx6 A   329 R H  -73.532  -12.605 -173.585
 1hx6 A   330 R H  -99.956  -48.557 -175.178

 3gwf A   304 R H  -58.896  -42.723  177.070
 3gwf A   305 A H  -62.774  -39.892  178.590
 3gwf A   306 K H  -64.153  -38.633  176.964

 2p35 A    74 A H  -65.011  -38.809  177.182
 2p35 A    75 D H  -65.002  -41.694 -178.732
 2p35 A    76 R H  -73.252  -31.458  179.443

 1h9d B    40 Q H  -63.312  -46.006  179.176
 1h9d B    41 A H  -64.957  -45.210 -178.182
 1h9d B    42 R H  -63.660  -40.305  175.525

 1w07 A   331 Q H  -68.799  -38.084 -179.420
 1w07 A   332 N H  -71.160  -11.385  179.347
 1w07 A   333 R H -104.391  -35.459 -172.821

 3ofk A    36 R H  -65.487  -44.049  177.840
 3ofk A    37 E H  -67.481  -35.405  175.614
 3ofk A    38 R H  -62.960  -43.566  178.479

 1pfk A    83 R H  -64.999  -35.248  178.431
 1pfk A    84 A H  -59.595  -44.705  177.298
 1pfk A    85 V H  -62.825  -44.894  177.666

 2es4 D   169 A H  -59.145  -43.062  179.616
 2es4 D   170 D H  -64.230  -34.854 -177.668
 2es4 D   171 R H  -76.391  -39.643 -171.910

 3a7o A    66 Q H  -64.919  -35.055 -178.145
 3a7o A    67 Q H  -78.587  -35.379  178.969
 3a7o A    68 K H  -67.739  -41.941 -178.004

position:            9 neighbors:          200

 1nrf A   121 R H  -65.850  -34.374  176.051
 1nrf A   122 Q H  -65.998  -36.599  178.392
 1nrf A   123 I H  -65.018  -48.559  178.443

 3fm5 A   139 Q H  -67.375  -38.985  177.516
 3fm5 A   140 S H  -61.855  -37.703  178.987
 3fm5 A   141 I H  -72.916  -50.595 -175.033

 2ojh A    97 A L  -81.073  -29.122 -173.254
 2ojh A    98 L E -127.338  146.951  164.229
 2ojh A    99 Y E -100.849  146.772  168.662

 2nnn A   137 A H  -58.100  -31.415 -177.881
 2nnn A   138 R L  -83.557   -2.718 -179.394
 2nnn A   139 L L -110.094    3.835  179.719

 3cjn A   151 N H  -63.958  -37.950  176.592
 3cjn A   152 K H  -63.795  -44.572  179.572
 3cjn A   153 M H  -64.492  -42.412  178.948

 1xkn A   138 E H  -69.456  -43.064 -178.904
 1xkn A   139 R H  -66.115  -35.593  176.302
 1xkn A   140 V H  -67.830  -45.073  176.302

 2w9y A    75 K H  -64.581  -23.437 -172.172
 2w9y A    76 R L  -76.279  -19.325 -176.092
 2w9y A    77 L L  -88.506  -11.489 -170.555

 1k38 A   109 K H  -64.299  -41.621 -177.884
 1k38 A   110 E H  -74.005  -35.006  179.992
 1k38 A   111 I H  -69.680  -48.493  179.044

 3g4p A   107 R H  -67.207  -29.993  173.334
 3g4p A   108 R H  -64.975  -48.647 -178.331
 3g4p A   109 T H  -61.895  -45.644  179.460

 2igp A    58 G L  -56.965  -24.868  178.487
 2igp A    59 F L  -68.580  -30.011  178.944
 2igp A    60 L L  -96.726  -28.127  177.512

 2hp7 A   109 R H  -64.866  -35.167  175.131
 2hp7 A   110 K H  -66.054  -36.592  178.195
 2hp7 A   111 E H  -67.129  -42.492  179.120

 3bro A   135 K H  -60.418  -42.559 -179.917
 3bro A   136 R H  -64.289  -38.786  178.509
 3bro A   137 M H  -65.012  -41.208  179.809

 1jgs A   134 K H  -68.970  -31.194 -177.930
 1jgs A   135 K L  -71.149   -7.623  179.675
 1jgs A   136 V L  -95.748  -16.231 -167.043

 2fbh A   137 L H  -65.650  -38.400  176.128
 2fbh A   138 R H  -65.013  -40.460  177.723
 2fbh A   139 I H  -63.627  -46.770  179.295

 3hbr A   128 R H  -65.029  -39.036  179.052
 3hbr A   129 Q H  -74.056  -33.430  177.386
 3hbr A   130 I H  -66.147  -54.964  177.849

 3isg A   103 Q H  -63.679  -39.667  179.571
 3isg A   104 K H  -70.315  -41.014 -178.368
 3isg A   105 I H  -68.647  -47.064 -179.661

 1c7n A   187 Q H  -62.738  -45.760  179.329
 1c7n A   188 K H  -60.704  -43.647  178.435
 1c7n A   189 I H  -66.045  -42.101 -179.558

 1kyq A   205 R H  -62.989  -47.098 -179.611
 1kyq A   206 G H  -64.235  -41.328  176.940
 1kyq A   207 I H  -56.946  -43.529 -179.627

 3deu A   153 A H  -56.054  -47.807 -178.315
 3deu A   154 K H  -64.361  -40.637  176.502
 3deu A   155 L H  -58.799  -47.279 -179.990

 1h4x A    87 R H  -55.345  -46.471 -177.692
 1h4x A    88 K H  -59.984  -52.878 -170.596
 1h4x A    89 V H  -72.328  -25.672  174.477

 3p0w A   339 V H  -68.200  -34.290  173.017
 3p0w A   340 R H  -56.083  -45.006  175.191
 3p0w A   341 V H  -62.008  -42.892 -179.957

 2r2d A   242 S H  -63.151  -43.462  176.320
 2r2d A   243 H H  -59.367  -43.104  179.180
 2r2d A   244 I H  -59.538  -47.827 -179.801

 3dzz A   183 K H  -65.667  -39.106  178.560
 3dzz A   184 R H  -61.561  -45.434  179.996
 3dzz A   185 I H  -65.007  -42.905  178.476

 3l8a A   217 I H  -64.991  -44.998  177.362
 3l8a A   218 K H  -61.162  -41.438  174.600
 3l8a A   219 I H  -57.775  -53.279 -175.928

 1nmo A    81 N H  -64.973  -42.365 -173.749
 1nmo A    82 R H  -75.149  -42.890 -177.676
 1nmo A    83 L H  -76.145  -28.722  171.994

 3e6m A   152 G H  -64.928  -44.652  178.687
 3e6m A   153 E H  -64.993  -38.581  177.234
 3e6m A   154 I H  -61.479  -44.994  179.329

 3fj1 A   181 G H  -62.605  -36.995 -177.120
 3fj1 A   182 N L  -95.847   13.101 -175.098
 3fj1 A   183 L H  -65.458  -41.552  179.516

 2x02 A   107 R H  -59.906  -45.004 -176.787
 2x02 A   108 E H  -70.537  -36.008  175.989
 2x02 A   109 V H  -62.685  -45.471  175.754

 1mio A   249 Q H  -70.218   -7.694  177.031
 1mio A   250 N E -117.167   20.668 -178.489
 1mio A   251 A L  -70.490  -13.435  178.713

 2j5i A   100 K L  -56.299  -46.255  175.851
 2j5i A   101 L L  -92.869  -31.179 -166.183
 2j5i A   102 L L  -83.494  -45.244 -176.838

 1vc1 A    89 S H  -57.079  -40.587  176.312
 1vc1 A    90 R H  -58.024  -49.180 -177.827
 1vc1 A    91 I H  -59.621  -48.569 -174.216

 3kax A   179 T H  -65.801  -45.802  175.413
 3kax A   180 K H  -61.177  -40.683  174.956
 3kax A   181 L H  -59.175  -48.262 -176.298

 2ziv B   324 R L   90.947  167.028 -175.816
 2ziv B   325 R E -113.110  174.568 -178.397
 2ziv B   326 I L  -61.743  -49.941 -177.070

 2c40 A   308 K H  -68.592  -20.006  179.463
 2c40 A   309 K L  -60.064  -26.310  172.982
 2c40 A   310 V L  -86.569    0.000    0.000

 3eh1 A   691 E H  -62.932  -45.031  179.315
 3eh1 A   692 R H  -67.225  -42.575 -179.471
 3eh1 A   693 A H  -62.667  -49.455 -179.087

 2rfv A    71 K H  -66.309  -47.047  179.562
 2rfv A    72 K H  -54.831  -52.672 -174.885
 2rfv A    73 L H  -68.736  -30.833  171.219

 2vy8 A   127 K L   63.059   30.555 -178.147
 2vy8 A   128 R E -121.386  149.060  178.292
 2vy8 A   129 L E  -99.066  133.218  175.213

 3brc A   150 E H  -64.213  -32.329 -177.901
 3brc A   151 R L  -65.625  -22.555  179.723
 3brc A   152 I L -110.299   16.173  158.207

 3aj3 A   235 R H  -65.007  -40.868  174.185
 3aj3 A   236 K H  -56.998  -45.824  177.960
 3aj3 A   237 V H  -58.618  -49.060 -178.681

 1zyb A   154 S H  -58.093  -35.471 -177.438
 1zyb A   155 R H  -58.886  -29.982 -172.209
 1zyb A   156 L L  -71.509  -22.747 -169.983

 1ijq A   176 G L   69.300   40.714 -173.837
 1ijq A   177 R E -118.474  124.970  177.572
 1ijq A   178 L E  -96.502  141.779  172.007

 3fga B   398 V L  -81.155    1.592  171.644
 3fga B   399 K L -107.553    8.977  174.377
 3fga B   400 I L  -64.646  -39.422  169.092

 2ov8 A   193 W H  -50.982  -39.986  177.166
 2ov8 A   194 K H  -53.727  -43.046  177.369
 2ov8 A   195 V H  -71.189  -40.231  178.049

 1th8 B    88 K H  -62.890  -37.898  176.393
 1th8 B    89 R H  -61.695  -38.241  176.989
 1th8 B    90 L H  -63.606  -45.074 -179.673

 3d1g A    95 E L  -95.756   10.032 -179.494
 3d1g A    96 R E -127.533  149.194  175.408
 3d1g A    97 M E -108.301  128.297 -171.102

 1xzp A    63 Q H  -60.123  -32.751 -178.765
 1xzp A    64 K L  -52.480  -39.984 -173.515
 1xzp A    65 H L -107.386    4.510 -170.109

 3k62 A   373 K H  -62.989  -36.705  177.991
 3k62 A   374 K H  -64.986  -45.828  179.296
 3k62 A   375 L H  -67.959  -39.241  179.524

 2vso E   251 G H  -63.822  -38.242  175.734
 2vso E   252 I H  -70.333  -40.471 -178.340
 2vso E   253 L H  -66.910  -37.834  176.960

 3g4e A    35 K L   64.721   29.838 -171.771
 3g4e A    36 K E -113.798  132.809  165.487
 3g4e A    37 V E -101.618  125.025 -166.406

 1yqt A   137 G L   69.160   31.028 -177.142
 1yqt A   138 K L -114.780   23.237 -178.069
 1yqt A   139 L H  -56.262  -46.424 -178.154

 3nrv A   139 K H  -64.235  -40.859  175.754
 3nrv A   140 K H  -60.247  -43.268  179.389
 3nrv A   141 L H  -62.581  -45.646 -177.128

 2q0d A    54 R H  -65.045  -40.737  179.356
 2q0d A    55 L H  -61.542  -42.024  177.015
 2q0d A    56 V H  -68.721  -40.514 -179.332

 1v7w A    53 N L -134.037   47.340  174.609
 1v7w A    54 R E  -76.256  134.177 -177.001
 1v7w A    55 V L  -89.670  -45.020 -175.703

 3p2o A   282 N L  -64.867  -14.058  178.473
 3p2o A   283 R L  -67.125  -18.464  175.042
 3p2o A   284 L L  -84.225    0.000    0.000

 1m5i A    42 K H  -63.306  -32.967  176.020
 1m5i A    43 R H  -64.986  -44.118  178.995
 1m5i A    44 I H  -64.646  -35.563 -175.927

 2yyb A    81 R H  -58.920  -40.663  179.847
 2yyb A    82 R H  -59.912  -45.576 -179.003
 2yyb A    83 L H  -68.198  -34.640  177.484

 1vlq A   192 E E  -86.653  -10.387 -179.047
 1vlq A   193 R E -126.211   51.510  178.194
 1vlq A   194 I E  -94.423  113.179 -178.578

 3lvu A   153 E H  -59.990  -28.865 -179.956
 3lvu A   154 R L  -72.894  -15.417  175.164
 3lvu A   155 L L  -95.370   -1.598 -177.859

 1t3u A    82 E H  -65.148  -41.954  179.527
 1t3u A    83 R H  -64.110  -43.429  178.850
 1t3u A    84 V H  -64.962  -39.883  177.317

 2jer A   138 Q H  -66.850  -40.207 -176.967
 2jer A   139 K H  -65.406  -39.397  177.260
 2jer A   140 I H  -65.294  -43.084  178.148

 3bxp A   109 Q E  -89.759   -4.841  178.468
 3bxp A   110 R E -128.880   52.623  174.343
 3bxp A   111 I E  -89.714  118.138 -176.143

 1z6o M   168 K H  -57.805  -35.638 -176.919
 1z6o M   169 K L  -63.514  -20.462 -174.719
 1z6o M   170 L L  -90.384  -17.757 -164.994

 2dou A   253 E H  -59.048  -40.778  179.755
 2dou A   254 R H  -64.947  -39.781  179.208
 2dou A   255 V H  -66.779  -45.895 -177.614

 3s2w A   149 E H  -64.143  -41.943  178.240
 3s2w A   150 I H  -64.968  -45.089  178.425
 3s2w A   151 M H  -56.787  -42.094  178.429

 3mmy A    99 S L  -75.745  -30.214 -175.404
 3mmy A   100 K E -119.487  145.081  164.247
 3mmy A   101 V E -114.626  127.466 -176.933

 1ct9 A    25 R H  -59.746  -26.945 -178.588
 1ct9 A    26 L L  -63.151  -21.718 -177.076
 1ct9 A    27 M L -108.786   14.575 -172.735

 3gh5 A   359 G H  -59.000  -43.847 -175.857
 3gh5 A   360 R H  -68.508  -43.912 -178.378
 3gh5 A   361 V H  -76.309  -20.296  168.551

 2a2l A    18 Q H  -64.952  -38.990  178.239
 2a2l A    19 Q H  -65.018  -43.103  179.730
 2a2l A    20 M H  -64.736  -34.468  177.894

 3pam A   152 S H  -62.522  -24.023 -179.075
 3pam A   153 R L  -64.119  -28.595  178.813
 3pam A   154 L L -104.318   14.243  177.948

 3fdb A   173 N H  -57.681  -50.610 -177.389
 3fdb A   174 E H  -65.836  -35.177  178.104
 3fdb A   175 L H  -62.656  -45.556 -177.652

 1sf8 A   118 R H  -55.836  -58.511 -175.337
 1sf8 A   119 R H  -64.678  -32.309  175.923
 1sf8 A   120 M H  -60.194  -55.871 -177.514

 2fip A    52 E H  -63.212  -27.720  175.538
 2fip A    53 R L  -66.441  -23.247  179.469
 2fip A    54 V L  -90.371  -48.696 -177.876

 1hr6 A   412 E H  -60.199  -50.804 -177.631
 1hr6 A   413 M H  -51.632  -50.470 -176.510
 1hr6 A   414 I H  -65.556  -52.677 -167.236

 3eh2 A   702 K H  -64.905  -42.641 -177.900
 3eh2 A   703 K H  -66.553  -44.733 -178.360
 3eh2 A   704 V H  -66.791  -44.352  178.699

 1v9m A    70 G L  -64.937  -22.327 -169.743
 1v9m A    71 D L  -93.857   -3.299 -170.691
 1v9m A    72 L H  -58.304  -43.728 -179.334

 3oop A   136 K H  -65.353  -38.275  178.266
 3oop A   137 N H  -61.194  -45.608  177.444
 3oop A   138 I H  -63.041  -46.810 -179.882

 2oog A   184 K H  -65.940  -37.938  173.385
 2oog A   185 K H  -55.053  -51.369 -179.319
 2oog A   186 I H  -65.026  -38.680  176.628

 2o8b A   412 N H  -65.015  -29.998  179.097
 2o8b A   413 Q L -103.070   15.868  173.019
 2o8b A   414 L H  -70.285  -53.403  178.179

 3eeq A    25 E H  -64.995  -44.527  176.850
 3eeq A    26 T H  -59.633  -48.088  179.369
 3eeq A    27 I H  -60.564  -43.796 -179.657

 3mg9 A   184 S H  -62.465  -36.201  173.698
 3mg9 A   185 E H  -66.925  -40.112  177.768
 3mg9 A   186 I H  -59.974  -49.902 -174.864

 2efe A   146 Q H  -67.814  -15.473 -176.724
 2efe A   147 K L  -80.491   -3.908 -172.076
 2efe A   148 I H  -63.004  -24.228 -176.886

 3iu6 A    57 K H  -59.685  -41.575  177.269
 3iu6 A    58 N H  -62.535  -45.707 -178.371
 3iu6 A    59 V H  -64.633  -45.014 -178.148

 3hj4 A    33 K H  -64.585  -38.849  179.995
 3hj4 A    34 R H  -65.471  -43.244  176.865
 3hj4 A    35 V H  -66.012  -39.941  176.080

 1efv A    27 T H  -71.322  -16.975  177.289
 1efv A    28 R L  -75.019  -15.026  177.868
 1efv A    29 L L  -73.277  -27.298  171.723

 3dha A   222 K H  -63.032  -37.894  176.395
 3dha A   223 R H  -65.006  -40.586  176.921
 3dha A   224 L H  -64.816  -37.068  176.557

 3nb0 A   311 E H  -68.137  -35.167  174.728
 3nb0 A   312 K H  -64.848  -42.167  173.734
 3nb0 A   313 I H  -61.992  -41.592  175.279

 2il1 A   190 K H  -55.708  -38.788 -171.156
 2il1 A   191 K L  -89.998    4.736  174.825
 2il1 A   192 M L -109.965    0.000    0.000

 2bj7 A    71 K H  -65.584  -39.934 -178.515
 2bj7 A    72 A H  -67.640  -41.272  175.457
 2bj7 A    73 L H  -58.103  -49.041 -179.178

 1rwh A    77 T H  -74.548  -29.961  168.486
 1rwh A    78 R H  -64.191  -45.006 -177.417
 1rwh A    79 L H  -66.946  -38.825  178.007

 2iwb A   110 K L  -52.925  -34.917 -174.902
 2iwb A   111 H L  -95.189   -1.961  174.579
 2iwb A   112 L L  -95.712  116.377  176.164

 1hw5 A   130 E H  -62.691  -44.818 -176.876
 1hw5 A   131 K H  -65.015  -35.263  178.426
 1hw5 A   132 V H  -66.243  -42.492  174.302

 3isa A    92 Q H  -70.868  -37.069  175.702
 3isa A    93 R H  -60.162  -44.609  179.095
 3isa A    94 V H  -70.031  -45.804 -176.306

 3bqh A    20 Q H  -68.156  -14.650 -179.895
 3bqh A    21 R L  -93.316   -5.969 -178.052
 3bqh A    22 I L  -85.606  125.827  178.055

 1x0u A   496 R H  -66.178  -36.785 -179.311
 1x0u A   497 V H  -67.671  -38.527  175.302
 1x0u A   498 I H  -65.041  -42.431  177.095

 3bpv A   128 R H  -64.857  -41.179  177.117
 3bpv A   129 R H  -64.970  -42.609  178.686
 3bpv A   130 L H  -67.084  -35.317  177.250

 1hr6 A   339 Y H  -56.979  -39.462 -165.126
 1hr6 A   340 N L  -81.619   -0.363 -175.570
 1hr6 A   341 T L  -84.962  -22.015 -179.099

 3rcn A   349 G H  -63.032  -40.413  179.216
 3rcn A   350 Q H  -62.115  -44.450  177.192
 3rcn A   351 L H  -68.599  -34.422  176.878

 1x1i A    73 E H  -67.174  -37.314  179.387
 1x1i A    74 R H  -70.128  -38.854  172.980
 1x1i A    75 L H  -65.256  -34.702  173.153

 3m62 A   412 E H  -52.737  -38.786 -171.436
 3m62 A   413 K L  -84.215  -13.079 -171.694
 3m62 A   414 M H  -65.047  -33.100  179.380

 2zih A   224 R H  -64.987  -35.366  173.298
 2zih A   225 R H  -56.982  -52.740 -179.981
 2zih A   226 V H  -58.474  -45.572 -176.719

 3ne8 A   210 K H  -66.208  -36.423  178.203
 3ne8 A   211 Q H  -61.946  -45.930  178.687
 3ne8 A   212 M H  -69.185  -38.346  177.402

 1ao0 A   152 S L  -63.983  -14.583  179.430
 1ao0 A   153 M L  -87.788  -15.755 -175.553
 1ao0 A   154 L L  -85.837  139.735  174.468

 3iix A   325 K H  -61.197  -42.084  176.385
 3iix A   326 M H  -56.410  -52.852 -179.436
 3iix A   327 I H  -52.338  -44.556  179.893

 1f1s A   151 R H  -62.719  -36.648 -179.163
 1f1s A   152 R H  -68.489  -33.942  174.040
 1f1s A   153 L H  -68.658  -35.972  177.456

 2pft A   422 K L  -80.252  -20.140  177.593
 2pft A   423 S L  -86.279  -19.803  172.143
 2pft A   424 L L  -79.382   -3.407 -179.553

 1vrg A   501 K H  -57.545  -44.093 -177.111
 1vrg A   502 Y H  -67.493  -38.873  179.982
 1vrg A   503 I H  -65.027  -43.397  177.122

 2o4u X   133 E H  -65.004  -41.284  177.631
 2o4u X   134 A H  -62.506  -41.049  177.481
 2o4u X   135 L H  -59.715  -42.814  177.884

 1xkz A   117 D L  -61.278  -18.182 -176.522
 1xkz A   118 Q L -101.339    4.655 -177.106
 1xkz A   119 I L -108.521  116.580  178.071

 2gkw A     7 S H  -61.852  -49.330  177.652
 2gkw A     8 Q H  -66.047  -38.412  178.277
 2gkw A     9 L H  -63.663  -44.512  177.831

 3f43 A    97 E H  -61.641  -39.290  176.836
 3f43 A    98 R H  -58.771  -43.709  177.983
 3f43 A    99 V H  -64.657  -44.740 -175.953

 3gyc A   391 K L  -64.825  -18.365  178.856
 3gyc A   392 R L  -92.502  -13.182  179.231
 3gyc A   393 L L  -73.705    0.000    0.000

 3n6h A   324 S H  -69.607  -30.338  173.151
 3n6h A   325 R H  -65.021  -43.660  175.561
 3n6h A   326 V H  -61.538  -43.990 -179.545

 1xpp A    83 R H  -65.893  -39.393  177.512
 1xpp A    84 K H  -65.019  -42.775 -179.581
 1xpp A    85 L H  -65.932  -42.802  177.173

 1h6k A   381 M H  -70.100  -14.045 -178.679
 1h6k A   382 R L -104.461    5.093 -176.747
 1h6k A   383 L H  -56.758  -31.001 -170.423

 3nyb A    47 S H  -65.237  -38.686  177.567
 3nyb A    48 T H  -60.310  -46.239  176.722
 3nyb A    49 I H  -64.936  -41.695  176.324

 3rk6 A   208 Q H  -64.446  -40.690  176.457
 3rk6 A   209 R H  -63.042  -42.218  177.919
 3rk6 A   210 I H  -62.637  -44.851  178.312

 2po3 A   219 A H  -63.354  -43.404  179.521
 2po3 A   220 R H  -65.561  -40.379  176.808
 2po3 A   221 I H  -62.896  -42.532  177.854

 1rjd A   300 K H  -68.034  -39.361  176.889
 1rjd A   301 R H  -58.105  -46.279 -179.477
 1rjd A   302 L H  -63.908  -35.063 -179.062

 1pcx A   734 Q H  -66.995  -36.868 -178.686
 1pcx A   735 R H  -69.540  -35.945  174.810
 1pcx A   736 V H  -67.958  -47.981  178.162

 1ccw B   448 E H  -64.995  -40.273  179.574
 1ccw B   449 R H  -67.232  -36.773 -179.328
 1ccw B   450 L H  -74.954  -32.850  178.122

 1on3 A   497 R H  -61.252  -43.085 -177.711
 1on3 A   498 K H  -63.700  -43.464  178.474
 1on3 A   499 I H  -65.232  -44.306 -178.946

 3kn1 A   166 K H  -65.199  -37.727  177.938
 3kn1 A   167 K H  -63.007  -41.298  178.051
 3kn1 A   168 V H  -67.051  -44.944 -179.452

 2b78 A    76 K H  -62.485  -47.002  179.032
 2b78 A    77 L H  -56.579  -45.123 -174.219
 2b78 A    78 F H  -69.797  -38.147  176.579

 3en9 A   379 E H  -61.189  -44.063 -178.276
 3en9 A   380 N H  -66.157  -46.976 -177.281
 3en9 A   381 I H  -64.990  -45.537 -175.463

 2p08 A    31 E H  -55.961  -40.353 -176.952
 2p08 A    32 R H  -66.061  -25.251 -175.118
 2p08 A    33 I H  -87.944  -39.145 -175.220

 2gxg A   135 S H  -64.120  -37.299  178.612
 2gxg A   136 K H  -68.747  -37.727  174.628
 2gxg A   137 I H  -60.530  -46.999  179.551

 1fmj A   260 A H  -65.005  -38.024  179.306
 1fmj A   261 R H  -61.651  -46.958 -179.832
 1fmj A   262 I H  -70.005  -37.284  175.853

 2iu8 A   355 E H  -65.930  -35.175  174.674
 2iu8 A   356 R H  -65.009  -37.832  176.171
 2iu8 A   357 I H  -67.579  -51.150 -177.079

 3iav A   504 R H  -62.241  -40.908 -174.993
 3iav A   505 H H  -74.960  -31.901  175.807
 3iav A   506 I H  -68.538  -44.834  178.419

 2xgj A   805 R H  -61.962  -47.526  179.444
 2xgj A   806 K H  -57.637  -45.681 -179.236
 2xgj A   807 I H  -64.803  -39.818  179.046

 2x5d A   268 A H  -62.970  -40.576 -178.257
 2x5d A   269 R H  -62.034  -52.173 -176.314
 2x5d A   270 I H  -69.078  -28.705  177.206

 3e9m A   134 Q H  -63.829  -38.212  177.104
 3e9m A   135 K H  -63.110  -43.551 -178.487
 3e9m A   136 V H  -64.801  -45.445  178.847

 3lke A    95 L H  -69.927  -40.498 -177.215
 3lke A    96 E H  -68.185  -32.257  170.411
 3lke A    97 I H  -68.027  -48.972 -177.941

 1nuu A   207 R H  -64.997  -44.786  179.526
 1nuu A   208 A H  -61.122  -45.200  177.115
 1nuu A   209 L H  -58.291  -43.616 -179.123

 3c2g A   331 R H  -62.883  -41.598  177.796
 3c2g A   332 L H  -60.125  -48.597  178.873
 3c2g A   333 I H  -56.177  -39.443 -173.697

 1nmo A   144 S H  -65.243  -37.497  179.466
 1nmo A   145 W H  -65.326  -46.496  178.018
 1nmo A   146 I H  -61.640  -40.144  175.336

 2oie A    21 R H  -66.048  -43.221 -178.138
 2oie A    22 L H  -60.006  -45.011  179.907
 2oie A    23 H H  -69.509  -40.872  179.330

 3hvm A   120 F H  -58.545  -45.480 -176.929
 3hvm A   121 K H  -64.998  -39.647  178.313
 3hvm A   122 L H  -64.860  -35.010  175.949

 1kqf B   198 Q H  -65.015  -38.754  178.075
 1kqf B   199 R H  -65.644  -41.440  179.431
 1kqf B   200 V H  -63.256  -41.929  177.629

 1zww A   122 R H  -60.886  -46.711 -179.996
 1zww A   123 E H  -65.429  -37.176  177.350
 1zww A   124 L H  -61.799  -38.315  179.600

 2gjx A   335 Q H  -53.648  -50.002  177.964
 2gjx A   336 T H  -61.668  -44.659  177.310
 2gjx A   337 L H  -57.209  -40.790 -178.285

 1y7y A    16 Q H  -66.011  -33.264  174.459
 1y7y A    17 R H  -65.412  -44.877  176.736
 1y7y A    18 L H  -60.460  -42.523  176.553

 1vpq A   234 E H  -58.630  -40.350  178.814
 1vpq A   235 D H  -65.582  -44.033 -179.588
 1vpq A   236 V H  -60.258  -44.095  179.891

 3evn A   134 Q H  -67.529  -39.417  177.207
 3evn A   135 V H  -63.792  -45.006  177.989
 3evn A   136 I H  -62.693  -44.299  178.976

 2xu6 A    42 G H  -60.076  -40.904  179.518
 2xu6 A    43 K H  -63.638  -37.917  174.703
 2xu6 A    44 I H  -58.850  -43.964  177.731

 1zd1 A   208 E H  -68.462  -40.301  176.353
 1zd1 A   209 Q H  -65.224  -34.979  176.076
 1zd1 A   210 L H  -66.233  -47.663 -179.857

 2o7c A    72 A H  -65.000  -38.991  178.577
 2o7c A    73 R H  -65.124  -47.088  178.847
 2o7c A    74 M H  -62.686  -37.137  177.247

 1q5y A    21 S H  -69.422  -33.703  176.940
 1q5y A    22 R H  -65.396  -40.820 -179.925
 1q5y A    23 I H  -61.914  -48.189 -178.882

 2wqk A   147 K H  -56.989  -44.918  179.206
 2wqk A   148 K H  -65.482  -42.314 -178.477
 2wqk A   149 V H  -64.637  -34.977  177.178

 1o5l A   133 E H  -59.124  -45.330  177.524
 1o5l A   134 K H  -59.236  -47.513 -178.749
 1o5l A   135 L H  -60.384  -38.359  177.957

 1zbr A   123 R H  -62.486  -44.975  179.861
 1zbr A   124 R H  -60.146  -43.062 -179.158
 1zbr A   125 L H  -63.527  -44.016  178.854

 2fa5 A   148 D H  -60.030  -42.744  179.959
 2fa5 A   149 R H  -62.729  -42.068  179.496
 2fa5 A   150 L H  -62.886  -42.665 -178.722

 3k9v A   156 E H  -60.818  -36.906  173.876
 3k9v A   157 R H  -67.108  -43.447 -173.771
 3k9v A   158 M H  -54.754  -45.590 -174.105

 3mb4 A    69 S H  -58.045  -46.877  178.087
 3mb4 A    70 H H  -57.973  -44.018 -179.793
 3mb4 A    71 M H  -63.449  -46.371 -177.688

 2g7r A    30 R H  -58.156  -46.411  178.929
 2g7r A    31 R H  -63.772  -42.601 -178.153
 2g7r A    32 L H  -64.452  -40.229 -175.810

 1qkk A    67 R H  -59.435  -40.876  178.922
 1qkk A    68 K H  -64.713  -44.485 -178.796
 1qkk A    69 I H  -71.822  -30.329  175.887

 1hu3 A   211 N H  -64.295  -39.784  173.895
 1hu3 A   212 Q H  -65.560  -40.002  177.898
 1hu3 A   213 M H  -61.006  -44.025  179.941

 3nbx X    11 E H  -68.250  -39.213 -179.861
 3nbx X    12 R H  -64.832  -45.198 -179.768
 3nbx X    13 I H  -66.361  -37.427  173.971

 2vrw B   212 R H  -64.260  -40.042  174.743
 2vrw B   213 Q H  -65.132  -42.108  178.013
 2vrw B   214 I H  -61.003  -44.253  179.573

 3ndn A    88 E H  -70.290  -39.231  176.957
 3ndn A    89 R H  -55.004  -56.715 -179.186
 3ndn A    90 L H  -65.004  -36.929 -179.554

 1kqf A   658 H H  -72.074  -42.551  176.343
 1kqf A   659 H H  -60.351  -41.676 -178.741
 1kqf A   660 L H  -66.463  -49.330 -176.778

 3equ A   202 Q H  -57.325  -26.738 -178.066
 3equ A   203 R H  -69.056  -47.376  177.882
 3equ A   204 I H  -76.825  -27.928  174.387

 3bfx A   206 R H  -57.523  -39.147  176.342
 3bfx A   207 K H  -60.450  -41.528  179.466
 3bfx A   208 V H  -64.950  -41.127  178.896

 1b7y B   496 Q H  -66.116  -37.016  176.944
 1b7y B   497 R H  -60.104  -46.344  176.123
 1b7y B   498 L H  -65.059  -46.147  177.638

 3jr7 A   231 V H  -64.359  -44.926  178.998
 3jr7 A   232 K H  -65.589  -37.625  176.107
 3jr7 A   233 M H  -60.933  -46.264  177.352

 2ixm A    56 E H  -62.774  -38.724 -179.197
 2ixm A    57 K H  -71.572  -34.340  173.903
 2ixm A    58 L H  -65.176  -40.995  174.598

 1jak A   334 K H  -63.383  -29.925 -177.027
 1jak A   335 R H  -87.421  -31.780 -167.526
 1jak A   336 V H  -90.695  -39.238 -173.707

 1y8a A   320 V H  -70.193  -37.731  176.940
 1y8a A   321 R H  -50.893  -43.567 -172.832
 1y8a A   322 L H  -86.923  -44.844 -169.221

 2isk A    81 E H  -66.700  -38.021  178.390
 2isk A    82 K H  -62.455  -46.001  179.264
 2isk A    83 V H  -69.834  -33.813  174.215

 3pb6 X    30 R H  -62.490  -40.094  176.562
 3pb6 X    31 R H  -62.391  -47.998  179.586
 3pb6 X    32 V H  -56.677  -45.881  177.951

 3ckl A   208 K H  -57.210  -40.010  176.887
 3ckl A   209 K H  -60.884  -40.878  176.465
 3ckl A   210 I H  -65.003  -43.742 -179.096

 2e9x A    85 L H  -64.970  -40.429  177.290
 2e9x A    86 R H  -70.008  -38.257  176.401
 2e9x A    87 I H  -64.790  -37.455  173.147

 2q3m A   240 K H  -62.497  -39.204  177.458
 2q3m A   241 R H  -65.579  -39.815 -179.171
 2q3m A   242 I H  -70.100  -44.983  177.967

 2z6v A   348 R H  -58.968  -41.663  179.365
 2z6v A   349 R H  -68.074  -35.025  177.736
 2z6v A   350 I H  -65.955  -45.002  178.265

 2it2 A   186 E H  -60.919  -46.548 -178.324
 2it2 A   187 K H  -67.205  -36.751  177.684
 2it2 A   188 L H  -63.213  -40.464  177.788

 2ve3 A   201 A H  -61.691  -43.686 -179.425
 2ve3 A   202 L H  -64.904  -40.649  179.829
 2ve3 A   203 L H  -65.173  -44.540 -177.309

 1vpy A   239 E H  -62.851  -43.479  179.108
 1vpy A   240 A H  -64.068  -43.001  178.566
 1vpy A   241 V H  -60.984  -43.777  176.899

 1k07 A   201 K H  -60.245  -44.595 -177.928
 1k07 A   202 V H  -65.437  -48.515 -174.675
 1k07 A   203 L H  -67.749  -38.440  179.510

 2xgj A   908 A H  -64.822  -39.666  179.033
 2xgj A   909 K H  -61.630  -35.932  177.157
 2xgj A   910 I H  -74.126  -41.304 -179.845

 3ezj A   157 E H  -59.766  -46.133 -179.179
 3ezj A   158 R H  -65.779  -39.568  178.467
 3ezj A   159 L H  -64.987  -39.241  179.064

 1io0 A    29 K H  -60.480  -40.362 -179.484
 1io0 A    30 R H  -65.119  -39.766  176.969
 1io0 A    31 I H  -65.470  -42.860  178.435

 3g3o A   132 D H  -68.477  -35.702 -179.076
 3g3o A   133 K H  -66.357  -42.883 -179.233
 3g3o A   134 L H  -74.589  -37.830 -178.618

 1vpv A   226 E H  -60.010  -41.850  179.706
 1vpv A   227 A H  -61.604  -42.796  179.735
 1vpv A   228 L H  -59.039  -46.555 -174.359

 1e5e A    69 G H  -66.387  -41.765  179.261
 1e5e A    70 K H  -63.172  -43.591  179.875
 1e5e A    71 I H  -68.034  -41.161  177.412

 2epl X   251 E H  -54.189  -45.082 -179.184
 2epl X   252 R H  -66.661  -41.245  178.162
 2epl X   253 V H  -63.811  -39.962 -178.220

 1ls6 A   205 Q H  -63.053  -39.709  174.756
 1ls6 A   206 K H  -60.164  -41.963  178.338
 1ls6 A   207 I H  -62.806  -45.206 -179.249

 3e0s A   185 K H  -59.794  -38.518  178.314
 3e0s A   186 K H  -63.620  -43.424  177.239
 3e0s A   187 V H  -59.508  -44.581 -174.071

 1p9e A   285 K H  -65.011  -34.978  176.744
 1p9e A   286 K H  -64.211  -48.417 -178.136
 1p9e A   287 A H  -64.785  -43.709 -179.262

 1nkp A    80 H H  -60.886  -39.400  177.572
 1nkp A    81 K H  -63.518  -43.802  179.760
 1nkp A    82 L H  -60.624  -39.378 -179.944

 2qg3 A   187 E H  -57.733  -47.647 -177.544
 2qg3 A   188 K H  -65.219  -35.932  174.273
 2qg3 A   189 L H  -61.101  -44.988  177.807

 3eh0 A   328 K H  -70.013  -43.201 -179.823
 3eh0 A   329 R H  -63.347  -32.967  174.560
 3eh0 A   330 L H  -62.626  -56.121 -174.719

 1chu A   465 R H  -60.211  -44.669 -178.676
 1chu A   466 R H  -69.513  -41.468 -178.662
 1chu A   467 I H  -64.684  -39.169  177.636

 2zcw A   109 R H  -58.905  -46.953  179.981
 2zcw A   110 R H  -60.895  -42.748  178.594
 2zcw A   111 I H  -60.010  -45.014  176.798

 3fs3 A    53 E H  -62.637  -41.553  177.587
 3fs3 A    54 T H  -59.605  -44.726  178.986
 3fs3 A    55 L H  -61.724  -42.462  179.158

 3h05 A   144 N H  -70.287  -33.704  175.370
 3h05 A   145 A H  -60.386  -42.693  176.816
 3h05 A   146 L H  -59.759  -44.949  177.331

 3iwz A   150 R H  -64.997  -41.775  177.853
 3iwz A   151 K H  -65.207  -38.533  178.188
 3iwz A   152 A H  -61.322  -44.644  177.063

 3d0s A   139 N H  -64.138  -41.226  177.247
 3d0s A   140 N H  -64.988  -37.535  178.909
 3d0s A   141 L H  -64.132  -41.740  174.195

 2elc A     5 K H  -64.357  -40.134  177.086
 2elc A     6 K H  -57.927  -42.839  176.169
 2elc A     7 A H  -61.627  -45.018 -178.980

 2ixn A    53 N H  -60.920  -47.485  179.213
 2ixn A    54 S H  -60.405  -43.012  178.162
 2ixn A    55 M H  -58.438  -47.963  179.266

 2fwt A    31 T H  -61.900  -45.038  179.179
 2fwt A    32 A H  -61.732  -43.616 -178.234
 2fwt A    33 L H  -63.776  -45.180 -174.747

position:           10 neighbors:          200

 3awu A   221 K H  -59.241  -39.556 -179.454
 3awu A   222 L H  -66.071  -35.495  170.735
 3awu A   223 W H  -60.071  -46.422  179.120

 3nm8 A   236 R H  -59.227  -47.018  178.260
 3nm8 A   237 I H  -59.607  -42.138  175.329
 3nm8 A   238 W H  -59.508  -48.381  179.962

 1pj3 A   320 K L  -88.368    3.354 -176.500
 1pj3 A   321 I E -119.065  125.012  173.209
 1pj3 A   322 W E -118.351  156.102 -178.028

 1pgj A   366 A H  -57.486  -26.533 -175.800
 1pgj A   367 T L  -89.953    5.626  174.439
 1pgj A   368 F L  -88.846  -13.243 -163.350

 1ozj A    90 R H  -73.620  -31.573 -177.556
 1ozj A    91 L H  -72.254  -35.651 -160.663
 1ozj A    92 W H -119.889  -17.141  179.043

 3qsv A    89 R H  -73.773  -32.670 -176.677
 3qsv A    90 L H  -74.219  -35.002 -161.206
 3qsv A    91 W H -115.746  -20.298 -177.539

 2w2s A   167 R E -110.024  157.255  176.758
 2w2s A   168 L E  -64.728  134.423 -172.902
 2w2s A   169 W L  -77.447  -18.242 -169.126

 2qxx A   181 R L -115.096   31.529 -174.752
 2qxx A   182 S L  -64.961  -23.199 -179.604
 2qxx A   183 Y L  -65.009  -24.767 -178.648

 3icf A   155 R H  -65.191  -42.108  177.158
 3icf A   156 I H  -64.088  -40.006  173.808
 3icf A   157 F H  -58.128  -46.868 -179.889

 2veq A   248 R H  -58.328  -43.941  179.402
 2veq A   249 I H  -63.169  -42.309  178.674
 2veq A   250 F H  -55.076  -49.279 -175.813

 2v9p A   270 R H  -69.991  -45.317 -169.244
 2v9p A   271 L L -105.199   17.408 -179.386
 2v9p A   272 W L  -47.979  -48.779 -177.533

 2ijr A   104 R H  -69.853  -50.602  178.120
 2ijr A   105 I H  -74.666  -20.004  171.466
 2ijr A   106 Y H  -68.614  -40.000  175.214

 2p3x A   277 R H  -60.307  -39.457 -177.329
 2p3x A   278 M H  -64.724  -35.026  173.127
 2p3x A   279 W H  -62.256  -47.032  177.248

 2r7g A   239 I H  -66.744  -42.669  177.610
 2r7g A   240 I H  -63.557  -41.952  175.495
 2r7g A   241 W H  -58.669  -40.023  179.938

 2dla A   171 R H  -63.819  -35.526  178.385
 2dla A   172 I H  -77.698  -46.395  179.999
 2dla A   173 W H  -57.883  -33.829 -179.313

 3l0o A   383 K H  -65.625  -39.797  177.212
 3l0o A   384 V H  -69.820  -35.647  177.769
 3l0o A   385 W H  -63.629  -38.839  174.736

 3p8c A  1129 R H  -66.811  -42.564  175.645
 3p8c A  1130 L H  -65.540  -42.370  176.674
 3p8c A  1131 W H  -61.695  -37.122  175.419

 1tzz A    95 K H  -68.911  -41.562 -179.829
 1tzz A    96 V H  -65.930  -43.256  177.534
 1tzz A    97 W H  -56.852  -50.329  178.090

 2okx A   548 A H  -64.946  -37.678  179.075
 2okx A   549 T H  -61.398  -42.510  177.020
 2okx A   550 W H  -66.186  -40.335 -179.188

 1bt3 A   279 R H  -59.040  -38.136 -179.956
 1bt3 A   280 M H  -60.000  -38.187  173.419
 1bt3 A   281 W H  -58.928  -50.268 -178.839

 1js8 A   205 R H  -61.029  -44.380  179.919
 1js8 A   206 I H  -60.090  -41.418  172.751
 1js8 A   207 W H  -60.746  -44.125  179.477

 1fkm A   252 R H  -61.448  -41.024 -179.059
 1fkm A   253 M H  -67.353  -37.460 -175.987
 1fkm A   254 W H  -68.081  -19.992  168.523

 1or7 A    35 K H  -61.995  -44.563  177.629
 1or7 A    36 V H  -67.752  -39.807  176.268
 1or7 A    37 A H  -60.181  -41.436  179.868

 2h88 D    99 M H  -67.451  -38.200  176.269
 2h88 D   100 L H  -64.964  -36.063 -178.367
 2h88 D   101 W H  -74.957  -19.517 -177.739

 1yb3 A    20 R H  -67.462  -44.607 -176.706
 1yb3 A    21 I H  -60.492  -48.715 -175.202
 1yb3 A    22 W H  -82.282  -38.481 -178.983

 2wvi A    67 N H  -55.192  -37.895  175.644
 2wvi A    68 L H  -57.563  -45.008 -176.744
 2wvi A    69 W H  -73.112  -32.313  177.093

 2gha A   339 A H  -85.754   -8.551 -168.517
 2gha A   340 V L  -88.795  -50.707 -167.201
 2gha A   341 W H  -54.229  -45.111 -172.793

 2nx4 A   105 R H  -59.968  -48.258 -179.489
 2nx4 A   106 I H  -64.410  -42.258  177.155
 2nx4 A   107 A H  -56.420  -52.468 -176.898

 3fld A   148 R L  -76.698  -30.003 -174.003
 3fld A   149 V E  -96.159  135.112  175.045
 3fld A   150 W E  -80.209  130.003 -175.113

 1w8i A    93 R L -105.943   20.576 -171.660
 1w8i A    94 V L  -66.442  -19.992 -177.250
 1w8i A    95 Y L  -98.300   -2.888 -179.909

 2of3 A   241 Q H  -56.398  -30.003  174.206
 2of3 A   242 M H  -52.208  -49.415 -177.216
 2of3 A   243 W H  -62.053  -40.292 -179.805

 3cih A   313 C H  -68.025  -36.868  177.279
 3cih A   314 I H  -61.161  -45.711  179.401
 3cih A   315 W H  -64.436  -43.443  179.555

 1k8k C    33 H E -106.969  131.069 -179.692
 1k8k C    34 I E -106.768  130.515 -176.630
 1k8k C    35 Y E -118.248  150.009  178.263

 3odt A    87 P E  -69.931  165.355 -179.300
 3odt A    88 L L  -73.179   -2.706  179.533
 3odt A    89 F L -117.409   12.588 -179.970

 3esl A    81 K H  -59.855  -34.755  176.796
 3esl A    82 I H  -61.634  -45.862  175.965
 3esl A    83 W H  -58.013  -46.813 -177.097

 1n62 B   797 R H  -66.472  -44.740  177.887
 1n62 B   798 L H  -72.505  -27.663  169.208
 1n62 B   799 W H  -59.751  -44.675  179.627

 1k8k C   167 R E -123.878  152.661  166.835
 1k8k C   168 I E -117.485  120.597  177.877
 1k8k C   169 F E -109.962  160.949  161.426

 1zyb A   155 R H  -58.886  -29.982 -172.209
 1zyb A   156 L L  -71.509  -22.747 -169.983
 1zyb A   157 W L -107.093    7.159 -178.570

 3no1 A   101 R H  -65.762  -45.170 -178.197
 3no1 A   102 L H  -65.357  -45.583 -176.607
 3no1 A   103 W H  -62.385  -43.022  179.308

 3cyj A    80 A H  -65.071  -35.862  174.587
 3cyj A    81 V H  -75.494  -39.408  179.397
 3cyj A    82 W H  -55.059  -45.474  178.595

 3ei3 B   230 K E -113.606  145.414  169.919
 3ei3 B   231 L E -107.615  142.303 -171.683
 3ei3 B   232 W E -128.631  144.624  167.768

 1gkz A   297 R L -117.096  -28.240 -173.044
 1gkz A   298 V L  -60.321  -25.002 -177.025
 1gkz A   299 M L  -87.529    5.170  175.380

 3h96 A   110 R H  -68.050  -41.923  177.470
 3h96 A   111 I H  -65.003  -44.646  178.850
 3h96 A   112 Y H  -65.111  -38.937  179.460

 1y6i A   165 R H  -61.314  -43.224  175.822
 1y6i A   166 L H  -68.856  -34.347  177.088
 1y6i A   167 W H  -62.374  -43.047  176.459

 1gq2 A   318 R L  -96.743    7.482 -177.141
 1gq2 A   319 I E -122.340  125.089  175.349
 1gq2 A   320 W E -118.406  149.952 -175.504

 1ax4 A   436 G L  -72.944   -6.847  174.946
 1ax4 A   437 L L  -84.875  -13.244 -171.195
 1ax4 A   438 K H  -40.044  -59.566  179.629

 1wu4 A    90 R H  -63.620  -41.006  178.311
 1wu4 A    91 I H  -68.433  -47.687 -178.294
 1wu4 A    92 W H  -62.136  -40.013  178.923

 2j7u A   550 R H  -55.032  -48.081 -172.470
 2j7u A   551 V H  -74.467  -49.696 -162.690
 2j7u A   552 W H  -95.137  -15.042  179.402

 3hy0 A   126 R H  -96.665    2.587 -177.406
 3hy0 A   127 L E -100.500  133.703  176.991
 3hy0 A   128 W E -118.710  151.358  179.670

 2it9 A   120 S H -127.284   20.866 -175.809
 2it9 A   121 M L  -59.595  -33.250  177.045
 2it9 A   122 W L -106.852   26.528 -177.932

 1ngm B    51 R H  -64.359  -40.645 -179.788
 1ngm B    52 I H  -73.961  -42.485 -175.864
 1ngm B    53 W H  -64.628  -38.879  177.181

 1t3q B   777 R H  -74.428  -32.861  173.965
 1t3q B   778 I H  -69.667  -42.854  172.664
 1t3q B   779 F H  -54.025  -52.541 -178.085

 1pgu A   513 L E -115.557  142.910  174.855
 1pgu A   514 L E -105.229  120.026  179.937
 1pgu A   515 Y E -106.047  150.204  167.489

 1ivg A   354 R L  -67.776  -35.771 -173.698
 1ivg A   355 V L -109.239  162.502 -179.743
 1ivg A   356 W L -109.930    3.334  179.847

 3cmn A   178 R H  -62.879  -39.112  176.628
 3cmn A   179 L H  -69.852  -37.761  174.897
 3cmn A   180 W H  -58.130  -47.206 -179.397

 3h63 A   151 Q H  -63.299  -38.761  176.808
 3h63 A   152 M H  -66.408  -37.912  175.022
 3h63 A   153 Y H  -61.094  -43.708  177.937

 3ei3 B   276 R E -111.291  149.502  169.584
 3ei3 B   277 V E -125.025  125.221  178.303
 3ei3 B   278 Y E -109.799  148.933 -179.035

 1e5x A   106 G L  -68.734  -15.385  175.198
 1e5x A   107 V L  -86.828  -52.604 -173.249
 1e5x A   108 W H  -79.953  -10.076  166.187

 2hxt A    88 A H  -63.487  -41.764  177.917
 2hxt A    89 F H  -56.816  -49.990  178.584
 2hxt A    90 A H  -62.738  -42.927 -178.157

 2flh A    17 A H  -65.003  -43.567  179.028
 2flh A    18 L H  -66.753  -41.573  179.586
 2flh A    19 W H  -60.504  -46.431 -177.859

 3f3f A   137 R E -119.998  128.414  176.017
 3f3f A   138 L E -108.379  141.599  179.711
 3f3f A   139 Y E -129.458  150.527 -175.796

 3pj0 A   180 R L -124.866   43.835  178.769
 3pj0 A   181 L L  -65.259  -38.344 -171.954
 3pj0 A   182 W H  -60.092  -29.542 -164.042

 2gfn A   106 R H  -65.045  -51.211 -175.951
 2gfn A   107 V H  -68.780  -31.964  175.819
 2gfn A   108 F H  -64.842  -48.584 -178.810

 1h12 A    98 N H  -68.113  -35.004  174.915
 1h12 A    99 L H  -68.910  -47.685 -176.020
 1h12 A   100 W H  -65.821  -38.713  176.193

 1sq9 A   210 Q E -116.699  130.671  176.201
 1sq9 A   211 I E -108.875  132.394 -177.876
 1sq9 A   212 S E -132.381  164.414 -177.953

 2oqh A    81 K H  -71.901  -28.282 -173.073
 2oqh A    82 Q L -110.007   23.322 -169.564
 2oqh A    83 H L  -72.722  -16.130 -179.521

 1rm6 A   757 R H  -76.868  -35.575  177.261
 1rm6 A   758 I H  -67.557  -40.266  178.086
 1rm6 A   759 T H  -61.223  -41.772  177.212

 3e7a A   146 K H  -62.996  -37.644  175.217
 3e7a A   147 L H  -68.490  -36.623  173.249
 3e7a A   148 W H  -59.548  -40.639  176.558

 1yfs A   125 K H -105.268   14.895  179.703
 1yfs A   126 L E -107.562  134.416  175.162
 1yfs A   127 Y E -121.441  154.511  179.148

 1yrt A   348 R L  -68.798  -14.146 -178.228
 1yrt A   349 A L  -84.325  -17.365 -175.650
 1yrt A   350 Y L  -57.596  -47.374 -175.220

 2og9 A    97 K H  -63.179  -42.012  179.100
 2og9 A    98 L H  -65.241  -38.071  176.267
 2og9 A    99 W H  -58.098  -47.539  178.559

 3qxf A    54 N H  -65.115  -41.811  178.710
 3qxf A    55 I H  -67.397  -40.797  177.509
 3qxf A    56 L H  -64.464  -40.804 -179.065

 1sq9 A   356 G L  -61.088  149.443 -177.888
 1sq9 A   357 V E  -98.679  123.581 -175.950
 1sq9 A   358 F E  -76.628  -41.605 -169.918

 1lbv A   242 K L  -87.030  -33.086 -173.447
 1lbv A   243 L L  -83.448  -32.538 -168.134
 1lbv A   244 H H  -57.136  -46.081 -178.298

 1jix A   269 R H  -62.977  -29.997  179.920
 1jix A   270 V H  -57.867  -45.160 -177.564
 1jix A   271 W H  -85.017  -30.023  178.438

 2xij A   317 R H  -63.352  -43.164  179.805
 2xij A   318 L H  -61.349  -48.305 -175.858
 2xij A   319 W H  -63.601  -45.142  179.742

 1dof A    17 R L  -72.949   -5.784  178.396
 1dof A    18 L L  -88.071  -23.571 -168.036
 1dof A    19 F L -123.695   27.704  167.458

 1z3x A   173 Q H  -62.924  -40.352  177.606
 1z3x A   174 L H  -64.737  -45.747  177.726
 1z3x A   175 W H  -57.191  -45.556  178.688

 2ovl A    82 K H  -59.575  -47.121  179.366
 2ovl A    83 I H  -64.964  -40.791  179.722
 2ovl A    84 W H  -56.418  -47.237 -179.590

 2xhe A   280 D L  -67.136  -25.401  179.277
 2xhe A   281 I L  -76.601  -41.997  172.574
 2xhe A   282 W H  -56.819  -52.388  173.887

 2ziv B   333 R H  -66.820  -35.495  176.352
 2ziv B   334 I H  -65.082  -48.628  175.174
 2ziv B   335 Y H  -54.969  -49.764 -176.047

 1v5d A    99 G H  -72.110  -33.497  173.385
 1v5d A   100 L H  -65.009  -43.409  177.668
 1v5d A   101 F H  -66.592  -39.076  175.424

 1vsy 5   843 K H  -52.519  -38.005  179.542
 1vsy 5   844 I L  -72.234  -53.191 -176.876
 1vsy 5   845 L H  -57.447  -35.524 -177.907

 3pt1 A   231 K H  -67.084  -42.501  176.284
 3pt1 A   232 A H  -64.468  -39.335  176.332
 3pt1 A   233 W H  -59.618  -45.018  179.460

 1xo5 A   105 R H  -56.686  -45.135  179.341
 1xo5 A   106 I H  -59.434  -48.411 -176.072
 1xo5 A   107 F H  -68.786  -23.753  177.059

 1atg A   129 G L   77.873   29.655 -176.404
 1atg A   130 L L -109.561   -3.174 -174.881
 1atg A   131 L H  -63.766  -48.632 -178.907

 1le8 A    42 R H  -54.951  -46.383 -178.488
 1le8 A    43 V H  -65.877  -42.445  179.851
 1le8 A    44 W H  -57.916  -48.122 -175.995

 1r42 A   228 H H  -67.897  -39.108  178.402
 1r42 A   229 T H  -73.596  -29.336  179.580
 1r42 A   230 F H  -66.891  -40.270 -179.903

 1w85 B   174 K L  -69.740  -24.492 -171.198
 1w85 B   175 L L -100.006    3.377 -172.128
 1w85 B   176 Y L  -58.093  -59.423 -176.912

 3ogi B    33 R H  -66.657  -40.420  179.347
 3ogi B    34 M H  -67.301  -35.014  176.860
 3ogi B    35 W H  -62.225  -47.737  177.487

 3bjs A   119 G H  -64.889  -38.320  177.645
 3bjs A   120 A H  -57.986  -45.066  178.991
 3bjs A   121 W H  -66.346  -44.595 -176.854

 1f8e A   355 K L  -63.392  -25.889  176.522
 1f8e A   356 V L -113.714  161.855 -175.027
 1f8e A   357 W L  -95.526   -1.881 -173.578

 3fxg A   111 L H  -67.212  -42.917 -176.649
 3fxg A   112 L H  -62.438  -43.153  177.724
 3fxg A   113 F H  -63.572  -47.475 -177.706

 2y00 A    85 E H  -65.033  -41.143  176.694
 2y00 A    86 L H  -64.993  -45.310  178.898
 2y00 A    87 W H  -58.658  -43.301  177.786

 3kqr A   201 L L  -87.370  120.274 -175.228
 3kqr A   202 V L -123.433   -3.685 -174.938
 3kqr A   203 W L  -98.904   14.019  174.507

 3h12 A    83 Y H  -61.087  -49.551 -173.895
 3h12 A    84 L H  -65.163  -33.036  177.949
 3h12 A    85 W H  -60.014  -49.970 -177.422

 2opi A   182 R H  -57.847  -44.252  179.165
 2opi A   183 I H  -62.791  -46.624 -177.339
 2opi A   184 I H  -60.505  -44.993 -176.318

 3kcu A   112 K L  -52.142  -45.272 -170.838
 3kcu A   113 N L -110.455   14.586 -174.530
 3kcu A   114 W H  -61.360  -44.753 -177.653

 1byr A   143 D H  -57.895  -46.275  178.539
 1byr A   144 R H  -69.863  -42.284 -179.281
 1byr A   145 W H  -58.895  -44.779 -171.286

 3qwl A   223 R H  -69.685  -29.716  174.384
 3qwl A   224 V H  -74.523  -43.456 -176.103
 3qwl A   225 W H  -72.706  -16.616  166.545

 1vbv A    15 S L  -57.634  -34.035 -174.860
 1vbv A    16 L L -101.299  -46.818 -176.454
 1vbv A    17 L L  -79.764  -32.532  175.609

 1y79 1   240 K H  -62.869  -41.041  179.815
 1y79 1   241 L H  -66.047  -48.899  179.241
 1y79 1   242 F H  -58.274  -49.485 -177.398

 2uy1 A   385 R H  -75.372  -40.016  173.985
 2uy1 A   386 M H  -63.016  -41.968  176.095
 2uy1 A   387 W H  -60.500  -51.887 -178.745

 3cx5 I    46 K L  -96.016  -18.226 -177.564
 3cx5 I    47 L L  -72.128  149.970  179.126
 3cx5 I    48 W H  -57.535  -37.928  176.460

 3n4e A    73 V H  -69.418  -40.004 -175.486
 3n4e A    74 L H  -63.052  -44.114 -173.848
 3n4e A    75 L H  -79.845  -29.169  170.550

 2d7i A   319 K H  -54.954  -55.520 -168.155
 2d7i A   320 V H  -64.025  -41.094 -178.801
 2d7i A   321 W H  -72.010  -48.014 -168.571

 2dch X   190 R L  -72.982  -18.972 -176.634
 2dch X   191 L L -105.264  -25.549 -170.358
 2dch X   192 V H  -54.926  -44.110 -177.774

 3ekg A   105 R H  -65.011  -47.133  179.991
 3ekg A   106 I H  -61.136  -46.145 -179.391
 3ekg A   107 W H  -59.150  -47.177 -179.500

 3sjn A    82 R H  -63.247  -41.930  178.254
 3sjn A    83 L H  -62.703  -40.472  178.901
 3sjn A    84 W H  -61.553  -44.255  177.124

 3f14 A    20 A H  -68.208  -22.847 -168.038
 3f14 A    21 V L -125.590   13.463  174.214
 3f14 A    22 Y H  -57.706  -40.833 -176.377

 2vgl A   174 R H  -60.256  -46.090 -177.501
 2vgl A   175 L H  -69.203  -30.695  173.975
 2vgl A   176 Y H  -64.539  -41.083  179.750

 2gdq A    80 S H  -65.258  -49.992 -175.381
 2gdq A    81 L H  -59.955  -44.975 -179.742
 2gdq A    82 V H  -65.617  -42.614  177.947

 2w7n A    57 R H  -60.017  -46.736 -178.626
 2w7n A    58 V H  -75.617  -38.163  176.100
 2w7n A    59 W H  -60.289  -42.755  179.265

 1nkz A     5 K L  -97.531    6.187 -177.318
 1nkz A     6 I H  -65.014  -24.528 -173.432
 1nkz A     7 W H  -84.289    2.500  171.192

 2x97 A   203 D H  -64.232  -46.469  178.435
 2x97 A   204 I H  -64.711  -46.324  178.015
 2x97 A   205 F H  -55.010  -46.412 -178.323

 2qgy A    84 S H  -68.417  -30.805  170.511
 2qgy A    85 F H  -62.666  -51.626  178.648
 2qgy A    86 Y H  -54.548  -44.767 -178.368

 1wzz A    69 S H  -59.983  -46.445 -177.452
 1wzz A    70 M H  -68.090  -38.681 -179.944
 1wzz A    71 W H  -65.943  -45.280 -179.909

 3nxq A   213 H H  -59.909  -42.597 -179.844
 3nxq A   214 L H  -64.276  -47.247 -174.447
 3nxq A   215 Y H  -63.132  -38.731 -178.757

 1uze A   199 R H  -62.371  -44.417  179.378
 1uze A   200 L H  -60.861  -42.075  178.727
 1uze A   201 F H  -61.200  -46.397 -177.200

 1rvk A    80 R H  -62.772  -44.687  179.801
 1rvk A    81 L H  -67.326  -37.984  178.962
 1rvk A    82 W H  -61.949  -47.249 -178.427

 1ku9 A    30 A H  -61.558  -45.390 -178.899
 1ku9 A    31 V H  -64.396  -40.232  175.786
 1ku9 A    32 Y H  -61.130  -36.489  177.729

 2wwx B    35 K H  -61.562  -40.210  179.451
 2wwx B    36 L H  -64.670  -43.385  176.224
 2wwx B    37 W H  -61.056  -41.681  177.870

 3nw0 B   120 E H  -49.278  -46.905  178.994
 3nw0 B   121 A H  -71.492  -49.959 -171.488
 3nw0 B   122 W H  -50.768  -50.017  179.528

 1s4k A   102 K H  -65.845  -38.431  175.932
 1s4k A   103 I H  -65.108  -45.014  176.554
 1s4k A   104 Y H  -57.717  -48.507 -176.719

 2ds2 B    47 R H  -64.217  -37.356  178.339
 2ds2 B    48 L H  -54.967  -55.763 -174.012
 2ds2 B    49 F H  -74.232  -31.478  174.517

 2v0c A   690 R H  -65.034  -39.033  175.017
 2v0c A   691 I H  -63.099  -51.490 -177.961
 2v0c A   692 Y H  -59.431  -47.518 -176.092

 1lgh A     8 K H  -68.214  -14.998  177.351
 1lgh A     9 I H  -56.870  -29.982 -177.686
 1lgh A    10 W H  -84.799   -0.009  167.673

 2nql A   100 A H  -68.761  -39.475  177.147
 2nql A   101 V H  -62.687  -45.613  176.995
 2nql A   102 Y H  -57.507  -50.038 -176.816

 2bpo A   621 Q H  -65.571  -41.008  179.641
 2bpo A   622 V H  -65.255  -46.315  179.849
 2bpo A   623 F H  -60.025  -43.690  179.481

 3ie5 A    24 R H  -82.729  -47.403 -176.976
 3ie5 A    25 L H  -65.074  -39.759 -177.181
 3ie5 A    26 F H  -65.008  -38.528  176.390

 3g43 E    36 K H  -59.849  -41.712 -179.322
 3g43 E    37 I H  -67.901  -35.843  173.142
 3g43 E    38 W H  -59.684  -47.304 -179.107

 1u4g A   249 E H  -55.762  -45.452 -177.840
 1u4g A   250 V H  -65.509  -35.219 -177.947
 1u4g A   251 F H  -76.916  -32.398  177.481

 3g1m A   225 H H  -60.784  -44.007  179.313
 3g1m A   226 I H  -64.810  -43.350  178.340
 3g1m A   227 W H  -57.688  -54.537 -171.178

 2ozt A   317 R H  -64.788  -45.064  178.690
 2ozt A   318 L H  -60.952  -41.726  177.989
 2ozt A   319 W H  -66.182  -48.722 -175.925

 1ddg A   313 E H  -69.657  -33.118  177.841
 1ddg A   314 L H  -59.139  -45.619  179.471
 1ddg A   315 W H  -68.039  -34.623  177.841

 1f20 A   372 S H  -58.220  -47.187 -178.223
 1f20 A   373 V H  -62.418  -45.900 -179.552
 1f20 A   374 Y H  -58.134  -52.167 -176.431

 3io2 A    62 Q H  -83.133  -43.271 -172.952
 3io2 A    63 L H  -66.564  -29.623  175.612
 3io2 A    64 I H  -72.998  -27.990  175.405

 3go2 A    67 R H  -57.620  -52.107  177.904
 3go2 A    68 F H  -55.002  -48.895 -177.857
 3go2 A    69 F H  -56.886  -49.307 -178.124

 2vq5 A    43 D H  -63.251  -40.165  179.057
 2vq5 A    44 I H  -67.557  -48.548 -177.503
 2vq5 A    45 W H  -63.103  -35.790  179.694

 1kwf A    83 D H  -64.550  -36.718  179.108
 1kwf A    84 L H  -63.308  -45.974 -177.366
 1kwf A    85 Y H  -73.461  -28.513  171.985

 3n0r A    82 A H  -62.107  -33.021 -178.332
 3n0r A    83 I H  -78.425  -52.468 -162.787
 3n0r A    84 W H -106.943  -31.273 -164.543

 2okc A    15 K H  -59.405  -40.889  179.163
 2okc A    16 V H  -64.775  -46.374 -175.771
 2okc A    17 W H  -64.630  -37.761  179.912

 3ll8 A   160 R H  -62.751  -40.224  176.996
 3ll8 A   161 V H  -67.493  -40.121  174.831
 3ll8 A   162 Y H  -58.755  -52.433 -177.732

 3hyi A    61 R H  -65.736  -43.188  177.826
 3hyi A    62 L H  -59.194  -41.095 -179.965
 3hyi A    63 L H  -65.145  -44.900  177.301

 2pod A    65 R H  -64.897  -42.789  178.950
 2pod A    66 H H  -65.379  -42.419  177.933
 2pod A    67 A H  -57.322  -42.402  176.811

 3kz9 A   113 K H  -59.830  -41.798  179.099
 3kz9 A   114 V H  -66.288  -45.487 -178.940
 3kz9 A   115 W H  -58.019  -47.486 -177.777

 3ofh A    31 S H  -61.453  -43.821  177.873
 3ofh A    32 L H  -65.034  -37.242  177.390
 3ofh A    33 W H  -61.894  -47.899 -178.739

 3ofg A    37 Q H  -74.960  -38.073  173.893
 3ofg A    38 I H  -61.534  -43.852  178.443
 3ofg A    39 W H  -66.830  -37.149  173.850

 3g07 A   205 R H  -66.045  -40.744  176.315
 3g07 A   206 I H  -55.396  -48.628  177.954
 3g07 A   207 Y H  -57.776  -46.721 -179.508

 1yj5 A   375 R H  -59.778  -44.278  177.793
 1yj5 A   376 L H  -67.811  -40.617 -176.494
 1yj5 A   377 Y H  -63.152  -40.595 -174.832

 3bjd A   321 A H  -65.001  -38.949  176.787
 3bjd A   322 I H  -61.461  -47.116 -179.116
 3bjd A   323 W H  -59.831  -45.119  178.906

 2q1z A    64 T H  -65.260  -37.299  175.797
 2q1z A    65 V H  -58.520  -44.407  177.832
 2q1z A    66 W H  -62.374  -48.547 -172.242

 2np5 A   104 H H  -59.489  -55.129 -173.933
 2np5 A   105 V H  -72.648  -31.632  177.416
 2np5 A   106 M H  -64.479  -48.633  177.735

 2efe A    91 K H  -79.993  -33.932 -176.618
 2efe A    92 L H  -95.019   -1.417 -166.071
 2efe A    93 F H  -48.927  -54.562 -166.766

 3fg1 A   496 A H  -60.030  -45.849 -179.868
 3fg1 A   497 L H  -69.940  -36.815  176.473
 3fg1 A   498 W H  -56.615  -49.056 -177.438

 2p09 A    18 R H  -64.029  -50.028 -177.618
 2p09 A    19 I H  -57.865  -43.730  179.069
 2p09 A    20 Y H  -61.896  -39.146 -169.684

 2ond A   242 E H  -65.407  -33.578 -178.815
 2ond A   243 I H  -66.760  -37.431  173.441
 2ond A   244 W H  -66.795  -41.988  178.057

 1ujn A    72 K H  -60.006  -47.991 -177.787
 1ujn A    73 V H  -64.475  -42.749  176.865
 1ujn A    74 L H  -59.001  -41.919  178.819

 2qim A    18 K H  -67.217  -40.954  179.231
 2qim A    19 L H  -65.026  -43.391  177.066
 2qim A    20 Y H  -58.831  -46.339  177.270

 3fwb B    26 R H  -68.109  -45.013  173.390
 3fwb B    27 L H  -56.570  -46.720 -179.772
 3fwb B    28 Y H  -54.524  -46.730 -175.902

 2v2f F   353 K H  -69.045  -37.515  179.751
 2v2f F   354 V H  -64.685  -48.261  173.729
 2v2f F   355 Y H  -58.650  -47.812 -176.620

 2gl5 A    76 K H  -61.359  -43.894 -178.849
 2gl5 A    77 I H  -63.863  -44.776  179.536
 2gl5 A    78 W H  -60.254  -49.649  179.740

 2ww4 A   120 H H  -77.282  -39.663 -177.929
 2ww4 A   121 L H  -68.633  -42.115  179.005
 2ww4 A   122 W H  -78.773  -16.666 -178.100

 3mqt A    80 A H  -62.081  -46.094 -175.907
 3mqt A    81 N H  -61.178  -45.404  178.577
 3mqt A    82 Y H  -62.446  -48.409 -178.625

 3s1s A   840 L H  -65.681  -36.165  174.974
 3s1s A   841 L H  -63.157  -48.348  177.903
 3s1s A   842 W H  -62.769  -33.190 -179.635

 3m31 A   317 R H  -62.973  -42.137  178.585
 3m31 A   318 L H  -54.637  -60.013 -175.040
 3m31 A   319 W H  -75.908  -23.167  172.985

 3gd7 A   124 E H  -67.138  -32.634  175.857
 3gd7 A   125 I H  -65.087  -44.793  175.931
 3gd7 A   126 W H  -64.055  -35.695  177.860

 2qq6 A    68 R H  -62.880  -43.958 -177.280
 2qq6 A    69 L H  -62.025  -39.532 -179.155
 2qq6 A    70 Y H  -67.267  -45.202  178.397

 3nqx A   250 I H  -61.307  -38.084  173.391
 3nqx A   251 V H  -64.770  -44.370  177.567
 3nqx A   252 M H  -64.998  -41.330 -179.977

 3off A    32 K H  -62.570  -43.264  177.636
 3off A    33 L H  -61.165  -42.771  177.109
 3off A    34 W H  -62.252  -42.472  179.990

 2o6k A    62 D H  -66.772  -36.373  179.343
 2o6k A    63 L H  -65.917  -39.603  176.575
 2o6k A    64 Y H  -69.818  -39.128  174.356

 1ed1 A    84 V H  -63.852  -45.016  177.139
 1ed1 A    85 I H  -63.725  -38.690  177.667
 1ed1 A    86 W H  -59.748  -45.174  179.427

 2poz A    70 E H  -65.388  -45.870 -179.683
 2poz A    71 L H  -63.208  -40.474  178.114
 2poz A    72 W H  -62.196  -48.255 -179.848

 2ox4 A    72 A H  -64.991  -40.826 -178.784
 2ox4 A    73 I H  -67.226  -41.174  176.418
 2ox4 A    74 W H  -59.317  -49.306  179.069

 1y8q A    24 R H  -72.338  -10.035 -176.637
 1y8q A    25 L H -100.013  -49.400 -171.599
 1y8q A    26 W H -115.766    1.152  175.619

 2ar0 A    11 K H  -65.591  -35.521  177.870
 2ar0 A    12 L H  -70.003  -42.354  179.547
 2ar0 A    13 W H  -60.371  -38.197  175.387

 3gva A     9 K H  -67.940  -38.458  176.246
 3gva A    10 V H  -65.941  -43.760 -177.657
 3gva A    11 Y H  -65.451  -37.162  175.292

 3ls8 A   391 K H  -67.287  -37.682  179.771
 3ls8 A   392 L H  -64.496  -41.522  179.031
 3ls8 A   393 L H  -68.036  -39.466  179.348

 2olv A   588 F H  -73.529  -41.242  175.106
 2olv A   589 L H  -63.574  -46.102  176.147
 2olv A   590 Y H  -56.431  -50.423 -177.772

 2w8n A   429 Q H  -66.047  -36.601 -177.901
 2w8n A   430 I H  -59.562  -45.400  178.097
 2w8n A   431 W H  -63.362  -44.221  179.172

 1tq4 A   281 R H  -63.085  -41.429  175.897
 1tq4 A   282 I H  -62.282  -44.166  177.013
 1tq4 A   283 W H  -55.119  -48.726 -178.593

 3now A   230 R H  -68.690  -30.496  174.657
 3now A   231 I H  -64.700  -49.720  179.315
 3now A   232 Y H  -60.129  -36.499  177.814

 1otk A   162 K H  -72.511  -21.690 -174.384
 1otk A   163 L H  -99.380   -9.971 -174.056
 1otk A   164 W H  -61.837  -25.643 -176.542

 1fm4 A    17 R H  -73.892  -40.829 -179.613
 1fm4 A    18 M H  -68.212  -36.835  178.025
 1fm4 A    19 F H  -60.322  -50.249  179.936

 3hpa A   118 N H  -70.160  -50.426 -176.510
 3hpa A   119 L H  -65.371  -33.590  178.699
 3hpa A   120 Y H  -57.849  -35.050  179.737

 1tj7 A   118 K H  -64.749  -40.382  176.465
 1tj7 A   119 L H  -62.946  -41.105  177.520
 1tj7 A   120 W H  -64.655  -45.125 -177.737

 3jtg A    45 Q H  -64.598  -45.352  178.857
 3jtg A    46 L H  -64.943  -38.948  175.440
 3jtg A    47 W H  -62.791  -44.499  175.827

 3rcy A    73 L H  -63.603  -48.157 -178.038
 3rcy A    74 M H  -65.007  -34.991  172.564
 3rcy A    75 F H  -59.240  -49.089 -179.487

 1tw0 A    17 K H  -66.693  -42.668  179.650
 1tw0 A    18 L H  -64.335  -44.812  177.725
 1tw0 A    19 Y H  -56.293  -50.396 -178.844

 3ahq A   195 K H  -65.028  -41.057  177.749
 3ahq A   196 I H  -58.051  -51.603 -178.314
 3ahq A   197 W H  -65.108  -37.454  179.052

 2vqx A   291 Y H  -64.927  -39.991  178.278
 2vqx A   292 I H  -63.615  -45.112  177.143
 2vqx A   293 W H  -64.660  -36.868  178.866

 2p0m A   466 R H  -57.520  -45.913  179.992
 2p0m A   467 L H  -61.765  -46.838 -179.729
 2p0m A   468 W H  -55.630  -43.646 -177.843

 2wgk A   152 K H  -68.765  -34.539  175.407
 2wgk A   153 I H  -66.563  -40.337  176.974
 2wgk A   154 W H  -62.699  -29.972  177.959

 1wkb A   703 R H  -64.943  -40.325  174.888
 1wkb A   704 F H  -57.376  -48.500  179.316
 1wkb A   705 Y H  -56.459  -49.144 -177.135

 1ppj J    41 A H  -60.842  -47.030  178.785
 1ppj J    42 I H  -62.531  -44.987  178.417
 1ppj J    43 Y H  -58.248  -49.313 -177.038

 3q63 A    23 K H  -67.448  -41.645  174.473
 3q63 A    24 L H  -65.055  -42.736 -179.193
 3q63 A    25 W H  -55.948  -47.447 -177.889

 2qjj A    65 D H  -65.279  -42.288  178.891
 2qjj A    66 I H  -67.002  -39.972  176.516
 2qjj A    67 W H  -58.235  -49.002  178.815

 1tsj A    88 R H  -59.906  -50.017 -176.609
 1tsj A    89 L H  -69.768  -47.293 -179.179
 1tsj A    90 F H  -57.736  -50.787 -176.131

 3o8y A   494 L H  -58.218  -48.863 -177.247
 3o8y A   495 V H  -69.343  -40.355  175.572
 3o8y A   496 W H  -56.290  -47.393 -177.500

 2imh A   195 Q H  -62.590  -43.235  176.462
 2imh A   196 L H  -61.542  -43.715  178.357
 2imh A   197 Y H  -54.647  -49.999 -178.092

position:           11 neighbors:          200

 1qmy A    76 I H  -59.877  -45.383  179.391
 1qmy A    77 W H  -59.173  -41.897 -172.200
 1qmy A    78 N H  -70.000  -21.711 -177.981

 1e8y A   433 L H  -58.243  -47.038 -175.941
 1e8y A   434 W H  -75.861  -47.159  179.793
 1e8y A   435 H H  -52.104  -41.628  177.450

 1vsy 4   176 I H  -75.557  -59.640  164.030
 1vsy 4   177 W E  -46.913  140.343  177.418
 1vsy 4   178 S L   67.807   14.185  162.724

 2vcl A    23 I L  -75.763   -7.334 -175.183
 2vcl A    24 W L -100.949    6.545 -176.001
 2vcl A    25 Q H  -53.679  -35.110  179.491

 1ta3 A    99 L H  -63.254  -49.376 -170.941
 1ta3 A   100 W H  -70.359  -37.915 -175.811
 1ta3 A   101 N H  -82.124  -15.465 -174.568

 2vzc A   120 L H  -65.161  -38.026 -179.796
 2vzc A   121 Y H  -65.507  -41.822  178.095
 2vzc A   122 N H  -62.536  -36.185  175.586

 2g8m A   208 L E -108.330  129.019 -179.450
 2g8m A   209 W E  -64.073  140.653 -176.221
 2g8m A   210 S H  -54.394  -25.127 -174.975

 2gwd A   230 I H  -55.076  -39.110 -176.400
 2gwd A   231 W L  -66.320  -14.757  178.269
 2gwd A   232 T L  -88.855    2.600  175.168

 1y6i A   166 L H  -68.856  -34.347  177.088
 1y6i A   167 W H  -62.374  -43.047  176.459
 1y6i A   168 L H  -68.397  -40.029  179.110

 3pt1 A   232 A H  -64.468  -39.335  176.332
 3pt1 A   233 W H  -59.618  -45.018  179.460
 3pt1 A   234 E H  -61.249  -42.879  179.562

 1vhn A    43 L H  -68.714  -21.041  175.911
 1vhn A    44 M L  -84.997   -4.441 -179.861
 1vhn A    45 N L   62.480   38.103  178.576

 2uy1 A   386 M H  -63.016  -41.968  176.095
 2uy1 A   387 W H  -60.500  -51.887 -178.745
 2uy1 A   388 D H  -58.379  -45.163 -178.103

 3eu8 A   407 L H  -63.461  -41.163  174.474
 3eu8 A   408 W H  -55.362  -47.404 -177.418
 3eu8 A   409 K H  -63.290  -40.933 -179.175

 2wxf A   427 V H  -56.808  -49.682 -179.060
 2wxf A   428 W H  -65.953  -41.337  176.625
 2wxf A   429 K H  -53.700  -41.582 -176.390

 3nw0 B   121 A H  -71.492  -49.959 -171.488
 3nw0 B   122 W H  -50.768  -50.017  179.528
 3nw0 B   123 D H  -56.651  -37.902 -175.987

 3bjd A   322 I H  -61.461  -47.116 -179.116
 3bjd A   323 W H  -59.831  -45.119  178.906
 3bjd A   324 E H  -60.635  -45.053  179.257

 2qi9 A    52 V H  -75.706  -51.426 -162.407
 2qi9 A    53 W H  -92.203  -23.480 -173.386
 2qi9 A    54 Q H -108.065  -13.142 -179.148

 2o6k A    63 L H  -65.917  -39.603  176.575
 2o6k A    64 Y H  -69.818  -39.128  174.356
 2o6k A    65 E H  -53.722  -47.584  177.267

 1rjd A   289 I H  -64.453  -41.291  175.986
 1rjd A   290 F H  -54.832  -45.360 -174.732
 1rjd A   291 N H  -78.178  -39.258 -162.973

 1ddg A   314 L H  -59.139  -45.619  179.471
 1ddg A   315 W H  -68.039  -34.623  177.841
 1ddg A   316 R H  -56.150  -35.915  179.408

 1tzz A    96 V H  -65.930  -43.256  177.534
 1tzz A    97 W H  -56.852  -50.329  178.090
 1tzz A    98 A H  -58.649  -40.024 -178.033

 1f20 A   373 V H  -62.418  -45.900 -179.552
 1f20 A   374 Y H  -58.134  -52.167 -176.431
 1f20 A   375 R H  -63.027  -41.273  179.553

 1dc1 A   292 I H  -63.240  -46.564  177.250
 1dc1 A   293 W H  -56.966  -44.103 -179.858
 1dc1 A   294 D H  -60.071  -45.347 -179.907

 1pj5 A   669 L H  -61.534  -47.131  178.540
 1pj5 A   670 W H  -56.641  -49.769 -175.443
 1pj5 A   671 D H  -64.964  -39.044  178.550

 3cyj A    81 V H  -75.494  -39.408  179.397
 3cyj A    82 W H  -55.059  -45.474  178.595
 3cyj A    83 A H  -62.562  -42.305 -179.455

 2uy2 A   108 L H  -60.672  -42.058 -177.818
 2uy2 A   109 W H  -58.866  -43.616 -175.110
 2uy2 A   110 D H  -84.254  -24.731 -174.052

 2hqy A    36 S H  -69.543  -28.103 -179.456
 2hqy A    37 W L -102.325    9.655  175.440
 2hqy A    38 R H  -55.631  -37.524 -177.467

 1fnd A   258 L H  -64.423  -45.357 -177.156
 1fnd A   259 W H  -64.913  -36.146  175.338
 1fnd A   260 E H  -62.098  -39.853  178.645

 3kgb A   236 V E -119.433  124.920  178.280
 3kgb A   237 Y E  -65.368  145.993 -174.080
 3kgb A   238 L H  -60.295  -33.644 -175.853

 1i7k A   155 L H  -66.253  -27.526  179.742
 1i7k A   156 W L  -51.179  -32.484 -174.496
 1i7k A   157 K L  -60.592  -26.633  175.911

 3no1 A   102 L H  -65.357  -45.583 -176.607
 3no1 A   103 W H  -62.385  -43.022  179.308
 3no1 A   104 D H  -59.769  -44.051  178.879

 1z3x A   174 L H  -64.737  -45.747  177.726
 1z3x A   175 W H  -57.191  -45.556  178.688
 1z3x A   176 L H  -64.932  -36.769 -179.019

 1j3k C   272 V E -116.210  121.433 -175.871
 1j3k C   273 Y E  -68.264  142.319 -175.572
 1j3k C   274 N H  -56.014  -35.002 -174.512

 2y6e A    69 M H  -66.825  -28.017 -177.954
 2y6e A    70 W L -109.669   19.297  176.908
 2y6e A    71 S L  -78.446  -32.400 -176.406

 3o8y A   495 V H  -69.343  -40.355  175.572
 3o8y A   496 W H  -56.290  -47.393 -177.500
 3o8y A   497 E H  -66.080  -36.671  176.499

 2zwa A   312 L H  -65.099  -44.993  175.217
 2zwa A   313 W H  -53.916  -44.902 -179.243
 2zwa A   314 E H  -67.804  -29.815 -175.603

 1k8k C   168 I E -117.485  120.597  177.877
 1k8k C   169 F E -109.962  160.949  161.426
 1k8k C   170 S E  -89.000  128.011  170.559

 3nnb A   299 I L  -83.630  -36.343 -173.666
 3nnb A   300 Y L  -55.382  -42.301 -173.189
 3nnb A   301 N L  -90.007    0.840  178.959

 3fg1 A   497 L H  -69.940  -36.815  176.473
 3fg1 A   498 W H  -56.615  -49.056 -177.438
 3fg1 A   499 E H  -63.927  -41.013  178.671

 2bpo A   622 V H  -65.255  -46.315  179.849
 2bpo A   623 F H  -60.025  -43.690  179.481
 2bpo A   624 E H  -60.231  -46.162  179.293

 3flp A   168 V E -123.649  127.474  176.257
 3flp A   169 W E -113.986  151.152  176.455
 3flp A   170 D L  -89.330   22.753  178.366

 3nhe A    68 I H  -59.088  -45.528 -173.959
 3nhe A    69 W L  -89.119   13.621  168.639
 3nhe A    70 T L -123.395    6.396 -177.324

 2p0m A   467 L H  -61.765  -46.838 -179.729
 2p0m A   468 W H  -55.630  -43.646 -177.843
 2p0m A   469 E H  -60.901  -43.235  179.420

 2gum A   436 L H  -72.932  -37.783  177.436
 2gum A   437 W H  -64.014  -34.983 -178.752
 2gum A   438 N H  -66.298  -26.381  177.906

 1b5e A   217 V E -114.026  131.003  179.206
 1b5e A   218 Y E  -75.197  153.113 -176.820
 1b5e A   219 S H  -58.145  -29.310 -177.871

 3cc1 A   400 V L  -63.952  -43.165 -175.354
 3cc1 A   401 W L  -65.157  -40.995 -177.675
 3cc1 A   402 D L  -99.835   -0.747  175.946

 2og9 A    98 L H  -65.241  -38.071  176.267
 2og9 A    99 W H  -58.098  -47.539  178.559
 2og9 A   100 D H  -64.187  -40.089 -179.443

 2ijr A   105 I H  -74.666  -20.004  171.466
 2ijr A   106 Y H  -68.614  -40.000  175.214
 2ijr A   107 L H  -63.874  -31.102 -173.215

 3hj3 A   465 I E -126.257  130.457  177.696
 3hj3 A   466 Y E  -66.486  137.828 -174.147
 3hj3 A   467 E H  -62.547  -22.301 -178.312

 3odt A    88 L L  -73.179   -2.706  179.533
 3odt A    89 F L -117.409   12.588 -179.970
 3odt A    90 A L  -66.267  153.837  177.423

 3gc6 A    47 I H  -64.935  -43.994  179.181
 3gc6 A    48 R H  -65.656  -43.107  179.047
 3gc6 A    49 Q H  -64.980  -41.460  176.628

 1mus A   449 L H  -63.460  -43.815  178.283
 1mus A   450 W H  -62.213  -44.320 -179.345
 1mus A   451 E H  -59.600  -43.986  177.811

 3chv A   237 I L -112.466    4.963 -179.058
 3chv A   238 R E -121.622  151.170  170.317
 3chv A   239 L L  -94.308  -11.791  177.564

 1yrt A   349 A L  -84.325  -17.365 -175.650
 1yrt A   350 Y L  -57.596  -47.374 -175.220
 1yrt A   351 G L  -56.695  -49.785 -178.958

 2fe8 A   136 A H  -62.811  -39.629  177.456
 2fe8 A   137 Y H  -71.112  -38.242  174.771
 2fe8 A   138 Y H  -54.264  -42.517  178.330

 2gsj A   100 I H  -60.316  -44.340  179.682
 2gsj A   101 W H  -54.568  -48.427 -172.459
 2gsj A   102 N H  -77.718  -29.899 -166.228

 3cnx A    36 L H  -84.253  -12.882  179.916
 3cnx A    37 W E  -91.785  145.696 -172.438
 3cnx A    38 L L  -69.564  143.136  171.600

 1ty0 A   148 I L  -68.541  -15.227 -177.751
 1ty0 A   149 Y L -107.480   11.117  171.515
 1ty0 A   150 D L  -86.015  135.137 -177.970

 2ovl A    83 I H  -64.964  -40.791  179.722
 2ovl A    84 W H  -56.418  -47.237 -179.590
 2ovl A    85 Q H  -65.317  -39.544  176.779

 3awu A   222 L H  -66.071  -35.495  170.735
 3awu A   223 W H  -60.071  -46.422  179.120
 3awu A   224 A H  -61.146  -41.803  177.975

 3hbx A   289 I E -115.839  139.939  175.194
 3hbx A   290 W E -107.983  144.970 -176.475
 3hbx A   291 R L  -57.280  -52.123  175.867

 3k50 A    28 L L  -52.260  -47.260 -174.448
 3k50 A    29 W L -100.696   36.337 -176.281
 3k50 A    30 Y H  -57.564  -26.174  179.426

 2ond A   243 I H  -66.760  -37.431  173.441
 2ond A   244 W H  -66.795  -41.988  178.057
 2ond A   245 A H  -61.418  -43.242  179.954

 2xvp A   117 L H  -61.987  -38.528  177.214
 2xvp A   118 W H  -58.673  -46.110 -176.392
 2xvp A   119 G H  -75.008  -32.450 -172.346

 3lot A   265 L L  -84.982   -1.998 -172.338
 3lot A   266 Y E -110.174  144.996  168.718
 3lot A   267 I E  -94.150  -28.993  169.828

 2ze7 A   159 L H  -78.713  -23.361 -178.258
 2ze7 A   160 W L  -67.780  -15.101  174.666
 2ze7 A   161 N L  -64.984  -24.958 -179.232

 2c1w A    19 L H  -63.209  -32.786  179.323
 2c1w A    20 W H  -65.539  -49.323  176.304
 2c1w A    21 D H  -65.025  -26.083 -176.779

 3n4e A    74 L H  -63.052  -44.114 -173.848
 3n4e A    75 L H  -79.845  -29.169  170.550
 3n4e A    76 D H  -64.257  -43.251  175.488

 3e49 A   262 L L  -87.897   -2.412 -168.494
 3e49 A   263 W E -109.561  141.647  167.264
 3e49 A   264 I E -100.206  -19.969  176.007

 3a5v A   363 L L  -77.880  -29.365  176.538
 3a5v A   364 W L  -71.750  -41.124  178.872
 3a5v A   365 K L  -87.201  -11.021  177.552

 3mjo A    31 V H  -69.265  -39.855  174.356
 3mjo A    32 W H  -51.953  -53.712 -176.482
 3mjo A    33 D H  -64.486  -41.090 -179.285

 2okx A   549 T H  -61.398  -42.510  177.020
 2okx A   550 W H  -66.186  -40.335 -179.188
 2okx A   551 E H  -57.326  -48.808 -177.641

 2x9a A    35 I E -103.201  122.987  177.697
 2x9a A    36 Y E -102.153  146.719  178.026
 2x9a A    37 E E -110.731  142.477 -179.594

 1nqk A   142 L H  -62.468  -41.128  178.706
 1nqk A   143 L L  -69.494  -16.389  175.141
 1nqk A   144 Q L  -95.830   17.851  172.248

 3lo8 A   256 I H  -68.045  -44.474  179.164
 3lo8 A   257 F H  -65.210  -36.286  173.953
 3lo8 A   258 K H  -61.959  -43.404  178.323

 3icf A   156 I H  -64.088  -40.006  173.808
 3icf A   157 F H  -58.128  -46.868 -179.889
 3icf A   158 N H  -60.117  -36.658  175.302

 2h8e A    87 F L  -63.905  -39.107  169.271
 2h8e A    88 W E -136.382  160.884 -173.272
 2h8e A    89 L L  -74.267  -35.609 -174.994

 1jsd A   121 I H  -70.891  -23.553 -173.224
 1jsd A   122 W L  -79.681  145.656  173.900
 1jsd A   123 N L -103.483   11.199  177.922

 2nq2 A    58 I H  -66.312  -49.783 -171.954
 2nq2 A    59 F H  -70.389  -36.355 -165.587
 2nq2 A    60 Q H -101.821  -29.678 -172.842

 3kz3 A    16 I H  -64.954  -45.066  178.456
 3kz3 A    17 W H  -51.185  -50.958 -175.567
 3kz3 A    18 E H  -64.997  -29.461 -174.417

 3e02 A   262 L L  -84.999   -1.889 -170.111
 3e02 A   263 Y E -113.697  141.648  173.744
 3e02 A   264 S E  -88.585  -24.196  177.588

 1szn A   384 V L  -72.677  -25.810 -177.291
 1szn A   385 W L  -76.847  -44.369 -174.368
 1szn A   386 S L -103.079  -11.997 -174.783

 2qsb A    78 L H  -62.462  -45.299 -176.924
 2qsb A    79 Y H  -67.595  -32.206  176.107
 2qsb A    80 T H  -62.553  -46.783  176.847

 3pzw A   617 I H  -68.847  -38.845  173.615
 3pzw A   618 W H  -53.882  -50.277 -178.636
 3pzw A   619 A H  -65.051  -38.177  178.994

 3ei3 B   334 I E -117.378  120.065 -176.603
 3ei3 B   335 Y E -108.699  153.098  165.455
 3ei3 B   336 D E  -83.318  121.267 -174.566

 2o5v A   174 V L  -59.536  -32.840 -169.822
 2o5v A   175 W L -115.010   19.973 -175.875
 2o5v A   176 D H  -63.807  -41.480  179.755

 1f00 I   220 V H  -64.855  -47.981  178.701
 1f00 I   221 F H  -63.114  -37.085 -179.766
 1f00 I   222 K H  -62.312  -29.295 -176.014

 2bmw A   248 L H  -64.966  -44.732  179.089
 2bmw A   249 W H  -60.362  -43.174 -179.735
 2bmw A   250 Q H  -59.028  -39.285  175.977

 1ceo A   322 I L  -93.550  -29.999  177.173
 1ceo A   323 Y E -117.993  150.405  171.630
 1ceo A   324 N L  -77.791  174.113  179.842

 3qki A   543 L H  -63.357  -34.349  176.612
 3qki A   544 L L  -78.232  -14.250 -173.131
 3qki A   545 N L   59.013   44.341  177.803

 2gso A   101 V H  -60.001  -36.945 -172.382
 2gso A   102 W H  -74.351  -22.106  171.119
 2gso A   103 V H  -71.712  -42.812  173.890

 2okc A    16 V H  -64.775  -46.374 -175.771
 2okc A    17 W H  -64.630  -37.761  179.912
 2okc A    18 N H  -60.805  -45.048  178.670

 3kas A   633 V L  -68.862  -24.252  178.946
 3kas A   634 W L  -85.637   -0.553  175.530
 3kas A   635 D L -100.831   99.054 -176.187

 3nm8 A   237 I H  -59.607  -42.138  175.329
 3nm8 A   238 W H  -59.508  -48.381  179.962
 3nm8 A   239 A H  -58.155  -39.934  176.174

 1fch A   332 I H  -71.660  -41.940  178.893
 1fch A   333 W H  -59.283  -43.045  178.795
 1fch A   334 S H  -60.981  -49.831  179.405

 1jqo A   252 V L  -75.084  -40.410 -174.352
 1jqo A   253 W L  -54.987  -59.077 -178.568
 1jqo A   254 K L  -86.497   -1.201  178.141

 3nkq A   224 L H  -50.829  -41.534 -172.144
 3nkq A   225 W H  -66.970  -31.241  171.202
 3nkq A   226 I H  -73.994  -40.450  176.727

 3bjs A   120 A H  -57.986  -45.066  178.991
 3bjs A   121 W H  -66.346  -44.595 -176.854
 3bjs A   122 Q H  -59.022  -35.122  178.102

 1uas A   333 L L  -74.189  -27.455 -175.926
 1uas A   334 W L  -92.359  -32.511  176.575
 1uas A   335 A L  -89.356  -15.129 -178.931

 3f6y A    47 V H  -61.922  -46.144  178.811
 3f6y A    48 W H  -66.067  -40.000  177.056
 3f6y A    49 D H  -58.096  -45.611  178.202

 3iei A   284 L H  -54.501  -54.354  178.332
 3iei A   285 Y H  -55.545  -44.163 -178.528
 3iei A   286 N H  -65.882  -23.764 -175.977

 2qzg A    82 I H  -64.421  -37.257  177.019
 2qzg A    83 W H  -59.935  -43.540  176.674
 2qzg A    84 G H  -65.268  -41.215 -179.368

 2qtz A   477 V H  -62.100  -48.368 -179.176
 2qtz A   478 A H  -62.748  -44.010  179.008
 2qtz A   479 R H  -58.053  -47.399 -179.329

 1q87 A    42 I H  -64.999  -41.922  175.006
 1q87 A    43 W H  -54.984  -50.778 -179.415
 1q87 A    44 F H  -62.060  -37.873 -179.190

 3mmp F   446 V H  -78.493  -40.522  176.105
 3mmp F   447 Y H  -53.728  -50.273 -176.467
 3mmp F   448 L H  -65.019  -38.315 -179.460

 3k35 A    70 V H  -53.787  -50.244 -174.170
 3k35 A    71 W H  -78.230  -36.327  177.406
 3k35 A    72 T H  -60.723  -42.381  179.666

 2h5n A   108 L H  -64.004  -44.522  178.146
 2h5n A   109 W H  -63.656  -43.704 -179.346
 2h5n A   110 T H  -63.834  -41.636  177.834

 2gdq A    81 L H  -59.955  -44.975 -179.742
 2gdq A    82 V H  -65.617  -42.614  177.947
 2gdq A    83 R H  -58.055  -40.564  178.981

 1fo8 A   173 L H  -69.360  -46.842  178.822
 1fo8 A   174 W H  -57.897  -38.372  175.935
 1fo8 A   175 A H  -58.274  -29.497 -178.848

 3fxg A   112 L H  -62.438  -43.153  177.724
 3fxg A   113 F H  -63.572  -47.475 -177.706
 3fxg A   114 E H  -59.930  -39.360  178.862

 1mdl A    83 L H  -65.033  -45.395  179.022
 1mdl A    84 E H  -60.994  -41.923  179.279
 1mdl A    85 A H  -57.927  -45.026 -177.822

 1isi A    38 I H  -64.928  -40.658  175.060
 1isi A    39 W H  -61.203  -43.952 -179.513
 1isi A    40 E H  -60.008  -44.353  176.424

 1cnv A   105 L H  -60.950  -44.202  179.277
 1cnv A   106 H H  -59.953  -51.137 -168.301
 1cnv A   107 T H  -63.657  -42.661 -160.948

 1r12 A    37 L H  -66.021  -38.463  176.168
 1r12 A    38 W H  -63.620  -40.991  177.918
 1r12 A    39 K H  -59.594  -46.838  177.518

 2rc5 A   259 V H  -60.796  -43.811  179.739
 2rc5 A   260 K H  -67.146  -36.879  175.518
 2rc5 A   261 K H  -60.201  -39.694  176.590

 3sjn A    83 L H  -62.703  -40.472  178.901
 3sjn A    84 W H  -61.553  -44.255  177.124
 3sjn A    85 N H  -63.883  -38.024  176.841

 1z72 A    27 D H  -66.842  -35.094  178.109
 1z72 A    28 W H  -59.897  -51.656  179.433
 1z72 A    29 Q H  -61.257  -44.667 -178.932

 3h12 A    84 L H  -65.163  -33.036  177.949
 3h12 A    85 W H  -60.014  -49.970 -177.422
 3h12 A    86 H H  -73.889  -31.806  175.814

 2eg9 A    54 I H  -63.591  -42.329  177.211
 2eg9 A    55 L H  -61.587  -45.639 -179.129
 2eg9 A    56 S H  -61.684  -49.326  177.972

 2j7u A   547 V H  -64.996  -40.298  178.335
 2j7u A   548 W H  -57.480  -48.069  177.201
 2j7u A   549 N H  -59.979  -45.820 -179.374

 2qgy A    85 F H  -62.666  -51.626  178.648
 2qgy A    86 Y H  -54.548  -44.767 -178.368
 2qgy A    87 N H  -64.283  -42.138  179.168

 2gag A   795 V H  -67.169  -42.081  177.593
 2gag A   796 W H  -55.423  -48.057 -178.944
 2gag A   797 E H  -65.528  -38.816  177.581

 2e52 A   192 L H  -65.144  -47.847 -177.277
 2e52 A   193 W H  -69.991  -20.374 -177.606
 2e52 A   194 N L  -97.640    8.006 -172.752

 3nt1 A    67 V H  -67.912  -40.370  179.965
 3nt1 A    68 W H  -67.795  -31.472  176.281
 3nt1 A    69 N H  -62.601  -37.875  173.431

 1ja1 A   560 L H  -62.677  -41.677  177.385
 1ja1 A   561 W H  -60.087  -41.550  177.028
 1ja1 A   562 K H  -59.777  -45.411 -179.692

 2aja A    25 L H  -73.801  -35.037  175.977
 2aja A    26 W H  -53.227  -34.985 -177.698
 2aja A    27 E H  -89.547  -44.975 -168.011

 2hxt A    89 F H  -56.816  -49.990  178.584
 2hxt A    90 A H  -62.738  -42.927 -178.157
 2hxt A    91 R H  -62.539  -32.166  178.829

 3ekg A   106 I H  -61.136  -46.145 -179.391
 3ekg A   107 W H  -59.150  -47.177 -179.500
 3ekg A   108 D H  -57.831  -43.380  179.504

 3gd7 A   125 I H  -65.087  -44.793  175.931
 3gd7 A   126 W H  -64.055  -35.695  177.860
 3gd7 A   127 K H  -55.121  -58.599 -179.889

 1wkb A   805 L H  -67.035  -33.502  176.197
 1wkb A   806 W H  -59.626  -39.644  176.585
 1wkb A   807 E H  -66.243  -39.367  178.068

 2pg0 A    46 F H  -68.946  -39.731  174.012
 2pg0 A    47 W H  -60.410  -42.004  179.494
 2pg0 A    48 A H  -63.409  -41.493 -179.772

 1h12 A    99 L H  -68.910  -47.685 -176.020
 1h12 A   100 W H  -65.821  -38.713  176.193
 1h12 A   101 R H  -55.339  -46.108  179.417

 1flo A   153 I H  -61.707  -44.923 -176.718
 1flo A   154 W H  -69.692  -30.033  174.553
 1flo A   155 E H  -70.962  -40.012  173.893

 3cih A   314 I H  -61.161  -45.711  179.401
 3cih A   315 W H  -64.436  -43.443  179.555
 3cih A   316 E H  -62.610  -44.280  178.157

 2nql A   101 V H  -62.687  -45.613  176.995
 2nql A   102 Y H  -57.507  -50.038 -176.816
 2nql A   103 D H  -58.819  -40.703  176.688

 1wkb A   704 F H  -57.376  -48.500  179.316
 1wkb A   705 Y H  -56.459  -49.144 -177.135
 1wkb A   706 E H  -65.003  -41.009 -179.467

 3ecq A   844 L H  -53.645  -48.114 -176.398
 3ecq A   845 F H  -79.802  -26.326 -177.749
 3ecq A   846 A H  -66.552  -43.465 -166.541

 3g9r A     8 L H  -63.729  -44.754 -178.863
 3g9r A     9 W H  -64.123  -36.378  177.516
 3g9r A    10 N H  -71.170  -43.040 -179.643

 3iay A   398 L H  -60.041  -23.089  175.667
 3iay A   399 L H  -65.430  -45.675  179.084
 3iay A   400 Q H  -69.040  -40.947  175.402

 3dt5 A   101 L H  -54.288  -48.892 -178.157
 3dt5 A   102 W H  -65.160  -41.809  179.021
 3dt5 A   103 E H  -58.187  -47.551  177.539

 2dla A   172 I H  -77.698  -46.395  179.999
 2dla A   173 W H  -57.883  -33.829 -179.313
 2dla A   174 S H  -60.913  -24.973  176.607

 3ego A   178 L H  -69.699  -44.078 -174.992
 3ego A   179 T H  -72.747  -25.431  178.446
 3ego A   180 G H  -64.997  -31.842  176.959

 1jk0 B    45 I H  -60.443  -43.737 -179.703
 1jk0 B    46 W H  -63.240  -41.549  177.951
 1jk0 B    47 A H  -60.362  -41.243  176.544

 3lwf A   122 L H  -60.135  -44.946  179.838
 3lwf A   123 W H  -66.106  -41.621  179.588
 3lwf A   124 T H  -61.159  -43.365 -179.808

 1yx2 A   210 I H  -63.232  -38.948  175.004
 1yx2 A   211 W H  -52.958  -50.041 -176.832
 1yx2 A   212 K H  -65.207  -39.501  179.872

 3no6 A    33 I H  -73.279  -40.678  178.716
 3no6 A    34 I H  -64.388  -34.249  174.470
 3no6 A    35 D H  -59.810  -42.790  175.309

 1oc2 A   237 V H  -61.255  -48.451 -178.362
 1oc2 A   238 W H  -61.300  -44.507  177.504
 1oc2 A   239 A H  -54.994  -46.478  179.120

 1wos A   206 V H  -65.884  -40.992  177.110
 1wos A   207 W H  -55.647  -50.309 -179.155
 1wos A   208 D H  -61.744  -42.707  178.616

 1ks9 A   173 L H  -64.972  -48.657 -174.649
 1ks9 A   174 W H  -70.020  -20.340  178.278
 1ks9 A   175 R H  -65.838  -44.384  177.707

 2p3x A   278 M H  -64.724  -35.026  173.127
 2p3x A   279 W H  -62.256  -47.032  177.248
 2p3x A   280 N H  -54.251  -50.612 -178.789

 1cja A     4 L H  -54.638  -50.472 -176.484
 1cja A     5 W H  -62.581  -39.076 -179.373
 1cja A     6 E H  -63.898  -44.626  179.493

 1v5v A   230 V H  -65.291  -41.022  175.676
 1v5v A   231 W H  -52.663  -52.873 -176.141
 1v5v A   232 E H  -73.112  -30.313  179.712

 3jqq A   270 F H  -61.170  -46.455  179.794
 3jqq A   271 L H  -62.355  -40.483  178.951
 3jqq A   272 N H  -59.931  -45.141 -179.941

 2b9h A   347 I H  -66.392  -43.092  173.608
 2b9h A   348 W H  -50.252  -47.280 -177.988
 2b9h A   349 N H  -61.565  -37.655  178.534

 1evl A    32 I H  -62.679  -42.804  176.407
 1evl A    33 F H  -53.486  -50.119 -173.192
 1evl A    34 R H  -75.085  -29.912  177.319

 1wzz A    70 M H  -68.090  -38.681 -179.944
 1wzz A    71 W H  -65.943  -45.280 -179.909
 1wzz A    72 M H  -63.717  -41.374  178.708

 3pc7 A    75 I H  -56.689  -46.245  179.499
 3pc7 A    76 W H  -66.243  -38.411 -179.704
 3pc7 A    77 A H  -61.720  -43.790  179.514

 2ivs A   281 M H  -64.978  -41.553  179.244
 2ivs A   282 Y H  -65.736  -39.902  176.739
 2ivs A   283 R H  -60.623  -39.277  175.339

 2ct8 A   405 I H  -62.156  -45.328  179.551
 2ct8 A   406 L H  -65.079  -37.314  176.523
 2ct8 A   407 K H  -61.097  -48.176  177.988

 3nxq A   214 L H  -64.276  -47.247 -174.447
 3nxq A   215 Y H  -63.132  -38.731 -178.757
 3nxq A   216 Q H  -60.015  -28.424 -178.654

 3mu7 A    96 L H  -62.041  -44.246 -177.586
 3mu7 A    97 H H  -58.209  -54.229 -169.011
 3mu7 A    98 K H  -72.374  -34.977 -166.397

 2ftx B    58 I H  -62.075  -45.721 -179.139
 2ftx B    59 W H  -65.394  -35.296  175.541
 2ftx B    60 E H  -62.662  -45.494 -178.604

 3g1m A   226 I H  -64.810  -43.350  178.340
 3g1m A   227 W H  -57.688  -54.537 -171.178
 3g1m A   228 V H  -66.991  -42.686  179.933

 3pas A    59 T H  -67.853  -39.995  176.580
 3pas A    60 F H  -62.731  -41.967  176.710
 3pas A    61 Y H  -67.467  -37.878  174.061

 2eab A   515 V H  -62.751  -48.058  179.644
 2eab A   516 Y H  -61.353  -36.549  179.805
 2eab A   517 E H  -55.839  -29.242  177.304

 1g9g A   528 M H  -64.570  -45.960 -179.313
 1g9g A   529 W H  -61.149  -40.981 -169.750
 1g9g A   530 N H  -80.810  -39.698 -162.430

 3ahn A   448 A H  -62.477  -45.405  176.663
 3ahn A   449 W H  -59.339  -45.237  179.668
 3ahn A   450 R H  -54.335  -48.422  178.812

 1wu4 A    91 I H  -68.433  -47.687 -178.294
 1wu4 A    92 W H  -62.136  -40.013  178.923
 1wu4 A    93 N H  -61.707  -51.688  178.913

 3c18 A   176 V H  -61.719  -43.551 -170.128
 3c18 A   177 W H  -73.381  -26.355  171.488
 3c18 A   178 E H  -65.542  -39.017  171.876

 1r42 A   229 T H  -73.596  -29.336  179.580
 1r42 A   230 F H  -66.891  -40.270 -179.903
 1r42 A   231 E H  -55.084  -40.673 -178.533

 1rvk A    81 L H  -67.326  -37.984  178.962
 1rvk A    82 W H  -61.949  -47.249 -178.427
 1rvk A    83 Q H  -66.435  -35.696  178.650

 2bde A   156 I H  -63.128  -45.065  178.341
 2bde A   157 A H  -56.657  -47.206 -178.753
 2bde A   158 Q H  -65.943  -40.257  179.883

 3qxf A    55 I H  -67.397  -40.797  177.509
 3qxf A    56 L H  -64.464  -40.804 -179.065
 3qxf A    57 D H  -59.516  -50.034  178.980

 3jrt A    70 I H  -61.140  -45.086  179.094
 3jrt A    71 W H  -62.484  -41.860  179.899
 3jrt A    72 R H  -63.081  -41.471  179.739

 1udd A    16 I H  -63.992  -41.738 -178.687
 1udd A    17 W H  -69.478  -31.896  172.413
 1udd A    18 K H  -60.044  -44.739  176.674

 2y6u A    67 V H  -69.905  -13.431 -175.475
 2y6u A    68 W H  -97.897   -9.861 -178.103
 2y6u A    69 E H  -61.959  -34.992  174.678

 2vob A   519 I H  -65.322  -39.280  175.699
 2vob A   520 Y H  -65.173  -41.379  178.083
 2vob A   521 H H  -61.435  -43.286 -175.521

 3mvu A    20 A H  -54.269  -38.533  178.589
 3mvu A    21 W H  -57.842  -37.871  179.231
 3mvu A    22 R H  -64.898  -45.736  177.131

 3fga B   316 Y H  -56.976  -32.119 -176.169
 3fga B   317 W H  -66.468  -20.914 -178.803
 3fga B   318 N H  -87.684   10.669  175.202

 3oz6 A   367 V H  -68.989  -39.884  178.964
 3oz6 A   368 Y H  -64.492  -30.678  173.741
 3oz6 A   369 S H  -65.957  -39.725  175.627

 3h6e A    53 T H  -58.891  -42.512  176.848
 3h6e A    54 G H  -56.407  -42.521  176.546
 3h6e A    55 R H  -59.325  -57.638  179.244

 2d5b A   407 A H  -64.142  -43.968 -178.057
 2d5b A   408 M H  -75.389  -25.070  172.230
 2d5b A   409 A H  -60.936  -40.074  174.032

 2ar0 A    12 L H  -70.003  -42.354  179.547
 2ar0 A    13 W H  -60.371  -38.197  175.387
 2ar0 A    14 K H  -54.742  -39.461  178.834

 1fvr A   270 V H  -68.132  -40.377  179.498
 1fvr A   271 Y H  -65.602  -40.824  179.094
 1fvr A   272 D H  -58.573  -41.031  176.966

 1wzu A   267 I H  -62.663  -45.983  176.909
 1wzu A   268 Y H  -58.888  -49.682 -176.635
 1wzu A   269 E H  -67.167  -32.257  178.476

 2of3 A   242 M H  -52.208  -49.415 -177.216
 2of3 A   243 W H  -62.053  -40.292 -179.805
 2of3 A   244 K H  -64.999  -44.138  178.797

 1v5d A   100 L H  -65.009  -43.409  177.668
 1v5d A   101 F H  -66.592  -39.076  175.424
 1v5d A   102 K H  -52.553  -46.454  178.589

 3aez A   272 I H  -61.252  -42.658  175.816
 3aez A   273 W H  -58.498  -47.355 -170.344
 3aez A   274 R H  -71.616  -30.907 -170.056

 3nkq A   672 V H  -74.108  -47.424 -175.541
 3nkq A   673 W H  -62.563  -41.877 -178.817
 3nkq A   674 T H  -65.277  -45.070  175.581

 1ssq A     5 V H  -59.883  -51.827 -179.751
 1ssq A     6 W H  -64.970  -36.863  178.613
 1ssq A     7 Q H  -66.312  -40.270  176.484

 3mc4 A    32 I H  -63.746  -56.774 -178.536
 3mc4 A    33 W H  -66.223  -39.139  179.041
 3mc4 A    34 H H  -60.001  -45.004  177.264

 3h63 A   152 M H  -66.408  -37.912  175.022
 3h63 A   153 Y H  -61.094  -43.708  177.937
 3h63 A   154 E H  -58.423  -40.599  176.361

 1rtw A    13 I H  -75.248  -44.900 -175.562
 1rtw A    14 W H  -62.998  -35.635  179.632
 1rtw A    15 R H  -59.827  -25.317 -174.222

 1vlo A   219 F H  -64.235  -42.697  174.655
 1vlo A   220 W H  -53.300  -51.636  178.902
 1vlo A   221 R H  -58.214  -44.132  178.828

 3ct5 A    21 I H  -64.968  -40.668  179.032
 3ct5 A    22 L H  -57.172  -47.686  177.083
 3ct5 A    23 N H  -63.007  -44.899 -179.313

 2ghi A   250 M H  -59.970  -49.125 -179.831
 2ghi A   251 W H  -55.990  -46.947 -177.482
 2ghi A   252 N H  -65.620  -37.045  178.492

 1ei6 A   108 I H  -65.049  -34.628  176.894
 1ei6 A   109 L H  -54.982  -51.114 -175.762
 1ei6 A   110 A H  -61.624  -41.111 -177.980

 3mkc A    86 I H  -65.129  -39.989  177.225
 3mkc A    87 W H  -56.250  -48.308  179.798
 3mkc A    88 D H  -66.339  -37.630  179.786

 3mqt A    81 N H  -61.178  -45.404  178.577
 3mqt A    82 Y H  -62.446  -48.409 -178.625
 3mqt A    83 N H  -61.469  -36.636  177.354

 2gfo A   123 L H  -74.303  -35.907 -178.555
 2gfo A   124 W H  -80.476  -18.140  177.065
 2gfo A   125 T H  -50.523  -42.274  179.566

position:           12 neighbors:          200

 3p97 A   126 W H  -56.740  -23.441 -167.897
 3p97 A   127 N H  -74.290  -12.987  177.039
 3p97 A   128 I H -107.799   13.454 -179.978

 3hkl A   113 W H  -53.417  -55.880 -168.107
 3hkl A   114 L H  -63.399  -41.062  177.590
 3hkl A   115 A H  -65.010  -42.234  178.864

 3nng A    89 Y H -100.081    4.861  175.452
 3nng A    90 N E  -64.550  148.290 -176.304
 3nng A    91 L L  -60.976  126.903 -174.741

 1c4q A    34 A L  -62.928  -28.077 -175.310
 1c4q A    35 N L  -64.630  -25.096 -172.374
 1c4q A    36 L H  -83.886  -13.792 -173.220

 1qmy A    77 W H  -59.173  -41.897 -172.200
 1qmy A    78 N H  -70.000  -21.711 -177.981
 1qmy A    79 I H -114.828   13.672 -173.207

 1flo A   154 W H  -69.692  -30.033  174.553
 1flo A   155 E H  -70.962  -40.012  173.893
 1flo A   156 I H  -61.231  -41.995  178.420

 2okx A   383 W H  -93.374  -18.613 -176.206
 2okx A   384 V E  -82.376  113.479 -176.898
 2okx A   385 K E -121.812  145.169  177.899

 2e52 A   193 W H  -69.991  -20.374 -177.606
 2e52 A   194 N L  -97.640    8.006 -172.752
 2e52 A   195 F H  -53.417  -45.778 -176.052

 2qyv A   474 W H  -58.155  -45.334  179.571
 2qyv A   475 K H  -61.969  -41.260  179.777
 2qyv A   476 V H  -67.959  -44.043 -178.701

 2xmx A   102 Y H  -75.989  -47.862 -165.683
 2xmx A   103 H H  -91.672  -36.000 -164.866
 2xmx A   104 F H -116.703   25.308  176.440

 2h5n A   109 W H  -63.656  -43.704 -179.346
 2h5n A   110 T H  -63.834  -41.636  177.834
 2h5n A   111 L H  -58.104  -53.951  179.985

 2qx5 A    79 W H  -70.337  -28.882  170.042
 2qx5 A    80 K H  -65.367  -37.729  173.997
 2qx5 A    81 I H  -60.525  -48.983  179.869

 3mru A   476 W H  -62.774  -38.605 -178.530
 3mru A   477 D H  -63.288  -42.551  177.065
 3mru A   478 Q H  -70.870  -38.825  178.656

 3cx5 C   327 F H  -73.148  -24.940  170.415
 3cx5 C   328 I H  -62.828  -45.173  176.540
 3cx5 C   329 F H  -62.911  -45.431  179.362

 3i28 A   342 W H  -61.966  -42.060 -177.734
 3i28 A   343 Y H  -78.971  -28.064  172.566
 3i28 A   344 M H  -59.009  -41.976  177.117

 2o8s A    61 Y H  -55.136  -55.408 -178.812
 2o8s A    62 R H  -49.892  -44.443 -176.099
 2o8s A    63 L H  -56.947  -46.073 -178.939

 2i53 A   177 W H  -55.339  -48.336  178.295
 2i53 A   178 T H  -62.351  -38.854 -178.196
 2i53 A   179 F H  -64.536  -36.745  174.960

 2cjp A   119 W H  -58.406  -45.372 -178.239
 2cjp A   120 H H  -78.321  -29.999  172.446
 2cjp A   121 L H  -54.269  -44.367 -179.306

 1svm A    20 W H  -61.978  -25.847  177.896
 1svm A    21 K H  -62.615  -42.907  179.117
 1svm A    22 L H  -65.827  -40.277  175.931

 2e3j A   111 W H  -61.591  -49.192 -175.356
 2e3j A   112 T H  -69.790  -37.144  175.303
 2e3j A   113 F H  -55.203  -51.076  178.106

 3agk A    15 R H  -68.527  -38.808  176.346
 3agk A    16 E H  -72.102  -39.766 -178.113
 3agk A    17 L H  -64.785  -39.985  177.303

 2j7u A   166 W H  -73.334  -26.660  171.761
 2j7u A   167 K H  -65.023  -41.345  175.493
 2j7u A   168 L H  -65.041  -38.753  174.803

 3mr3 A   302 Y H  -56.527  -49.714 -179.966
 3mr3 A   303 A H  -75.667  -37.532 -172.061
 3mr3 A   304 M H  -63.889  -42.482 -179.830

 3jys A    50 W H  -55.054  -45.890 -179.605
 3jys A    51 T H  -56.779  -48.356 -174.074
 3jys A    52 L H  -72.220  -14.925 -175.182

 1dqu A    60 W H  -51.599  -49.902  178.201
 1dqu A    61 G H  -59.520  -49.272 -175.044
 1dqu A    62 I H  -60.647  -44.816 -174.513

 2h5e A   509 V H  -66.287  -44.666  177.966
 2h5e A   510 N H  -62.827  -35.266  175.117
 2h5e A   511 L H  -65.006  -44.713  179.101

 3ag3 A   103 W H  -74.346   -1.634  172.325
 3ag3 A   104 L L  -85.850  -10.929 -174.667
 3ag3 A   105 L H  -79.694  -49.792 -178.085

 1dt9 A    15 W H  -54.965  -45.803 -179.461
 1dt9 A    16 K H  -63.327  -39.472  177.782
 1dt9 A    17 I H  -59.334  -47.869  179.793

 3mi6 A   431 W H  -86.334  -11.377  179.426
 3mi6 A   432 L E  -78.151  129.960  177.306
 3mi6 A   433 I L  -73.107  115.471  178.540

 2fkc A   106 W H -102.622  -17.421  177.668
 2fkc A   107 K L   57.418   64.947  177.895
 2fkc A   108 F L -108.712  166.350 -170.115

 2wa2 A   130 W H  -54.230  -31.431 -172.812
 2wa2 A   131 N H  -74.966  -14.761 -179.638
 2wa2 A   132 L H  -85.000   -6.655 -173.934

 1ppj C    31 W H  -91.097    6.522  179.008
 1ppj C    32 N L  -85.416  -19.173 -173.296
 1ppj C    33 F H  -65.362  -27.110  177.424

 3arc D   101 W H  -65.012  -50.000  179.300
 3arc D   102 T H  -68.414  -29.560  170.960
 3arc D   103 F H  -57.807  -52.571 -178.311

 2vyc A   510 W L -115.122   -4.640 -179.186
 2vyc A   511 V E  -75.516  135.894 -178.351
 2vyc A   512 M L  -85.443   91.300 -177.083

 3q8g A   237 F H  -61.898  -26.129  179.382
 3q8g A   238 K L  -68.726  -13.439  174.664
 3q8g A   239 M L  -86.698  -15.021 -176.831

 1jk0 B    46 W H  -63.240  -41.549  177.951
 1jk0 B    47 A H  -60.362  -41.243  176.544
 1jk0 B    48 A H  -60.310  -43.693  177.505

 3r90 A   175 W H  -57.477  -44.295  179.056
 3r90 A   176 H H  -69.947  -31.573  173.988
 3r90 A   177 M H  -56.254  -43.773  174.591

 1iic A   100 W H -100.201   11.116  169.680
 1iic A   101 H E -111.103   78.921 -165.060
 1iic A   102 I E  -87.776  139.675  169.563

 2dch X   189 W H  -66.101  -16.404  174.301
 2dch X   190 R L  -72.982  -18.972 -176.634
 2dch X   191 L L -105.264  -25.549 -170.358

 3jsz A    97 W H  -62.369  -43.376 -178.623
 3jsz A    98 N H  -65.820  -38.504  177.264
 3jsz A    99 V H  -64.480  -45.011  179.693

 3lg3 A    55 W H  -53.314  -50.828 -179.844
 3lg3 A    56 E H  -60.540  -44.963 -179.748
 3lg3 A    57 L H  -56.885  -42.411 -174.829

 1bqb A   183 F L  -97.520   19.575  177.817
 1bqb A   184 L E  -97.211  154.534  177.795
 1bqb A   185 M E -119.857  123.688  167.709

 3o0r B   456 L H  -70.668   -8.898  173.773
 3o0r B   457 S L  -62.202  -17.278  174.039
 3o0r B   458 F L  -96.132    0.000    0.000

 3bxw A   390 Y H  -75.924   -8.588  171.983
 3bxw A   391 D H  -60.145  -28.201 -178.507
 3bxw A   392 L H  -87.199  -11.464 -173.703

 2c1l A   180 W H  -67.182  -24.252  178.105
 2c1l A   181 N H  -75.059   -9.872  177.325
 2c1l A   182 L H  -93.373   -4.104 -173.497

 3n75 A   465 W E  -63.213  128.066 -179.195
 3n75 A   466 P E  -71.140  144.543  172.055
 3n75 A   467 L L  -87.460  118.990 -172.551

 1vkf A   182 W H  -58.329  -27.024 -175.127
 1vkf A   183 K L -102.272   -5.453 -173.992
 1vkf A   184 M L  -62.452    0.000    0.000

 3osn A   282 Q H  -61.238  -47.445  177.929
 3osn A   283 K H  -64.235  -38.703 -179.863
 3osn A   284 L H  -57.919  -33.763 -177.933

 1wkb A   705 Y H  -56.459  -49.144 -177.135
 1wkb A   706 E H  -65.003  -41.009 -179.467
 1wkb A   707 L H  -61.344  -47.144 -179.417

 3dnu A   364 T E -118.838  -24.791 -178.354
 3dnu A   365 A E  -68.757  113.718 -176.066
 3dnu A   366 I H  -57.664  -39.473 -176.897

 3kzs A    43 W L  -49.913  -53.485 -169.866
 3kzs A    44 L L  -99.393   30.729  178.196
 3kzs A    45 L H  -63.117  -45.017 -175.800

 2v8i A   395 W H  -63.438  -37.321 -179.876
 2v8i A   396 K H  -53.740  -48.283 -177.443
 2v8i A   397 V H  -64.504  -47.844  177.717

 3ckc A    60 F H  -67.392  -54.043 -173.067
 3ckc A    61 N H  -64.002  -34.408  179.279
 3ckc A    62 C H  -67.905  -21.361 -172.787

 3brb A    29 V L  -89.220  -12.757 -175.524
 3brb A    30 V E  -79.601  130.126 -179.769
 3brb A    31 I L -106.441  132.456  175.637

 2yf0 A   125 W H  -84.998  -30.162  177.942
 2yf0 A   126 Q L  -82.375    1.140  178.848
 2yf0 A   127 L L  -51.984  -56.470 -178.155

 1zgd A   252 W H  -60.189  -48.020  177.678
 1zgd A   253 L H  -54.655  -48.021  178.297
 1zgd A   254 Y H  -56.701  -46.155 -176.403

 3kfl A   454 F H  -80.301  -19.987  166.253
 3kfl A   455 D H  -62.099  -41.095  175.595
 3kfl A   456 V H  -69.595  -39.618  177.288

 1zy9 A   288 W H  -94.155   12.616 -174.806
 1zy9 A   289 V E -117.192  159.998  173.363
 1zy9 A   290 V L  -70.664  135.163 -168.974

 2ve7 C   243 W H  -75.648  -23.289  179.418
 2ve7 C   244 S L  -69.791  -15.267  179.523
 2ve7 C   245 L L  -94.157  -14.827 -177.066

 2ct8 A   406 L H  -65.079  -37.314  176.523
 2ct8 A   407 K H  -61.097  -48.176  177.988
 2ct8 A   408 F H  -62.406  -41.180  176.667

 2ou3 A    53 W H  -68.876  -37.658  174.137
 2ou3 A    54 A H  -62.554  -43.303 -179.928
 2ou3 A    55 L H  -65.148  -42.142  178.191

 1zy9 A   242 W E  -95.123  -10.120  178.745
 1zy9 A   243 L E  -98.503    3.366  175.282
 1zy9 A   244 V E -117.970  126.897 -175.967

 1jdp A   107 W H  -89.344   -4.374 -179.575
 1jdp A   108 D L   65.723   41.720  179.056
 1jdp A   109 L L -108.781  137.912  178.963

 3cmn A    20 W H  -74.721  -17.784  172.722
 3cmn A    21 E H  -69.874  -36.456  174.030
 3cmn A    22 Q H  -72.578  -37.783  175.816

 1kxu A   202 D H  -63.786  -38.398  174.813
 1kxu A   203 D H  -59.343  -43.719  176.887
 1kxu A   204 F H  -65.949  -39.701  177.828

 1yfq A   175 F E -117.934  164.946  174.517
 1yfq A   176 R E  -82.347  140.351  173.655
 1yfq A   177 L L -111.905  139.741    4.861

 3o7a A     2 W L  -55.820  -41.958 -169.166
 3o7a A     3 D L -101.129   12.979 -179.899
 3o7a A     4 L L  -71.972  122.222 -179.442

 3kda A   112 Y H  -55.570  -43.829 -175.709
 3kda A   113 P H  -59.245  -48.835 -174.105
 3kda A   114 M H  -71.720  -26.211  175.585

 1m0k A   202 W H  -62.454  -40.085 -178.262
 1m0k A   203 L H  -65.003  -44.367 -173.302
 1m0k A   204 I H  -92.935  -14.072 -175.127

 3akj A   117 T L -111.960   30.810  170.521
 3akj A   118 N E  -60.926  118.590 -173.174
 3akj A   119 L H  -54.137  -47.623 -177.692

 3ld1 A   108 W H  -86.714   -0.083  171.354
 3ld1 A   109 S L  -91.705   -0.529 -174.516
 3ld1 A   110 L L  -50.629  -57.183 -177.061

 3nt1 A    68 W H  -67.795  -31.472  176.281
 3nt1 A    69 N H  -62.601  -37.875  173.431
 3nt1 A    70 I H  -66.357  -53.216 -177.511

 2p11 A    49 W H  -75.056  -27.570  173.402
 2p11 A    50 E H  -60.264  -45.334  172.598
 2p11 A    51 I H  -69.018  -41.109  177.674

 1mp8 A    10 Y L  -93.847    4.894  179.670
 1mp8 A    11 E E  -64.720  123.678 -179.526
 1mp8 A    12 I L -110.480  136.773  172.823

 1z5h A   306 W L  -81.671  -25.883 -172.496
 1z5h A   307 S L   60.846   61.031 -178.891
 1z5h A   308 F H  -61.940  -32.641  179.053

 2d5b A   408 M H  -75.389  -25.070  172.230
 2d5b A   409 A H  -60.936  -40.074  174.032
 2d5b A   410 Y H  -65.393  -41.347  174.963

 3rc3 A   527 Y H  -56.702  -50.610  178.484
 3rc3 A   528 V H  -56.128  -50.691 -179.130
 3rc3 A   529 F H  -55.030  -42.769 -176.054

 3dku A    31 W E -111.805  144.089  175.007
 3dku A    32 N E -147.907  174.018  168.779
 3dku A    33 Q L  -80.516  148.597  173.107

 2hp0 A   276 W L  -68.323  136.268 -179.249
 2hp0 A   277 A L  -61.704  -28.424  179.194
 2hp0 A   278 I H  -68.461  -19.978  176.630

 1xio A   183 W H  -58.394  -53.048 -174.035
 1xio A   184 I H  -74.695  -22.056  175.464
 1xio A   185 I H  -82.027  -26.892 -173.784

 2x1l A   426 W H  -73.376  -25.019  172.976
 2x1l A   427 S H  -65.283  -41.006  176.791
 2x1l A   428 V H  -71.052  -39.038  176.780

 1u5u A   269 Y E -118.830  155.312  167.342
 1u5u A   270 R E -100.860  111.423  175.341
 1u5u A   271 L E  -87.677  122.679 -172.003

 1e8g A   558 W H  -89.606  -37.702 -171.800
 1e8g A   559 K L  -59.069  145.800  175.377
 1e8g A   560 L L -109.515    0.000    0.000

 2vcc A   623 W H  -73.827  -29.178  171.548
 2vcc A   624 N H  -64.596  -39.482  173.353
 2vcc A   625 I H  -61.719  -45.681  176.384

 1y37 A   111 H H  -60.266  -48.789  176.956
 1y37 A   112 R H  -64.175  -39.988  177.576
 1y37 A   113 M H  -56.498  -45.395 -178.979

 2qrd A    56 Y H  -92.007    8.318  167.640
 2qrd A    57 T E -104.867  114.033 -176.045
 2qrd A    58 I E -112.934  127.593  168.794

 3iuk A   380 W L  -55.274  -31.035 -177.535
 3iuk A   381 S L  -93.141  -15.491 -173.182
 3iuk A   382 E L -101.123  -10.110  178.428

 1w68 A    92 W H  -62.595  -38.151  178.997
 1w68 A    93 Q H  -59.442  -40.172  178.857
 1w68 A    94 M H  -64.833  -41.965  175.340

 1ehy A   114 H H  -51.297  -44.884 -179.581
 1ehy A   115 K H  -71.032  -43.044 -170.203
 1ehy A   116 F H  -66.590  -42.422 -174.822

 2cw3 A   263 W H  -54.959  -32.989 -176.278
 2cw3 A   264 S L  -72.132  -15.147  179.144
 2cw3 A   265 L L  -89.146  -11.752 -168.806

 3sgg A   316 F H  -61.491  -47.747 -179.268
 3sgg A   317 N H  -60.528  -28.591 -173.175
 3sgg A   318 L H  -98.544    1.723  179.679

 1vly A   201 W H  -59.768  -39.714  176.949
 1vly A   202 L H  -62.902  -45.044  177.958
 1vly A   203 A H  -58.354  -40.558  178.780

 2icw G    33 Y H  -62.845  -35.084 -174.146
 2icw G    34 N L  -69.812   -9.806  176.042
 2icw G    35 L L  -76.427  -24.507 -179.671

 2vzc A   121 Y H  -65.507  -41.822  178.095
 2vzc A   122 N H  -62.536  -36.185  175.586
 2vzc A   123 L H  -68.584  -42.175  177.271

 2qsb A    79 Y H  -67.595  -32.206  176.107
 2qsb A    80 T H  -62.553  -46.783  176.847
 2qsb A    81 I H  -64.858  -42.308  179.735

 2jaf A   214 W H  -63.327  -49.008 -177.241
 2jaf A   215 A H  -64.881  -36.287  178.918
 2jaf A   216 V H  -80.658  -29.193 -170.066

 2r7g A   241 W H  -58.669  -40.023  179.938
 2r7g A   242 T H  -60.602  -48.514  175.700
 2r7g A   243 L H  -60.604  -46.055 -175.223

 2oxt A   122 W H  -55.747  -26.099 -171.503
 2oxt A   123 N H  -64.465  -30.918 -175.559
 2oxt A   124 I H  -93.389    6.314  178.550

 3op0 A   221 W H  -58.083  -43.391 -177.443
 3op0 A   222 Q H  -67.851  -47.689 -169.125
 3op0 A   223 L H  -81.058  -37.988 -168.175

 1ku9 A    91 S H  -65.675  -41.226  179.871
 1ku9 A    92 S H  -70.009  -20.471  172.523
 1ku9 A    93 I H  -75.708  -39.973  177.816

 2ei4 A   194 W H  -60.982  -52.496 -169.510
 2ei4 A   195 I H  -74.901  -20.016  177.027
 2ei4 A   196 V H -100.029  -17.312 -176.771

 1r42 A   461 W H  -58.046  -47.285 -178.303
 1r42 A   462 M H  -67.905  -41.787  176.919
 1r42 A   463 V H  -59.550  -45.685  178.373

 1uze A   433 W H  -63.402  -36.413  176.587
 1uze A   434 R H  -71.241  -29.413  173.753
 1uze A   435 V H  -70.712  -44.459 -174.540

 3qyj A   111 H H  -57.097  -51.833  177.165
 3qyj A   112 R H  -61.784  -40.281  178.261
 3qyj A   113 L H  -56.177  -47.281 -177.007

 3d79 A   174 W H  -55.613  -40.359 -173.897
 3d79 A   175 E H  -63.252  -30.066 -172.061
 3d79 A   176 V H -104.608   -0.506  179.198

 3nw0 B   122 W H  -50.768  -50.017  179.528
 3nw0 B   123 D H  -56.651  -37.902 -175.987
 3nw0 B   124 F H  -84.123  -21.421 -177.686

 3quf A   267 W H  -64.930  -20.015 -177.380
 3quf A   268 D H -103.016    4.950 -173.962
 3quf A   269 L H  -64.950  -43.778 -179.107

 3iey B    61 W H  -69.005  -35.295  177.660
 3iey B    62 E H  -64.015  -39.127  173.087
 3iey B    63 I H  -64.802  -46.532 -179.998

 2qzg A    83 W H  -59.935  -43.540  176.674
 2qzg A    84 G H  -65.268  -41.215 -179.368
 2qzg A    85 I H  -62.267  -46.354 -179.986

 3kev A   125 W H  -61.386  -36.151  175.232
 3kev A   126 D H  -60.840  -35.007 -179.167
 3kev A   127 V H  -79.156  -40.188 -167.995

 3pt1 A   233 W H  -59.618  -45.018  179.460
 3pt1 A   234 E H  -61.249  -42.879  179.562
 3pt1 A   235 V H  -59.140  -49.582 -173.315

 1cja A     5 W H  -62.581  -39.076 -179.373
 1cja A     6 E H  -63.898  -44.626  179.493
 1cja A     7 I H  -65.013  -39.847  178.168

 3bux B   236 W H  -61.897  -36.545  176.707
 3bux B   237 N H  -61.629  -46.616 -172.536
 3bux B   238 S H  -79.948  -29.977 -169.296

 2cx1 A   176 W H  -61.438  -45.230 -179.587
 2cx1 A   177 E H  -64.411  -41.197  176.245
 2cx1 A   178 L H  -62.324  -49.130 -178.869

 1kpg A   262 Y H  -73.192  -30.255  173.139
 1kpg A   263 M H  -64.269  -39.706  172.287
 1kpg A   264 K H  -63.729  -39.709  177.309

 1zp2 A   156 W H  -62.078  -43.016  175.448
 1zp2 A   157 S H  -60.029  -42.561  177.625
 1zp2 A   158 I H  -59.030  -46.081  179.945

 4ubp C   178 W H  -64.501  -49.993 -179.863
 4ubp C   179 N H  -66.343  -34.986  178.711
 4ubp C   180 I H  -62.779  -46.561  177.968

 2fb5 A    23 E H  -63.280  -40.863  177.265
 2fb5 A    24 I H  -61.064  -43.703  177.602
 2fb5 A    25 A H  -62.867  -42.669 -179.701

 3da5 A    12 W H  -60.214  -35.791  176.964
 3da5 A    13 E H  -69.488  -43.361 -172.422
 3da5 A    14 L H  -69.018  -27.185 -178.420

 2wjn H    21 W H  -70.523  -32.746  174.934
 2wjn H    22 L H  -61.170  -45.043  177.958
 2wjn H    23 V H  -64.948  -43.542 -179.838

 2ijl A    56 W H  -64.698  -38.893  178.803
 2ijl A    57 L H  -64.784  -36.243  172.177
 2ijl A    58 L H  -61.735  -43.021  176.134

 2bgs A   272 W H  -53.738  -44.740  179.500
 2bgs A   273 A H  -66.652  -38.813 -178.501
 2bgs A   274 L H  -64.967  -37.986  178.710

 1ppj C   113 W H  -64.668  -48.254 -178.846
 1ppj C   114 N H  -61.247  -38.983  173.711
 1ppj C   115 I H  -63.609  -39.087  176.490

 3la4 A   448 T H  -63.135  -42.159  177.991
 3la4 A   449 Q H  -70.776  -31.151  174.545
 3la4 A   450 M H  -65.167  -43.848  174.864

 3h7u A   265 W H  -56.667  -49.992 -179.224
 3h7u A   266 G H  -59.649  -42.131  179.513
 3h7u A   267 L H  -60.293  -46.336 -177.406

 2j7u A   497 W H  -59.994  -40.319 -176.210
 2j7u A   498 S H  -63.606  -31.083 -174.587
 2j7u A   499 L H  -96.436  -37.898 -169.849

 1yov A   308 W H  -73.775  -25.073  168.844
 1yov A   309 I H  -65.368  -44.985  178.309
 1yov A   310 L H  -67.688  -33.556  175.967

 1vmg A    73 W H  -76.760  -28.538  169.066
 1vmg A    74 T H  -62.428  -41.718  174.451
 1vmg A    75 V H  -62.663  -42.307  179.546

 3icf A   157 F H  -58.128  -46.868 -179.889
 3icf A   158 N H  -60.117  -36.658  175.302
 3icf A   159 M H  -62.179  -45.621  174.310

 3emx A   114 W H  -55.010  -27.616 -179.927
 3emx A   115 S H  -60.504  -40.914 -178.809
 3emx A   116 L H  -70.147  -38.259  174.528

 2xov A    69 W H  -56.062  -51.541 -177.253
 2xov A    70 Y H  -70.254  -59.326 -173.373
 2xov A    71 L H  -67.902  -49.978  179.635

 3hem A   277 Y H  -76.743  -31.314  173.990
 3hem A   278 M H  -67.514  -43.600  171.753
 3hem A   279 H H  -60.998  -46.107  179.325

 3m1i C    50 W H  -63.334  -23.207 -179.423
 3m1i C    51 Q H  -68.059  -16.797 -178.174
 3m1i C    52 K H  -98.013   -4.730 -171.305

 2x97 A   437 W H  -65.269  -45.428  179.907
 2x97 A   438 S H  -65.041  -26.696  173.677
 2x97 A   439 L H  -74.281  -48.540 -179.300

 3mlh A    26 W H  -64.838  -47.273 -172.791
 3mlh A    27 I H  -76.133  -28.701  174.957
 3mlh A    28 L H  -74.218  -24.616  177.801

 2va0 A    38 W H  -68.932  -20.674  178.780
 2va0 A    39 S H  -94.063  -27.228 -178.931
 2va0 A    40 L H  -61.425  -32.271 -176.701

 2ghi A   251 W H  -55.990  -46.947 -177.482
 2ghi A   252 N H  -65.620  -37.045  178.492
 2ghi A   253 M H  -68.421  -39.461 -178.911

 3iib A   428 W H  -64.564  -52.267 -177.304
 3iib A   429 V H  -60.265  -44.947  179.287
 3iib A   430 M H  -65.898  -35.627 -176.633

 3jrt A    71 W H  -62.484  -41.860  179.899
 3jrt A    72 R H  -63.081  -41.471  179.739
 3jrt A    73 L H  -59.603  -46.391 -177.078

 3nnb A   115 Y H  -60.250  -45.768 -177.396
 3nnb A   116 Y H  -54.995  -45.477 -174.123
 3nnb A   117 F H  -80.306  -40.066 -172.262

 3nxq A   447 W H  -66.185  -37.274  175.316
 3nxq A   448 G H  -62.006  -39.200  176.152
 3nxq A   449 V H  -65.344  -46.049 -179.025

 2nw8 A   276 F H  -90.091  -30.830 -179.290
 2nw8 A   277 D H  -69.980  -35.988 -176.758
 2nw8 A   278 V H  -64.432  -20.027 -175.969

 1hcu A   415 W H  -62.167  -40.811  177.637
 1hcu A   416 E H  -64.734  -40.911  176.604
 1hcu A   417 A H  -61.754  -45.873 -176.548

 3cm8 A   454 W H  -73.040  -44.143  179.243
 3cm8 A   455 V H  -65.880  -42.274  178.717
 3cm8 A   456 L H  -65.155  -33.143  173.823

 3o0y A   430 F H  -75.363   -7.805 -179.453
 3o0y A   431 G H -105.039   -1.627 -170.521
 3o0y A   432 L H  -75.562  -45.747 -178.615

 3r41 A   119 Y H  -73.667  -37.758  172.167
 3r41 A   120 R H  -61.614  -40.254  173.995
 3r41 A   121 L H  -57.585  -45.236  178.568

 2ivx A   168 Y H  -59.899  -40.867 -178.642
 2ivx A   169 F H  -63.316  -43.878 -179.059
 2ivx A   170 M H  -69.997  -32.790  175.450

 3k01 A   262 W H  -60.910  -13.929 -174.593
 3k01 A   263 A H  -97.147  -11.648 -171.528
 3k01 A   264 I H  -54.922  -55.220 -173.118

 3mfi A   382 F H  -54.872  -51.047 -174.649
 3mfi A   383 K H  -76.686  -37.852  177.612
 3mfi A   384 L H  -54.938  -44.410 -177.067

 1h2s A   178 W H  -62.042  -49.736 -176.624
 1h2s A   179 L H  -65.076  -40.400 -178.347
 1h2s A   180 L H  -86.018  -19.968 -176.437

 2ek8 A   397 Y H  -64.981  -27.562  174.676
 2ek8 A   398 Q H  -53.277  -35.337  179.274
 2ek8 A   399 A H  -97.906  -34.580 -173.383

 2o1z A    51 W H  -62.487  -45.088 -179.330
 2o1z A    52 D H  -56.827  -40.627  176.743
 2o1z A    53 F H  -60.247  -45.966  178.463

 2nox A   275 W H  -82.863  -42.035 -177.635
 2nox A   276 K H  -61.065  -35.825 -173.576
 2nox A   277 L H  -72.158   -0.713  172.220

 2p58 B    60 W H  -54.996  -40.657 -176.750
 2p58 B    61 S H  -53.862  -51.906 -176.439
 2p58 B    62 V H  -75.468  -37.767 -176.680

 2doq D    50 W H  -64.634  -41.504  178.783
 2doq D    51 L H  -60.956  -43.945  177.398
 2doq D    52 L H  -64.873  -46.240  179.604

 1vsy 4   635 L H  -55.276  -51.360 -177.189
 1vsy 4   636 Y H  -68.916  -32.318  177.544
 1vsy 4   637 L H  -67.190  -43.105 -178.407

 3mzk B   103 W H  -54.760  -50.920 -175.034
 3mzk B   104 Q H  -74.912  -31.205  176.239
 3mzk B   105 L H  -59.714  -53.045  179.709

 2qtz A   478 A H  -62.748  -44.010  179.008
 2qtz A   479 R H  -58.053  -47.399 -179.329
 2qtz A   480 I H  -57.253  -49.398 -171.146

 2ri9 A   396 W H  -63.231  -40.638 -179.624
 2ri9 A   397 N H  -61.722  -43.484  177.100
 2ri9 A   398 A H  -65.037  -42.994  177.828

 3evf A   122 W H  -55.299  -26.582 -171.913
 3evf A   123 N H  -76.464  -16.646 -179.911
 3evf A   124 I H -105.697   17.301  172.370

 3cnx A    78 Y H  -72.898  -37.012  172.775
 3cnx A    79 A H  -63.723  -41.845 -179.130
 3cnx A    80 L H  -66.882  -46.464 -178.394

 2uxy A   200 Q H  -79.329  -32.634  173.076
 2uxy A   201 V H  -61.729  -44.984  179.861
 2uxy A   202 M H  -69.504  -38.239 -179.318

 1js3 A   464 W H  -63.288  -47.013  179.873
 1js3 A   465 E H  -60.036  -39.157  176.117
 1js3 A   466 H H  -62.329  -47.603 -179.617

 3k40 A   461 W H  -60.343  -48.569 -176.870
 3k40 A   462 K H  -59.999  -33.767  175.297
 3k40 A   463 E H  -67.868  -42.087  177.583

 2pm7 A    83 W H  -67.812  -33.459  176.918
 2pm7 A    84 N H  -64.252  -39.027  176.326
 2pm7 A    85 M H  -65.066  -34.999  175.400

 2a65 A   448 Y H  -69.499  -20.927  173.970
 2a65 A   449 Y H  -60.878  -51.852  177.648
 2a65 A   450 Y H  -64.995  -40.654  178.281

 7odc A   414 W H  -59.980  -45.965  178.050
 7odc A   415 Q H  -65.003  -40.719  177.661
 7odc A   416 L H  -54.708  -52.456 -176.514

 2uy2 A   109 W H  -58.866  -43.616 -175.110
 2uy2 A   110 D H  -84.254  -24.731 -174.052
 2uy2 A   111 T H  -86.364  -43.800 -172.649

 3h63 A   153 Y H  -61.094  -43.708  177.937
 3h63 A   154 E H  -58.423  -40.599  176.361
 3h63 A   155 L H  -64.287  -42.251  175.231

 1mus A   463 F H  -55.942  -49.989 -176.864
 1mus A   464 L H  -74.995  -25.703  175.098
 1mus A   465 A H  -62.868  -45.573  176.144

 1f20 A   374 Y H  -58.134  -52.167 -176.431
 1f20 A   375 R H  -63.027  -41.273  179.553
 1f20 A   376 A H  -58.300  -58.618 -171.591

 2wnw A    58 V H  -63.483  -43.171  177.617
 2wnw A    59 V H  -62.062  -45.588  179.757
 2wnw A    60 F H  -62.048  -43.354  179.666

 1qlw A   213 F H  -78.032  -38.416  171.387
 1qlw A   214 Q H  -66.276  -35.010  177.775
 1qlw A   215 T H  -64.122  -47.065  179.217

 2r41 A    33 W H  -63.369  -38.550  178.575
 2r41 A    34 L H  -64.835  -43.243  177.116
 2r41 A    35 I H  -58.361  -46.221  178.760

 3ce9 A   183 W H  -57.852  -43.776  177.332
 3ce9 A   184 K H  -65.114  -44.385  174.114
 3ce9 A   185 F H  -55.309  -42.010 -177.983

 1w9z A    80 W H  -65.099  -42.332 -170.204
 1w9z A    81 L H  -55.018  -52.634 -172.481
 1w9z A    82 F H  -69.176  -31.737  178.940

 1v5x A   136 R H  -59.322  -26.291 -171.916
 1v5x A   137 A H  -66.367  -23.476 -170.425
 1v5x A   138 W H  -63.118  -16.792 -174.195

 3n5n X   185 W H  -60.944  -43.787  177.748
 3n5n X   186 G H  -59.262  -44.997  177.510
 3n5n X   187 L H  -58.581  -45.130 -179.823

 1z02 A   209 W H  -56.940  -32.797 -174.579
 1z02 A   210 R H  -58.090  -49.638 -176.649
 1z02 A   211 I H  -64.552  -40.332 -179.640

 3cx5 C   114 W H  -59.143  -47.189 -177.591
 3cx5 C   115 N H  -59.818  -42.257  177.232
 3cx5 C   116 V H  -61.904  -41.214  177.635

 1vhn A   174 W H  -57.343  -36.620 -176.297
 1vhn A   175 K H  -64.758  -17.308 -176.877
 1vhn A   176 A H  -57.233  -31.304 -173.381

 1x9d A   460 W H  -64.550  -42.755  177.610
 1x9d A   461 E H  -62.777  -39.671  177.783
 1x9d A   462 I H  -65.006  -42.599  178.714

 3pzw A   479 W H  -63.758  -41.079  176.756
 3pzw A   480 L H  -56.268  -47.373  178.770
 3pzw A   481 L H  -65.225  -38.838  177.690

 1ooh A   109 Y H  -60.202  -45.213 -178.400
 1ooh A   110 Q H  -66.311  -31.983  172.434
 1ooh A   111 T H  -67.862  -42.183  176.363

 1wte A   217 W H  -66.004  -39.393  175.212
 1wte A   218 V H  -64.985  -43.433  178.851
 1wte A   219 L H  -60.670  -42.045  179.282

 1hx6 A   114 W H  -67.765  -32.326  173.151
 1hx6 A   115 H H  -69.201  -50.650  176.647
 1hx6 A   116 L H  -50.263  -44.155  179.474

 2bbd A    58 Y H  -60.790  -26.188 -176.457
 2bbd A    59 N H  -82.725   10.459  171.107
 2bbd A    60 L H  -73.059  -14.851  164.420

 2qkh B    25 W H  -64.586  -39.954  177.914
 2qkh B    26 L H  -62.573  -43.461  178.641
 2qkh B    27 L H  -65.021  -34.758 -177.007

 3ag3 E    27 W H  -62.912  -40.605 -179.659
 3ag3 E    28 E H  -68.186  -39.208  174.926
 3ag3 E    29 L H  -58.409  -50.709 -178.140

 1ues A   179 W H  -60.012  -26.063 -172.403
 1ues A   180 S H  -76.386  -16.980 -176.040
 1ues A   181 I H -115.022    6.565  174.312

 1syy A    40 W H  -65.815  -35.246 -179.934
 1syy A    41 E H  -65.411  -45.204  176.414
 1syy A    42 H H  -63.554  -35.283  176.745

 2ns9 A    29 F H  -64.508  -42.241  176.216
 2ns9 A    30 E H  -57.623  -45.147  177.162
 2ns9 A    31 F H  -59.662  -49.557 -171.457

 1svy A    98 W H  -75.899  -36.262  178.843
 1svy A    99 K H  -59.994  -41.782 -179.843
 1svy A   100 L H  -67.413  -24.038 -176.936

 1qhd A   140 W H  -62.550  -47.402  177.330
 1qhd A   141 N H  -65.073  -43.020  178.780
 1qhd A   142 L H  -60.028  -44.114  175.345

 2y0n A    24 C H  -56.536  -49.092 -177.744
 2y0n A    25 Y H  -57.359  -39.459 -177.723
 2y0n A    26 Y H  -64.445  -40.225 -168.092

 2qjy A   129 W H  -57.452  -46.982 -177.666
 2qjy A   130 I H  -58.153  -49.892 -179.374
 2qjy A   131 V H  -60.814  -40.150  177.784

 1gcy A    36 Y H  -61.561  -36.830  174.100
 1gcy A    37 N H  -64.832  -41.222 -179.923
 1gcy A    38 I H  -64.025  -46.900 -179.252

 3igx A   290 W H  -63.338  -47.846  179.475
 3igx A   291 L H  -58.862  -41.844  178.278
 3igx A   292 M H  -65.485  -40.606 -179.304

 2p38 A    13 W H  -69.985  -41.926  179.524
 2p38 A    14 E H  -68.021  -34.795  174.148
 2p38 A    15 L H  -68.609  -33.061  175.731

 3cx5 C    30 W H  -80.656    8.226  176.360
 3cx5 C    31 N H  -94.227   -7.063 -178.720
 3cx5 C    32 M H  -63.710  -35.404 -179.895

position:           13 neighbors:          200

 3gbv A   193 D H  -61.346  -42.746  179.563
 3gbv A   194 F H  -58.065  -55.896 -174.542
 3gbv A   195 F H  -71.726  -20.232  173.385

 2bce A   302 N H -105.688    9.651 -174.764
 2bce A   303 L L -110.878    8.383 -171.292
 2bce A   304 Y H  -72.997  -11.343  172.508

 1u0j A    77 K H  -64.443  -47.172 -176.306
 1u0j A    78 I H  -58.570  -44.316  177.144
 1u0j A    79 L H  -62.414  -46.216  179.341

 1ckm A   231 N E -102.988    1.193  171.699
 1ckm A   232 L E -104.558  115.384 -168.427
 1ckm A   233 F E -109.207  141.105  172.299

 2bcq A   202 G L   62.307   51.955  179.820
 2bcq A   203 I L -118.240   -7.957 -177.449
 2bcq A   204 F H  -61.107  -49.945 -178.509

 1sct B    37 M H  -65.125  -41.125  179.338
 1sct B    38 L H  -61.171  -45.385 -176.861
 1sct B    39 M H  -68.827  -40.843  179.244

 3egw B   392 N H  -60.109  -23.370 -173.924
 3egw B   393 L H  -86.320  -49.915 -164.190
 3egw B   394 L H -112.947  -27.313 -163.750

 1p16 A   238 T E  -91.287  -19.998  174.569
 1p16 A   239 L E  -86.663  112.815 -169.760
 1p16 A   240 L E -111.517  137.845  170.025

 1um8 A   241 A L  -69.975  -37.435 -178.128
 1um8 A   242 I L  -65.513  -25.135 -175.536
 1um8 A   243 L H  -64.360  -19.511  179.915

 3pqk A    15 N H  -64.039  -41.235  176.486
 3pqk A    16 L H  -61.963  -42.356  179.365
 3pqk A    17 L H  -63.992  -39.204  177.170

 2cfu A   542 L H  -65.122  -35.749  178.256
 2cfu A   543 L H  -55.725  -50.637 -175.626
 2cfu A   544 F H  -77.708  -22.004  166.609

 1k8q A   238 N H  -70.082  -37.285  175.187
 1k8q A   239 A H  -59.266  -35.002  174.209
 1k8q A   240 L H  -72.174  -42.770 -171.508

 3mp7 A   425 D H  -65.311  -39.982  176.263
 3mp7 A   426 F H  -62.338  -43.244  177.106
 3mp7 A   427 L H  -65.012  -29.872  178.169

 2qqy A   121 V H  -61.541  -44.509  179.957
 2qqy A   122 K H  -68.213  -37.589  179.260
 2qqy A   123 L H  -65.063  -42.370  176.482

 1h6k A   128 A H  -62.762  -44.407  178.336
 1h6k A   129 M H  -61.079  -40.600 -179.719
 1h6k A   130 F H  -69.546  -32.737  172.091

 3r2k A   117 D H  -61.636  -36.553  176.508
 3r2k A   118 I H  -60.123  -45.032 -179.055
 3r2k A   119 L H  -73.298  -30.346  178.099

 1hlb A    38 D H  -63.378  -35.454  175.148
 1hlb A    39 V H  -56.606  -48.010 -176.497
 1hlb A    40 F H  -74.997  -30.016  172.118

 3key A     9 N H  -61.026  -48.505  177.445
 3key A    10 L H  -65.076  -38.158  176.609
 3key A    11 M H  -57.121  -46.460 -179.801

 3bjv A   121 A H  -60.404  -43.831  179.817
 3bjv A   122 L H  -64.544  -47.686 -168.161
 3bjv A   123 F H  -85.905   -4.806  173.589

 2nyi A   112 A H  -64.989  -44.342  173.606
 2nyi A   113 V H  -57.197  -49.467 -178.619
 2nyi A   114 L H  -59.605  -48.740 -177.770

 2q52 A   109 S H  -64.501  -32.409  176.262
 2q52 A   110 F H  -65.417  -56.785 -174.277
 2q52 A   111 L H  -62.715  -38.983  176.006

 1jgc A   118 N H  -63.738  -32.773  176.336
 1jgc A   119 I H  -62.180  -45.186  179.234
 1jgc A   120 F H  -70.457  -30.798  173.636

 2olp A    29 G H  -59.194  -40.220  174.992
 2olp A    30 F H  -55.944  -53.020 -176.456
 2olp A    31 Y H  -62.631  -35.812  179.978

 3m1c A   315 E H  -60.961  -36.545 -179.173
 3m1c A   316 F H  -61.998  -35.164 -176.272
 3m1c A   317 L H  -78.095  -13.563 -175.823

 3g46 A    35 A H  -57.145  -44.061  177.669
 3g46 A    36 L H  -58.173  -46.946 -173.464
 3g46 A    37 M H  -69.608  -40.943 -176.050

 2i04 A    68 K H  -62.241  -36.060  177.653
 2i04 A    69 I H  -60.474  -45.026 -178.473
 2i04 A    70 F H  -72.514  -37.145 -178.020

 3ho7 A   110 R H -130.819   34.648 -179.448
 3ho7 A   111 L E -114.128  123.940  176.932
 3ho7 A   112 W L -100.161  119.933 -179.077

 2z0d A   248 H H  -63.167  -27.017 -178.704
 2z0d A   249 C L  -71.582  -10.661  172.721
 2z0d A   250 F L  -99.335   -7.771 -170.728

 1ldf A   252 R H  -58.298  -41.295 -174.063
 1ldf A   253 K H  -77.935  -43.038 -167.087
 1ldf A   254 L H  -94.397  -26.003 -177.770

 3kyh C   246 L E  -93.800   -8.968  174.732
 3kyh C   247 L E  -95.411  129.639 -166.242
 3kyh C   248 L E -119.776  136.047  175.191

 2w9y A    14 N L  -59.875  -28.841 -173.158
 2w9y A    15 F L  -89.818  -10.633 -170.966
 2w9y A    16 F L  -70.081  120.373  170.711

 3jth A    15 V H  -55.932  -50.714  177.661
 3jth A    16 L H  -64.034  -44.438 -176.203
 3jth A    17 L H  -58.611  -47.556 -177.118

 3c26 A   197 N H -123.223   19.641 -175.791
 3c26 A   198 L E -124.269  136.947  163.811
 3c26 A   199 I E -111.305  103.617 -175.182

 3jw4 A   124 S H  -67.929  -16.739 -176.855
 3jw4 A   125 I L  -59.987  -33.203 -173.391
 3jw4 A   126 T L  -95.859    4.710 -175.993

 1s3j A   118 R H  -60.653  -33.023 -178.783
 1s3j A   119 Y H  -89.073  -38.063 -177.421
 1s3j A   120 L H  -69.999  -23.415 -177.435

 2vfo A   323 N E   62.998   64.709  177.144
 2vfo A   324 L E -114.844  147.069  178.681
 2vfo A   325 L E -127.624  127.300  174.673

 1x54 A   263 E H  -63.727  -19.997  178.641
 1x54 A   264 M L  -72.899  -18.550 -171.969
 1x54 A   265 F L -114.984  -30.517 -174.159

 1mc0 A   322 D H  -64.536  -38.635  175.365
 1mc0 A   323 L H  -62.066  -40.217  176.533
 1mc0 A   324 A H  -56.117  -41.239  177.516

 1ots A   437 Q H  -70.938  -40.034 -170.544
 1ots A   438 F L  -80.669   -9.202  178.930
 1ots A   439 T L -115.010   16.179  165.548

 2d4y A    33 N H  -61.464  -40.001  174.776
 2d4y A    34 L H  -54.736  -52.103 -173.685
 2d4y A    35 L H  -79.967  -21.310 -176.599

 1eaq A    24 N L  -86.140  -16.288 -169.776
 1eaq A    25 F E -134.835  140.626  163.586
 1eaq A    26 L E -109.932  172.422  179.056

 2vgl B   315 E L  -65.091  -42.192 -168.622
 2vgl B   316 I L  -50.071  -48.393 -176.226
 2vgl B   317 L L -112.623   28.136 -175.661

 2arh A    90 E H  -57.833  -45.038  174.626
 2arh A    91 F H  -55.385  -52.958 -175.528
 2arh A    92 L H  -64.970  -33.216 -172.986

 3k63 A    31 Q H -107.861   -5.061 -175.485
 3k63 A    32 L L -116.626  130.931  172.611
 3k63 A    33 L L  -74.473  141.685  174.474

 2xss A   161 Q H  -64.741  -42.100 -179.359
 2xss A   162 F H  -60.383  -47.360 -176.891
 2xss A   163 L H  -67.998  -35.703  177.285

 1vs1 A    67 H L  -97.444  -30.761 -177.103
 1vs1 A    68 M E -135.964  155.028  176.692
 1vs1 A    69 L E -106.239  131.026  175.211

 1jji A    12 Q H  -75.021  -26.447 -179.008
 1jji A    13 L L  -97.519   15.908 -178.173
 1jji A    14 A H  -55.344  -49.555  178.062

 2r60 A   420 K H  -60.773  -47.225  179.325
 2r60 A   421 A H  -59.968  -34.652 -177.606
 2r60 A   422 F H  -94.739    5.791 -174.601

 3ecs A    54 E H  -65.044  -37.351  172.702
 3ecs A    55 T L  -70.023  -37.876  178.995
 3ecs A    56 L L  -66.135  -23.521  171.125

 2p2w A    79 G H  -59.413  -40.940  178.957
 2p2w A    80 I H  -66.299  -41.659  179.784
 2p2w A    81 L H  -46.751  -48.455 -171.806

 3rtx A   231 D E  -85.429  -31.861 -179.984
 3rtx A   232 I E  -87.164  116.621 -170.940
 3rtx A   233 L E -110.952  117.819  172.144

 1d2z B   129 D H  -68.336  -44.376 -173.183
 1d2z B   130 F L  -87.145  -46.566 -168.952
 1d2z B   131 L L -103.059  -12.253 -177.588

 2xqy A   149 A H  -64.564  -44.208  176.356
 2xqy A   150 A H  -64.998  -38.019  174.194
 2xqy A   151 L H  -54.011  -47.292  178.414

 3oxp A   123 Q H  -62.680  -41.392  174.263
 3oxp A   124 L H  -57.723  -51.229 -176.446
 3oxp A   125 F H  -67.124  -25.826 -177.868

 3aj4 A    77 C H  -87.183   -2.263 -172.462
 3aj4 A    78 M E  -97.260  145.701  170.476
 3aj4 A    79 L E -142.559  148.159 -167.260

 2xfv A    94 N L   60.195   40.321  179.090
 2xfv A    95 L L -114.215    4.520  179.753
 2xfv A    96 F L  -60.713  -42.180  177.643

 2y3q A   118 D H  -55.934  -43.113  178.023
 2y3q A   119 M H  -57.588  -51.708 -175.501
 2y3q A   120 M H  -65.055  -32.389  178.102

 3fot A   200 D H  -60.757  -39.557  177.494
 3fot A   201 L H  -64.797  -41.028  176.581
 3fot A   202 F H  -63.783  -33.644  175.033

 2wzp R   202 N E  -88.099  115.255 -167.570
 2wzp R   203 L E -117.567  166.751  179.974
 2wzp R   204 L E -133.647  129.985 -170.877

 2olt A    31 S H  -65.983  -24.455 -178.987
 2olt A    32 L L  -70.199  -11.233  176.659
 2olt A    33 L H  -63.854  -29.953 -176.411

 1a3a A   120 N H  -65.706  -38.239  179.525
 1a3a A   121 A H  -69.090  -27.814 -175.341
 1a3a A   122 L L -110.380   33.930  174.364

 2qen A   179 D H  -68.574  -32.436  176.032
 2qen A   180 F H  -65.170  -45.164 -173.261
 2qen A   181 L H  -69.867  -45.493  176.921

 2ywj A   158 K L  -90.956    0.055 -178.300
 2ywj A   159 Y E -105.221  142.659  172.435
 2ywj A   160 M E -144.197  139.598 -177.041

 1kqf C    45 Q H -106.343   16.248  178.489
 1kqf C    46 T L  -53.667  -44.321  176.062
 1kqf C    47 F L -105.002   36.433  179.784

 2rdp A   123 N H  -62.089  -39.846  179.026
 2rdp A   124 V H  -65.338  -37.450 -169.354
 2rdp A   125 L H  -89.427    2.292 -176.963

 2q14 A   210 N H  -66.499  -36.184  177.774
 2q14 A   211 F H  -58.892  -47.939 -174.535
 2q14 A   212 L H  -66.013  -39.294 -177.023

 2zd1 B   147 N L  -96.750  -16.461 -176.711
 2zd1 B   148 V E -132.403  170.498 -178.799
 2zd1 B   149 L L  -55.753  115.197 -176.993

 1vfg A   315 R H  -87.164  -27.396  176.499
 1vfg A   316 L L  -70.296    7.198  171.690
 1vfg A   317 L L  -84.086  -18.353 -176.582

 3cuo A    16 A H  -62.894  -40.567  176.707
 3cuo A    17 L H  -56.893  -51.122 -177.351
 3cuo A    18 L H  -68.561  -35.614  179.542

 2i10 A    89 D H  -69.447  -35.194  177.746
 2i10 A    90 F H  -65.960  -47.262  179.698
 2i10 A    91 L H  -61.277  -52.266 -177.305

 2zqm A    61 T L -101.311    2.120 -177.892
 2zqm A    62 L E -100.015  156.067  175.652
 2zqm A    63 I E -126.713  122.855 -177.729

 3owq A   145 K H  -73.433  -38.415  175.933
 3owq A   146 L L  -65.718  -31.813  174.840
 3owq A   147 M L -128.291   82.966 -172.000

 3imk A   155 V H  -65.035  -38.543 -173.718
 3imk A   156 F H  -73.163  -43.787 -165.431
 3imk A   157 L H -116.416  -14.408 -178.342

 1hlm A    38 D H  -66.500  -46.382  176.475
 1hlm A    39 V H  -57.422  -41.109 -179.687
 1hlm A    40 F H  -65.004  -51.550 -176.513

 3mkq A   285 N H   50.373   38.251 -178.035
 3mkq A   286 Y E  -63.985  132.550  170.212
 3mkq A   287 I E -134.990  158.467  178.814

 3ohm B   176 K H  -66.759  -46.533 -177.238
 3ohm B   177 M L  -64.090  -30.934 -179.721
 3ohm B   178 F L -122.118   52.590  174.471

 3lf6 A   132 D H  -60.178  -36.890 -177.104
 3lf6 A   133 V H  -74.121  -49.988 -171.212
 3lf6 A   134 I H  -73.161  -16.099  175.875

 3lvt A   346 T H  -57.308  -44.973  176.902
 3lvt A   347 L H  -64.985  -41.913 -174.908
 3lvt A   348 L H  -63.752  -24.692 -178.110

 2a6v A   170 H L   59.155   45.020 -178.515
 2a6v A   171 L E  -76.254  121.721  179.909
 2a6v A   172 L E -115.098  124.831 -179.798

 1qx2 A    39 S H  -73.083  -20.075  177.833
 1qx2 A    40 L L  -66.191  142.508 -176.711
 1qx2 A    41 L L  -84.556  153.248  174.093

 2ogk A    30 T H  -63.967  -26.032 -170.694
 2ogk A    31 L H  -87.831   -4.588 -170.721
 2ogk A    32 F L -118.113  116.853  176.290

 3fga B   106 E H  -65.272  -36.976  177.250
 3fga B   107 F H  -62.185  -51.174 -175.704
 3fga B   108 F H  -65.110  -33.541  176.766

 3sf6 A   243 A H  -79.483  -20.568 -177.534
 3sf6 A   244 R E  -75.072  144.981  172.433
 3sf6 A   245 L L  -77.605  113.622 -175.721

 3nlc A   453 K H  -89.534   -7.284 -171.654
 3nlc A   454 A L  -81.210  -39.979 -175.992
 3nlc A   455 L L -121.651  163.385  176.889

 3fke A    15 N H  -66.320  -40.570  178.154
 3fke A    16 I H  -58.708  -47.611 -178.810
 3fke A    17 M H  -69.119  -43.162 -179.548

 2wtl A   122 V H  -66.471  -40.374  173.687
 2wtl A   123 L H  -52.484  -50.978 -176.370
 2wtl A   124 L H  -72.804  -30.773  176.912

 3ii9 A   236 N H -109.183    5.001  175.445
 3ii9 A   237 I E  -94.307  141.944  177.016
 3ii9 A   238 L L  -75.517  116.185 -167.943

 2vdv E   122 N H  -89.308   -0.633  178.460
 2vdv E   123 F L  -98.387  -41.497 -169.285
 2vdv E   124 F L -120.915  145.775  171.776

 2zy4 A   421 T H  -62.864  -48.107  177.870
 2zy4 A   422 T H  -56.801  -39.817 -179.273
 2zy4 A   423 L H  -65.192  -53.976 -170.630

 1nfv A   123 R H  -65.042  -38.588  175.548
 1nfv A   124 L H  -55.844  -49.310 -179.056
 1nfv A   125 F H  -62.911  -41.762 -179.976

 1mkf A   348 N L  -88.707   -6.241 -174.899
 1mkf A   349 V E -122.090  125.445  171.885
 1mkf A   350 L E -100.583  139.472  177.453

 2ziv A   278 K H -107.672    7.088 -173.858
 2ziv A   279 L L  -46.575  -45.771 -171.293
 2ziv A   280 L L -106.380    3.884 -170.904

 1wbe A   106 V H  -66.781  -40.078  179.425
 1wbe A   107 F H  -58.292  -53.801 -176.311
 1wbe A   108 L H  -66.358  -41.357 -178.968

 3hhs B    97 D H  -56.789  -42.961  177.545
 3hhs B    98 I H  -58.664  -51.466 -179.080
 3hhs B    99 F H  -59.797  -41.914 -178.298

 1dx4 A   347 T L -110.333    9.807  169.853
 1dx4 A   348 L L  -95.511  -29.233  178.112
 1dx4 A   349 M H  -78.122  -21.974 -170.424

 3f0c A   158 E H  -60.678  -40.675 -179.373
 3f0c A   159 F H  -60.151  -49.811 -179.048
 3f0c A   160 L H  -60.694  -48.123 -179.543

 2ixm A    60 A H  -62.461  -39.399  176.154
 2ixm A    61 L H  -55.724  -49.856  179.627
 2ixm A    62 L H  -64.286  -37.309  178.166

 2ixo A    72 G H  -60.624  -45.450  177.666
 2ixo A    73 V H  -61.074  -42.317  178.148
 2ixo A    74 L H  -63.999  -37.397  177.694

 3pev B   128 E H  -66.664  -44.406 -179.348
 3pev B   129 L H  -63.393  -39.591 -175.073
 3pev B   130 F H  -71.359  -48.954 -179.558

 1j24 A   123 Q H  -64.975  -37.477  172.806
 1j24 A   124 Y H  -60.342  -50.073 -179.882
 1j24 A   125 I H  -59.731  -42.844 -178.567

 3hsy A   194 D H  -60.766  -43.914 -177.064
 3hsy A   195 I H  -64.995  -47.822 -179.125
 3hsy A   196 V H  -64.994  -40.612  178.011

 2r7g A    23 S H  -59.800  -43.073  175.559
 2r7g A    24 Y H  -58.426  -45.297 -176.884
 2r7g A    25 F H  -63.726  -43.268 -174.227

 2zmf A   161 N H  -63.315  -40.917  177.244
 2zmf A   162 N H  -65.858  -36.321  179.793
 2zmf A   163 F H  -72.189  -31.306  173.433

 1ykd A   361 E H  -65.593  -41.098 -176.067
 1ykd A   362 F H  -74.960  -24.999  178.058
 1ykd A   363 M H  -68.190  -29.078 -171.463

 1alv A   116 S H  -62.618  -42.042  177.816
 1alv A   117 M H  -68.273  -39.843  176.606
 1alv A   118 I H  -59.640  -44.858  178.687

 1an8 A   183 D H  -89.007  -39.052 -177.026
 1an8 A   184 I H  -72.222  -42.469 -174.895
 1an8 A   185 F H  -84.390   -8.351 -177.381

 1u8s A   112 Q H  -69.936  -34.631  179.114
 1u8s A   113 F H  -51.969  -52.202 -176.873
 1u8s A   114 F H  -80.033  -35.332  178.972

 3ezj A    58 Q H  -58.264  -44.733  175.626
 3ezj A    59 L H  -58.415  -48.299  177.003
 3ezj A    60 F H  -52.101  -46.828 -179.496

 2jdq A   325 S H  -59.604  -44.496  177.652
 2jdq A   326 I H  -61.134  -40.783 -171.731
 2jdq A   327 L H  -65.005  -18.603 -168.922

 2p14 A   159 E H  -60.531  -36.297  177.544
 2p14 A   160 I H  -64.775  -45.357  179.783
 2p14 A   161 L H  -65.452  -35.002  176.479

 1ihj A    80 D H  -60.731  -45.573  179.651
 1ihj A    81 L H  -60.436  -38.857  177.424
 1ihj A    82 I H  -64.357  -45.031 -179.395

 1sa3 A    40 D H  -70.085  -41.300  178.610
 1sa3 A    41 I H  -60.051  -42.568  179.731
 1sa3 A    42 F L -104.723   29.952 -179.893

 1zyb A   140 N H  -59.387  -45.214 -179.185
 1zyb A   141 Y H  -61.525  -46.474 -179.514
 1zyb A   142 M H  -64.989  -37.598  178.913

 2zg6 A    67 D H  -65.326  -36.288  176.862
 2zg6 A    68 F H  -59.983  -48.147  179.268
 2zg6 A    69 L H  -67.720  -37.056  176.484

 2a61 A   114 K H  -63.017  -40.057 -179.915
 2a61 A   115 I H  -62.765  -47.825 -176.004
 2a61 A   116 T H  -71.768  -27.310  172.703

 2xwu B   310 R H  -56.448  -43.068  178.064
 2xwu B   311 I H  -64.929  -46.962 -178.516
 2xwu B   312 A H  -62.369  -40.791 -179.939

 3pev B    88 N H  -61.344  -47.288  174.414
 3pev B    89 F H  -55.833  -45.109 -178.929
 3pev B    90 I H  -61.175  -46.798  178.735

 3o72 A    54 R H  -61.356  -38.065  176.449
 3o72 A    55 L H  -62.480  -50.582 -177.263
 3o72 A    56 F H  -64.449  -36.354  174.457

 1g61 A   177 S H  -74.094  -36.979 -179.791
 1g61 A   178 L H  -60.198  -45.891 -175.212
 1g61 A   179 F H  -96.674   -0.293  174.332

 1w85 A   117 Q H  -77.033  -35.023  171.886
 1w85 A   118 A H  -60.849  -37.440  176.297
 1w85 A   119 F H  -70.332  -36.294  177.326

 3cww A   689 Q H  -67.343  -42.668  177.160
 3cww A   690 L H  -53.635  -47.542 -170.352
 3cww A   691 L H  -86.363   -6.801 -173.986

 1le8 A    10 A H  -61.824  -44.571  179.184
 1le8 A    11 F H  -62.836  -47.965 -179.665
 1le8 A    12 L H  -58.617  -39.361  176.759

 3hbf A   204 T H  -63.112  -40.014  179.789
 3hbf A   205 M H  -65.470  -45.083  179.470
 3hbf A   206 L H  -64.894  -40.753  177.886

 1cp2 A   104 N H  -65.003  -38.145  178.290
 1cp2 A   105 M H  -65.645  -38.018  176.453
 1cp2 A   106 L H  -63.036  -45.718  177.732

 1lla A    62 E H  -65.174  -49.967  176.670
 1lla A    63 V H  -61.024  -40.612  176.496
 1lla A    64 F H  -60.152  -46.776 -178.720

 3ag3 C    50 N H  -59.568  -45.949  179.996
 3ag3 C    51 M H  -64.978  -40.291  179.008
 3ag3 C    52 L H  -64.978  -41.082 -179.067

 2ixn A    57 N H  -73.452   -7.085  171.138
 2ixn A    58 L H  -87.373  -46.391  175.006
 2ixn A    59 L H  -60.725  -33.622  176.529

 3kzd A    77 D H  -62.939  -49.033 -176.288
 3kzd A    78 F H  -60.625  -38.251 -178.283
 3kzd A    79 L H  -75.383  -12.489  178.797

 2znd A   113 D H  -65.956  -41.216  177.001
 2znd A   114 I H  -63.016  -43.665  179.429
 2znd A   115 L H  -58.413  -49.972 -178.677

 2q5c A   114 A H  -66.055  -41.584 -172.585
 2q5c A   115 M H  -69.799  -42.069 -170.822
 2q5c A   116 L H -106.735   -3.690  174.006

 1qv1 A    27 D H  -64.166  -34.199  174.146
 1qv1 A    28 F H  -61.534  -43.418  177.477
 1qv1 A    29 L H  -70.951  -30.526 -178.749

 2glf A   204 N H  -59.066  -45.607  179.176
 2glf A   205 V H  -61.856  -44.906  179.171
 2glf A   206 L H  -65.014  -35.315  175.306

 3hnr A   186 T H  -60.463  -44.148 -179.425
 3hnr A   187 I H  -59.573  -50.436 -178.255
 3hnr A   188 F H  -61.816  -46.931 -176.363

 2b2a A   146 N H  -68.120  -38.460  176.363
 2b2a A   147 L H  -63.402  -37.632  175.729
 2b2a A   148 L H  -58.340  -45.226  179.701

 3dba A   158 E H  -68.457  -45.155  176.055
 3dba A   159 V H  -68.677  -43.911  175.077
 3dba A   160 F H  -48.534  -53.775 -177.858

 3mq4 A   262 Q H  -75.010  -31.424 -176.717
 3mq4 A   263 I H  -67.168  -49.567 -172.604
 3mq4 A   264 L L -111.566  161.341  -32.919

 2fna A   126 N H  -65.948  -37.618  177.218
 2fna A   127 L H  -63.670  -45.379  178.011
 2fna A   128 L H  -61.026  -42.557  178.701

 3boq A   129 E H  -64.943  -39.725  179.064
 3boq A   130 L H  -64.506  -35.537 -176.900
 3boq A   131 L L -105.971   24.320 -173.336

 1m1n B   491 Q H  -67.466  -37.765  176.916
 1m1n B   492 I H  -67.943  -46.924  175.906
 1m1n B   493 L H  -55.059  -47.433 -179.608

 3ks9 A   271 G H  -57.299  -43.038  177.954
 3ks9 A   272 L H  -63.332  -42.311  177.804
 3ks9 A   273 L H  -59.391  -41.978  177.519

 1a59 A    82 G H  -57.936  -44.913  178.187
 1a59 A    83 A H  -60.244  -41.857  175.856
 1a59 A    84 I H  -60.545  -38.923 -177.380

 3m62 A   199 E H  -63.682  -33.032 -167.283
 3m62 A   200 I H -122.133    2.708 -176.621
 3m62 A   201 F H  -51.616  -40.053 -172.442

 3e15 A   116 F H  -58.091  -32.672 -179.464
 3e15 A   117 L H  -67.284  -41.235  175.638
 3e15 A   118 F H  -58.949  -42.333  177.289

 2gxg A   117 E H  -65.696  -49.642 -170.256
 2gxg A   118 V H  -70.982  -25.286 -179.299
 2gxg A   119 T L -105.657   14.471 -173.927

 3ohr A   240 Q H  -62.480  -21.269  179.056
 3ohr A   241 V H  -65.162  -33.384 -179.297
 3ohr A   242 F H  -60.321  -39.446 -178.726

 3c8g A    31 S H  -63.038  -41.188 -177.534
 3c8g A    32 I H  -69.275  -41.133  177.441
 3c8g A    33 L H  -64.938  -40.807  176.044

 1aj8 A    78 E H  -62.102  -40.977  175.650
 1aj8 A    79 I H  -63.293  -41.503  176.918
 1aj8 A    80 M H  -57.408  -41.505  179.495

 2p62 A    77 S H  -60.585  -50.301 -177.540
 2p62 A    78 V H  -65.299  -43.914 -179.586
 2p62 A    79 L H  -62.560  -42.631  176.899

 3cww A   611 I H  -68.232  -47.576  178.619
 3cww A   612 L H  -61.870  -45.968 -178.384
 3cww A   613 L H  -59.680  -46.707  178.930

 1l1s A    47 N H  -56.622  -29.189 -179.278
 1l1s A    48 V H  -66.218  -29.096 -173.180
 1l1s A    49 L H  -94.993    9.394  176.006

 3eb8 A    77 N H  -64.993  -40.313  174.775
 3eb8 A    78 L H  -59.275  -47.928 -177.368
 3eb8 A    79 L H  -53.267  -45.470 -174.401

 3i3n A    18 E H  -68.338  -35.703 -179.927
 3i3n A    19 L H  -64.767  -51.313 -178.109
 3i3n A    20 S H  -65.021  -31.429  175.079

 3hx3 A   251 N H  -61.710  -29.905  179.331
 3hx3 A   252 V H  -65.046  -38.272 -169.784
 3hx3 A   253 V H  -97.457  -17.069 -171.297

 3k1y A   106 M H  -52.843  -49.248 -179.007
 3k1y A   107 F H  -51.333  -52.256 -176.322
 3k1y A   108 F H  -65.232  -36.710  177.937

 1f2t B   104 T H  -60.430  -45.155 -179.888
 1f2t B   105 I H  -65.008  -38.309  177.512
 1f2t B   106 M H  -59.638  -47.107 -174.788

 3cww A   780 E H  -66.791  -39.185  178.878
 3cww A   781 L H  -65.930  -46.934  176.906
 3cww A   782 F H  -59.350  -47.300 -179.955

 1eqf A    29 S H  -62.392  -47.050  179.646
 1eqf A    30 I H  -62.753  -43.260 -178.804
 1eqf A    31 L H  -66.504  -38.647  177.826

 3e9m A   189 Y H  -63.061  -47.138 -173.961
 3e9m A   190 V H  -66.998  -43.456 -175.819
 3e9m A   191 L H  -70.904  -35.938 -177.320

 1jjv A    20 N H  -62.282  -36.079 -178.939
 1jjv A    21 L H  -65.061  -33.673  178.202
 1jjv A    22 F H  -74.480  -42.805 -179.646

 3saf A   176 E H  -59.969  -31.899 -179.424
 3saf A   177 S H -104.902  -28.177 -176.270
 3saf A   178 L H  -75.669  -26.369 -178.085

 2j3t D   168 S H  -66.038  -36.830  177.923
 2j3t D   169 L H  -63.347  -46.249  177.862
 2j3t D   170 L H  -62.916  -42.155  178.269

 1jx6 A   227 A H  -62.840  -42.946  179.748
 1jx6 A   228 S H  -63.621  -47.491 -175.906
 1jx6 A   229 L H  -72.722  -23.192  176.289

 1gy7 A    18 N H  -63.683  -40.231  179.264
 1gy7 A    19 Q H  -71.983  -36.252  176.710
 1gy7 A    20 F H  -64.180  -46.265 -178.051

 16vp A    57 K H  -65.968  -24.760 -178.891
 16vp A    58 F H  -71.436   -6.837  174.363
 16vp A    59 L H  -99.613   -0.646 -178.725

 1stz A   189 R H  -61.266  -46.360  177.218
 1stz A   190 Q H  -58.316  -43.212  178.618
 1stz A   191 L H  -58.498  -47.102  179.561

 1ml4 A    21 T H  -61.044  -48.141  179.442
 1ml4 A    22 V H  -60.648  -43.066 -178.205
 1ml4 A    23 L H  -64.938  -42.973  178.831

 2j9l A    41 T H  -62.675  -42.023  175.655
 2j9l A    42 I H  -62.747  -45.169 -178.201
 2j9l A    43 I H  -58.696  -39.742 -174.575

 1csh A   124 T H  -61.190  -45.822  178.723
 1csh A   125 M H  -56.142  -48.912 -178.293
 1csh A   126 L H  -59.959  -42.812 -176.977

 1qyr A   192 R H  -59.973  -33.633  177.331
 1qyr A   193 V H  -69.945  -43.688  174.535
 1qyr A   194 L H  -55.924  -45.114  178.216

 1x3k A    30 T H  -64.965  -48.417 -175.028
 1x3k A    31 V H  -69.094  -42.265  177.490
 1x3k A    32 F H  -59.650  -43.889  177.819

 3khy A   258 N H  -61.957  -41.081  177.907
 3khy A   259 M H  -60.028  -43.876 -179.102
 3khy A   260 L H  -71.534  -18.295 -172.670

 3qc7 A    89 Q H  -66.494  -22.536  178.048
 3qc7 A    90 L H  -82.031  -18.036 -174.134
 3qc7 A    91 L H -105.006  -29.988 -175.875

 3gwj A    91 H H  -59.665  -43.075  175.767
 3gwj A    92 L H  -54.483  -46.620  178.044
 3gwj A    93 F H  -70.447  -37.413 -170.516

 1mio B   432 R H  -66.352  -40.005 -177.765
 1mio B   433 L H  -64.804  -41.328  175.910
 1mio B   434 V H  -62.694  -40.086  178.231

 3hvy A   289 S H  -62.079  -38.336  178.903
 3hvy A   290 L H  -65.348  -41.816  179.980
 3hvy A   291 Y H  -66.113  -46.866 -178.464

 1xyz A   288 E H  -66.466  -37.915  175.035
 1xyz A   289 L H  -59.901  -42.983  177.447
 1xyz A   290 M H  -60.692  -42.310  178.184

 3pm9 A   308 S H  -64.290  -40.842  177.205
 3pm9 A   309 I H  -60.529  -49.859 -179.070
 3pm9 A   310 L H  -65.809  -36.197  177.080

 1rkt A   162 K H  -67.151  -40.893  176.319
 1rkt A   163 F H  -64.812  -41.416  176.128
 1rkt A   164 F H  -56.555  -46.193  179.838

 2hoe A   372 N H  -65.002  -37.907  179.621
 2hoe A   373 Y H  -64.989  -49.603 -177.337
 2hoe A   374 L H  -64.995  -36.193  176.291

 2cw8 A   345 L H  -67.327  -41.857  177.367
 2cw8 A   346 L H  -58.712  -55.946  179.088
 2cw8 A   347 F H  -58.178  -41.932 -178.525

 1z21 A    79 Q H  -67.839  -38.718  175.574
 1z21 A    80 V H  -61.268  -44.154  177.041
 1z21 A    81 L H  -52.982  -40.909  179.401

 2x1d A   288 Q H  -60.678  -28.490 -175.875
 2x1d A   289 L H  -56.919  -32.104 -168.691
 2x1d A   290 W L  -84.728   -4.382  179.381

 3dkx A   141 E H  -62.890  -46.853 -177.264
 3dkx A   142 L H  -64.961  -36.922  176.563
 3dkx A   143 F H  -62.827  -43.659  177.212

 1q2l A   754 S H  -65.762  -42.097 -178.913
 1q2l A   755 L H  -73.287  -43.094  177.951
 1q2l A   756 L H  -64.792  -37.610  177.239

 1vq2 A   162 D H  -63.025  -39.407  178.632
 1vq2 A   163 I H  -60.349  -39.940  179.514
 1vq2 A   164 L H  -69.240  -45.349 -178.694

 2a3n A   172 R H  -64.878  -44.528  173.826
 2a3n A   173 V H  -61.793  -40.546  176.217
 2a3n A   174 L H  -58.492  -46.366  178.216

 2gak A   270 K H  -63.885  -42.853  176.699
 2gak A   271 L H  -60.719  -48.068 -176.567
 2gak A   272 M H  -61.009  -42.241  178.175

 2vpb A    48 G H  -59.211  -44.977 -177.939
 2vpb A    49 L H  -66.816  -43.898 -177.492
 2vpb A    50 L H  -62.356  -44.390 -176.314

 3nt1 A    48 L H  -62.349  -42.835 -178.079
 3nt1 A    49 L H  -65.001  -40.929 -173.014
 3nt1 A    50 L H  -80.235  -33.244 -171.583

 2rcc A   174 T H  -68.316  -26.039  174.758
 2rcc A   175 F H  -69.813  -47.449  176.120
 2rcc A   176 L H  -57.693  -39.443  176.349

 3gyc A    98 L H  -66.628  -48.825  174.704
 3gyc A    99 F H  -58.910  -43.726 -178.628
 3gyc A   100 L H  -64.841  -36.901  176.258

 3r9p A   259 S H  -60.182  -45.474  179.285
 3r9p A   260 M H  -58.793  -43.421 -177.115
 3r9p A   261 L H  -70.274  -21.371 -174.344

 3hrg A   129 T H  -58.480  -48.438  178.822
 3hrg A   130 F H  -60.283  -47.707 -178.114
 3hrg A   131 L H  -64.441  -36.104 -179.607

 3nnr A   129 R H  -64.998  -37.775  176.339
 3nnr A   130 I H  -60.384  -47.610  176.508
 3nnr A   131 F H  -57.919  -45.609 -178.664

 2hs1 A    88 N H  -58.097  -32.393  179.897
 2hs1 A    89 L H -105.012  -27.528  178.467
 2hs1 A    90 L H  -57.408  -37.433 -178.425

 3mti A    14 D H  -71.497  -35.504  178.274
 3mti A    15 F H  -54.960  -46.037 -179.924
 3mti A    16 L H  -77.149  -43.095 -177.688

 1t3w A    50 G H  -61.835  -42.406  178.152
 1t3w A    51 L H  -64.640  -43.128  179.607
 1t3w A    52 F H  -64.594  -43.422  179.063

 1va6 A   408 D H  -56.292  -46.618  179.354
 1va6 A   409 L H  -64.189  -47.064 -172.690
 1va6 A   410 F H  -64.521  -26.947  171.834

 1b5l A    66 N H  -60.560  -38.164  179.379
 1b5l A    67 L H  -65.000  -49.330 -177.355
 1b5l A    68 F H  -74.616  -24.046  171.925

 2wzk A    88 A H  -65.030  -30.905  178.065
 2wzk A    89 L H  -66.642  -46.688  176.487
 2wzk A    90 L H  -60.229  -45.676  179.887

position:           14 neighbors:          200

 3gvo A    80 F H  -79.966  -23.505  167.072
 3gvo A    81 F H  -73.419  -28.790 -179.926
 3gvo A    82 E H  -81.492  -45.037 -165.688

 3do9 A   117 V H  -82.843   -9.019  177.053
 3do9 A   118 L E  -64.124  140.390 -175.203
 3do9 A   119 E L -127.553  163.607 -178.328

 1stz A   256 E H  -67.976  -34.503 -174.520
 1stz A   257 V L  -74.774   -2.904  171.698
 1stz A   258 K L  -76.733  -21.602 -178.412

 3k49 A    85 F H  -80.451  -14.931  167.175
 3k49 A    86 F H  -84.547  -28.059  178.532
 3k49 A    87 E H  -79.170  -46.258 -167.112

 2ozl A   256 L E -109.589  131.102 -179.742
 2ozl A   257 M E -130.005  121.964  178.474
 2ozl A   258 E E  -97.223  116.400  177.427

 2qpx A   304 A H  -63.833  -32.219 -171.390
 2qpx A   305 V L -104.168   16.791  179.219
 2qpx A   306 E L  -61.966  -43.018 -178.079

 3mq1 A    71 I H  -61.031  -40.140 -177.666
 3mq1 A    72 F H  -63.394  -53.786 -174.565
 3mq1 A    73 E H  -63.373  -39.412  178.349

 3cox A    39 I E  -95.351  133.313  173.948
 3cox A    40 V E -113.109  118.399 -175.998
 3cox A    41 E L -123.074  129.162  178.964

 2bs2 C    64 K H  -61.023  -40.552  177.833
 2bs2 C    65 F L  -63.862  -23.135  179.258
 2bs2 C    66 E L  -94.373   14.889  178.696

 3bwt A    67 L H  -61.824  -48.219 -173.984
 3bwt A    68 L H  -57.934  -35.973  178.577
 3bwt A    69 E H  -69.316  -33.514 -166.048

 1vef A   190 I E -110.142  120.682 -173.866
 1vef A   191 L E -138.703  148.375  164.178
 1vef A   192 E L  -97.146  130.733  178.195

 3iby A   106 L H  -64.833  -35.028  177.468
 3iby A   107 F L  -60.015  -23.947 -176.407
 3iby A   108 E L  -77.918  -14.811  179.454

 2kfn A    85 L H  -64.641  -44.919 -174.162
 2kfn A    86 L H  -65.048  -34.745 -175.736
 2kfn A    87 E L  -94.053    9.002  177.325

 2j6a A   100 L H  -77.380  -45.528 -165.354
 2j6a A   101 L L -105.406  -45.744 -172.859
 2j6a A   102 Q L  -73.673  -40.319  177.745

 3noy A   171 K H  -63.930  -42.677  177.768
 3noy A   172 F H  -60.163  -44.000  178.100
 3noy A   173 E H  -63.255  -40.586  176.736

 3ami A    52 A H  -63.407  -45.782 -178.427
 3ami A    53 L H  -63.945  -36.192  173.715
 3ami A    54 E H  -46.986  -43.251 -179.956

 3o9p A    47 L H  -87.243  -30.061 -178.339
 3o9p A    48 F L -124.292  162.176  175.534
 3o9p A    49 E L -143.434  135.904 -178.674

 3k53 A   210 L H  -62.837  -34.633  178.159
 3k53 A   211 L H  -67.360  -17.653  175.455
 3k53 A   212 Q L  -99.204    1.959 -176.847

 3a1s A   209 Y H  -58.307  -50.080 -178.028
 3a1s A   210 L H  -64.938  -34.373 -177.485
 3a1s A   211 S L  -75.427   -9.500  176.387

 1jet A    43 L H -103.712  -38.349 -173.578
 1jet A    44 F L -122.705  128.689  179.358
 1jet A    45 E L -116.861  127.997 -179.557

 3ag3 E    67 I H  -57.761  -45.347 -179.424
 3ag3 E    68 L H  -62.628  -39.605  175.813
 3ag3 E    69 E H  -61.237  -42.368 -178.971

 3lx5 A   205 L H  -68.300  -39.488  173.220
 3lx5 A   206 F H  -59.353  -40.002  176.198
 3lx5 A   207 E L  -73.308   -7.992 -177.050

 2d7d B    33 L H  -58.352  -45.044 -179.143
 2d7d B    34 L H  -61.519  -40.901  178.511
 2d7d B    35 E H  -63.088  -38.048  179.170

 2hgs A   285 L H  -54.642  -45.173  178.204
 2hgs A   286 L H  -64.998  -41.805 -174.896
 2hgs A   287 E H  -68.143  -27.131 -178.570

 2wvl A   278 L H  -55.591  -43.469 -179.299
 2wvl A   279 L H  -63.868  -48.254 -175.811
 2wvl A   280 E H  -66.834  -39.884 -174.741

 1bh9 A    26 I H  -59.820  -43.605  179.219
 1bh9 A    27 L H  -65.020  -38.490  175.758
 1bh9 A    28 E H  -56.718  -48.417  179.407

 2rhs B   340 V E -102.983  125.242 -174.271
 2rhs B   341 I E -101.443  111.052 -177.722
 2rhs B   342 E E  -92.353  121.622  163.142

 1rp3 B    14 L H  -65.382  -46.436 -172.573
 1rp3 B    15 L L  -79.091  -13.564  176.030
 1rp3 B    16 E L  -70.834  -36.655 -179.214

 3kus A    47 L H  -73.584  -28.950 -177.345
 3kus A    48 L H  -66.647  -13.178  174.789
 3kus A    49 E L  -76.225   -8.015 -178.776

 2b9w A    35 I E  -98.837  123.100 -179.742
 2b9w A    36 L E -104.383  119.462 -179.448
 2b9w A    37 E L -117.216  132.165 -175.728

 2q43 A   165 A L  -58.176  -33.054 -170.644
 2q43 A   166 L L  -89.905   -1.425 -177.939
 2q43 A   167 K L  -55.816  120.868  173.808

 3qua A   134 F H  -59.252  -50.335 -172.619
 3qua A   135 F H  -73.088  -30.028  174.926
 3qua A   136 E H  -63.898  -47.798  177.313

 3dvo A   158 L H  -78.104  -24.417 -173.239
 3dvo A   159 L E  -75.033  149.139  175.943
 3dvo A   160 V L  -58.702  155.420 -173.555

 1pgj A    92 V H  -97.823   -0.288  171.349
 1pgj A    93 F L  -93.755  159.030 -176.547
 1pgj A    94 E L -116.555  162.694 -177.810

 1uvq B    65 V H  -68.306  -47.666 -176.137
 1uvq B    66 L H  -65.065  -48.902 -179.363
 1uvq B    67 E H  -67.984  -38.039  177.216

 3nrn A    28 V E  -97.746  126.241 -179.498
 3nrn A    29 L E -113.583  115.463 -178.760
 3nrn A    30 E L -112.384  128.101 -177.097

 3lvt A   872 V L  -72.679  -18.436  172.411
 3lvt A   873 L L  -86.302    4.467  173.842
 3lvt A   874 E L   71.199   22.318  174.321

 2g7o A    13 L H  -59.807  -48.290 -178.632
 2g7o A    14 L H  -65.813  -42.266  178.858
 2g7o A    15 E H  -55.911  -47.572 -176.918

 3caw A   288 L H  -76.198  -17.534 -176.973
 3caw A   289 Y E -117.640  156.297  178.100
 3caw A   290 Q L  -65.786  136.580 -171.915

 3boq A   130 L H  -64.506  -35.537 -176.900
 3boq A   131 L L -105.971   24.320 -173.336
 3boq A   132 R L  -65.841  -22.974 -177.490

 2imi A   140 L H  -64.091  -43.874  178.137
 2imi A   141 L H  -64.115  -45.169  177.504
 2imi A   142 E H  -54.170  -47.539  179.682

 3me5 A   224 V E -129.210  114.665 -179.333
 3me5 A   225 L E -102.114  139.083  177.739
 3me5 A   226 E E -116.678  136.269  176.877

 1i2t A    28 L H  -66.120  -35.379 -173.940
 1i2t A    29 L L  -75.409   -6.421  173.721
 1i2t A    30 E L  -82.489  -12.445 -175.043

 1qtq A   326 S H  -67.315  -47.363  178.212
 1qtq A   327 L H  -64.978  -39.673  179.724
 1qtq A   328 E H  -64.997  -38.052 -179.810

 3fgv A    93 Y H -119.403    1.158  179.570
 3fgv A    94 L E  -87.867  139.920  167.232
 3fgv A    95 E L  -81.270  -41.090  175.607

 2az0 A    59 L H  -61.891  -41.047 -174.705
 2az0 A    60 L L  -77.376   -8.903  175.686
 2az0 A    61 E L  -99.971    8.078  173.694

 3pc3 A   476 V H  -68.800  -46.169 -175.846
 3pc3 A   477 L H  -68.736  -13.776  176.193
 3pc3 A   478 E L  -64.931  -23.726 -179.569

 2x4k A    10 L E -153.320  165.019  179.036
 2x4k A    11 L E  -59.925  138.204  177.652
 2x4k A    12 E L  -69.683  168.242  178.091

 3oi8 A   154 I H  -86.945  -14.221  174.921
 3oi8 A   155 I L  -98.208    4.177  179.004
 3oi8 A   156 E L  -58.116    0.000    0.000

 1m0w A   304 F H  -49.955  -48.580  177.490
 1m0w A   305 L H  -63.273  -50.714 -171.026
 1m0w A   306 E H  -61.685  -27.042 -179.855

 3p54 A   239 L H -107.146   16.775 -178.592
 3p54 A   240 M E -119.469  145.867  172.849
 3p54 A   241 E E -127.595  111.556  174.065

 3bfm A   231 V H  -89.911   -8.809 -178.901
 3bfm A   232 L L  -58.019  132.761  178.088
 3bfm A   233 V L  -70.256  125.025 -174.744

 2x26 A    45 M H  -61.590  -42.758 -175.428
 2x26 A    46 L H  -67.357  -33.816  174.364
 2x26 A    47 E H  -60.404  -46.578  176.883

 3od1 A    50 T L  -69.715  -36.519  178.481
 3od1 A    51 L E  -99.794  136.294  169.654
 3od1 A    52 E E -131.689  165.120  176.488

 2gum A   575 M L  -85.474  150.445  173.390
 2gum A   576 L L  -69.310  119.809 -174.345
 2gum A   577 E L  -68.879  151.633  179.385

 2q4o A   126 L H  -63.728  -55.470 -172.026
 2q4o A   127 L H  -67.434  -29.989  176.826
 2q4o A   128 E H  -62.748  -47.141  178.498

 2ool A    81 Y H -106.938    5.526  178.544
 2ool A    82 L E -114.791  157.222  170.018
 2ool A    83 T L  -66.999  163.869 -179.834

 1vsy 4   527 L H  -78.349  -17.484 -176.022
 1vsy 4   528 V L  -59.914  -34.552 -175.130
 1vsy 4   529 D L -105.965   29.535 -179.956

 2e2r A   235 F H  -54.995  -47.253  179.612
 2e2r A   236 L H  -65.022  -38.896  179.322
 2e2r A   237 E H  -55.727  -48.698  177.312

 2ord A   188 F E  -94.163  129.014 -179.513
 2ord A   189 L E -137.754  140.338  160.815
 2ord A   190 E L  -95.968  111.371  178.128

 2wyh A   897 L L  -67.143  -24.647  178.648
 2wyh A   898 L L  -86.892    8.826  176.451
 2wyh A   899 E L   66.230   28.423  173.760

 1o4u A   144 V H  -63.992  -27.801  178.864
 1o4u A   145 L H  -88.280  -35.598  177.825
 1o4u A   146 Q H  -61.691  -38.693  177.769

 1zhx A    37 I H -118.473   20.626  172.709
 1zhx A    38 L E  -93.932  143.329  174.459
 1zhx A    39 S E -112.117  139.333 -179.710

 1g55 A   208 F H -108.952   -0.016 -179.691
 1g55 A   209 L L  -80.940  145.586 -179.497
 1g55 A   210 E L  -95.693  130.023 -176.119

 3iby A   207 L H  -62.140  -45.124  178.147
 3iby A   208 A H  -57.234  -36.334 -179.043
 3iby A   209 E H  -83.845   -6.480  169.180

 2eh6 A   177 I E -104.704  124.720 -171.513
 2eh6 A   178 I E -143.310  151.535  166.446
 2eh6 A   179 E L -109.915  127.541  177.497

 1a73 A    83 L L  -67.265  -21.526 -178.071
 1a73 A    84 L L  -97.820    8.050  179.253
 1a73 A    85 E L -110.314  157.553  175.223

 2gn0 A   286 L H  -65.003  -38.420 -178.369
 2gn0 A   287 I H  -71.897  -53.032 -170.042
 2gn0 A   288 Q H  -82.605  -43.698 -169.457

 2fml A   247 Y H -100.018   -4.969 -169.497
 2fml A   248 F E -105.001  168.616  172.920
 2fml A   249 E L -108.672  -85.851  -73.222

 3fwn A   102 Y H -105.557   -7.215 -178.524
 3fwn A   103 L L  -79.435  148.678  173.673
 3fwn A   104 D L -109.959  151.276 -179.179

 3c24 A   189 I H  -64.901  -35.842  172.539
 3c24 A   190 L H  -67.204  -45.550  176.491
 3c24 A   191 E L -147.810  121.264   21.582

 3kkf A    57 I E -115.489  120.028  170.010
 3kkf A    58 L E  -82.723  110.595 -175.698
 3kkf A    59 E E -106.733  126.178  176.381

 2g04 A   292 V H  -56.989  -53.501 -173.998
 2g04 A   293 F L  -88.457    3.059 -178.181
 2g04 A   294 A L  -57.667  123.193  170.040

 2yr5 A   324 L H  -56.938  -34.483  178.736
 2yr5 A   325 V H  -58.834  -47.658 -178.418
 2yr5 A   326 E H  -65.203  -38.351  178.250

 1ofd A   845 L H  -85.400   -6.462 -171.895
 1ofd A   846 L E -108.493  156.008  174.340
 1ofd A   847 D E -143.962  170.837 -175.588

 3k93 A    66 E H  -70.232  -33.068 -177.095
 3k93 A    67 L L -103.031   18.747 -178.079
 3k93 A    68 E H  -56.955  -50.026 -177.388

 2yvi A    96 M H  -65.060  -39.389  179.450
 2yvi A    97 L H  -72.539  -44.476 -173.486
 2yvi A    98 E L -103.803    0.000    0.000

 1znw A   116 L E -114.997  122.412  179.295
 1znw A   117 I E -114.999  114.998  179.127
 1znw A   118 E E -100.573  113.517 -177.815

 1jmx A    81 A L  -64.593  -47.138  178.261
 1jmx A    82 M L  -71.781  -30.059  179.372
 1jmx A    83 E L  -79.699   -4.131  174.953

 2hz7 A   366 V H  -66.143  -41.925  175.892
 2hz7 A   367 Y H  -66.612  -49.037 -179.409
 2hz7 A   368 E H  -59.807  -41.204  178.522

 2qyc A    88 R H  -91.939  -16.689 -177.487
 2qyc A    89 I E  -81.487  125.798  176.597
 2qyc A    90 K E  -92.958  -51.835 -179.395

 2zcx A   125 N H  -70.025  -37.324  176.844
 2zcx A   126 L L  -69.309  -24.755 -159.064
 2zcx A   127 E L  -43.773  -59.794 -166.043

 3ksx A    71 L H  -55.888  -42.006 -172.572
 3ksx A    72 L H  -76.903  -31.349  171.776
 3ksx A    73 E H  -59.038  -41.357  173.838

 2jae A    39 V E -100.047  134.998  177.391
 2jae A    40 L E -112.360  108.090 -179.152
 2jae A    41 E L -115.079  123.066 -177.690

 2gxg A   118 V H  -70.982  -25.286 -179.299
 2gxg A   119 T L -105.657   14.471 -173.927
 2gxg A   120 G L  -62.496  -22.493 -177.708

 3kal A   314 L H  -50.164  -50.638 -176.015
 3kal A   315 M H  -64.979  -43.600 -178.728
 3kal A   316 E H  -61.183  -37.347 -178.520

 2hhc A    57 F H -118.014  -29.350 -174.370
 2hhc A    58 F E -121.677  156.547  178.090
 2hhc A    59 E L  -77.276  157.543 -177.871

 1wdd A   107 L H  -69.880  -24.741 -162.091
 1wdd A   108 F L -105.713  141.175  173.921
 1wdd A   109 E L  -78.818  134.961 -176.016

 1t35 A   114 L H  -60.662  -47.047 -178.485
 1t35 A   115 F H  -66.811  -33.264  177.421
 1t35 A   116 E H  -65.119  -44.113  177.422

 2z3y A   135 L E -100.660  132.914  176.573
 2z3y A   136 L E -111.899  115.267 -175.109
 2z3y A   137 E L -121.456  123.209 -178.608

 3gjz A   330 I E  -87.588  124.926 -163.089
 3gjz A   331 L L  -99.864  -25.700 -175.462
 3gjz A   332 E L -121.500  155.379 -175.593

 2fge A    78 I H  -62.716  -40.607  179.681
 2fge A    79 L H  -69.321  -36.501  176.080
 2fge A    80 Q H  -57.456  -39.127  175.404

 1b7y B   332 A E -110.141  126.492 -173.108
 1b7y B   333 L E  -95.402  115.656  179.952
 1b7y B   334 E E  -87.726  119.126  173.747

 2c9o A   318 A H  -64.988  -40.546 -170.353
 2c9o A   319 L L  -82.526    7.109  171.132
 2c9o A   320 E L  -82.575  -19.569 -177.766

 3a1s A   106 I H  -73.793  -36.228  179.413
 3a1s A   107 L H  -60.945  -33.883 -179.904
 3a1s A   108 E L  -67.642  -19.690  177.921

 3qbr A   113 L H  -64.289  -40.420 -170.355
 3qbr A   114 F L -108.277   36.432  163.257
 3qbr A   115 E L  -52.974  -42.269  165.649

 3mjo A   165 L H  -68.955  -39.521  177.645
 3mjo A   166 L H  -60.296  -48.908 -176.098
 3mjo A   167 E H  -75.611  -56.358 -169.139

 1ea0 A   828 L H  -87.599    0.931 -178.347
 1ea0 A   829 L E -104.735  137.558  170.832
 1ea0 A   830 E E -107.049  155.278  179.756

 3cjn A   134 M H  -65.256  -35.052 -176.771
 3cjn A   135 F L  -99.751   16.223  176.325
 3cjn A   136 Q L  -60.634  121.980  176.181

 3i8s A   208 M H  -61.293  -44.543 -175.010
 3i8s A   209 L H  -62.709  -37.186 -179.045
 3i8s A   210 E H  -81.033   -9.459  166.905

 2dw0 A   218 L L -126.184  126.592  176.517
 2dw0 A   219 L L  -71.564  114.576 -177.171
 2dw0 A   220 E L -127.844  173.273 -173.380

 2hhv A    64 W H  -57.080  -46.565 -179.085
 2hhv A    65 L H  -58.033  -41.620 -172.829
 2hhv A    66 G H  -88.876    3.579 -177.714

 1knw A   266 E E  -98.441  149.752  164.912
 1knw A   267 I E -132.655  139.995 -169.216
 1knw A   268 E L -120.000   72.419  177.856

 2go7 A   203 I H  -57.938  -34.109 -170.132
 2go7 A   204 F L -102.482   29.334  172.301
 2go7 A   205 E L -144.934  161.699 -178.104

 3n4s A    12 L H  -62.557  -43.222  177.674
 3n4s A    13 Y H  -58.701  -42.341  177.741
 3n4s A    14 E H  -64.400  -39.685 -177.688

 1oao C   587 L L -103.333  -15.560 -164.189
 1oao C   588 M L  -91.434  -16.749 -176.914
 1oao C   589 E L -135.556  121.239  178.344

 1kcf A   137 M H  -64.962  -49.239 -177.451
 1kcf A   138 L H  -62.851  -45.488  178.055
 1kcf A   139 E H  -58.666  -51.643 -175.711

 3kkj A    30 L E  -90.970  139.192  174.300
 3kkj A    31 F E -122.364  150.879  168.860
 3kkj A    32 D L -159.233  152.392 -176.453

 1bja A    93 L H  -95.349  -26.978 -168.458
 1bja A    94 L L  -90.670    3.316 -178.653
 1bja A    95 K L  -63.338    0.000    0.000

 2oux A    42 F H  -60.141  -49.084  178.516
 2oux A    43 Y H  -52.847  -44.823 -172.779
 2oux A    44 Q L  -75.010   -7.353  177.655

 3hlx A   251 V L  -88.971  -12.101 -177.810
 3hlx A   252 L L -105.610  -27.963 -175.988
 3hlx A   253 E L -141.116  146.585 -178.446

 2zu9 A   278 I H  -56.085  -39.996  176.037
 2zu9 A   279 L H  -66.138  -44.650 -177.255
 2zu9 A   280 E H  -63.392  -42.683 -167.628

 1qfg A   125 M H -103.662    9.917 -176.739
 1qfg A   126 L E -102.376  142.474  172.593
 1qfg A   127 E E  -92.386  -33.631  174.630

 1bwv A   116 L H  -75.322  -18.157 -167.893
 1bwv A   117 F L -110.267  149.341  173.139
 1bwv A   118 E L  -89.016  140.410 -172.559

 3q3v A   385 L H  -64.603  -44.822  176.790
 3q3v A   386 I H  -61.193  -31.811  177.011
 3q3v A   387 E L  -68.595  -19.890  177.436

 1c3g A   168 A H  -54.128  -35.711 -176.362
 1c3g A   169 I L  -49.351  -42.676 -177.322
 1c3g A   170 D L  -75.288    0.000    0.000

 3eqc A   220 L H  -67.248  -41.196  176.535
 3eqc A   221 V H  -63.443  -44.989  177.702
 3eqc A   222 E H  -55.720  -48.066 -177.994

 3ka7 A    28 V E -104.131  136.005 -177.946
 3ka7 A    29 F E -120.005  112.547 -179.514
 3ka7 A    30 E L -116.954  129.868 -178.018

 2d69 A    92 L H  -85.001  -19.452 -165.645
 2d69 A    93 F L -118.875  151.167  169.228
 2d69 A    94 E L  -89.996  111.353 -172.088

 3kta A   162 L H  -59.285  -44.976  177.348
 3kta A   163 I H  -62.240  -40.375  178.297
 3kta A   164 D H  -58.606  -43.350  177.075

 3fze A   173 V H  -55.015  -53.768 -170.468
 3fze A   174 L H  -79.674  -31.487  174.570
 3fze A   175 E H  -65.000  -44.656  176.906

 2tmg A   281 L H  -51.750  -45.191 -176.586
 2tmg A   282 L L  -60.264  -21.009 -172.056
 2tmg A   283 E L -103.611    6.044 -176.664

 2b8i A    74 L H  -70.938  -34.533 -179.708
 2b8i A    75 L H  -69.722  -31.426  175.615
 2b8i A    76 E L  -85.891  144.994  179.957

 3ltx A   224 L H  -67.629  -42.617  178.838
 3ltx A   225 K H  -61.607  -34.966  175.976
 3ltx A   226 E H  -64.805  -47.569 -177.866

 3grl A   130 L H  -64.702  -31.222 -178.533
 3grl A   131 L L  -71.230   -9.969  172.714
 3grl A   132 E L  -71.253  -20.479  174.888

 1r5a A   138 W H  -59.380  -48.139  176.560
 1r5a A   139 F H  -58.626  -43.345  177.586
 1r5a A   140 E H  -52.761  -46.141  177.265

 3jzl A   297 M H  -61.588  -53.306 -173.574
 3jzl A   298 L H  -69.085  -28.649  172.793
 3jzl A   299 A H  -59.568  -38.267 -177.808

 3lre A   101 F H  -57.616  -41.535  178.496
 3lre A   102 L L  -78.609   -5.265  173.005
 3lre A   103 N L  -98.863    9.044  170.530

 3aty A   230 I H  -57.782  -41.508  175.810
 3aty A   231 Y H  -64.766  -46.678 -176.042
 3aty A   232 D H  -64.779  -44.496  179.163

 3gka A   214 L H  -54.074  -46.628 -176.619
 3gka A   215 L H  -69.763  -32.846  175.962
 3gka A   216 E H  -66.306  -39.608  177.283

 3kdn A    95 A H  -85.024  -15.032 -177.104
 3kdn A    96 F L -115.487  149.980  173.652
 3kdn A    97 E L  -65.447  134.810 -179.016

 2pvp A   128 L H  -61.103  -45.212 -175.712
 2pvp A   129 L H  -72.235  -39.119  174.356
 2pvp A   130 E H  -65.018  -42.598 -179.437

 1v2a A   134 L H  -58.790  -47.042  179.064
 1v2a A   135 L H  -61.421  -40.797  178.675
 1v2a A   136 E H  -57.592  -40.019  176.627

 2ocz A    38 F H  -77.792   -8.193  177.214
 2ocz A    39 L L -102.907  145.380  164.224
 2ocz A    40 P L  -52.423  140.707 -168.995

 1php A   379 F H  -60.545  -44.962 -178.653
 1php A   380 M H  -74.314  -18.304  172.688
 1php A   381 E L  -71.313  -18.762  179.002

 2on5 A   135 F H  -74.699  -36.559  175.962
 2on5 A   136 M H  -63.272  -37.740  173.642
 2on5 A   137 K H  -58.631  -42.732  177.863

 2ihr 1    75 L H  -69.748  -29.427  178.938
 2ihr 1    76 M L  -81.443   -1.965  172.771
 2ihr 1    77 E L -116.101  -21.262  174.150

 3eab A    87 L H  -68.043  -25.239 -178.577
 3eab A    88 L H  -90.103  -36.236 -176.043
 3eab A    89 E L  -71.907    0.000    0.000

 3r8n E   105 V H  -59.031  -55.004 -178.914
 3r8n E   106 L H  -58.299  -34.746 -178.698
 3r8n E   107 E H  -68.319  -51.853 -175.993

 2gup A    90 A H  -55.757  -37.186 -174.841
 2gup A    91 L L -108.377   21.480 -173.624
 2gup A    92 S H  -67.729  -27.856 -171.642

 2ouf A    47 F H  -59.637  -50.022 -179.543
 2ouf A    48 I H  -57.026  -40.141  178.583
 2ouf A    49 E H  -67.918  -45.158 -179.744

 3co5 A    70 L H  -61.318  -45.014 -179.478
 3co5 A    71 L H  -65.673  -36.138  177.320
 3co5 A    72 Q H  -64.960  -47.738  179.042

 3iwt A   106 L H  -78.336  -15.305 -174.025
 3iwt A   107 F L  -62.082  133.965  167.533
 3iwt A   108 D L  -69.577  -39.527  168.936

 3go9 A    73 L H  -76.892  -42.000 -165.317
 3go9 A    74 L H  -57.973  -43.447  178.027
 3go9 A    75 P H  -54.997  -35.596 -178.115

 2aor A    46 L H  -61.012  -48.970  178.942
 2aor A    47 L H  -63.117  -42.933  178.824
 2aor A    48 E H  -54.098  -47.598  177.909

 3h14 A   111 L H  -97.762  -38.222 -164.477
 3h14 A   112 F L -119.640  152.238  170.355
 3h14 A   113 D L -118.717  169.991 -176.239

 1sx5 A    42 I H  -60.325  -46.460 -177.123
 1sx5 A    43 F H  -65.444  -38.926  176.315
 1sx5 A    44 E H  -62.463  -44.596  179.192

 2gou A   214 L H  -57.811  -47.147 -176.308
 2gou A   215 D H  -60.296  -44.240 -175.377
 2gou A   216 E H  -69.887  -40.885  177.834

 1svv A   260 L H  -64.988  -40.155 -175.527
 1svv A   261 M L  -81.726    0.191  179.599
 1svv A   262 K L  -95.852  130.691  172.795

 1vyr A   214 V H  -55.218  -45.412 -176.562
 1vyr A   215 L H  -69.306  -35.001  175.437
 1vyr A   216 E H  -63.188  -40.585  176.643

 1lm5 A   118 F H  -64.438  -44.493  177.640
 1lm5 A   119 L H  -67.272  -35.230  176.204
 1lm5 A   120 E H  -69.070  -42.125  175.428

 2pgd A    90 L H  -87.955  -19.339 -171.182
 2pgd A    91 L L  -93.700  150.114  174.158
 2pgd A    92 D L  -94.354  163.055  178.428

 2pk3 A   108 V H  -64.897  -42.987 -179.023
 2pk3 A   109 L H  -64.416  -44.235 -179.150
 2pk3 A   110 D H  -67.686  -34.763  177.982

 1hw1 A   101 L H  -62.077  -40.889 -179.998
 1hw1 A   102 L H  -65.571  -40.296  176.548
 1hw1 A   103 S H  -65.046  -38.188  177.072

 1mkz A    94 L H  -81.145  -14.955 -173.633
 1mkz A    95 F L  -71.171  135.835  162.383
 1mkz A    96 D L  -79.354  -37.273  170.812

 2zvc A    94 V H  -66.760  -47.486 -178.617
 2zvc A    95 L H  -61.030  -42.671 -177.920
 2zvc A    96 E H  -67.820  -37.986  176.082

 2vhf A   151 L H  -63.406  -43.667 -178.946
 2vhf A   152 L H  -64.110  -41.029  177.923
 2vhf A   153 E H  -66.279  -42.313 -179.641

 3ecm A    10 A H  -64.787  -24.845 -175.909
 3ecm A    11 M L -104.960    9.807 -173.579
 3ecm A    12 E L  -55.692  -57.766 -172.691

 1h7c A    81 I H  -58.696  -45.385 -179.925
 1h7c A    82 L H  -65.832  -41.033 -179.978
 1h7c A    83 E H  -68.999  -28.717 -177.421

 3pm9 A   309 I H  -60.529  -49.859 -179.070
 3pm9 A   310 L H  -65.809  -36.197  177.080
 3pm9 A   311 E H  -57.980  -47.993  177.415

 3c19 A    34 L H  -65.976  -39.041 -173.749
 3c19 A    35 I L  -77.064   -6.387  177.942
 3c19 A    36 E L  -64.999  -31.409  178.543

 1le8 A    11 F H  -62.836  -47.965 -179.665
 1le8 A    12 L H  -58.617  -39.361  176.759
 1le8 A    13 E H  -62.528  -44.777 -179.633

 3kas A   306 L H  -61.605  -46.381 -178.608
 3kas A   307 L H  -64.945  -44.362 -177.374
 3kas A   308 K H  -67.522  -42.309  177.178

 2him A   249 F H  -65.935  -26.844  177.694
 2him A   250 L L  -67.576  -13.979 -177.886
 2him A   251 R L  -46.092  -52.246 -173.549

 1pwh A   258 F H  -69.762  -37.580  175.603
 1pwh A   259 V H  -57.296  -45.189 -178.431
 1pwh A   260 D H  -72.132  -38.148 -172.365

 1e6y B   334 I H  -70.427  -36.580  172.795
 1e6y B   335 L H  -55.323  -44.977  175.666
 1e6y B   336 E H  -61.584  -42.243  178.319

 3bo9 A   323 Y H  -75.375  -21.542 -178.772
 3bo9 A   324 I L -105.602   26.697  170.994
 3bo9 A   325 E L  -98.982    0.000    0.000

 1lm8 C    84 A H  -58.274  -46.967 -174.610
 1lm8 C    85 L H  -62.081  -51.471 -177.502
 1lm8 C    86 E H  -67.089  -36.165  177.828

 3fed A   352 L H  -60.845  -40.732  179.750
 3fed A   353 Q H  -64.786  -42.084  179.158
 3fed A   354 E H  -65.964  -35.786  177.442

 3k53 A   104 L H  -61.080  -39.826  176.445
 3k53 A   105 F H  -60.680  -41.521 -175.847
 3k53 A   106 E H  -69.901  -15.937  172.875

 1hbn B   336 L H  -67.875  -41.672  179.290
 1hbn B   337 I H  -58.777  -45.078 -179.920
 1hbn B   338 E H  -59.976  -41.442  177.045

 1yq1 A   137 I H  -58.556  -41.877  175.611
 1yq1 A   138 L H  -64.327  -32.599  179.555
 1yq1 A   139 N H  -69.121  -43.037  176.940

 1z3i X   431 L H  -65.182  -39.260  175.956
 1z3i X   432 F H  -58.575  -42.438  178.073
 1z3i X   433 E H  -60.348  -45.142  176.859

 2ouf A    37 L H  -64.993  -39.628  179.301
 2ouf A    38 L H  -64.567  -41.572  178.217
 2ouf A    39 E H  -65.002  -41.068  178.098

 3m6c A    51 L H  -70.077  -39.360  179.291
 3m6c A    52 L H  -59.850  -40.432  179.303
 3m6c A    53 E H  -66.256  -39.757  175.664

 2wji A   104 L H  -64.964  -38.647  178.380
 2wji A   105 M H  -64.613  -43.739 -176.039
 2wji A   106 E H  -61.856  -32.387 -177.313

 1qwg A    77 L H  -67.273  -41.627  171.904
 1qwg A    78 F H  -54.430  -47.487 -177.603
 1qwg A    79 E H  -60.759  -42.640  179.565

 3l60 A   231 L H  -62.377  -43.871 -176.140
 3l60 A   232 I H  -72.318  -37.253 -177.729
 3l60 A   233 E H  -80.340  -16.363  169.770

 1mxr A   202 A H  -60.884  -39.434 -179.655
 1mxr A   203 L H  -61.155  -51.991 -173.678
 1mxr A   204 E H  -76.878  -36.545 -165.574

 3ge3 B   202 L H  -52.333  -52.931 -171.127
 3ge3 B   203 M H  -75.036  -37.765  179.188
 3ge3 B   204 E H  -60.200  -44.801  178.452

 3if8 B    86 L H  -67.127  -36.442  177.116
 3if8 B    87 L H  -60.414  -44.998  179.271
 3if8 B    88 E H  -63.828  -44.741  179.349

 2vqe E   109 I H  -62.645  -40.201 -175.217
 2vqe E   110 L H  -78.617  -44.777 -178.825
 2vqe E   111 E H  -59.623  -43.797  179.258

 1vj7 A   368 L H  -58.215  -46.862 -178.682
 1vj7 A   369 V H  -65.005  -41.441  178.293
 1vj7 A   370 E H  -59.990  -38.497  176.778

 1jnr A   122 L H  -63.108  -39.784  178.525
 1jnr A   123 F H  -54.380  -49.725  175.874
 1jnr A   124 E H  -59.068  -44.988  177.918

 1cp2 A   105 M H  -65.645  -38.018  176.453
 1cp2 A   106 L H  -63.036  -45.718  177.732
 1cp2 A   107 E H  -61.819  -46.962 -177.240

 3qhp A    91 C H  -65.367  -40.565  177.065
 3qhp A    92 L H  -64.898  -43.458  179.160
 3qhp A    93 E H  -71.728  -22.930  175.034

 3e5n A   138 L H  -59.242  -43.008 -179.635
 3e5n A   139 L H  -65.984  -37.191  174.641
 3e5n A   140 R H  -65.056  -38.219  175.668

 1icp A   220 A H  -60.873  -43.378 -173.515
 1icp A   221 L H  -71.553  -31.394  176.714
 1icp A   222 E H  -68.804  -34.664  173.644

 2rcc A   184 I H  -62.671  -46.537 -174.307
 2rcc A   185 L H  -65.307  -29.917 -177.384
 2rcc A   186 E H -100.333  -20.987 -164.616

 3dba A     9 L H  -65.036  -44.930  176.591
 3dba A    10 F H  -54.990  -51.353 -177.150
 3dba A    11 E H  -63.908  -41.987  177.179

 2zdh A    94 F H  -61.687  -44.345 -179.203
 2zdh A    95 L H  -67.784  -33.377  173.864
 2zdh A    96 E H  -62.130  -44.915  176.687

 1ve5 A   268 L H  -66.911  -36.835 -179.813
 1ve5 A   269 F H  -65.479  -47.055 -170.383
 1ve5 A   270 T H  -86.306  -51.198 -169.670

 3lwb A   130 L H  -64.031  -42.467 -178.251
 3lwb A   131 L H  -71.942  -34.335  171.898
 3lwb A   132 E H  -59.752  -44.273 -179.957

 3hvy A   314 I H  -69.991  -33.158  176.618
 3hvy A   315 M H  -75.011  -38.041  169.383
 3hvy A   316 E H  -54.962  -48.192  178.255

 2vo4 A   134 L H  -60.538  -42.323  177.640
 2vo4 A   135 L H  -63.691  -42.061  178.010
 2vo4 A   136 E H  -57.279  -53.642  173.612

 1xrs A   464 L H  -64.062  -48.910  179.476
 1xrs A   465 L H  -62.703  -31.567  177.634
 1xrs A   466 E H  -63.332  -41.452  177.285

 3hnr A   187 I H  -59.573  -50.436 -178.255
 3hnr A   188 F H  -61.816  -46.931 -176.363
 3hnr A   189 E H  -64.932  -40.836 -178.729

 1tkj A   105 V H  -63.341  -41.547  179.913
 1tkj A   106 L H  -63.600  -46.521 -174.593
 1tkj A   107 E H  -69.232  -32.491  175.805

 1um8 A   174 I H  -73.181  -41.953 -177.330
 1um8 A   175 V H  -67.935  -44.754  174.986
 1um8 A   176 E H  -55.988  -36.480  176.681

 2hsa A   224 I H  -64.683  -31.659  176.998
 2hsa A   225 T H  -63.891  -45.453  179.313
 2hsa A   226 Q H  -66.072  -40.007  178.537

position:           15 neighbors:          200

 2nsz A    51 L H  -64.960  -32.093 -174.511
 2nsz A    52 E H  -93.564   -5.003 -175.753
 2nsz A    53 S L  -83.576  169.369  172.001

 1k6d A   143 L E  -86.670  116.664  179.678
 1k6d A   144 E E -108.969  144.533 -174.456
 1k6d A   145 R L  -99.867  153.574 -179.533

 3hjn A   145 F L -101.852    1.731 -170.577
 3hjn A   146 E L  -94.717   26.580  171.139
 3hjn A   147 K L  -69.051  135.739 -174.835

 2gpe A    44 L H  -67.669  -39.820 -169.604
 2gpe A    45 E H  -89.753  -19.511 -177.266
 2gpe A    46 N L  -69.322  141.609  175.403

 1usy A    29 L E -101.364  137.512  175.503
 1usy A    30 E E -131.385  152.656  179.457
 1usy A    31 K E  -73.242  145.905  178.208

 2pbr A   146 F L -122.518  133.740  178.453
 2pbr A   147 E L -123.628  165.293 -177.254
 2pbr A   148 N L  -75.120  113.745 -177.302

 2va1 A   109 L H  -72.821  -34.875  177.879
 2va1 A   110 N H  -61.438  -37.235  177.908
 2va1 A   111 H L  -65.680  -21.125 -179.963

 1fth A   116 L E -109.506  136.241 -178.332
 1fth A   117 E E -145.289  151.216  175.111
 1fth A   118 E L -135.785  139.837 -178.114

 3god A    27 L E -104.954  142.577  173.626
 3god A    28 Q L -141.089  150.193  175.602
 3god A    29 H L   50.046   56.679  179.348

 3kax A   149 L H  -54.991  -50.294 -179.923
 3kax A   150 E H  -61.683  -40.821  178.228
 3kax A   151 K H  -59.172  -35.962  176.656

 1bdf A    31 L E -135.881  134.097  171.490
 1bdf A    32 E E  -74.496  156.647 -177.814
 1bdf A    33 R L  -53.254  125.274  174.748

 1es5 A    46 L H  -70.028  -15.198 -175.994
 1es5 A    47 A L  -94.867   -5.021 -176.744
 1es5 A    48 Q L  -69.940  140.008 -176.659

 1z9d A    93 L H  -65.887  -40.844  179.504
 1z9d A    94 Q H  -65.711  -26.247  176.529
 1z9d A    95 H L  -62.565  -22.310 -179.452

 1hyq A    52 M L  -95.789  151.475  177.778
 1hyq A    53 E L  -78.980  158.834 -179.862
 1hyq A    54 G L  -42.720  139.857 -178.276

 1d2f A   154 L H  -62.486  -47.948  179.030
 1d2f A   155 E H  -58.333  -40.680  178.704
 1d2f A   156 A H  -56.260  -37.232  177.591

 1twf A  1138 I H -107.508  -37.616  179.164
 1twf A  1139 E L  -60.025  116.806  179.868
 1twf A  1140 H L  -63.106  131.291 -176.926

 3cax A    77 I H  -97.875  -21.423  175.882
 3cax A    78 E H  -65.596  -40.779  175.912
 3cax A    79 R L  -68.514  -23.518  179.564

 1z47 A    64 L L  -69.692  -21.560  172.075
 1z47 A    65 E L -141.217  156.453  175.882
 1z47 A    66 R L -108.410  142.914  179.088

 2e3d A   228 L H  -63.462  -29.535 -177.882
 2e3d A   229 A L  -69.500  -14.128 -175.717
 2e3d A   230 K L  -79.389  137.615  178.085

 1c4o A   127 L H  -97.505  -12.564 -168.534
 1c4o A   128 T H -113.374  -20.433 -178.219
 1c4o A   129 R L -151.434  164.918 -176.229

 1stz A   257 V L  -74.774   -2.904  171.698
 1stz A   258 K L  -76.733  -21.602 -178.412
 1stz A   259 D L  -84.983  103.680 -174.988

 2qjy A   414 I H -103.196  -20.087 -171.595
 2qjy A   415 E L  -78.461  141.497  172.323
 2qjy A   416 K L -107.991   90.963 -173.441

 3ic6 A   220 M L -105.178   12.133  176.605
 3ic6 A   221 E L  -73.459  152.620  178.809
 3ic6 A   222 S L -111.605  118.364  177.586

 1peq A   123 L L -114.974  -10.384 -176.017
 1peq A   124 E L -136.683  150.640  163.226
 1peq A   125 H L -116.752  173.975 -173.422

 3aql A   353 M L  -81.553  -19.703  176.044
 3aql A   354 S L  -75.089  -39.393  171.895
 3aql A   355 R L  -65.092  134.510 -179.196

 2v36 A   279 L H  -68.409  -31.507 -174.080
 2v36 A   280 D H  -48.418  -45.613 -176.796
 2v36 A   281 H L  -51.309  -37.915 -162.552

 3a99 A   127 L E -114.303  158.057  171.454
 3a99 A   128 E E  -59.111  145.448 -179.257
 3a99 A   129 R L -134.775   98.623  175.104

 2fom A    11 L L  -99.125  150.909 -178.823
 2fom A    12 E L -142.489  112.637  177.306
 2fom A    13 R L  -60.000  121.969 -173.258

 3l8a A   186 L H  -57.733  -51.794  179.634
 3l8a A   187 E H  -63.062  -39.081  177.224
 3l8a A   188 K H  -63.100  -39.152  178.098

 3hyk A   117 L E  -99.590  117.126 -176.915
 3hyk A   118 E E -111.588  129.932 -178.430
 3hyk A   119 S L  -65.004  139.932  171.771

 1d2v C   370 S H  -80.427  -24.086  179.306
 1d2v C   371 E L  -66.161  144.991  177.752
 1d2v C   372 P L  -64.453  142.750 -174.189

 3r8n B   136 L H  -65.044  -22.735  176.020
 3r8n B   137 E H  -59.915  -59.001  169.260
 3r8n B   138 N L  -64.149  141.732 -173.063

 3ddy A    83 L E -120.067  134.659  177.229
 3ddy A    84 E E -143.605  129.972 -179.116
 3ddy A    85 I L -108.581  140.027 -176.524

 2v54 A   144 Y L -108.875   14.081  178.620
 2v54 A   145 E L  -90.624   73.338  171.275
 2v54 A   146 D L -113.692  175.911  179.326

 3r8n C   123 L H  -66.987  -48.480  174.338
 3r8n C   124 E H  -69.179  -26.957  164.016
 3r8n C   125 R H  -56.038  -26.507  178.028

 1rp0 A    69 I E -101.307  114.310 -177.883
 1rp0 A    70 E E -130.557  118.275 -174.977
 1rp0 A    71 Q L  -68.732  -31.514  178.765

 3iei A   299 L H  -72.068  -48.274 -177.986
 3iei A   300 E L -136.967  149.008  176.035
 3iei A   301 F L  -84.484  130.002  173.005

 2a2f X   149 L H  -64.057  -43.131  177.413
 2a2f X   150 E H  -62.957  -39.119 -178.807
 2a2f X   151 K L  -66.028  -20.077 -177.328

 2iwi A   117 L E -112.973  168.742  174.524
 2iwi A   118 E E  -64.847  149.439  175.867
 2iwi A   119 R L -138.118  107.287  174.252

 1k0e A   118 F L -119.981  -20.132  177.682
 1k0e A   119 E L -133.688  150.163  171.270
 1k0e A   120 S L  -81.639  115.284 -172.128

 3ek6 A    95 L H  -68.216  -42.919 -179.025
 3ek6 A    96 E H  -65.058  -31.697  175.108
 3ek6 A    97 K H  -66.519  -21.609  178.775

 1txk A   172 I E  -97.301  114.915 -175.832
 1txk A   173 E E  -80.351  130.777  179.053
 1txk A   174 R L  -64.857  111.530 -178.323

 3k2v A    86 F H  -63.609  -21.331 -176.549
 3k2v A    87 D L  -79.382   52.778  169.900
 3k2v A    88 T L -130.699  155.323 -178.195

 3bh1 A   134 L H  -74.547  -40.520 -177.722
 3bh1 A   135 Q H  -61.547  -38.058  179.112
 3bh1 A   136 R L  -63.085  -22.666 -178.075

 2dyu A   104 M E  -78.549  113.597 -164.289
 2dyu A   105 E E  -99.441  122.249  169.649
 2dyu A   106 R L  -52.970  126.936 -177.347

 2wwf A   155 Y L  -79.300  -11.556 -170.820
 2wwf A   156 E L  -82.828   64.211  170.625
 2wwf A   157 K L -133.830  129.975 -170.387

 3dzz A   152 L H  -54.987  -54.427 -176.936
 3dzz A   153 E H  -64.978  -42.976  179.341
 3dzz A   154 E H  -52.379  -44.982 -176.208

 2xwc A   167 L E  -87.534  119.997 -172.001
 2xwc A   168 E E -123.258  151.720  171.626
 2xwc A   169 M L  -81.280  171.684  176.471

 2kfn A    86 L H  -65.048  -34.745 -175.736
 2kfn A    87 E L  -94.053    9.002  177.325
 2kfn A    88 D L  -89.616  110.275 -177.454

 3mfd A    47 I H  -67.270  -42.437 -174.608
 3mfd A    48 E H  -79.596  -12.196  179.783
 3mfd A    49 S L  -65.813  -29.668 -177.686

 1jny A   201 T L -109.488    2.081  174.658
 1jny A   202 H E -162.053  158.178 -178.000
 1jny A   203 K L  -69.938  140.709  177.101

 1xv5 A   235 L L  -82.840   90.387 -179.698
 1xv5 A   236 E L  -74.693  154.749  178.554
 1xv5 A   237 R L  -73.184  136.805 -176.589

 3fdb A   143 V H  -64.685  -44.290  178.383
 3fdb A   144 E H  -63.395  -41.314  175.208
 3fdb A   145 K H  -55.938  -43.985  176.912

 1yqz A    32 F E -106.352  128.072 -179.486
 1yqz A    33 E E -127.572  113.299 -175.849
 1yqz A    34 K L  -64.895  -23.899 -174.481

 3e1s A   567 L H -104.973  -47.285 -172.040
 3e1s A   568 E L  -66.814  -46.191 -178.534
 3e1s A   569 H L -111.923   75.465 -173.359

 1y1p A   260 L H  -90.003  -34.645 -159.487
 1y1p A   261 V H -118.195  -30.462 -173.856
 1y1p A   262 L L  -80.206  126.260 -173.886

 3cit A    89 L E -112.509  138.519  171.657
 3cit A    90 E E -112.602  128.384 -177.857
 3cit A    91 R L -133.340   81.912 -173.327

 3iwa A    34 I E -124.653  125.411 -171.422
 3iwa A    35 D L  -75.711  -14.614  176.188
 3iwa A    36 Q L   54.361   56.565 -174.164

 1iq8 A   356 L H  -66.682  -37.875 -173.492
 1iq8 A   357 E H  -57.251  -37.319 -178.151
 1iq8 A   358 E H  -56.687  -32.865 -168.841

 2j6v A   195 L E -102.272  135.856 -174.520
 2j6v A   196 E E -119.119  136.002  176.780
 2j6v A   197 N L  -73.339  158.851  177.828

 1dkg A   134 V H  -68.479  -24.992  172.242
 1dkg A   135 R L  -63.785  -35.946  174.811
 1dkg A   136 K L  -66.235  -25.045  178.115

 3fm5 A    78 L H  -67.677  -47.906 -177.397
 3fm5 A    79 E H  -65.763  -35.007  176.052
 3fm5 A    80 E L  -56.773  -32.836 -179.051

 2xcm C    88 L L  -75.653  -51.857 -175.389
 2xcm C    89 E E  -85.537  141.513  177.976
 2xcm C    90 H L  -66.758  135.002  176.564

 2zux A     5 M L -136.728  165.287 -173.501
 2zux A     6 E L  -76.143  134.555  168.989
 2zux A     7 A L  -77.576  106.326 -173.528

 3a03 A    12 L H  -62.967  -41.535  177.874
 3a03 A    13 E H  -65.005  -39.713  178.142
 3a03 A    14 R H  -59.960  -39.481  178.096

 1wu7 A    47 L E -121.445  125.651 -179.125
 1wu7 A    48 E E -139.465  164.224  176.525
 1wu7 A    49 Y E  -70.011  135.021 -177.320

 2ccj A   152 L L  -93.900  141.944  176.534
 2ccj A   153 D L  -70.254  153.608 -176.948
 2ccj A   154 Q H  -56.447  -34.946 -179.169

 2ps5 A   163 I H  -65.004  -40.604 -175.199
 2ps5 A   164 E H  -60.509  -27.146 -176.545
 2ps5 A   165 Q L  -62.747  -20.170 -179.128

 3bww A   138 V E -106.922  128.719 -178.926
 3bww A   139 E E  -95.316  132.126  172.065
 3bww A   140 N L  -69.818  129.765 -178.320

 3ku3 A    22 L L  -94.823  -23.585 -173.408
 3ku3 A    23 E L -149.998  139.988 -179.766
 3ku3 A    24 R L -114.521  156.930  178.478

 2a1f A    94 L H  -64.528  -40.597  174.624
 2a1f A    95 F H  -57.256  -45.259  178.208
 2a1f A    96 R H  -64.556  -28.107  177.308

 3l5o A   166 L E -122.212  130.502 -178.040
 3l5o A   167 E E -137.368  156.532  170.352
 3l5o A   168 W L  -60.677  -47.449  168.964

 1r1h A    68 L H -105.889  -28.870 -163.773
 1r1h A    69 Q L  -76.545  -20.320 -170.937
 1r1h A    70 E L -122.171  108.623  175.587

 2xmz A   249 V H -103.655  -40.835 -172.571
 2xmz A   250 E H  -79.110  -33.992  170.251
 2xmz A   251 D L -136.625   81.211 -174.197

 1l9m A   591 L L  -89.707  121.556 -179.214
 1l9m A   592 D E  -67.149  144.422  171.499
 1l9m A   593 N L  -75.484  151.179  173.237

 3tmk A   151 Y L  -85.699   -5.874 -174.555
 3tmk A   152 E L  -79.948   71.901  171.073
 3tmk A   153 T L -132.129  152.175 -177.875

 2hg4 A   128 L H  -64.854  -43.021  174.115
 2hg4 A   129 E H  -60.126  -41.344  177.698
 2hg4 A   130 R H  -67.613  -27.978  179.324

 3goa A   384 F E -109.900  148.339  179.056
 3goa A   385 E E -127.302  137.019  168.561
 3goa A   386 R L -105.098  118.821  179.193

 3ql6 A   498 A H  -78.664  -17.515 -176.811
 3ql6 A   499 E L  -73.101  142.684  175.991
 3ql6 A   500 P L  -65.535  149.145 -172.920

 3l60 A   232 I H  -72.318  -37.253 -177.729
 3l60 A   233 E H  -80.340  -16.363  169.770
 3l60 A   234 S L -136.890   75.021 -168.865

 3gwm A   126 I E  -93.683  131.669 -172.098
 3gwm A   127 E E -134.087  159.690  173.115
 3gwm A   128 E L -143.362  159.764 -178.633

 3lqk A   194 I L -135.057  166.150  175.232
 3lqk A   195 E L  -90.000  104.053 -179.401
 3lqk A   196 K L  -65.064  124.463  178.924

 1ybd A    93 F H  -63.996  -45.979 -179.450
 1ybd A    94 E H  -59.990  -35.051  176.707
 1ybd A    95 T H  -60.670  -32.221 -176.995

 1jhs A    62 L E -109.018  160.495  172.931
 1jhs A    63 E E  -67.353  140.812 -179.845
 1jhs A    64 T L  -61.730  126.017  174.901

 3h02 A   274 N H  -62.023  -31.023  177.804
 3h02 A   275 Q L  -94.773    2.124  174.346
 3h02 A   276 K L   54.992   51.841 -177.955

 2dy1 A   371 E H  -79.067  -19.839 -174.087
 2dy1 A   372 E H  -88.875  -14.771 -174.070
 2dy1 A   373 V L -117.080  124.081  174.823

 2oeg A   352 L E  -79.283  120.050 -179.346
 2oeg A   353 E E -138.245  161.779  174.753
 2oeg A   354 T L -134.999  153.437  177.161

 2vpq A   202 I L  -84.601  126.870 -169.567
 2vpq A   203 E L  -96.632  -32.716 -173.684
 2vpq A   204 N L -126.101   90.886 -174.803

 3kyl A   324 M H  -60.390  -34.379  177.366
 3kyl A   325 D H  -62.625  -51.091 -178.751
 3kyl A   326 R H  -63.536  -29.205 -175.557

 3ka7 A    29 F E -120.005  112.547 -179.514
 3ka7 A    30 E L -116.954  129.868 -178.018
 3ka7 A    31 R L  -68.904  -38.076 -177.917

 1jcf A   323 L H  -66.456  -22.500  175.568
 1jcf A   324 D H -103.433   19.167  178.435
 1jcf A   325 K L -125.855   75.357 -167.783

 3fve A   189 S L -103.318  129.133  177.480
 3fve A   190 F E -151.169  165.707 -176.563
 3fve A   191 D L  -82.068  115.202 -177.068

 1j99 A    86 V L  -63.039  -26.978 -173.882
 1j99 A    87 E L  -74.923  -16.886 -179.378
 1j99 A    88 S L  -84.474  160.114  178.039

 1jnr A   123 F H  -54.380  -49.725  175.874
 1jnr A   124 E H  -59.068  -44.988  177.918
 1jnr A   125 K H  -60.052  -28.224 -178.720

 2rfw A   355 L H  -65.142  -19.520  178.589
 2rfw A   356 R L  -98.733   15.256  173.736
 2rfw A   357 V L -110.009  117.442  178.361

 2p4h X   238 L H  -64.946  -45.358 -171.422
 2p4h X   239 E H  -84.339  -28.812 -177.548
 2p4h X   240 N L -104.053  122.407 -172.072

 2q3z A   584 L L  -78.796  109.547 -172.403
 2q3z A   585 E E  -73.060  140.528  170.733
 2q3z A   586 N L  -70.359  152.472  176.571

 3lvt A   873 L L  -86.302    4.467  173.842
 3lvt A   874 E L   71.199   22.318  174.321
 3lvt A   875 E L -104.781  144.845 -178.775

 3nwy A   135 L H  -66.772  -42.359  176.018
 3nwy A   136 E H  -60.001  -36.975  176.357
 3nwy A   137 K H  -62.818  -29.731 -179.652

 3p5m A   245 R H  -66.731  -31.744 -178.339
 3p5m A   246 E L  -90.989    8.312  174.430
 3p5m A   247 R L   54.903   55.419 -176.736

 3mm5 A    10 L H  -85.018   -1.571  170.060
 3mm5 A    11 E H  -84.320  -14.135  175.270
 3mm5 A    12 K L  -84.399  155.058  179.360

 2oln A    33 L E -114.008  117.118 -179.419
 2oln A    34 E E -116.478  120.138 -172.354
 2oln A    35 R L  -66.462  -24.387  176.891

 2xex A   398 L L -105.298  -16.950  178.632
 2xex A   399 E L -139.232  127.891  176.147
 2xex A   400 S L -162.384  170.396  178.715

 3by6 A    59 L H  -58.816  -42.840  176.893
 3by6 A    60 E H  -61.999  -44.142  178.707
 3by6 A    61 A H  -59.546  -35.814  179.597

 3n3r A   225 L E  -74.457  126.487 -174.676
 3n3r A   226 E L  -68.181  129.454  169.973
 3n3r A   227 N L  -64.818  141.973   13.099

 1ti6 A   546 F H  -91.730   -4.822 -177.661
 1ti6 A   547 E H -111.265   17.303 -174.108
 1ti6 A   548 R L -158.770  169.072  179.628

 1n4w A    34 L E -114.763  112.709 -178.188
 1n4w A    35 E E -119.226  128.344 -175.639
 1n4w A    36 M L  -79.388  -23.146  176.963

 1in4 A    87 L L  -86.797   92.216 -178.080
 1in4 A    88 V L  -93.624  -61.708 -178.187
 1in4 A    89 K L  -87.326  151.830 -178.079

 3hr0 A   165 L H  -64.860  -43.276  173.950
 3hr0 A   166 E H  -53.672  -45.558 -176.362
 3hr0 A   167 K H  -57.863  -49.225 -173.207

 3fwm A   468 L H  -70.189  -11.754  175.907
 3fwm A   469 S L  -75.215   -5.773  172.492
 3fwm A   470 Q L -115.056   86.242 -172.397

 3kz5 A    47 L H  -72.967  -13.145  177.982
 3kz5 A    48 E H  -70.192  -20.736  179.965
 3kz5 A    49 K L -123.751   82.387 -178.187

 2ool A   133 L E -107.032  113.377  175.512
 2ool A   134 E E -111.685  162.861  173.387
 2ool A   135 P L  -64.483  152.222 -171.006

 3c19 A    35 I L  -77.064   -6.387  177.942
 3c19 A    36 E L  -64.999  -31.409  178.543
 3c19 A    37 R L  -77.455  142.872 -175.140

 2yic A   133 F H  -64.095  -43.461  179.688
 2yic A   134 E H  -62.550  -43.422  177.636
 2yic A   135 T H  -58.603  -48.969  178.419

 1svm A   259 L E  -95.696  141.336 -178.036
 1svm A   260 E L -114.970  138.274 -178.703
 1svm A   261 K L -146.886  133.455 -177.036

 2y6u A   327 V H -105.621  -19.673 -178.464
 2y6u A   328 E H  -88.681  -33.390  175.646
 2y6u A   329 A L -136.113   69.260 -175.140

 2d5f A    11 L L -106.610  130.372  177.589
 2d5f A    12 N L  -94.418   -0.949 -178.862
 2d5f A    13 N L -146.180  135.633  169.084

 1eem A   153 L H  -74.627  -41.081  178.160
 1eem A   154 E H  -58.189  -40.814 -177.166
 1eem A   155 E H  -59.138  -38.693  179.330

 2dpy A   291 V H  -64.812  -34.684 -175.038
 2dpy A   292 E L  -58.383  -27.385 -174.726
 2dpy A   293 R L  -68.665  -20.088  178.023

 3or1 A    12 L H  -84.280    6.571  169.152
 3or1 A    13 E H  -87.357  -14.640  177.224
 3or1 A    14 K L  -83.780  154.121  179.601

 2wyh A   898 L L  -86.892    8.826  176.451
 2wyh A   899 E L   66.230   28.423  173.760
 2wyh A   900 K L  -94.541  129.546 -178.843

 1yq1 A   138 L H  -64.327  -32.599  179.555
 1yq1 A   139 N H  -69.121  -43.037  176.940
 1yq1 A   140 G H  -55.716  -41.721  175.667

 3d1c A    34 L E -109.469  118.129 -176.021
 3d1c A    35 E L -122.303  126.393 -179.806
 3d1c A    36 K L  -59.655  -45.756  177.615

 1e25 A    12 I H  -82.573  -45.579 -171.032
 1e25 A    13 V H  -84.702  -23.899  177.987
 1e25 A    14 I L  -71.012  129.341 -178.830

 3bnv A   144 T L -135.893  166.678 -177.968
 3bnv A   145 D L  -80.301  -24.418  177.873
 3bnv A   146 E L -129.917  165.164  179.723

 2o8s A   185 L H  -58.872  -47.435 -176.622
 2o8s A   186 E H  -67.108  -47.946  177.977
 2o8s A   187 Q H  -59.792  -39.411  177.775

 3log A   379 L H -108.047  -15.021 -179.568
 3log A   380 D L -118.422  168.330  178.361
 3log A   381 E L  -84.411  111.801 -177.894

 2c29 D   242 F H  -63.517  -49.256 -174.966
 2c29 D   243 E H  -72.055  -39.464 -175.847
 2c29 D   244 N L  -67.114  115.297 -174.089

 2faz A    54 M L  -96.861  136.491 -170.340
 2faz A    55 E L -120.783  150.611  177.826
 2faz A    56 D L  -65.011  150.029 -176.727

 2o7c A    70 L H  -54.979  -45.097 -174.840
 2o7c A    71 E H  -68.085  -43.350  179.621
 2o7c A    72 A H  -65.000  -38.991  178.577

 2e5v A   137 I E -108.031  132.493  174.103
 2e5v A   138 E L  -87.299   99.841 -176.633
 2e5v A   139 D L -157.322  166.692 -171.316

 2iye A    62 V H  -73.073  -42.574 -177.791
 2iye A    63 E H  -66.061  -20.965 -175.987
 2iye A    64 A L  -62.521  -22.726 -175.590

 3bfx A    83 I L  -54.663  -46.801 -171.682
 3bfx A    84 E L  -78.992  -13.079 -175.184
 3bfx A    85 W L  -69.389  138.745  174.900

 2pef A   238 Y H  -62.935  -44.824  177.572
 2pef A   239 I H  -58.477  -40.044 -178.252
 2pef A   240 K H  -59.603  -31.951 -173.992

 3gwm A    19 V H  -62.007  -28.449 -172.496
 3gwm A    20 D L  -95.586   10.011  179.549
 3gwm A    21 R L  -89.208  138.060 -178.859

 1eu1 A   479 Y H  -87.730   -1.808  174.170
 1eu1 A   480 E H -105.501   21.472 -175.697
[truncated: 6,902,495 more chars]
