# Supplementary material for: Upgraded molecular models of the human KCNQ1 potassium channel
Source: PLoS One. 2019 Sep 13;14(9):e0220415. doi: 10.1371/journal.pone.0220415 (PMC6743773; doi:10.1371/journal.pone.0220415)
Supplement: S1 Input Files and Scripts — In addition, it contains a list of the used software resources and detailed method descriptions. (TAR.GZ) [file pone.0220415.s023.tar.gz › S1_Input_Files_and_Scripts/rosetta_inputs/Q1_open_frags.200.9mers]

position:            1 neighbors:          200

 3d3o A    80 T H  -67.272  -42.960  179.022
 3d3o A    81 V H  -66.136  -44.994  179.105
 3d3o A    82 R H  -61.895  -44.097 -179.262
 3d3o A    83 R H  -68.343  -40.269  179.465
 3d3o A    84 A H  -65.017  -35.124 -178.045
 3d3o A    85 N H  -64.747  -38.440 -179.469
 3d3o A    86 T H  -68.636  -15.007  178.599
 3d3o A    87 I H  -94.925  -45.328 -174.923
 3d3o A    88 T H  -82.375  -19.871  176.115

 2qgu A    68 I L -109.989  -51.492 -168.773
 2qgu A    69 V H  -57.898  -42.589 -178.569
 2qgu A    70 P H  -58.109  -25.089 -176.358
 2qgu A    71 R H -106.750   13.428 -173.265
 2qgu A    72 A E -131.437  158.571  173.377
 2qgu A    73 D L -123.336   75.866 -171.362
 2qgu A    74 F H  -68.687  -23.595  173.869
 2qgu A    75 K H  -55.369  -42.851  175.599
 2qgu A    76 R H  -66.277  -42.250  176.062

 2g3v A   130 I H  -63.081  -50.599 -176.585
 2g3v A   131 M H  -64.133  -35.197 -179.327
 2g3v A   132 F H  -68.008  -44.347 -179.001
 2g3v A   133 K H  -67.335  -34.985 -177.931
 2g3v A   134 M L  -55.723  160.130  174.697
 2g3v A   135 S L -101.551  175.222  178.103
 2g3v A   136 I H  -63.508  -52.759  179.987
 2g3v A   137 R H  -63.863  -37.706  176.925
 2g3v A   138 E H  -57.655  -49.798 -179.688

 3kvh A   178 M L  -91.337  -33.111  172.963
 3kvh A   179 M L -139.262  140.909  177.717
 3kvh A   180 P L  -66.922  143.358 -175.738
 3kvh A   181 E H  -53.671  -42.118 -177.284
 3kvh A   182 E H  -60.193  -39.741 -179.197
 3kvh A   183 K H  -71.816  -36.028  176.451
 3kvh A   184 L H  -64.979  -39.179  177.527
 3kvh A   185 V H  -65.529  -44.046  178.858
 3kvh A   186 E H  -61.908  -43.791 -179.187

 3efe A    61 I E -107.728  132.578  173.248
 3efe A    62 K L  -94.833  113.261 -179.481
 3efe A    63 P L  -56.599  139.550  175.128
 3efe A    64 D L  -68.884  -49.562  177.029
 3efe A    65 I E -139.509  165.106  173.311
 3efe A    66 S E  -92.165  164.696  178.783
 3efe A    67 L H  -50.964  -42.910 -175.017
 3efe A    68 D H  -65.811  -24.544 -177.899
 3efe A    69 E H  -89.710  -12.894 -174.221

 3ihk A   111 L H  -69.234  -40.039 -178.660
 3ihk A   112 P H  -59.846  -18.466 -179.964
 3ihk A   113 S H  -60.071  -21.087  172.506
 3ihk A   114 D L  -78.068  122.506 -176.347
 3ihk A   115 P L  -54.291  -29.477 -178.177
 3ihk A   116 D L  -73.343  -30.179 -173.636
 3ihk A   117 L L  -96.819  -21.063 -172.675
 3ihk A   118 A H  -55.107  -44.590  179.492
 3ihk A   119 P H  -56.086  -30.814 -171.956

 3d0c A   245 V H -110.031  -15.516  179.508
 3d0c A   246 V H  -55.480  -45.032  179.691
 3d0c A   247 P H  -51.425  -39.755  179.203
 3d0c A   248 F H  -66.563  -48.003 -178.843
 3d0c A   249 E H  -65.036  -33.260  179.156
 3d0c A   250 D H  -66.461  -42.960  174.667
 3d0c A   251 L H  -59.281  -39.336  177.848
 3d0c A   252 R H  -63.018  -33.602 -169.351
 3d0c A   253 A H  -85.467   -5.404 -176.830

 2pus A   745 A H  -64.494  -42.796  179.937
 2pus A   746 T H  -62.832  -36.654  179.637
 2pus A   747 A H  -71.983  -40.661 -173.579
 2pus A   748 R H  -84.155  -19.303 -177.853
 2pus A   749 S E  -96.134  169.237  174.938
 2pus A   750 R L  -67.119  148.944 -177.618
 2pus A   751 L H  -51.615  -51.099 -170.954
 2pus A   752 Q H  -77.629   -3.236  175.058
 2pus A   753 D H -107.188   28.166  179.198

 1u20 A   194 L L  -88.015  -40.179  174.421
 1u20 A   195 L L -131.539  147.194  168.535
 1u20 A   196 R L  -74.619  164.768  176.229
 1u20 A   197 E H  -56.272  -45.262  179.773
 1u20 A   198 D H  -65.228  -37.990  179.931
 1u20 A   199 Q H  -67.991  -38.288  176.231
 1u20 A   200 I H  -64.995  -41.493  177.634
 1u20 A   201 Q H  -62.967  -38.959  178.144
 1u20 A   202 E H  -63.634  -42.822  176.957

 2a6h E    79 L L  -79.999  -54.260 -178.462
 2a6h E    80 V L -124.991  132.982  176.592
 2a6h E    81 P L  -44.925  134.961 -166.791
 2a6h E    82 E L  -52.499  -68.371 -167.688
 2a6h E    83 D L  -65.590  -33.746 -174.767
 2a6h E    84 R H  -63.099  -29.889 -175.039
 2a6h E    85 L H  -63.308  -50.437 -176.270
 2a6h E    86 Q H  -61.735  -35.000 -179.786
 2a6h E    87 K H  -65.886  -47.830 -176.844

 1qbz A   103 L H  -64.962  -36.460  178.783
 1qbz A   104 L H  -65.083  -41.135  177.576
 1qbz A   105 E H  -64.703  -41.589  176.940
 1qbz A   106 E H  -63.947  -37.887  177.598
 1qbz A   107 A H  -62.683  -43.490 -179.556
 1qbz A   108 Q H  -64.931  -37.342  175.076
 1qbz A   109 I H  -61.689  -45.057  179.412
 1qbz A   110 Q H  -66.037  -35.021  177.781
 1qbz A   111 Q H  -65.002  -41.581  175.160

 2dex X   537 I H  -62.227  -46.632 -175.765
 2dex X   538 L H  -67.878  -33.433 -175.747
 2dex X   539 S H  -78.805  -12.013 -177.028
 2dex X   540 N L  -75.830   99.934 -174.466
 2dex X   541 K H  -72.658  -29.995  177.637
 2dex X   542 T H  -67.996  -43.708  175.223
 2dex X   543 L H  -63.677  -40.273  175.694
 2dex X   544 R H  -60.233  -42.458  176.726
 2dex X   545 E H  -59.210  -49.061  178.185

 3mc9 A   156 V L  -73.761  -19.661  178.956
 3mc9 A   157 L L  -90.442  156.871  174.900
 3mc9 A   158 P L  -52.686  146.742 -172.609
 3mc9 A   159 Q L  -64.331  -28.009 -172.869
 3mc9 A   160 A L  -90.696   -1.687 -175.832
 3mc9 A   161 T H  -59.117  -44.949  179.550
 3mc9 A   162 A H  -56.501  -50.237  179.728
 3mc9 A   163 D H  -59.437  -45.027 -177.948
 3mc9 A   164 E H  -57.209  -35.127 -179.974

 2wx3 A    10 I H  -64.944  -38.996 -176.966
 2wx3 A    11 L H  -71.285  -34.013 -174.622
 2wx3 A    12 S H  -88.971  -19.897 -169.669
 2wx3 A    13 K H  -41.993  -55.069 -168.449
 2wx3 A    14 S H  -67.298  -31.095  179.612
 2wx3 A    15 Q H  -73.869  -38.026  176.865
 2wx3 A    16 L H  -67.804  -36.616  176.497
 2wx3 A    17 Q H  -65.032  -45.605  179.457
 2wx3 A    18 D H  -63.121  -39.408  179.296

 3fd9 A    39 M H  -86.914  -35.616 -173.071
 3fd9 A    40 L L -101.264  130.480  172.305
 3fd9 A    41 P L  -54.976  152.938  179.998
 3fd9 A    42 R H  -51.306  -41.289 -178.375
 3fd9 A    43 L H  -65.007  -37.802 -178.209
 3fd9 A    44 R H  -75.010  -32.852  175.031
 3fd9 A    45 L H  -60.786  -46.648 -179.673
 3fd9 A    46 E H  -62.439  -42.037  176.844
 3fd9 A    47 Q H  -61.582  -43.730  178.130

 3g06 A   298 E H  -58.987  -41.138 -179.420
 3g06 A   299 R H  -66.985  -39.290  177.150
 3g06 A   300 T H  -61.787  -46.746 -179.525
 3g06 A   301 L H  -67.096  -37.611  177.021
 3g06 A   302 Q H  -65.220  -44.623  178.840
 3g06 A   303 A H  -62.410  -41.271  173.894
 3g06 A   304 L H  -55.719  -48.699 -178.979
 3g06 A   305 R H  -60.024  -45.360 -176.824
 3g06 A   306 E H  -65.039  -44.072 -176.156

 3mko A    54 L H  -68.535  -36.863  178.154
 3mko A    55 L H  -64.988  -40.416  177.213
 3mko A    56 M H  -64.993  -43.354 -179.001
 3mko A    57 R H  -56.198  -39.650 -173.605
 3mko A    58 N H  -74.999  -14.700 -171.542
 3mko A    59 H L -108.608   -0.002 -176.093
 3mko A    60 L L -115.052  103.606 -174.206
 3mko A    61 R H  -64.994  -24.909 -176.654
 3mko A    62 D H  -69.885  -15.893 -175.598

 2www A    57 V H  -69.153  -32.767  177.106
 2www A    58 L H  -63.751  -44.469  178.709
 2www A    59 L H  -62.721  -44.554 -179.801
 2www A    60 Y H  -67.582  -40.794  176.156
 2www A    61 H H  -56.169  -43.077  177.369
 2www A    62 R H  -62.545  -39.212  177.587
 2www A    63 E H  -63.968  -40.236 -179.856
 2www A    64 Q H  -64.565  -41.796  177.558
 2www A    65 E H  -64.410  -41.972  177.648

 3e96 A   245 I H  -96.825  -32.828 -170.340
 3e96 A   246 V H  -50.001  -46.220 -179.251
 3e96 A   247 P H  -49.711  -38.846  178.250
 3e96 A   248 F H  -64.268  -49.443 -178.185
 3e96 A   249 E H  -65.015  -32.697  178.290
 3e96 A   250 D H  -63.457  -45.684  176.547
 3e96 A   251 L H  -61.795  -36.906  176.569
 3e96 A   252 R H  -63.050  -35.047 -168.573
 3e96 A   253 G L  -85.009   -1.728 -178.324

 3mpx A    66 T H  -64.666  -42.934  176.858
 3mpx A    67 L H  -57.337  -46.037  178.700
 3mpx A    68 A H  -60.994  -41.845  178.877
 3mpx A    69 R H  -61.999  -42.008 -179.419
 3mpx A    70 E H  -65.005  -42.722  179.691
 3mpx A    71 E H  -67.570  -39.249  177.052
 3mpx A    72 L H  -65.275  -40.867  177.261
 3mpx A    73 R H  -61.873  -38.167  179.251
 3mpx A    74 Q H  -64.398  -51.086 -177.410

 1wt6 A    23 V H  -58.243  -43.726  174.952
 1wt6 A    24 L H  -56.248  -51.440 -177.081
 1wt6 A    25 T H  -58.248  -44.039 -175.964
 1wt6 A    26 R H  -71.897  -35.718  176.799
 1wt6 A    27 Q H  -62.458  -35.306  174.690
 1wt6 A    28 S H  -64.699  -40.067  174.828
 1wt6 A    29 L H  -60.368  -45.235 -179.716
 1wt6 A    30 S H  -61.572  -39.287  175.966
 1wt6 A    31 R H  -62.731  -45.589  173.463

 1ny5 A   115 A H  -64.998  -38.376  177.769
 1ny5 A   116 I H  -65.084  -39.997  179.212
 1ny5 A   117 E H  -67.540  -37.902  176.348
 1ny5 A   118 H H  -59.716  -46.186  177.670
 1ny5 A   119 R H  -64.085  -40.852  178.796
 1ny5 A   120 K H  -58.827  -49.882 -178.116
 1ny5 A   121 L H  -67.797  -36.756  175.948
 1ny5 A   122 R H  -56.377  -58.609 -176.319
 1ny5 A   123 K H  -64.065  -41.068 -179.688

 2vpz C   232 L H  -62.544  -46.198 -176.198
 2vpz C   233 L H  -66.515  -43.314  179.240
 2vpz C   234 A H  -64.992  -45.013 -179.126
 2vpz C   235 A H  -62.112  -46.448 -177.545
 2vpz C   236 A H  -72.056  -39.877 -176.797
 2vpz C   237 G H  -63.258  -46.549 -178.148
 2vpz C   238 L H  -64.948  -38.517  177.851
 2vpz C   239 R H  -58.677  -49.987 -176.742
 2vpz C   240 A H  -65.061  -41.784 -176.016

 2yxn A    55 L H  -62.608  -46.085 -177.827
 2yxn A    56 L H  -72.872  -34.191  176.465
 2yxn A    57 C H  -62.085  -38.660  171.215
 2yxn A    58 L H  -56.033  -43.116  176.594
 2yxn A    59 K H  -65.724  -35.635  178.688
 2yxn A    60 R H  -60.478  -39.389  179.081
 2yxn A    61 F H  -65.036  -40.218  179.537
 2yxn A    62 Q H  -65.359  -38.775  175.694
 2yxn A    63 Q H  -63.769  -26.675  175.018

 2h8n A    37 L H  -64.432  -39.312  177.894
 2h8n A    38 K H  -59.973  -46.996 -179.106
 2h8n A    39 Q H  -64.214  -40.390  179.499
 2h8n A    40 K H  -62.300  -44.277 -173.700
 2h8n A    41 Q H  -69.129  -39.404  178.790
 2h8n A    42 Q H  -61.200  -38.448  176.269
 2h8n A    43 I H  -65.639  -46.410  179.617
 2h8n A    44 Q H  -59.622  -34.335  174.936
 2h8n A    45 R H  -62.965  -44.810  177.178

 1bgf A    78 L H  -58.008  -39.627 -177.887
 1bgf A    79 L H  -60.511  -48.378 -179.744
 1bgf A    80 L H  -68.583  -37.431  177.111
 1bgf A    81 I H  -58.637  -50.666 -176.249
 1bgf A    82 H H  -67.569  -41.415 -177.955
 1bgf A    83 N H  -67.562  -45.482 -173.032
 1bgf A    84 L H  -67.956  -35.011  177.417
 1bgf A    85 K H  -65.018  -39.549  174.918
 1bgf A    86 R H  -67.066  -39.746  175.973

 1uc8 A    84 E H  -71.040  -39.769 -178.254
 1uc8 A    85 A H  -62.016  -31.728 -179.282
 1uc8 A    86 C H  -88.868  -39.652 -175.143
 1uc8 A    87 G H  -69.492  -25.393  177.362
 1uc8 A    88 D E  -97.540  116.265 -174.866
 1uc8 A    89 K H  -59.168  -42.272 -177.298
 1uc8 A    90 W H  -69.130  -42.797  176.362
 1uc8 A    91 A H  -61.305  -39.513  175.624
 1uc8 A    92 T H  -60.458  -48.554 -177.645

 1d3y A   244 G H  -60.177  -47.589 -175.776
 1d3y A   245 L H  -60.134  -29.981 -168.823
 1d3y A   246 K H  -98.632  -36.563 -162.905
 1d3y A   247 N H -117.876  -20.556 -172.076
 1d3y A   248 D L  -86.207  121.259 -178.067
 1d3y A   249 D H  -65.836  -44.024  177.474
 1d3y A   250 F H  -55.017  -50.744  178.967
 1d3y A   251 V H  -61.893  -45.010 -175.318
 1d3y A   252 R H  -70.407  -19.197 -176.666

 3cq9 A   116 L H  -56.896  -39.641 -170.056
 3cq9 A   117 V H  -74.200  -11.362 -178.717
 3cq9 A   118 L H  -67.734  -30.859  174.796
 3cq9 A   119 D L  -57.352  122.541 -177.829
 3cq9 A   120 P H  -49.917  -30.765  179.100
 3cq9 A   121 V H  -65.187  -40.078 -175.716
 3cq9 A   122 F H -101.683   -6.492 -175.699
 3cq9 A   123 R H  -64.171  -30.657 -178.421
 3cq9 A   124 Q L  -64.901  -20.026 -174.983

 3ewn A    72 I E -124.882  136.292 -174.929
 3ewn A    73 V L  -93.192  118.679  178.562
 3ewn A    74 P L  -60.102  155.006  179.185
 3ewn A    75 T L -115.577  -10.328  179.222
 3ewn A    76 A E -149.745  154.995  171.641
 3ewn A    77 T E -106.472  176.819 -179.746
 3ewn A    78 F L  -61.733  -22.698 -176.794
 3ewn A    79 G L  -89.418  -32.141 -170.534
 3ewn A    80 T L  -96.875  -13.625  174.046

 2xpp A    47 I H  -66.629  -40.053 -177.524
 2xpp A    48 L H  -64.160  -23.076 -176.987
 2xpp A    49 M L  -80.032   -9.272 -179.273
 2xpp A    50 S L  -58.730  119.637 -179.988
 2xpp A    51 K L  -73.839  -22.283  178.746
 2xpp A    52 A L  -72.300  -29.437 -174.984
 2xpp A    53 L L -101.067  -20.278 -167.794
 2xpp A    54 Q H  -46.210  -46.634 -173.891
 2xpp A    55 E H  -64.968  -42.510  179.038

 3niq A   309 L H  -68.169  -44.367  179.606
 3niq A   310 L H  -66.976  -34.323  179.041
 3niq A   311 A H  -58.631  -44.998  178.910
 3niq A   312 E H  -65.839  -39.838  177.776
 3niq A   313 S H  -62.768  -43.186  178.620
 3niq A   314 A H  -64.659  -37.726  176.880
 3niq A   315 A H  -64.601  -39.184  177.794
 3niq A   316 R H  -63.722  -48.307 -176.377
 3niq A   317 S H  -70.564  -25.001  176.645

 2xzl A   446 V L -124.996   34.714  179.990
 2xzl A   447 S H  -61.834  -26.706  179.874
 2xzl A   448 N H  -70.706  -14.256  178.555
 2xzl A   449 L H  -99.765   -5.310 -177.202
 2xzl A   450 A E  -63.746  131.509 -178.042
 2xzl A   451 L H  -52.477  -44.276 -178.659
 2xzl A   452 H H  -60.188  -38.876  179.080
 2xzl A   453 N H  -77.914  -26.481  176.734
 2xzl A   454 L H  -72.803  -30.114  174.855

 3kea A   267 I H  -67.666  -37.487 -177.018
 3kea A   268 I H  -64.622  -41.877 -174.245
 3kea A   269 S H  -73.844  -24.507 -175.752
 3kea A   270 K H  -79.276  -25.352 -175.516
 3kea A   271 N L -109.999  131.434 -179.306
 3kea A   272 K H  -59.448  -49.603 -174.791
 3kea A   273 E H  -61.789  -44.227  178.305
 3kea A   274 L H  -63.232  -40.215  178.152
 3kea A   275 R H  -65.006  -37.569  177.450

 1h3o B     5 V L -109.923  -14.929  176.456
 1h3o B     6 L L -140.273  126.769 -177.065
 1h3o B     7 T L  -85.553  159.960  175.478
 1h3o B     8 K H  -65.581  -30.812  176.089
 1h3o B     9 K H  -61.935  -52.693 -179.035
 1h3o B    10 K H  -63.390  -37.629  177.004
 1h3o B    11 L H  -62.111  -46.097 -179.026
 1h3o B    12 Q H  -70.022  -27.093  171.999
 1h3o B    13 D H  -64.392  -42.250  175.889

 1fkm A    49 Y L  -86.501  -64.423  176.444
 1fkm A    50 L L  -75.427  129.686  177.272
 1fkm A    51 P L  -68.749  144.860 -177.629
 1fkm A    52 V L  -71.480  -22.359  172.988
 1fkm A    53 N E  -81.520  108.885 -169.728
 1fkm A    54 T H  -65.009  -23.323 -178.189
 1fkm A    55 K H  -73.124  -15.467 -176.495
 1fkm A    56 R H -101.415  -10.172 -170.952
 1fkm A    57 Q H  -69.106  -42.531 -177.442

 2d0t A    52 L H  -65.004  -37.078  177.153
 2d0t A    53 I H  -63.159  -54.191 -178.161
 2d0t A    54 E H  -60.728  -38.296 -179.731
 2d0t A    55 S L  -78.889  -15.015  174.964
 2d0t A    56 G L   75.007   25.342 -177.558
 2d0t A    57 Q L -108.164   -2.715 -177.639
 2d0t A    58 L H  -58.020  -57.316 -172.108
 2d0t A    59 R H  -59.990  -41.102  176.164
 2d0t A    60 E H  -60.791  -43.491  179.919

 1n1f A    94 L H  -61.560  -41.030  174.833
 1n1f A    95 Y H  -63.799  -43.130  179.524
 1n1f A    96 M H  -59.465  -39.831  176.822
 1n1f A    97 Q H  -63.014  -41.535  179.996
 1n1f A    98 K H  -61.216  -42.268 -177.021
 1n1f A    99 T H  -72.580  -33.452  173.336
 1n1f A   100 L H  -61.779  -41.499  177.039
 1n1f A   101 R H  -62.333  -45.068  178.007
 1n1f A   102 Q H  -60.426  -27.340 -179.486

 1yk3 A   110 W E  -76.807  122.452 -176.851
 1yk3 A   111 A H  -64.244  -38.582  178.765
 1yk3 A   112 A H  -67.188  -16.913  179.288
 1yk3 A   113 K H  -97.976    7.138 -170.984
 1yk3 A   114 D E -118.831  166.353 -177.238
 1yk3 A   115 L H  -62.644  -29.654 -173.182
 1yk3 A   116 I H  -67.053  -12.460 -179.157
 1yk3 A   117 S H  -74.405   -7.294  179.582
 1yk3 A   118 H H  -91.420  -11.702 -176.129

 2cxi A   179 I H  -65.123  -43.036  178.709
 2cxi A   180 L H  -64.121  -33.242 -178.594
 2cxi A   181 E H  -75.872  -44.386 -164.972
 2cxi A   182 K H  -95.977  -39.946 -172.783
 2cxi A   183 H L  -71.945  141.968 -179.528
 2cxi A   184 E H  -58.497  -42.552  179.258
 2cxi A   185 K H  -76.968  -25.310  172.065
 2cxi A   186 G H  -62.381  -46.527 -179.479
 2cxi A   187 R H  -69.994  -34.493 -174.750

 3n1e A    71 L L -105.228  -30.319 -177.258
 3n1e A    72 L L -118.223  148.075  170.653
 3n1e A    73 P L  -65.757  157.317 -173.308
 3n1e A    74 E H  -53.745  -46.022 -175.587
 3n1e A    75 E H  -64.226  -41.339  178.768
 3n1e A    76 Q H  -65.017  -37.904  177.813
 3n1e A    77 T H  -64.031  -43.111  177.249
 3n1e A    78 Q H  -60.292  -46.994  179.907
 3n1e A    79 M H  -65.011  -36.917  175.999

 1oxw A   336 L H  -60.895  -32.024  178.244
 1oxw A   337 L H  -60.732  -27.818 -174.818
 1oxw A   338 K L  -91.139   -4.998 -177.487
 1oxw A   339 K L  -83.059  151.591 -179.937
 1oxw A   340 P E  -68.354  149.156 -177.852
 1oxw A   341 V L  -70.372  -45.926 -178.766
 1oxw A   342 S L -138.129  155.022  173.844
 1oxw A   343 E L  -57.144  127.380 -173.254
 1oxw A   344 D L   67.078   49.986  175.986

 1q5z A    82 I H  -80.248  -33.933 -179.916
 1q5z A    83 L L -125.025   68.739 -179.149
 1q5z A    84 P L  -68.571  141.521  178.542
 1q5z A    85 N L  -74.959  -36.206  176.275
 1q5z A    86 D L  -64.991  121.836 -175.374
 1q5z A    87 T H  -67.991  -24.943  174.731
 1q5z A    88 I H  -68.023  -45.079  176.424
 1q5z A    89 K H  -67.794  -35.604  177.018
 1q5z A    90 S H  -62.606  -45.849  179.425

 1p16 A   171 M H  -69.386  -50.137 -173.427
 1p16 A   172 K H  -64.118  -48.014  173.883
 1p16 A   173 P H  -51.013  -49.524 -178.957
 1p16 A   174 F H  -64.456  -38.603  179.629
 1p16 A   175 D H  -59.674  -45.092  176.805
 1p16 A   176 N H  -59.967  -42.543  177.384
 1p16 A   177 F H  -55.883  -55.019 -174.211
 1p16 A   178 K H  -67.379  -25.346  177.496
 1p16 A   179 K H  -74.825  -29.458  178.596

 1kyq A   235 H H -118.299   -4.840 -176.539
 1kyq A   236 C H  -59.515  -25.011 -175.039
 1kyq A   237 H H  -80.588  -13.095 -169.721
 1kyq A   238 N H -117.523   15.583 -179.433
 1kyq A   239 I E  -74.062  148.162  174.746
 1kyq A   240 D L  -96.727   98.032 -172.555
 1kyq A   241 V H  -56.848  -46.472 -179.261
 1kyq A   242 K H  -54.832  -49.654 -179.082
 1kyq A   243 R H  -64.581  -39.762 -179.065

 3m62 A   610 I H  -63.513  -45.412 -179.622
 3m62 A   611 F H  -56.647  -37.603 -175.151
 3m62 A   612 E H  -72.886  -50.838 -159.949
 3m62 A   613 H H  -99.324  -20.320 -179.390
 3m62 A   614 D L  -75.775  112.447 -175.729
 3m62 A   615 E H  -58.815  -51.622 -175.480
 3m62 A   616 L H  -60.160  -39.406  176.750
 3m62 A   617 V H  -72.016  -46.254 -172.009
 3m62 A   618 N H  -66.491  -23.506 -177.049

 3nfq A    62 V H  -66.343  -46.464 -176.930
 3nfq A    63 L H  -64.999  -25.491 -174.450
 3nfq A    64 S L  -82.295  -15.074 -176.409
 3nfq A    65 K L  -78.859  116.557 -172.276
 3nfq A    66 A H  -62.293  -37.650 -172.610
 3nfq A    67 N H  -74.673  -10.274  179.930
 3nfq A    68 L H -100.227   -1.652 -176.529
 3nfq A    69 A H  -55.013  -46.213 -177.928
 3nfq A    70 D H  -63.442  -48.706 -178.420

 3kal A   270 I H  -66.042  -41.318  178.318
 3kal A   271 D H  -65.056  -35.732 -177.490
 3kal A   272 Q H  -76.222  -42.229 -167.578
 3kal A   273 E H -109.648   -2.635 -171.887
 3kal A   274 G E -100.298  154.046  172.873
 3kal A   275 K E -164.688  162.575  174.282
 3kal A   276 I E -100.607  121.517 -179.268
 3kal A   277 L L  -71.429  164.742 -178.444
 3kal A   278 P L  -54.872  -30.851 -178.096

 3mca B   265 K H  -92.568  -19.748 -164.909
 3mca B   266 L H -122.883   -8.360 -174.611
 3mca B   267 A L  -53.524  -31.773 -171.066
 3mca B   268 D L  -95.553   18.348  175.453
 3mca B   269 T L  -96.161  157.666 -177.342
 3mca B   270 K H  -72.209  -37.224 -179.947
 3mca B   271 Y H  -60.197  -42.284  175.802
 3mca B   272 V H  -68.250  -39.487  175.347
 3mca B   273 Q H  -57.915  -42.449  177.174

 3cnu A    97 I H  -64.968  -25.872  174.993
 3cnu A    98 M H  -60.741  -42.157  177.697
 3cnu A    99 E H  -65.316  -38.827  176.357
 3cnu A   100 A H  -62.416  -42.252  178.977
 3cnu A   101 Q H  -67.204  -35.985  176.820
 3cnu A   102 R H  -64.969  -43.118  176.882
 3cnu A   103 L H  -62.617  -40.756  177.002
 3cnu A   104 A H  -61.572  -44.802 -179.883
 3cnu A   105 G H  -58.265  -47.325 -179.804

 1jey B   221 L H  -66.564  -23.692 -179.997
 1jey B   222 D H  -70.721  -14.439 -179.357
 1jey B   223 E H  -94.253   11.945  171.031
 1jey B   224 I E -106.295  114.030 -170.367
 1jey B   225 Y E -118.092  159.301  166.642
 1jey B   226 S E  -91.212  152.625  176.479
 1jey B   227 F H  -55.519  -39.461 -177.187
 1jey B   228 S H  -63.277  -53.585 -175.532
 1jey B   229 E H  -70.059  -26.630  179.622

 3g7q A    58 M H  -64.347  -38.294  178.552
 3g7q A    59 V H  -69.303  -46.536 -179.281
 3g7q A    60 E H  -64.507  -33.466  179.395
 3g7q A    61 S H  -79.813  -10.193 -179.719
 3g7q A    62 G L   84.292    3.441 -177.405
 3g7q A    63 K H  -71.544  -35.409  176.795
 3g7q A    64 A H  -62.914  -43.662  178.727
 3g7q A    65 A H  -63.676  -44.662  179.246
 3g7q A    66 D H  -58.152  -43.950 -177.836

 2og4 A    41 V E -116.736  124.992 -176.930
 2og4 A    42 L E -106.232  118.132  171.951
 2og4 A    43 P E  -53.133  129.797  179.992
 2og4 A    44 K H  -59.654  -35.369 -176.767
 2og4 A    45 N H  -64.267  -35.632  177.260
 2og4 A    46 L H  -66.988  -45.282  175.139
 2og4 A    47 L H  -59.066  -42.239 -179.298
 2og4 A    48 K H  -54.289  -58.414 -176.490
 2og4 A    49 K H  -67.277  -40.867 -178.410

 1va6 A   215 S L  -87.660    5.382 -175.827
 1va6 A   216 L L  -73.469  134.135 -178.641
 1va6 A   217 P L  -79.341   69.057 -178.834
 1va6 A   218 F L  -69.941  143.685  172.554
 1va6 A   219 E E -115.291  168.398 -173.951
 1va6 A   220 K E -117.407  152.435  169.721
 1va6 A   221 T L -112.410  168.601 -178.917
 1va6 A   222 E L  -61.021  -24.616 -178.125
 1va6 A   223 S L  -78.014   -9.247  177.159

 3kd8 A   200 I H  -64.731  -45.659 -175.011
 3kd8 A   201 L H  -69.648  -44.367 -175.832
 3kd8 A   202 S H  -65.048  -27.714 -177.068
 3kd8 A   203 D L  -99.946    5.333 -173.815
 3kd8 A   204 H L  -77.867  146.063 -178.745
 3kd8 A   205 R H  -55.643  -42.028 -175.791
 3kd8 A   206 V H  -59.648  -45.735 -175.308
 3kd8 A   207 N H  -75.544  -31.143  175.254
 3kd8 A   208 K H  -63.931  -43.532  177.259

 1m5i A    19 L H  -65.018  -39.022  176.834
 1m5i A    20 L H  -64.957  -38.655  176.365
 1m5i A    21 A H  -65.718  -35.051  179.561
 1m5i A    22 D H  -66.537  -41.532  178.390
 1m5i A    23 L H  -63.234  -46.982  179.894
 1m5i A    24 D H  -61.919  -45.957 -177.921
 1m5i A    25 K H  -61.115  -47.626 -177.831
 1m5i A    26 E H  -62.642  -40.013  178.463
 1m5i A    27 E H  -65.765  -37.050  176.298

 3kgy A    63 W H  -57.694  -36.818 -174.294
 3kgy A    64 A H  -78.982  -36.739 -177.086
 3kgy A    65 L H  -71.997  -13.005 -177.606
 3kgy A    66 S L  -90.700   -1.498 -176.907
 3kgy A    67 Q E  -88.003  136.744 -172.280
 3kgy A    68 Q H  -60.924  -43.223 -177.084
 3kgy A    69 Y H  -59.724  -48.002 -177.801
 3kgy A    70 L H  -72.732  -32.283  173.861
 3kgy A    71 R H  -61.554  -40.720  178.845

 3k8k A   337 Q H -113.470   -1.735 -172.424
 3k8k A   338 A H  -58.827  -32.881 -177.819
 3k8k A   339 G H  -60.677  -26.499 -174.057
 3k8k A   340 E H -100.440    8.589  175.160
 3k8k A   341 S L  -78.165  137.012  178.413
 3k8k A   342 P H  -64.189  -31.629  177.418
 3k8k A   343 A H  -65.047  -48.163  178.671
 3k8k A   344 Y H  -62.686  -49.027 -177.119
 3k8k A   345 Q H  -61.485  -35.530  179.148

 2xub A   385 M L   61.464   29.999  176.886
 2xub A   386 I L -138.571  163.790  179.257
 2xub A   387 P L  -52.684  131.782 -176.934
 2xub A   388 A H  -65.701  -39.518 -178.691
 2xub A   389 K H  -63.004  -37.207  178.239
 2xub A   390 E H  -74.918  -38.631 -179.574
 2xub A   391 A H  -58.147  -43.272 -177.814
 2xub A   392 K H  -59.967  -42.193 -178.826
 2xub A   393 D H  -61.993  -40.468 -176.413

 3mhz A   662 M L -118.134   34.417 -178.617
 3mhz A   663 L L  -92.378  -19.373 -176.063
 3mhz A   664 N L  -77.923   71.494 -179.343
 3mhz A   665 I L -108.698    1.369  178.912
 3mhz A   666 S E  -99.111  143.688  176.099
 3mhz A   667 S E -141.056  153.130  179.243
 3mhz A   668 L E  -98.630  120.326 -179.333
 3mhz A   669 R L  -80.674  163.472 -178.605
 3mhz A   670 Q L  -67.297  -22.133  177.934

 1wy0 A   320 I H  -66.644  -25.012 -176.442
 1wy0 A   321 L L  -80.997  149.698  176.262
 1wy0 A   322 P L  -57.312  160.965  175.925
 1wy0 A   323 K L  -73.832  121.635  179.661
 1wy0 A   324 S L -153.895  162.989  172.776
 1wy0 A   325 K H  -68.528  -23.449  175.241
 1wy0 A   326 A H  -66.432  -50.441  175.901
 1wy0 A   327 R H  -64.435  -37.053  175.070
 1wy0 A   328 M H  -55.777  -48.432 -179.255

 1jil A    54 F H  -78.819  -29.362  170.706
 1jil A    55 L H  -64.878  -36.039  177.087
 1jil A    56 T H  -64.579  -40.040  174.316
 1jil A    57 L H  -56.474  -37.649  176.932
 1jil A    58 R H  -62.877  -38.570 -179.766
 1jil A    59 R H  -66.743  -36.948  172.124
 1jil A    60 F H  -63.473  -44.507 -179.776
 1jil A    61 Q H  -57.762  -38.552 -178.388
 1jil A    62 E H  -62.524  -22.096 -179.054

 1iuq A   102 I H  -83.126  -22.185 -170.712
 1iuq A   103 R H  -49.411  -50.223 -170.955
 1iuq A   104 P H  -77.303   -6.036  178.146
 1iuq A   105 L H  -87.544  -15.402 -178.972
 1iuq A   106 I E  -97.800  124.995  174.121
 1iuq A   107 D L  -84.837   85.762 -174.233
 1iuq A   108 F H  -63.545  -29.923  177.204
 1iuq A   109 G H  -58.309  -30.166  178.203
 1iuq A   110 N H -118.528   31.590  174.614

 3dyn A    90 M H  -65.303  -33.928  175.430
 3dyn A    91 V H  -52.359  -44.915 -177.760
 3dyn A    92 W H  -79.974  -40.186 -176.003
 3dyn A    93 L H  -64.058  -40.100 -175.066
 3dyn A    94 C L -104.781    9.300 -177.056
 3dyn A    95 S L   45.311   54.762 -173.694
 3dyn A    96 L H  -69.520  -19.895  178.663
 3dyn A    97 Q H  -65.151  -19.766 -178.282
 3dyn A    98 E H  -85.401  -22.388 -173.649

 2jbm A    11 L H  -76.976  -13.559 -175.470
 2jbm A    12 L L -103.839  111.584  176.488
 2jbm A    13 P L  -70.478  143.124 -171.994
 2jbm A    14 P H  -70.136  -28.395 -179.028
 2jbm A    15 V H  -69.244  -47.222  177.178
 2jbm A    16 T H  -63.846  -40.002  176.036
 2jbm A    17 L H  -59.075  -46.351 -176.832
 2jbm A    18 A H  -62.360  -45.059 -178.967
 2jbm A    19 A H  -64.390  -42.955  179.044

 3hbf A   181 G L   69.471   16.516  179.178
 3hbf A   182 F L -120.194  156.218  173.495
 3hbf A   183 P L  -66.479  162.191  176.729
 3hbf A   184 E L  -63.813  127.125 -171.203
 3hbf A   185 L E  -96.954  144.033  169.938
 3hbf A   186 K L -102.408  154.521 -175.875
 3hbf A   187 A H  -44.378  -46.955 -174.799
 3hbf A   188 S H  -65.253  -14.929 -176.845
 3hbf A   189 D H  -85.686  -24.459 -175.451

 3a6p A   257 L H  -76.882   -8.737 -179.827
 3a6p A   258 L H  -65.014  -24.263 -178.423
 3a6p A   259 N H  -94.748    4.000  176.590
 3a6p A   260 E L -105.898  111.437 -167.579
 3a6p A   261 Q L  -56.213  -32.211 -172.136
 3a6p A   262 E L  -81.976  -23.413 -173.908
 3a6p A   263 L L -116.788  -17.986 -176.026
 3a6p A   264 Q H  -48.398  -41.193 -174.850
 3a6p A   265 L H  -64.866  -47.722 -179.688

 3d85 C   141 L H  -68.274  -39.016  178.156
 3d85 C   142 L H  -59.648  -40.350  178.861
 3d85 C   143 R H  -60.637  -45.862  179.189
 3d85 C   144 F H  -60.344  -49.131 -175.595
 3d85 C   145 K H  -64.127  -42.053 -178.799
 3d85 C   146 I H  -65.847  -44.940 -179.627
 3d85 C   147 L H  -69.160  -33.113  176.285
 3d85 C   148 R H  -65.049  -42.761  176.238
 3d85 C   149 S H  -68.755  -36.870  178.411

 2uvf A   301 V H  -57.329  -27.098 -175.626
 2uvf A   302 H H  -69.649  -16.600  179.764
 2uvf A   303 E H -106.411  -34.902 -163.948
 2uvf A   304 D H -101.737  -21.504 -173.272
 2uvf A   305 G E  -83.849  160.578  167.667
 2uvf A   306 I L -117.113  -78.728  166.313
 2uvf A   307 L H  -66.778  -39.910  176.970
 2uvf A   308 A H  -60.559  -42.523  178.199
 2uvf A   309 K H  -59.118  -51.437 -173.579

 3bam A    15 L H  -58.493  -46.985 -177.209
 3bam A    16 L H  -64.995  -36.836 -176.588
 3bam A    17 S H  -75.047  -36.501 -169.671
 3bam A    18 K H  -98.924  -52.883 -169.368
 3bam A    19 D L  -84.042  132.926 -177.140
 3bam A    20 K H  -78.709  -35.751  179.702
 3bam A    21 L H  -63.343  -40.714  177.812
 3bam A    22 I H  -66.791  -37.273  175.742
 3bam A    23 Q H  -59.005  -47.846  177.857

 3k35 A   191 S L  -84.466  167.164 -176.814
 3k35 A   192 L L  -75.293  155.269  173.450
 3k35 A   193 P L  -59.828  130.740 -175.606
 3k35 A   194 D H  -58.052  -49.996 -174.865
 3k35 A   195 R H  -64.816  -50.480 -176.452
 3k35 A   196 D H  -60.005  -44.092 -179.659
 3k35 A   197 L H  -66.762  -38.263  178.787
 3k35 A   198 A H  -63.053  -44.183  179.403
 3k35 A   199 L H  -68.602  -38.018  177.009

 2r8q A   115 Y H  -57.504  -43.913 -174.794
 2r8q A   116 L H  -70.152  -50.503 -165.203
 2r8q A   117 Y H  -97.732  -38.847  178.559
 2r8q A   118 T L  -85.921  -40.704  174.299
 2r8q A   119 G L  -83.387   -5.968  173.278
 2r8q A   120 K L   64.935   26.262  177.176
 2r8q A   121 A H  -74.730  -14.105  177.096
 2r8q A   122 S H  -65.010  -19.236  179.492
 2r8q A   123 E H  -71.212  -14.480 -178.053

 3crn A   118 K H  -74.005  -32.082  175.656
 3crn A   119 L H  -70.416  -36.635  173.891
 3crn A   120 D H  -64.643  -41.684  177.116
 3crn A   121 E H  -64.927  -37.869  175.630
 3crn A   122 Q H  -59.620  -43.194  177.822
 3crn A   123 E H  -62.054  -41.575  178.326
 3crn A   124 K H  -63.394  -43.491 -179.714
 3crn A   125 E H  -65.594  -39.457  177.514
 3crn A   126 G H  -60.260  -46.059  176.338

 2xzo A   265 V L -113.645   17.003  178.901
 2xzo A   266 S H  -57.735  -36.015 -178.676
 2xzo A   267 F H  -64.807  -17.903  176.577
 2xzo A   268 L H  -92.468   -8.439 -176.277
 2xzo A   269 A E  -60.684  135.422 -176.373
 2xzo A   270 L H  -55.103  -48.436 -173.936
 2xzo A   271 H H  -69.808  -22.406  175.854
 2xzo A   272 N H  -83.130  -35.445  176.271
 2xzo A   273 Q H  -64.994  -38.244 -178.963

 2o28 A    13 L H  -57.683  -31.600 -177.384
 2o28 A    14 L H  -72.478  -25.396  175.753
 2o28 A    15 K H  -86.106  -23.446  179.385
 2o28 A    16 E H  -77.173  -18.991  173.386
 2o28 A    17 V L  -56.120  125.161 -179.268
 2o28 A    18 D L  -78.062   93.343 -172.646
 2o28 A    19 W H  -63.927  -22.275 -178.669
 2o28 A    20 S H  -63.753  -20.957 -179.813
 2o28 A    21 Q H  -84.700   -4.983  177.278

 3r0x A   146 V H  -64.754  -20.131 -177.283
 3r0x A   147 L H  -72.872   -9.810  176.436
 3r0x A   148 L H  -79.193  -12.280  179.103
 3r0x A   149 S L  -60.080  140.582  176.504
 3r0x A   150 P H  -51.620  -32.917  177.749
 3r0x A   151 E H  -57.826  -49.916 -176.855
 3r0x A   152 F H  -73.806  -30.531  172.915
 3r0x A   153 K H  -60.398  -42.392  176.234
 3r0x A   154 Q H  -65.676  -38.652  174.976

 1ei5 A   247 D L  -85.427    5.172  179.704
 1ei5 A   248 D L  -96.683  104.736 -179.878
 1ei5 A   249 E L  -62.223  -28.593  179.860
 1ei5 A   250 S L  -94.831    8.668 -179.228
 1ei5 A   251 G L  -69.746  153.045 -174.033
 1ei5 A   252 L H  -59.271  -53.667 -175.009
 1ei5 A   253 Y H  -65.426  -35.548  175.053
 1ei5 A   254 R H  -60.400  -40.206  176.794
 1ei5 A   255 R H  -70.256  -29.660 -176.799

 2h9a A   300 I H  -90.374  -29.336 -176.932
 2h9a A   301 L H  -52.307  -55.954 -176.545
 2h9a A   302 P H  -63.812  -30.476 -179.527
 2h9a A   303 L H  -68.981  -42.648  179.333
 2h9a A   304 I H  -69.679  -36.998  175.956
 2h9a A   305 T H  -63.650  -45.039  178.669
 2h9a A   306 L H  -62.610  -42.869  175.142
 2h9a A   307 R H  -57.322  -52.747 -178.179
 2h9a A   308 L H  -54.425  -48.502 -175.517

 2qs7 A    48 L H  -64.612  -42.467  177.090
 2qs7 A    49 Q H  -59.495  -33.410 -176.781
 2qs7 A    50 A H  -64.900  -31.116 -175.484
 2qs7 A    51 I L -100.644   18.647  166.143
 2qs7 A    52 T E  -83.002  134.630 -174.100
 2qs7 A    53 K H  -52.750  -37.649 -179.814
 2qs7 A    54 R H  -62.553  -36.704 -178.601
 2qs7 A    55 S H  -76.978  -39.276 -178.830
 2qs7 A    56 L H  -69.986  -30.381 -177.694

 3rip A   344 M H  -87.685  -47.049 -171.338
 3rip A   345 V H  -78.805  -41.281 -168.275
 3rip A   346 E H -101.639  -19.092 -168.063
 3rip A   347 E H -126.442   -7.431 -179.576
 3rip A   348 S L -135.399    6.536  171.655
 3rip A   349 D L   51.765   45.060  178.972
 3rip A   350 L H  -45.322  -48.430 -173.726
 3rip A   351 L H  -59.620  -37.161  179.009
 3rip A   352 G H  -68.193  -34.493  179.372

 3bxw A   163 V H  -76.489  -52.640 -175.050
 3bxw A   164 L H  -66.440  -14.499  179.666
 3bxw A   165 D L  -94.887  -21.552 -176.128
 3bxw A   166 S L -107.560  109.507  176.551
 3bxw A   167 E H  -63.682  -31.610  176.451
 3bxw A   168 D H  -64.441  -48.594  179.639
 3bxw A   169 E H  -64.099  -33.370  175.303
 3bxw A   170 I H  -65.315  -41.156  175.733
 3bxw A   171 E H  -59.967  -40.781  178.187

 1no1 A    36 V H  -93.459  -42.022 -166.284
 1no1 A    37 L H  -83.641   -5.000 -177.700
 1no1 A    38 A L  -59.203  -25.720 -173.143
 1no1 A    39 E L  -95.574    1.008 -172.850
 1no1 A    40 Y L -116.430  157.795  178.277
 1no1 A    41 E L  -94.556  146.624 -173.277
 1no1 A    42 L H  -62.906  -47.169 -175.615
 1no1 A    43 E H  -54.025  -48.581 -176.452
 1no1 A    44 E H  -61.281  -47.785 -175.331

 1cmc A    35 I H  -62.042  -43.003 -178.013
 1cmc A    36 L H  -60.821  -47.226 -174.118
 1cmc A    37 T H  -76.056  -26.977  173.426
 1cmc A    38 D H  -66.050  -40.984  176.086
 1cmc A    39 E H  -65.884  -42.050  175.194
 1cmc A    40 R H  -57.534  -49.070  179.272
 1cmc A    41 T H  -62.054  -40.163  177.223
 1cmc A    42 R H  -54.944  -46.318  177.407
 1cmc A    43 R H  -62.826  -44.648 -175.873

 2dqb A   218 E H  -78.913  -12.718 -178.766
 2dqb A   219 L H  -57.143  -29.688 -176.820
 2dqb A   220 K H  -63.720  -22.073 -176.923
 2dqb A   221 E H  -64.986  -27.144  178.512
 2dqb A   222 V L -109.726  127.226 -174.083
 2dqb A   223 E H  -61.910  -41.889 -177.215
 2dqb A   224 L H  -66.763  -45.746 -179.812
 2dqb A   225 L H  -64.625  -44.927  178.203
 2dqb A   226 Q H  -62.401  -44.091  179.120

 3l8m A   112 I H  -59.908  -44.860  176.632
 3l8m A   113 L H  -55.350  -33.285 -169.380
 3l8m A   114 E L  -85.272   -4.960 -177.838
 3l8m A   115 K L  -59.336  124.837 -178.023
 3l8m A   116 P H  -69.701  -18.435  175.907
 3l8m A   117 E H  -62.476  -24.930  177.625
 3l8m A   118 Y H  -90.257  -28.300 -175.072
 3l8m A   119 A H  -63.127  -43.732 -179.960
 3l8m A   120 K L  -67.518  -35.864  179.894

 2j82 A   207 Y H  -72.995  -28.278  177.939
 2j82 A   208 L H  -73.278   -9.289  177.930
 2j82 A   209 S L  -81.722  -13.705  176.300
 2j82 A   210 E L  -59.991  119.883 -177.370
 2j82 A   211 P L  -53.852  -40.128 -177.739
 2j82 A   212 N L  -83.770  117.103 -175.238
 2j82 A   213 V H  -62.173  -37.825 -178.221
 2j82 A   214 Q H  -67.159  -42.727  177.338
 2j82 A   215 K H  -68.357  -34.742  177.775

 3mmp F   423 I H  -62.165  -42.134  175.292
 3mmp F   424 L H  -55.345  -51.141 -177.971
 3mmp F   425 V H  -63.824  -42.945 -179.434
 3mmp F   426 L H  -65.008  -35.027  177.239
 3mmp F   427 N H  -69.968  -36.164  175.155
 3mmp F   428 N H  -63.474  -41.580  174.989
 3mmp F   429 L H  -62.400  -45.299  175.210
 3mmp F   430 Y H  -50.728  -59.748 -174.514
 3mmp F   431 R H  -59.467  -36.821 -177.192

 2iu4 A   239 L H  -62.656  -41.086  177.670
 2iu4 A   240 K H  -59.814  -42.650 -177.017
 2iu4 A   241 A H  -58.317  -34.838 -174.911
 2iu4 A   242 E H  -90.640  -36.753 -175.002
 2iu4 A   243 I H  -86.978  -45.317  179.975
 2iu4 A   244 N L   60.967   48.051 -173.170
 2iu4 A   245 W H  -63.330  -22.852 -179.764
 2iu4 A   246 Q H  -63.565  -24.595 -176.790
 2iu4 A   247 K H  -95.109   -3.521 -176.661

 3agj B   246 I H  -60.025  -40.901 -177.410
 3agj B   247 L L -111.140   28.302  179.739
 3agj B   248 R L  -54.639  -31.098 -171.583
 3agj B   249 E L  -74.004  -13.117 -177.334
 3agj B   250 L L  -89.011  132.759 -171.730
 3agj B   251 S H  -67.113  -40.414  178.927
 3agj B   252 I H  -60.682  -32.493  176.893
 3agj B   253 V H  -75.383  -44.986  179.085
 3agj B   254 E H  -58.649  -35.674 -178.774

 2xko C    59 M H  -66.807  -35.244  179.193
 2xko C    60 L H  -63.190  -45.914  179.178
 2xko C    61 V H  -67.716  -39.139  173.769
 2xko C    62 D H  -58.051  -44.800  177.774
 2xko C    63 N H  -63.049  -41.152  178.974
 2xko C    64 R H  -65.276  -36.834  175.826
 2xko C    65 L H  -63.640  -40.114  175.893
 2xko C    66 R H  -61.137  -40.632  176.703
 2xko C    67 Q H  -64.991  -46.053 -178.713

 3pna A   142 I H -105.516  -55.028 -164.519
 3pna A   143 L L  -95.808  -39.469 -168.351
 3pna A   144 M H  -50.526  -38.960 -177.339
 3pna A   145 G H  -55.021  -49.219 -176.984
 3pna A   146 S H  -74.111  -28.393  175.355
 3pna A   147 T H  -64.128  -45.733 -176.845
 3pna A   148 L H  -70.181  -34.973  176.625
 3pna A   149 R H  -66.605  -45.393 -179.457
 3pna A   150 K L  -74.621    0.000    0.000

 1u2w A    23 D H  -57.589  -40.910  179.810
 1u2w A    24 L H  -67.388  -35.716 -177.706
 1u2w A    25 Q H  -70.316  -27.743 -173.830
 1u2w A    26 T L  -89.620    4.036  174.944
 1u2w A    27 V L -124.961  153.650  179.778
 1u2w A    28 D L  -87.138   70.041 -178.935
 1u2w A    29 I H  -67.751  -26.711  173.676
 1u2w A    30 S H  -65.036  -43.157  175.946
 1u2w A    31 G H  -63.345  -38.044  174.716

 1d5t A   136 M H  -56.938  -50.335 -175.599
 1d5t A   137 F H  -73.904  -39.144 -174.291
 1d5t A   138 E H  -68.271  -40.242 -178.817
 1d5t A   139 K H  -68.835  -27.842  173.348
 1d5t A   140 R H  -72.292  -35.993  173.942
 1d5t A   141 R H  -63.942  -41.917  179.882
 1d5t A   142 F H  -70.487  -33.713  171.440
 1d5t A   143 R H  -53.242  -51.198  176.991
 1d5t A   144 K H  -59.621  -41.285  175.624

 1qwg A    51 V H -113.877    6.769  176.510
 1qwg A    52 I L -101.259  140.713  177.745
 1qwg A    53 D L  -49.839  134.971 -171.558
 1qwg A    54 R H  -62.389  -39.547  179.397
 1qwg A    55 D H  -64.276  -37.895  177.950
 1qwg A    56 V H  -67.750  -40.023  176.342
 1qwg A    57 V H  -58.554  -47.813  178.959
 1qwg A    58 K H  -62.641  -43.568  179.260
 1qwg A    59 E H  -57.951  -46.749 -177.918

 1xov A   165 A H  -61.626  -51.765 -174.308
 1xov A   166 I H  -69.952  -18.358 -178.786
 1xov A   167 H L  -98.594    9.300  172.908
 1xov A   168 K L  -68.621  149.978 -177.788
 1xov A   169 S L  -61.014  122.756  174.359
 1xov A   170 G L   75.703   15.351 -176.576
 1xov A   171 M H  -67.464  -39.422 -177.610
 1xov A   172 Y H  -64.404  -34.526  175.543
 1xov A   173 D H  -67.370  -41.866  178.368

 2jan A    54 L H  -67.955  -45.639  179.674
 2jan A    55 L H  -72.803  -25.150  171.931
 2jan A    56 T H  -65.014  -43.147  170.947
 2jan A    57 L H  -56.708  -44.966  176.428
 2jan A    58 R H  -56.081  -41.075  176.875
 2jan A    59 R H  -59.948  -44.756  179.674
 2jan A    60 F H  -59.241  -44.556 -179.818
 2jan A    61 Q H  -65.572  -42.141  175.197
 2jan A    62 R H  -63.939  -24.817  175.996

 3iuk A   162 V L -128.748  136.997  175.976
 3iuk A   163 A L  -61.368  156.730 -178.893
 3iuk A   164 A L  -57.405  142.534  179.781
 3iuk A   165 A H  -54.057  -36.484  177.716
 3iuk A   166 R H  -52.444  -46.098 -174.398
 3iuk A   167 Q H  -73.967  -35.489  177.954
 3iuk A   168 I H  -62.754  -44.989 -178.940
 3iuk A   169 R H  -65.112  -40.233  176.516
 3iuk A   170 I H  -61.863  -46.583 -179.055

 3c0w A   123 T L -161.557  173.169  171.221
 3c0w A   124 I L -104.970  102.337 -176.732
 3c0w A   125 P L  -64.940  145.790  166.524
 3c0w A   126 N L  -64.365  137.137  178.915
 3c0w A   127 N L   80.875    4.617  169.405
 3c0w A   128 L H  -56.038  -50.844  178.147
 3c0w A   129 V H  -61.815  -45.806 -174.772
 3c0w A   130 E H  -59.326  -47.688 -164.834
 3c0w A   131 N H  -88.159  -33.710 -163.979

 2zfy A   140 L H  -69.482  -35.287  175.804
 2zfy A   141 L H  -65.088  -44.896  176.274
 2zfy A   142 T H  -59.360  -49.102  179.519
 2zfy A   143 S H  -59.988  -43.039 -178.392
 2zfy A   144 G H  -58.145  -49.216 -177.125
 2zfy A   145 Y H  -67.903  -41.776  178.455
 2zfy A   146 L H  -54.973  -46.061 -179.800
 2zfy A   147 Q H  -68.768  -37.985  178.698
 2zfy A   148 R H  -62.985  -37.889  179.248

 3pb6 X    23 S L  -76.974  164.998  179.017
 3pb6 X    24 L L  -77.764  134.799  163.124
 3pb6 X    25 P L  -50.252  136.305 -170.135
 3pb6 X    26 E H  -47.327  -45.955 -179.217
 3pb6 X    27 A H  -62.476  -39.585  177.840
 3pb6 X    28 R H  -65.127  -44.973  177.532
 3pb6 X    29 L H  -59.029  -45.375 -178.415
 3pb6 X    30 R H  -62.490  -40.094  176.562
 3pb6 X    31 R H  -62.391  -47.998  179.586

 3nku A   186 V L  -92.833  -41.727  171.871
 3nku A   187 L L  -95.558  157.656 -177.960
 3nku A   188 P L  -78.213   57.580  176.348
 3nku A   189 R L -149.448  137.739 -172.404
 3nku A   190 Y L -139.365   -2.281 -175.610
 3nku A   191 E H  -55.560  -51.584 -178.182
 3nku A   192 L H  -74.909  -36.869  175.500
 3nku A   193 G H  -57.167  -36.012  179.033
 3nku A   194 E H  -70.858  -35.781  175.240

 1vpt A   168 L H  -62.746  -42.126  177.662
 1vpt A   169 L H  -60.063  -41.916  178.279
 1vpt A   170 S H  -64.137  -42.287 -179.762
 1vpt A   171 N H  -64.826  -42.891 -177.427
 1vpt A   172 Y H  -73.299  -30.166  170.620
 1vpt A   173 A H  -62.478  -43.026  177.425
 1vpt A   174 L H  -65.020  -40.026  177.196
 1vpt A   175 Q H  -57.855  -43.496  177.269
 1vpt A   176 N H  -63.618  -37.910  177.396

 2qsf A    75 L H  -85.831  -14.982 -172.783
 2qsf A    76 V L -107.440  114.964  178.137
 2qsf A    77 P L  -59.332  157.832  179.467
 2qsf A    78 E H  -65.001  -34.975  177.356
 2qsf A    79 K H  -62.137  -46.210  179.007
 2qsf A    80 V H  -65.135  -40.542  177.225
 2qsf A    81 F H  -56.004  -42.593  177.020
 2qsf A    82 E H  -58.241  -46.511  179.811
 2qsf A    83 L H  -59.935  -32.501  179.986

 3h2y A   108 L H  -83.362  -12.140 -173.591
 3h2y A   109 I L  -70.557  127.181  178.357
 3h2y A   110 P L  -54.996  146.434 -176.583
 3h2y A   111 K L  -59.432  -33.107 -176.794
 3h2y A   112 S L  -65.014  -26.364 -176.110
 3h2y A   113 V L  -80.162  127.582 -177.811
 3h2y A   114 K L  -85.417  130.037 -176.574
 3h2y A   115 H H  -66.364  -31.698  177.356
 3h2y A   116 D H  -61.898  -41.040  179.431

 1u7n A   266 L H  -64.991  -34.997  176.294
 1u7n A   267 L H  -68.056  -36.138  177.492
 1u7n A   268 L H  -67.981  -40.563  177.691
 1u7n A   269 K H  -65.633  -40.151  177.618
 1u7n A   270 N H  -65.980  -37.124  177.598
 1u7n A   271 A H  -63.835  -44.693  178.626
 1u7n A   272 L H  -63.720  -44.385  179.780
 1u7n A   273 H H  -61.359  -46.079 -179.745
 1u7n A   274 G H  -63.783  -40.807  177.371

 3kb2 A    79 I L -131.421  141.958  171.833
 3kb2 A    80 L L  -61.176  143.222  171.267
 3kb2 A    81 T L  -82.087  164.997  177.301
 3kb2 A    82 E H  -55.274  -43.240 -179.467
 3kb2 A    83 R H  -66.299  -45.243 -179.153
 3kb2 A    84 Q H  -62.680  -44.011  177.508
 3kb2 A    85 L H  -60.812  -46.425  178.915
 3kb2 A    86 R H  -61.102  -39.113  178.942
 3kb2 A    87 F H  -62.270  -47.136 -179.202

 2eh3 A    98 L L -100.942  -63.141 -178.082
 2eh3 A    99 L L  -60.490  -49.692 -172.131
 2eh3 A   100 C L  -70.523  -18.708  175.574
 2eh3 A   101 S L  -81.768  165.201  174.932
 2eh3 A   102 E L  -95.327  -29.456 -175.671
 2eh3 A   103 K L  -74.952  -43.321 -168.569
 2eh3 A   104 F L -101.983    6.689 -175.990
 2eh3 A   105 R H  -60.216  -37.556 -178.321
 2eh3 A   106 N H  -61.673  -39.403  179.040

 1vc1 A    66 V H  -64.995  -42.260  178.900
 1vc1 A    67 V H  -65.011  -39.022  178.283
 1vc1 A    68 I H  -64.990  -39.983  170.751
 1vc1 A    69 L H  -53.524  -50.689  179.448
 1vc1 A    70 K H  -58.249  -48.484 -176.936
 1vc1 A    71 D H  -62.483  -38.241  178.245
 1vc1 A    72 A H  -63.187  -43.600  178.030
 1vc1 A    73 K H  -65.208  -36.534  176.269
 1vc1 A    74 I H  -60.971  -34.410  178.084

 3e0s A   223 L H  -90.260   -6.142 -169.563
 3e0s A   224 F L -124.055  159.448  166.534
 3e0s A   225 P L  -61.959  125.982 -175.023
 3e0s A   226 P H  -52.710  -31.067 -176.658
 3e0s A   227 K H  -65.030  -33.675 -176.516
 3e0s A   228 A H  -79.145  -35.867  179.472
 3e0s A   229 T H  -64.494  -45.342 -178.545
 3e0s A   230 A H  -62.387  -44.113 -178.505
 3e0s A   231 Q H  -61.787  -39.367  177.461

 2xdw A    53 F H  -59.003  -48.247 -173.838
 2xdw A    54 L H  -70.290  -36.152 -170.938
 2xdw A    55 E H  -90.012   -5.735 -173.138
 2xdw A    56 Q H  -62.993  -52.297 -173.211
 2xdw A    57 C L  -82.112  136.124 -176.650
 2xdw A    58 P L  -56.873  -26.686 -174.806
 2xdw A    59 I H  -50.776  -33.180  178.459
 2xdw A    60 R H  -60.403  -45.214 -179.929
 2xdw A    61 G H  -67.311  -36.468  176.106

 2cyc A    52 L H  -69.591  -47.692 -174.828
 2cyc A    53 M H  -66.344  -46.020  178.147
 2cyc A    54 A H  -69.371  -43.163 -179.438
 2cyc A    55 G H  -64.213  -34.396  178.215
 2cyc A    56 A H  -63.552  -44.740 -178.425
 2cyc A    57 K H  -74.497  -32.589  173.096
 2cyc A    58 I H  -60.983  -45.119  175.560
 2cyc A    59 A H  -59.777  -45.038 -179.274
 2cyc A    60 D H  -62.377  -41.837 -178.923

 1tg7 A   287 V H  -76.296  -54.211 -167.189
 1tg7 A   288 F H  -81.724  -37.639 -178.550
 1tg7 A   289 Y H  -69.767  -40.942  175.421
 1tg7 A   290 K H  -68.899  -26.660  170.428
 1tg7 A   291 N H  -64.916  -35.087  172.269
 1tg7 A   292 D H  -64.680  -39.965  175.563
 1tg7 A   293 F H  -57.787  -31.428 -175.105
 1tg7 A   294 S L  -69.854  -14.050 -179.743
 1tg7 A   295 F L  -99.327   -2.287  177.612

 2wya A   345 L H  -58.182  -48.921 -177.791
 2wya A   346 L H  -63.312  -35.527 -176.688
 2wya A   347 S H  -74.608  -22.627 -174.907
 2wya A   348 H H  -86.149  -45.324 -171.601
 2wya A   349 H L -101.505  153.034  175.346
 2wya A   350 S L  -78.679  160.716  177.679
 2wya A   351 A H  -57.758  -40.143 -179.122
 2wya A   352 Q H  -65.932  -35.582  177.477
 2wya A   353 E H  -67.841  -37.681 -175.161

 1tff A   137 L H  -66.112  -36.963  177.195
 1tff A   138 L H  -65.003  -42.350  175.940
 1tff A   139 T H  -60.158  -47.702  178.930
 1tff A   140 S H  -60.021  -42.902  179.213
 1tff A   141 A H  -61.979  -44.525 -178.972
 1tff A   142 F H  -63.135  -43.777  177.854
 1tff A   143 I H  -65.251  -41.824  179.782
 1tff A   144 R H  -64.749  -39.747  179.171
 1tff A   145 N H  -74.722  -24.284  177.460

 2p8r A    42 I E -105.002  119.864 -177.175
 2p8r A    43 L E -107.155  124.149  174.211
 2p8r A    44 P E  -57.705  131.503  174.047
 2p8r A    45 K H  -61.482  -31.763 -176.388
 2p8r A    46 N H  -57.334  -46.418 -169.973
 2p8r A    47 I H  -88.236  -22.907  169.599
 2p8r A    48 L H  -66.776  -47.507  176.729
 2p8r A    49 K H  -57.992  -46.812  178.041
 2p8r A    50 K H  -62.584  -43.328 -178.130

 2p0y A   325 L H  -63.890  -52.957 -179.814
 2p0y A   326 V H  -72.222  -17.135  179.730
 2p0y A   327 G H  -76.670  -34.882 -175.117
 2p0y A   328 H H -102.116  -11.986 -179.281
 2p0y A   329 S L  -59.910  137.235  176.153
 2p0y A   330 D L  -65.005  -26.292  176.217
 2p0y A   331 V L  -58.929  -45.027  174.426
 2p0y A   332 F L  -70.201  -44.515 -176.174
 2p0y A   333 R L  -85.847    0.000    0.000

 3oby A   240 I H  -58.662  -47.983 -179.681
 3oby A   241 V H  -61.590  -40.047  175.128
 3oby A   242 G H  -55.577  -44.888  178.897
 3oby A   243 E H  -65.959  -38.244  177.604
 3oby A   244 V H  -59.808  -42.700 -179.936
 3oby A   245 R H  -67.424  -41.040  177.890
 3oby A   246 L H  -62.962  -35.461  177.340
 3oby A   247 A H  -64.969  -40.148  175.399
 3oby A   248 E H  -62.763  -39.660  178.133

 2qmi A   258 I L -116.245  -50.339  177.348
 2qmi A   259 V L -134.957  160.187  178.108
 2qmi A   260 S L  -71.458  160.020 -177.649
 2qmi A   261 K H  -58.897  -31.555 -179.975
 2qmi A   262 E H  -55.753  -41.414 -174.990
 2qmi A   263 Y H  -81.680  -30.013  171.493
 2qmi A   264 I H  -58.393  -41.519  178.730
 2qmi A   265 E H  -66.358  -36.043  179.675
 2qmi A   266 K H  -60.892  -39.991  178.451

 3eps A   522 L H  -67.849  -22.300  178.394
 3eps A   523 C L -123.545   34.920  174.751
 3eps A   524 A L  -70.722  -38.600 -178.979
 3eps A   525 D L  -90.608  120.025 -176.516
 3eps A   526 P L  -56.282  -22.505 -177.609
 3eps A   527 R L  -66.362  -34.492 -172.049
 3eps A   528 I L -115.000  -15.068 -178.202
 3eps A   529 G H  -52.304  -56.858 -179.849
 3eps A   530 P H  -57.493  -38.554 -178.027

 1n97 A   177 L H  -66.876  -34.586  179.516
 1n97 A   178 A H  -63.278  -48.281  179.651
 1n97 A   179 A H  -64.985  -35.665  177.715
 1n97 A   180 E H  -65.006  -40.447  175.481
 1n97 A   181 A H  -62.177  -39.886  177.009
 1n97 A   182 R H  -64.996  -39.414 -179.635
 1n97 A   183 F H  -62.635  -44.167  179.551
 1n97 A   184 R H  -61.216  -38.439  179.771
 1n97 A   185 K H  -67.178  -46.191 -179.472

 1yc5 A   165 N L  -70.774  140.366  176.376
 1yc5 A   166 L L  -75.063  155.645  174.986
 1yc5 A   167 P L  -54.281  123.187 -170.735
 1yc5 A   168 Q H  -64.449  -44.701 -178.303
 1yc5 A   169 D H  -65.151  -46.420 -178.140
 1yc5 A   170 A H  -64.992  -42.101 -178.522
 1yc5 A   171 L H  -66.888  -42.307  179.127
 1yc5 A   172 R H  -64.454  -40.419  176.939
 1yc5 A   173 E H  -65.322  -40.480  178.168

 1x1n A    16 W L  -77.436   72.953 -174.712
 1x1n A    17 L L  -78.420  155.558 -179.726
 1x1n A    18 P L  -55.003  136.084 -178.011
 1x1n A    19 K L  -84.988  139.919  174.830
 1x1n A    20 R L -102.631  115.001  178.256
 1x1n A    21 D L  -71.806  120.507 -179.237
 1x1n A    22 P H  -54.878  -30.123 -176.854
 1x1n A    23 N H  -69.154  -18.167 -176.079
 1x1n A    24 D H  -96.382    5.108 -175.458

 1msw D   145 I H  -64.490  -39.606  178.049
 1msw D   146 E H  -64.247  -49.638 -178.907
 1msw D   147 D H  -54.391  -42.047  178.132
 1msw D   148 E H  -65.643  -43.741  176.997
 1msw D   149 A H  -64.653  -49.628 -179.007
 1msw D   150 R H  -55.295  -58.550 -174.272
 1msw D   151 F H  -94.311    4.619  171.779
 1msw D   152 G H  -79.639  -37.376 -179.004
 1msw D   153 R H  -60.431  -33.585 -178.787

 1qam A   206 I L -125.715  -20.475  177.174
 1qam A   207 F L -142.815  151.845  158.781
 1qam A   208 T L  -82.559  169.066 -178.686
 1qam A   209 K H  -53.257  -48.947 -177.389
 1qam A   210 N H  -69.517  -39.761  178.317
 1qam A   211 Q H  -63.420  -40.898 -176.554
 1qam A   212 F H  -69.742  -44.482  177.519
 1qam A   213 N H  -61.910  -46.140  179.666
 1qam A   214 N H  -64.913  -39.275  178.468

 3lid A    43 L H  -60.745  -45.420 -176.702
 3lid A    44 L H  -66.179  -35.257 -177.549
 3lid A    45 G H  -71.775  -20.796 -177.720
 3lid A    46 H L -119.870   27.602 -178.415
 3lid A    47 S L  -77.357  143.219  177.228
 3lid A    48 Q H  -66.370  -35.205 -179.185
 3lid A    49 S H  -65.726  -40.826  176.696
 3lid A    50 L H  -65.001  -46.247 -178.179
 3lid A    51 Y H  -66.136  -36.875  176.106

 3lph A    38 Q H  -65.064  -42.573  178.394
 3lph A    39 A H  -64.976  -43.468  179.920
 3lph A    40 R H  -63.620  -40.697  177.814
 3lph A    41 R H  -65.743  -41.297  179.708
 3lph A    42 N H  -63.265  -41.943  178.979
 3lph A    43 R H  -65.026  -41.503  179.645
 3lph A    44 R H  -66.775  -39.426  179.074
 3lph A    45 R H  -65.011  -41.430  177.914
 3lph A    46 R H  -66.092  -42.198  178.485

 3l0o A   375 L L -109.931  -35.575 -177.329
 3l0o A   376 L L -110.610  149.769  173.253
 3l0o A   377 D L  -73.077  154.400 -177.808
 3l0o A   378 E H  -53.843  -43.066 -179.022
 3l0o A   379 E H  -56.422  -51.395 -178.719
 3l0o A   380 T H  -62.056  -40.004 -177.200
 3l0o A   381 L H  -57.465  -50.316 -175.620
 3l0o A   382 K H  -66.680  -36.478  177.831
 3l0o A   383 K H  -65.625  -39.797  177.212

 1uvj A   125 L H  -65.057  -38.722 -177.239
 1uvj A   126 L H  -66.673  -42.742  178.330
 1uvj A   127 F H  -66.034  -42.784  177.850
 1uvj A   128 R H  -64.729  -42.282 -178.167
 1uvj A   129 A H  -68.527  -30.435  171.929
 1uvj A   130 A H  -58.696  -45.610  176.790
 1uvj A   131 V H  -60.470  -45.741 -179.098
 1uvj A   132 R H  -58.835  -46.863 -173.128
 1uvj A   133 L H  -70.898  -31.412 -173.455

 1yew C   122 L L -141.626  122.961 -172.145
 1yew C   123 T L  -46.455  143.778  178.806
 1yew C   124 P L  -60.854  -25.108  176.266
 1yew C   125 R L  -61.339  -31.518  174.718
 1yew C   126 E H  -84.457  -29.367  169.982
 1yew C   127 E H  -69.342   -9.770  167.609
 1yew C   128 L H  -95.171  -52.247 -178.077
 1yew C   129 R H  -54.841  -45.360 -177.753
 1yew C   130 R H  -66.633  -47.807 -175.900

 2h8n A    34 L H  -64.335  -41.881  177.788
 2h8n A    35 L H  -64.532  -33.680  177.902
 2h8n A    36 A H  -72.321  -35.435  179.832
 2h8n A    37 L H  -64.432  -39.312  177.894
 2h8n A    38 K H  -59.973  -46.996 -179.106
 2h8n A    39 Q H  -64.214  -40.390  179.499
 2h8n A    40 K H  -62.300  -44.277 -173.700
 2h8n A    41 Q H  -69.129  -39.404  178.790
 2h8n A    42 Q H  -61.200  -38.448  176.269

 3jwp A   176 V L -105.739  141.342  177.629
 3jwp A   177 V L  -63.714  132.068 -179.690
 3jwp A   178 S L  -56.422  140.804  179.504
 3jwp A   179 S H  -59.804  -42.527 -178.863
 3jwp A   180 D H  -64.825  -37.574  175.823
 3jwp A   181 L H  -62.013  -46.819  179.863
 3jwp A   182 L H  -67.269  -32.694  179.287
 3jwp A   183 K H  -64.049  -44.439  176.831
 3jwp A   184 E H  -55.098  -43.947  178.988

 2pid A    68 L H  -65.232  -36.317  178.209
 2pid A    69 L H  -64.154  -35.005  172.411
 2pid A    70 G H  -55.003  -45.598  177.791
 2pid A    71 L H  -65.006  -42.836 -177.963
 2pid A    72 F H  -58.571  -44.322  178.708
 2pid A    73 H H  -64.225  -39.362  176.631
 2pid A    74 L H  -63.267  -40.473 -179.028
 2pid A    75 Q H  -67.901  -41.216  179.453
 2pid A    76 R H  -62.235  -28.858  178.361

 3og2 A   306 V H  -80.526  -53.893 -167.776
 3og2 A   307 F H  -78.037  -37.239 -178.048
 3og2 A   308 Y H  -72.207  -40.294  175.637
 3og2 A   309 K H  -70.917  -27.775  169.945
 3og2 A   310 N H  -64.844  -31.693  173.682
 3og2 A   311 N H  -74.196  -36.779  171.930
 3og2 A   312 M H  -62.127  -34.156  177.921
 3og2 A   313 A H  -61.854  -25.422  179.724
 3og2 A   314 A L  -91.579   -2.833  172.655

 3kvh A   188 L H  -64.723  -42.994  179.321
 3kvh A   189 A H  -63.561  -40.929  178.525
 3kvh A   190 A H  -64.800  -41.769  177.806
 3kvh A   191 A H  -62.673  -43.522 -178.343
 3kvh A   192 T H  -64.996  -44.966 -179.748
 3kvh A   193 E H  -64.075  -39.007  177.024
 3kvh A   194 K H  -62.331  -44.384  177.257
 3kvh A   195 Q H  -59.437  -45.000  179.795
 3kvh A   196 K H  -60.408  -46.089 -178.829

 1wp9 A   319 I H  -58.235  -44.773 -175.304
 1wp9 A   320 F H  -78.925  -22.366  176.533
 1wp9 A   321 S L  -71.796  -10.535  179.345
 1wp9 A   322 D L  -82.116  127.691 -179.375
 1wp9 A   323 K H  -60.107  -28.382  177.499
 1wp9 A   324 R H  -64.612  -45.262  174.493
 1wp9 A   325 M H  -57.270  -40.740  179.181
 1wp9 A   326 K H  -60.419  -50.480  177.982
 1wp9 A   327 K H  -57.814  -42.091 -179.440

 1th8 B    65 L H  -66.076  -35.448  176.304
 1th8 B    66 G H  -60.881  -36.619  177.145
 1th8 B    67 R H  -76.381  -37.096  178.473
 1th8 B    68 Y H  -56.276  -41.967 -179.956
 1th8 B    69 K H  -59.943  -41.785  178.763
 1th8 B    70 Q H  -66.869  -42.622 -179.039
 1th8 B    71 I H  -68.002  -33.473  175.208
 1th8 B    72 K H  -61.887  -34.062 -175.410
 1th8 B    73 N H  -68.908  -23.395 -179.083

 3kh1 A     4 P L  -56.658  149.976 -178.910
 3kh1 A     5 F H  -51.984  -49.564 -173.714
 3kh1 A     6 P H  -71.633   -9.053  178.533
 3kh1 A     7 E H  -97.714    5.043 -175.228
 3kh1 A     8 S H  -64.241  -42.991 -176.838
 3kh1 A     9 R H  -58.033  -53.241 -178.293
 3kh1 A    10 L H  -63.328  -41.140  179.135
 3kh1 A    11 A H  -58.481  -41.145  178.211
 3kh1 A    12 A H  -63.317  -44.037  179.556

 2j5b A    59 L H  -67.761  -45.315 -177.806
 2j5b A    60 I H  -65.005  -40.678  178.268
 2j5b A    61 T H  -62.095  -45.428 -177.018
 2j5b A    62 V H  -70.883  -41.879  178.901
 2j5b A    63 M H  -64.943  -46.464  179.720
 2j5b A    64 N H  -66.306  -40.367  176.649
 2j5b A    65 T H  -58.968  -52.019 -176.278
 2j5b A    66 N H  -64.229  -36.397  177.730
 2j5b A    67 N H  -65.607  -45.074  179.838

 2iw1 A   334 A H  -57.434  -44.914 -175.299
 2iw1 A   335 L H  -69.839  -34.328 -176.253
 2iw1 A   336 T H  -88.750  -14.939  178.356
 2iw1 A   337 Q L -110.913   81.496 -176.515
 2iw1 A   338 S H  -61.508  -42.255  177.806
 2iw1 A   339 P H  -52.702  -39.231  177.600
 2iw1 A   340 L H  -65.284  -43.990  178.439
 2iw1 A   341 R H  -62.591  -39.673 -177.477
 2iw1 A   342 M H  -69.833  -38.125  173.014

 3obw A   259 I H  -63.245  -46.927 -178.728
 3obw A   260 M H  -65.635  -38.817  179.564
 3obw A   261 T H  -64.909  -42.930  177.783
 3obw A   262 D H  -61.620  -40.564  177.385
 3obw A   263 Y H  -59.061  -53.825 -174.695
 3obw A   264 E H  -64.119  -35.534  176.125
 3obw A   265 I H  -62.000  -44.966  179.716
 3obw A   266 A H  -62.319  -43.131 -179.690
 3obw A   267 I H  -64.850  -44.302 -178.173

 3b5m A   155 L L  -61.550  131.981  176.257
 3b5m A   156 L L  -76.599  155.165  173.591
 3b5m A   157 P L  -51.708  142.927 -177.553
 3b5m A   158 P H  -50.026  -39.983 -178.822
 3b5m A   159 E H  -64.926  -37.189 -177.870
 3b5m A   160 E H  -71.328  -42.530  177.619
 3b5m A   161 I H  -65.002  -45.014  178.149
 3b5m A   162 E H  -58.212  -41.763  179.023
 3b5m A   163 E H  -57.811  -46.824 -178.852

 1vg0 A   286 M H  -60.003  -35.163  178.223
 1vg0 A   287 V H  -71.638  -40.817  179.009
 1vg0 A   288 E H  -64.985  -37.650  177.737
 1vg0 A   289 K H  -65.169  -41.689  179.368
 1vg0 A   290 R H  -63.635  -45.914 -178.511
 1vg0 A   291 M H  -66.680  -39.674  177.802
 1vg0 A   292 L H  -60.110  -47.546 -179.779
 1vg0 A   293 M H  -60.082  -46.887 -178.799
 1vg0 A   294 K H  -62.289  -43.350 -179.286

 2gza A   308 Q H  -75.759  -22.048 -179.363
 2gza A   309 L L  -87.211  134.853  175.626
 2gza A   310 P L  -66.975  151.148 -172.563
 2gza A   311 Y H  -53.130  -38.427 -179.114
 2gza A   312 E H  -60.541  -45.361 -179.275
 2gza A   313 I H  -66.550  -37.221  177.293
 2gza A   314 I H  -60.514  -48.341  177.916
 2gza A   315 R H  -65.003  -35.286  177.314
 2gza A   316 R H  -63.843  -42.121  178.061

 2vkj A    47 L H -101.216  -17.259 -164.804
 2vkj A    48 L H  -67.765  -32.496 -175.411
 2vkj A    49 K H  -58.355  -55.166 -177.691
 2vkj A    50 E H  -70.046  -32.870  176.117
 2vkj A    51 K H  -62.667  -38.690  176.005
 2vkj A    52 K H  -64.994  -44.925  177.848
 2vkj A    53 A H  -59.256  -41.092  178.508
 2vkj A    54 R H  -65.919  -39.988  177.373
 2vkj A    55 S H  -65.032  -36.071  176.553

 2pt7 A   296 N L -111.321   26.002 -179.609
 2pt7 A   297 I L -108.008  132.192  179.467
 2pt7 A   298 K L  -62.754  134.995  179.516
 2pt7 A   299 F H  -51.458  -44.230 -178.019
 2pt7 A   300 E H  -63.248  -33.650  178.204
 2pt7 A   301 S H  -68.540  -39.766  175.427
 2pt7 A   302 L H  -61.336  -45.110  178.733
 2pt7 A   303 I H  -57.461  -53.505 -176.615
 2pt7 A   304 E H  -63.528  -33.580  178.004

 3lph A    41 R H  -65.743  -41.297  179.708
 3lph A    42 N H  -63.265  -41.943  178.979
 3lph A    43 R H  -65.026  -41.503  179.645
 3lph A    44 R H  -66.775  -39.426  179.074
 3lph A    45 R H  -65.011  -41.430  177.914
 3lph A    46 R H  -66.092  -42.198  178.485
 3lph A    47 W H  -61.756  -41.409  178.639
 3lph A    48 R H  -64.338  -40.220  175.285
 3lph A    49 E H  -61.361  -42.422  178.367

 3a1g B    13 L H  -64.979  -36.176 -179.671
 3a1g B    14 M L  -76.228   -7.547 -179.994
 3a1g B    15 S L  -85.542  -15.123  177.766
 3a1g B    16 Q L -108.992  137.395 -170.679
 3a1g B    17 S H  -60.737  -43.140 -174.207
 3a1g B    18 R H  -61.070  -58.244 -176.192
 3a1g B    19 T H  -74.087  -25.442  170.795
 3a1g B    20 R H  -59.691  -47.567  178.034
 3a1g B    21 E H  -63.325  -43.348  179.391

 1huf A   120 V H  -60.015  -46.454 -176.830
 1huf A   121 L H  -65.029  -46.124 -176.805
 1huf A   122 L H  -69.305  -31.975  175.423
 1huf A   123 E H  -63.845  -43.548  177.115
 1huf A   124 A H  -60.960  -38.752  177.184
 1huf A   125 A H  -63.355  -42.761  177.355
 1huf A   126 L H  -67.466  -35.564  177.247
 1huf A   127 R H  -60.962  -46.226  179.477
 1huf A   128 Q H  -66.259  -36.610  173.889

 3q31 A   172 L H  -59.553  -45.022 -176.524
 3q31 A   173 L H  -61.256  -51.484 -176.138
 3q31 A   174 D H  -63.319  -35.176  174.316
 3q31 A   175 H H  -61.067  -48.317  178.045
 3q31 A   176 F H  -57.095  -38.293 -173.847
 3q31 A   177 N H  -77.443  -33.022 -169.794
 3q31 A   178 R H  -83.186  -10.038 -177.807
 3q31 A   179 H L -122.903  166.882  179.006
 3q31 A   180 G L  -75.431  171.119 -175.395

 2h8n A    24 A H  -65.508  -32.979  178.726
 2h8n A    25 L H  -74.772  -41.647  176.539
 2h8n A    26 R H  -63.717  -36.099  175.670
 2h8n A    27 E H  -64.340  -39.451 -179.940
 2h8n A    28 Q H  -75.016  -34.002 -179.812
 2h8n A    29 Q H  -67.071  -40.565  177.656
 2h8n A    30 L H  -66.281  -46.251  178.219
 2h8n A    31 Q H  -54.226  -49.935 -179.030
 2h8n A    32 Q H  -65.773  -45.058  176.755

 3rt9 A   360 V L -102.823    2.458 -169.783
 3rt9 A   361 L L  -66.808  128.495  164.115
 3rt9 A   362 D L  -89.777  114.059 -173.429
 3rt9 A   363 T L  -67.012  -17.058  174.130
 3rt9 A   364 S H  -61.294  -33.408  178.672
 3rt9 A   365 V H  -63.578  -43.188 -179.276
 3rt9 A   366 L H  -55.230  -41.915 -175.988
 3rt9 A   367 K H  -71.139  -32.213 -173.879
 3rt9 A   368 E H  -84.976  -15.210 -178.903

 1iru 2    66 V H  -64.935  -47.360  178.532
 1iru 2    67 L H  -62.028  -39.155  178.770
 1iru 2    68 G H  -60.852  -45.679  179.947
 1iru 2    69 Q H  -65.420  -38.301  177.773
 1iru 2    70 M H  -59.771  -48.275 -179.895
 1iru 2    71 V H  -62.649  -43.703  178.188
 1iru 2    72 I H  -59.425  -49.076 -178.916
 1iru 2    73 D H  -58.252  -41.568  178.999
 1iru 2    74 E H  -65.013  -42.324 -178.287

 1zkl A    98 Y H  -69.068  -39.397  178.352
 1zkl A    99 L H  -66.441  -19.271  178.824
 1zkl A   100 K L  -84.298  -10.361  171.765
 1zkl A   101 E L  -56.321  138.942 -173.227
 1zkl A   102 P H  -52.061  -50.584 -172.136
 1zkl A   103 K H  -62.658  -40.868  175.633
 1zkl A   104 L H  -74.185  -47.748 -172.577
 1zkl A   105 A H  -54.998  -34.974 -171.418
 1zkl A   106 N L  -96.841    7.863 -175.571

 3cux A    43 L H  -60.834  -36.754  177.321
 3cux A    44 L H  -62.422  -33.393  177.279
 3cux A    45 Q H  -72.617  -40.995  176.832
 3cux A    46 K H  -60.274  -29.911  175.162
 3cux A    47 R H  -60.053  -39.271 -179.061
 3cux A    48 M H  -70.200  -41.655  176.704
 3cux A    49 K H  -61.931  -38.789  177.609
 3cux A    50 K H  -64.083  -42.780  178.792
 3cux A    51 Q H  -61.446  -34.187  173.830

 2wtk C    37 I E  -95.684  113.083 -179.495
 2wtk C    38 L E -105.417  132.727  179.347
 2wtk C    39 K L  -97.136  130.001 -176.846
 2wtk C    40 K H  -57.285  -50.855 -174.861
 2wtk C    41 K H  -70.288  -27.490  177.982
 2wtk C    42 K H  -68.002  -44.332  179.111
 2wtk C    43 L H  -67.190  -24.838  174.055
 2wtk C    44 R H  -65.005  -34.623  177.615
 2wtk C    45 R H  -74.498  -33.684  178.574

 3cfy A   119 H H  -81.679  -22.091  166.241
 3cfy A   120 L H  -67.666  -42.864 -178.920
 3cfy A   121 K H  -59.416  -48.743 -177.263
 3cfy A   122 R H  -59.413  -48.425  179.523
 3cfy A   123 A H  -62.343  -41.462  179.492
 3cfy A   124 K H  -61.629  -49.347 -177.052
 3cfy A   125 L H  -63.866  -34.949  177.534
 3cfy A   126 E H  -70.193  -24.981 -178.564
 3cfy A   127 D H  -84.295  -36.372 -170.715

 1sdi A   192 M H  -52.750  -39.271 -166.943
 1sdi A   193 F H -110.102    6.133 -174.769
 1sdi A   194 S H -135.012   24.805 -179.077
 1sdi A   195 R H  -60.015  -44.226 -177.187
 1sdi A   196 N H  -68.549  -39.138 -178.403
 1sdi A   197 R H  -63.907  -41.472 -178.968
 1sdi A   198 L H  -73.360  -36.174  174.145
 1sdi A   199 T H  -58.793  -51.198 -178.606
 1sdi A   200 T H  -60.765  -45.096 -179.291

 1uru A   118 L H  -66.548  -52.745 -164.139
 1uru A   119 I H  -60.692  -46.084  176.005
 1uru A   120 P H  -54.943  -37.003  178.939
 1uru A   121 L H  -70.060  -40.295  177.443
 1uru A   122 N H  -62.007  -40.794  178.407
 1uru A   123 T H  -69.820  -44.839  179.160
 1uru A   124 Y H  -57.799  -43.829 -177.804
 1uru A   125 T H  -73.715  -26.150 -167.303
 1uru A   126 G H  -81.483  -11.453 -177.283

 3lph A    37 R H  -60.807  -37.337  178.529
 3lph A    38 Q H  -65.064  -42.573  178.394
 3lph A    39 A H  -64.976  -43.468  179.920
 3lph A    40 R H  -63.620  -40.697  177.814
 3lph A    41 R H  -65.743  -41.297  179.708
 3lph A    42 N H  -63.265  -41.943  178.979
 3lph A    43 R H  -65.026  -41.503  179.645
 3lph A    44 R H  -66.775  -39.426  179.074
 3lph A    45 R H  -65.011  -41.430  177.914

 1g73 A   126 I H  -64.984  -42.958  177.735
 1g73 A   127 T H  -58.776  -47.543  179.187
 1g73 A   128 A H  -65.002  -38.062 -178.524
 1g73 A   129 R H  -67.581  -39.279  176.067
 1g73 A   130 N H  -69.991  -39.059  174.541
 1g73 A   131 H H  -58.103  -50.054  179.225
 1g73 A   132 I H  -60.396  -44.997  179.167
 1g73 A   133 Q H  -56.853  -44.866 -176.121
 1g73 A   134 L H  -64.611  -49.680 -173.588

 2qi9 A     4 L H  -54.997  -47.305 -177.872
 2qi9 A     5 A H  -65.171  -45.724 -178.249
 2qi9 A     6 R H  -64.996  -38.044 -179.382
 2qi9 A     7 Q H  -65.812  -47.842  178.888
 2qi9 A     8 Q H  -65.002  -44.006 -178.490
 2qi9 A     9 Q H  -59.954  -49.741 -178.164
 2qi9 A    10 R H  -63.943  -43.292  178.222
 2qi9 A    11 Q H  -64.194  -39.745  179.264
 2qi9 A    12 N H  -64.111  -40.852  175.559

 2j4o A   125 L H  -65.137  -42.737  178.001
 2j4o A   126 A H  -63.909  -41.107  177.934
 2j4o A   127 E H  -65.136  -41.133  176.560
 2j4o A   128 K H  -59.120  -43.796  177.992
 2j4o A   129 A H  -61.067  -43.838 -178.434
 2j4o A   130 S H  -67.436  -29.872  177.515
 2j4o A   131 L H  -75.160  -43.305 -179.683
 2j4o A   132 Q H  -64.093  -33.972  177.118
 2j4o A   133 S H  -65.438  -18.754  178.571

 2bcg G   144 I H  -63.699  -50.971 -171.705
 2bcg G   145 F H  -73.979  -34.096  175.493
 2bcg G   146 E H  -69.991  -34.721  172.895
 2bcg G   147 K H  -61.687  -42.537  177.219
 2bcg G   148 R H  -59.994  -40.280  176.032
 2bcg G   149 R H  -65.452  -41.239  177.697
 2bcg G   150 M H  -65.908  -35.056  179.526
 2bcg G   151 K H  -60.105  -49.805  176.419
 2bcg G   152 K H  -58.041  -41.363  176.895

 2j7n A   517 D H  -53.446  -39.729 -178.990
 2j7n A   518 L H  -66.380  -41.533 -176.701
 2j7n A   519 Q H  -72.566  -27.728  174.272
 2j7n A   520 K H  -64.765  -57.645 -179.746
 2j7n A   521 R H  -51.252  -37.915 -178.184
 2j7n A   522 K H  -71.583  -31.772  170.409
 2j7n A   523 C H  -64.931  -47.846  174.500
 2j7n A   524 D H  -49.440  -45.185 -176.686
 2j7n A   525 T H  -65.968  -40.210 -175.817

 1fxk B     6 L H  -62.750  -44.009  177.569
 1fxk B     7 A H  -60.671  -48.267  179.514
 1fxk B     8 Q H  -61.346  -40.017  176.905
 1fxk B     9 F H  -60.110  -46.268 -178.291
 1fxk B    10 Q H  -67.054  -37.430  177.035
 1fxk B    11 Q H  -65.016  -36.014  176.615
 1fxk B    12 L H  -68.670  -34.776  175.782
 1fxk B    13 Q H  -63.578  -42.128  177.260
 1fxk B    14 Q H  -65.006  -37.740  175.893

 3lph A    43 R H  -65.026  -41.503  179.645
 3lph A    44 R H  -66.775  -39.426  179.074
 3lph A    45 R H  -65.011  -41.430  177.914
 3lph A    46 R H  -66.092  -42.198  178.485
 3lph A    47 W H  -61.756  -41.409  178.639
 3lph A    48 R H  -64.338  -40.220  175.285
 3lph A    49 E H  -61.361  -42.422  178.367
 3lph A    50 R H  -64.097  -41.609  179.448
 3lph A    51 Q H  -61.726  -42.774  179.544

 3i2w A   197 I H  -62.190  -45.593  179.339
 3i2w A   198 A H  -57.329  -39.427 -176.167
 3i2w A   199 E H  -71.062  -47.875 -175.628
 3i2w A   200 I H  -67.855  -31.782  178.930
 3i2w A   201 T H  -74.862  -18.922  174.367
 3i2w A   202 K H  -80.869  -28.099 -178.151
 3i2w A   203 Y H  -86.290  -25.440 -174.176
 3i2w A   204 N H  -44.976  -42.980  178.599
 3i2w A   205 S H  -52.619  -47.351 -179.822

 3p0j A    59 I H  -80.737  -52.048 -170.454
 3p0j A    60 F H  -61.888  -48.919  178.575
 3p0j A    61 K H  -60.215  -40.938  178.548
 3p0j A    62 A H  -58.951  -42.110  177.108
 3p0j A    63 V H  -62.111  -45.054  179.290
 3p0j A    64 N H  -63.202  -43.858 -178.481
 3p0j A    65 V H  -64.993  -40.469  179.652
 3p0j A    66 N H  -64.984  -35.125  178.328
 3p0j A    67 K H  -70.544  -31.640  178.291

 3agr A   471 Y H  -70.484  -47.320 -174.335
 3agr A   472 A H  -63.880  -37.806 -177.227
 3agr A   473 S H  -60.004  -49.913  179.147
 3agr A   474 I H  -65.032  -46.331 -177.243
 3agr A   475 S H  -61.048  -38.893  178.646
 3agr A   476 T H  -60.777  -46.511  179.372
 3agr A   477 M H  -61.450  -36.527  176.756
 3agr A   478 Q H  -62.608  -46.602  179.781
 3agr A   479 G H  -65.042  -29.482  178.641

 3rfw A    76 I H  -65.001  -44.217  179.890
 3rfw A    77 L H  -60.194  -41.754  178.339
 3rfw A    78 V H  -65.008  -40.388  179.247
 3rfw A    79 N H  -63.873  -41.528  178.310
 3rfw A    80 V H  -65.265  -41.276  176.172
 3rfw A    81 Y H  -55.906  -49.995 -176.871
 3rfw A    82 Q H  -72.277  -29.377  177.311
 3rfw A    83 E H  -63.750  -43.579  177.294
 3rfw A    84 K H  -60.089  -38.135  176.635

 1nig A   101 F H  -65.023  -37.730  174.997
 1nig A   102 L H  -63.095  -40.754  174.645
 1nig A   103 A H  -63.221  -41.455  177.933
 1nig A   104 R H  -62.278  -42.309  177.976
 1nig A   105 S H  -61.375  -41.885  177.839
 1nig A   106 A H  -65.006  -40.986  176.498
 1nig A   107 V H  -63.085  -44.073  178.099
 1nig A   108 D H  -61.853  -39.412  174.993
 1nig A   109 S H  -65.223  -39.651  178.330

 1jmu B   495 R H  -57.903  -45.602  179.158
 1jmu B   496 C H  -67.076  -42.081  178.410
 1jmu B   497 M H  -57.954  -41.095  177.763
 1jmu B   498 I H  -63.855  -42.763  178.767
 1jmu B   499 D H  -63.371  -35.594  175.910
 1jmu B   500 R H  -68.406  -47.608 -176.309
 1jmu B   501 A H  -63.292  -36.070 -177.808
 1jmu B   502 S H  -59.165  -25.463  175.256
 1jmu B   503 K H  -68.041  -34.389  178.067

 1upt B    44 I H  -63.288  -45.495 -176.913
 1upt B    45 L H  -73.322  -30.351  171.983
 1upt B    46 E H  -61.685  -42.757  178.033
 1upt B    47 R H  -65.020  -39.658  175.577
 1upt B    48 E H  -59.104  -47.296 -179.631
 1upt B    49 D H  -65.175  -35.763  178.359
 1upt B    50 A H  -62.787  -40.976  176.318
 1upt B    51 R H  -64.459  -43.802  179.987
 1upt B    52 L H  -62.492  -41.281 -179.501

 1m48 A    18 L H  -52.416  -54.017 -175.004
 1m48 A    19 L H  -65.007  -39.485  177.546
 1m48 A    20 D H  -57.009  -46.815 -178.559
 1m48 A    21 L H  -67.594  -37.394 -179.712
 1m48 A    22 Q H  -66.551  -38.189  178.110
 1m48 A    23 M H  -65.190  -40.880  174.954
 1m48 A    24 I H  -59.932  -48.327  179.784
 1m48 A    25 L H  -59.742  -45.003 -177.877
 1m48 A    26 N H  -62.357  -36.468 -179.719

 3ir9 A    20 K H  -64.706  -39.704 -179.579
 3ir9 A    21 L H  -64.614  -38.092  176.628
 3ir9 A    22 Q H  -60.993  -41.939  176.353
 3ir9 A    23 D H  -61.032  -40.426  176.914
 3ir9 A    24 L H  -65.188  -37.077  176.639
 3ir9 A    25 E H  -61.346  -47.827 -179.355
 3ir9 A    26 L H  -61.104  -36.520  174.292
 3ir9 A    27 M H  -62.122  -41.588  176.386
 3ir9 A    28 G H  -65.049  -41.864 -178.206

 1ots A   273 V H  -58.540  -51.237 -175.190
 1ots A   274 L H  -72.556  -36.146  176.603
 1ots A   275 G H  -67.040  -43.363 -179.696
 1ots A   276 M H  -65.104  -32.290  173.655
 1ots A   277 Q H  -58.333  -45.290  178.012
 1ots A   278 D H  -70.001  -45.374 -175.928
 1ots A   279 L H  -63.811  -35.755  178.784
 1ots A   280 L H  -82.321  -21.464  173.590
 1ots A   281 H H  -65.405  -31.240  179.104

 2p61 A    40 I H  -72.791  -36.486  177.841
 2p61 A    41 L H  -58.329  -44.459  178.708
 2p61 A    42 E H  -65.360  -31.101  175.415
 2p61 A    43 D H  -69.276  -40.289  175.203
 2p61 A    44 V H  -66.380  -36.742  175.403
 2p61 A    45 K H  -64.513  -46.437 -179.178
 2p61 A    46 E H  -63.526  -45.142 -178.452
 2p61 A    47 D H  -65.084  -44.614  177.539
 2p61 A    48 H H  -57.169  -50.808  178.366

 3p1w A   158 L H  -49.523  -45.794 -177.799
 3p1w A   159 M H  -79.536  -39.947 -179.728
 3p1w A   160 E H  -60.532  -29.422  176.550
 3p1w A   161 K H  -56.732  -43.712 -178.781
 3p1w A   162 N H  -69.742  -38.627 -178.827
 3p1w A   163 R H  -64.976  -42.563  179.190
 3p1w A   164 C H  -70.155  -37.968  172.038
 3p1w A   165 K H  -52.087  -48.035  178.974
 3p1w A   166 N H  -64.549  -38.339  177.047

 3cuz A    46 L H  -65.689  -39.020  175.768
 3cuz A    47 L H  -63.192  -40.817  175.877
 3cuz A    48 A H  -64.998  -37.461  177.099
 3cuz A    49 A H  -62.966  -38.199  175.235
 3cuz A    50 R H  -55.570  -44.942 -178.649
 3cuz A    51 I H  -61.211  -45.965 -177.780
 3cuz A    52 Q H  -64.629  -41.245 -179.873
 3cuz A    53 Q H  -65.001  -39.928  178.604
 3cuz A    54 Q H  -65.714  -38.454  177.110

 2irm A   113 V H  -64.960  -43.457  179.247
 2irm A   114 A H  -64.983  -31.243  177.175
 2irm A   115 T H  -66.816  -50.049  179.078
 2irm A   116 K H  -61.551  -46.734  179.844
 2irm A   117 T H  -59.720  -39.962  177.721
 2irm A   118 A H  -61.332  -43.308  178.163
 2irm A   119 I H  -65.939  -43.566  179.975
 2irm A   120 Q H  -67.237  -29.998  175.064
 2irm A   121 L H  -57.381  -32.166 -179.382

 3nyv A   414 L H  -65.928  -37.344  178.399
 3nyv A   415 L H  -62.374  -47.002  179.177
 3nyv A   416 S H  -61.927  -41.158  179.687
 3nyv A   417 R H  -60.824  -44.956 -178.694
 3nyv A   418 E H  -64.477  -40.320  179.828
 3nyv A   419 R H  -60.319  -43.101  177.602
 3nyv A   420 L H  -64.305  -42.472  177.807
 3nyv A   421 E H  -55.808  -44.905 -179.644
 3nyv A   422 R H  -55.892  -48.389  179.830

 1k4t A   443 I H  -67.362  -37.814  172.692
 1k4t A   444 L H  -55.354  -48.822  179.115
 1k4t A   445 S H  -62.621  -40.956  178.749
 1k4t A   446 Y H  -61.205  -46.418 -179.290
 1k4t A   447 N H  -67.216  -31.514  174.047
 1k4t A   448 R H  -63.757  -41.473  176.292
 1k4t A   449 A H  -64.404  -40.456  176.628
 1k4t A   450 N H  -64.887  -39.511 -178.943
 1k4t A   451 R H  -65.800  -36.970  174.731

 3d85 C   140 L H  -57.695  -47.856  178.262
 3d85 C   141 L H  -68.274  -39.016  178.156
 3d85 C   142 L H  -59.648  -40.350  178.861
 3d85 C   143 R H  -60.637  -45.862  179.189
 3d85 C   144 F H  -60.344  -49.131 -175.595
 3d85 C   145 K H  -64.127  -42.053 -178.799
 3d85 C   146 I H  -65.847  -44.940 -179.627
 3d85 C   147 L H  -69.160  -33.113  176.285
 3d85 C   148 R H  -65.049  -42.761  176.238

 3b6e A    67 Y H  -57.643  -47.010 -178.831
 3b6e A    68 I H  -66.568  -43.120  178.879
 3b6e A    69 A H  -59.468  -42.680  179.298
 3b6e A    70 K H  -62.689  -50.819 -178.234
 3b6e A    71 D H  -63.483  -36.853  177.927
 3b6e A    72 H H  -59.534  -51.814 -176.998
 3b6e A    73 L H  -71.406  -31.973  173.859
 3b6e A    74 D H  -59.825  -47.426 -179.003
 3b6e A    75 K H  -67.052  -38.741  177.128

 1b7y B   492 Y H  -56.174  -43.958 -178.272
 1b7y B   493 R H  -60.938  -44.604 -178.017
 1b7y B   494 K H  -58.827  -45.163  178.895
 1b7y B   495 E H  -59.539  -45.402 -178.361
 1b7y B   496 Q H  -66.116  -37.016  176.944
 1b7y B   497 R H  -60.104  -46.344  176.123
 1b7y B   498 L H  -65.059  -46.147  177.638
 1b7y B   499 R H  -50.855  -46.347 -179.231
 1b7y B   500 E H  -66.092  -46.249 -179.567

 3lph A    44 R H  -66.775  -39.426  179.074
 3lph A    45 R H  -65.011  -41.430  177.914
 3lph A    46 R H  -66.092  -42.198  178.485
 3lph A    47 W H  -61.756  -41.409  178.639
 3lph A    48 R H  -64.338  -40.220  175.285
 3lph A    49 E H  -61.361  -42.422  178.367
 3lph A    50 R H  -64.097  -41.609  179.448
 3lph A    51 Q H  -61.726  -42.774  179.544
 3lph A    52 R H  -64.813  -39.839  176.892

 3igs A     6 L H  -57.541  -44.021 -179.765
 3igs A     7 L H  -67.784  -36.116  177.265
 3igs A     8 E H  -64.985  -40.417  178.211
 3igs A     9 Q H  -68.978  -38.759  178.269
 3igs A    10 L H  -64.716  -37.889  175.171
 3igs A    11 D H  -54.731  -49.481 -179.756
 3igs A    12 K H  -66.102  -43.529 -177.576
 3igs A    13 N H  -65.014  -35.899  176.539
 3igs A    14 I H  -65.225  -43.550  177.916

 1l3p A    12 I H  -64.716  -44.402  178.989
 1l3p A    13 D H  -59.983  -47.685  179.529
 1l3p A    14 A H  -63.359  -45.348  179.160
 1l3p A    15 A H  -61.547  -38.054  178.900
 1l3p A    16 F H  -63.329  -43.869  178.141
 1l3p A    17 K H  -60.109  -40.472  177.837
 1l3p A    18 V H  -64.266  -45.529 -178.825
 1l3p A    19 A H  -64.562  -41.941  179.677
 1l3p A    20 A H  -64.148  -41.668  177.487

 2gag A   141 L H  -66.616  -43.759  176.839
 2gag A   142 A H  -61.298  -43.313  179.903
 2gag A   143 A H  -63.795  -47.620 -179.085
 2gag A   144 A H  -64.348  -36.716  178.161
 2gag A   145 R H  -61.629  -51.220 -174.276
 2gag A   146 E H  -73.076  -30.222  172.649
 2gag A   147 A H  -69.410  -39.402  178.188
 2gag A   148 S H  -65.255  -37.799 -176.239
 2gag A   149 R H  -58.973  -31.713 -175.841

 1sq5 A   233 I H  -64.981  -42.995  179.343
 1sq5 A   234 N H  -60.028  -43.222  176.964
 1sq5 A   235 R H  -64.994  -41.238  176.223
 1sq5 A   236 F H  -55.005  -49.178 -176.630
 1sq5 A   237 L H  -64.968  -35.891  176.239
 1sq5 A   238 K H  -62.048  -43.248  179.485
 1sq5 A   239 F H  -68.726  -36.424  178.403
 1sq5 A   240 R H  -62.092  -50.575 -177.417
 1sq5 A   241 E H  -63.132  -33.646 -178.638

 1m48 A    17 L H  -62.708  -43.408  177.082
 1m48 A    18 L H  -52.416  -54.017 -175.004
 1m48 A    19 L H  -65.007  -39.485  177.546
 1m48 A    20 D H  -57.009  -46.815 -178.559
 1m48 A    21 L H  -67.594  -37.394 -179.712
 1m48 A    22 Q H  -66.551  -38.189  178.110
 1m48 A    23 M H  -65.190  -40.880  174.954
 1m48 A    24 I H  -59.932  -48.327  179.784
 1m48 A    25 L H  -59.742  -45.003 -177.877

 1mw5 A    95 L H  -62.863  -47.281  179.482
 1mw5 A    96 I H  -63.947  -39.964  178.016
 1mw5 A    97 A H  -60.729  -45.056  179.833
 1mw5 A    98 K H  -64.712  -39.074  179.423
 1mw5 A    99 L H  -65.511  -43.142 -177.983
 1mw5 A   100 K H  -67.641  -34.480  174.798
 1mw5 A   101 S H  -62.019  -48.772  177.565
 1mw5 A   102 R H  -69.131  -29.253 -178.628
 1mw5 A   103 H H  -55.262  -44.988  179.098

 1h5w A    25 I H  -60.911  -42.333  177.734
 1h5w A    26 H H  -58.665  -54.870 -174.982
 1h5w A    27 Y H  -66.736  -37.053 -178.015
 1h5w A    28 L H  -64.976  -53.350  178.950
 1h5w A    29 N H  -64.046  -36.751  177.864
 1h5w A    30 Y H  -62.112  -49.025 -176.532
 1h5w A    31 L H  -71.310  -32.658  175.213
 1h5w A    32 Q H  -64.960  -43.587  178.047
 1h5w A    33 S H  -60.278  -38.880  177.363

 3h4j A   318 L H  -64.324  -59.996 -177.754
 3h4j A   319 L H  -57.376  -40.181  176.494
 3h4j A   320 H H  -57.422  -55.579  178.727
 3h4j A   321 E H  -56.194  -36.478 -179.576
 3h4j A   322 N H  -66.554  -35.743 -179.993
 3h4j A   323 Q H  -75.754  -32.820  177.970
 3h4j A   324 V H  -66.337  -50.207 -176.685
 3h4j A   325 I H  -72.216  -12.380  173.812
 3h4j A   326 Q H  -74.925  -53.208 -178.137

 3nrh A    45 I H  -73.671  -39.914 -172.462
 3nrh A    46 L H  -57.777  -55.560 -176.709
 3nrh A    47 P H  -63.870  -30.552  176.782
 3nrh A    48 L H  -68.556  -43.822  178.368
 3nrh A    49 L H  -65.351  -39.896  177.292
 3nrh A    50 Y H  -61.708  -47.335  178.306
 3nrh A    51 L H  -57.091  -52.157 -177.083
 3nrh A    52 K H  -62.293  -37.615  178.064
 3nrh A    53 A H  -62.462  -41.954 -177.086

 2bo4 A   370 M H  -59.942  -50.952  178.999
 2bo4 A   371 L H  -64.989  -35.004  174.428
 2bo4 A   372 G H  -59.240  -45.722  178.996
 2bo4 A   373 R H  -66.749  -39.335  175.448
 2bo4 A   374 Y H  -59.542  -46.005  179.341
 2bo4 A   375 R H  -63.131  -43.439 -178.500
 2bo4 A   376 Y H  -61.632  -49.615 -177.773
 2bo4 A   377 Q H  -64.993  -43.123  179.004
 2bo4 A   378 A H  -65.012  -34.803  177.254

 1g8e A    19 L H  -66.200  -43.732  177.096
 1g8e A    20 L H  -67.196  -31.810  176.859
 1g8e A    21 A H  -63.717  -46.642  177.623
 1g8e A    22 Q H  -65.002  -38.110  175.783
 1g8e A    23 R H  -60.075  -45.124  179.308
 1g8e A    24 L H  -64.264  -45.141 -174.035
 1g8e A    25 I H  -63.772  -42.327 -178.442
 1g8e A    26 V H  -67.907  -42.388 -175.941
 1g8e A    27 Q H  -75.085  -41.571 -178.365

 1th0 A    59 L H  -64.433  -33.747  178.214
 1th0 A    60 L H  -63.068  -34.651 -177.491
 1th0 A    61 V H  -67.282  -50.262  178.469
 1th0 A    62 E H  -65.396  -38.435  174.127
 1th0 A    63 R H  -54.329  -51.070 -178.983
 1th0 A    64 N H  -59.687  -45.608 -178.599
 1th0 A    65 K H  -58.087  -48.298 -173.202
 1th0 A    66 K H  -73.168  -30.266 -172.119
 1th0 A    67 Q H  -98.056    0.690  173.218

 2jgz B   216 H H  -71.906  -35.458  174.741
 2jgz B   217 L H  -59.979  -50.400  177.602
 2jgz B   218 A H  -58.966  -41.503  175.881
 2jgz B   219 K H  -55.203  -43.723 -177.860
 2jgz B   220 N H  -69.470  -38.111  179.286
 2jgz B   221 V H  -63.375  -48.116  177.496
 2jgz B   222 V H  -60.961  -50.189  179.445
 2jgz B   223 M H  -49.959  -48.181 -176.551
 2jgz B   224 V H  -69.998  -44.959 -173.845

 2h8n A    35 L H  -64.532  -33.680  177.902
 2h8n A    36 A H  -72.321  -35.435  179.832
 2h8n A    37 L H  -64.432  -39.312  177.894
 2h8n A    38 K H  -59.973  -46.996 -179.106
 2h8n A    39 Q H  -64.214  -40.390  179.499
 2h8n A    40 K H  -62.300  -44.277 -173.700
 2h8n A    41 Q H  -69.129  -39.404  178.790
 2h8n A    42 Q H  -61.200  -38.448  176.269
 2h8n A    43 I H  -65.639  -46.410  179.617

position:            2 neighbors:          200

 3kh1 A     5 F H  -51.984  -49.564 -173.714
 3kh1 A     6 P H  -71.633   -9.053  178.533
 3kh1 A     7 E H  -97.714    5.043 -175.228
 3kh1 A     8 S H  -64.241  -42.991 -176.838
 3kh1 A     9 R H  -58.033  -53.241 -178.293
 3kh1 A    10 L H  -63.328  -41.140  179.135
 3kh1 A    11 A H  -58.481  -41.145  178.211
 3kh1 A    12 A H  -63.317  -44.037  179.556
 3kh1 A    13 Q H  -63.347  -40.956 -179.810

 1taz A    98 L H  -62.540  -36.786 -177.784
 1taz A    99 L H  -79.124  -36.655 -174.558
 1taz A   100 R H  -76.113  -27.642  179.294
 1taz A   101 T H  -94.690  -19.745 -174.608
 1taz A   102 G L   84.080    2.460 -179.481
 1taz A   103 M H  -64.989  -19.279  177.182
 1taz A   104 V H  -57.894  -25.109 -178.042
 1taz A   105 H H  -81.468  -11.177  179.064
 1taz A   106 C H  -91.349   -9.470 -175.834

 2pt7 A   297 I L -108.008  132.192  179.467
 2pt7 A   298 K L  -62.754  134.995  179.516
 2pt7 A   299 F H  -51.458  -44.230 -178.019
 2pt7 A   300 E H  -63.248  -33.650  178.204
 2pt7 A   301 S H  -68.540  -39.766  175.427
 2pt7 A   302 L H  -61.336  -45.110  178.733
 2pt7 A   303 I H  -57.461  -53.505 -176.615
 2pt7 A   304 E H  -63.528  -33.580  178.004
 2pt7 A   305 G H  -59.656  -48.044 -178.733

 2qrd E    97 I H  -69.478  -21.404  177.039
 2qrd E    98 D H  -65.440  -21.042  178.458
 2qrd E    99 K L  -78.539  -21.497 -173.850
 2qrd E   100 F L  -78.127  150.641  161.400
 2qrd E   101 R E  -87.976  168.730  179.335
 2qrd E   102 L H  -55.884  -44.032  175.787
 2qrd E   103 L H  -57.566  -46.059 -179.638
 2qrd E   104 G H  -63.648  -39.927 -179.151
 2qrd E   105 L H  -65.601  -38.251  179.586

 1d3y A   137 L H  -69.319  -37.028  175.539
 1d3y A   138 N H  -64.301  -46.574 -178.134
 1d3y A   139 A H  -61.029  -34.981 -176.893
 1d3y A   140 E L  -93.668    5.831  176.091
 1d3y A   141 R L   55.408   43.516  172.377
 1d3y A   142 F H  -58.498  -40.013  179.065
 1d3y A   143 W H  -60.902  -28.663 -176.569
 1d3y A   144 D H  -79.989  -49.198 -176.479
 1d3y A   145 K H  -66.194  -36.724 -170.825

 1dvo A   134 L H  -62.310  -40.969  177.898
 1dvo A   135 D H  -56.675  -44.942 -178.435
 1dvo A   136 K H  -71.506  -42.081 -178.340
 1dvo A   137 I H  -62.083  -39.387  178.781
 1dvo A   138 R H  -60.944  -39.548  177.123
 1dvo A   139 R H  -63.240  -46.171 -178.826
 1dvo A   140 Q H  -64.629  -37.475 -179.890
 1dvo A   141 N H  -68.560  -39.999  178.397
 1dvo A   142 R H  -65.297  -37.760  178.748

 2aef A   174 V H  -61.972  -45.866 -179.435
 2aef A   175 L H  -58.502  -45.807 -179.562
 2aef A   176 D H  -70.047  -36.728 -176.219
 2aef A   177 A H  -64.420  -42.133 -179.934
 2aef A   178 D L   48.150   45.007 -170.875
 2aef A   179 I H  -56.991  -40.946 -178.365
 2aef A   180 H H  -57.487  -46.807 -176.595
 2aef A   181 D H  -72.247  -35.401 -175.941
 2aef A   182 V H  -75.304  -45.740 -169.171

 2gza A   309 L L  -87.211  134.853  175.626
 2gza A   310 P L  -66.975  151.148 -172.563
 2gza A   311 Y H  -53.130  -38.427 -179.114
 2gza A   312 E H  -60.541  -45.361 -179.275
 2gza A   313 I H  -66.550  -37.221  177.293
 2gza A   314 I H  -60.514  -48.341  177.916
 2gza A   315 R H  -65.003  -35.286  177.314
 2gza A   316 R H  -63.843  -42.121  178.061
 2gza A   317 L H  -64.996  -39.978  179.850

 2ako A    57 I L -124.987  157.606 -176.493
 2ako A    58 D L  -61.196  140.764 -175.656
 2ako A    59 R L  -99.706    3.187 -178.647
 2ako A    60 K L  -66.766  -44.176 -178.825
 2ako A    61 N L  -73.490  127.880 -179.074
 2ako A    62 L H  -57.850  -36.342  177.819
 2ako A    63 I H  -63.962  -42.296  175.434
 2ako A    64 N H  -60.549  -37.286  176.763
 2ako A    65 K H  -61.239  -44.536  178.097

 3g06 A   299 R H  -66.985  -39.290  177.150
 3g06 A   300 T H  -61.787  -46.746 -179.525
 3g06 A   301 L H  -67.096  -37.611  177.021
 3g06 A   302 Q H  -65.220  -44.623  178.840
 3g06 A   303 A H  -62.410  -41.271  173.894
 3g06 A   304 L H  -55.719  -48.699 -178.979
 3g06 A   305 R H  -60.024  -45.360 -176.824
 3g06 A   306 E H  -65.039  -44.072 -176.156
 3g06 A   307 I H  -69.723  -49.290 -173.938

 3nke A   164 F H  -65.515  -40.606 -177.691
 3nke A   165 R H  -73.560  -39.247 -175.720
 3nke A   166 S H  -75.205  -39.680 -174.240
 3nke A   167 S H  -91.257   -5.036 -177.853
 3nke A   168 K L   55.922   49.073 -171.212
 3nke A   169 T H  -60.357  -48.274 -178.282
 3nke A   170 L H  -53.300  -52.731 -178.128
 3nke A   171 A H  -58.127  -39.130 -175.738
 3nke A   172 K H  -75.522  -24.516 -178.073

 3eea A    74 L H  -53.205  -46.019 -172.549
 3eea A    75 L H  -80.476  -28.418  171.739
 3eea A    76 K H  -61.920  -45.154  178.147
 3eea A    77 S H  -65.393  -43.743  176.672
 3eea A    78 M H  -58.269  -48.480 -176.819
 3eea A    79 L H  -66.705  -42.659 -177.327
 3eea A    80 R H  -67.946  -41.650 -177.121
 3eea A    81 K H  -83.112  -25.328 -174.777
 3eea A    82 R L   64.664   30.187 -177.816

 2xdw A    54 L H  -70.290  -36.152 -170.938
 2xdw A    55 E H  -90.012   -5.735 -173.138
 2xdw A    56 Q H  -62.993  -52.297 -173.211
 2xdw A    57 C L  -82.112  136.124 -176.650
 2xdw A    58 P L  -56.873  -26.686 -174.806
 2xdw A    59 I H  -50.776  -33.180  178.459
 2xdw A    60 R H  -60.403  -45.214 -179.929
 2xdw A    61 G H  -67.311  -36.468  176.106
 2xdw A    62 L H  -63.036  -45.559  179.436

 1fcd A   171 Q H  -66.018  -39.628  178.420
 1fcd A   172 V H  -64.597  -42.835  176.366
 1fcd A   173 A H  -62.201  -39.195  174.721
 1fcd A   174 Y H  -55.296  -49.961  179.384
 1fcd A   175 Y H  -65.538  -45.720 -172.706
 1fcd A   176 L H  -55.853  -21.573  173.648
 1fcd A   177 K H  -60.112  -25.639  173.703
 1fcd A   178 A H  -64.693  -21.881  174.867
 1fcd A   179 H H  -94.345   20.285 -176.071

 3nqb A    16 L H  -88.106   -7.134 -175.716
 3nqb A    17 N L  -98.709    5.796  176.702
 3nqb A    18 D L  -56.001  128.782 -177.656
 3nqb A    19 D H  -60.293  -45.693 -178.142
 3nqb A    20 T H  -64.903  -44.914  179.722
 3nqb A    21 L H  -61.678  -45.495 -178.352
 3nqb A    22 R H  -63.346  -45.058 -179.481
 3nqb A    23 A H  -59.926  -44.298 -178.474
 3nqb A    24 R H  -70.320  -36.824  178.300

 1ny5 A   116 I H  -65.084  -39.997  179.212
 1ny5 A   117 E H  -67.540  -37.902  176.348
 1ny5 A   118 H H  -59.716  -46.186  177.670
 1ny5 A   119 R H  -64.085  -40.852  178.796
 1ny5 A   120 K H  -58.827  -49.882 -178.116
 1ny5 A   121 L H  -67.797  -36.756  175.948
 1ny5 A   122 R H  -56.377  -58.609 -176.319
 1ny5 A   123 K H  -64.065  -41.068 -179.688
 1ny5 A   124 E H  -58.893  -48.085 -179.038

 3k35 A   192 L L  -75.293  155.269  173.450
 3k35 A   193 P L  -59.828  130.740 -175.606
 3k35 A   194 D H  -58.052  -49.996 -174.865
 3k35 A   195 R H  -64.816  -50.480 -176.452
 3k35 A   196 D H  -60.005  -44.092 -179.659
 3k35 A   197 L H  -66.762  -38.263  178.787
 3k35 A   198 A H  -63.053  -44.183  179.403
 3k35 A   199 L H  -68.602  -38.018  177.009
 3k35 A   200 A H  -64.917  -41.818  178.750

 1tv5 A   164 L H  -67.680  -39.582  174.460
 1tv5 A   165 I H  -57.425  -44.885  179.028
 1tv5 A   166 L H  -60.445  -41.523  176.158
 1tv5 A   167 F H  -62.123  -45.400 -178.004
 1tv5 A   168 R H  -61.098  -40.045  175.319
 1tv5 A   169 K H  -65.682  -42.205  177.432
 1tv5 A   170 R H  -69.410  -29.835  178.148
 1tv5 A   171 Q H  -71.441  -36.199  175.623
 1tv5 A   172 E H  -65.618  -33.309  176.009

 3n1u A     7 I H  -61.496  -47.899 -177.464
 3n1u A     8 E H  -65.157  -40.017  177.707
 3n1u A     9 M H  -64.375  -38.715  177.057
 3n1u A    10 N H  -65.008  -42.186  177.982
 3n1u A    11 E H  -63.322  -40.519  175.706
 3n1u A    12 L H  -60.434  -48.894 -178.622
 3n1u A    13 L H  -61.145  -42.570 -178.442
 3n1u A    14 E H  -59.808  -37.820  174.668
 3n1u A    15 K H  -66.563  -44.933 -176.878

 3lph A    42 N H  -63.265  -41.943  178.979
 3lph A    43 R H  -65.026  -41.503  179.645
 3lph A    44 R H  -66.775  -39.426  179.074
 3lph A    45 R H  -65.011  -41.430  177.914
 3lph A    46 R H  -66.092  -42.198  178.485
 3lph A    47 W H  -61.756  -41.409  178.639
 3lph A    48 R H  -64.338  -40.220  175.285
 3lph A    49 E H  -61.361  -42.422  178.367
 3lph A    50 R H  -64.097  -41.609  179.448

 3lph A    38 Q H  -65.064  -42.573  178.394
 3lph A    39 A H  -64.976  -43.468  179.920
 3lph A    40 R H  -63.620  -40.697  177.814
 3lph A    41 R H  -65.743  -41.297  179.708
 3lph A    42 N H  -63.265  -41.943  178.979
 3lph A    43 R H  -65.026  -41.503  179.645
 3lph A    44 R H  -66.775  -39.426  179.074
 3lph A    45 R H  -65.011  -41.430  177.914
 3lph A    46 R H  -66.092  -42.198  178.485

 3kn1 A   159 N H  -65.187  -43.904 -174.367
 3kn1 A   160 I H  -70.037  -31.228  173.953
 3kn1 A   161 K H  -67.269  -48.480  178.839
 3kn1 A   162 Q H  -61.332  -39.699  176.956
 3kn1 A   163 R H  -62.997  -45.757  178.465
 3kn1 A   164 L H  -59.179  -46.212 -178.794
 3kn1 A   165 I H  -64.370  -41.816  178.524
 3kn1 A   166 K H  -65.199  -37.727  177.938
 3kn1 A   167 K H  -63.007  -41.298  178.051

 4hb1 A    60 L H  -64.981  -39.978  169.873
 4hb1 A    61 L H  -56.749  -44.985  177.418
 4hb1 A    62 K H  -60.760  -41.106  178.341
 4hb1 A    63 Q H  -66.088  -39.210  178.000
 4hb1 A    64 A H  -65.536  -41.420 -177.443
 4hb1 A    65 L H  -74.263  -39.233  179.498
 4hb1 A    66 Q H  -63.207  -40.134  178.185
 4hb1 A    67 Q H  -74.374  -35.532  175.396
 4hb1 A    68 A H  -62.890  -40.090  177.398

 3io2 A    91 L H  -67.402  -42.498  177.662
 3io2 A    92 R H  -60.092  -43.892 -179.242
 3io2 A    93 Q H  -66.652  -35.350  175.451
 3io2 A    94 Q H  -61.191  -41.474 -179.454
 3io2 A    95 Q H  -69.929  -38.344  177.491
 3io2 A    96 L H  -61.702  -44.684  178.143
 3io2 A    97 Q H  -66.845  -36.879  175.629
 3io2 A    98 H H  -58.461  -45.090  177.894
 3io2 A    99 R H  -63.203  -38.021  177.587

 1fx3 A   145 L H  -60.512  -34.823  174.236
 1fx3 A   146 F H  -63.151  -49.468  178.279
 1fx3 A   147 V H  -55.052  -46.385  179.227
 1fx3 A   148 E H  -65.526  -38.862  176.354
 1fx3 A   149 Y H  -55.637  -49.690 -177.557
 1fx3 A   150 M H  -62.556  -40.299  178.026
 1fx3 A   151 N H  -62.200  -42.580 -179.616
 1fx3 A   152 R H  -64.971  -38.435  179.314
 1fx3 A   153 Q H  -65.043  -42.339  178.103

 3rgc A    97 L H  -63.114  -45.157 -178.916
 3rgc A    98 E H  -65.374  -40.765  177.481
 3rgc A    99 K H  -62.158  -45.601  178.830
 3rgc A   100 R H  -60.154  -43.842  177.035
 3rgc A   101 K H  -61.719  -43.422 -178.825
 3rgc A   102 L H  -56.044  -55.182 -172.454
 3rgc A   103 Y H  -73.789  -27.345  171.629
 3rgc A   104 E H  -58.023  -49.957  178.340
 3rgc A   105 K H  -64.547  -43.143  178.831

 2xzo A   265 V L -113.645   17.003  178.901
 2xzo A   266 S H  -57.735  -36.015 -178.676
 2xzo A   267 F H  -64.807  -17.903  176.577
 2xzo A   268 L H  -92.468   -8.439 -176.277
 2xzo A   269 A E  -60.684  135.422 -176.373
 2xzo A   270 L H  -55.103  -48.436 -173.936
 2xzo A   271 H H  -69.808  -22.406  175.854
 2xzo A   272 N H  -83.130  -35.445  176.271
 2xzo A   273 Q H  -64.994  -38.244 -178.963

 2vqm A    45 L H  -67.411  -36.536  175.422
 2vqm A    46 Q H  -69.922  -48.266 -176.481
 2vqm A    47 E H  -58.236  -40.711 -177.891
 2vqm A    48 T H  -77.061  -14.077  177.929
 2vqm A    49 G L   85.847    5.273  177.979
 2vqm A    50 L H  -64.275  -38.989  176.560
 2vqm A    51 R H  -55.486  -43.806 -178.627
 2vqm A    52 G H  -62.734  -28.792  179.851
 2vqm A    53 K H  -80.436  -19.115 -176.292

 3kvh A   179 M L -139.262  140.909  177.717
 3kvh A   180 P L  -66.922  143.358 -175.738
 3kvh A   181 E H  -53.671  -42.118 -177.284
 3kvh A   182 E H  -60.193  -39.741 -179.197
 3kvh A   183 K H  -71.816  -36.028  176.451
 3kvh A   184 L H  -64.979  -39.179  177.527
 3kvh A   185 V H  -65.529  -44.046  178.858
 3kvh A   186 E H  -61.908  -43.791 -179.187
 3kvh A   187 A H  -63.607  -42.747  178.260

 1d3y A   228 L L  -77.518  148.165  170.365
 1d3y A   229 P L  -66.631  132.054 -165.732
 1d3y A   230 T L -124.741  179.587  169.783
 1d3y A   231 H E -143.817  137.823 -177.418
 1d3y A   232 P E  -51.167  139.178  176.021
 1d3y A   233 L L  -63.018  135.151  177.340
 1d3y A   234 K L  -78.857  163.453  176.376
 1d3y A   235 E H  -50.272  -48.095 -179.980
 1d3y A   236 Q H  -63.941  -38.911  178.867

 3ihk A   112 P H  -59.846  -18.466 -179.964
 3ihk A   113 S H  -60.071  -21.087  172.506
 3ihk A   114 D L  -78.068  122.506 -176.347
 3ihk A   115 P L  -54.291  -29.477 -178.177
 3ihk A   116 D L  -73.343  -30.179 -173.636
 3ihk A   117 L L  -96.819  -21.063 -172.675
 3ihk A   118 A H  -55.107  -44.590  179.492
 3ihk A   119 P H  -56.086  -30.814 -171.956
 3ihk A   120 F H -107.029   18.329 -172.226

 1w4x A   308 F H  -54.994  -49.967 -179.876
 1w4x A   309 I H  -64.245  -39.777  177.095
 1w4x A   310 R H  -59.923  -39.504  178.759
 1w4x A   311 N H  -67.741  -36.000  176.672
 1w4x A   312 K H  -64.024  -36.473  174.900
 1w4x A   313 I H  -62.541  -46.882  179.304
 1w4x A   314 R H  -65.025  -33.904  178.944
 1w4x A   315 N H  -70.362  -35.378 -177.153
 1w4x A   316 T H  -73.583  -49.111 -173.378

 3qxy A   420 Y H  -56.365  -47.797 -177.000
 3qxy A   421 A H  -63.716  -25.571 -178.659
 3qxy A   422 K H  -74.410  -20.466  177.575
 3qxy A   423 L L  -70.845  148.701  178.158
 3qxy A   424 S L  -68.592  163.068  177.771
 3qxy A   425 W H  -52.468  -46.176 -178.014
 3qxy A   426 R H  -68.313  -36.365  179.501
 3qxy A   427 E H  -69.032  -35.703  178.591
 3qxy A   428 Q H  -68.180  -44.470  176.304

 3r0x A   147 L H  -72.872   -9.810  176.436
 3r0x A   148 L H  -79.193  -12.280  179.103
 3r0x A   149 S L  -60.080  140.582  176.504
 3r0x A   150 P H  -51.620  -32.917  177.749
 3r0x A   151 E H  -57.826  -49.916 -176.855
 3r0x A   152 F H  -73.806  -30.531  172.915
 3r0x A   153 K H  -60.398  -42.392  176.234
 3r0x A   154 Q H  -65.676  -38.652  174.976
 3r0x A   155 F H  -57.202  -50.563 -174.615

 3egn A    20 L H  -57.417  -46.871 -176.919
 3egn A    21 E H  -66.550  -39.259 -177.452
 3egn A    22 K H  -67.699  -30.027 -171.933
 3egn A    23 G H  -97.820   -0.486 -177.215
 3egn A    24 R E  -89.038  131.626  176.235
 3egn A    25 I L  -65.009  156.253  177.134
 3egn A    26 S L  -72.817  160.035  177.043
 3egn A    27 R H  -64.337  -35.036  176.145
 3egn A    28 E H  -60.837  -50.062  176.698

 1xov A   166 I H  -69.952  -18.358 -178.786
 1xov A   167 H L  -98.594    9.300  172.908
 1xov A   168 K L  -68.621  149.978 -177.788
 1xov A   169 S L  -61.014  122.756  174.359
 1xov A   170 G L   75.703   15.351 -176.576
 1xov A   171 M H  -67.464  -39.422 -177.610
 1xov A   172 Y H  -64.404  -34.526  175.543
 1xov A   173 D H  -67.370  -41.866  178.368
 1xov A   174 K H  -66.128  -32.389  175.305

 3kb2 A   107 V H  -63.765  -44.282  179.353
 3kb2 A   108 I H  -62.761  -45.189 -178.790
 3kb2 A   109 K H  -61.898  -41.259  179.339
 3kb2 A   110 K H  -63.230  -41.778 -179.124
 3kb2 A   111 R H  -67.078  -32.966  174.767
 3kb2 A   112 L H  -68.036  -40.301  177.445
 3kb2 A   113 R H  -61.089  -46.215  179.227
 3kb2 A   114 V H  -67.315  -39.947  178.249
 3kb2 A   115 R H  -60.628  -33.635  178.223

 3l4e A    97 L H  -63.696  -39.582  175.569
 3l4e A    98 K H  -72.822  -43.053 -175.333
 3l4e A    99 R H  -55.551  -43.096 -176.688
 3l4e A   100 T H  -90.398  -12.087 -174.721
 3l4e A   101 G L   75.913   21.489 -176.092
 3l4e A   102 A H  -78.758  -21.236  175.043
 3l4e A   103 D H  -56.608  -43.160 -179.419
 3l4e A   104 K H  -67.520  -36.016  178.604
 3l4e A   105 L H  -64.865  -44.860  179.168

 2zu9 A   336 L L  -91.075   -7.370 -176.944
 2zu9 A   337 A L  -67.943  142.341  178.860
 2zu9 A   338 T L -109.212  174.986  176.901
 2zu9 A   339 D H  -63.461  -43.981  179.530
 2zu9 A   340 N H  -64.131  -43.411  178.359
 2zu9 A   341 L H  -63.766  -45.680 -179.339
 2zu9 A   342 R H  -61.324  -41.485 -179.338
 2zu9 A   343 K H  -67.180  -39.109  178.282
 2zu9 A   344 R H  -65.003  -38.589  175.915

 2xzl A   446 V L -124.996   34.714  179.990
 2xzl A   447 S H  -61.834  -26.706  179.874
 2xzl A   448 N H  -70.706  -14.256  178.555
 2xzl A   449 L H  -99.765   -5.310 -177.202
 2xzl A   450 A E  -63.746  131.509 -178.042
 2xzl A   451 L H  -52.477  -44.276 -178.659
 2xzl A   452 H H  -60.188  -38.876  179.080
 2xzl A   453 N H  -77.914  -26.481  176.734
 2xzl A   454 L H  -72.803  -30.114  174.855

 3mko A    55 L H  -64.988  -40.416  177.213
 3mko A    56 M H  -64.993  -43.354 -179.001
 3mko A    57 R H  -56.198  -39.650 -173.605
 3mko A    58 N H  -74.999  -14.700 -171.542
 3mko A    59 H L -108.608   -0.002 -176.093
 3mko A    60 L L -115.052  103.606 -174.206
 3mko A    61 R H  -64.994  -24.909 -176.654
 3mko A    62 D H  -69.885  -15.893 -175.598
 3mko A    63 L H  -99.396   -1.232 -171.543

 3okp A   183 E H  -69.590  -45.290 -178.990
 3okp A   184 D H  -65.223  -40.500 -179.689
 3okp A   185 K H  -64.969  -48.292  179.413
 3okp A   186 S H  -61.629  -43.138 -179.295
 3okp A   187 A H  -63.669  -44.780 -179.971
 3okp A   188 T H  -59.431  -45.006  179.161
 3okp A   189 R H  -62.204  -43.562  178.244
 3okp A   190 K H  -61.003  -37.222  177.392
 3okp A   191 K H  -64.968  -28.750  179.109

 2w5y A    41 M H  -71.903  -35.000  177.648
 2w5y A    42 R H  -75.799  -32.240 -174.796
 2w5y A    43 F H  -71.653  -33.727 -170.637
 2w5y A    44 R L  -48.678  -47.201 -171.173
 2w5y A    45 H L -101.759   15.590 -176.987
 2w5y A    46 L H  -62.214  -44.956 -173.329
 2w5y A    47 K H  -62.119  -48.443  179.877
 2w5y A    48 K H  -65.157  -46.832 -178.614
 2w5y A    49 T H  -62.378  -44.672 -177.665

 2i9f A    54 V L  -92.249  125.082 -174.084
 2i9f A    55 P L  -74.992  162.633  176.053
 2i9f A    56 T L  -50.024  151.067 -170.982
 2i9f A    57 K H  -49.112  -44.770 -177.298
 2i9f A    58 Q H  -52.245  -47.136 -179.915
 2i9f A    59 I H  -77.576  -40.320  179.133
 2i9f A    60 Q H  -51.888  -42.217  177.926
 2i9f A    61 R H  -53.751  -40.011 -177.128
 2i9f A    62 K H  -74.566  -47.287 -171.354

 2yg5 A   143 L H  -81.780  -20.614 -174.423
 2yg5 A   144 D H  -99.110  -10.023  176.069
 2yg5 A   145 T L  -99.373    4.723  176.224
 2yg5 A   146 V L -126.796  130.093  177.535
 2yg5 A   147 S E  -64.341  154.193  179.230
 2yg5 A   148 F H  -64.168  -33.648  174.376
 2yg5 A   149 K H  -59.717  -53.507 -178.560
 2yg5 A   150 Q H  -65.561  -36.142  176.879
 2yg5 A   151 W H  -60.009  -52.347  176.676

 1zyb A   159 E L  -64.414  145.701 -173.874
 1zyb A   160 P L  -74.039  155.438  173.574
 1zyb A   161 T L  -74.436  149.983 -167.644
 1zyb A   162 L L -104.118  -19.416  179.114
 1zyb A   163 D L -144.991  176.163 -174.518
 1zyb A   164 L H  -71.027  -36.942  177.404
 1zyb A   165 K H  -55.948  -50.447  178.982
 1zyb A   166 S H  -66.617  -38.008  176.856
 1zyb A   167 K H  -58.352  -47.412 -177.850

 3he5 A    22 L H  -64.436  -34.765  175.271
 3he5 A    23 K H  -64.766  -43.220  178.199
 3he5 A    24 K H  -62.693  -41.143  177.403
 3he5 A    25 K H  -61.483  -41.309  177.901
 3he5 A    26 N H  -66.541  -42.233  178.911
 3he5 A    27 L H  -62.121  -34.978  175.282
 3he5 A    28 H H  -67.313  -40.565  176.084
 3he5 A    29 K H  -63.481  -33.089  177.035
 3he5 A    30 K H  -68.851  -36.756  173.009

 2g3v A   131 M H  -64.133  -35.197 -179.327
 2g3v A   132 F H  -68.008  -44.347 -179.001
 2g3v A   133 K H  -67.335  -34.985 -177.931
 2g3v A   134 M L  -55.723  160.130  174.697
 2g3v A   135 S L -101.551  175.222  178.103
 2g3v A   136 I H  -63.508  -52.759  179.987
 2g3v A   137 R H  -63.863  -37.706  176.925
 2g3v A   138 E H  -57.655  -49.798 -179.688
 2g3v A   139 M H  -64.897  -39.898 -179.278

 3pb6 X    24 L L  -77.764  134.799  163.124
 3pb6 X    25 P L  -50.252  136.305 -170.135
 3pb6 X    26 E H  -47.327  -45.955 -179.217
 3pb6 X    27 A H  -62.476  -39.585  177.840
 3pb6 X    28 R H  -65.127  -44.973  177.532
 3pb6 X    29 L H  -59.029  -45.375 -178.415
 3pb6 X    30 R H  -62.490  -40.094  176.562
 3pb6 X    31 R H  -62.391  -47.998  179.586
 3pb6 X    32 V H  -56.677  -45.881  177.951

 3ahz A   468 M H  -65.005  -36.795 -178.397
 3ahz A   469 N H  -72.157  -41.272 -175.928
 3ahz A   470 T H  -90.110  -15.497  179.454
 3ahz A   471 R L   61.195   32.045 -179.973
 3ahz A   472 K E -163.283  163.016  175.352
 3ahz A   473 I L  -78.903  122.611  179.855
 3ahz A   474 P L  -54.808  144.817 -172.862
 3ahz A   475 E H  -59.760  -32.084 -176.370
 3ahz A   476 R H  -67.175  -12.945 -179.464

 3mi9 A   270 G L -100.407    0.546 -174.859
 3mi9 A   271 Q L  -76.315  136.578  176.903
 3mi9 A   272 K L -104.887  159.937 -176.467
 3mi9 A   273 R L  -75.005  116.015 -175.223
 3mi9 A   274 K L -129.994   33.634 -177.071
 3mi9 A   275 V H  -61.114  -55.572 -176.304
 3mi9 A   276 K H  -65.762  -37.957 -178.381
 3mi9 A   277 D H  -64.844  -43.891 -179.055
 3mi9 A   278 R H  -64.998  -39.999 -176.863

 3k8x A   655 L H  -63.877  -42.413  178.910
 3k8x A   656 N H  -65.054  -43.159 -179.988
 3k8x A   657 E H  -67.112  -40.693  178.427
 3k8x A   658 E H  -61.270  -41.160  177.113
 3k8x A   659 Y H  -57.881  -44.627 -179.512
 3k8x A   660 L H  -66.958  -36.464  178.593
 3k8x A   661 I H  -61.781  -46.913  178.776
 3k8x A   662 K H  -62.260  -39.964  178.196
 3k8x A   663 R H  -59.538  -40.408 -179.240

 1t77 A   131 F H  -60.075  -54.053 -175.218
 1t77 A   132 K H  -66.732  -31.774 -174.470
 1t77 A   133 A H  -84.959  -15.973 -173.608
 1t77 A   134 S L  -80.626  164.764  174.767
 1t77 A   135 N L -116.065   11.959 -176.380
 1t77 A   136 M H  -65.990  -35.061 -179.561
 1t77 A   137 T H  -60.751  -49.381  179.474
 1t77 A   138 Q H  -62.162  -45.070  178.244
 1t77 A   139 R H  -61.770  -33.677  176.098

 1vpl A   118 S L -102.002  -17.150 -179.002
 1vpl A   119 S L  -67.721  134.566  178.717
 1vpl A   120 S H  -61.355  -39.969  179.796
 1vpl A   121 S H  -61.141  -48.248 -178.361
 1vpl A   122 E H  -65.422  -43.150 -179.295
 1vpl A   123 I H  -64.135  -45.497 -179.484
 1vpl A   124 E H  -62.938  -40.110  178.804
 1vpl A   125 E H  -62.551  -45.530  179.437
 1vpl A   126 M H  -63.154  -43.815 -177.372

 3nwo A   250 L H  -83.025   -1.029 -168.359
 3nwo A   251 G H  -51.835  -35.387 -172.741
 3nwo A   252 D H -108.720   19.514 -173.793
 3nwo A   253 W L  -68.811  139.999  172.584
 3nwo A   254 S E -158.978  145.162 -179.220
 3nwo A   255 V L -124.994    1.072 -167.368
 3nwo A   256 I H  -57.143  -42.815 -172.238
 3nwo A   257 D H  -74.524  -10.165 -177.842
 3nwo A   258 R H -102.278   -7.580 -171.444

 1u2w A    24 L H  -67.388  -35.716 -177.706
 1u2w A    25 Q H  -70.316  -27.743 -173.830
 1u2w A    26 T L  -89.620    4.036  174.944
 1u2w A    27 V L -124.961  153.650  179.778
 1u2w A    28 D L  -87.138   70.041 -178.935
 1u2w A    29 I H  -67.751  -26.711  173.676
 1u2w A    30 S H  -65.036  -43.157  175.946
 1u2w A    31 G H  -63.345  -38.044  174.716
 1u2w A    32 V H  -59.768  -44.863  178.819

 3lph A    44 R H  -66.775  -39.426  179.074
 3lph A    45 R H  -65.011  -41.430  177.914
 3lph A    46 R H  -66.092  -42.198  178.485
 3lph A    47 W H  -61.756  -41.409  178.639
 3lph A    48 R H  -64.338  -40.220  175.285
 3lph A    49 E H  -61.361  -42.422  178.367
 3lph A    50 R H  -64.097  -41.609  179.448
 3lph A    51 Q H  -61.726  -42.774  179.544
 3lph A    52 R H  -64.813  -39.839  176.892

 2q5x A   111 L H  -63.336  -35.160  173.512
 2q5x A   112 A H  -69.844  -43.930 -177.666
 2q5x A   113 D H  -59.694  -37.432 -178.650
 2q5x A   114 I L  -91.920   -1.098  177.362
 2q5x A   115 N L   54.304   46.140 -178.100
 2q5x A   116 Y H  -62.114  -36.557  175.300
 2q5x A   117 E H  -56.080  -39.530  179.470
 2q5x A   118 G H  -65.084  -38.461  176.449
 2q5x A   119 R H  -61.285  -43.664  179.678

 2wvl A   335 L L  -98.597   -7.091 -177.618
 2wvl A   336 A L  -66.407  122.094  174.772
 2wvl A   337 T L  -84.967  164.994 -178.186
 2wvl A   338 E H  -54.935  -44.612 -179.964
 2wvl A   339 E H  -57.898  -48.221 -178.895
 2wvl A   340 V H  -61.490  -45.754 -176.463
 2wvl A   341 R H  -59.272  -43.797 -178.455
 2wvl A   342 Q H  -67.607  -45.474  178.245
 2wvl A   343 S H  -57.004  -41.518  177.340

 3e0s A   167 L L  -89.610  -21.940 -168.747
 3e0s A   168 A L  -52.193  -47.129 -166.673
 3e0s A   169 A L  -85.594   -3.933 -177.171
 3e0s A   170 E L  -72.882  146.001 -179.956
 3e0s A   171 P E  -69.708  142.085 -173.729
 3e0s A   172 T H  -64.956  -40.156 -177.460
 3e0s A   173 G H  -54.999  -48.036  177.273
 3e0s A   174 D H  -63.978  -45.455  179.405
 3e0s A   175 V H  -60.989  -44.991 -177.613

 1sq5 A   128 L H  -62.784  -40.424  177.141
 1sq5 A   129 K H  -56.452  -49.600  179.747
 1sq5 A   130 E H  -62.405  -35.995 -177.691
 1sq5 A   131 R H  -82.666  -14.838 -177.570
 1sq5 A   132 G L   75.493   30.854 -177.065
 1sq5 A   133 L L -110.927   23.361 -177.537
 1sq5 A   134 M L  -64.974  -24.988 -179.408
 1sq5 A   135 K L -106.079   15.000  179.995
 1sq5 A   136 K L -126.834   31.546  174.271

 2od5 A    11 M H  -63.730  -39.436  175.273
 2od5 A    12 K H  -64.124  -45.023  179.979
 2od5 A    13 T H  -60.005  -43.543  177.176
 2od5 A    14 V H  -61.506  -44.908  175.482
 2od5 A    15 R H  -55.889  -46.035 -178.410
 2od5 A    16 I H  -64.839  -41.376 -179.930
 2od5 A    17 R H  -60.114  -43.870 -179.486
 2od5 A    18 E H  -62.929  -39.885  177.018
 2od5 A    19 K H  -63.804  -43.235 -179.804

 2fj0 A   343 F H  -62.077  -33.741  173.693
 2fj0 A   344 E H  -69.091  -45.519 -176.995
 2fj0 A   345 Q H  -59.096  -36.653  178.896
 2fj0 A   346 I H  -89.986  -10.130 -176.557
 2fj0 A   347 D L   54.925   65.030 -177.714
 2fj0 A   348 I H  -62.577  -26.300  177.732
 2fj0 A   349 V H  -61.532  -51.081  176.705
 2fj0 A   350 S H  -64.751  -39.873 -178.649
 2fj0 A   351 K H  -61.308  -42.339  179.214

 3cit A    27 L L  -92.072  146.193  171.388
 3cit A    28 P L  -67.789  169.294 -174.132
 3cit A    29 P H  -53.872  -51.671 -175.511
 3cit A    30 E H  -62.265  -43.254 -179.886
 3cit A    31 A H  -65.050  -38.056  177.023
 3cit A    32 M H  -63.686  -41.417  178.274
 3cit A    33 R H  -59.996  -48.282 -177.810
 3cit A    34 K H  -68.578  -40.461 -178.462
 3cit A    35 C H  -60.067  -53.831 -176.982

 2yys A   205 L H  -58.862  -33.718 -173.479
 2yys A   206 W H  -73.268   -7.646  174.142
 2yys A   207 R H  -99.396   -0.204 -177.903
 2yys A   208 L L  -76.693  117.480  168.304
 2yys A   209 D E -115.017  108.216 -173.391
 2yys A   210 Y L  -87.913   -4.839 -169.381
 2yys A   211 T H  -56.171  -42.896 -176.711
 2yys A   212 P H  -57.540  -25.770 -174.017
 2yys A   213 Y H  -88.147    0.069 -179.820

 3iuj A    59 L H  -59.373  -30.662  179.955
 3iuj A    60 A L  -67.530  -16.237 -179.081
 3iuj A    61 Q L  -85.236   -3.566  178.284
 3iuj A    62 I L  -88.551  114.408 -171.439
 3iuj A    63 P L  -59.938  -42.934 -166.237
 3iuj A    64 Y L -102.826   16.221  174.428
 3iuj A    65 R H  -61.322  -44.896  179.713
 3iuj A    66 A H  -65.045  -35.736  178.033
 3iuj A    67 A H  -63.788  -43.014  177.437

 3lph A    39 A H  -64.976  -43.468  179.920
 3lph A    40 R H  -63.620  -40.697  177.814
 3lph A    41 R H  -65.743  -41.297  179.708
 3lph A    42 N H  -63.265  -41.943  178.979
 3lph A    43 R H  -65.026  -41.503  179.645
 3lph A    44 R H  -66.775  -39.426  179.074
 3lph A    45 R H  -65.011  -41.430  177.914
 3lph A    46 R H  -66.092  -42.198  178.485
 3lph A    47 W H  -61.756  -41.409  178.639

 2xan A   295 V H  -62.825  -55.370  179.877
 2xan A   296 Y H  -59.028  -50.214 -173.237
 2xan A   297 G H  -64.991  -36.760 -176.610
 2xan A   298 S H  -68.854  -37.548  177.692
 2xan A   299 G L   74.989   16.493 -175.501
 2xan A   300 V H  -68.088  -29.111  179.923
 2xan A   301 L H  -63.532  -35.047 -178.570
 2xan A   302 D H  -60.082  -45.958  179.271
 2xan A   303 R H  -63.985  -44.514  177.155

 1yc5 A   166 L L  -75.063  155.645  174.986
 1yc5 A   167 P L  -54.281  123.187 -170.735
 1yc5 A   168 Q H  -64.449  -44.701 -178.303
 1yc5 A   169 D H  -65.151  -46.420 -178.140
 1yc5 A   170 A H  -64.992  -42.101 -178.522
 1yc5 A   171 L H  -66.888  -42.307  179.127
 1yc5 A   172 R H  -64.454  -40.419  176.939
 1yc5 A   173 E H  -65.322  -40.480  178.168
 1yc5 A   174 A H  -61.978  -43.659  179.292

 3c8u A    68 L H  -79.492  -32.431 -174.379
 3c8u A    69 E H  -57.936  -52.681 -178.662
 3c8u A    70 P H  -69.766  -11.864  177.527
 3c8u A    71 R H  -92.846  -13.411 -178.532
 3c8u A    72 G L   77.423   20.854 -176.767
 3c8u A    73 L L -105.495    4.682 -174.048
 3c8u A    74 L H  -55.039  -49.035 -177.188
 3c8u A    75 P H  -76.643   -2.709  178.314
 3c8u A    76 R H -105.211    9.072 -177.519

 3fyr A    30 L H  -59.097  -42.372  177.545
 3fyr A    31 I H  -64.116  -44.498  176.318
 3fyr A    32 E H  -58.823  -39.940 -179.386
 3fyr A    33 N H  -65.055  -38.003  176.464
 3fyr A    34 E H  -65.014  -42.046  177.169
 3fyr A    35 I H  -61.901  -44.948  178.610
 3fyr A    36 K H  -64.072  -42.622  178.736
 3fyr A    37 R H  -56.518  -45.000 -178.170
 3fyr A    38 R H  -69.346  -32.547  178.330

 3nci A   654 F H  -58.976  -48.699 -178.034
 3nci A   655 A H  -62.414  -44.735 -173.730
 3nci A   656 R H  -75.399  -38.261 -168.007
 3nci A   657 E H  -93.196  -26.833 -173.472
 3nci A   658 R L -117.510  -52.711 -170.705
 3nci A   659 M H  -69.658  -50.946 -170.129
 3nci A   660 E H  -66.191  -42.764  175.945
 3nci A   661 P H  -55.745  -43.721  177.069
 3nci A   662 A H  -65.624  -40.764  176.837

 1xhb A   183 V L  -63.827  128.965 -178.006
 1xhb A   184 P L  -76.258  165.185  177.014
 1xhb A   185 Q H  -54.838  -46.045 -178.229
 1xhb A   186 R H  -42.911  -46.698 -178.599
 1xhb A   187 E H  -67.615  -29.240 -179.929
 1xhb A   188 M H  -78.621  -37.655  176.749
 1xhb A   189 D H  -68.177  -38.199  176.438
 1xhb A   190 R H  -60.699  -35.340 -177.711
 1xhb A   191 R L  -92.740    0.870 -178.169

 1x1n A    17 L L  -78.420  155.558 -179.726
 1x1n A    18 P L  -55.003  136.084 -178.011
 1x1n A    19 K L  -84.988  139.919  174.830
 1x1n A    20 R L -102.631  115.001  178.256
 1x1n A    21 D L  -71.806  120.507 -179.237
 1x1n A    22 P H  -54.878  -30.123 -176.854
 1x1n A    23 N H  -69.154  -18.167 -176.079
 1x1n A    24 D H  -96.382    5.108 -175.458
 1x1n A    25 R L  -60.020  134.955  177.763

 2h8n A    38 K H  -59.973  -46.996 -179.106
 2h8n A    39 Q H  -64.214  -40.390  179.499
 2h8n A    40 K H  -62.300  -44.277 -173.700
 2h8n A    41 Q H  -69.129  -39.404  178.790
 2h8n A    42 Q H  -61.200  -38.448  176.269
 2h8n A    43 I H  -65.639  -46.410  179.617
 2h8n A    44 Q H  -59.622  -34.335  174.936
 2h8n A    45 R H  -62.965  -44.810  177.178
 2h8n A    46 Q H  -64.228  -32.852  177.718

 2gak A    38 L H  -72.544  -33.478  177.625
 2gak A    39 E H  -64.901  -40.054  178.714
 2gak A    40 I H  -62.304  -36.697 -178.503
 2gak A    41 L H  -71.880  -19.995 -176.920
 2gak A    42 T L  -59.901  134.268 -178.339
 2gak A    43 V H  -65.000  -40.624  178.261
 2gak A    44 Q H  -59.970  -37.328  174.143
 2gak A    45 F H  -63.326  -53.125 -176.398
 2gak A    46 K H  -61.613  -24.311 -179.739

 3pbt A    64 Q L -109.979  155.031  172.832
 3pbt A    65 D L  -65.003  136.179 -175.711
 3pbt A    66 T H  -60.300  -47.276 -175.872
 3pbt A    67 K H  -67.976  -49.514 -178.307
 3pbt A    68 L H  -65.103  -35.986  176.732
 3pbt A    69 F H  -64.666  -46.943  177.061
 3pbt A    70 A H  -61.556  -39.624  178.019
 3pbt A    71 D H  -60.461  -44.120 -179.359
 3pbt A    72 R H  -59.998  -44.585 -178.904

 3h2y A   109 I L  -70.557  127.181  178.357
 3h2y A   110 P L  -54.996  146.434 -176.583
 3h2y A   111 K L  -59.432  -33.107 -176.794
 3h2y A   112 S L  -65.014  -26.364 -176.110
 3h2y A   113 V L  -80.162  127.582 -177.811
 3h2y A   114 K L  -85.417  130.037 -176.574
 3h2y A   115 H H  -66.364  -31.698  177.356
 3h2y A   116 D H  -61.898  -41.040  179.431
 3h2y A   117 K H  -73.620  -32.328  173.384

 2fzl A    85 L H  -62.964  -38.924  176.522
 2fzl A    86 R H  -64.190  -37.895  175.203
 2fzl A    87 A H  -65.013  -43.744  178.074
 2fzl A    88 W H  -59.938  -36.647  176.353
 2fzl A    89 E H  -63.904  -47.152  179.624
 2fzl A    90 E H  -57.043  -46.797  179.486
 2fzl A    91 A H  -61.801  -47.604  176.588
 2fzl A    92 R H  -55.390  -45.529 -177.251
 2fzl A    93 R H  -65.264  -45.545  179.592

 3dyn A    91 V H  -52.359  -44.915 -177.760
 3dyn A    92 W H  -79.974  -40.186 -176.003
 3dyn A    93 L H  -64.058  -40.100 -175.066
 3dyn A    94 C L -104.781    9.300 -177.056
 3dyn A    95 S L   45.311   54.762 -173.694
 3dyn A    96 L H  -69.520  -19.895  178.663
 3dyn A    97 Q H  -65.151  -19.766 -178.282
 3dyn A    98 E H  -85.401  -22.388 -173.649
 3dyn A    99 K H -109.853  -27.480 -173.469

 3a0y A    18 L H  -54.858  -42.864 -170.749
 3a0y A    19 F H  -99.550   -4.412 -171.396
 3a0y A    20 E H  -50.718  -44.533 -176.295
 3a0y A    21 E H  -65.306  -37.663  178.765
 3a0y A    22 K H  -70.127  -41.445  177.167
 3a0y A    23 I H  -61.958  -45.918  175.869
 3a0y A    24 R H  -61.274  -47.698 -179.248
 3a0y A    25 K H  -53.440  -47.568 -172.567
 3a0y A    26 M L  -85.485    1.134 -179.053

 3h8l A   193 F H  -75.051  -25.204  171.518
 3h8l A   194 K H  -61.906  -47.875  178.710
 3h8l A   195 K L  -64.905  -13.691  179.702
 3h8l A   196 K L -104.570   -1.170  177.972
 3h8l A   197 G L   63.798   36.673 -176.144
 3h8l A   198 M L -116.645   14.984 -178.521
 3h8l A   199 L L  -59.177  -31.440  177.638
 3h8l A   200 D L  -82.260  -16.537 -177.745
 3h8l A   201 K L  -97.535  -19.899 -175.005

 3r45 C    23 L H  -65.029  -39.815  177.448
 3r45 C    24 R H  -64.939  -43.761  178.721
 3r45 C    25 A H  -63.511  -41.751  179.432
 3r45 C    26 S H  -62.937  -43.179  179.128
 3r45 C    27 R H  -63.126  -39.829  179.966
 3r45 C    28 R H  -64.217  -43.875  178.358
 3r45 C    29 R H  -62.043  -39.906  176.184
 3r45 C    30 F H  -60.262  -50.628 -177.319
 3r45 C    31 Q H  -60.570  -43.900  178.440

 2i54 A   147 D H  -71.300  -35.122  176.354
 2i54 A   148 K H  -58.178  -30.001 -177.397
 2i54 A   149 E H  -92.627  -41.444 -170.053
 2i54 A   150 R H  -94.819  -20.105 -178.444
 2i54 A   151 H L   58.941   48.018 -170.919
 2i54 A   152 I H  -69.654  -48.933  179.924
 2i54 A   153 R H  -62.632  -38.929 -179.986
 2i54 A   154 E H  -61.826  -45.170 -179.507
 2i54 A   155 K H  -62.657  -40.865  179.240

 1dxe A     5 V L  -62.355  -50.318  175.808
 1dxe A     6 F L -110.096  149.597    1.479
 1dxe A     7 P L  -78.968  171.961  176.901
 1dxe A     8 N L  -78.490  106.566 -175.185
 1dxe A     9 K H  -69.213  -35.906  179.971
 1dxe A    10 F H  -64.417  -46.985  176.361
 1dxe A    11 K H  -57.416  -42.541  178.177
 1dxe A    12 A H  -62.997  -44.059 -178.640
 1dxe A    13 A H  -60.164  -40.579  177.770

 3cok A    49 M H  -59.827  -50.469 -179.827
 3cok A    50 Y H  -67.203  -37.082 -179.686
 3cok A    51 K H  -70.148  -36.587 -179.020
 3cok A    52 A L  -85.218  -14.038 -179.533
 3cok A    53 G L   73.293   36.759 -174.193
 3cok A    54 M L -103.320   17.596 -179.540
 3cok A    55 V H  -56.455  -50.127 -179.460
 3cok A    56 Q H  -65.120  -35.005  179.305
 3cok A    57 R H  -63.206  -44.355 -179.431

 2p0m A   127 H H  -61.226  -52.880 -174.916
 2p0m A   128 R H  -69.645  -28.288  179.825
 2p0m A   129 E H  -64.887  -47.904 -179.831
 2p0m A   130 Q H  -70.632  -33.389 -179.383
 2p0m A   131 E H  -64.148  -47.420 -176.415
 2p0m A   132 L H  -64.628  -32.543  176.726
 2p0m A   133 E H  -62.068  -41.763  178.983
 2p0m A   134 E H  -72.879  -35.046 -179.501
 2p0m A   135 R H  -65.093  -36.490 -179.585

 3css A    56 L H  -59.469  -43.231  178.918
 3css A    57 H H  -61.713  -40.193 -174.706
 3css A    58 E H  -72.216  -39.674 -162.032
 3css A    59 K H -107.694  -43.184 -164.615
 3css A    60 D L -117.937   25.049 -176.979
 3css A    61 L H  -67.423  -33.424 -178.177
 3css A    62 A H  -58.415  -45.535 -179.321
 3css A    63 L H  -64.663  -37.197 -177.193
 3css A    64 L H  -68.926  -36.756  178.477

 3p0b A    87 L H  -63.043  -33.851 -178.422
 3p0b A    88 A L  -90.166    2.010 -175.450
 3p0b A    89 D L  -80.841  139.139 -176.527
 3p0b A    90 A H  -65.038  -43.157 -179.204
 3p0b A    91 R H  -64.168  -39.519  176.886
 3p0b A    92 I H  -65.005  -40.928  178.732
 3p0b A    93 K H  -62.173  -44.646  179.583
 3p0b A    94 E H  -69.334  -39.740 -178.983
 3p0b A    95 G H  -64.537  -39.626  177.615

 2xpp A    48 L H  -64.160  -23.076 -176.987
 2xpp A    49 M L  -80.032   -9.272 -179.273
 2xpp A    50 S L  -58.730  119.637 -179.988
 2xpp A    51 K L  -73.839  -22.283  178.746
 2xpp A    52 A L  -72.300  -29.437 -174.984
 2xpp A    53 L L -101.067  -20.278 -167.794
 2xpp A    54 Q H  -46.210  -46.634 -173.891
 2xpp A    55 E H  -64.968  -42.510  179.038
 2xpp A    56 S H  -68.358  -39.569  178.106

 2h8n A    25 L H  -74.772  -41.647  176.539
 2h8n A    26 R H  -63.717  -36.099  175.670
 2h8n A    27 E H  -64.340  -39.451 -179.940
 2h8n A    28 Q H  -75.016  -34.002 -179.812
 2h8n A    29 Q H  -67.071  -40.565  177.656
 2h8n A    30 L H  -66.281  -46.251  178.219
 2h8n A    31 Q H  -54.226  -49.935 -179.030
 2h8n A    32 Q H  -65.773  -45.058  176.755
 2h8n A    33 E H  -54.089  -46.106 -178.545

 2fue A   157 D H  -59.628  -39.677  179.188
 2fue A   158 K H  -58.946  -32.918 -175.411
 2fue A   159 K H  -87.239  -38.711 -171.476
 2fue A   160 E H  -99.981   -9.487 -178.748
 2fue A   161 K L   54.995   48.736 -171.919
 2fue A   162 I H  -64.492  -55.132 -178.309
 2fue A   163 R H  -66.632  -38.258 -177.864
 2fue A   164 E H  -59.663  -49.860  178.923
 2fue A   165 K H  -66.406  -37.554  176.540

 3h8l A   188 M H  -62.320  -45.268 -179.650
 3h8l A   189 L H  -59.256  -42.647  177.329
 3h8l A   190 H H  -58.056  -50.817 -178.953
 3h8l A   191 G H  -62.123  -39.539 -178.119
 3h8l A   192 Y H  -61.937  -52.274 -177.085
 3h8l A   193 F H  -75.051  -25.204  171.518
 3h8l A   194 K H  -61.906  -47.875  178.710
 3h8l A   195 K L  -64.905  -13.691  179.702
 3h8l A   196 K L -104.570   -1.170  177.972

 2qkl B    56 L L  -75.436  142.539 -173.733
 2qkl B    57 P L  -77.058  139.688  169.399
 2qkl B    58 S L  -78.475  118.117 -171.241
 2qkl B    59 L L -115.543  149.969  165.611
 2qkl B    60 G L  -79.047  173.776 -174.871
 2qkl B    61 L H  -65.042  -47.208 -177.876
 2qkl B    62 R H  -61.111  -48.080 -178.785
 2qkl B    63 V H  -66.394  -43.301  176.739
 2qkl B    64 F H  -55.028  -51.572 -178.725

 2zih A   217 S H  -71.574  -29.653  173.375
 2zih A   218 C H  -55.362  -56.171 -179.322
 2zih A   219 K H  -65.561  -37.344 -178.093
 2zih A   220 E H  -60.331  -44.650  179.715
 2zih A   221 A H  -64.253  -35.864  173.609
 2zih A   222 I H  -62.327  -47.419 -179.497
 2zih A   223 K H  -61.305  -41.846 -179.289
 2zih A   224 R H  -64.987  -35.366  173.298
 2zih A   225 R H  -56.982  -52.740 -179.981

 3ll8 B   142 V H -100.863    9.446 -169.261
 3ll8 B   143 G H  -54.998  -40.837 -163.690
 3ll8 B   144 G H  -94.998    5.939 -173.641
 3ll8 B   145 L H  -80.486  -23.859  177.675
 3ll8 B   146 D L   57.861   41.439 -179.783
 3ll8 B   147 I H  -80.087  -15.276  178.417
 3ll8 B   148 H H  -63.922  -24.636  179.210
 3ll8 B   149 K H  -72.988  -21.603 -176.832
 3ll8 B   150 K H -107.312   29.255  176.344

 2j8k A    21 M L  -80.725  129.994  174.291
 2j8k A    22 D L  -73.161  142.657 -178.205
 2j8k A    23 V H  -63.534  -40.035  179.386
 2j8k A    24 E H  -64.958  -39.896  177.077
 2j8k A    25 K H  -64.752  -40.768  175.357
 2j8k A    26 L H  -58.455  -44.567 -179.193
 2j8k A    27 R H  -63.559  -44.725 -178.033
 2j8k A    28 Q H  -65.622  -40.911  177.978
 2j8k A    29 L H  -63.175  -48.070  178.136

 1j3a A    83 L L -103.362  158.044  172.035
 1j3a A    84 P L  -73.578   63.147 -164.553
 1j3a A    85 W L  -55.040  -38.450 -174.378
 1j3a A    86 K L  -61.908  -25.843 -175.277
 1j3a A    87 T L  -87.987  165.014  177.159
 1j3a A    88 D H  -66.288  -35.016  179.764
 1j3a A    89 R H  -65.802  -40.042  178.964
 1j3a A    90 G H  -66.361  -41.763 -179.131
 1j3a A    91 R H  -64.918  -41.982  178.834

 3euh C   146 V H  -64.029  -36.484 -178.386
 3euh C   147 D H  -84.018  -20.905  170.627
 3euh C   148 R H  -65.081  -36.984  174.983
 3euh C   149 Q H  -69.391  -37.337  173.874
 3euh C   150 K H  -65.616  -35.245  174.666
 3euh C   151 L H  -62.885  -48.512  178.524
 3euh C   152 Q H  -56.682  -44.536 -177.743
 3euh C   153 E H  -64.850  -40.480 -179.861
 3euh C   154 K H  -69.910  -35.854  172.328

 1upk A    87 L H  -56.843  -34.786 -178.103
 1upk A    88 Q H  -64.634  -26.215 -175.448
 1upk A    89 L H  -85.005  -11.157 -174.535
 1upk A    90 I L  -91.286  144.799 -174.768
 1upk A    91 D L  -64.810  169.999 -173.356
 1upk A    92 F H  -54.216  -56.617 -177.599
 1upk A    93 E H  -69.496  -33.921  178.293
 1upk A    94 G H  -61.148  -38.338  179.448
 1upk A    95 K H  -63.128  -41.620  174.854

 3cq9 A   117 V H  -74.200  -11.362 -178.717
 3cq9 A   118 L H  -67.734  -30.859  174.796
 3cq9 A   119 D L  -57.352  122.541 -177.829
 3cq9 A   120 P H  -49.917  -30.765  179.100
 3cq9 A   121 V H  -65.187  -40.078 -175.716
 3cq9 A   122 F H -101.683   -6.492 -175.699
 3cq9 A   123 R H  -64.171  -30.657 -178.421
 3cq9 A   124 Q L  -64.901  -20.026 -174.983
 3cq9 A   125 W L -104.818    4.822 -173.945

 2d0t A    53 I H  -63.159  -54.191 -178.161
 2d0t A    54 E H  -60.728  -38.296 -179.731
 2d0t A    55 S L  -78.889  -15.015  174.964
 2d0t A    56 G L   75.007   25.342 -177.558
 2d0t A    57 Q L -108.164   -2.715 -177.639
 2d0t A    58 L H  -58.020  -57.316 -172.108
 2d0t A    59 R H  -59.990  -41.102  176.164
 2d0t A    60 E H  -60.791  -43.491  179.919
 2d0t A    61 R H  -63.478  -42.808  179.369

 2xdj A    20 Q H  -66.484  -40.849 -179.307
 2xdj A    21 L H  -67.707  -42.214  176.966
 2xdj A    22 L H  -56.004  -47.629 -178.411
 2xdj A    23 T H  -60.712  -39.508  179.206
 2xdj A    24 Q H  -67.526  -44.666 -178.842
 2xdj A    25 L H  -64.789  -42.474  169.856
 2xdj A    26 Q H  -50.277  -44.777 -173.894
 2xdj A    27 Q H  -73.428  -40.100  174.869
 2xdj A    28 Q H  -63.164  -39.364  176.134

 2xgj A   550 Q H  -59.610  -39.203  176.610
 2xgj A   551 N H  -55.593  -46.280 -175.290
 2xgj A   552 V H  -66.238  -44.936 -171.323
 2xgj A   553 I H  -75.798   -8.213  179.928
 2xgj A   554 S L  -87.912  -16.904 -172.893
 2xgj A   555 V H  -66.104  -45.288  175.595
 2xgj A   556 P H  -56.934  -41.086 -179.999
 2xgj A   557 V H  -64.477  -43.852  179.046
 2xgj A   558 M H  -65.181  -39.863 -178.832

 2qi9 A     4 L H  -54.997  -47.305 -177.872
 2qi9 A     5 A H  -65.171  -45.724 -178.249
 2qi9 A     6 R H  -64.996  -38.044 -179.382
 2qi9 A     7 Q H  -65.812  -47.842  178.888
 2qi9 A     8 Q H  -65.002  -44.006 -178.490
 2qi9 A     9 Q H  -59.954  -49.741 -178.164
 2qi9 A    10 R H  -63.943  -43.292  178.222
 2qi9 A    11 Q H  -64.194  -39.745  179.264
 2qi9 A    12 N H  -64.111  -40.852  175.559

 3ozx A   110 L H  -66.021  -36.470  178.647
 3ozx A   111 T H  -62.031  -42.279 -177.835
 3ozx A   112 K H  -64.196  -34.086 -166.248
 3ozx A   113 I H -104.142   -2.892  179.308
 3ozx A   114 D L  -67.047   97.766 -176.646
 3ozx A   115 E L  -98.755  -17.832 -175.546
 3ozx A   116 R L -104.452   -6.839  177.711
 3ozx A   117 G L   69.950   40.439 -175.862
 3ozx A   118 K L -126.470   19.217  179.290

 3gwf A   302 F H  -59.299  -49.371  178.750
 3gwf A   303 I H  -63.604  -41.653  178.321
 3gwf A   304 R H  -58.896  -42.723  177.070
 3gwf A   305 A H  -62.774  -39.892  178.590
 3gwf A   306 K H  -64.153  -38.633  176.964
 3gwf A   307 V H  -62.843  -43.994  179.255
 3gwf A   308 A H  -65.014  -35.219 -179.850
 3gwf A   309 E H  -72.628  -42.404 -176.836
 3gwf A   310 I H  -67.765  -51.241 -176.688

 1vct A   139 L H  -68.934  -32.463  174.017
 1vct A   140 G H  -65.799  -44.169  178.709
 1vct A   141 E H  -65.526  -44.891 -175.227
 1vct A   142 L H  -76.957  -48.401 -174.015
 1vct A   143 D L   52.028   60.889 -171.929
 1vct A   144 L H  -61.108  -34.456  179.727
 1vct A   145 A H  -54.958  -33.525 -177.231
 1vct A   146 T H  -92.730  -43.684 -166.592
 1vct A   147 N H  -86.014  -23.532 -178.415

 3bxw A   164 L H  -66.440  -14.499  179.666
 3bxw A   165 D L  -94.887  -21.552 -176.128
 3bxw A   166 S L -107.560  109.507  176.551
 3bxw A   167 E H  -63.682  -31.610  176.451
 3bxw A   168 D H  -64.441  -48.594  179.639
 3bxw A   169 E H  -64.099  -33.370  175.303
 3bxw A   170 I H  -65.315  -41.156  175.733
 3bxw A   171 E H  -59.967  -40.781  178.187
 3bxw A   172 E H  -64.396  -44.046  175.812

 2hiy A   157 L H  -45.942  -49.761 -173.735
 2hiy A   158 L H  -74.275  -10.810  178.057
 2hiy A   159 K H  -89.662   -3.754 -176.734
 2hiy A   160 V L  -88.573  129.008 -174.762
 2hiy A   161 P L  -59.755  -29.120 -170.998
 2hiy A   162 F L  -90.944    6.191 -177.171
 2hiy A   163 Y H  -52.653  -48.265 -177.798
 2hiy A   164 R H  -79.474    2.289  179.165
 2hiy A   165 H H -112.501   17.849  173.718

 1hyn P   338 V H  -78.996  -51.289  177.511
 1hyn P   339 Q H  -59.861  -34.987  176.249
 1hyn P   340 R H  -51.934  -46.507 -178.924
 1hyn P   341 E H  -70.071  -42.561  178.407
 1hyn P   342 L H  -61.954  -37.790  175.781
 1hyn P   343 L H  -65.598  -41.423  178.031
 1hyn P   344 R H  -62.227  -39.992  178.373
 1hyn P   345 R H  -68.740  -34.919 -179.582
 1hyn P   346 R H  -57.142  -42.706 -171.974

 1w6k A   306 H L -118.917   27.245 -172.404
 1w6k A   307 H L  -65.183  153.759  173.993
 1w6k A   308 S L  -76.754  120.933  177.494
 1w6k A   309 A H  -62.882  -35.017  177.404
 1w6k A   310 H H  -62.074  -50.084 -179.962
 1w6k A   311 L H  -64.729  -36.093  178.211
 1w6k A   312 R H  -63.581  -44.280  176.948
 1w6k A   313 Q H  -61.022  -39.835  175.593
 1w6k A   314 R H  -63.606  -42.703  179.694

 1ea0 A    78 L E  -97.166  161.423  170.046
 1ea0 A    79 P L  -53.710  138.927 -175.487
 1ea0 A    80 R L -111.646  -17.521 -175.839
 1ea0 A    81 I L -107.414  -18.076  177.931
 1ea0 A    82 S L -115.684   94.839  176.340
 1ea0 A    83 L H  -58.006  -44.390  178.230
 1ea0 A    84 D H  -52.500  -39.442 -178.435
 1ea0 A    85 A H  -75.124  -42.222  176.557
 1ea0 A    86 Q H  -52.449  -43.406  170.276

 1u04 A   400 F H  -56.490  -54.320 -178.475
 1u04 A   401 A H  -58.188  -45.177 -179.892
 1u04 A   402 T H  -56.563  -45.157 -179.139
 1u04 A   403 N H  -65.475  -39.908  179.298
 1u04 A   404 E H  -67.135  -38.746  178.585
 1u04 A   405 F H  -65.982  -39.918  179.226
 1u04 A   406 R H  -61.651  -46.221  179.661
 1u04 A   407 E H  -69.169  -34.011  177.451
 1u04 A   408 L H  -62.616  -44.101  178.706

 2fzt A    37 L L  -72.180  147.533  174.297
 2fzt A    38 P L  -67.167  155.234 -172.281
 2fzt A    39 K H  -51.597  -49.043 -174.167
 2fzt A    40 D H  -63.521  -42.257 -179.795
 2fzt A    41 K H  -61.132  -43.689 -179.758
 2fzt A    42 L H  -64.886  -41.999  178.501
 2fzt A    43 S H  -59.029  -43.151  179.192
 2fzt A    44 E H  -63.740  -44.794 -177.841
 2fzt A    45 I H  -64.146  -39.988  179.992

 3pkv A    88 I E -125.362  163.773 -174.195
 3pkv A    89 A L  -60.794  152.098 -172.284
 3pkv A    90 A L  -58.492  -30.077 -169.594
 3pkv A    91 N L -105.861    9.272 -170.789
 3pkv A    92 H L -109.961   10.242 -173.205
 3pkv A    93 F H  -56.173  -58.692 -170.992
 3pkv A    94 Q H  -64.963  -34.986  175.993
 3pkv A    95 E H  -68.915  -38.557  177.558
 3pkv A    96 G H  -70.160  -32.014  177.915

 3pe4 A   563 V H  -69.304   -6.745  174.972
 3pe4 A   564 G H  -83.319  -20.167 -173.010
 3pe4 A   565 E H  -60.909  -45.901 -175.810
 3pe4 A   566 P H  -60.977  -36.990 -176.721
 3pe4 A   567 N H  -74.296  -43.476  177.604
 3pe4 A   568 I H  -60.776  -43.741  179.706
 3pe4 A   569 Q H  -64.335  -38.673  177.910
 3pe4 A   570 Q H  -59.974  -47.620 -178.743
 3pe4 A   571 Y H  -69.150  -35.919  176.926

 1bea A    35 L L -120.502  146.743  176.245
 1bea A    36 P L  -54.644  144.406 -175.550
 1bea A    37 W H  -55.369  -44.193  177.797
 1bea A    38 P H  -57.536  -36.736 -175.597
 1bea A    39 E H  -75.013  -36.842  176.217
 1bea A    40 L H  -65.007  -40.723  177.876
 1bea A    41 K H  -64.494  -47.264 -177.872
 1bea A    42 R H  -58.313  -45.183 -176.512
 1bea A    43 R H  -60.811  -45.541  179.425

 3lxp A   126 L H  -60.771  -41.049 -177.198
 3lxp A   127 P H  -56.146  -24.827 -167.940
 3lxp A   128 R H -109.510    2.857 -175.702
 3lxp A   129 H L -134.957  150.029  174.798
 3lxp A   130 S L  -87.925  105.424 -174.912
 3lxp A   131 I L -118.537  130.559 -175.876
 3lxp A   132 G L  -84.962  173.475 -177.239
 3lxp A   133 L H  -62.673  -48.316 -178.257
 3lxp A   134 A H  -57.676  -38.616  179.672

 2noj B    61 Y H  -79.246  -32.974  173.909
 2noj B    62 E H  -64.720  -26.773  174.419
 2noj B    63 K H  -67.360  -49.826 -179.636
 2noj B    64 K H  -65.672  -39.023 -178.990
 2noj B    65 K H  -66.750  -44.835  178.987
 2noj B    66 L H  -65.165  -37.600  176.952
 2noj B    67 Q H  -64.270  -37.676  176.262
 2noj B    68 R H  -57.552  -46.021 -178.305
 2noj B    69 Q H  -61.437  -38.009  177.301

 3l2p A   318 L L  -99.981  159.996 -179.524
 3l2p A   319 P L  -56.645  156.206 -170.779
 3l2p A   320 F H  -51.570  -47.698 -170.176
 3l2p A   321 G H  -55.435  -27.475 -168.341
 3l2p A   322 T H  -64.248   -7.208 -179.025
 3l2p A   323 L H  -73.003   -9.129  176.211
 3l2p A   324 G L  -60.339  152.172 -179.704
 3l2p A   325 V H  -63.744  -53.728 -179.632
 3l2p A   326 H H  -70.030  -22.438  179.256

 3qky A   198 Y H  -60.636  -45.999  179.681
 3qky A   199 A H  -64.133  -41.229 -177.496
 3qky A   200 E H  -58.161  -33.019 -175.843
 3qky A   201 Q L  -92.738    4.593 -177.599
 3qky A   202 S L -101.725  161.003  174.394
 3qky A   203 V L  -62.557  143.246 -174.299
 3qky A   204 R H  -42.266  -45.527 -167.668
 3qky A   205 A H  -65.912  -26.743 -171.213
 3qky A   206 R H -100.306    1.040 -171.690

 3l7i A   523 E H  -64.946  -44.777  177.344
 3l7i A   524 Y H  -64.177  -40.014  178.576
 3l7i A   525 L H  -66.358  -37.199 -179.989
 3l7i A   526 D H  -62.662  -42.144  177.243
 3l7i A   527 E H  -55.658  -50.319 -178.070
 3l7i A   528 I H  -60.169  -45.830 -177.062
 3l7i A   529 R H  -65.034  -44.549 -175.678
 3l7i A   530 T H  -74.791  -22.586  172.386
 3l7i A   531 H H  -68.326  -39.645  175.711

 2ezv A   186 L E  -91.263  141.216 -175.297
 2ezv A   187 P L  -60.702  146.850  167.611
 2ezv A   188 H L  -64.918  157.735 -178.285
 2ezv A   189 A H  -54.800  -33.002 -178.330
 2ezv A   190 R H  -62.480  -21.987 -175.008
 2ezv A   191 L H  -94.106    9.069 -176.471
 2ezv A   192 K H  -51.648  -44.431 -174.869
 2ezv A   193 Q H  -65.090  -18.750 -176.045
 2ezv A   194 R H  -89.906  -35.007 -168.270

 3cbu A   101 L H  -65.273  -30.093  177.091
 3cbu A   102 T H  -66.513  -50.464  176.011
 3cbu A   103 A H  -68.343  -25.729 -178.174
 3cbu A   104 R H  -55.940  -32.349 -177.527
 3cbu A   105 E L  -65.696  -14.376 -175.867
 3cbu A   106 L L -103.474  -10.509 -171.591
 3cbu A   107 Y H  -56.827  -38.869 -177.596
 3cbu A   108 P H  -48.937  -46.938 -177.959
 3cbu A   109 E H  -83.118  -40.875 -171.726

 3oop A    21 K H  -65.022  -37.615  179.865
 3oop A    22 M H  -65.314  -42.223  175.538
 3oop A    23 H H  -57.557  -49.644 -179.648
 3oop A    24 L H  -61.628  -38.983  178.298
 3oop A    25 F H  -58.035  -47.688 -177.888
 3oop A    26 L H  -66.087  -36.153  179.845
 3oop A    27 M H  -71.055  -33.093  179.017
 3oop A    28 R H  -65.521  -32.476 -174.564
 3oop A    29 S H  -67.808  -21.275 -179.709

 3cfy A   120 L H  -67.666  -42.864 -178.920
 3cfy A   121 K H  -59.416  -48.743 -177.263
 3cfy A   122 R H  -59.413  -48.425  179.523
 3cfy A   123 A H  -62.343  -41.462  179.492
 3cfy A   124 K H  -61.629  -49.347 -177.052
 3cfy A   125 L H  -63.866  -34.949  177.534
 3cfy A   126 E H  -70.193  -24.981 -178.564
 3cfy A   127 D H  -84.295  -36.372 -170.715
 3cfy A   128 L L  -69.383  -16.694 -179.771

 2ddh A   497 I H  -59.600  -46.485  179.136
 2ddh A   498 A H  -62.681  -42.997  179.843
 2ddh A   499 A H  -64.452  -41.093 -178.594
 2ddh A   500 K H  -64.771  -46.836  179.375
 2ddh A   501 N H  -65.138  -38.809  177.516
 2ddh A   502 L H  -60.141  -47.224 -179.306
 2ddh A   503 Q H  -63.801  -41.002  178.071
 2ddh A   504 T H  -56.872  -46.467 -178.468
 2ddh A   505 H H  -68.744  -37.366  177.723

 1ipa A    17 L H  -76.750    0.013  170.015
 1ipa A    18 L H  -71.423  -22.237  176.023
 1ipa A    19 E L  -97.354  139.426 -175.466
 1ipa A    20 R H  -60.099  -48.410 -176.624
 1ipa A    21 K H  -48.370  -44.664 -178.145
 1ipa A    22 H H  -71.959  -33.887  176.575
 1ipa A    23 R H  -60.441  -49.292 -173.798
 1ipa A    24 D H  -71.867  -39.866 -179.055
 1ipa A    25 S H  -66.620  -41.500 -178.038

 3bc8 A   132 L H  -57.771  -44.517  178.254
 3bc8 A   133 C H  -61.812  -40.585  177.924
 3bc8 A   134 F H  -65.106  -41.284 -179.831
 3bc8 A   135 L H  -64.967  -34.032  174.193
 3bc8 A   136 T H  -66.851  -46.414 -179.303
 3bc8 A   137 L H  -61.076  -29.989  178.288
 3bc8 A   138 R H  -48.832  -43.910 -174.930
 3bc8 A   139 H H  -78.559  -21.382  175.063
 3bc8 A   140 K H  -80.233  -30.481 -174.343

 1u20 A   195 L L -131.539  147.194  168.535
 1u20 A   196 R L  -74.619  164.768  176.229
 1u20 A   197 E H  -56.272  -45.262  179.773
 1u20 A   198 D H  -65.228  -37.990  179.931
 1u20 A   199 Q H  -67.991  -38.288  176.231
 1u20 A   200 I H  -64.995  -41.493  177.634
 1u20 A   201 Q H  -62.967  -38.959  178.144
 1u20 A   202 E H  -63.634  -42.822  176.957
 1u20 A   203 V H  -60.912  -42.018  179.349

 2ptm A     5 S H  -71.133  -33.016  178.326
 2ptm A     6 S H  -76.617  -29.228  176.438
 2ptm A     7 S H  -71.011  -40.368  176.784
 2ptm A     8 R H  -63.985  -38.894  178.694
 2ptm A     9 Q H  -61.004  -43.566  178.871
 2ptm A    10 Y H  -63.252  -48.394 -177.644
 2ptm A    11 R H  -60.112  -42.739  178.043
 2ptm A    12 E H  -63.069  -46.077  179.013
 2ptm A    13 K H  -56.012  -55.677 -171.146

 1u02 A   222 I H  -57.424  -39.964  176.929
 1u02 A   223 E H  -62.788  -46.732 -178.804
 1u02 A   224 M H  -61.643  -32.882  174.830
 1u02 A   225 L H  -60.020  -47.983  179.302
 1u02 A   226 G H  -60.291  -39.065  177.847
 1u02 A   227 V H  -55.196  -41.328 -177.816
 1u02 A   228 Q H  -79.968  -36.042 -174.241
 1u02 A   229 K H  -63.729  -34.181 -179.611
 1u02 A   230 K L  -78.143    0.000    0.000

 3k29 A    34 L H  -58.491  -45.415 -179.400
 3k29 A    35 E H  -68.900  -36.720  177.706
 3k29 A    36 Q H  -64.996  -37.506  175.100
 3k29 A    37 E H  -65.246  -41.101  175.992
 3k29 A    38 K H  -61.557  -38.413  178.024
 3k29 A    39 L H  -64.085  -41.455  175.999
 3k29 A    40 R H  -61.931  -38.729  177.531
 3k29 A    41 E H  -63.594  -43.817  179.626
 3k29 A    42 R H  -68.655  -37.186  177.483

 1v98 A   124 S L -148.315  155.250  179.992
 1v98 A   125 P L  -58.266  153.222  178.292
 1v98 A   126 R H  -52.651  -42.793  179.949
 1v98 A   127 R H  -55.686  -46.109 -178.916
 1v98 A   128 V H  -64.345  -42.802 -179.113
 1v98 A   129 L H  -63.760  -42.135  177.932
 1v98 A   130 E H  -59.982  -45.948 -177.349
 1v98 A   131 E H  -67.329  -29.340  178.643
 1v98 A   132 R H  -70.838  -38.578 -172.386

 1te5 A   135 D H  -62.581  -40.750  174.275
 1te5 A   136 L H  -58.806  -46.089  177.774
 1te5 A   137 L H  -63.343  -35.264 -179.273
 1te5 A   138 N H  -64.955  -40.484 -178.394
 1te5 A   139 R H  -70.813  -37.415  176.327
 1te5 A   140 V H  -67.812  -44.402 -178.460
 1te5 A   141 R H  -64.829  -41.416 -178.715
 1te5 A   142 R H  -70.638  -44.389 -179.883
 1te5 A   143 A H  -65.872  -36.015 -176.371

 3muj A   117 L L  -77.594  132.764  174.429
 3muj A   118 P L  -54.994  151.726 -178.803
 3muj A   119 K H  -58.686  -36.080  177.750
 3muj A   120 E H  -63.445  -38.355  179.804
 3muj A   121 V H  -69.742  -40.387  175.868
 3muj A   122 L H  -59.609  -43.190 -178.574
 3muj A   123 L H  -66.936  -43.706 -176.709
 3muj A   124 K H  -64.201  -44.759 -177.374
 3muj A   125 R H  -74.201  -35.995  172.087

 3d3o A    81 V H  -66.136  -44.994  179.105
 3d3o A    82 R H  -61.895  -44.097 -179.262
 3d3o A    83 R H  -68.343  -40.269  179.465
 3d3o A    84 A H  -65.017  -35.124 -178.045
 3d3o A    85 N H  -64.747  -38.440 -179.469
 3d3o A    86 T H  -68.636  -15.007  178.599
 3d3o A    87 I H  -94.925  -45.328 -174.923
 3d3o A    88 T H  -82.375  -19.871  176.115
 3d3o A    89 Q H  -64.972  -22.708  172.806

 1gmx A    43 L L  -98.615  113.757  175.715
 1gmx A    44 T L -124.973  176.495  175.956
 1gmx A    45 N H  -64.034  -21.765 -179.217
 1gmx A    46 D H  -88.776  -35.299 -178.315
 1gmx A    47 T H  -92.292   -3.814  178.217
 1gmx A    48 L H  -61.493  -38.101 -178.400
 1gmx A    49 G H  -58.807  -50.892  177.284
 1gmx A    50 A H  -65.104  -39.905  178.529
 1gmx A    51 F H  -55.004  -51.302 -176.771

 2z67 A   165 L H  -66.860  -44.647  178.842
 2z67 A   166 C H  -66.050  -39.895  176.508
 2z67 A   167 L H  -60.062  -44.182  176.985
 2z67 A   168 S H  -65.003  -38.959  178.859
 2z67 A   169 A H  -62.169  -43.050  176.914
 2z67 A   170 A H  -66.008  -37.855  177.840
 2z67 A   171 R H  -57.932  -47.542 -173.920
 2z67 A   172 K H  -77.326  -43.143 -173.242
 2z67 A   173 K H  -74.693  -46.543 -171.227

 3jwp A   177 V L  -63.714  132.068 -179.690
 3jwp A   178 S L  -56.422  140.804  179.504
 3jwp A   179 S H  -59.804  -42.527 -178.863
 3jwp A   180 D H  -64.825  -37.574  175.823
 3jwp A   181 L H  -62.013  -46.819  179.863
 3jwp A   182 L H  -67.269  -32.694  179.287
 3jwp A   183 K H  -64.049  -44.439  176.831
 3jwp A   184 E H  -55.098  -43.947  178.988
 3jwp A   185 A H  -63.195  -45.264 -178.926

 1qv1 A    95 L H  -62.832  -43.753  178.618
 1qv1 A    96 A H  -56.381  -47.941  178.786
 1qv1 A    97 T H  -58.215  -49.401 -177.801
 1qv1 A    98 S H  -64.228  -40.783 -178.365
 1qv1 A    99 E H  -64.564  -40.080 -179.532
 1qv1 A   100 L H  -69.356  -34.863  174.859
 1qv1 A   101 K H  -62.535  -42.112  174.776
 1qv1 A   102 K H  -65.006  -46.138  179.543
 1qv1 A   103 W H  -56.921  -41.294 -179.936

 3p2a A   129 V L -137.000  159.759  174.469
 3p2a A   130 P L  -56.665  162.557 -172.273
 3p2a A   131 K H  -61.684  -40.055 -172.461
 3p2a A   132 A H  -62.877  -54.137 -179.984
 3p2a A   133 P H  -67.339  -26.886  173.244
 3p2a A   134 F H  -66.710  -45.929  177.875
 3p2a A   135 D H  -64.213  -37.979  177.446
 3p2a A   136 N H  -64.984  -43.490  177.647
 3p2a A   137 W H  -58.069  -51.495 -178.574

 1rp3 A   172 V H  -62.302  -45.645  178.047
 1rp3 A   173 I H  -58.270  -44.209 -178.713
 1rp3 A   174 K H  -70.008  -34.507  178.353
 1rp3 A   175 R H  -65.020  -35.034  176.469
 1rp3 A   176 E H  -62.019  -41.544  176.850
 1rp3 A   177 L H  -65.754  -46.853 -177.020
 1rp3 A   178 T H  -59.979  -44.200 -179.314
 1rp3 A   179 E H  -69.371  -37.744  178.708
 1rp3 A   180 K H  -61.783  -41.632  177.610

 3dbo A    56 L L  -81.631  143.899  169.269
 3dbo A    57 S L  -70.043  161.134  178.111
 3dbo A    58 K H  -51.826  -48.408 -179.220
 3dbo A    59 T H  -65.847  -44.914 -179.184
 3dbo A    60 E H  -57.937  -49.454 -179.993
 3dbo A    61 F H  -60.669  -48.928 -176.843
 3dbo A    62 L H  -64.768  -30.533  175.589
 3dbo A    63 S H  -69.029  -39.966  178.597
 3dbo A    64 R H  -73.282  -29.910 -174.794

 2ouf A    29 L H  -69.443  -48.635 -177.708
 2ouf A    30 S H  -67.912  -33.484  176.035
 2ouf A    31 K H  -63.735  -49.405 -179.182
 2ouf A    32 K H  -61.997  -38.844 -177.881
 2ouf A    33 E H  -69.986  -44.568  179.570
 2ouf A    34 L H  -64.703  -37.081  175.878
 2ouf A    35 E H  -66.675  -36.622  173.266
 2ouf A    36 R H  -58.978  -46.329 -179.115
 2ouf A    37 L H  -64.993  -39.628  179.301

 2vsy A   417 E L -103.123   29.219  178.238
 2vsy A   418 A H  -54.978  -44.810  179.629
 2vsy A   419 D H  -60.004  -44.496 -179.159
 2vsy A   420 A H  -64.220  -38.081  177.792
 2vsy A   421 R H  -65.053  -40.864  178.720
 2vsy A   422 L H  -64.840  -38.354  176.697
 2vsy A   423 R H  -63.281  -42.757  176.953
 2vsy A   424 A H  -63.353  -40.018  178.768
 2vsy A   425 F H  -61.063  -45.741  178.738

 1ykh A    80 L H  -63.354  -48.096  179.546
 1ykh A    81 L H  -59.318  -51.189 -177.291
 1ykh A    82 E H  -64.423  -37.770  174.960
 1ykh A    83 E H  -56.693  -48.062  179.819
 1ykh A    84 Q H  -65.046  -42.436 -179.036
 1ykh A    85 L H  -60.806  -41.681  178.574
 1ykh A    86 E H  -66.554  -41.828  178.537
 1ykh A    87 Y H  -62.435  -41.403  177.760
 1ykh A    88 K H  -60.666  -49.901  177.755

 3aa0 B    88 M L -140.617  145.861  176.603
 3aa0 B    89 P L  -69.963  156.005  176.233
 3aa0 B    90 S L  -60.003  163.690  179.544
 3aa0 B    91 A H  -55.272  -45.102 -177.789
 3aa0 B    92 R H  -70.334  -39.988 -179.414
 3aa0 B    93 L H  -68.103  -33.272  177.511
 3aa0 B    94 R H  -64.321  -40.257  174.857
 3aa0 B    95 K H  -59.997  -44.244  173.175
 3aa0 B    96 L H  -62.196  -38.275 -178.634

 2w83 C    58 Q H  -61.672  -42.051  176.620
 2w83 C    59 A H  -64.424  -40.499  177.444
 2w83 C    60 K H  -59.600  -40.842  178.487
 2w83 C    61 L H  -64.974  -43.910  179.523
 2w83 C    62 K H  -61.294  -39.564  179.634
 2w83 C    63 L H  -67.121  -37.120  176.913
 2w83 C    64 E H  -66.305  -36.452  177.322
 2w83 C    65 E H  -70.047  -37.168  177.703
 2w83 C    66 K H  -70.210  -29.244  177.183

 2dex X   538 L H  -67.878  -33.433 -175.747
 2dex X   539 S H  -78.805  -12.013 -177.028
 2dex X   540 N L  -75.830   99.934 -174.466
 2dex X   541 K H  -72.658  -29.995  177.637
 2dex X   542 T H  -67.996  -43.708  175.223
 2dex X   543 L H  -63.677  -40.273  175.694
 2dex X   544 R H  -60.233  -42.458  176.726
 2dex X   545 E H  -59.210  -49.061  178.185
 2dex X   546 H H  -57.796  -44.936 -174.315

 2fge A   444 E H  -72.257  -45.446  174.582
 2fge A   445 P H  -49.436  -47.563 -176.511
 2fge A   446 L H  -65.605  -43.838  176.551
 2fge A   447 K H  -58.576  -40.963 -179.761
 2fge A   448 A H  -65.107  -41.110  177.422
 2fge A   449 L H  -61.468  -48.689 -179.354
 2fge A   450 K H  -56.581  -45.235  179.511
 2fge A   451 T H  -62.114  -45.437  179.283
 2fge A   452 R H  -56.812  -41.489  179.460

 3glr A   184 L L  -72.942  160.459 -179.688
 3glr A   185 P L  -61.887  152.446 -172.104
 3glr A   186 Q H  -60.325  -27.985  177.994
 3glr A   187 R H  -58.352  -24.941  178.374
 3glr A   188 F H  -58.211  -30.954 -171.944
 3glr A   189 L H  -69.183   -8.454  174.150
 3glr A   190 L H  -60.703  -21.653 -179.453
 3glr A   191 H H  -60.052  -24.143 -177.059
 3glr A   192 V H  -60.150  -35.474 -175.004

 3ivr A   284 E H  -62.361  -51.352 -178.265
 3ivr A   285 T H  -69.757  -32.354  177.355
 3ivr A   286 I H  -64.916  -46.284  177.826
 3ivr A   287 E H  -67.040  -37.693  173.188
 3ivr A   288 R H  -56.314  -52.163  178.227
 3ivr A   289 F H  -54.995  -46.348 -178.540
 3ivr A   290 E H  -60.416  -38.960  177.767
 3ivr A   291 A H  -65.343  -43.784 -178.096
 3ivr A   292 T H  -67.818  -41.584 -177.737

 2www A    58 L H  -63.751  -44.469  178.709
 2www A    59 L H  -62.721  -44.554 -179.801
 2www A    60 Y H  -67.582  -40.794  176.156
 2www A    61 H H  -56.169  -43.077  177.369
 2www A    62 R H  -62.545  -39.212  177.587
 2www A    63 E H  -63.968  -40.236 -179.856
 2www A    64 Q H  -64.565  -41.796  177.558
 2www A    65 E H  -64.410  -41.972  177.648
 2www A    66 Q H  -65.022  -34.988  176.995

 2qm8 A   283 L H  -64.496  -41.182  177.286
 2qm8 A   284 V H  -59.088  -45.516 -177.468
 2qm8 A   285 H H  -72.461  -30.965  172.825
 2qm8 A   286 E H  -60.927  -45.535  179.486
 2qm8 A   287 R H  -64.479  -40.043  175.199
 2qm8 A   288 L H  -60.770  -43.319  175.762
 2qm8 A   289 H H  -57.175  -49.977 -177.720
 2qm8 A   290 Q H  -58.572  -33.729  175.292
 2qm8 A   291 R H  -65.300  -37.237 -173.963

 3lph A    37 R H  -60.807  -37.337  178.529
 3lph A    38 Q H  -65.064  -42.573  178.394
 3lph A    39 A H  -64.976  -43.468  179.920
 3lph A    40 R H  -63.620  -40.697  177.814
 3lph A    41 R H  -65.743  -41.297  179.708
 3lph A    42 N H  -63.265  -41.943  178.979
 3lph A    43 R H  -65.026  -41.503  179.645
 3lph A    44 R H  -66.775  -39.426  179.074
 3lph A    45 R H  -65.011  -41.430  177.914

 1uly A   100 I H  -65.058  -44.456  177.879
 1uly A   101 A H  -60.689  -43.749 -178.112
 1uly A   102 R H  -72.320  -30.053  171.994
 1uly A   103 S H  -61.656  -42.888  177.811
 1uly A   104 R H  -66.503  -39.259  178.808
 1uly A   105 L H  -65.183  -38.518 -178.859
 1uly A   106 K H  -66.867  -32.620  174.954
 1uly A   107 T H  -58.482  -46.614  178.422
 1uly A   108 K H  -65.411  -35.238  177.009

 3a7o A    60 I H  -61.348  -44.050 -179.256
 3a7o A    61 E H  -60.791  -39.624  177.571
 3a7o A    62 N H  -65.102  -38.539  178.131
 3a7o A    63 N H  -65.118  -37.082  178.092
 3a7o A    64 V H  -59.955  -43.455  178.972
 3a7o A    65 L H  -71.911  -35.616  179.458
 3a7o A    66 Q H  -64.919  -35.055 -178.145
 3a7o A    67 Q H  -78.587  -35.379  178.969
 3a7o A    68 K H  -67.739  -41.941 -178.004

 2qee A   180 Y H  -50.003  -48.828 -174.978
 2qee A   181 E H  -50.617  -39.987 -176.150
 2qee A   182 Q H  -85.266  -34.987 -169.505
 2qee A   183 T H  -88.764  -14.202  179.015
 2qee A   184 K H  -63.961  -23.669  175.846
 2qee A   185 H H  -74.677  -36.724  175.671
 2qee A   186 R H  -65.039  -40.700  177.895
 2qee A   187 L H  -57.199  -48.249  179.274
 2qee A   188 R H  -62.332  -39.990  174.975

 2x6r A   216 T H  -60.280  -41.518 -178.524
 2x6r A   217 E H  -65.836  -42.317 -179.711
 2x6r A   218 I H  -65.812  -42.718 -179.627
 2x6r A   219 L H  -64.458  -37.799  176.919
 2x6r A   220 R H  -60.643  -45.003  179.053
 2x6r A   221 I H  -65.713  -44.101 -177.904
 2x6r A   222 L H  -60.747  -43.416 -179.331
 2x6r A   223 E H  -64.398  -35.551 -179.449
 2x6r A   224 R H  -60.589  -33.340 -176.172

 3e0s A   175 V H  -60.989  -44.991 -177.613
 3e0s A   176 A H  -59.440  -49.843 -178.397
 3e0s A   177 A H  -63.629  -42.578 -176.858
 3e0s A   178 K H  -65.522  -45.466 -172.104
 3e0s A   179 T H  -75.981  -35.755  177.062
 3e0s A   180 I H  -68.524  -43.412  176.681
 3e0s A   181 R H  -60.003  -45.085  179.830
 3e0s A   182 K H  -64.933  -39.874  179.116
 3e0s A   183 A H  -62.793  -43.030  175.538

 3m6z A   242 T H  -70.142  -38.571  173.949
 3m6z A   243 A H  -56.287  -47.222  178.883
 3m6z A   244 K H  -61.769  -42.814  175.098
 3m6z A   245 R H  -54.193  -50.069 -175.970
 3m6z A   246 H H  -65.037  -41.149  179.329
 3m6z A   247 V H  -60.610  -44.977 -177.145
 3m6z A   248 K H  -65.465  -43.114 -174.132
 3m6z A   249 R H  -78.114  -30.994 -167.678
 3m6z A   250 R H  -60.831  -45.291 -175.270

 3eco A    15 E H  -65.009  -36.254  178.765
 3eco A    16 M H  -66.536  -37.920  175.820
 3eco A    17 K H  -68.083  -38.701  178.284
 3eco A    18 Q H  -66.207  -39.534  178.756
 3eco A    19 K H  -69.982  -43.438  179.207
 3eco A    20 A H  -62.023  -43.604  177.842
 3eco A    21 D H  -65.111  -39.988  175.111
 3eco A    22 Q H  -56.408  -39.933  178.020
 3eco A    23 K H  -67.923  -43.880 -177.721

 1yio A   131 E H  -65.885  -38.471 -179.906
 1yio A   132 T H  -63.337  -46.735 -179.924
 1yio A   133 Q H  -64.670  -36.496  177.541
 1yio A   134 D H  -64.431  -46.350 -178.839
 1yio A   135 Q H  -64.778  -43.290  179.822
 1yio A   136 L H  -65.009  -38.636  176.281
 1yio A   137 E H  -58.579  -48.040 -179.075
 1yio A   138 Q H  -65.774  -37.554 -178.637
 1yio A   139 L H  -64.977  -49.858 -173.590

 3m1a A   254 F H  -62.054  -44.382 -176.686
 3m1a A   255 L H  -67.651  -39.868  179.096
 3m1a A   256 T H  -64.381  -42.143  177.497
 3m1a A   257 G H  -61.054  -43.966  177.359
 3m1a A   258 H H  -59.661  -47.764 -179.554
 3m1a A   259 L H  -60.043  -42.470  179.262
 3m1a A   260 D H  -63.757  -43.962 -177.636
 3m1a A   261 S H  -67.062  -42.342 -179.918
 3m1a A   262 V H  -65.025  -43.949  179.746

 2vpz C   233 L H  -66.515  -43.314  179.240
 2vpz C   234 A H  -64.992  -45.013 -179.126
 2vpz C   235 A H  -62.112  -46.448 -177.545
 2vpz C   236 A H  -72.056  -39.877 -176.797
 2vpz C   237 G H  -63.258  -46.549 -178.148
 2vpz C   238 L H  -64.948  -38.517  177.851
 2vpz C   239 R H  -58.677  -49.987 -176.742
 2vpz C   240 A H  -65.061  -41.784 -176.016
 2vpz C   241 L H  -62.845  -37.482  178.795

 2efk A   169 K H  -66.807  -46.308  179.428
 2efk A   170 A H  -64.989  -38.376  179.840
 2efk A   171 K H  -68.449  -36.634  175.374
 2efk A   172 Q H  -57.549  -48.674 -179.810
 2efk A   173 Q H  -64.276  -37.241  177.340
 2efk A   174 A H  -64.989  -43.980 -178.854
 2efk A   175 H H  -65.867  -39.538  178.823
 2efk A   176 L H  -64.436  -44.715 -178.966
 2efk A   177 R H  -70.019  -31.737  174.429

 3bbp D    54 L H  -62.450  -43.879  179.811
 3bbp D    55 L H  -63.332  -45.062 -178.485
 3bbp D    56 K H  -56.971  -46.689 -178.695
 3bbp D    57 S H  -68.443  -32.374  174.719
 3bbp D    58 E H  -63.985  -40.521  176.707
 3bbp D    59 I H  -63.342  -44.999  177.822
 3bbp D    60 R H  -61.009  -39.759  178.109
 3bbp D    61 R H  -60.950  -45.898 -178.633
 3bbp D    62 L H  -63.773  -38.635 -179.819

 3kcn A   121 I H  -65.001  -39.195  176.758
 3kcn A   122 K H  -64.432  -41.077  176.319
 3kcn A   123 Q H  -65.704  -40.225  178.254
 3kcn A   124 Y H  -59.637  -41.676  177.947
 3kcn A   125 D H  -60.452  -44.263  179.294
 3kcn A   126 L H  -59.429  -44.413 -178.387
 3kcn A   127 V H  -63.915  -49.484 -172.759
 3kcn A   128 T H  -76.949  -28.085  173.826
 3kcn A   129 S H  -64.890  -48.634  174.927

 2efl A   176 K H  -59.994  -40.232  175.277
 2efl A   177 A H  -64.990  -37.239  177.956
 2efl A   178 R H  -62.354  -47.356 -178.713
 2efl A   179 Q H  -64.752  -41.910  177.952
 2efl A   180 Q H  -58.483  -44.524  179.210
 2efl A   181 A H  -63.240  -46.537 -176.670
 2efl A   182 Q H  -65.011  -36.963  177.323
 2efl A   183 I H  -65.002  -45.455  177.611
 2efl A   184 R H  -64.547  -35.661  177.631

 2gxg A    21 A H  -67.377  -42.465 -179.090
 2gxg A    22 M H  -65.547  -36.159  178.440
 2gxg A    23 S H  -63.189  -43.232  178.778
 2gxg A    24 R H  -62.657  -47.893 -178.825
 2gxg A    25 E H  -67.993  -37.568  179.785
 2gxg A    26 L H  -66.595  -40.085  174.963
 2gxg A    27 N H  -62.996  -39.879  178.852
 2gxg A    28 R H  -64.222  -46.570 -174.749
 2gxg A    29 R H  -74.765  -36.991 -179.779

 2oer A    75 L H  -61.564  -43.808 -179.868
 2oer A    76 Q H  -63.290  -48.199 -177.889
 2oer A    77 S H  -61.913  -41.699 -179.380
 2oer A    78 D H  -67.918  -37.049  178.615
 2oer A    79 E H  -63.999  -40.281  176.744
 2oer A    80 W H  -60.759  -43.769  178.818
 2oer A    81 R H  -63.665  -44.355  179.466
 2oer A    82 R H  -62.294  -44.966 -176.322
 2oer A    83 T H  -69.155  -42.778  177.058

 1p16 A   172 K H  -64.118  -48.014  173.883
 1p16 A   173 P H  -51.013  -49.524 -178.957
 1p16 A   174 F H  -64.456  -38.603  179.629
 1p16 A   175 D H  -59.674  -45.092  176.805
 1p16 A   176 N H  -59.967  -42.543  177.384
 1p16 A   177 F H  -55.883  -55.019 -174.211
 1p16 A   178 K H  -67.379  -25.346  177.496
 1p16 A   179 K H  -74.825  -29.458  178.596
 1p16 A   180 H H  -97.839   -7.821  178.792

 3lph A    43 R H  -65.026  -41.503  179.645
 3lph A    44 R H  -66.775  -39.426  179.074
 3lph A    45 R H  -65.011  -41.430  177.914
 3lph A    46 R H  -66.092  -42.198  178.485
 3lph A    47 W H  -61.756  -41.409  178.639
 3lph A    48 R H  -64.338  -40.220  175.285
 3lph A    49 E H  -61.361  -42.422  178.367
 3lph A    50 R H  -64.097  -41.609  179.448
 3lph A    51 Q H  -61.726  -42.774  179.544

 1ewq A   189 A H  -63.402  -45.893  176.631
 1ewq A   190 F H  -60.558  -49.503 -175.069
 1ewq A   191 L H  -58.171  -43.483  179.195
 1ewq A   192 D H  -60.431  -49.797  176.364
 1ewq A   193 E H  -55.796  -44.904 -175.956
 1ewq A   194 F H  -66.542  -41.629 -177.497
 1ewq A   195 R H  -66.812  -36.323  178.879
 1ewq A   196 K H  -68.840  -42.425 -177.214
 1ewq A   197 R H  -79.826  -35.264 -176.100

 2c42 A   880 M H  -62.643  -40.484  177.083
 2c42 A   881 S H  -62.362  -48.444  179.442
 2c42 A   882 M H  -62.187  -36.653  178.388
 2c42 A   883 F H  -61.947  -52.404 -178.178
 2c42 A   884 A H  -63.013  -41.536 -176.031
 2c42 A   885 R H  -69.742  -45.836 -179.232
 2c42 A   886 R H  -71.574  -25.762  173.670
 2c42 A   887 T H  -68.920  -40.771  172.976
 2c42 A   888 H H  -60.068  -48.063  177.168

 2gv5 C    56 M H  -54.104  -46.325 -177.984
 2gv5 C    57 V H  -64.898  -40.154 -179.053
 2gv5 C    58 L H  -66.249  -35.211  175.365
 2gv5 C    59 K H  -64.399  -36.705  174.996
 2gv5 C    60 K H  -65.015  -41.575  178.044
 2gv5 C    61 F H  -57.208  -48.950  178.245
 2gv5 C    62 R H  -54.891  -49.526 -177.601
 2gv5 C    63 E H  -60.128  -40.659 -178.874
 2gv5 C    64 R H  -67.987  -40.564  177.575

 3jsy A    55 L H  -74.546  -31.561  174.868
 3jsy A    56 I H  -64.073  -44.991  178.850
 3jsy A    57 I H  -61.182  -45.235  178.601
 3jsy A    58 R H  -61.661  -44.071 -179.263
 3jsy A    59 A H  -61.647  -43.359 -178.296
 3jsy A    60 L H  -63.856  -46.559 -176.073
 3jsy A    61 K H  -69.223  -42.837 -178.686
 3jsy A    62 E H  -69.348  -42.036  177.160
 3jsy A    63 A H  -61.681  -41.244  176.910

 2f82 A   304 L H  -67.610  -48.122 -173.931
 2f82 A   305 A H  -65.592  -24.959 -170.295
 2f82 A   306 K H  -41.189  -50.207 -174.928
 2f82 A   307 T H  -63.514  -43.474 -174.733
 2f82 A   308 Y H  -76.375  -31.873 -177.041
 2f82 A   309 Y H  -58.274  -47.816 -175.321
 2f82 A   310 D H  -58.714  -31.540 -173.201
 2f82 A   311 A H  -87.534  -37.717 -161.710
 2f82 A   312 K H -109.381  -21.250 -168.187

 3r45 C    25 A H  -63.511  -41.751  179.432
 3r45 C    26 S H  -62.937  -43.179  179.128
 3r45 C    27 R H  -63.126  -39.829  179.966
 3r45 C    28 R H  -64.217  -43.875  178.358
 3r45 C    29 R H  -62.043  -39.906  176.184
 3r45 C    30 F H  -60.262  -50.628 -177.319
 3r45 C    31 Q H  -60.570  -43.900  178.440
 3r45 C    32 R H  -61.401  -43.255  179.950
 3r45 C    33 R H  -64.989  -39.516  179.976

 3hsi A   217 G H  -63.490  -41.405  179.112
 3hsi A   218 N H  -65.432  -37.529 -179.520
 3hsi A   219 I H  -64.801  -46.060 -178.879
 3hsi A   220 R H  -61.858  -44.988  177.515
 3hsi A   221 A H  -64.961  -39.568  177.217
 3hsi A   222 Y H  -60.655  -48.105 -179.747
 3hsi A   223 R H  -58.399  -48.629 -176.920
 3hsi A   224 K H  -61.124  -43.001 -179.138
 3hsi A   225 D H  -66.003  -47.187 -178.509

 1bgf A    79 L H  -60.511  -48.378 -179.744
 1bgf A    80 L H  -68.583  -37.431  177.111
 1bgf A    81 I H  -58.637  -50.666 -176.249
 1bgf A    82 H H  -67.569  -41.415 -177.955
 1bgf A    83 N H  -67.562  -45.482 -173.032
 1bgf A    84 L H  -67.956  -35.011  177.417
 1bgf A    85 K H  -65.018  -39.549  174.918
 1bgf A    86 R H  -67.066  -39.746  175.973
 1bgf A    87 I H  -63.207  -40.506  178.058

 3cux A    44 L H  -62.422  -33.393  177.279
 3cux A    45 Q H  -72.617  -40.995  176.832
 3cux A    46 K H  -60.274  -29.911  175.162
 3cux A    47 R H  -60.053  -39.271 -179.061
 3cux A    48 M H  -70.200  -41.655  176.704
 3cux A    49 K H  -61.931  -38.789  177.609
 3cux A    50 K H  -64.083  -42.780  178.792
 3cux A    51 Q H  -61.446  -34.187  173.830
 3cux A    52 Q H  -62.714  -40.019  178.443

 2xzo A   299 A H  -70.259  -39.599  177.662
 2xzo A   300 D H  -71.189  -29.186  177.002
 2xzo A   301 E H  -61.934  -38.790  179.591
 2xzo A   302 K H  -61.711  -44.658  179.353
 2xzo A   303 R H  -70.345  -36.448  177.662
 2xzo A   304 Y H  -62.804  -46.216 -179.316
 2xzo A   305 R H  -65.003  -42.888  177.414
 2xzo A   306 A H  -59.142  -48.737  178.871
 2xzo A   307 L H  -65.185  -39.645  179.870

 3dn7 A   131 V H  -62.803  -47.580 -178.119
 3dn7 A   132 Y H  -69.303  -38.383  177.194
 3dn7 A   133 Q H  -61.504  -44.783  177.771
 3dn7 A   134 K H  -66.149  -40.642  177.627
 3dn7 A   135 S H  -62.142  -42.155 -179.631
 3dn7 A   136 F H  -65.410  -43.388  177.522
 3dn7 A   137 A H  -60.452  -44.378  178.279
 3dn7 A   138 A H  -62.786  -40.189  179.290
 3dn7 A   139 A H  -62.077  -41.892  178.288

 2h8n A    35 L H  -64.532  -33.680  177.902
 2h8n A    36 A H  -72.321  -35.435  179.832
 2h8n A    37 L H  -64.432  -39.312  177.894
 2h8n A    38 K H  -59.973  -46.996 -179.106
 2h8n A    39 Q H  -64.214  -40.390  179.499
 2h8n A    40 K H  -62.300  -44.277 -173.700
 2h8n A    41 Q H  -69.129  -39.404  178.790
 2h8n A    42 Q H  -61.200  -38.448  176.269
 2h8n A    43 I H  -65.639  -46.410  179.617

 2f48 A   401 M H  -67.086  -38.110  177.833
 2f48 A   402 I H  -65.197  -43.899  177.070
 2f48 A   403 Q H  -56.611  -43.068  179.602
 2f48 A   404 S H  -61.312  -46.951 -176.900
 2f48 A   405 R H  -65.012  -40.103  178.587
 2f48 A   406 L H  -65.216  -35.304  174.706
 2f48 A   407 N H  -64.999  -38.615  176.993
 2f48 A   408 D H  -60.086  -41.423  175.469
 2f48 A   409 M H  -66.076  -44.077  179.774

 2j7n A   518 L H  -66.380  -41.533 -176.701
 2j7n A   519 Q H  -72.566  -27.728  174.272
 2j7n A   520 K H  -64.765  -57.645 -179.746
 2j7n A   521 R H  -51.252  -37.915 -178.184
 2j7n A   522 K H  -71.583  -31.772  170.409
 2j7n A   523 C H  -64.931  -47.846  174.500
 2j7n A   524 D H  -49.440  -45.185 -176.686
 2j7n A   525 T H  -65.968  -40.210 -175.817
 2j7n A   526 L H  -67.952  -38.481 -178.028

 2wx3 A    11 L H  -71.285  -34.013 -174.622
 2wx3 A    12 S H  -88.971  -19.897 -169.669
 2wx3 A    13 K H  -41.993  -55.069 -168.449
 2wx3 A    14 S H  -67.298  -31.095  179.612
 2wx3 A    15 Q H  -73.869  -38.026  176.865
 2wx3 A    16 L H  -67.804  -36.616  176.497
 2wx3 A    17 Q H  -65.032  -45.605  179.457
 2wx3 A    18 D H  -63.121  -39.408  179.296
 2wx3 A    19 T H  -60.271  -48.985 -179.358

 3eco A    11 M H  -68.264  -36.946  176.573
 3eco A    12 I H  -63.336  -51.786  179.260
 3eco A    13 S H  -58.181  -44.027  178.314
 3eco A    14 H H  -58.916  -51.483 -176.711
 3eco A    15 E H  -65.009  -36.254  178.765
 3eco A    16 M H  -66.536  -37.920  175.820
 3eco A    17 K H  -68.083  -38.701  178.284
 3eco A    18 Q H  -66.207  -39.534  178.756
 3eco A    19 K H  -69.982  -43.438  179.207

 1m5i A    20 L H  -64.957  -38.655  176.365
 1m5i A    21 A H  -65.718  -35.051  179.561
 1m5i A    22 D H  -66.537  -41.532  178.390
 1m5i A    23 L H  -63.234  -46.982  179.894
 1m5i A    24 D H  -61.919  -45.957 -177.921
 1m5i A    25 K H  -61.115  -47.626 -177.831
 1m5i A    26 E H  -62.642  -40.013  178.463
 1m5i A    27 E H  -65.765  -37.050  176.298
 1m5i A    28 K H  -67.388  -39.966  178.299

 3rqi A   123 A H  -65.015  -38.681 -179.272
 3rqi A   124 S H  -63.052  -40.109 -178.399
 3rqi A   125 E H  -64.925  -42.826  178.753
 3rqi A   126 V H  -63.276  -45.193 -178.243
 3rqi A   127 Q H  -66.750  -37.052  177.659
 3rqi A   128 A H  -61.317  -44.887  177.593
 3rqi A   129 E H  -63.383  -43.976  179.467
 3rqi A   130 E H  -61.440  -38.155  178.861
 3rqi A   131 A H  -64.909  -43.979 -179.334

 3s2w A    34 Y H  -65.019  -42.090  178.119
 3s2w A    35 G H  -66.794  -35.912  177.475
 3s2w A    36 Q H  -62.492  -41.560  176.579
 3s2w A    37 I H  -66.151  -50.524 -176.910
 3s2w A    38 Y H  -60.135  -53.019 -178.690
 3s2w A    39 I H  -63.260  -43.960 -177.321
 3s2w A    40 G H  -52.257  -40.999 -179.418
 3s2w A    41 K H  -68.709  -32.763 -173.557
 3s2w A    42 K H  -80.610  -25.229 -177.272

 3kkc A   108 Y H  -67.372  -52.987  179.586
 3kkc A   109 F H  -60.435  -43.315 -179.641
 3kkc A   110 L H  -61.545  -34.916 -179.985
 3kkc A   111 L H  -68.372  -57.182 -175.175
 3kkc A   112 R H  -65.399  -37.575  177.147
 3kkc A   113 F H  -63.097  -46.940  176.165
 3kkc A   114 R H  -55.952  -44.450 -175.784
 3kkc A   115 S H  -68.220  -31.576  175.677
 3kkc A   116 E H  -65.645  -45.584  176.549

 3b6e A    68 I H  -66.568  -43.120  178.879
 3b6e A    69 A H  -59.468  -42.680  179.298
 3b6e A    70 K H  -62.689  -50.819 -178.234
 3b6e A    71 D H  -63.483  -36.853  177.927
 3b6e A    72 H H  -59.534  -51.814 -176.998
 3b6e A    73 L H  -71.406  -31.973  173.859
 3b6e A    74 D H  -59.825  -47.426 -179.003
 3b6e A    75 K H  -67.052  -38.741  177.128
 3b6e A    76 K H  -62.460  -44.786  177.189

 2rkk A   143 T H  -79.726  -28.424  177.979
 2rkk A   144 S H  -80.349  -30.790  176.475
 2rkk A   145 T H  -64.732  -46.264  176.875
 2rkk A   146 N H  -60.475  -40.583  177.991
 2rkk A   147 S H  -59.287  -48.573 -178.952
 2rkk A   148 L H  -65.579  -38.507  177.198
 2rkk A   149 Q H  -64.974  -34.407  175.683
 2rkk A   150 K H  -69.162  -38.724  178.368
 2rkk A   151 R H  -61.821  -42.732  177.356

 1iru 2    67 L H  -62.028  -39.155  178.770
 1iru 2    68 G H  -60.852  -45.679  179.947
 1iru 2    69 Q H  -65.420  -38.301  177.773
 1iru 2    70 M H  -59.771  -48.275 -179.895
 1iru 2    71 V H  -62.649  -43.703  178.188
 1iru 2    72 I H  -59.425  -49.076 -178.916
 1iru 2    73 D H  -58.252  -41.568  178.999
 1iru 2    74 E H  -65.013  -42.324 -178.287
 1iru 2    75 E H  -64.995  -32.149 -179.948

 1d7m A    67 L H  -55.276  -54.659  179.533
 1d7m A    68 A H  -52.049  -44.843 -175.452
 1d7m A    69 R H  -65.804  -42.133 -178.764
 1d7m A    70 M H  -69.790  -35.224  172.992
 1d7m A    71 E H  -58.874  -43.220 -178.072
 1d7m A    72 L H  -69.373  -41.606  179.092
 1d7m A    73 E H  -58.472  -42.810  172.070
 1d7m A    74 A H  -63.735  -49.276 -179.852
 1d7m A    75 R H  -57.250  -46.615 -179.477

 3bja A    17 L H  -65.006  -36.669  178.134
 3bja A    18 L H  -63.247  -43.951  178.350
 3bja A    19 Q H  -65.619  -40.800  178.371
 3bja A    20 K H  -61.448  -44.572 -179.480
 3bja A    21 N H  -71.876  -32.041  176.905
 3bja A    22 L H  -63.647  -47.788  178.745
 3bja A    23 D H  -60.025  -38.785  176.344
 3bja A    24 K H  -64.064  -37.223  179.200
 3bja A    25 A H  -65.368  -49.588 -171.723

position:            3 neighbors:          200

 3kn1 A   160 I H  -70.037  -31.228  173.953
 3kn1 A   161 K H  -67.269  -48.480  178.839
 3kn1 A   162 Q H  -61.332  -39.699  176.956
 3kn1 A   163 R H  -62.997  -45.757  178.465
 3kn1 A   164 L H  -59.179  -46.212 -178.794
 3kn1 A   165 I H  -64.370  -41.816  178.524
 3kn1 A   166 K H  -65.199  -37.727  177.938
 3kn1 A   167 K H  -63.007  -41.298  178.051
 3kn1 A   168 V H  -67.051  -44.944 -179.452

 2zih A   218 C H  -55.362  -56.171 -179.322
 2zih A   219 K H  -65.561  -37.344 -178.093
 2zih A   220 E H  -60.331  -44.650  179.715
 2zih A   221 A H  -64.253  -35.864  173.609
 2zih A   222 I H  -62.327  -47.419 -179.497
 2zih A   223 K H  -61.305  -41.846 -179.289
 2zih A   224 R H  -64.987  -35.366  173.298
 2zih A   225 R H  -56.982  -52.740 -179.981
 2zih A   226 V H  -58.474  -45.572 -176.719

 3mqz A   189 T L  -92.482  161.939 -176.009
 3mqz A   190 F L  -69.918  -28.395 -177.159
 3mqz A   191 D L  -88.866   10.029  173.421
 3mqz A   192 T L  -67.687  131.794 -178.098
 3mqz A   193 S E  -69.710  152.381  178.922
 3mqz A   194 L H  -68.016  -31.934  174.815
 3mqz A   195 A H  -61.016  -43.037  177.316
 3mqz A   196 G H  -65.490  -41.450  179.607
 3mqz A   197 I H  -64.504  -41.573  176.168

 3cok A    50 Y H  -67.203  -37.082 -179.686
 3cok A    51 K H  -70.148  -36.587 -179.020
 3cok A    52 A L  -85.218  -14.038 -179.533
 3cok A    53 G L   73.293   36.759 -174.193
 3cok A    54 M L -103.320   17.596 -179.540
 3cok A    55 V H  -56.455  -50.127 -179.460
 3cok A    56 Q H  -65.120  -35.005  179.305
 3cok A    57 R H  -63.206  -44.355 -179.431
 3cok A    58 V H  -66.734  -40.987  178.902

 2qtq A    90 P H  -54.117  -40.218 -179.541
 2qtq A    91 E H  -63.767  -47.128 -179.913
 2qtq A    92 A H  -63.947  -40.650 -177.991
 2qtq A    93 K H  -65.420  -44.309  179.385
 2qtq A    94 L H  -65.002  -44.773  179.610
 2qtq A    95 R H  -57.123  -44.986  177.495
 2qtq A    96 R H  -60.478  -46.812  178.579
 2qtq A    97 H H  -59.522  -48.677 -177.579
 2qtq A    98 I H  -65.350  -40.118  176.935

 2noj B    62 E H  -64.720  -26.773  174.419
 2noj B    63 K H  -67.360  -49.826 -179.636
 2noj B    64 K H  -65.672  -39.023 -178.990
 2noj B    65 K H  -66.750  -44.835  178.987
 2noj B    66 L H  -65.165  -37.600  176.952
 2noj B    67 Q H  -64.270  -37.676  176.262
 2noj B    68 R H  -57.552  -46.021 -178.305
 2noj B    69 Q H  -61.437  -38.009  177.301
 2noj B    70 I H  -62.927  -48.089 -177.482

 3jw4 A    22 I H  -60.064  -45.049 -179.999
 3jw4 A    23 G H  -55.028  -45.008  179.994
 3jw4 A    24 M H  -65.065  -37.876 -178.113
 3jw4 A    25 K H  -64.684  -24.673 -175.314
 3jw4 A    26 L L  -65.850  -18.892 -173.960
 3jw4 A    27 K L -101.109   -2.188 -171.404
 3jw4 A    28 T H  -62.429  -51.834 -176.343
 3jw4 A    29 S H  -62.870  -40.289 -179.231
 3jw4 A    30 A H  -65.012  -43.421 -179.145

 3ica A     5 R H  -60.769  -45.430  178.579
 3ica A     6 R H  -64.111  -40.286  178.640
 3ica A     7 Y H  -64.162  -37.124  178.024
 3ica A     8 K H  -62.477  -44.544  179.425
 3ica A     9 W H  -71.805  -39.238  178.128
 3ica A    10 Q H  -67.066  -33.265  176.445
 3ica A    11 T H  -66.346  -43.199  175.417
 3ica A    12 V H  -55.783  -47.198  176.631
 3ica A    13 V H  -63.620  -41.813  178.662

 2ree A    41 D L  -73.070  160.003 -178.944
 2ree A    42 N H  -64.628  -34.644  179.691
 2ree A    43 E H  -64.988  -37.066  177.670
 2ree A    44 E H  -64.941  -40.140  175.855
 2ree A    45 I H  -60.272  -44.975  178.243
 2ree A    46 Y H  -63.396  -43.788  179.744
 2ree A    47 R H  -54.561  -43.862 -176.158
 2ree A    48 R H  -65.475  -46.707 -173.151
 2ree A    49 I H  -81.337  -17.827 -177.794

 1v3y A   167 F H  -58.561  -51.210 -173.316
 1v3y A   168 L H  -66.187  -36.746  178.503
 1v3y A   169 E H  -70.532  -45.527 -175.570
 1v3y A   170 A H  -62.760  -36.969 -175.700
 1v3y A   171 N L -109.868   25.800 -175.741
 1v3y A   172 R H  -55.007  -44.729 -175.362
 1v3y A   173 A H  -60.211  -47.614 -178.107
 1v3y A   174 E H  -66.946  -38.272 -179.887
 1v3y A   175 L H  -63.023  -42.676  176.664

 2ptm A     6 S H  -76.617  -29.228  176.438
 2ptm A     7 S H  -71.011  -40.368  176.784
 2ptm A     8 R H  -63.985  -38.894  178.694
 2ptm A     9 Q H  -61.004  -43.566  178.871
 2ptm A    10 Y H  -63.252  -48.394 -177.644
 2ptm A    11 R H  -60.112  -42.739  178.043
 2ptm A    12 E H  -63.069  -46.077  179.013
 2ptm A    13 K H  -56.012  -55.677 -171.146
 2ptm A    14 L H  -65.617  -31.482  173.476

 2hyd A   188 L H  -60.555  -36.838  174.596
 2hyd A   189 T H  -68.978  -44.216  177.827
 2hyd A   190 R H  -56.287  -50.194 -179.135
 2hyd A   191 E H  -67.673  -37.020  173.849
 2hyd A   192 R H  -55.208  -55.382 -178.280
 2hyd A   193 S H  -61.518  -41.316  174.069
 2hyd A   194 Q H  -49.242  -49.424 -179.909
 2hyd A   195 A H  -61.155  -43.910  175.328
 2hyd A   196 L H  -54.683  -47.251 -179.445

 3fms A   144 L H  -65.021  -38.795  178.973
 3fms A   145 Y H  -68.597  -46.077  178.211
 3fms A   146 E H  -65.860  -33.951  178.407
 3fms A   147 K H  -54.588  -35.321 -175.180
 3fms A   148 I L -113.280   18.305 -176.108
 3fms A   149 W H  -64.361  -43.062 -179.668
 3fms A   150 D H  -60.977  -40.259  170.547
 3fms A   151 R H  -57.874  -49.239  179.759
 3fms A   152 I H  -60.104  -42.396 -175.461

 3rt3 C    51 L H  -61.895  -44.708 -179.208
 3rt3 C    52 K H  -61.851  -46.494 -178.862
 3rt3 C    53 R H  -64.980  -43.648  177.776
 3rt3 C    54 K H  -62.362  -43.610 -178.613
 3rt3 C    55 L H  -64.988  -42.433 -179.197
 3rt3 C    56 E H  -61.490  -42.072  177.801
 3rt3 C    57 S H  -69.520  -41.288 -179.619
 3rt3 C    58 R H  -66.989  -37.858  176.371
 3rt3 C    59 I H  -67.273  -41.808  175.157

 2i9f A    55 P L  -74.992  162.633  176.053
 2i9f A    56 T L  -50.024  151.067 -170.982
 2i9f A    57 K H  -49.112  -44.770 -177.298
 2i9f A    58 Q H  -52.245  -47.136 -179.915
 2i9f A    59 I H  -77.576  -40.320  179.133
 2i9f A    60 Q H  -51.888  -42.217  177.926
 2i9f A    61 R H  -53.751  -40.011 -177.128
 2i9f A    62 K H  -74.566  -47.287 -171.354
 2i9f A    63 V H  -86.549   -8.877  176.671

 1p16 A    21 E H  -69.590  -32.825  178.536
 1p16 A    22 T H  -63.449  -45.409  179.348
 1p16 A    23 K H  -58.056  -42.581  179.908
 1p16 A    24 E H  -57.423  -52.209 -177.848
 1p16 A    25 L H  -63.130  -35.099  174.308
 1p16 A    26 R H  -54.991  -46.686 -179.628
 1p16 A    27 L H  -65.076  -37.692  179.729
 1p16 A    28 M H  -61.863  -45.371  178.248
 1p16 A    29 V H  -65.933  -41.085  178.406

 2xhe B    82 D H -105.335  -16.624 -178.643
 2xhe B    83 R H  -54.105  -49.120  177.420
 2xhe B    84 D H  -65.727  -35.960 -179.653
 2xhe B    85 R H  -64.603  -35.638 -177.706
 2xhe B    86 L H  -81.508  -42.995 -177.954
 2xhe B    87 N H  -62.078  -27.849  174.487
 2xhe B    88 E H  -66.366  -35.370 -179.508
 2xhe B    89 K H  -78.527  -38.548 -179.732
 2xhe B    90 L H  -62.912  -49.935 -175.255

 3loc A    90 P H  -58.957  -53.046 -171.825
 3loc A    91 L H  -72.625  -39.080  178.606
 3loc A    92 A H  -64.733  -42.428  179.852
 3loc A    93 A H  -65.301  -44.649  179.971
 3loc A    94 I H  -67.907  -38.665  175.734
 3loc A    95 K H  -56.743  -51.513 -179.115
 3loc A    96 E H  -69.643  -31.267  176.339
 3loc A    97 Y H  -60.534  -43.738  177.404
 3loc A    98 I H  -62.863  -45.899 -179.584

 3kkc A   109 F H  -60.435  -43.315 -179.641
 3kkc A   110 L H  -61.545  -34.916 -179.985
 3kkc A   111 L H  -68.372  -57.182 -175.175
 3kkc A   112 R H  -65.399  -37.575  177.147
 3kkc A   113 F H  -63.097  -46.940  176.165
 3kkc A   114 R H  -55.952  -44.450 -175.784
 3kkc A   115 S H  -68.220  -31.576  175.677
 3kkc A   116 E H  -65.645  -45.584  176.549
 3kkc A   117 L H  -56.504  -40.383 -176.952

 3kh1 A     6 P H  -71.633   -9.053  178.533
 3kh1 A     7 E H  -97.714    5.043 -175.228
 3kh1 A     8 S H  -64.241  -42.991 -176.838
 3kh1 A     9 R H  -58.033  -53.241 -178.293
 3kh1 A    10 L H  -63.328  -41.140  179.135
 3kh1 A    11 A H  -58.481  -41.145  178.211
 3kh1 A    12 A H  -63.317  -44.037  179.556
 3kh1 A    13 Q H  -63.347  -40.956 -179.810
 3kh1 A    14 M H  -66.652  -39.986  177.350

 2hyt A    85 D H  -62.485  -34.796  179.388
 2hyt A    86 W H  -70.521  -41.906  177.811
 2hyt A    87 E H  -68.230  -32.413  173.903
 2hyt A    88 G H  -67.440  -41.211  171.617
 2hyt A    89 F H  -55.771  -47.636 -178.729
 2hyt A    90 R H  -63.552  -46.146 -179.496
 2hyt A    91 C H  -65.793  -34.373  178.637
 2hyt A    92 R H  -64.554  -46.444  178.515
 2hyt A    93 C H  -66.310  -38.915  175.959

 1nu7 D    59 A H  -61.517  -40.600 -179.589
 1nu7 D    60 K H  -69.457  -39.183  178.938
 1nu7 D    61 D H  -63.568  -38.999  177.017
 1nu7 D    62 K H  -64.872  -47.816  176.114
 1nu7 D    63 L H  -59.573  -43.943  179.911
 1nu7 D    64 M H  -60.256  -44.104  179.268
 1nu7 D    65 T H  -61.547  -41.103  179.789
 1nu7 D    66 R H  -67.455  -44.169  179.920
 1nu7 D    67 I H  -64.266  -49.567  179.036

 1g8p A   248 K H  -68.527  -35.095  175.927
 1g8p A   249 D H  -61.697  -39.163 -177.083
 1g8p A   250 M H  -75.017  -30.052  170.662
 1g8p A   251 D H  -60.900  -40.001  175.065
 1g8p A   252 I H  -63.383  -45.967  175.958
 1g8p A   253 R H  -54.954  -49.193 -175.543
 1g8p A   254 N H  -64.183  -36.536  177.560
 1g8p A   255 Q H  -64.509  -41.043  177.945
 1g8p A   256 I H  -64.930  -49.476 -175.615

 2rhs B   498 D H  -53.426  -44.272 -178.062
 2rhs B   499 R H  -68.265  -45.970 -179.070
 2rhs B   500 Q H  -65.279  -36.106  178.281
 2rhs B   501 H H  -66.356  -47.672 -176.506
 2rhs B   502 K H  -67.811  -30.860  177.550
 2rhs B   503 T H  -66.424  -50.923  178.134
 2rhs B   504 R H  -58.213  -45.004 -178.945
 2rhs B   505 T H  -65.653  -42.836  177.704
 2rhs B   506 L H  -59.702  -40.723  176.822

 3nvb A   257 A H  -64.742  -36.169  178.420
 3nvb A   258 F H  -72.013  -36.044  174.281
 3nvb A   259 T H  -59.743  -47.753 -179.611
 3nvb A   260 E H  -64.914  -37.299  174.639
 3nvb A   261 F H  -60.788  -45.931  179.550
 3nvb A   262 Q H  -61.643  -35.009  175.834
 3nvb A   263 E H  -64.857  -39.669  173.241
 3nvb A   264 W H  -58.422  -45.973  178.686
 3nvb A   265 V H  -64.987  -40.136  178.481

 2iv2 X   701 E H  -65.868  -38.183  174.224
 2iv2 X   702 Y H  -59.443  -47.209 -179.299
 2iv2 X   703 N H  -64.843  -36.523  179.109
 2iv2 X   704 K H  -60.413  -51.215 -178.929
 2iv2 X   705 L H  -63.523  -45.554  178.390
 2iv2 X   706 K H  -57.015  -46.391 -178.975
 2iv2 X   707 T H  -65.899  -39.570 -179.657
 2iv2 X   708 R H  -60.143  -46.099 -179.062
 2iv2 X   709 L H  -72.187  -36.414  176.854

 1b3u A   477 A H  -63.177  -41.941  179.953
 1b3u A   478 H H  -57.319  -39.209 -172.095
 1b3u A   479 A H  -87.848  -35.951 -163.785
 1b3u A   480 T H -108.449  -27.013 -169.821
 1b3u A   481 I L -105.334  -59.275 -170.737
 1b3u A   482 I H  -54.535  -43.468  179.887
 1b3u A   483 P H  -51.210  -43.590 -179.426
 1b3u A   484 K H  -70.242  -45.951  178.079
 1b3u A   485 V H  -54.097  -41.733 -177.796

 2w83 C    59 A H  -64.424  -40.499  177.444
 2w83 C    60 K H  -59.600  -40.842  178.487
 2w83 C    61 L H  -64.974  -43.910  179.523
 2w83 C    62 K H  -61.294  -39.564  179.634
 2w83 C    63 L H  -67.121  -37.120  176.913
 2w83 C    64 E H  -66.305  -36.452  177.322
 2w83 C    65 E H  -70.047  -37.168  177.703
 2w83 C    66 K H  -70.210  -29.244  177.183
 2w83 C    67 N L  -74.162    0.000    0.000

 3m31 A   102 D H  -64.533  -22.216 -178.775
 3m31 A   103 E H  -60.944  -28.495  178.723
 3m31 A   104 C H  -73.366  -24.007 -168.628
 3m31 A   105 K L  -80.350  152.209  169.817
 3m31 A   106 F E  -68.573  154.026 -178.634
 3m31 A   107 L H  -61.334  -29.401  176.353
 3m31 A   108 D H  -64.996  -24.689 -173.567
 3m31 A   109 Q H  -87.203  -16.606 -174.006
 3m31 A   110 L H  -58.581  -55.507  170.402

 3kyl A   106 V L -134.886  172.135 -179.238
 3kyl A   107 E L  -48.642  119.979 -174.962
 3kyl A   108 P L  -60.246  -25.950 -165.845
 3kyl A   109 N L  -98.419  -22.965 -176.899
 3kyl A   110 L L  -95.007   22.852 -172.918
 3kyl A   111 R H  -76.974  -37.820 -174.310
 3kyl A   112 P H  -52.698  -50.361 -177.422
 3kyl A   113 K H  -69.207  -36.130  178.105
 3kyl A   114 L H  -67.088  -41.580  179.474

 2ozl A   291 P H  -52.214  -50.340 -174.560
 2ozl A   292 I H  -66.846  -42.651  175.261
 2ozl A   293 M H  -56.471  -44.308 -175.880
 2ozl A   294 L H  -62.609  -46.466  178.758
 2ozl A   295 L H  -64.994  -42.852  177.095
 2ozl A   296 K H  -54.799  -49.564 -178.449
 2ozl A   297 D H  -61.854  -39.194  177.916
 2ozl A   298 R H  -61.682  -49.433 -172.176
 2ozl A   299 M H  -68.166  -35.122 -179.839

 2p6p A   148 A H  -67.683  -42.181 -177.221
 2p6p A   149 D H  -62.831  -38.050  176.495
 2p6p A   150 A H  -64.992  -43.353 -176.543
 2p6p A   151 E H  -69.971  -29.997 -175.776
 2p6p A   152 L L  -89.712   14.402 -175.687
 2p6p A   153 R H  -48.956  -46.318 -179.039
 2p6p A   154 P H  -56.756  -47.264 -174.063
 2p6p A   155 E H  -75.194  -36.409 -179.426
 2p6p A   156 L H  -72.749  -35.770  178.554

 3qou A   101 P L  -66.424  157.876 -176.403
 3qou A   102 E H  -61.594  -35.930 -177.008
 3qou A   103 E H  -67.275  -33.243  175.272
 3qou A   104 A H  -65.000  -41.585  175.938
 3qou A   105 I H  -63.983  -36.710  175.420
 3qou A   106 R H  -59.881  -49.670  178.801
 3qou A   107 A H  -53.590  -42.312  173.149
 3qou A   108 L H  -57.646  -51.312 -175.438
 3qou A   109 L H  -69.921  -37.566 -169.003

 1cja A    18 P L  -72.557  165.711 -175.228
 1cja A    19 S L  -58.718  149.447  179.672
 1cja A    20 S L  -84.985   -0.069  175.774
 1cja A    21 A L  -75.913  127.009  179.270
 1cja A    22 I E  -97.269  111.927 -178.667
 1cja A    23 N L  -84.484  108.563 -172.917
 1cja A    24 S H  -67.633  -16.308 -177.567
 1cja A    25 H H  -73.830  -19.994 -175.182
 1cja A    26 L H -103.463    5.741  176.997

 3h2y A   110 P L  -54.996  146.434 -176.583
 3h2y A   111 K L  -59.432  -33.107 -176.794
 3h2y A   112 S L  -65.014  -26.364 -176.110
 3h2y A   113 V L  -80.162  127.582 -177.811
 3h2y A   114 K L  -85.417  130.037 -176.574
 3h2y A   115 H H  -66.364  -31.698  177.356
 3h2y A   116 D H  -61.898  -41.040  179.431
 3h2y A   117 K H  -73.620  -32.328  173.384
 3h2y A   118 V H  -61.692  -45.798  178.795

 1t3u A    76 E H  -63.662  -37.150  179.277
 1t3u A    77 S H  -66.890  -42.000 -179.786
 1t3u A    78 S H  -69.459  -33.641  176.519
 1t3u A    79 S H  -65.199  -47.405  177.919
 1t3u A    80 T H  -60.973  -44.826 -179.147
 1t3u A    81 R H  -60.029  -42.307  179.793
 1t3u A    82 E H  -65.148  -41.954  179.527
 1t3u A    83 R H  -64.110  -43.429  178.850
 1t3u A    84 V H  -64.962  -39.883  177.317

 3lsz A   142 A H  -61.740  -40.314  177.593
 3lsz A   143 A H  -63.239  -41.311  177.003
 3lsz A   144 E H  -64.997  -33.805  177.866
 3lsz A   145 R H  -64.965  -29.155 -174.350
 3lsz A   146 L L  -88.701   -5.029 -174.100
 3lsz A   147 R H  -59.013  -53.120 -174.516
 3lsz A   148 R H  -68.662  -50.712  176.968
 3lsz A   149 P H  -49.772  -48.872 -175.185
 3lsz A   150 L H  -70.763  -35.818  176.092

 1nlf A    79 P L  -70.758  150.996 -177.125
 1nlf A    80 P H  -55.002  -38.347 -177.943
 1nlf A    81 T H  -61.535  -43.454  177.251
 1nlf A    82 A H  -65.712  -36.876  177.145
 1nlf A    83 I H  -62.585  -40.982  178.283
 1nlf A    84 H H  -61.324  -43.688  178.958
 1nlf A    85 H H  -62.285  -41.031  179.973
 1nlf A    86 R H  -64.939  -41.302  178.801
 1nlf A    87 L H  -64.993  -39.792  178.159

 1qd1 A   316 P H  -53.596  -41.990 -173.030
 1qd1 A   317 K H  -69.260  -15.342 -175.135
 1qd1 A   318 E H -111.162   -9.436 -170.310
 1qd1 A   319 R H -120.007  -26.488 -177.375
 1qd1 A   320 I E  -88.548  123.203 -173.258
 1qd1 A   321 I H  -57.722  -45.019 -176.357
 1qd1 A   322 E H  -62.074  -25.060 -177.956
 1qd1 A   323 Y H  -88.698  -15.192 -179.446
 1qd1 A   324 L H  -93.354  -36.241 -178.839

 2vxg A   116 P L  -71.633  -21.379 -175.660
 2vxg A   117 K L  -94.363   -3.625 -178.652
 2vxg A   118 N L  -61.369  145.962 -175.075
 2vxg A   119 S L  -64.249  -25.092 -177.140
 2vxg A   120 Q L  -97.880   16.335 -178.213
 2vxg A   121 F H  -55.001  -57.614 -175.061
 2vxg A   122 S H  -71.799  -29.339  179.077
 2vxg A   123 N H  -65.758  -40.216  178.165
 2vxg A   124 V H  -70.082  -36.267  175.968

 3bpz A     7 S H  -75.480  -31.206  174.963
 3bpz A     8 R H  -73.232  -39.331  175.567
 3bpz A     9 R H  -65.728  -36.285  176.040
 3bpz A    10 Q H  -60.351  -46.479  176.713
 3bpz A    11 Y H  -57.716  -50.775 -176.158
 3bpz A    12 Q H  -60.995  -46.458 -176.110
 3bpz A    13 E H  -69.721  -38.488  177.719
 3bpz A    14 K H  -65.175  -42.600  179.631
 3bpz A    15 Y H  -64.102  -38.221  174.870

 3fnc A    49 N L  -75.031  152.272 -165.557
 3fnc A    50 V H  -61.184  -42.972 -179.551
 3fnc A    51 E H  -59.345  -48.494 -179.443
 3fnc A    52 T H  -65.335  -37.997 -179.992
 3fnc A    53 L H  -63.951  -36.912  174.534
 3fnc A    54 H H  -58.387  -45.431  178.756
 3fnc A    55 N H  -65.073  -39.645 -176.960
 3fnc A    56 R H  -71.536  -40.166 -178.806
 3fnc A    57 I H  -66.828  -39.739  179.181

 2xzo A   142 D L -110.517  105.161 -173.079
 2xzo A   143 E L  -81.108   -6.847  179.973
 2xzo A   144 T L -101.306    1.441  178.897
 2xzo A   145 S L  -68.275  -27.481  171.536
 2xzo A   146 V E -139.253  163.154  175.528
 2xzo A   147 S L  -62.674  157.558  177.032
 2xzo A   148 G H  -59.555  -40.186  179.660
 2xzo A   149 Y H  -62.417  -53.688 -178.786
 2xzo A   150 I H  -62.677  -37.200  174.141

 3gqb A   540 L L  -79.250    7.314  173.588
 3gqb A   541 Q L -105.456   -5.467 -177.205
 3gqb A   542 L L  -57.339  125.255 -176.605
 3gqb A   543 P L  -62.897  -19.888 -175.235
 3gqb A   544 V L  -75.127   -5.579  169.784
 3gqb A   545 L H  -64.461  -30.978  178.307
 3gqb A   546 E H  -74.849  -26.757  175.517
 3gqb A   547 R H  -62.304  -42.697  175.444
 3gqb A   548 I H  -70.570  -49.026 -176.163

 3b98 A   210 I H  -62.281  -47.192 -177.438
 3b98 A   211 A H  -64.058  -44.514  179.985
 3b98 A   212 S H  -63.468  -41.689  177.502
 3b98 A   213 A H  -61.757  -44.305  179.531
 3b98 A   214 A H  -63.807  -40.404 -178.378
 3b98 A   215 R H  -63.906  -43.831 -179.396
 3b98 A   216 E H  -63.654  -43.699  178.232
 3b98 A   217 K H  -61.024  -46.871 -177.109
 3b98 A   218 L H  -67.937  -35.716  178.589

 3d5l A   177 P L  -67.738  166.580 -175.384
 3d5l A   178 E H  -45.476  -62.673 -170.920
 3d5l A   179 R H  -61.154  -48.901 -179.679
 3d5l A   180 R H  -65.142  -35.980 -176.452
 3d5l A   181 R H  -64.553  -44.177 -179.338
 3d5l A   182 E H  -70.735  -43.448 -177.723
 3d5l A   183 Q H  -61.617  -38.385  179.506
 3d5l A   184 K H  -63.614  -34.988  179.835
 3d5l A   185 V H  -73.709  -42.514  177.586

 1bkb A   102 P E  -68.199  148.503 -174.244
 1bkb A   103 M H  -62.709  -28.806  179.652
 1bkb A   104 K H  -67.471  -17.253  177.330
 1bkb A   105 Y H  -99.131   32.292  177.210
 1bkb A   106 V E -119.173  126.763  174.866
 1bkb A   107 E L  -50.828  126.563 -175.144
 1bkb A   108 E H  -49.302  -44.047 -176.506
 1bkb A   109 E H  -64.998  -26.292 -176.248
 1bkb A   110 A H  -85.014  -20.499 -172.305

 1l1s A    51 R L  -62.689  -40.851 -176.471
 1l1s A    52 D L  -89.038   11.879  177.950
 1l1s A    53 S L  -65.389  141.796  175.504
 1l1s A    54 E L  -71.385   -8.694  179.368
 1l1s A    55 Y L -104.979   10.119 -177.431
 1l1s A    56 S H  -56.925  -37.364  179.784
 1l1s A    57 G H  -61.865  -46.073 -178.574
 1l1s A    58 D H  -69.668  -39.158 -179.763
 1l1s A    59 V H  -65.576  -45.440  179.108

 2xhe B   100 L H  -65.307  -40.982  179.551
 2xhe B   101 G H  -62.966  -42.449 -179.929
 2xhe B   102 N H  -64.999  -37.360  176.917
 2xhe B   103 K H  -64.768  -45.126  179.025
 2xhe B   104 I H  -62.991  -44.140  178.595
 2xhe B   105 R H  -61.845  -41.615  178.999
 2xhe B   106 A H  -65.623  -41.690 -179.282
 2xhe B   107 D H  -67.688  -40.182  178.235
 2xhe B   108 L H  -65.070  -44.977  178.826

 2h8n A    39 Q H  -64.214  -40.390  179.499
 2h8n A    40 K H  -62.300  -44.277 -173.700
 2h8n A    41 Q H  -69.129  -39.404  178.790
 2h8n A    42 Q H  -61.200  -38.448  176.269
 2h8n A    43 I H  -65.639  -46.410  179.617
 2h8n A    44 Q H  -59.622  -34.335  174.936
 2h8n A    45 R H  -62.965  -44.810  177.178
 2h8n A    46 Q H  -64.228  -32.852  177.718
 2h8n A    47 I H  -67.557  -46.031  177.525

 1u7l A   122 K L  -57.430  136.241 -176.548
 1u7l A   123 L L  -76.064   -7.790  176.408
 1u7l A   124 D L  -78.638   -1.935  171.790
 1u7l A   125 K L  -90.006  147.268  177.257
 1u7l A   126 S E  -67.294  158.513  175.955
 1u7l A   127 I H  -54.317  -43.318  175.996
 1u7l A   128 K H  -56.103  -48.578 -179.048
 1u7l A   129 D H  -65.174  -38.743 -179.768
 1u7l A   130 L H  -65.180  -39.015  175.446

 3s5r A   116 E L  -65.096  -25.671 -179.400
 3s5r A   117 G L  -93.895   12.555  179.020
 3s5r A   118 G L  -67.482  143.878 -178.471
 3s5r A   119 A L  -82.567  -21.825 -178.111
 3s5r A   120 L L  -95.122   -3.552 -174.378
 3s5r A   121 R H  -62.637  -50.983 -177.047
 3s5r A   122 E H  -69.868  -36.358 -177.725
 3s5r A   123 K H  -71.480  -30.069  179.962
 3s5r A   124 M H  -63.326  -35.024 -172.602

 1izc A    28 L H  -58.543  -34.472  176.602
 1izc A    29 R H  -49.847  -58.070 -178.283
 1izc A    30 Q H  -67.610  -35.225  178.420
 1izc A    31 A H  -57.066  -42.950  178.858
 1izc A    32 L H  -69.098  -41.016  178.007
 1izc A    33 K H  -61.741  -38.761  178.434
 1izc A    34 D H  -69.946  -36.579  177.402
 1izc A    35 A H  -64.996  -37.919  178.013
 1izc A    36 M H  -70.002  -39.169  176.206

 3okp A   184 D H  -65.223  -40.500 -179.689
 3okp A   185 K H  -64.969  -48.292  179.413
 3okp A   186 S H  -61.629  -43.138 -179.295
 3okp A   187 A H  -63.669  -44.780 -179.971
 3okp A   188 T H  -59.431  -45.006  179.161
 3okp A   189 R H  -62.204  -43.562  178.244
 3okp A   190 K H  -61.003  -37.222  177.392
 3okp A   191 K H  -64.968  -28.750  179.109
 3okp A   192 L L  -84.992   -4.994 -177.689

 3h9d A    89 P L  -71.230  138.495 -175.258
 3h9d A    90 S L  -65.031  -20.002 -175.509
 3h9d A    91 S L  -77.959  -19.977 -179.788
 3h9d A    92 A L  -65.206  149.154  176.256
 3h9d A    93 Q E  -89.123  134.834 -176.846
 3h9d A    94 M H  -58.693  -35.124  179.705
 3h9d A    95 A H  -64.975  -33.861  177.997
 3h9d A    96 D H  -72.382  -41.642  177.079
 3h9d A    97 I H  -64.687  -40.433  177.447

 1v33 A    40 K L -114.332  127.856 -178.463
 1v33 A    41 V H  -64.421  -23.505  179.220
 1v33 A    42 K H  -67.936  -18.110 -176.571
 1v33 A    43 D H  -78.924   -8.120  171.084
 1v33 A    44 I L  -69.071  123.212 -174.551
 1v33 A    45 P L  -53.698  139.555 -173.841
 1v33 A    46 D H  -62.580  -34.558 -178.071
 1v33 A    47 F H  -67.680  -13.110  170.161
 1v33 A    48 I H  -91.393  -49.039 -175.181

 1kyq A   199 K H  -69.948  -37.527  178.117
 1kyq A   200 L H  -68.569  -35.444  174.389
 1kyq A   201 G H  -65.396  -47.616  179.868
 1kyq A   202 E H  -65.996  -35.619  177.196
 1kyq A   203 L H  -65.057  -46.008  178.723
 1kyq A   204 R H  -63.145  -38.631  178.295
 1kyq A   205 R H  -62.989  -47.098 -179.611
 1kyq A   206 G H  -64.235  -41.328  176.940
 1kyq A   207 I H  -56.946  -43.529 -179.627

 3ig2 A     5 K H  -68.637  -29.938  179.620
 3ig2 A     6 S H  -62.095  -46.136 -175.721
 3ig2 A     7 N H  -61.938  -46.143  179.071
 3ig2 A     8 K H  -61.811  -49.746 -177.986
 3ig2 A     9 L H  -64.867  -34.577  176.336
 3ig2 A    10 Q H  -57.930  -48.311  179.075
 3ig2 A    11 N H  -64.480  -39.950 -179.254
 3ig2 A    12 L H  -64.190  -43.345  179.340
 3ig2 A    13 V H  -69.652  -41.078  176.404

 3ka7 A   167 S H  -65.074  -17.775  177.359
 3ka7 A   168 D H  -94.639    7.079 -179.401
 3ka7 A   169 E H -115.597    0.658 -177.234
 3ka7 A   170 V L -123.088  131.909  177.171
 3ka7 A   171 P E  -65.320  129.618 -175.574
 3ka7 A   172 V H  -58.263  -30.955  179.347
 3ka7 A   173 E H  -63.792  -41.470  177.167
 3ka7 A   174 E H  -63.875  -37.976  179.317
 3ka7 A   175 V H  -61.991  -45.110 -177.194

 2pt5 A   122 P L  -54.596  131.521 -173.459
 2pt5 A   123 L H  -60.470  -46.475 -172.349
 2pt5 A   124 D H  -64.463  -17.116 -177.612
 2pt5 A   125 E H  -68.237  -31.554 -167.491
 2pt5 A   126 I L -126.915  -10.135 -174.169
 2pt5 A   127 K H  -64.912  -50.838 -178.979
 2pt5 A   128 N H  -65.346  -35.722  178.306
 2pt5 A   129 L H  -65.004  -44.995  176.123
 2pt5 A   130 F H  -55.009  -51.073 -176.104

 2xdj A    21 L H  -67.707  -42.214  176.966
 2xdj A    22 L H  -56.004  -47.629 -178.411
 2xdj A    23 T H  -60.712  -39.508  179.206
 2xdj A    24 Q H  -67.526  -44.666 -178.842
 2xdj A    25 L H  -64.789  -42.474  169.856
 2xdj A    26 Q H  -50.277  -44.777 -173.894
 2xdj A    27 Q H  -73.428  -40.100  174.869
 2xdj A    28 Q H  -63.164  -39.364  176.134
 2xdj A    29 L H  -58.533  -44.561  178.202

 3l7i A   524 Y H  -64.177  -40.014  178.576
 3l7i A   525 L H  -66.358  -37.199 -179.989
 3l7i A   526 D H  -62.662  -42.144  177.243
 3l7i A   527 E H  -55.658  -50.319 -178.070
 3l7i A   528 I H  -60.169  -45.830 -177.062
 3l7i A   529 R H  -65.034  -44.549 -175.678
 3l7i A   530 T H  -74.791  -22.586  172.386
 3l7i A   531 H H  -68.326  -39.645  175.711
 3l7i A   532 L L  -81.527   -5.008  179.047

 3hfh A   132 D H  -64.617  -34.840 -177.666
 3hfh A   133 S H  -74.836  -14.473  179.509
 3hfh A   134 K H -101.823  -37.810  177.196
 3hfh A   135 T H  -67.146  -42.527  175.169
 3hfh A   136 R L  -75.104  -29.718  178.710
 3hfh A   137 G H  -63.117  -56.385  177.909
 3hfh A   138 E H  -65.220  -24.951  177.387
 3hfh A   139 K H  -65.066  -47.152  178.966
 3hfh A   140 I H  -60.236  -43.708  178.732

 1b7y B   490 A H  -56.368  -45.368 -177.922
 1b7y B   491 P H  -61.808  -49.128  178.247
 1b7y B   492 Y H  -56.174  -43.958 -178.272
 1b7y B   493 R H  -60.938  -44.604 -178.017
 1b7y B   494 K H  -58.827  -45.163  178.895
 1b7y B   495 E H  -59.539  -45.402 -178.361
 1b7y B   496 Q H  -66.116  -37.016  176.944
 1b7y B   497 R H  -60.104  -46.344  176.123
 1b7y B   498 L H  -65.059  -46.147  177.638

 2fge A   445 P H  -49.436  -47.563 -176.511
 2fge A   446 L H  -65.605  -43.838  176.551
 2fge A   447 K H  -58.576  -40.963 -179.761
 2fge A   448 A H  -65.107  -41.110  177.422
 2fge A   449 L H  -61.468  -48.689 -179.354
 2fge A   450 K H  -56.581  -45.235  179.511
 2fge A   451 T H  -62.114  -45.437  179.283
 2fge A   452 R H  -56.812  -41.489  179.460
 2fge A   453 I H  -65.078  -41.460  179.028

 3kkc A   117 L H  -56.504  -40.383 -176.952
 3kkc A   118 E H  -63.384  -25.051 -169.015
 3kkc A   119 H H  -96.871  -35.503 -165.367
 3kkc A   120 D H -116.068  -27.769 -172.506
 3kkc A   121 V L -104.957  -49.451 -169.661
 3kkc A   122 Y H  -62.327  -45.251 -175.639
 3kkc A   123 P H  -53.160  -42.754 -178.579
 3kkc A   124 R H  -80.453  -38.713  177.030
 3kkc A   125 L H  -55.699  -44.774 -179.215

 1q33 A   187 E H  -71.775  -30.210  176.225
 1q33 A   188 K H  -63.501  -35.129  176.082
 1q33 A   189 R H  -68.716  -39.999  176.197
 1q33 A   190 E H  -63.033  -37.768  175.683
 1q33 A   191 I H  -68.210  -45.160 -178.608
 1q33 A   192 E H  -62.660  -33.372  176.631
 1q33 A   193 E H  -67.691  -45.925  179.673
 1q33 A   194 K H  -64.982  -40.499 -177.484
 1q33 A   195 L H  -76.889  -30.906  173.328

 3rtx A    25 K H  -42.400  -41.928 -179.986
 3rtx A    26 L H  -58.272  -50.350 -177.475
 3rtx A    27 G H  -68.764  -31.256  177.734
 3rtx A    28 E H  -64.682  -48.214  179.514
 3rtx A    29 V H  -60.041  -49.168 -178.373
 3rtx A    30 Q H  -62.503  -45.912 -177.634
 3rtx A    31 Q H  -63.115  -42.477  179.318
 3rtx A    32 K H  -60.058  -43.761  179.579
 3rtx A    33 C H  -64.775  -44.185  179.103

 2bcq A   199 S L  -77.152   -1.144  175.021
 2bcq A   200 H L  -74.995  -18.209 -170.705
 2bcq A   201 R L  -74.286  131.543  169.378
 2bcq A   202 G L   62.307   51.955  179.820
 2bcq A   203 I L -118.240   -7.957 -177.449
 2bcq A   204 F H  -61.107  -49.945 -178.509
 2bcq A   205 S H  -54.942  -47.734 -179.151
 2bcq A   206 R H  -66.586  -46.183 -178.327
 2bcq A   207 L H  -61.560  -46.670 -174.004

 3kyh C    24 V H  -61.730  -29.989  175.150
 3kyh C    25 T H  -70.002  -44.972 -177.217
 3kyh C    26 Q H  -62.084  -37.733  176.427
 3kyh C    27 D H  -57.027  -44.875  179.750
 3kyh C    28 L H  -66.057  -41.848  179.414
 3kyh C    29 K H  -53.846  -43.942 -178.746
 3kyh C    30 M H  -64.984  -39.817  176.195
 3kyh C    31 M H  -59.778  -44.264 -178.074
 3kyh C    32 V H  -66.515  -36.257 -179.285

 2pt7 A   298 K L  -62.754  134.995  179.516
 2pt7 A   299 F H  -51.458  -44.230 -178.019
 2pt7 A   300 E H  -63.248  -33.650  178.204
 2pt7 A   301 S H  -68.540  -39.766  175.427
 2pt7 A   302 L H  -61.336  -45.110  178.733
 2pt7 A   303 I H  -57.461  -53.505 -176.615
 2pt7 A   304 E H  -63.528  -33.580  178.004
 2pt7 A   305 G H  -59.656  -48.044 -178.733
 2pt7 A   306 F H  -68.268  -37.073 -175.841

 3h6g A   150 G H  -57.946  -43.642  179.720
 3h6g A   151 L H  -59.225  -41.305  175.592
 3h6g A   152 I H  -55.918  -39.502 -175.577
 3h6g A   153 R H  -65.815  -27.157 -172.625
 3h6g A   154 L L -116.543   23.639 -179.469
 3h6g A   155 Q H  -55.970  -47.666 -179.782
 3h6g A   156 E H  -59.504  -33.034 -179.852
 3h6g A   157 L H  -72.743  -45.747 -173.963
 3h6g A   158 I H  -73.064  -13.386  179.164

 3k62 A   226 L H  -61.611  -41.816 -179.650
 3k62 A   227 R H  -63.342  -43.411 -178.293
 3k62 A   228 E H  -65.367  -37.545  177.705
 3k62 A   229 R H  -64.023  -46.158  179.163
 3k62 A   230 A H  -63.570  -40.846  177.106
 3k62 A   231 L H  -62.045  -45.573 -178.850
 3k62 A   232 Q H  -59.732  -43.655 -179.253
 3k62 A   233 R H  -64.565  -44.329 -179.471
 3k62 A   234 L H  -65.254  -43.979 -175.415

 1u7n A   271 A H  -63.835  -44.693  178.626
 1u7n A   272 L H  -63.720  -44.385  179.780
 1u7n A   273 H H  -61.359  -46.079 -179.745
 1u7n A   274 G H  -63.783  -40.807  177.371
 1u7n A   275 M H  -61.818  -44.239  176.839
 1u7n A   276 K H  -58.819  -46.034 -178.385
 1u7n A   277 D H  -59.480  -43.947 -177.561
 1u7n A   278 E H  -60.917  -34.990 -173.862
 1u7n A   279 M L  -96.834    2.748 -179.262

 3jui A   156 Q H  -66.923  -36.586  175.010
 3jui A   157 Q H  -70.083  -34.241  175.207
 3jui A   158 L H  -64.326  -33.649  178.685
 3jui A   159 R L  -71.034   -6.342  175.581
 3jui A   160 K L  -95.456   14.838  173.241
 3jui A   161 N L  -71.833  129.438 -171.139
 3jui A   162 Q H  -68.753  -47.334  179.838
 3jui A   163 Q H  -63.643  -35.012  177.531
 3jui A   164 L H  -64.972  -49.255 -179.388

 2eab A   300 V H  -64.811  -44.265  177.742
 2eab A   301 N H  -58.983  -43.228  178.687
 2eab A   302 T H  -62.457  -44.494  179.144
 2eab A   303 R H  -56.349  -51.073 -177.712
 2eab A   304 V H  -65.127  -39.566  177.705
 2eab A   305 A H  -59.091  -41.534 -178.940
 2eab A   306 K H  -65.923  -38.017  177.662
 2eab A   307 V H  -58.842  -48.955 -178.284
 2eab A   308 V H  -67.526  -40.834 -179.185

 3crv A   533 E H  -66.038  -24.872 -179.251
 3crv A   534 S L  -55.956  142.265 -177.316
 3crv A   535 L H  -59.347  -29.739  176.824
 3crv A   536 Y H  -52.662  -49.245 -175.973
 3crv A   537 W H  -75.525  -36.413  178.918
 3crv A   538 K H  -62.363  -42.253 -179.476
 3crv A   539 K H  -70.190  -50.520 -173.915
 3crv A   540 N H  -71.560  -28.008  178.374
 3crv A   541 L L  -97.405    8.658  170.784

 1v4a A    24 A L  -80.697  154.995 -175.835
 1v4a A    25 E H  -64.976  -18.029 -179.866
 1v4a A    26 E H  -88.504  -16.785  179.381
 1v4a A    27 S H  -97.153    3.387 -178.172
 1v4a A    28 L L -104.996  134.113  172.268
 1v4a A    29 S L  -75.325  165.232  175.696
 1v4a A    30 A H  -58.013  -34.031  179.739
 1v4a A    31 Q H  -72.349  -45.927  179.015
 1v4a A    32 A H  -55.693  -40.245 -179.310

 1ug3 A   207 P H  -54.992  -35.025 -178.682
 1ug3 A   208 S H  -64.227  -39.945  179.047
 1ug3 A   209 E H  -75.514  -36.590  177.610
 1ug3 A   210 E H  -66.714  -33.317  176.211
 1ug3 A   211 L H  -56.123  -47.046  178.235
 1ug3 A   212 N H  -57.475  -44.956 -176.518
 1ug3 A   213 R H  -64.862  -41.190 -175.290
 1ug3 A   214 Q H  -74.167  -36.436  178.139
 1ug3 A   215 L H  -68.847  -38.986  175.613

 3e3v A   134 S L  -64.809  157.839 -179.698
 3e3v A   135 Y H  -57.386  -31.290  177.991
 3e3v A   136 R H  -70.288  -54.129 -177.321
 3e3v A   137 N H  -63.708  -35.582 -179.202
 3e3v A   138 K H  -64.839  -48.673 -179.824
 3e3v A   139 Q H  -64.310  -35.401  178.577
 3e3v A   140 N H  -61.798  -45.873 -179.296
 3e3v A   141 K H  -66.630  -39.722  178.453
 3e3v A   142 I H  -65.172  -44.992  177.231

 3op0 A   240 V H  -60.848  -47.879  179.633
 3op0 A   241 Q H  -61.439  -35.220  178.470
 3op0 A   242 E H  -66.444  -49.772 -172.969
 3op0 A   243 R H  -65.669  -34.992 -174.265
 3op0 A   244 L L  -81.526   -3.963  177.878
 3op0 A   245 Q L  -58.881  -44.828  178.699
 3op0 A   246 A H  -65.158  -32.547 -173.785
 3op0 A   247 C H  -87.432    6.307  178.874
 3op0 A   248 R H  -63.758  -20.240  174.358

 3eco A    16 M H  -66.536  -37.920  175.820
 3eco A    17 K H  -68.083  -38.701  178.284
 3eco A    18 Q H  -66.207  -39.534  178.756
 3eco A    19 K H  -69.982  -43.438  179.207
 3eco A    20 A H  -62.023  -43.604  177.842
 3eco A    21 D H  -65.111  -39.988  175.111
 3eco A    22 Q H  -56.408  -39.933  178.020
 3eco A    23 K H  -67.923  -43.880 -177.721
 3eco A    24 L H  -64.636  -28.718  178.606

 2jj7 A    79 P H  -61.897  -37.228 -176.656
 2jj7 A    80 I H  -70.013  -45.034  176.415
 2jj7 A    81 N H  -68.567  -34.385  178.433
 2jj7 A    82 A H  -65.296  -46.122  177.896
 2jj7 A    83 L H  -67.060  -37.433  176.836
 2jj7 A    84 R H  -55.000  -53.573 -179.077
 2jj7 A    85 E H  -67.346  -40.066  173.132
 2jj7 A    86 Y H  -51.650  -53.701 -176.287
 2jj7 A    87 L H  -67.601  -37.275 -179.367

 2vnu D   628 L H  -62.254  -24.112  173.092
 2vnu D   629 T H  -52.135  -38.187 -178.141
 2vnu D   630 H H  -95.360   14.256  173.832
 2vnu D   631 R H -116.937  -12.260  173.875
 2vnu D   632 D L  -89.012  118.052 -175.747
 2vnu D   633 K H  -63.789  -31.295 -179.590
 2vnu D   634 N H  -67.672  -45.701  177.736
 2vnu D   635 K H  -67.406  -40.353  179.170
 2vnu D   636 M H  -65.598  -38.559  176.739

 2pdo A    33 P H  -67.340  -29.637  178.536
 2pdo A    34 E H  -69.212  -46.012  178.685
 2pdo A    35 M H  -68.099  -35.666 -179.142
 2pdo A    36 D H  -65.680  -44.020  176.101
 2pdo A    37 I H  -65.569  -42.399  178.189
 2pdo A    38 E H  -63.533  -38.211  175.891
 2pdo A    39 R H  -63.820  -41.920  177.754
 2pdo A    40 K H  -65.600  -39.933 -179.376
 2pdo A    41 M H  -66.707  -38.647 -179.965

 2xgj A   593 Y H  -64.360  -39.676 -179.386
 2xgj A   594 R H  -66.861  -32.332  173.557
 2xgj A   595 E H  -65.591  -43.259  177.069
 2xgj A   596 D H  -59.278  -43.273  176.522
 2xgj A   597 V H  -61.625  -40.935  177.499
 2xgj A   598 R H  -60.963  -42.914 -178.463
 2xgj A   599 Q H  -60.505  -35.881  177.027
 2xgj A   600 V H  -72.081  -51.115 -177.383
 2xgj A   601 V H  -57.371  -39.592 -173.350

 2ct9 A    58 A H  -58.367  -39.948 -175.993
 2ct9 A    59 I L  -67.590  -20.491 -177.511
 2ct9 A    60 N L  -68.478  140.574 -177.932
 2ct9 A    61 P L  -54.171  -34.951 -179.859
 2ct9 A    62 L L -104.886   17.567 -177.439
 2ct9 A    63 G H  -57.466  -44.744 -176.553
 2ct9 A    64 D H  -58.601  -46.482 -177.953
 2ct9 A    65 R H  -69.055  -39.486  176.670
 2ct9 A    66 I H  -63.333  -39.964  174.962

 3crj A   130 N H  -57.072  -48.671 -178.854
 3crj A   131 D H  -61.464  -38.625 -177.330
 3crj A   132 E H  -67.376  -38.161  178.437
 3crj A   133 Y H  -63.555  -48.889  178.314
 3crj A   134 V H  -64.607  -40.940  174.393
 3crj A   135 R H  -55.105  -47.110 -179.954
 3crj A   136 Y H  -59.978  -50.226 -172.989
 3crj A   137 M H  -66.845  -37.629  178.611
 3crj A   138 L H  -68.869  -48.379 -179.524

 3ne7 A    46 S L  -61.971  149.535 -178.709
 3ne7 A    47 K H  -57.431  -43.003 -177.129
 3ne7 A    48 E H  -64.979  -43.573 -177.081
 3ne7 A    49 K H  -69.044  -43.686 -179.522
 3ne7 A    50 L H  -64.893  -38.465  177.662
 3ne7 A    51 L H  -64.005  -43.587  176.852
 3ne7 A    52 N H  -58.753  -41.366  178.096
 3ne7 A    53 E H  -67.080  -42.873  178.944
 3ne7 A    54 I H  -61.283  -41.958  178.494

 2pd2 A    46 K L  -60.812  -29.978 -177.991
 2pd2 A    47 D L  -96.093   13.400 -179.970
 2pd2 A    48 S L  -61.469  143.221  177.869
 2pd2 A    49 D L  -73.582  -14.877 -179.096
 2pd2 A    50 T L -107.235   13.534 -178.647
 2pd2 A    51 R H  -54.745  -47.420 -177.252
 2pd2 A    52 S H  -58.152  -41.806  178.864
 2pd2 A    53 I H  -65.540  -43.725  179.287
 2pd2 A    54 I H  -62.072  -41.399  178.770

 1q77 A    66 S H  -63.979  -41.028  177.668
 1q77 A    67 K H  -58.522  -43.085 -177.155
 1q77 A    68 K H  -69.827  -38.426  176.739
 1q77 A    69 R H  -60.024  -44.732 -179.141
 1q77 A    70 I H  -68.151  -45.765 -176.504
 1q77 A    71 E H  -66.558  -34.148  176.550
 1q77 A    72 R H  -63.273  -47.208  178.590
 1q77 A    73 R H  -61.176  -39.987  177.068
 1q77 A    74 L H  -61.205  -46.419 -179.169

 3hme A    13 P H  -58.254  -37.336  179.787
 3hme A    14 I H  -64.957  -44.118  179.635
 3hme A    15 Q H  -64.099  -39.719  178.984
 3hme A    16 Q H  -65.020  -40.168  178.919
 3hme A    17 L H  -64.839  -46.625 -177.842
 3hme A    18 L H  -69.270  -34.887  174.675
 3hme A    19 E H  -63.333  -40.249  174.268
 3hme A    20 H H  -59.505  -50.036  176.316
 3hme A    21 F H  -56.158  -46.153 -177.008

 3cbu A   102 T H  -66.513  -50.464  176.011
 3cbu A   103 A H  -68.343  -25.729 -178.174
 3cbu A   104 R H  -55.940  -32.349 -177.527
 3cbu A   105 E L  -65.696  -14.376 -175.867
 3cbu A   106 L L -103.474  -10.509 -171.591
 3cbu A   107 Y H  -56.827  -38.869 -177.596
 3cbu A   108 P H  -48.937  -46.938 -177.959
 3cbu A   109 E H  -83.118  -40.875 -171.726
 3cbu A   110 A H  -65.322  -40.608 -166.010

 3hsi A   218 N H  -65.432  -37.529 -179.520
 3hsi A   219 I H  -64.801  -46.060 -178.879
 3hsi A   220 R H  -61.858  -44.988  177.515
 3hsi A   221 A H  -64.961  -39.568  177.217
 3hsi A   222 Y H  -60.655  -48.105 -179.747
 3hsi A   223 R H  -58.399  -48.629 -176.920
 3hsi A   224 K H  -61.124  -43.001 -179.138
 3hsi A   225 D H  -66.003  -47.187 -178.509
 3hsi A   226 L H  -63.052  -39.583 -178.041

 2gza A   310 P L  -66.975  151.148 -172.563
 2gza A   311 Y H  -53.130  -38.427 -179.114
 2gza A   312 E H  -60.541  -45.361 -179.275
 2gza A   313 I H  -66.550  -37.221  177.293
 2gza A   314 I H  -60.514  -48.341  177.916
 2gza A   315 R H  -65.003  -35.286  177.314
 2gza A   316 R H  -63.843  -42.121  178.061
 2gza A   317 L H  -64.996  -39.978  179.850
 2gza A   318 L H  -61.121  -44.497  178.477

 1lm7 A    38 V H  -67.339  -46.321  174.978
 1lm7 A    39 G H  -66.075  -17.427  173.478
 1lm7 A    40 E H  -83.007  -25.043  178.842
 1lm7 A    41 R H  -78.534  -35.749 -177.207
 1lm7 A    42 I L -111.296   27.126 -176.673
 1lm7 A    43 K H  -56.651  -39.989 -174.892
 1lm7 A    44 D H  -61.121  -29.304  179.275
 1lm7 A    45 F H  -80.465  -43.981 -171.806
 1lm7 A    46 L H  -64.955  -45.451 -173.740

 2j69 A   597 A H  -61.676  -42.510  178.162
 2j69 A   598 K H  -61.084  -49.019 -176.119
 2j69 A   599 K H  -65.103  -34.427  179.153
 2j69 A   600 E H  -74.704  -42.177  179.052
 2j69 A   601 L H  -57.081  -50.414 -174.940
 2j69 A   602 V H  -68.488  -14.954  178.171
 2j69 A   603 K H  -69.785  -25.385 -173.040
 2j69 A   604 H H -119.114    1.765  179.849
 2j69 A   605 L H  -58.743  -52.839 -177.188

 1esc A   150 G H  -55.422  -31.572  179.917
 1esc A   151 K H  -50.986  -44.617 -179.009
 1esc A   152 Q H  -86.209  -30.152  173.357
 1esc A   153 W H  -53.986  -42.628  179.846
 1esc A   154 L H  -64.239  -42.174  179.240
 1esc A   155 D H  -59.756  -40.093  177.570
 1esc A   156 D H  -66.963  -41.868 -177.201
 1esc A   157 Q H  -67.761  -40.290 -177.731
 1esc A   158 F H  -71.730  -28.402  173.003

 2z5k A   289 C H  -29.529  -50.515 -163.419
 2z5k A   290 K H  -46.878  -39.991 -170.098
 2z5k A   291 D H -103.323  -22.237 -173.953
 2z5k A   292 V H  -87.936  -17.830 -174.095
 2z5k A   293 L L -103.368  -11.683 -175.024
 2z5k A   294 V H  -49.096  -50.186 -170.841
 2z5k A   295 R H  -69.410  -16.693 -171.465
 2z5k A   296 H H -100.393   -5.738 -172.354
 2z5k A   297 L H  -62.235  -40.133 -178.793

 3i6i A   139 E H  -65.442  -41.006  178.045
 3i6i A   140 K H  -64.925  -36.278  174.639
 3i6i A   141 R H  -64.902  -40.799  177.590
 3i6i A   142 R H  -60.017  -41.542  175.916
 3i6i A   143 V H  -64.665  -42.585  177.954
 3i6i A   144 R H  -57.455  -47.349 -177.030
 3i6i A   145 Q H  -65.931  -40.984  179.307
 3i6i A   146 L H  -61.978  -47.076 -177.902
 3i6i A   147 V H  -62.565  -45.284 -179.096

 3g8q A   200 D L  -75.011  163.120 -176.975
 3g8q A   201 R H  -57.769  -37.695  177.869
 3g8q A   202 D H  -68.525  -42.593  178.604
 3g8q A   203 E H  -64.910  -38.756  179.645
 3g8q A   204 L H  -66.310  -43.960  176.304
 3g8q A   205 R H  -54.456  -46.360  177.287
 3g8q A   206 E H  -57.799  -46.765 -179.613
 3g8q A   207 R H  -60.334  -42.664  179.968
 3g8q A   208 I H  -57.604  -47.339 -169.665

 3m66 A    37 F H  -59.267  -48.670 -172.947
 3m66 A    38 E H  -79.700  -35.430 -171.494
 3m66 A    39 K H  -83.618  -42.588 -168.914
 3m66 A    40 D H -111.353  -43.682 -170.167
 3m66 A    41 I L  -82.227  -44.847 -168.646
 3m66 A    42 K H  -51.017  -47.445 -176.157
 3m66 A    43 Q H  -59.758  -37.396  178.181
 3m66 A    44 M H  -64.815  -44.030  179.868
 3m66 A    45 L H  -64.223  -37.084  178.318

 1yio A   132 T H  -63.337  -46.735 -179.924
 1yio A   133 Q H  -64.670  -36.496  177.541
 1yio A   134 D H  -64.431  -46.350 -178.839
 1yio A   135 Q H  -64.778  -43.290  179.822
 1yio A   136 L H  -65.009  -38.636  176.281
 1yio A   137 E H  -58.579  -48.040 -179.075
 1yio A   138 Q H  -65.774  -37.554 -178.637
 1yio A   139 L H  -64.977  -49.858 -173.590
 1yio A   140 F H  -76.816  -27.659  179.459

 1ez3 A    62 T H  -65.954  -35.476  176.783
 1ez3 A    63 A H  -63.002  -39.469  176.977
 1ez3 A    64 N H  -64.126  -36.299  176.641
 1ez3 A    65 K H  -62.608  -46.540  179.767
 1ez3 A    66 V H  -65.701  -43.200  177.892
 1ez3 A    67 R H  -59.221  -46.567 -178.197
 1ez3 A    68 S H  -62.077  -45.569 -176.402
 1ez3 A    69 K H  -67.153  -40.413  179.329
 1ez3 A    70 L H  -67.770  -36.815  175.471

 1zsq A    98 P H  -50.413  -43.438 -179.518
 1zsq A    99 E H  -68.475  -22.234  179.514
 1zsq A   100 G H  -71.653  -25.008  178.544
 1zsq A   101 R L   51.187   52.897  178.768
 1zsq A   102 T L -117.715  -25.140 -173.757
 1zsq A   103 R H  -57.934  -48.325 -178.684
 1zsq A   104 R H  -58.357  -51.234 -177.772
 1zsq A   105 S H  -58.051  -47.743 -179.038
 1zsq A   106 I H  -64.928  -44.118  178.962

 2y27 A   391 A H  -64.934  -40.246 -178.574
 2y27 A   392 I H  -65.241  -42.799 -179.402
 2y27 A   393 Q H  -63.174  -40.803  176.992
 2y27 A   394 V H  -62.908  -44.941  179.930
 2y27 A   395 A H  -62.057  -42.528 -179.612
 2y27 A   396 K H  -60.646  -48.949 -177.682
 2y27 A   397 Q H  -67.614  -44.664 -178.848
 2y27 A   398 A H  -64.416  -40.001  177.122
 2y27 A   399 L H  -60.486  -49.136  177.535

 3nmd A    51 Q H  -67.466  -45.911  178.499
 3nmd A    52 K H  -65.735  -34.993  175.882
 3nmd A    53 D H  -61.600  -42.181  179.421
 3nmd A    54 E H  -67.206  -41.425  176.317
 3nmd A    55 L H  -58.751  -44.023  179.827
 3nmd A    56 I H  -63.366  -34.793  175.497
 3nmd A    57 Q H  -68.518  -47.768  176.127
 3nmd A    58 M H  -54.564  -46.426 -177.661
 3nmd A    59 L H  -65.270  -44.728 -179.087

 2x0q A   495 P L  -50.032  141.940 -175.006
 2x0q A   496 E H  -50.571  -39.618 -170.172
 2x0q A   497 A H  -65.041  -24.300 -167.959
 2x0q A   498 Y H -117.084   10.662 -179.229
 2x0q A   499 K L  -65.511  -31.927 -175.378
 2x0q A   500 L L  -83.985    1.711 -173.725
 2x0q A   501 L H  -48.212  -44.875 -176.141
 2x0q A   502 T H  -57.381  -32.416 -179.160
 2x0q A   503 I H  -86.040  -58.178 -174.121

 2r4g A   145 N H  -59.867  -36.023 -177.484
 2r4g A   146 F H  -66.988  -38.746  174.632
 2r4g A   147 K H  -61.249  -45.105  177.470
 2r4g A   148 V H  -57.144  -46.353  178.007
 2r4g A   149 F H  -56.076  -50.877 -177.921
 2r4g A   150 L H  -57.100  -40.429 -176.681
 2r4g A   151 E H  -63.473  -28.121 -172.550
 2r4g A   152 K H  -88.691   -7.489 -176.631
 2r4g A   153 L H  -68.355  -29.556  176.462

 2v66 B    50 I H  -62.551  -35.629  178.133
 2v66 B    51 K H  -61.718  -39.363  179.400
 2v66 B    52 E H  -70.913  -36.110 -178.922
 2v66 B    53 Q H  -68.539  -43.564  171.421
 2v66 B    54 L H  -53.933  -38.261 -176.781
 2v66 B    55 H H  -71.077  -41.489  171.487
 2v66 B    56 K H  -63.031  -37.872 -178.534
 2v66 B    57 Y H  -61.591  -45.683  177.562
 2v66 B    58 V H  -59.750  -49.359  177.732

 1uqt A   237 A H  -64.983  -34.991 -178.271
 1uqt A   238 A H  -76.564  -14.999 -178.507
 1uqt A   239 G L  -65.048  152.736 -179.800
 1uqt A   240 P L  -62.478  141.309  171.927
 1uqt A   241 L L  -71.400  154.109  166.448
 1uqt A   242 P L  -50.028  147.779 -174.829
 1uqt A   243 P H  -49.911  -42.102 -177.913
 1uqt A   244 K H  -67.689  -36.774 -178.634
 1uqt A   245 L H  -80.006  -29.671  176.635

 2j69 A   381 I H  -64.621  -45.307  176.605
 2j69 A   382 R H  -53.722  -51.688 -175.332
 2j69 A   383 D H  -70.744  -38.150 -179.088
 2j69 A   384 E H  -65.773  -44.827  177.599
 2j69 A   385 F H  -68.399  -39.363  177.057
 2j69 A   386 Q H  -57.874  -47.510 -178.171
 2j69 A   387 K H  -64.103  -34.458  177.562
 2j69 A   388 E H  -67.849  -43.589  178.154
 2j69 A   389 I H  -62.485  -40.441  176.641

 1v98 A   125 P L  -58.266  153.222  178.292
 1v98 A   126 R H  -52.651  -42.793  179.949
 1v98 A   127 R H  -55.686  -46.109 -178.916
 1v98 A   128 V H  -64.345  -42.802 -179.113
 1v98 A   129 L H  -63.760  -42.135  177.932
 1v98 A   130 E H  -59.982  -45.948 -177.349
 1v98 A   131 E H  -67.329  -29.340  178.643
 1v98 A   132 R H  -70.838  -38.578 -172.386
 1v98 A   133 L H  -87.266  -24.060 -170.434

 1e44 B    88 P L  -57.185  -27.687 -171.870
 1e44 B    89 K L  -91.940    0.989 -173.855
 1e44 B    90 R L -116.128  131.639  173.940
 1e44 B    91 N E -156.041  168.562  172.263
 1e44 B    92 I L -120.381   31.519 -172.860
 1e44 B    93 K H  -55.009  -38.108 -176.883
 1e44 B    94 K H  -75.050  -17.554 -174.056
 1e44 B    95 Y H -110.655   17.103  178.269
 1e44 B    96 L L  -71.990    0.000    0.000

 3oop A    18 T H  -63.781  -41.486  177.830
 3oop A    19 A H  -55.400  -45.022  179.329
 3oop A    20 K H  -63.894  -42.355 -179.874
 3oop A    21 K H  -65.022  -37.615  179.865
 3oop A    22 M H  -65.314  -42.223  175.538
 3oop A    23 H H  -57.557  -49.644 -179.648
 3oop A    24 L H  -61.628  -38.983  178.298
 3oop A    25 F H  -58.035  -47.688 -177.888
 3oop A    26 L H  -66.087  -36.153  179.845

 3p2a A   130 P L  -56.665  162.557 -172.273
 3p2a A   131 K H  -61.684  -40.055 -172.461
 3p2a A   132 A H  -62.877  -54.137 -179.984
 3p2a A   133 P H  -67.339  -26.886  173.244
 3p2a A   134 F H  -66.710  -45.929  177.875
 3p2a A   135 D H  -64.213  -37.979  177.446
 3p2a A   136 N H  -64.984  -43.490  177.647
 3p2a A   137 W H  -58.069  -51.495 -178.574
 3p2a A   138 L H  -57.402  -48.669 -177.566

 2w53 A    85 P H  -70.198  -32.088  179.622
 2w53 A    86 V H  -71.808  -45.829  175.046
 2w53 A    87 H H  -59.216  -44.428 -179.012
 2w53 A    88 D H  -66.386  -40.579  174.182
 2w53 A    89 L H  -57.498  -43.431  177.134
 2w53 A    90 R H  -63.389  -44.421 -178.957
 2w53 A    91 A H  -57.467  -47.952 -178.118
 2w53 A    92 V H  -65.075  -48.969 -172.825
 2w53 A    93 M H  -68.460  -42.767 -175.236

 2ppt A   139 P L  -63.863  144.744 -174.688
 2ppt A   140 A H  -51.095  -43.639 -174.343
 2ppt A   141 S H  -64.420  -30.383  178.193
 2ppt A   142 E H  -70.070  -43.490  177.387
 2ppt A   143 L H  -65.095  -39.376  178.153
 2ppt A   144 V H  -62.046  -46.160  178.330
 2ppt A   145 G H  -61.338  -43.613  177.072
 2ppt A   146 F H  -55.479  -52.966 -175.309
 2ppt A   147 V H  -64.157  -45.001 -178.589

 2g3b A    76 A H  -64.818  -35.496  175.864
 2g3b A    77 R H  -64.926  -43.414  177.128
 2g3b A    78 D H  -59.293  -45.605 -177.844
 2g3b A    79 R H  -66.406  -44.451  179.498
 2g3b A    80 L H  -63.084  -45.875 -177.914
 2g3b A    81 T H  -64.038  -46.784  179.621
 2g3b A    82 R H  -56.760  -45.318 -176.545
 2g3b A    83 S H  -64.723  -50.496 -171.521
 2g3b A    84 L H  -68.624  -42.712 -178.252

 2efl A   191 S H  -73.616  -22.059  170.304
 2efl A   192 K H  -62.891  -47.319  179.134
 2efl A   193 A H  -65.006  -40.207  178.218
 2efl A   194 D H  -63.413  -46.231  177.977
 2efl A   195 Y H  -61.497  -46.436 -177.946
 2efl A   196 S H  -61.913  -41.798  179.964
 2efl A   197 S H  -63.903  -47.609 -179.887
 2efl A   198 I H  -68.656  -32.737  175.871
 2efl A   199 L H  -59.876  -44.079  177.774

 2ddh A   498 A H  -62.681  -42.997  179.843
 2ddh A   499 A H  -64.452  -41.093 -178.594
 2ddh A   500 K H  -64.771  -46.836  179.375
 2ddh A   501 N H  -65.138  -38.809  177.516
 2ddh A   502 L H  -60.141  -47.224 -179.306
 2ddh A   503 Q H  -63.801  -41.002  178.071
 2ddh A   504 T H  -56.872  -46.467 -178.468
 2ddh A   505 H H  -68.744  -37.366  177.723
 2ddh A   506 V H  -62.936  -42.047 -178.146

 3pbt A    65 D L  -65.003  136.179 -175.711
 3pbt A    66 T H  -60.300  -47.276 -175.872
 3pbt A    67 K H  -67.976  -49.514 -178.307
 3pbt A    68 L H  -65.103  -35.986  176.732
 3pbt A    69 F H  -64.666  -46.943  177.061
 3pbt A    70 A H  -61.556  -39.624  178.019
 3pbt A    71 D H  -60.461  -44.120 -179.359
 3pbt A    72 R H  -59.998  -44.585 -178.904
 3pbt A    73 I H  -64.096  -42.957  179.452

 1hwt C    59 E H  -66.648  -35.038  176.339
 1hwt C    60 L H  -63.620  -46.895  176.171
 1hwt C    61 K H  -57.076  -47.121  179.577
 1hwt C    62 K H  -62.029  -38.225  178.001
 1hwt C    63 L H  -62.667  -47.182 -179.676
 1hwt C    64 R H  -61.455  -36.115  176.274
 1hwt C    65 E H  -69.948  -37.186 -179.221
 1hwt C    66 R H  -70.045  -37.121  178.222
 1hwt C    67 V H  -67.700  -43.412  173.266

 3ec3 A   151 A H  -65.002  -40.971  178.081
 3ec3 A   152 T H  -63.745  -41.550  179.027
 3ec3 A   153 Q H  -65.639  -37.925  177.024
 3ec3 A   154 F H  -53.593  -50.899 -179.678
 3ec3 A   155 W H  -67.387  -39.556  178.129
 3ec3 A   156 R H  -60.000  -36.905 -179.456
 3ec3 A   157 N H  -59.152  -39.514  178.636
 3ec3 A   158 K H  -65.042  -34.412  179.682
 3ec3 A   159 V H  -75.175  -36.211  177.532

 1qo0 D   128 E H  -64.646  -39.428  176.653
 1qo0 D   129 M H  -61.989  -45.518  178.219
 1qo0 D   130 A H  -61.892  -39.534 -179.767
 1qo0 D   131 K H  -64.505  -42.664 -179.505
 1qo0 D   132 L H  -64.714  -38.127  178.087
 1qo0 D   133 K H  -65.143  -42.703  177.812
 1qo0 D   134 Q H  -64.988  -39.404  177.274
 1qo0 D   135 K H  -64.106  -39.663  177.359
 1qo0 D   136 T H  -60.727  -45.818  179.506

 3b5m A   157 P L  -51.708  142.927 -177.553
 3b5m A   158 P H  -50.026  -39.983 -178.822
 3b5m A   159 E H  -64.926  -37.189 -177.870
 3b5m A   160 E H  -71.328  -42.530  177.619
 3b5m A   161 I H  -65.002  -45.014  178.149
 3b5m A   162 E H  -58.212  -41.763  179.023
 3b5m A   163 E H  -57.811  -46.824 -178.852
 3b5m A   164 E H  -64.574  -38.922 -178.956
 3b5m A   165 L H  -68.147  -37.972  179.712

 2xgj A   792 R H  -63.194  -43.378  175.754
 2xgj A   793 K H  -60.153  -44.352  179.437
 2xgj A   794 H H  -58.534  -45.081  179.305
 2xgj A   795 D H  -62.913  -41.849  178.278
 2xgj A   796 L H  -63.453  -40.309  177.953
 2xgj A   797 H H  -60.880  -46.453 -179.643
 2xgj A   798 E H  -64.255  -39.342  178.893
 2xgj A   799 D H  -62.424  -43.853  179.319
 2xgj A   800 M H  -64.961  -40.301  179.130

 3cqc B    55 S L  -68.441  166.218  179.299
 3cqc B    56 E H  -60.850  -39.057  179.548
 3cqc B    57 D H  -73.264  -51.640  179.530
 3cqc B    58 M H  -55.814  -52.001  179.980
 3cqc B    59 L H  -58.968  -44.588  177.382
 3cqc B    60 Q H  -51.942  -44.537  178.475
 3cqc B    61 E H  -64.966  -41.750 -177.605
 3cqc B    62 K H  -61.693  -44.918 -175.027
 3cqc B    63 I H  -76.362  -20.163  172.606

 2gom A    43 K H  -64.040  -36.230  176.619
 2gom A    44 K H  -65.958  -39.588  177.820
 2gom A    45 M H  -62.789  -43.056  178.107
 2gom A    46 V H  -63.879  -47.129 -178.032
 2gom A    47 L H  -64.248  -39.189 -179.379
 2gom A    48 Q H  -67.040  -39.843  175.504
 2gom A    49 E H  -63.009  -39.134  176.150
 2gom A    50 R H  -61.531  -43.584  177.354
 2gom A    51 I H  -62.296  -44.495 -179.760

 2rdy A   265 P H  -57.261  -37.352 -174.670
 2rdy A   266 S H  -61.381  -40.364  178.945
 2rdy A   267 L H  -77.076  -30.473  178.941
 2rdy A   268 R H  -65.646  -41.167 -174.525
 2rdy A   269 T H  -77.485  -36.036 -178.911
 2rdy A   270 I H  -69.486  -34.688  175.293
 2rdy A   271 E H  -64.899  -45.304  179.047
 2rdy A   272 T H  -62.381  -49.393 -175.478
 2rdy A   273 I H  -65.680  -45.209  179.251

 2y27 A   395 A H  -62.057  -42.528 -179.612
 2y27 A   396 K H  -60.646  -48.949 -177.682
 2y27 A   397 Q H  -67.614  -44.664 -178.848
 2y27 A   398 A H  -64.416  -40.001  177.122
 2y27 A   399 L H  -60.486  -49.136  177.535
 2y27 A   400 A H  -60.124  -38.835 -178.918
 2y27 A   401 Y H  -67.021  -40.773 -178.937
 2y27 A   402 D H  -67.179  -42.418  178.854
 2y27 A   403 I H  -64.896  -43.638 -179.921

 2gbl A   388 S L  -75.018  159.976  179.984
 2gbl A   389 N H  -65.475  -37.875  179.605
 2gbl A   390 N H  -66.540  -42.629  176.783
 2gbl A   391 A H  -66.991  -40.805 -178.976
 2gbl A   392 F H  -64.941  -42.970 -178.935
 2gbl A   393 R H  -64.085  -36.657  174.242
 2gbl A   394 Q H  -64.922  -40.111  175.630
 2gbl A   395 F H  -60.481  -48.564 -178.332
 2gbl A   396 V H  -60.988  -44.834  175.895

 1wy5 A     3 P H  -56.427  -35.544 -176.145
 1wy5 A     4 E H  -64.996  -56.139 -177.596
 1wy5 A     5 S H  -67.328  -24.922  177.261
 1wy5 A     6 R H  -60.887  -45.398  178.394
 1wy5 A     7 V H  -70.199  -48.167 -178.047
 1wy5 A     8 I H  -57.050  -37.988  178.841
 1wy5 A     9 R H  -60.877  -38.201 -176.863
 1wy5 A    10 K H  -76.474  -34.810  177.198
 1wy5 A    11 V H  -68.775  -42.991  177.875

 1fnn A   108 S L  -78.046  169.993  177.886
 1fnn A   109 R H  -58.449  -43.074  178.696
 1fnn A   110 D H  -64.959  -39.684  179.135
 1fnn A   111 E H  -67.359  -36.372  175.490
 1fnn A   112 F H  -61.461  -47.102  179.278
 1fnn A   113 L H  -65.408  -37.980  176.824
 1fnn A   114 A H  -64.073  -38.301  176.035
 1fnn A   115 L H  -63.400  -45.885  179.658
 1fnn A   116 L H  -62.866  -44.164  178.892

 1uhv A   255 E H  -59.753  -42.688  174.715
 1uhv A   256 F H  -59.994  -46.730 -178.023
 1uhv A   257 K H  -63.552  -40.895 -175.239
 1uhv A   258 T H  -69.360  -56.994 -177.135
 1uhv A   259 V H  -59.560  -27.687  176.025
 1uhv A   260 R H  -66.621  -34.589  178.273
 1uhv A   261 E H  -73.142  -36.062  175.970
 1uhv A   262 I H  -56.443  -41.267  175.944
 1uhv A   263 I H  -65.805  -46.743 -177.919

 3r45 C    26 S H  -62.937  -43.179  179.128
 3r45 C    27 R H  -63.126  -39.829  179.966
 3r45 C    28 R H  -64.217  -43.875  178.358
 3r45 C    29 R H  -62.043  -39.906  176.184
 3r45 C    30 F H  -60.262  -50.628 -177.319
 3r45 C    31 Q H  -60.570  -43.900  178.440
 3r45 C    32 R H  -61.401  -43.255  179.950
 3r45 C    33 R H  -64.989  -39.516  179.976
 3r45 C    34 M H  -66.223  -40.356  178.500

 3e7q A   133 S H  -63.982  -42.503  178.389
 3e7q A   134 Y H  -65.575  -39.769  176.497
 3e7q A   135 G H  -64.448  -38.130  176.265
 3e7q A   136 E H  -67.713  -41.764  176.574
 3e7q A   137 Y H  -59.449  -46.373 -179.495
 3e7q A   138 R H  -64.562  -47.033 -176.687
 3e7q A   139 A H  -54.971  -37.166  177.200
 3e7q A   140 L H  -60.619  -41.217 -179.427
 3e7q A   141 L H  -75.317  -37.021  179.460

 3gwf A   299 A H  -64.998  -44.553 -177.114
 3gwf A   300 A H  -64.998  -45.499 -176.647
 3gwf A   301 S H  -67.662  -31.231  173.367
 3gwf A   302 F H  -59.299  -49.371  178.750
 3gwf A   303 I H  -63.604  -41.653  178.321
 3gwf A   304 R H  -58.896  -42.723  177.070
 3gwf A   305 A H  -62.774  -39.892  178.590
 3gwf A   306 K H  -64.153  -38.633  176.964
 3gwf A   307 V H  -62.843  -43.994  179.255

 3m1i C    88 H H  -67.485  -37.203 -178.695
 3m1i C    89 R H  -65.115  -42.045 -179.535
 3m1i C    90 I H  -68.620  -43.548 -178.934
 3m1i C    91 G H  -63.717  -42.491  177.525
 3m1i C    92 I H  -61.739  -50.971  179.932
 3m1i C    93 R H  -57.428  -45.061 -176.571
 3m1i C    94 N H  -67.071  -43.821 -174.080
 3m1i C    95 F H  -70.053  -37.994  177.237
 3m1i C    96 V H  -63.344  -44.763  176.827

 3nzp A   570 I H  -58.681  -45.523 -178.868
 3nzp A   571 M H  -69.915  -38.702  177.120
 3nzp A   572 D H  -60.403  -47.469 -179.519
 3nzp A   573 I H  -63.321  -44.999  179.278
 3nzp A   574 L H  -60.633  -43.913 -178.702
 3nzp A   575 N H  -64.299  -40.618  178.790
 3nzp A   576 E H  -65.517  -42.180 -179.484
 3nzp A   577 R H  -60.855  -38.861  176.968
 3nzp A   578 I H  -69.618  -46.450 -175.740

 2j69 A   444 L H  -66.195  -43.748  173.025
 2j69 A   445 Q H  -55.285  -48.051  179.673
 2j69 A   446 K H  -63.671  -35.933 -179.954
 2j69 A   447 A H  -63.530  -45.135 -179.530
 2j69 A   448 F H  -69.125  -36.900  178.248
 2j69 A   449 E H  -64.970  -43.815  178.441
 2j69 A   450 Q H  -68.366  -41.456  175.517
 2j69 A   451 Y H  -58.406  -53.184 -177.130
 2j69 A   452 I H  -63.327  -43.255  178.680

 2eh3 A   111 K H  -68.988  -37.722  177.121
 2eh3 A   112 I H  -66.349  -41.929  177.429
 2eh3 A   113 E H  -60.966  -41.730  178.198
 2eh3 A   114 D H  -61.426  -46.898  178.969
 2eh3 A   115 A H  -64.831  -37.387  178.150
 2eh3 A   116 K H  -63.978  -43.597 -179.746
 2eh3 A   117 R H  -64.122  -42.998  179.036
 2eh3 A   118 R H  -65.308  -40.420  179.038
 2eh3 A   119 F H  -65.815  -41.282  178.090

 2np5 A    81 P H  -69.873  -33.541  178.768
 2np5 A    82 A H  -65.268  -45.999  177.691
 2np5 A    83 R H  -65.273  -41.485 -178.524
 2np5 A    84 A H  -64.928  -45.156 -178.444
 2np5 A    85 L H  -63.797  -42.443  175.246
 2np5 A    86 F H  -60.030  -50.012 -176.921
 2np5 A    87 A H  -59.692  -41.869 -178.873
 2np5 A    88 A H  -68.080  -51.437 -174.260
 2np5 A    89 M H  -69.154  -27.156  178.579

 2xdn A   133 A H  -65.152  -43.106  179.662
 2xdn A   134 V H  -64.977  -39.684  177.541
 2xdn A   135 L H  -65.039  -39.090  176.783
 2xdn A   136 D H  -64.218  -43.706  177.288
 2xdn A   137 C H  -63.534  -37.338  177.264
 2xdn A   138 H H  -64.185  -41.124  175.648
 2xdn A   139 K H  -57.293  -48.606 -179.975
 2xdn A   140 G H  -61.540  -46.315 -177.731
 2xdn A   141 I H  -63.753  -42.410 -179.232

 1w07 A    30 H H  -63.621  -51.932  179.300
 1w07 A    31 A H  -59.230  -39.982  178.135
 1w07 A    32 F H  -60.653  -52.159 -175.485
 1w07 A    33 E H  -63.457  -42.000 -178.429
 1w07 A    34 V H  -64.944  -49.942 -178.943
 1w07 A    35 S H  -66.811  -35.937  179.465
 1w07 A    36 D H  -65.072  -46.220 -178.798
 1w07 A    37 R H  -65.303  -46.107 -179.738
 1w07 A    38 I H  -66.961  -37.075  175.507

 3n70 A     9 W H  -68.224  -40.392  175.701
 3n70 A    10 I H  -69.088  -37.393  175.592
 3n70 A    11 N H  -65.112  -39.804  176.484
 3n70 A    12 Q H  -68.374  -43.787  173.173
 3n70 A    13 Y H  -60.580  -41.496  179.625
 3n70 A    14 R H  -66.163  -40.718  177.171
 3n70 A    15 R H  -62.788  -34.531  172.999
 3n70 A    16 R H  -58.921  -47.099  178.414
 3n70 A    17 L H  -60.193  -44.920 -175.032

 2fge A   744 S H  -62.075  -45.471  179.120
 2fge A   745 L H  -62.306  -38.876  179.912
 2fge A   746 E H  -65.244  -40.036  179.591
 2fge A   747 E H  -63.721  -36.188  173.152
 2fge A   748 I H  -59.523  -48.179  174.885
 2fge A   749 R H  -54.925  -44.766 -174.948
 2fge A   750 R H  -64.969  -36.628  178.398
 2fge A   751 S H  -81.692  -11.932 -173.499
 2fge A   752 L H  -94.079  -59.368 -169.782

 1s35 A    74 E H  -54.711  -47.576 -174.979
 1s35 A    75 Y H  -81.584  -26.217  172.485
 1s35 A    76 L H  -65.953  -41.254  176.651
 1s35 A    77 L H  -71.744  -37.302  174.136
 1s35 A    78 L H  -60.417  -41.300  176.697
 1s35 A    79 G H  -57.829  -44.990  177.924
 1s35 A    80 Q H  -64.854  -37.415  178.351
 1s35 A    81 R H  -64.581  -36.184  179.542
 1s35 A    82 L H  -68.839  -34.147  174.916

 3mdn A   161 P H  -59.087  -46.961 -173.851
 3mdn A   162 H H  -61.845  -57.264 -176.419
 3mdn A   163 G H  -65.081  -40.757 -176.112
 3mdn A   164 A H  -64.454  -44.237  178.660
 3mdn A   165 L H  -65.631  -40.927  178.307
 3mdn A   166 A H  -60.037  -43.251 -178.597
 3mdn A   167 R H  -68.585  -42.280  178.486
 3mdn A   168 A H  -60.952  -43.031  178.450
 3mdn A   169 I H  -64.990  -42.159  179.109

 2paq A   161 A H  -59.574  -44.802  178.302
 2paq A   162 K H  -55.354  -50.734 -176.858
 2paq A   163 T H  -58.809  -45.002 -177.359
 2paq A   164 R H  -68.739  -34.326 -179.600
 2paq A   165 L H  -72.158  -32.076  176.340
 2paq A   166 E H  -64.095  -35.004  173.161
 2paq A   167 A H  -65.005  -40.738  176.846
 2paq A   168 T H  -64.208  -40.071 -179.677
 2paq A   169 L H  -65.172  -42.352  176.489

 2wco A   347 E H  -61.273  -52.155 -177.235
 2wco A   348 R H  -65.847  -32.379  175.321
 2wco A   349 E H  -60.524  -47.492  179.426
 2wco A   350 R H  -65.136  -43.513 -173.561
 2wco A   351 W H  -69.355  -38.929  179.182
 2wco A   352 H H  -67.666  -34.838  174.706
 2wco A   353 A H  -64.621  -42.089  175.491
 2wco A   354 R H  -62.045  -46.319 -176.644
 2wco A   355 I H  -64.647  -41.641  176.249

 1irq A    55 M H  -62.645  -40.072  179.718
 1irq A    56 D H  -68.050  -43.308  179.244
 1irq A    57 Q H  -66.485  -40.546  179.616
 1irq A    58 A H  -63.195  -45.620  178.635
 1irq A    59 L H  -66.369  -43.748 -178.955
 1irq A    60 E H  -60.628  -45.113  179.466
 1irq A    61 E H  -65.016  -40.098  172.736
 1irq A    62 Y H  -56.295  -47.734 -178.795
 1irq A    63 I H  -64.998  -45.036 -178.417

 1s3j A    14 S H  -62.915  -47.138 -175.754
 1s3j A    15 L H  -69.352  -35.425  178.895
 1s3j A    16 Q H  -68.948  -37.727  175.693
 1s3j A    17 A H  -64.385  -45.918  179.151
 1s3j A    18 L H  -65.054  -42.083  178.710
 1s3j A    19 F H  -57.725  -51.974 -176.570
 1s3j A    20 Q H  -65.155  -24.734 -178.998
 1s3j A    21 K H  -85.106  -34.965 -166.710
 1s3j A    22 I H  -98.254  -35.954 -171.766

 2xwu B   186 R H  -65.617  -48.725 -179.537
 2xwu B   187 K H  -56.577  -39.734  179.935
 2xwu B   188 G H  -60.726  -45.531  179.250
 2xwu B   189 L H  -61.462  -43.442 -178.075
 2xwu B   190 V H  -67.037  -43.308 -179.278
 2xwu B   191 R H  -64.728  -39.356  177.070
 2xwu B   192 T H  -59.007  -48.584 -179.659
 2xwu B   193 S H  -66.435  -35.216  177.113
 2xwu B   194 L H  -63.177  -41.469  177.223

 3ech A    16 V H  -61.567  -44.641 -179.005
 3ech A    17 F H  -59.594  -47.285 -177.745
 3ech A    18 Q H  -67.059  -38.134  175.939
 3ech A    19 H H  -58.135  -48.802 -178.769
 3ech A    20 V H  -62.597  -44.554 -178.208
 3ech A    21 R H  -60.018  -46.440  178.456
 3ech A    22 T H  -65.451  -39.979 -177.940
 3ech A    23 R H  -64.613  -42.255 -179.764
 3ech A    24 I H  -64.174  -45.655  179.740

 2efk A   184 S H  -73.094  -22.937  171.106
 2efk A   185 K H  -63.149  -46.300  178.240
 2efk A   186 N H  -65.282  -37.762  177.638
 2efk A   187 E H  -65.006  -41.428  176.667
 2efk A   188 Y H  -63.228  -48.893 -177.883
 2efk A   189 A H  -61.100  -43.682 -179.321
 2efk A   190 A H  -62.362  -46.146 -179.495
 2efk A   191 Q H  -68.472  -31.273  175.590
 2efk A   192 L H  -62.575  -46.239  177.198

 1m4u A   115 L H  -63.165  -24.507  177.531
 1m4u A   116 R H  -58.525  -60.032 -176.096
 1m4u A   117 R H  -64.840  -34.011  178.487
 1m4u A   118 K H  -63.479  -45.176 -179.574
 1m4u A   119 L H  -70.200  -34.515  177.902
 1m4u A   120 Q H  -64.717  -41.843  177.494
 1m4u A   121 M H  -66.210  -40.139  174.403
 1m4u A   122 W H  -59.985  -46.837  178.601
 1m4u A   123 L H  -60.046  -44.987 -179.175

 1xpm A   255 T H  -66.927  -41.659 -179.287
 1xpm A   256 Q H  -62.179  -44.580  179.682
 1xpm A   257 E H  -64.337  -41.844  179.403
 1xpm A   258 R H  -62.904  -46.320 -174.252
 1xpm A   259 L H  -72.803  -35.286  177.303
 1xpm A   260 R H  -65.777  -43.318  176.488
 1xpm A   261 S H  -65.722  -42.709  179.535
 1xpm A   262 G H  -60.848  -41.808  179.583
 1xpm A   263 Y H  -61.046  -48.315 -178.967

 2ddh A    28 E H  -74.015  -34.596  173.853
 2ddh A    29 N H  -65.743  -37.742  173.733
 2ddh A    30 T H  -62.730  -47.396  176.704
 2ddh A    31 R H  -57.750  -46.648 -177.705
 2ddh A    32 R H  -62.413  -45.508 -179.588
 2ddh A    33 R H  -62.227  -46.038 -177.965
 2ddh A    34 R H  -62.523  -40.409  177.663
 2ddh A    35 E H  -64.559  -42.703  177.597
 2ddh A    36 I H  -61.511  -43.648 -179.760

 2w53 A   132 G H  -63.565  -42.743  177.896
 2w53 A   133 F H  -61.360  -46.171 -179.064
 2w53 A   134 R H  -62.899  -41.396  178.410
 2w53 A   135 D H  -60.186  -49.908 -179.560
 2w53 A   136 A H  -65.018  -39.177  179.358
 2w53 A   137 L H  -61.355  -45.523 -178.116
 2w53 A   138 D H  -61.845  -46.132 -173.700
 2w53 A   139 R H  -71.330  -36.385  175.508
 2w53 A   140 M H  -67.473  -43.230  176.043

 3pxp A    94 P H  -49.982  -46.272 -179.710
 3pxp A    95 E H  -65.791  -43.566 -179.939
 3pxp A    96 E H  -65.544  -33.923 -179.508
 3pxp A    97 S H  -70.398  -41.328  176.256
 3pxp A    98 L H  -65.054  -44.951  178.537
 3pxp A    99 Q H  -64.989  -34.107  174.610
 3pxp A   100 Y H  -59.534  -48.439  179.150
 3pxp A   101 L H  -65.051  -39.884  179.855
 3pxp A   102 I H  -62.970  -44.295  178.075

 2rkk A   144 S H  -80.349  -30.790  176.475
 2rkk A   145 T H  -64.732  -46.264  176.875
 2rkk A   146 N H  -60.475  -40.583  177.991
 2rkk A   147 S H  -59.287  -48.573 -178.952
 2rkk A   148 L H  -65.579  -38.507  177.198
 2rkk A   149 Q H  -64.974  -34.407  175.683
 2rkk A   150 K H  -69.162  -38.724  178.368
 2rkk A   151 R H  -61.821  -42.732  177.356
 2rkk A   152 I H  -63.443  -47.347  175.906

 3gfs A    53 K H  -64.875  -43.020  177.518
 3gfs A    54 V H  -65.166  -39.956  177.193
 3gfs A    55 Q H  -64.906  -39.665  176.929
 3gfs A    56 E H  -62.934  -43.916  176.007
 3gfs A    57 L H  -54.977  -50.202 -179.022
 3gfs A    58 K H  -58.794  -44.058 -177.648
 3gfs A    59 Q H  -65.064  -45.374 -177.619
 3gfs A    60 R H  -63.734  -41.175 -179.469
 3gfs A    61 V H  -69.462  -44.177 -178.954

 3lax A    66 L H  -61.041  -47.656  177.574
 3lax A    67 T H  -59.553  -41.029 -178.751
 3lax A    68 R H  -64.203  -44.974 -179.996
 3lax A    69 E H  -64.983  -39.803  178.556
 3lax A    70 I H  -63.781  -48.659  179.752
 3lax A    71 T H  -58.532  -42.495 -178.732
 3lax A    72 R H  -63.326  -47.240 -175.802
 3lax A    73 Q H  -66.638  -39.497 -179.923
 3lax A    74 L H  -64.997  -47.532  178.708

 2ddh A    32 R H  -62.413  -45.508 -179.588
 2ddh A    33 R H  -62.227  -46.038 -177.965
 2ddh A    34 R H  -62.523  -40.409  177.663
 2ddh A    35 E H  -64.559  -42.703  177.597
 2ddh A    36 I H  -61.511  -43.648 -179.760
 2ddh A    37 E H  -60.029  -44.248  179.664
 2ddh A    38 N H  -64.737  -39.080  179.982
 2ddh A    39 L H  -55.564  -42.944 -178.156
 2ddh A    40 I H  -78.646  -45.123 -175.651

 3kz9 A    90 A H  -49.592  -46.859 -178.733
 3kz9 A    91 K H  -59.258  -33.403 -178.258
 3kz9 A    92 E H  -75.074  -40.961  177.151
 3kz9 A    93 N H  -63.627  -42.250  179.786
 3kz9 A    94 I H  -61.420  -46.439  178.433
 3kz9 A    95 A H  -62.890  -43.226 -177.464
 3kz9 A    96 N H  -65.794  -42.308  179.425
 3kz9 A    97 I H  -62.832  -48.160 -177.347
 3kz9 A    98 T H  -66.670  -39.837 -179.803

 1w07 A    34 V H  -64.944  -49.942 -178.943
 1w07 A    35 S H  -66.811  -35.937  179.465
 1w07 A    36 D H  -65.072  -46.220 -178.798
 1w07 A    37 R H  -65.303  -46.107 -179.738
 1w07 A    38 I H  -66.961  -37.075  175.507
 1w07 A    39 A H  -56.952  -46.963  178.196
 1w07 A    40 R H  -65.001  -39.036  176.411
 1w07 A    41 L H  -53.827  -52.636 -176.950
 1w07 A    42 V H  -63.988  -47.343 -176.751

 1y8a A   314 K H  -65.375  -41.093 -177.902
 1y8a A   315 S H  -67.311  -39.094  177.966
 1y8a A   316 K H  -67.617  -35.836  176.081
 1y8a A   317 R H  -59.703  -49.638  178.813
 1y8a A   318 M H  -69.110  -37.470  177.466
 1y8a A   319 R H  -55.451  -50.068  178.710
 1y8a A   320 V H  -70.193  -37.731  176.940
 1y8a A   321 R H  -50.893  -43.567 -172.832
 1y8a A   322 L H  -86.923  -44.844 -169.221

 3n2o A   603 I H  -57.920  -45.742 -177.990
 3n2o A   604 R H  -66.407  -38.940  177.468
 3n2o A   605 K H  -65.587  -39.262  179.144
 3n2o A   606 N H  -65.204  -38.936  179.622
 3n2o A   607 Y H  -59.288  -35.962  179.511
 3n2o A   608 H H  -57.365  -45.122 -179.303
 3n2o A   609 S H  -70.530  -49.385 -174.771
 3n2o A   610 L H  -56.295  -46.804 -177.847
 3n2o A   611 V H  -65.817  -44.923  179.478

 1b7y B   494 K H  -58.827  -45.163  178.895
 1b7y B   495 E H  -59.539  -45.402 -178.361
 1b7y B   496 Q H  -66.116  -37.016  176.944
 1b7y B   497 R H  -60.104  -46.344  176.123
 1b7y B   498 L H  -65.059  -46.147  177.638
 1b7y B   499 R H  -50.855  -46.347 -179.231
 1b7y B   500 E H  -66.092  -46.249 -179.567
 1b7y B   501 V H  -50.928  -50.781 -176.444
 1b7y B   502 L H  -59.707  -44.077  176.637

 3lhq A   136 L H  -67.578  -32.488  175.985
 3lhq A   137 C H  -65.927  -43.101  176.501
 3lhq A   138 L H  -62.051  -40.192  174.559
 3lhq A   139 E H  -62.857  -42.799  179.484
 3lhq A   140 S H  -59.139  -39.989  177.981
 3lhq A   141 Y H  -58.791  -46.495  178.543
 3lhq A   142 D H  -63.707  -39.271  179.748
 3lhq A   143 R H  -67.205  -38.434  177.698
 3lhq A   144 I H  -66.936  -42.415  175.086

 2vsy A   418 A H  -54.978  -44.810  179.629
 2vsy A   419 D H  -60.004  -44.496 -179.159
 2vsy A   420 A H  -64.220  -38.081  177.792
 2vsy A   421 R H  -65.053  -40.864  178.720
 2vsy A   422 L H  -64.840  -38.354  176.697
 2vsy A   423 R H  -63.281  -42.757  176.953
 2vsy A   424 A H  -63.353  -40.018  178.768
 2vsy A   425 F H  -61.063  -45.741  178.738
 2vsy A   426 A H  -57.670  -48.417  178.120

 3sg8 A   153 D H  -63.177  -39.344  174.648
 3sg8 A   154 N H  -56.827  -45.080  177.981
 3sg8 A   155 K H  -63.990  -41.530  179.845
 3sg8 A   156 K H  -61.253  -47.493 -177.788
 3sg8 A   157 I H  -64.317  -40.612  174.994
 3sg8 A   158 K H  -58.395  -49.133 -176.719
 3sg8 A   159 K H  -66.552  -36.271 -176.781
 3sg8 A   160 L H  -73.211  -47.798 -164.994
 3sg8 A   161 L H -102.312    7.456 -178.266

 2np5 A   126 T H  -64.971  -46.127 -178.805
 2np5 A   127 L H  -65.002  -40.201  179.198
 2np5 A   128 F H  -63.394  -45.196 -179.859
 2np5 A   129 T H  -60.435  -49.041 -177.618
 2np5 A   130 I H  -65.520  -45.318 -177.616
 2np5 A   131 R H  -67.040  -33.087  174.786
 2np5 A   132 T H  -63.469  -45.143  177.269
 2np5 A   133 G H  -62.427  -44.141 -178.588
 2np5 A   134 L H  -66.449  -42.128 -179.653

 2h7o A   171 A H  -65.000  -40.371 -179.927
 2h7o A   172 K H  -62.144  -46.495 -179.654
 2h7o A   173 I H  -65.006  -44.348  177.185
 2h7o A   174 T H  -59.351  -41.839  176.965
 2h7o A   175 L H  -62.535  -42.630  178.385
 2h7o A   176 S H  -59.979  -40.596 -179.428
 2h7o A   177 Q H  -64.986  -47.587 -179.842
 2h7o A   178 Q H  -67.608  -36.212  176.492
 2h7o A   179 L H  -64.798  -45.304  179.351

 2xdn A    85 P H  -71.188  -32.727  175.710
 2xdn A    86 L H  -71.881  -33.301  175.456
 2xdn A    87 G H  -66.550  -41.559  177.317
 2xdn A    88 C H  -65.019  -38.922  174.149
 2xdn A    89 M H  -60.804  -44.919  177.475
 2xdn A    90 R H  -58.187  -50.006  178.646
 2xdn A    91 K H  -65.145  -32.322  175.283
 2xdn A    92 L H  -58.939  -54.229 -177.510
 2xdn A    93 L H  -65.002  -36.937  174.836

 3dje A   309 A H  -67.298  -40.706  175.085
 3dje A   310 E H  -55.973  -44.529  178.197
 3dje A   311 T H  -57.107  -44.677  177.752
 3dje A   312 R H  -61.287  -43.447 -179.184
 3dje A   313 V H  -60.937  -44.949 -177.306
 3dje A   314 R H  -71.349  -31.785  173.736
 3dje A   315 A H  -64.467  -43.493  173.898
 3dje A   316 L H  -57.984  -49.491  179.263
 3dje A   317 L H  -55.059  -44.622 -178.950

 3nyb A    41 I H  -62.586  -45.010 -179.751
 3nyb A    42 R H  -62.161  -39.970  179.047
 3nyb A    43 N H  -64.285  -41.569  179.869
 3nyb A    44 Q H  -64.998  -43.899  179.426
 3nyb A    45 T H  -64.057  -44.408  177.879
 3nyb A    46 I H  -61.012  -43.669  179.002
 3nyb A    47 S H  -65.237  -38.686  177.567
 3nyb A    48 T H  -60.310  -46.239  176.722
 3nyb A    49 I H  -64.936  -41.695  176.324

 2ddr A    59 A H  -66.462  -36.955 -177.637
 2ddr A    60 S H  -69.224  -41.319  175.601
 2ddr A    61 D H  -67.459  -34.986  176.326
 2ddr A    62 R H  -63.638  -46.012  178.574
 2ddr A    63 L H  -61.872  -48.803  179.714
 2ddr A    64 L H  -57.996  -43.937  178.009
 2ddr A    65 G H  -58.322  -41.719 -179.520
 2ddr A    66 N H  -68.630  -20.393 -177.347
 2ddr A    67 L H  -95.112   -6.686 -175.522

 2w0j A   283 M H  -64.690  -43.267 -179.313
 2w0j A   284 K H  -65.328  -38.314  178.866
 2w0j A   285 R H  -66.202  -40.192  174.866
 2w0j A   286 K H  -60.547  -40.964  177.900
 2w0j A   287 F H  -62.330  -47.333 -179.122
 2w0j A   288 Q H  -64.251  -37.731  176.640
 2w0j A   289 D H  -64.570  -42.145  178.099
 2w0j A   290 L H  -59.106  -43.641  177.476
 2w0j A   291 L H  -59.216  -47.318 -178.513

 2wui A    81 A H  -57.369  -34.844 -178.698
 2wui A    82 L H  -73.336  -22.637  175.217
 2wui A    83 D H  -69.997  -40.801  174.127
 2wui A    84 I H  -65.071  -45.162  178.884
 2wui A    85 L H  -58.211  -48.013 -177.760
 2wui A    86 L H  -64.838  -47.856 -178.842
 2wui A    87 R H  -57.229  -45.387  179.390
 2wui A    88 A H  -65.006  -41.099  179.637
 2wui A    89 G H  -64.367  -38.375 -179.475

 3k1t A    14 P H  -60.106  -38.069  174.276
 3k1t A    15 L H  -58.799  -46.525 -179.855
 3k1t A    16 L H  -64.024  -38.601  178.784
 3k1t A    17 T H  -64.261  -45.692  175.234
 3k1t A    18 L H  -56.019  -48.653 -177.865
 3k1t A    19 E H  -62.049  -40.143  177.838
 3k1t A    20 K H  -62.561  -43.661  179.516
 3k1t A    21 R H  -63.617  -40.656  179.720
 3k1t A    22 L H  -65.175  -40.033 -174.736

 3f3x A    21 S H  -70.616  -40.126 -174.497
 3f3x A    22 I H  -67.684  -29.473  174.650
 3f3x A    23 K H  -68.248  -43.473  175.278
 3f3x A    24 E H  -65.798  -38.334  179.777
 3f3x A    25 F H  -64.004  -49.793 -176.308
 3f3x A    26 N H  -69.917  -35.339  178.003
 3f3x A    27 N H  -66.542  -46.946  178.650
 3f3x A    28 R H  -62.597  -58.164 -177.978
 3f3x A    29 L H  -62.503  -35.513 -177.509

 2x5q A   174 Q H  -69.701  -38.383  173.350
 2x5q A   175 K H  -62.745  -41.578  177.653
 2x5q A   176 D H  -61.169  -37.950  175.467
 2x5q A   177 K H  -60.341  -41.268  177.867
 2x5q A   178 L H  -62.788  -44.035  174.889
 2x5q A   179 Y H  -55.904  -47.724 -177.917
 2x5q A   180 R H  -64.913  -40.382  176.841
 2x5q A   181 D H  -55.991  -49.667 -178.894
 2x5q A   182 V H  -60.442  -44.918 -177.625

 1l8q A   315 L H  -64.965  -35.634  177.956
 1l8q A   316 E H  -62.339  -48.746 -177.390
 1l8q A   317 K H  -65.452  -42.980 -179.883
 1l8q A   318 Q H  -65.309  -46.779  176.215
 1l8q A   319 A H  -54.856  -49.190 -179.188
 1l8q A   320 F H  -54.472  -54.220 -177.864
 1l8q A   321 D H  -60.808  -23.050 -171.863
 1l8q A   322 K H  -89.402  -45.480 -165.688
 1l8q A   323 I H -114.674  -17.700  179.663

 2nx4 A   127 T H  -62.252  -46.680 -177.388
 2nx4 A   128 M H  -64.997  -42.096 -179.010
 2nx4 A   129 D H  -66.421  -37.878  177.516
 2nx4 A   130 N H  -60.247  -46.435  178.135
 2nx4 A   131 W H  -67.796  -35.806  174.647
 2nx4 A   132 R H  -57.104  -49.172 -174.867
 2nx4 A   133 E H  -64.971  -44.548  179.288
 2nx4 A   134 Q H  -64.914  -43.855  179.110
 2nx4 A   135 M H  -62.641  -40.153  178.103

 2bhv A   200 V H  -64.880  -44.421  179.929
 2bhv A   201 N H  -64.975  -39.617  178.331
 2bhv A   202 Q H  -62.358  -44.573  178.204
 2bhv A   203 I H  -62.259  -45.091 -178.906
 2bhv A   204 L H  -64.667  -40.196  177.378
 2bhv A   205 R H  -64.971  -42.062  176.998
 2bhv A   206 D H  -60.966  -35.040  178.193
 2bhv A   207 K H  -59.013  -42.127 -177.117
 2bhv A   208 S H  -75.676  -14.518  179.320

 3crj A    85 P H  -53.705  -48.842 -174.998
 3crj A    86 E H  -66.744  -50.159 -178.134
 3crj A    87 A H  -66.156  -36.686 -174.488
 3crj A    88 R H  -71.291  -40.914  176.855
 3crj A    89 L H  -60.633  -44.726  178.338
 3crj A    90 N H  -63.211  -41.263  179.826
 3crj A    91 L H  -64.981  -38.207  176.347
 3crj A    92 L H  -63.421  -49.001 -179.764
 3crj A    93 L H  -62.007  -38.837  176.289

 1n2z A   114 A H  -61.085  -45.306  179.626
 1n2z A   115 A H  -63.157  -46.376 -178.382
 1n2z A   116 Q H  -65.603  -38.470 -179.791
 1n2z A   117 S H  -63.331  -40.009  178.669
 1n2z A   118 L H  -63.505  -43.972 -178.744
 1n2z A   119 L H  -67.155  -40.779 -178.024
 1n2z A   120 D H  -66.005  -49.849 -179.780
 1n2z A   121 Q H  -65.453  -35.285  173.313
 1n2z A   122 Y H  -59.518  -46.547 -178.937

 2fzl A    86 R H  -64.190  -37.895  175.203
 2fzl A    87 A H  -65.013  -43.744  178.074
 2fzl A    88 W H  -59.938  -36.647  176.353
 2fzl A    89 E H  -63.904  -47.152  179.624
 2fzl A    90 E H  -57.043  -46.797  179.486
 2fzl A    91 A H  -61.801  -47.604  176.588
 2fzl A    92 R H  -55.390  -45.529 -177.251
 2fzl A    93 R H  -65.264  -45.545  179.592
 2fzl A    94 I H  -53.682  -49.697  178.830

 3f9x A    16 E H  -65.236  -39.314  178.759
 3f9x A    17 R H  -63.134  -41.109  176.076
 3f9x A    18 K H  -61.492  -45.092  179.867
 3f9x A    19 R H  -59.966  -46.394 -177.856
 3f9x A    20 I H  -65.306  -44.983  179.420
 3f9x A    21 D H  -55.134  -48.026 -175.478
 3f9x A    22 E H  -65.230  -40.241  179.607
 3f9x A    23 L H  -66.211  -38.390  175.730
 3f9x A    24 I H  -64.212  -41.465 -179.527

 3g7r A   154 H H  -60.654  -46.325 -176.564
 3g7r A   155 R H  -65.413  -38.123  178.696
 3g7r A   156 Q H  -65.871  -39.819  175.718
 3g7r A   157 W H  -58.883  -49.372 -179.124
 3g7r A   158 F H  -61.743  -46.521  177.946
 3g7r A   159 L H  -55.781  -49.306 -179.235
 3g7r A   160 D H  -62.151  -39.341 -178.819
 3g7r A   161 T H  -61.972  -52.100 -175.349
 3g7r A   162 V H  -74.766  -25.749  172.863

 3dyn A   171 G H  -65.042  -39.740  178.672
 3dyn A   172 F H  -61.987  -41.349  178.492
 3dyn A   173 K H  -62.994  -42.210  176.072
 3dyn A   174 Q H  -61.757  -44.723  179.166
 3dyn A   175 I H  -65.090  -43.060 -177.157
 3dyn A   176 R H  -61.328  -47.453 -177.581
 3dyn A   177 Q H  -65.010  -44.166  179.200
 3dyn A   178 G H  -61.844  -44.474 -178.535
 3dyn A   179 M H  -63.350  -44.168  177.891

 2gxg A    22 M H  -65.547  -36.159  178.440
 2gxg A    23 S H  -63.189  -43.232  178.778
 2gxg A    24 R H  -62.657  -47.893 -178.825
 2gxg A    25 E H  -67.993  -37.568  179.785
 2gxg A    26 L H  -66.595  -40.085  174.963
 2gxg A    27 N H  -62.996  -39.879  178.852
 2gxg A    28 R H  -64.222  -46.570 -174.749
 2gxg A    29 R H  -74.765  -36.991 -179.779
 2gxg A    30 L H  -73.802  -19.547  176.416

 2yr5 A   201 P H  -65.327  -23.155  177.701
 2yr5 A   202 T H  -64.770  -46.401  176.725
 2yr5 A   203 L H  -65.937  -37.897  179.086
 2yr5 A   204 K H  -61.244  -49.067 -178.550
 2yr5 A   205 V H  -67.501  -35.685  171.561
 2yr5 A   206 L H  -52.975  -50.356 -179.212
 2yr5 A   207 G H  -62.516  -40.188 -178.928
 2yr5 A   208 V H  -61.877  -52.479 -173.250
 2yr5 A   209 V H  -75.025  -39.807  176.314

 3mfi A   251 V H  -64.658  -46.395 -177.595
 3mfi A   252 C H  -60.121  -41.458  177.164
 3mfi A   253 K H  -56.257  -48.430  179.673
 3mfi A   254 G H  -60.311  -42.023  179.418
 3mfi A   255 I H  -63.229  -45.181  179.053
 3mfi A   256 R H  -65.000  -34.916  177.640
 3mfi A   257 D H  -66.338  -35.361  175.321
 3mfi A   258 S H  -61.352  -46.567  176.188
 3mfi A   259 I H  -59.875  -46.228 -176.675

 3lwj A    85 L H  -67.487  -29.645  178.294
 3lwj A    86 Y H  -68.627  -51.079  175.851
 3lwj A    87 E H  -61.142  -35.375  170.254
 3lwj A    88 R H  -58.166  -50.940 -174.586
 3lwj A    89 F H  -53.963  -43.589 -175.455
 3lwj A    90 I H  -80.035  -51.249 -166.786
 3lwj A    91 E H  -69.355  -32.419 -176.905
 3lwj A    92 T H  -69.924  -18.593  174.853
 3lwj A    93 K H  -79.980  -37.754  167.673

 2hyj A   132 V H  -61.917  -44.755 -178.983
 2hyj A   133 W H  -65.610  -35.037  175.177
 2hyj A   134 S H  -60.956  -44.460  178.374
 2hyj A   135 R H  -60.350  -44.956 -179.272
 2hyj A   136 W H  -62.794  -44.502 -178.568
 2hyj A   137 R H  -66.322  -35.078  178.794
 2hyj A   138 E H  -69.782  -34.261  177.380
 2hyj A   139 Q H  -60.165  -43.428  176.986
 2hyj A   140 L H  -73.982  -38.491 -177.590

 3lph A    39 A H  -64.976  -43.468  179.920
 3lph A    40 R H  -63.620  -40.697  177.814
 3lph A    41 R H  -65.743  -41.297  179.708
 3lph A    42 N H  -63.265  -41.943  178.979
 3lph A    43 R H  -65.026  -41.503  179.645
 3lph A    44 R H  -66.775  -39.426  179.074
 3lph A    45 R H  -65.011  -41.430  177.914
 3lph A    46 R H  -66.092  -42.198  178.485
 3lph A    47 W H  -61.756  -41.409  178.639

 2od5 A    12 K H  -64.124  -45.023  179.979
 2od5 A    13 T H  -60.005  -43.543  177.176
 2od5 A    14 V H  -61.506  -44.908  175.482
 2od5 A    15 R H  -55.889  -46.035 -178.410
 2od5 A    16 I H  -64.839  -41.376 -179.930
 2od5 A    17 R H  -60.114  -43.870 -179.486
 2od5 A    18 E H  -62.929  -39.885  177.018
 2od5 A    19 K H  -63.804  -43.235 -179.804
 2od5 A    20 I H  -61.961  -44.537 -178.434

position:            4 neighbors:          200

 1tq4 A   275 R H  -55.115  -46.583 -175.643
 1tq4 A   276 Q H  -61.192  -44.735  178.564
 1tq4 A   277 F H  -64.156  -44.654 -178.854
 1tq4 A   278 L H  -65.011  -34.791  177.289
 1tq4 A   279 K H  -62.954  -41.716  179.193
 1tq4 A   280 Q H  -66.214  -36.798  177.111
 1tq4 A   281 R H  -63.085  -41.429  175.897
 1tq4 A   282 I H  -62.282  -44.166  177.013
 1tq4 A   283 W H  -55.119  -48.726 -178.593

 1p16 A    22 T H  -63.449  -45.409  179.348
 1p16 A    23 K H  -58.056  -42.581  179.908
 1p16 A    24 E H  -57.423  -52.209 -177.848
 1p16 A    25 L H  -63.130  -35.099  174.308
 1p16 A    26 R H  -54.991  -46.686 -179.628
 1p16 A    27 L H  -65.076  -37.692  179.729
 1p16 A    28 M H  -61.863  -45.371  178.248
 1p16 A    29 V H  -65.933  -41.085  178.406
 1p16 A    30 A H  -57.020  -45.582  179.675

 2uy1 A   379 R H  -99.875  -29.545 -178.018
 2uy1 A   380 L L  -87.165  160.374  162.331
 2uy1 A   381 E L  -75.096  151.879 -165.661
 2uy1 A   382 K L -120.874  141.793  160.638
 2uy1 A   383 T E  -84.984  169.908  173.540
 2uy1 A   384 S H  -63.227  -25.333  177.184
 2uy1 A   385 R H  -75.372  -40.016  173.985
 2uy1 A   386 M H  -63.016  -41.968  176.095
 2uy1 A   387 W H  -60.500  -51.887 -178.745

 3pas A   123 N H  -67.251  -39.130  178.312
 3pas A   124 E H  -62.799  -36.008  177.047
 3pas A   125 S H  -63.891  -42.727  178.785
 3pas A   126 R H  -64.366  -35.562 -178.544
 3pas A   127 A L  -92.369   13.669 -172.093
 3pas A   128 A H  -55.195  -38.075 -175.616
 3pas A   129 N H  -62.660  -31.879 -179.534
 3pas A   130 L H  -85.903  -40.139 -179.169
 3pas A   131 L H  -67.556  -39.596  179.404

 3kn1 A   161 K H  -67.269  -48.480  178.839
 3kn1 A   162 Q H  -61.332  -39.699  176.956
 3kn1 A   163 R H  -62.997  -45.757  178.465
 3kn1 A   164 L H  -59.179  -46.212 -178.794
 3kn1 A   165 I H  -64.370  -41.816  178.524
 3kn1 A   166 K H  -65.199  -37.727  177.938
 3kn1 A   167 K H  -63.007  -41.298  178.051
 3kn1 A   168 V H  -67.051  -44.944 -179.452
 3kn1 A   169 Q H  -61.312  -51.817 -171.353

 1w07 A    31 A H  -59.230  -39.982  178.135
 1w07 A    32 F H  -60.653  -52.159 -175.485
 1w07 A    33 E H  -63.457  -42.000 -178.429
 1w07 A    34 V H  -64.944  -49.942 -178.943
 1w07 A    35 S H  -66.811  -35.937  179.465
 1w07 A    36 D H  -65.072  -46.220 -178.798
 1w07 A    37 R H  -65.303  -46.107 -179.738
 1w07 A    38 I H  -66.961  -37.075  175.507
 1w07 A    39 A H  -56.952  -46.963  178.196

 3jw4 A    23 G H  -55.028  -45.008  179.994
 3jw4 A    24 M H  -65.065  -37.876 -178.113
 3jw4 A    25 K H  -64.684  -24.673 -175.314
 3jw4 A    26 L L  -65.850  -18.892 -173.960
 3jw4 A    27 K L -101.109   -2.188 -171.404
 3jw4 A    28 T H  -62.429  -51.834 -176.343
 3jw4 A    29 S H  -62.870  -40.289 -179.231
 3jw4 A    30 A H  -65.012  -43.421 -179.145
 3jw4 A    31 D H  -64.367  -39.255  177.262

 1bud A    23 S H  -65.018  -37.726 -177.688
 1bud A    24 D H  -64.997  -40.862  176.959
 1bud A    25 S H  -65.024  -40.057  177.423
 1bud A    26 I H  -61.883  -44.269 -178.978
 1bud A    27 K H  -63.295  -42.910  177.620
 1bud A    28 A H  -62.237  -42.644  177.216
 1bud A    29 W H  -56.609  -49.066 -177.606
 1bud A    30 V H  -67.821  -42.823 -176.168
 1bud A    31 Y H  -60.206  -40.528  176.877

 3kkc A   110 L H  -61.545  -34.916 -179.985
 3kkc A   111 L H  -68.372  -57.182 -175.175
 3kkc A   112 R H  -65.399  -37.575  177.147
 3kkc A   113 F H  -63.097  -46.940  176.165
 3kkc A   114 R H  -55.952  -44.450 -175.784
 3kkc A   115 S H  -68.220  -31.576  175.677
 3kkc A   116 E H  -65.645  -45.584  176.549
 3kkc A   117 L H  -56.504  -40.383 -176.952
 3kkc A   118 E H  -63.384  -25.051 -169.015

 3rhz A   313 V H  -63.850  -46.189 -170.146
 3rhz A   314 R H  -85.179   -8.923  163.919
 3rhz A   315 S H  -84.961  -17.053 -174.180
 3rhz A   316 F H  -98.069  -33.697 -155.485
 3rhz A   317 N L  -79.980  -16.688  171.322
 3rhz A   318 P H  -51.567  -31.206  173.096
 3rhz A   319 I H  -61.605  -41.981 -179.662
 3rhz A   320 L H  -74.286  -38.228 -172.438
 3rhz A   321 R H  -78.102  -16.949  175.150

 1yp1 A    25 A H  -63.246  -38.843 -179.173
 1yp1 A    26 K H  -63.383  -42.452  178.126
 1yp1 A    27 K H  -65.008  -43.245 -178.883
 1yp1 A    28 I H  -63.361  -44.057  178.355
 1yp1 A    29 V H  -61.589  -45.136  179.344
 1yp1 A    30 T H  -59.033  -45.005 -179.166
 1yp1 A    31 V H  -64.829  -45.111 -178.720
 1yp1 A    32 L H  -66.652  -38.998  179.959
 1yp1 A    33 D H  -61.587  -42.108  176.779

 3kyh C    25 T H  -70.002  -44.972 -177.217
 3kyh C    26 Q H  -62.084  -37.733  176.427
 3kyh C    27 D H  -57.027  -44.875  179.750
 3kyh C    28 L H  -66.057  -41.848  179.414
 3kyh C    29 K H  -53.846  -43.942 -178.746
 3kyh C    30 M H  -64.984  -39.817  176.195
 3kyh C    31 M H  -59.778  -44.264 -178.074
 3kyh C    32 V H  -66.515  -36.257 -179.285
 3kyh C    33 C H  -56.985  -50.513  179.930

 2ond A   236 P L  -56.445  136.590  179.704
 2ond A   237 P H  -54.636  -38.372 -177.826
 2ond A   238 E H  -62.567  -22.433 -175.052
 2ond A   239 K H -105.841   -2.724 -172.537
 2ond A   240 S L  -92.151    7.063 -173.464
 2ond A   241 G H  -51.675  -55.499 -175.857
 2ond A   242 E H  -65.407  -33.578 -178.815
 2ond A   243 I H  -66.760  -37.431  173.441
 2ond A   244 W H  -66.795  -41.988  178.057

 1kuf A    28 F H  -57.192  -42.704 -177.883
 1kuf A    29 K H  -61.670  -46.932  177.550
 1kuf A    30 K H  -62.309  -41.627 -178.738
 1kuf A    31 I H  -65.060  -45.844 -178.136
 1kuf A    32 R H  -66.603  -33.287  175.797
 1kuf A    33 K H  -64.787  -45.437  178.350
 1kuf A    34 R H  -63.327  -42.297  177.721
 1kuf A    35 V H  -60.849  -44.956  178.884
 1kuf A    36 H H  -59.862  -41.077 -179.995

 3ica A     6 R H  -64.111  -40.286  178.640
 3ica A     7 Y H  -64.162  -37.124  178.024
 3ica A     8 K H  -62.477  -44.544  179.425
 3ica A     9 W H  -71.805  -39.238  178.128
 3ica A    10 Q H  -67.066  -33.265  176.445
 3ica A    11 T H  -66.346  -43.199  175.417
 3ica A    12 V H  -55.783  -47.198  176.631
 3ica A    13 V H  -63.620  -41.813  178.662
 3ica A    14 S H  -61.408  -37.469 -179.767

 2zih A   219 K H  -65.561  -37.344 -178.093
 2zih A   220 E H  -60.331  -44.650  179.715
 2zih A   221 A H  -64.253  -35.864  173.609
 2zih A   222 I H  -62.327  -47.419 -179.497
 2zih A   223 K H  -61.305  -41.846 -179.289
 2zih A   224 R H  -64.987  -35.366  173.298
 2zih A   225 R H  -56.982  -52.740 -179.981
 2zih A   226 V H  -58.474  -45.572 -176.719
 2zih A   227 L H  -64.914  -36.566 -179.235

 1atl A    26 L H  -65.012  -34.893 -173.530
 1atl A    27 N H  -66.839  -44.118  179.157
 1atl A    28 T H  -61.847  -42.910  176.744
 1atl A    29 I H  -63.297  -43.006  178.437
 1atl A    30 R H  -59.969  -45.847 -177.033
 1atl A    31 T H  -61.789  -44.964 -179.542
 1atl A    32 R H  -62.100  -46.787 -179.883
 1atl A    33 V H  -61.545  -41.639 -179.679
 1atl A    34 H H  -60.145  -47.384 -177.610

 2noj B    63 K H  -67.360  -49.826 -179.636
 2noj B    64 K H  -65.672  -39.023 -178.990
 2noj B    65 K H  -66.750  -44.835  178.987
 2noj B    66 L H  -65.165  -37.600  176.952
 2noj B    67 Q H  -64.270  -37.676  176.262
 2noj B    68 R H  -57.552  -46.021 -178.305
 2noj B    69 Q H  -61.437  -38.009  177.301
 2noj B    70 I H  -62.927  -48.089 -177.482
 2noj B    71 D H  -63.013  -37.192 -177.807

 1m4u A   116 R H  -58.525  -60.032 -176.096
 1m4u A   117 R H  -64.840  -34.011  178.487
 1m4u A   118 K H  -63.479  -45.176 -179.574
 1m4u A   119 L H  -70.200  -34.515  177.902
 1m4u A   120 Q H  -64.717  -41.843  177.494
 1m4u A   121 M H  -66.210  -40.139  174.403
 1m4u A   122 W H  -59.985  -46.837  178.601
 1m4u A   123 L H  -60.046  -44.987 -179.175
 1m4u A   124 W H  -61.358  -45.939 -179.273

 3rt3 C    52 K H  -61.851  -46.494 -178.862
 3rt3 C    53 R H  -64.980  -43.648  177.776
 3rt3 C    54 K H  -62.362  -43.610 -178.613
 3rt3 C    55 L H  -64.988  -42.433 -179.197
 3rt3 C    56 E H  -61.490  -42.072  177.801
 3rt3 C    57 S H  -69.520  -41.288 -179.619
 3rt3 C    58 R H  -66.989  -37.858  176.371
 3rt3 C    59 I H  -67.273  -41.808  175.157
 3rt3 C    60 K H  -56.041  -50.606  179.937

 3b98 A   211 A H  -64.058  -44.514  179.985
 3b98 A   212 S H  -63.468  -41.689  177.502
 3b98 A   213 A H  -61.757  -44.305  179.531
 3b98 A   214 A H  -63.807  -40.404 -178.378
 3b98 A   215 R H  -63.906  -43.831 -179.396
 3b98 A   216 E H  -63.654  -43.699  178.232
 3b98 A   217 K H  -61.024  -46.871 -177.109
 3b98 A   218 L H  -67.937  -35.716  178.589
 3b98 A   219 W H  -64.796  -34.790  175.025

 3rtx A    26 L H  -58.272  -50.350 -177.475
 3rtx A    27 G H  -68.764  -31.256  177.734
 3rtx A    28 E H  -64.682  -48.214  179.514
 3rtx A    29 V H  -60.041  -49.168 -178.373
 3rtx A    30 Q H  -62.503  -45.912 -177.634
 3rtx A    31 Q H  -63.115  -42.477  179.318
 3rtx A    32 K H  -60.058  -43.761  179.579
 3rtx A    33 C H  -64.775  -44.185  179.103
 3rtx A    34 H H  -58.844  -43.558  179.381

 3nzp A   571 M H  -69.915  -38.702  177.120
 3nzp A   572 D H  -60.403  -47.469 -179.519
 3nzp A   573 I H  -63.321  -44.999  179.278
 3nzp A   574 L H  -60.633  -43.913 -178.702
 3nzp A   575 N H  -64.299  -40.618  178.790
 3nzp A   576 E H  -65.517  -42.180 -179.484
 3nzp A   577 R H  -60.855  -38.861  176.968
 3nzp A   578 I H  -69.618  -46.450 -175.740
 3nzp A   579 S H  -66.892  -33.294 -175.738

 3g8q A   201 R H  -57.769  -37.695  177.869
 3g8q A   202 D H  -68.525  -42.593  178.604
 3g8q A   203 E H  -64.910  -38.756  179.645
 3g8q A   204 L H  -66.310  -43.960  176.304
 3g8q A   205 R H  -54.456  -46.360  177.287
 3g8q A   206 E H  -57.799  -46.765 -179.613
 3g8q A   207 R H  -60.334  -42.664  179.968
 3g8q A   208 I H  -57.604  -47.339 -169.665
 3g8q A   209 L H  -74.341  -16.555 -176.086

 3mfi A   252 C H  -60.121  -41.458  177.164
 3mfi A   253 K H  -56.257  -48.430  179.673
 3mfi A   254 G H  -60.311  -42.023  179.418
 3mfi A   255 I H  -63.229  -45.181  179.053
 3mfi A   256 R H  -65.000  -34.916  177.640
 3mfi A   257 D H  -66.338  -35.361  175.321
 3mfi A   258 S H  -61.352  -46.567  176.188
 3mfi A   259 I H  -59.875  -46.228 -176.675
 3mfi A   260 K H  -67.043  -39.251 -176.265

 2ddh A    29 N H  -65.743  -37.742  173.733
 2ddh A    30 T H  -62.730  -47.396  176.704
 2ddh A    31 R H  -57.750  -46.648 -177.705
 2ddh A    32 R H  -62.413  -45.508 -179.588
 2ddh A    33 R H  -62.227  -46.038 -177.965
 2ddh A    34 R H  -62.523  -40.409  177.663
 2ddh A    35 E H  -64.559  -42.703  177.597
 2ddh A    36 I H  -61.511  -43.648 -179.760
 2ddh A    37 E H  -60.029  -44.248  179.664

 2cb9 A   138 R H  -55.048  -45.066 -179.672
 2cb9 A   139 E H  -63.019  -38.661 -179.152
 2cb9 A   140 T H  -66.810  -48.172 -172.546
 2cb9 A   141 V H  -74.542  -20.673  177.794
 2cb9 A   142 M L  -95.693   -0.170 -174.680
 2cb9 A   143 Q H  -58.517  -50.623 -175.667
 2cb9 A   144 K H  -57.454  -49.433 -179.447
 2cb9 A   145 K H  -59.571  -42.253  179.002
 2cb9 A   146 R H  -60.253  -44.670 -179.783

 2r7g A   233 H L -134.516   74.994 -170.226
 2r7g A   234 P L  -71.386  -18.838 -176.228
 2r7g A   235 E L  -71.566  -18.088 -171.252
 2r7g A   236 L H  -77.030  -28.648 -176.444
 2r7g A   237 E H  -53.467  -49.592 -175.817
 2r7g A   238 H H  -68.049  -38.929 -179.649
 2r7g A   239 I H  -66.744  -42.669  177.610
 2r7g A   240 I H  -63.557  -41.952  175.495
 2r7g A   241 W H  -58.669  -40.023  179.938

 2gbw A    12 N L -108.351    3.806  175.328
 2gbw A    13 A L   55.006   58.567  174.206
 2gbw A    14 S E -140.112  158.076  179.727
 2gbw A    15 Q E -130.684  150.052  169.492
 2gbw A    16 S E  -70.398  143.644  177.251
 2gbw A    17 R H  -70.842  -13.255 -178.209
 2gbw A    18 Q H  -69.112  -20.490 -177.056
 2gbw A    19 V H  -66.210  -19.500 -177.098
 2gbw A    20 F H  -96.752   -6.110 -165.587

 1kbi A   133 S H  -64.931  -20.007 -173.768
 1kbi A   134 Q H -101.815  -29.508 -169.240
 1kbi A   135 T H -101.013  -25.002  178.600
 1kbi A   136 L L  -71.680  153.908  168.225
 1kbi A   137 T L  -65.511  160.915  177.961
 1kbi A   138 K H  -58.070  -36.732 -179.549
 1kbi A   139 Q H  -70.073  -49.884 -178.273
 1kbi A   140 A H  -64.651  -47.240  177.832
 1kbi A   141 W H  -58.126  -48.431  179.495

 2r4g A   146 F H  -66.988  -38.746  174.632
 2r4g A   147 K H  -61.249  -45.105  177.470
 2r4g A   148 V H  -57.144  -46.353  178.007
 2r4g A   149 F H  -56.076  -50.877 -177.921
 2r4g A   150 L H  -57.100  -40.429 -176.681
 2r4g A   151 E H  -63.473  -28.121 -172.550
 2r4g A   152 K H  -88.691   -7.489 -176.631
 2r4g A   153 L H  -68.355  -29.556  176.462
 2r4g A   154 Y H  -58.401  -48.420  178.232

 3b9q A    11 R H  -59.193  -45.705 -179.350
 3b9q A    12 E H  -61.194  -37.959 -178.584
 3b9q A    13 N H  -72.554  -41.131 -177.080
 3b9q A    14 L H  -73.450  -16.526  179.898
 3b9q A    15 A L  -54.705  -30.054 -178.466
 3b9q A    16 V H  -56.270  -28.862  178.611
 3b9q A    17 I H  -60.267  -40.031  179.340
 3b9q A    18 D H  -62.200  -39.445  178.461
 3b9q A    19 E H  -68.396  -38.853 -179.132

 1ngm B    45 A H  -71.028  -41.920 -176.597
 1ngm B    46 S H  -73.665  -28.222  177.143
 1ngm B    47 K H  -66.846  -38.387  176.512
 1ngm B    48 L H  -65.009  -38.013  178.787
 1ngm B    49 K H  -63.674  -46.794  178.713
 1ngm B    50 E H  -61.253  -39.697  178.650
 1ngm B    51 R H  -64.359  -40.645 -179.788
 1ngm B    52 I H  -73.961  -42.485 -175.864
 1ngm B    53 W H  -64.628  -38.879  177.181

 1sxj A   287 H H  -61.872  -61.722 -179.287
 1sxj A   288 K H  -53.850  -45.201 -175.508
 1sxj A   289 M H  -62.730  -34.071 -174.465
 1sxj A   290 L L  -93.236    4.190  178.623
 1sxj A   291 D E  -83.701  115.155 -176.157
 1sxj A   292 G H  -65.011  -18.272 -174.768
 1sxj A   293 Q H  -61.012  -33.185 -173.788
 1sxj A   294 I H  -86.693   -2.675  177.079
 1sxj A   295 Y H -105.621   -9.008  174.074

 1gox A    15 K H  -55.474  -40.325 -171.398
 1gox A    16 Q H  -85.007  -13.343 -175.209
 1gox A    17 K H -104.137  -40.048 -174.917
 1gox A    18 L L  -79.488  148.293  169.963
 1gox A    19 P L  -55.010  141.625 -177.236
 1gox A    20 K H  -49.580  -41.608  179.336
 1gox A    21 M H  -59.815  -44.407 -173.152
 1gox A    22 V H  -69.756  -48.607 -179.563
 1gox A    23 Y H  -62.981  -50.013 -178.013

 3ig2 A     6 S H  -62.095  -46.136 -175.721
 3ig2 A     7 N H  -61.938  -46.143  179.071
 3ig2 A     8 K H  -61.811  -49.746 -177.986
 3ig2 A     9 L H  -64.867  -34.577  176.336
 3ig2 A    10 Q H  -57.930  -48.311  179.075
 3ig2 A    11 N H  -64.480  -39.950 -179.254
 3ig2 A    12 L H  -64.190  -43.345  179.340
 3ig2 A    13 V H  -69.652  -41.078  176.404
 3ig2 A    14 A H  -57.912  -45.722  179.453

 3oz6 A   360 I H  -62.619  -45.019  175.878
 3oz6 A   361 D H  -62.127  -34.847  177.792
 3oz6 A   362 D H  -63.652  -44.041  178.405
 3oz6 A   363 Y H  -64.845  -41.422  178.022
 3oz6 A   364 R H  -61.094  -44.655  179.572
 3oz6 A   365 N H  -66.050  -37.418  176.516
 3oz6 A   366 L H  -58.762  -44.638  177.956
 3oz6 A   367 V H  -68.989  -39.884  178.964
 3oz6 A   368 Y H  -64.492  -30.678  173.741

 3nrn A   125 K L  -76.479  -16.122  176.711
 3nrn A   126 E L  -60.211  146.143  176.266
 3nrn A   127 E L -115.117   60.695 -173.783
 3nrn A   128 I L -126.055  162.729  177.116
 3nrn A   129 P E  -54.037  146.490 -173.782
 3nrn A   130 A H  -62.918  -37.854 -178.419
 3nrn A   131 D H  -65.279  -41.294  177.983
 3nrn A   132 E H  -68.025  -37.383  177.392
 3nrn A   133 W H  -62.213  -42.502  177.754

 1tb3 A    13 Q H  -49.855  -49.003 -173.654
 1tb3 A    14 K H  -63.462  -31.071 -172.991
 1tb3 A    15 Q L  -84.933   -4.981 -177.037
 1tb3 A    16 L L -123.323  149.607  176.065
 1tb3 A    17 S L  -67.738  152.938  179.599
 1tb3 A    18 K H  -50.934  -39.798  179.345
 1tb3 A    19 T H  -61.919  -49.612 -178.388
 1tb3 A    20 S H  -64.993  -40.739 -178.185
 1tb3 A    21 W H  -69.131  -40.708  175.448

 2w15 A    26 L H  -70.573  -25.011  177.548
 2w15 A    27 N H  -66.933  -42.887  176.880
 2w15 A    28 T H  -65.547  -42.372  179.183
 2w15 A    29 I H  -63.397  -44.990 -178.623
 2w15 A    30 R H  -62.662  -48.239 -179.385
 2w15 A    31 T H  -62.672  -43.454  178.474
 2w15 A    32 R H  -57.729  -47.823 -179.450
 2w15 A    33 V H  -65.030  -44.116 -175.986
 2w15 A    34 H H  -60.005  -41.912 -179.829

 2j69 A   382 R H  -53.722  -51.688 -175.332
 2j69 A   383 D H  -70.744  -38.150 -179.088
 2j69 A   384 E H  -65.773  -44.827  177.599
 2j69 A   385 F H  -68.399  -39.363  177.057
 2j69 A   386 Q H  -57.874  -47.510 -178.171
 2j69 A   387 K H  -64.103  -34.458  177.562
 2j69 A   388 E H  -67.849  -43.589  178.154
 2j69 A   389 I H  -62.485  -40.441  176.641
 2j69 A   390 I H  -65.593  -42.821  175.468

 1qw9 A    49 E L  -62.434  -26.146 -178.838
 1qw9 A    50 N L  -97.413    5.042  169.054
 1qw9 A    51 G L   88.623   10.738 -176.561
 1qw9 A    52 F E  -94.117  136.544 -173.762
 1qw9 A    53 R E  -67.959  120.088 -175.694
 1qw9 A    54 Q H  -70.218  -35.493 -178.519
 1qw9 A    55 D H  -66.754  -40.275  177.013
 1qw9 A    56 V H  -67.724  -40.565  175.415
 1qw9 A    57 I H  -56.185  -44.891  178.623

 3he0 A   127 E H  -70.554  -37.418 -178.759
 3he0 A   128 R H  -56.795  -43.959 -175.849
 3he0 A   129 K H  -61.865  -21.179 -174.386
 3he0 A   130 M L  -72.916  -17.428 -174.729
 3he0 A   131 F L -106.137   53.795 -174.014
 3he0 A   132 A H  -65.245  -43.225 -175.924
 3he0 A   133 Q H  -69.914  -30.849  174.216
 3he0 A   134 V H  -64.749  -43.719  175.383
 3he0 A   135 D H  -63.830  -39.109  177.994

 3rp9 A   428 E H  -65.946  -45.627  177.942
 3rp9 A   429 P H  -51.737  -44.157 -178.151
 3rp9 A   430 Q H  -71.330  -40.461  179.653
 3rp9 A   431 L H  -66.345  -42.358  179.843
 3rp9 A   432 R H  -62.131  -45.865  177.635
 3rp9 A   433 Y H  -62.398  -44.631  178.637
 3rp9 A   434 A H  -60.138  -43.649  178.798
 3rp9 A   435 F H  -58.251  -45.136 -178.112
 3rp9 A   436 V H  -66.066  -36.491  175.605

 3nr5 A   102 F H  -73.507  -23.326 -172.970
 3nr5 A   103 K H  -55.754  -40.417 -178.771
 3nr5 A   104 D H  -90.142  -29.979 -178.260
 3nr5 A   105 L H  -70.653  -32.198 -171.313
 3nr5 A   106 K H  -58.504  -56.315 -179.022
 3nr5 A   107 P H  -62.465  -37.069  178.970
 3nr5 A   108 Q H  -65.028  -40.075  178.534
 3nr5 A   109 L H  -59.691  -58.867 -169.954
 3nr5 A   110 W H  -70.034  -31.272  174.269

 2vqr A   288 V H  -55.006  -40.320 -179.006
 2vqr A   289 D H  -80.295  -37.618 -159.891
 2vqr A   290 S H  -90.136  -28.190 -172.341
 2vqr A   291 I L  -65.379  125.566 -174.667
 2vqr A   292 R E -109.815  150.634 -176.988
 2vqr A   293 R H  -68.616  -29.192 -172.236
 2vqr A   294 G H  -65.515  -15.441 -178.843
 2vqr A   295 S H  -86.140   -9.958 -176.209
 2vqr A   296 F L -124.746  -18.509  175.947

 1gd2 E    52 N H  -63.293  -37.659  177.563
 1gd2 E    53 D H  -65.900  -37.610  177.254
 1gd2 E    54 Q H  -67.815  -38.824  177.879
 1gd2 E    55 L H  -66.018  -37.317  178.889
 1gd2 E    56 R L  -64.975  -34.761  176.448
 1gd2 E    57 Q L  -74.190  -41.159 -179.406
 1gd2 E    58 K H  -70.084  -18.692  179.063
 1gd2 E    59 V H  -89.672   -6.853  175.893
 1gd2 E    60 R H -104.930  -31.881  175.523

 2h8n A    40 K H  -62.300  -44.277 -173.700
 2h8n A    41 Q H  -69.129  -39.404  178.790
 2h8n A    42 Q H  -61.200  -38.448  176.269
 2h8n A    43 I H  -65.639  -46.410  179.617
 2h8n A    44 Q H  -59.622  -34.335  174.936
 2h8n A    45 R H  -62.965  -44.810  177.178
 2h8n A    46 Q H  -64.228  -32.852  177.718
 2h8n A    47 I H  -67.557  -46.031  177.525
 2h8n A    48 L H  -63.134  -41.574  177.282

 1izc A    29 R H  -49.847  -58.070 -178.283
 1izc A    30 Q H  -67.610  -35.225  178.420
 1izc A    31 A H  -57.066  -42.950  178.858
 1izc A    32 L H  -69.098  -41.016  178.007
 1izc A    33 K H  -61.741  -38.761  178.434
 1izc A    34 D H  -69.946  -36.579  177.402
 1izc A    35 A H  -64.996  -37.919  178.013
 1izc A    36 M H  -70.002  -39.169  176.206
 1izc A    37 A H  -65.388  -40.247  179.243

 1w2f A    96 R L -134.668   81.236 -177.526
 1w2f A    97 P L  -55.008  127.701  167.147
 1w2f A    98 K L -100.355   86.886 -170.108
 1w2f A    99 L E  -68.065  123.500  179.974
 1w2f A   100 R E -109.988  112.006 -178.998
 1w2f A   101 K H  -68.575  -38.852  178.296
 1w2f A   102 D H  -60.150  -41.404 -179.068
 1w2f A   103 M H  -67.419  -39.232  172.871
 1w2f A   104 Y H  -60.057  -48.330 -177.192

 3ku3 B    70 F L -131.830  151.144  178.629
 3ku3 B    71 S L  -79.768  174.069 -179.863
 3ku3 B    72 N L  -71.969  -10.230  177.436
 3ku3 B    73 L L -103.256    7.686  178.279
 3ku3 B    74 E L -119.997   39.999 -175.102
 3ku3 B    75 R H  -65.890  -35.276  176.872
 3ku3 B    76 R H  -64.658  -49.387 -179.190
 3ku3 B    77 L H  -64.249  -36.262  175.847
 3ku3 B    78 E H  -63.118  -46.527 -179.944

 2j69 A   445 Q H  -55.285  -48.051  179.673
 2j69 A   446 K H  -63.671  -35.933 -179.954
 2j69 A   447 A H  -63.530  -45.135 -179.530
 2j69 A   448 F H  -69.125  -36.900  178.248
 2j69 A   449 E H  -64.970  -43.815  178.441
 2j69 A   450 Q H  -68.366  -41.456  175.517
 2j69 A   451 Y H  -58.406  -53.184 -177.130
 2j69 A   452 I H  -63.327  -43.255  178.680
 2j69 A   453 T H  -60.192  -42.915  178.030

 2ptm A     7 S H  -71.011  -40.368  176.784
 2ptm A     8 R H  -63.985  -38.894  178.694
 2ptm A     9 Q H  -61.004  -43.566  178.871
 2ptm A    10 Y H  -63.252  -48.394 -177.644
 2ptm A    11 R H  -60.112  -42.739  178.043
 2ptm A    12 E H  -63.069  -46.077  179.013
 2ptm A    13 K H  -56.012  -55.677 -171.146
 2ptm A    14 L H  -65.617  -31.482  173.476
 2ptm A    15 K H  -56.611  -49.652 -177.755

 2g09 A   123 E H  -65.131  -28.233 -174.646
 2g09 A   124 Q H  -74.278  -20.355  173.060
 2g09 A   125 G L   77.262   67.776 -178.753
 2g09 A   126 I L  -91.018  112.370  176.097
 2g09 A   127 P E  -73.906  146.597  177.412
 2g09 A   128 K H  -63.667  -39.889 -172.581
 2g09 A   129 A H  -65.897  -19.348 -174.373
 2g09 A   130 K H  -89.064  -10.898 -172.755
 2g09 A   131 L H  -62.471  -35.793  177.454

 2w0u A    16 K H  -56.929  -37.462 -178.963
 2w0u A    17 S H  -70.573  -52.047 -168.667
 2w0u A    18 V H  -76.637  -23.591 -179.377
 2w0u A    19 L L  -94.768  131.419  170.419
 2w0u A    20 P L  -52.744  142.771 -172.862
 2w0u A    21 K H  -50.008  -44.218 -178.382
 2w0u A    22 S H  -58.137  -40.011 -175.456
 2w0u A    23 I H  -78.436  -41.202  177.675
 2w0u A    24 Y H  -62.549  -43.074  178.333

 1n3y A   186 Q H  -62.994  -47.922 -177.806
 1n3y A   187 N H  -67.302  -39.776 -179.900
 1n3y A   188 Q H  -65.007  -47.980  177.458
 1n3y A   189 L H  -59.340  -45.953  178.857
 1n3y A   190 K H  -56.727  -44.235  179.961
 1n3y A   191 E H  -61.450  -44.999 -178.676
 1n3y A   192 K H  -61.602  -41.514  179.072
 1n3y A   193 I H  -69.802  -42.687  177.457
 1n3y A   194 F H  -56.843  -32.821 -178.332

 1q33 A   188 K H  -63.501  -35.129  176.082
 1q33 A   189 R H  -68.716  -39.999  176.197
 1q33 A   190 E H  -63.033  -37.768  175.683
 1q33 A   191 I H  -68.210  -45.160 -178.608
 1q33 A   192 E H  -62.660  -33.372  176.631
 1q33 A   193 E H  -67.691  -45.925  179.673
 1q33 A   194 K H  -64.982  -40.499 -177.484
 1q33 A   195 L H  -76.889  -30.906  173.328
 1q33 A   196 H H  -59.681  -48.349  176.379

 3ctz A   291 S E  -63.894  139.556  175.308
 3ctz A   292 D L  -75.131   -1.990  172.407
 3ctz A   293 K L  -99.886   -5.114  178.653
 3ctz A   294 A L  -64.949  157.098 -177.114
 3ctz A   295 S E  -62.126  154.974  173.945
 3ctz A   296 Y H  -60.919  -38.193  176.815
 3ctz A   297 A H  -54.545  -51.767 -177.205
 3ctz A   298 V H  -68.130  -46.198 -176.485
 3ctz A   299 S H  -66.726  -40.964 -177.630

 3gee A   389 K H  -63.680  -39.450  177.129
 3gee A   390 Q H  -61.472  -37.759  176.518
 3gee A   391 H H  -65.134  -30.157 -178.404
 3gee A   392 M H  -74.437  -43.709 -178.943
 3gee A   393 G L  -65.122  -15.423  179.687
 3gee A   394 D H  -65.914  -28.324 -176.702
 3gee A   395 L H  -54.809  -53.693 -178.474
 3gee A   396 V H  -67.266  -36.520 -178.887
 3gee A   397 K H  -59.979  -42.520 -179.179

 2olt A   177 Q H  -65.000  -44.550  179.661
 2olt A   178 I H  -63.607  -46.092 -179.721
 2olt A   179 Q H  -64.091  -42.017 -179.619
 2olt A   180 L H  -64.996  -43.459  179.835
 2olt A   181 R H  -68.464  -36.354  178.594
 2olt A   182 R H  -65.695  -41.237  179.619
 2olt A   183 Q H  -67.943  -39.052  175.891
 2olt A   184 L H  -65.302  -42.260  178.159
 2olt A   185 F H  -53.682  -43.777 -177.932

 2dw0 A    28 L H  -65.927  -35.567  179.898
 2dw0 A    29 D H  -62.871  -42.481  175.743
 2dw0 A    30 K H  -63.733  -42.999  177.382
 2dw0 A    31 I H  -60.033  -47.795 -177.639
 2dw0 A    32 K H  -62.068  -44.612  177.889
 2dw0 A    33 T H  -60.313  -41.701  174.528
 2dw0 A    34 R H  -56.002  -48.122 -179.474
 2dw0 A    35 M H  -61.272  -41.154 -179.721
 2dw0 A    36 Y H  -61.886  -46.326 -176.603

 3l2b A   182 V H  -68.030  -19.990 -175.993
 3l2b A   183 Q H  -81.562   -4.041 -179.719
 3l2b A   184 S H  -84.404   -9.216 -175.262
 3l2b A   185 L L  -61.548  141.985  175.532
 3l2b A   186 P E  -69.151  140.772 -176.228
 3l2b A   187 V H  -58.513  -32.048 -173.011
 3l2b A   188 D H  -71.886   -4.733  177.091
 3l2b A   189 Y H  -88.001  -34.612 -168.891
 3l2b A   190 V H -109.867  -23.122 -176.115

 3l41 A    18 K L -120.426  116.221 -178.319
 3l41 A    19 K L -121.127  139.989  177.300
 3l41 A    20 P L  -76.812  155.015  171.509
 3l41 A    21 S L  -72.039  140.051  178.497
 3l41 A    22 I L -110.057   18.821 -178.033
 3l41 A    23 D H  -51.906  -40.682 -174.313
 3l41 A    24 N H  -74.970  -10.516  179.592
 3l41 A    25 L H -101.078   -8.864 -177.543
 3l41 A    26 K H  -65.994  -29.978  175.593

 3m1i C    89 R H  -65.115  -42.045 -179.535
 3m1i C    90 I H  -68.620  -43.548 -178.934
 3m1i C    91 G H  -63.717  -42.491  177.525
 3m1i C    92 I H  -61.739  -50.971  179.932
 3m1i C    93 R H  -57.428  -45.061 -176.571
 3m1i C    94 N H  -67.071  -43.821 -174.080
 3m1i C    95 F H  -70.053  -37.994  177.237
 3m1i C    96 V H  -63.344  -44.763  176.827
 3m1i C    97 V H  -62.418  -40.225  178.961

 1mf7 A   182 Q H  -64.540  -45.078 -177.373
 1mf7 A   183 N H  -69.822  -38.768  179.873
 1mf7 A   184 Q H  -64.368  -47.237  176.075
 1mf7 A   185 L H  -63.181  -39.942  178.367
 1mf7 A   186 R H  -56.663  -49.807 -176.249
 1mf7 A   187 E H  -63.507  -44.169 -176.872
 1mf7 A   188 K H  -62.226  -46.184 -179.753
 1mf7 A   189 I H  -68.537  -42.157 -179.557
 1mf7 A   190 F H  -59.534  -31.293 -170.200

 2idg A    49 V H  -61.465  -35.930 -178.197
 2idg A    50 R L  -62.732  -22.287 -174.965
 2idg A    51 E L  -95.545   -1.559 -179.366
 2idg A    52 L L  -77.217   70.579 -179.605
 2idg A    53 R E -124.817  150.476 -174.184
 2idg A    54 G H  -54.600  -46.217 -174.707
 2idg A    55 S H  -70.261  -15.054  179.711
 2idg A    56 V H  -96.388  -44.851 -171.262
 2idg A    57 L H  -77.910  -36.340 -179.953

 1lsh A   434 P L  -56.734  128.106 -177.648
 1lsh A   435 D H  -62.012  -37.204 -178.015
 1lsh A   436 E H  -51.711  -31.177 -174.379
 1lsh A   437 L H  -75.521  -26.015  177.902
 1lsh A   438 L L  -90.041   -9.590 -169.879
 1lsh A   439 Q H  -56.757  -43.222 -179.360
 1lsh A   440 P H  -57.077  -39.714 -175.936
 1lsh A   441 L H  -81.033  -31.911  176.010
 1lsh A   442 H H  -70.874  -39.129  175.678

 3k7l A    34 Q H  -65.004  -43.376  179.052
 3k7l A    35 P H  -52.897  -47.053 -179.819
 3k7l A    36 V H  -65.032  -44.071 -179.930
 3k7l A    37 I H  -60.054  -45.168 -176.503
 3k7l A    38 K H  -64.785  -40.807  179.757
 3k7l A    39 R H  -60.652  -42.297 -175.895
 3k7l A    40 K H  -73.775  -31.560  171.230
 3k7l A    41 V H  -63.619  -42.281  175.746
 3k7l A    42 Y H  -61.001  -38.075  176.939

 3bfp A    56 N L  -63.838  124.055 -174.423
 3bfp A    57 N H  -65.615  -42.988 -175.764
 3bfp A    58 E H  -66.744  -48.996 -179.678
 3bfp A    59 I H  -65.052  -41.000  178.309
 3bfp A    60 R H  -58.567  -41.966  178.840
 3bfp A    61 K H  -64.645  -44.916 -179.502
 3bfp A    62 K H  -59.913  -48.734 -179.968
 3bfp A    63 I H  -66.198  -36.201  176.435
 3bfp A    64 Y H  -54.937  -49.416 -179.039

 3op0 A   241 Q H  -61.439  -35.220  178.470
 3op0 A   242 E H  -66.444  -49.772 -172.969
 3op0 A   243 R H  -65.669  -34.992 -174.265
 3op0 A   244 L L  -81.526   -3.963  177.878
 3op0 A   245 Q L  -58.881  -44.828  178.699
 3op0 A   246 A H  -65.158  -32.547 -173.785
 3op0 A   247 C H  -87.432    6.307  178.874
 3op0 A   248 R H  -63.758  -20.240  174.358
 3op0 A   249 D H  -68.482  -36.983 -176.550

 3eco A    17 K H  -68.083  -38.701  178.284
 3eco A    18 Q H  -66.207  -39.534  178.756
 3eco A    19 K H  -69.982  -43.438  179.207
 3eco A    20 A H  -62.023  -43.604  177.842
 3eco A    21 D H  -65.111  -39.988  175.111
 3eco A    22 Q H  -56.408  -39.933  178.020
 3eco A    23 K H  -67.923  -43.880 -177.721
 3eco A    24 L H  -64.636  -28.718  178.606
 3eco A    25 E H  -62.353  -24.448  178.498

 1kyq A   200 L H  -68.569  -35.444  174.389
 1kyq A   201 G H  -65.396  -47.616  179.868
 1kyq A   202 E H  -65.996  -35.619  177.196
 1kyq A   203 L H  -65.057  -46.008  178.723
 1kyq A   204 R H  -63.145  -38.631  178.295
 1kyq A   205 R H  -62.989  -47.098 -179.611
 1kyq A   206 G H  -64.235  -41.328  176.940
 1kyq A   207 I H  -56.946  -43.529 -179.627
 1kyq A   208 R H  -63.347  -35.773  179.953

 3jui A   157 Q H  -70.083  -34.241  175.207
 3jui A   158 L H  -64.326  -33.649  178.685
 3jui A   159 R L  -71.034   -6.342  175.581
 3jui A   160 K L  -95.456   14.838  173.241
 3jui A   161 N L  -71.833  129.438 -171.139
 3jui A   162 Q H  -68.753  -47.334  179.838
 3jui A   163 Q H  -63.643  -35.012  177.531
 3jui A   164 L H  -64.972  -49.255 -179.388
 3jui A   165 Q H  -60.792  -36.573  173.466

 2eh3 A   112 I H  -66.349  -41.929  177.429
 2eh3 A   113 E H  -60.966  -41.730  178.198
 2eh3 A   114 D H  -61.426  -46.898  178.969
 2eh3 A   115 A H  -64.831  -37.387  178.150
 2eh3 A   116 K H  -63.978  -43.597 -179.746
 2eh3 A   117 R H  -64.122  -42.998  179.036
 2eh3 A   118 R H  -65.308  -40.420  179.038
 2eh3 A   119 F H  -65.815  -41.282  178.090
 2eh3 A   120 E H  -63.617  -43.401  177.666

 3n2o A   604 R H  -66.407  -38.940  177.468
 3n2o A   605 K H  -65.587  -39.262  179.144
 3n2o A   606 N H  -65.204  -38.936  179.622
 3n2o A   607 Y H  -59.288  -35.962  179.511
 3n2o A   608 H H  -57.365  -45.122 -179.303
 3n2o A   609 S H  -70.530  -49.385 -174.771
 3n2o A   610 L H  -56.295  -46.804 -177.847
 3n2o A   611 V H  -65.817  -44.923  179.478
 3n2o A   612 S H  -60.396  -25.502  178.532

 1nrj B    65 H L  -59.702  134.300 -174.684
 1nrj B    66 V H  -52.634  -40.107 -172.758
 1nrj B    67 K H  -82.412   -5.572  179.718
 1nrj B    68 L H -108.921    6.327 -175.234
 1nrj B    69 R L  -63.891  -23.774 -176.035
 1nrj B    70 Y H  -61.484  -24.330 -176.347
 1nrj B    71 K H  -67.752  -44.418  176.736
 1nrj B    72 L H  -65.952  -42.820  179.758
 1nrj B    73 S H  -59.189  -47.125 -179.069

 2x3g A    34 F H  -63.557  -42.281 -179.552
 2x3g A    35 R H  -59.616  -48.872 -177.492
 2x3g A    36 K H  -66.239  -36.990  176.664
 2x3g A    37 F H  -66.629  -41.315  178.570
 2x3g A    38 R H  -64.376  -35.933  174.895
 2x3g A    39 S H  -67.678  -41.785  174.016
 2x3g A    40 Y H  -57.287  -48.875 -178.856
 2x3g A    41 I H  -65.490  -38.360  176.082
 2x3g A    42 Y H  -61.059  -43.585  178.659

 2xhe B    83 R H  -54.105  -49.120  177.420
 2xhe B    84 D H  -65.727  -35.960 -179.653
 2xhe B    85 R H  -64.603  -35.638 -177.706
 2xhe B    86 L H  -81.508  -42.995 -177.954
 2xhe B    87 N H  -62.078  -27.849  174.487
 2xhe B    88 E H  -66.366  -35.370 -179.508
 2xhe B    89 K H  -78.527  -38.548 -179.732
 2xhe B    90 L H  -62.912  -49.935 -175.255
 2xhe B    91 Q H  -69.404  -21.892  177.577

 3h92 A    51 K H  -66.461  -19.915 -178.480
 3h92 A    52 S H  -75.751   -5.106  178.759
 3h92 A    53 K H  -77.070  -15.526 -175.801
 3h92 A    54 I L -124.394  139.229  178.074
 3h92 A    55 K L  -51.857  140.026 -176.079
 3h92 A    56 R H  -52.682  -51.468 -173.808
 3h92 A    57 K H  -61.444  -40.169  178.946
 3h92 A    58 I H  -68.925  -40.589  176.896
 3h92 A    59 R H  -58.034  -50.038 -179.202

 2ddh A    33 R H  -62.227  -46.038 -177.965
 2ddh A    34 R H  -62.523  -40.409  177.663
 2ddh A    35 E H  -64.559  -42.703  177.597
 2ddh A    36 I H  -61.511  -43.648 -179.760
 2ddh A    37 E H  -60.029  -44.248  179.664
 2ddh A    38 N H  -64.737  -39.080  179.982
 2ddh A    39 L H  -55.564  -42.944 -178.156
 2ddh A    40 I H  -78.646  -45.123 -175.651
 2ddh A    41 L H  -57.864  -37.696 -176.529

 3b5n A    53 A H  -64.203  -42.309  175.078
 3b5n A    54 N H  -56.720  -40.306 -174.419
 3b5n A    55 R H  -71.812  -30.543  172.535
 3b5n A    56 V H  -75.673  -36.154  174.396
 3b5n A    57 R H  -56.667  -48.462  177.257
 3b5n A    58 K H  -64.939  -36.429  179.129
 3b5n A    59 A H  -62.720  -52.051 -178.421
 3b5n A    60 M H  -62.601  -34.844  178.492
 3b5n A    61 W L  -63.975    0.000    0.000

 1wu2 A   237 E H  -48.200  -42.895 -173.998
 1wu2 A   238 S H  -58.662  -55.419 -175.473
 1wu2 A   239 I H  -70.436  -22.440  179.044
 1wu2 A   240 I H  -74.566  -22.065  179.176
 1wu2 A   241 K L  -64.738  -10.000  178.427
 1wu2 A   242 E L  -71.091   -3.614  171.719
 1wu2 A   243 T H  -54.519  -27.893  178.355
 1wu2 A   244 L H  -61.572  -35.980 -178.658
 1wu2 A   245 E H  -66.594  -32.986 -178.117

 1nlf A    80 P H  -55.002  -38.347 -177.943
 1nlf A    81 T H  -61.535  -43.454  177.251
 1nlf A    82 A H  -65.712  -36.876  177.145
 1nlf A    83 I H  -62.585  -40.982  178.283
 1nlf A    84 H H  -61.324  -43.688  178.958
 1nlf A    85 H H  -62.285  -41.031  179.973
 1nlf A    86 R H  -64.939  -41.302  178.801
 1nlf A    87 L H  -64.993  -39.792  178.159
 1nlf A    88 H H  -61.589  -42.887  178.641

 2xgj A   594 R H  -66.861  -32.332  173.557
 2xgj A   595 E H  -65.591  -43.259  177.069
 2xgj A   596 D H  -59.278  -43.273  176.522
 2xgj A   597 V H  -61.625  -40.935  177.499
 2xgj A   598 R H  -60.963  -42.914 -178.463
 2xgj A   599 Q H  -60.505  -35.881  177.027
 2xgj A   600 V H  -72.081  -51.115 -177.383
 2xgj A   601 V H  -57.371  -39.592 -173.350
 2xgj A   602 T L  -84.255  -10.104  176.080

 3bjo A    62 V H  -66.592  -21.053 -177.115
 3bjo A    63 D H  -71.953   -9.954  178.569
 3bjo A    64 K H  -86.261  -13.044 -172.148
 3bjo A    65 I L -127.110  131.318  178.649
 3bjo A    66 P L  -54.736  142.124 -175.360
 3bjo A    67 K H  -54.906  -51.100 -177.741
 3bjo A    68 A H  -55.183  -37.767 -174.647
 3bjo A    69 V H  -70.135  -51.593 -174.486
 3bjo A    70 Y H  -74.422  -27.918  171.615

 3d5l A   178 E H  -45.476  -62.673 -170.920
 3d5l A   179 R H  -61.154  -48.901 -179.679
 3d5l A   180 R H  -65.142  -35.980 -176.452
 3d5l A   181 R H  -64.553  -44.177 -179.338
 3d5l A   182 E H  -70.735  -43.448 -177.723
 3d5l A   183 Q H  -61.617  -38.385  179.506
 3d5l A   184 K H  -63.614  -34.988  179.835
 3d5l A   185 V H  -73.709  -42.514  177.586
 3d5l A   186 Q H  -61.040  -47.750  178.459

 2p09 A    12 K H  -63.059  -48.019 -178.228
 2p09 A    13 T H  -60.423  -45.077 -179.309
 2p09 A    14 N H  -64.626  -38.744  177.264
 2p09 A    15 W H  -62.520  -42.647 -177.467
 2p09 A    16 L H  -68.832  -35.312  173.614
 2p09 A    17 K H  -63.741  -41.930  177.260
 2p09 A    18 R H  -64.029  -50.028 -177.618
 2p09 A    19 I H  -57.865  -43.730  179.069
 2p09 A    20 Y H  -61.896  -39.146 -169.684

 2qgp A    20 A H  -64.948  -36.237 -179.203
 2qgp A    21 R H  -60.672  -29.986  175.197
 2qgp A    22 E H  -78.559  -39.649  175.343
 2qgp A    23 L H  -62.004  -25.860  177.925
 2qgp A    24 R L  -71.357  -12.395 -179.614
 2qgp A    25 R L  -94.975  -11.430 -177.634
 2qgp A    26 S L  -63.408  144.755  176.706
 2qgp A    27 Q H  -64.851  -29.467  173.567
 2qgp A    28 W H  -58.481  -47.677  179.487

 1w07 A    35 S H  -66.811  -35.937  179.465
 1w07 A    36 D H  -65.072  -46.220 -178.798
 1w07 A    37 R H  -65.303  -46.107 -179.738
 1w07 A    38 I H  -66.961  -37.075  175.507
 1w07 A    39 A H  -56.952  -46.963  178.196
 1w07 A    40 R H  -65.001  -39.036  176.411
 1w07 A    41 L H  -53.827  -52.636 -176.950
 1w07 A    42 V H  -63.988  -47.343 -176.751
 1w07 A    43 A H  -59.596  -34.106 -175.781

 2ptm A    27 P L  -53.344  144.367 -175.892
 2ptm A    28 S H  -56.667  -36.644  178.322
 2ptm A    29 H H  -57.456  -46.089 -176.510
 2ptm A    30 L H  -77.410  -30.580  173.980
 2ptm A    31 R H  -63.348  -44.073  179.309
 2ptm A    32 N H  -67.807  -35.403  176.764
 2ptm A    33 K H  -61.796  -45.457  179.653
 2ptm A    34 I H  -64.948  -45.043 -179.532
 2ptm A    35 L H  -63.022  -41.386  177.967

 3dkp A    33 E H  -98.700  -44.520 -171.575
 3dkp A    34 Y H -113.666   -2.128  177.559
 3dkp A    35 K L   56.198   49.288  179.578
 3dkp A    36 I L  -52.278  148.014  173.748
 3dkp A    37 N L  -53.736  132.675 -175.073
 3dkp A    38 S H  -60.386  -45.517 -178.132
 3dkp A    39 R H  -65.019  -42.946  178.560
 3dkp A    40 L H  -58.093  -46.202  179.877
 3dkp A    41 L H  -63.206  -40.879  177.977

 1im8 A   145 R H  -71.183  -35.432  177.708
 1im8 A   146 I H  -64.978  -43.126 -178.398
 1im8 A   147 A H  -62.529  -42.319  178.956
 1im8 A   148 L H  -63.751  -48.414 -178.043
 1im8 A   149 L H  -63.372  -32.534  174.282
 1im8 A   150 T H  -66.669  -43.997  177.298
 1im8 A   151 K H  -61.851  -40.264  177.662
 1im8 A   152 I H  -63.039  -48.450  179.078
 1im8 A   153 Y H  -54.978  -46.494 -178.561

 3bpq B    17 P L  -70.726  155.754 -173.115
 3bpq B    18 G H  -56.155  -45.092 -176.052
 3bpq B    19 H H  -55.161  -42.187  178.635
 3bpq B    20 I H  -75.003  -37.006 -179.798
 3bpq B    21 R H  -61.927  -33.571  176.253
 3bpq B    22 K H  -64.488  -42.384  176.951
 3bpq B    23 R H  -65.019  -38.921  176.770
 3bpq B    24 I H  -62.681  -43.710  178.554
 3bpq B    25 K H  -57.813  -42.741  177.805

 1v4a A    25 E H  -64.976  -18.029 -179.866
 1v4a A    26 E H  -88.504  -16.785  179.381
 1v4a A    27 S H  -97.153    3.387 -178.172
 1v4a A    28 L L -104.996  134.113  172.268
 1v4a A    29 S L  -75.325  165.232  175.696
 1v4a A    30 A H  -58.013  -34.031  179.739
 1v4a A    31 Q H  -72.349  -45.927  179.015
 1v4a A    32 A H  -55.693  -40.245 -179.310
 1v4a A    33 K H  -65.866  -40.851 -177.738

 3jrt A    63 H H -108.964   16.232 -174.872
 3jrt A    64 Q H  -61.680  -45.029 -178.958
 3jrt A    65 T H  -63.961  -48.777  179.460
 3jrt A    66 K H  -58.285  -46.910  179.834
 3jrt A    67 R H  -59.970  -45.119 -179.814
 3jrt A    68 Q H  -59.921  -40.740  179.162
 3jrt A    69 C H  -64.987  -38.991  175.580
 3jrt A    70 I H  -61.140  -45.086  179.094
 3jrt A    71 W H  -62.484  -41.860  179.899

 2ree A    42 N H  -64.628  -34.644  179.691
 2ree A    43 E H  -64.988  -37.066  177.670
 2ree A    44 E H  -64.941  -40.140  175.855
 2ree A    45 I H  -60.272  -44.975  178.243
 2ree A    46 Y H  -63.396  -43.788  179.744
 2ree A    47 R H  -54.561  -43.862 -176.158
 2ree A    48 R H  -65.475  -46.707 -173.151
 2ree A    49 I H  -81.337  -17.827 -177.794
 2ree A    50 F H  -94.989  -47.805 -172.162

 2xdq B   283 T H  -65.656  -32.035 -176.854
 2xdq B   284 R H  -85.217  -45.001 -166.416
 2xdq B   285 E H  -98.221  -45.867 -170.139
 2xdq B   286 V L  -87.125  -55.954  172.407
 2xdq B   287 S L  -72.718  137.972  174.867
 2xdq B   288 Q L -104.671   -0.362 -174.125
 2xdq B   289 A H  -68.439  -38.098  179.192
 2xdq B   290 A H  -62.914  -39.733 -179.897
 2xdq B   291 W H  -76.397  -36.258  173.535

 3b6h A   220 M H  -66.891  -35.546  176.978
 3b6h A   221 C H  -65.007  -40.954  176.649
 3b6h A   222 S H  -65.007  -41.938  178.609
 3b6h A   223 V H  -64.734  -43.496  177.046
 3b6h A   224 K H  -59.428  -47.245  179.838
 3b6h A   225 S H  -57.791  -43.239  179.115
 3b6h A   226 R H  -63.711  -46.235 -178.614
 3b6h A   227 L H  -65.074  -37.410  178.711
 3b6h A   228 W H  -63.471  -38.633  176.043

 1l8q A   316 E H  -62.339  -48.746 -177.390
 1l8q A   317 K H  -65.452  -42.980 -179.883
 1l8q A   318 Q H  -65.309  -46.779  176.215
 1l8q A   319 A H  -54.856  -49.190 -179.188
 1l8q A   320 F H  -54.472  -54.220 -177.864
 1l8q A   321 D H  -60.808  -23.050 -171.863
 1l8q A   322 K H  -89.402  -45.480 -165.688
 1l8q A   323 I H -114.674  -17.700  179.663
 1l8q A   324 C L -111.207    0.000    0.000

 3e7e A   118 M H  -64.987  -32.972  179.167
 3e7e A   119 E H  -70.882  -31.559 -171.666
 3e7e A   120 R H  -91.570  -30.769  179.595
 3e7e A   121 L L  -67.138  145.268  163.607
 3e7e A   122 K L  -65.366  144.281 -171.255
 3e7e A   123 P H  -54.195  -36.335 -170.334
 3e7e A   124 S H  -78.519   -2.775 -177.731
 3e7e A   125 M H -106.244  -18.847 -167.324
 3e7e A   126 Q H  -65.018  -20.303 -173.509

 3e3v A   135 Y H  -57.386  -31.290  177.991
 3e3v A   136 R H  -70.288  -54.129 -177.321
 3e3v A   137 N H  -63.708  -35.582 -179.202
 3e3v A   138 K H  -64.839  -48.673 -179.824
 3e3v A   139 Q H  -64.310  -35.401  178.577
 3e3v A   140 N H  -61.798  -45.873 -179.296
 3e3v A   141 K H  -66.630  -39.722  178.453
 3e3v A   142 I H  -65.172  -44.992  177.231
 3e3v A   143 K H  -58.148  -46.715 -179.238

 1ewf A   163 E H  -42.751  -47.507 -177.831
 1ewf A   164 S H  -55.570  -49.715 -178.601
 1ewf A   165 A H  -64.926  -40.286  178.498
 1ewf A   166 L H  -61.314  -43.827 -177.476
 1ewf A   167 R H  -66.392  -41.832 -179.552
 1ewf A   168 N H  -63.939  -45.883 -178.708
 1ewf A   169 K H  -67.035  -39.500  178.497
 1ewf A   170 M H  -60.726  -48.331 -178.543
 1ewf A   171 N H  -60.958  -40.019  178.801

 1tlt A   131 Y H  -69.770  -42.874  175.192
 1tlt A   132 G H  -65.296  -33.102  174.505
 1tlt A   133 E H  -69.900  -39.947  179.895
 1tlt A   134 L H  -63.586  -41.695 -174.104
 1tlt A   135 K L  -53.993  -30.646 -173.936
 1tlt A   136 T L  -82.898   -9.737 -175.788
 1tlt A   137 Q L -106.110   -0.071 -175.069
 1tlt A   138 L H  -95.024   17.579 -179.488
 1tlt A   139 A H  -58.486  -35.261 -179.968

 3g7r A   155 R H  -65.413  -38.123  178.696
 3g7r A   156 Q H  -65.871  -39.819  175.718
 3g7r A   157 W H  -58.883  -49.372 -179.124
 3g7r A   158 F H  -61.743  -46.521  177.946
 3g7r A   159 L H  -55.781  -49.306 -179.235
 3g7r A   160 D H  -62.151  -39.341 -178.819
 3g7r A   161 T H  -61.972  -52.100 -175.349
 3g7r A   162 V H  -74.766  -25.749  172.863
 3g7r A   163 T H  -65.019  -46.136  178.696

 3ech A    17 F H  -59.594  -47.285 -177.745
 3ech A    18 Q H  -67.059  -38.134  175.939
 3ech A    19 H H  -58.135  -48.802 -178.769
 3ech A    20 V H  -62.597  -44.554 -178.208
 3ech A    21 R H  -60.018  -46.440  178.456
 3ech A    22 T H  -65.451  -39.979 -177.940
 3ech A    23 R H  -64.613  -42.255 -179.764
 3ech A    24 I H  -64.174  -45.655  179.740
 3ech A    25 Q H  -64.679  -39.539  177.375

 1zro A   191 R H  -51.086  -41.508 -169.088
 1zro A   192 D H  -73.102  -18.180 -168.532
 1zro A   193 N H -109.203  -12.918 -170.600
 1zro A   194 R H  -74.173  -26.532  179.179
 1zro A   195 A L  -83.153   -6.550 -172.477
 1zro A   196 K H  -59.088  -58.061 -171.955
 1zro A   197 L H  -64.329  -49.713  176.511
 1zro A   198 P H  -47.900  -49.183 -174.547
 1zro A   199 K H  -59.344  -32.591 -175.301

 2co5 A    27 K H  -54.843  -36.244 -175.327
 2co5 A    28 K H  -69.082  -21.539 -172.307
 2co5 A    29 R H  -93.464   -6.085 -173.455
 2co5 A    30 L H  -55.072  -52.700 -175.335
 2co5 A    31 R H  -63.563  -44.924  179.970
 2co5 A    32 S H  -62.716  -40.017 -179.929
 2co5 A    33 E H  -65.001  -42.383  177.737
 2co5 A    34 I H  -60.548  -42.879  178.176
 2co5 A    35 L H  -66.775  -44.367 -176.835

 2xhe B   101 G H  -62.966  -42.449 -179.929
 2xhe B   102 N H  -64.999  -37.360  176.917
 2xhe B   103 K H  -64.768  -45.126  179.025
 2xhe B   104 I H  -62.991  -44.140  178.595
 2xhe B   105 R H  -61.845  -41.615  178.999
 2xhe B   106 A H  -65.623  -41.690 -179.282
 2xhe B   107 D H  -67.688  -40.182  178.235
 2xhe B   108 L H  -65.070  -44.977  178.826
 2xhe B   109 K H  -63.981  -38.780  174.552

 2a6h D   680 Q H  -65.419  -41.181 -175.237
 2a6h D   681 R H  -70.182  -14.355 -172.136
 2a6h D   682 D H  -93.584   -0.895 -177.340
 2a6h D   683 I L  -80.028  121.179  174.242
 2a6h D   684 K L  -80.132  148.017 -179.061
 2a6h D   685 D H  -65.103  -12.543  176.483
 2a6h D   686 E H  -73.369  -27.929  179.847
 2a6h D   687 V H  -64.507  -47.363  179.379
 2a6h D   688 W H  -56.913  -36.209  178.739

 2iv2 X   702 Y H  -59.443  -47.209 -179.299
 2iv2 X   703 N H  -64.843  -36.523  179.109
 2iv2 X   704 K H  -60.413  -51.215 -178.929
 2iv2 X   705 L H  -63.523  -45.554  178.390
 2iv2 X   706 K H  -57.015  -46.391 -178.975
 2iv2 X   707 T H  -65.899  -39.570 -179.657
 2iv2 X   708 R H  -60.143  -46.099 -179.062
 2iv2 X   709 L H  -72.187  -36.414  176.854
 2iv2 X   710 R H  -60.063  -45.291  179.934

 2nx2 A    33 K H  -63.422  -40.831  179.603
 2nx2 A    34 N H  -61.564  -41.043  175.579
 2nx2 A    35 R H  -65.000  -42.866 -178.580
 2nx2 A    36 L H  -63.197  -41.896 -179.534
 2nx2 A    37 I H  -61.895  -42.592  175.063
 2nx2 A    38 A H  -59.680  -45.755 -178.841
 2nx2 A    39 F H  -68.363  -34.331  178.936
 2nx2 A    40 L H  -64.217  -37.199  173.977
 2nx2 A    41 D L  -71.183  -11.324  178.071

 2zig A   189 K H  -83.011   -2.190  177.793
 2zig A   190 S H -116.113    7.275  176.029
 2zig A   191 R L  -64.961  140.741  177.951
 2zig A   192 L L -105.001  132.953  175.577
 2zig A   193 P L  -53.881  140.885 -174.772
 2zig A   194 K H  -43.734  -49.098 -178.108
 2zig A   195 E H  -61.410  -41.524  179.879
 2zig A   196 D H  -66.956  -46.136 -178.661
 2zig A   197 F H  -54.703  -49.072 -175.959

 1v7p C   188 A H  -64.259  -44.321  179.322
 1v7p C   189 G H  -71.228  -37.939 -178.332
 1v7p C   190 T H  -63.251  -44.823 -179.665
 1v7p C   191 L H  -59.083  -43.711  178.323
 1v7p C   192 G H  -59.903  -42.972  179.827
 1v7p C   193 E H  -64.794  -38.379  178.764
 1v7p C   194 Q H  -65.038  -38.538  177.004
 1v7p C   195 I H  -65.086  -40.629  178.188
 1v7p C   196 F H  -59.975  -34.205 -172.708

 3hyn A    70 K H  -62.679  -44.938  172.322
 3hyn A    71 P H  -48.281  -43.881 -177.218
 3hyn A    72 R H  -73.106  -34.969  174.480
 3hyn A    73 L H  -59.904  -48.502 -176.625
 3hyn A    74 H H  -72.073  -37.468  179.183
 3hyn A    75 T H  -59.710  -45.501 -179.388
 3hyn A    76 R H  -71.799  -36.691  173.501
 3hyn A    77 L H  -59.933  -37.793 -178.856
 3hyn A    78 D H  -65.010  -24.444 -177.393

 1v33 A    41 V H  -64.421  -23.505  179.220
 1v33 A    42 K H  -67.936  -18.110 -176.571
 1v33 A    43 D H  -78.924   -8.120  171.084
 1v33 A    44 I L  -69.071  123.212 -174.551
 1v33 A    45 P L  -53.698  139.555 -173.841
 1v33 A    46 D H  -62.580  -34.558 -178.071
 1v33 A    47 F H  -67.680  -13.110  170.161
 1v33 A    48 I H  -91.393  -49.039 -175.181
 1v33 A    49 V H  -59.685  -39.996 -176.130

 3fnc A    50 V H  -61.184  -42.972 -179.551
 3fnc A    51 E H  -59.345  -48.494 -179.443
 3fnc A    52 T H  -65.335  -37.997 -179.992
 3fnc A    53 L H  -63.951  -36.912  174.534
 3fnc A    54 H H  -58.387  -45.431  178.756
 3fnc A    55 N H  -65.073  -39.645 -176.960
 3fnc A    56 R H  -71.536  -40.166 -178.806
 3fnc A    57 I H  -66.828  -39.739  179.181
 3fnc A    58 S H  -73.825  -22.221 -175.092

 3hsi A   219 I H  -64.801  -46.060 -178.879
 3hsi A   220 R H  -61.858  -44.988  177.515
 3hsi A   221 A H  -64.961  -39.568  177.217
 3hsi A   222 Y H  -60.655  -48.105 -179.747
 3hsi A   223 R H  -58.399  -48.629 -176.920
 3hsi A   224 K H  -61.124  -43.001 -179.138
 3hsi A   225 D H  -66.003  -47.187 -178.509
 3hsi A   226 L H  -63.052  -39.583 -178.041
 3hsi A   227 A H  -62.656  -33.033 -169.099

 2nl9 A   113 Q L  -63.426  -19.649 -178.654
 2nl9 A   114 E L  -88.544   -1.609  177.645
 2nl9 A   115 S L  -64.547  136.107  175.146
 2nl9 A   116 C L  -94.739  150.017 -178.015
 2nl9 A   117 I L -102.399    1.396 -172.435
 2nl9 A   118 E H  -69.128  -42.684  177.725
 2nl9 A   119 P H  -56.781  -41.143  179.771
 2nl9 A   120 L H  -71.328  -42.509  178.791
 2nl9 A   121 A H  -64.340  -37.378  178.769

 1or7 A    29 V H  -69.506  -46.751  174.335
 1or7 A    30 V H  -56.696  -35.954  179.549
 1or7 A    31 R H  -64.941  -39.997 -164.054
 1or7 A    32 Y H -112.588   -1.986 -172.677
 1or7 A    33 Q H  -53.418  -46.694 -173.958
 1or7 A    34 H H  -81.929  -36.449  177.512
 1or7 A    35 K H  -61.995  -44.563  177.629
 1or7 A    36 V H  -67.752  -39.807  176.268
 1or7 A    37 A H  -60.181  -41.436  179.868

 1t3u A    77 S H  -66.890  -42.000 -179.786
 1t3u A    78 S H  -69.459  -33.641  176.519
 1t3u A    79 S H  -65.199  -47.405  177.919
 1t3u A    80 T H  -60.973  -44.826 -179.147
 1t3u A    81 R H  -60.029  -42.307  179.793
 1t3u A    82 E H  -65.148  -41.954  179.527
 1t3u A    83 R H  -64.110  -43.429  178.850
 1t3u A    84 V H  -64.962  -39.883  177.317
 1t3u A    85 R H  -63.407  -41.607  179.303

 1r7a A   412 D H  -56.174  -42.701 -178.410
 1r7a A   413 E H  -66.407  -41.812 -177.306
 1r7a A   414 N H  -68.820  -28.537  179.236
 1r7a A   415 L L  -67.100  -12.088  178.295
 1r7a A   416 K L  -80.003  -18.267 -175.536
 1r7a A   417 R L  -70.004  136.441 -176.527
 1r7a A   418 P H  -56.670  -42.134 -175.432
 1r7a A   419 V H  -71.829  -30.571  176.464
 1r7a A   420 V H  -73.071  -39.535  173.015

 3rgc A    90 R H  -60.840  -44.952 -177.597
 3rgc A    91 T H  -67.735  -41.109  177.697
 3rgc A    92 N H  -68.276  -35.357  176.332
 3rgc A    93 F H  -63.855  -43.019  176.595
 3rgc A    94 K H  -63.822  -46.101  179.104
 3rgc A    95 K H  -55.665  -45.836  178.352
 3rgc A    96 D H  -63.113  -38.772  177.821
 3rgc A    97 L H  -63.114  -45.157 -178.916
 3rgc A    98 E H  -65.374  -40.765  177.481

 3bpz A    28 P L  -55.007  145.024 -175.628
 3bpz A    29 A H  -57.332  -35.082 -179.557
 3bpz A    30 D H  -58.384  -43.709 -178.059
 3bpz A    31 F H  -76.239  -30.736  174.883
 3bpz A    32 R H  -60.077  -40.617  177.321
 3bpz A    33 Q H  -67.726  -36.590  178.517
 3bpz A    34 K H  -63.769  -43.018  178.182
 3bpz A    35 I H  -67.780  -40.513  175.232
 3bpz A    36 H H  -54.756  -50.362 -179.315

 3hfh A   132 D H  -64.617  -34.840 -177.666
 3hfh A   133 S H  -74.836  -14.473  179.509
 3hfh A   134 K H -101.823  -37.810  177.196
 3hfh A   135 T H  -67.146  -42.527  175.169
 3hfh A   136 R L  -75.104  -29.718  178.710
 3hfh A   137 G H  -63.117  -56.385  177.909
 3hfh A   138 E H  -65.220  -24.951  177.387
 3hfh A   139 K H  -65.066  -47.152  178.966
 3hfh A   140 I H  -60.236  -43.708  178.732

 1g8p A   249 D H  -61.697  -39.163 -177.083
 1g8p A   250 M H  -75.017  -30.052  170.662
 1g8p A   251 D H  -60.900  -40.001  175.065
 1g8p A   252 I H  -63.383  -45.967  175.958
 1g8p A   253 R H  -54.954  -49.193 -175.543
 1g8p A   254 N H  -64.183  -36.536  177.560
 1g8p A   255 Q H  -64.509  -41.043  177.945
 1g8p A   256 I H  -64.930  -49.476 -175.615
 1g8p A   257 L H  -65.333  -41.519  176.764

 2p67 A   285 E H  -65.605  -41.733 -178.231
 2p67 A   286 E H  -67.858  -33.972  175.477
 2p67 A   287 E H  -61.736  -50.190  179.418
 2p67 A   288 V H  -63.273  -45.028 -178.898
 2p67 A   289 L H  -65.741  -42.825 -179.890
 2p67 A   290 N H  -61.177  -41.229  177.119
 2p67 A   291 H H  -61.869  -44.580 -179.280
 2p67 A   292 L H  -63.548  -48.929 -173.200
 2p67 A   293 F H  -79.958  -19.978  173.391

 1nu7 D    60 K H  -69.457  -39.183  178.938
 1nu7 D    61 D H  -63.568  -38.999  177.017
 1nu7 D    62 K H  -64.872  -47.816  176.114
 1nu7 D    63 L H  -59.573  -43.943  179.911
 1nu7 D    64 M H  -60.256  -44.104  179.268
 1nu7 D    65 T H  -61.547  -41.103  179.789
 1nu7 D    66 R H  -67.455  -44.169  179.920
 1nu7 D    67 I H  -64.266  -49.567  179.036
 1nu7 D    68 L H  -67.989  -28.666  176.799

 1mxr A   186 L H  -65.129  -35.521  175.497
 1mxr A   187 R H  -57.474  -47.676  179.363
 1mxr A   188 E H  -68.536  -33.983  176.235
 1mxr A   189 L H  -67.544  -37.158  175.835
 1mxr A   190 K H  -66.070  -37.897  173.655
 1mxr A   191 K H  -61.034  -42.620 -178.126
 1mxr A   192 K H  -64.179  -45.548  179.817
 1mxr A   193 L H  -64.472  -44.588  178.232
 1mxr A   194 Y H  -56.560  -49.994 -177.625

 3ne7 A    47 K H  -57.431  -43.003 -177.129
 3ne7 A    48 E H  -64.979  -43.573 -177.081
 3ne7 A    49 K H  -69.044  -43.686 -179.522
 3ne7 A    50 L H  -64.893  -38.465  177.662
 3ne7 A    51 L H  -64.005  -43.587  176.852
 3ne7 A    52 N H  -58.753  -41.366  178.096
 3ne7 A    53 E H  -67.080  -42.873  178.944
 3ne7 A    54 I H  -61.283  -41.958  178.494
 3ne7 A    55 V H  -65.396  -43.402  177.939

 2gxg A    23 S H  -63.189  -43.232  178.778
 2gxg A    24 R H  -62.657  -47.893 -178.825
 2gxg A    25 E H  -67.993  -37.568  179.785
 2gxg A    26 L H  -66.595  -40.085  174.963
 2gxg A    27 N H  -62.996  -39.879  178.852
 2gxg A    28 R H  -64.222  -46.570 -174.749
 2gxg A    29 R H  -74.765  -36.991 -179.779
 2gxg A    30 L H  -73.802  -19.547  176.416
 2gxg A    31 G H  -56.859  -31.275  177.418

 2ddf A    27 E H  -64.610  -41.947 -178.946
 2ddf A    28 S H  -59.117  -48.639 -179.934
 2ddf A    29 T H  -63.350  -41.999  178.889
 2ddf A    30 T H  -58.121  -53.102 -170.944
 2ddf A    31 T H  -74.551  -31.778  178.409
 2ddf A    32 N H  -63.480  -44.537  176.864
 2ddf A    33 Y H  -62.692  -45.535 -178.092
 2ddf A    34 L H  -62.374  -46.068 -176.622
 2ddf A    35 I H  -65.153  -45.495  177.005

 2xgj A   793 K H  -60.153  -44.352  179.437
 2xgj A   794 H H  -58.534  -45.081  179.305
 2xgj A   795 D H  -62.913  -41.849  178.278
 2xgj A   796 L H  -63.453  -40.309  177.953
 2xgj A   797 H H  -60.880  -46.453 -179.643
 2xgj A   798 E H  -64.255  -39.342  178.893
 2xgj A   799 D H  -62.424  -43.853  179.319
 2xgj A   800 M H  -64.961  -40.301  179.130
 2xgj A   801 K H  -59.530  -53.753 -177.882

 1uhv A   256 F H  -59.994  -46.730 -178.023
 1uhv A   257 K H  -63.552  -40.895 -175.239
 1uhv A   258 T H  -69.360  -56.994 -177.135
 1uhv A   259 V H  -59.560  -27.687  176.025
 1uhv A   260 R H  -66.621  -34.589  178.273
 1uhv A   261 E H  -73.142  -36.062  175.970
 1uhv A   262 I H  -56.443  -41.267  175.944
 1uhv A   263 I H  -65.805  -46.743 -177.919
 1uhv A   264 K H  -63.850  -22.978 -178.572

 3qqm A    53 P H  -54.563  -32.853  179.239
 3qqm A    54 Q H  -64.994  -36.517  178.212
 3qqm A    55 R H  -75.114  -34.164  176.124
 3qqm A    56 I H  -63.564  -44.990  178.432
 3qqm A    57 A H  -61.944  -36.095 -178.436
 3qqm A    58 E H  -64.067  -51.426 -174.717
 3qqm A    59 V H  -69.069  -32.594  176.720
 3qqm A    60 L H  -69.948  -43.717  179.565
 3qqm A    61 S H  -63.341  -41.574  179.739

 2y27 A   396 K H  -60.646  -48.949 -177.682
 2y27 A   397 Q H  -67.614  -44.664 -178.848
 2y27 A   398 A H  -64.416  -40.001  177.122
 2y27 A   399 L H  -60.486  -49.136  177.535
 2y27 A   400 A H  -60.124  -38.835 -178.918
 2y27 A   401 Y H  -67.021  -40.773 -178.937
 2y27 A   402 D H  -67.179  -42.418  178.854
 2y27 A   403 I H  -64.896  -43.638 -179.921
 2y27 A   404 K H  -61.121  -50.032 -169.245

 2hdi B   101 W H  -68.399  -31.529  174.412
 2hdi B   102 D H  -67.562  -41.137  177.838
 2hdi B   103 K H  -64.197  -42.556  178.341
 2hdi B   104 L H  -64.973  -42.909  176.940
 2hdi B   105 R H  -55.444  -51.394 -177.283
 2hdi B   106 Q H  -56.076  -42.093  176.743
 2hdi B   107 R H  -60.296  -43.830 -177.796
 2hdi B   108 L H  -71.496  -34.809  177.818
 2hdi B   109 L H  -67.931  -38.345  178.503

 2xgj A   800 M H  -64.961  -40.301  179.130
 2xgj A   801 K H  -59.530  -53.753 -177.882
 2xgj A   802 Q H  -62.631  -39.457 -179.873
 2xgj A   803 L H  -66.165  -40.289  177.109
 2xgj A   804 K H  -61.546  -36.580  174.181
 2xgj A   805 R H  -61.962  -47.526  179.444
 2xgj A   806 K H  -57.637  -45.681 -179.236
 2xgj A   807 I H  -64.803  -39.818  179.046
 2xgj A   808 S H  -63.311  -47.965 -177.193

 3hw5 A   173 R H  -64.287  -41.097  179.162
 3hw5 A   174 A H  -61.598  -35.928  177.346
 3hw5 A   175 R H  -63.644  -42.922  177.205
 3hw5 A   176 I H  -61.539  -45.786 -179.278
 3hw5 A   177 K H  -64.815  -37.685  178.143
 3hw5 A   178 T H  -62.461  -42.004  177.662
 3hw5 A   179 R H  -63.727  -39.918  176.632
 3hw5 A   180 L H  -63.748  -36.495  174.373
 3hw5 A   181 F H  -64.903  -42.636 -179.904

 1xks A   253 K H  -43.298  -60.482 -171.709
 1xks A   254 E H  -64.931  -37.806 -179.045
 1xks A   255 N H  -66.126  -33.951  179.623
 1xks A   256 I H  -71.281  -52.043 -174.906
 1xks A   257 T H  -71.610  -30.885  178.368
 1xks A   258 D H  -69.873  -34.340 -178.252
 1xks A   259 A H  -67.830  -25.062 -174.112
 1xks A   260 I H -105.006  -57.816 -174.036
 1xks A   261 W H -100.718   -1.279 -170.405

 2gbl A   389 N H  -65.475  -37.875  179.605
 2gbl A   390 N H  -66.540  -42.629  176.783
 2gbl A   391 A H  -66.991  -40.805 -178.976
 2gbl A   392 F H  -64.941  -42.970 -178.935
 2gbl A   393 R H  -64.085  -36.657  174.242
 2gbl A   394 Q H  -64.922  -40.111  175.630
 2gbl A   395 F H  -60.481  -48.564 -178.332
 2gbl A   396 V H  -60.988  -44.834  175.895
 2gbl A   397 I H  -59.059  -39.778  178.203

 3f3x A    22 I H  -67.684  -29.473  174.650
 3f3x A    23 K H  -68.248  -43.473  175.278
 3f3x A    24 E H  -65.798  -38.334  179.777
 3f3x A    25 F H  -64.004  -49.793 -176.308
 3f3x A    26 N H  -69.917  -35.339  178.003
 3f3x A    27 N H  -66.542  -46.946  178.650
 3f3x A    28 R H  -62.597  -58.164 -177.978
 3f3x A    29 L H  -62.503  -35.513 -177.509
 3f3x A    30 G H  -68.523  -47.908 -174.073

 3e6u A    45 S H  -59.415  -39.395  176.555
 3e6u A    46 Q H  -57.887  -43.087  176.424
 3e6u A    47 R H  -60.088  -44.332  179.451
 3e6u A    48 L H  -61.286  -49.710 -175.399
 3e6u A    49 T H  -65.299  -40.196  177.326
 3e6u A    50 N H  -60.411  -45.969  177.360
 3e6u A    51 K H  -62.373  -42.490  178.288
 3e6u A    52 I H  -58.731  -48.320 -177.586
 3e6u A    53 R H  -63.164  -39.888 -178.849

 2fsh A   724 E H  -56.121  -47.953 -177.302
 2fsh A   725 E H  -64.976  -37.877  179.823
 2fsh A   726 T H  -66.166  -38.797  176.926
 2fsh A   727 L H  -63.753  -41.528  178.760
 2fsh A   728 R H  -63.668  -38.399  177.128
 2fsh A   729 E H  -66.259  -40.758  179.260
 2fsh A   730 R H  -60.297  -45.925 -177.637
 2fsh A   731 I H  -63.657  -47.548  178.689
 2fsh A   732 L H  -59.519  -48.775 -178.387

 3lax A    67 T H  -59.553  -41.029 -178.751
 3lax A    68 R H  -64.203  -44.974 -179.996
 3lax A    69 E H  -64.983  -39.803  178.556
 3lax A    70 I H  -63.781  -48.659  179.752
 3lax A    71 T H  -58.532  -42.495 -178.732
 3lax A    72 R H  -63.326  -47.240 -175.802
 3lax A    73 Q H  -66.638  -39.497 -179.923
 3lax A    74 L H  -64.997  -47.532  178.708
 3lax A    75 K H  -55.360  -43.867 -177.821

 2xzl A   488 V H  -66.015  -41.177  178.553
 2xzl A   489 R H  -61.068  -43.965  178.167
 2xzl A   490 K H  -62.857  -42.307 -179.867
 2xzl A   491 T H  -65.893  -44.066  179.659
 2xzl A   492 E H  -59.878  -43.432  178.799
 2xzl A   493 A H  -61.053  -44.940 -179.392
 2xzl A   494 E H  -62.352  -40.637  179.173
 2xzl A   495 I H  -64.987  -47.883 -176.758
 2xzl A   496 L H  -66.646  -36.863 -176.148

 1sfu A    43 K H  -49.904  -36.694  177.618
 1sfu A    44 K H  -58.324  -46.280 -179.516
 1sfu A    45 K H  -66.290  -34.768  175.408
 1sfu A    46 I H  -64.661  -43.894  179.158
 1sfu A    47 N H  -61.843  -43.366 -176.141
 1sfu A    48 Q H  -57.368  -34.950 -175.477
 1sfu A    49 Q H  -89.593  -29.979  176.575
 1sfu A    50 L H  -63.434  -42.646  179.820
 1sfu A    51 Y H  -70.078  -30.011  174.303

 2paq A   162 K H  -55.354  -50.734 -176.858
 2paq A   163 T H  -58.809  -45.002 -177.359
 2paq A   164 R H  -68.739  -34.326 -179.600
 2paq A   165 L H  -72.158  -32.076  176.340
 2paq A   166 E H  -64.095  -35.004  173.161
 2paq A   167 A H  -65.005  -40.738  176.846
 2paq A   168 T H  -64.208  -40.071 -179.677
 2paq A   169 L H  -65.172  -42.352  176.489
 2paq A   170 E H  -63.147  -43.769  177.501

 2zet C    43 L H  -67.307  -36.286  177.985
 2zet C    44 Q H  -59.287  -49.313  179.231
 2zet C    45 G H  -57.328  -44.997 -179.985
 2zet C    46 L H  -60.549  -45.554 -179.617
 2zet C    47 K H  -64.994  -33.903  176.242
 2zet C    48 G H  -65.438  -42.256  179.451
 2zet C    49 K H  -65.004  -37.215  178.465
 2zet C    50 I H  -63.709  -45.036  179.700
 2zet C    51 Q H  -66.618  -39.806 -179.901

 1qo0 D   129 M H  -61.989  -45.518  178.219
 1qo0 D   130 A H  -61.892  -39.534 -179.767
 1qo0 D   131 K H  -64.505  -42.664 -179.505
 1qo0 D   132 L H  -64.714  -38.127  178.087
 1qo0 D   133 K H  -65.143  -42.703  177.812
 1qo0 D   134 Q H  -64.988  -39.404  177.274
 1qo0 D   135 K H  -64.106  -39.663  177.359
 1qo0 D   136 T H  -60.727  -45.818  179.506
 1qo0 D   137 E H  -62.152  -43.218 -179.875

 2xwu B   187 K H  -56.577  -39.734  179.935
 2xwu B   188 G H  -60.726  -45.531  179.250
 2xwu B   189 L H  -61.462  -43.442 -178.075
 2xwu B   190 V H  -67.037  -43.308 -179.278
 2xwu B   191 R H  -64.728  -39.356  177.070
 2xwu B   192 T H  -59.007  -48.584 -179.659
 2xwu B   193 S H  -66.435  -35.216  177.113
 2xwu B   194 L H  -63.177  -41.469  177.223
 2xwu B   195 A H  -59.362  -35.259  175.154

 3p8c D    66 V H  -66.231  -42.412  177.677
 3p8c D    67 N H  -65.017  -42.606  178.056
 3p8c D    68 S H  -64.019  -39.552  179.527
 3p8c D    69 L H  -71.647  -38.761  179.169
 3p8c D    70 Q H  -59.061  -41.564  175.858
 3p8c D    71 E H  -66.313  -37.820  179.141
 3p8c D    72 R H  -64.852  -40.536 -179.264
 3p8c D    73 V H  -69.879  -40.442 -179.887
 3p8c D    74 D H  -64.065  -43.533  179.866

 2gv5 C    19 E H  -62.348  -35.105  176.756
 2gv5 C    20 R H  -64.035  -46.100 -179.875
 2gv5 C    21 E H  -66.375  -33.106  177.522
 2gv5 C    22 L H  -66.511  -46.396  179.896
 2gv5 C    23 Q H  -66.427  -39.862  179.740
 2gv5 C    24 S H  -63.906  -46.865 -178.326
 2gv5 C    25 Q H  -64.012  -47.042 -175.400
 2gv5 C    26 L H  -70.809  -34.976  173.888
 2gv5 C    27 F H  -62.416  -46.076  179.519

 1jey B    39 T H  -62.396  -42.384  174.640
 1jey B    40 M H  -53.982  -51.265  179.856
 1jey B    41 F H  -56.506  -54.418 -173.913
 1jey B    42 V H  -65.635  -38.973  178.484
 1jey B    43 Q H  -52.592  -55.927 -178.221
 1jey B    44 R H  -56.607  -45.046 -176.500
 1jey B    45 Q H  -63.491  -35.294  179.294
 1jey B    46 V H  -73.420  -51.955 -172.354
 1jey B    47 F H  -75.915  -19.310  173.181

 2qi9 A     7 Q H  -65.812  -47.842  178.888
 2qi9 A     8 Q H  -65.002  -44.006 -178.490
 2qi9 A     9 Q H  -59.954  -49.741 -178.164
 2qi9 A    10 R H  -63.943  -43.292  178.222
 2qi9 A    11 Q H  -64.194  -39.745  179.264
 2qi9 A    12 N H  -64.111  -40.852  175.559
 2qi9 A    13 I H  -60.216  -44.967  178.934
 2qi9 A    14 R H  -59.553  -36.985  174.407
 2qi9 A    15 W H  -61.618  -44.749 -179.540

 3khk A    10 L H  -42.393  -45.117  178.032
 3khk A    11 N H  -69.389  -39.885  179.412
 3khk A    12 D H  -73.948  -34.997  177.848
 3khk A    13 L H  -69.989  -39.465  170.027
 3khk A    14 D H  -56.693  -45.566  178.254
 3khk A    15 N H  -66.370  -39.123  179.869
 3khk A    16 Q H  -66.650  -40.516  177.061
 3khk A    17 L H  -77.408  -33.947 -179.306
 3khk A    18 W H  -65.984  -44.772  176.612

 2zts A   154 E H  -53.790  -34.288 -174.322
 2zts A   155 R H  -66.619  -17.637 -179.952
 2zts A   156 K H  -67.089  -12.024  174.471
 2zts A   157 I H  -52.323  -26.922  174.297
 2zts A   158 R H  -55.176  -56.867 -178.481
 2zts A   159 E H  -68.180  -33.192  179.860
 2zts A   160 V H  -64.663  -42.429 -179.604
 2zts A   161 L H  -66.986  -34.180  175.669
 2zts A   162 L H  -64.730  -42.185  175.313

 3crj A   131 D H  -61.464  -38.625 -177.330
 3crj A   132 E H  -67.376  -38.161  178.437
 3crj A   133 Y H  -63.555  -48.889  178.314
 3crj A   134 V H  -64.607  -40.940  174.393
 3crj A   135 R H  -55.105  -47.110 -179.954
 3crj A   136 Y H  -59.978  -50.226 -172.989
 3crj A   137 M H  -66.845  -37.629  178.611
 3crj A   138 L H  -68.869  -48.379 -179.524
 3crj A   139 K H  -64.880  -35.321 -179.875

 3dax A   214 A H  -65.025  -33.295  179.186
 3dax A   215 H H  -66.471  -49.466  176.778
 3dax A   216 N H  -61.179  -38.926  177.574
 3dax A   217 A H  -59.960  -49.742  179.087
 3dax A   218 R H  -57.332  -45.972 -174.951
 3dax A   219 E H  -68.700  -37.406  175.620
 3dax A   220 K H  -66.285  -39.068  174.098
 3dax A   221 L H  -59.752  -48.518 -179.984
 3dax A   222 A H  -59.538  -43.345  178.562

 3bpz A     8 R H  -73.232  -39.331  175.567
 3bpz A     9 R H  -65.728  -36.285  176.040
 3bpz A    10 Q H  -60.351  -46.479  176.713
 3bpz A    11 Y H  -57.716  -50.775 -176.158
 3bpz A    12 Q H  -60.995  -46.458 -176.110
 3bpz A    13 E H  -69.721  -38.488  177.719
 3bpz A    14 K H  -65.175  -42.600  179.631
 3bpz A    15 Y H  -64.102  -38.221  174.870
 3bpz A    16 K H  -56.478  -41.344  175.867

 2fge A   446 L H  -65.605  -43.838  176.551
 2fge A   447 K H  -58.576  -40.963 -179.761
 2fge A   448 A H  -65.107  -41.110  177.422
 2fge A   449 L H  -61.468  -48.689 -179.354
 2fge A   450 K H  -56.581  -45.235  179.511
 2fge A   451 T H  -62.114  -45.437  179.283
 2fge A   452 R H  -56.812  -41.489  179.460
 2fge A   453 I H  -65.078  -41.460  179.028
 2fge A   454 A H  -65.544  -39.699 -169.498

 2rhs B   499 R H  -68.265  -45.970 -179.070
 2rhs B   500 Q H  -65.279  -36.106  178.281
 2rhs B   501 H H  -66.356  -47.672 -176.506
 2rhs B   502 K H  -67.811  -30.860  177.550
 2rhs B   503 T H  -66.424  -50.923  178.134
 2rhs B   504 R H  -58.213  -45.004 -178.945
 2rhs B   505 T H  -65.653  -42.836  177.704
 2rhs B   506 L H  -59.702  -40.723  176.822
 2rhs B   507 K H  -61.306  -41.040  178.973

 3p32 A   308 R H  -60.918  -45.932 -179.644
 3p32 A   309 D H  -60.632  -44.329 -178.248
 3p32 A   310 A H  -60.555  -44.831 -177.199
 3p32 A   311 V H  -72.236  -41.495 -174.037
 3p32 A   312 L H  -74.638  -35.107 -178.632
 3p32 A   313 D H  -62.029  -27.975  179.660
 3p32 A   314 R H  -59.723  -34.238  179.394
 3p32 A   315 V H  -91.020  -44.804 -174.609
 3p32 A   316 W H  -63.120  -39.681 -174.154

 2r79 A   118 E H  -64.993  -40.002 -179.448
 2r79 A   119 L H  -64.989  -45.455  179.487
 2r79 A   120 D H  -65.642  -39.475  178.650
 2r79 A   121 Y H  -61.330  -49.525  179.616
 2r79 A   122 R H  -63.046  -38.231  178.689
 2r79 A   123 Q H  -63.542  -39.983  178.519
 2r79 A   124 R H  -64.685  -41.020 -179.690
 2r79 A   125 L H  -69.371  -34.813  175.844
 2r79 A   126 R H  -65.007  -41.072  176.014

 3iup A   323 A H  -57.649  -42.475  178.265
 3iup A   324 N H  -65.001  -39.997  177.158
 3iup A   325 A H  -57.546  -42.008  178.725
 3iup A   326 L H  -67.128  -42.784 -179.365
 3iup A   327 K H  -63.741  -35.363  178.561
 3iup A   328 Q H  -62.899  -39.657  174.881
 3iup A   329 R H  -62.013  -45.245 -179.490
 3iup A   330 V H  -57.126  -41.361  173.969
 3iup A   331 V H  -62.332  -44.998 -176.856

 2c1d B    72 E H  -52.866  -48.113 -176.463
 2c1d B    73 A H  -64.424  -39.769 -179.475
 2c1d B    74 Q H  -68.976  -40.682  176.379
 2c1d B    75 L H  -63.253  -41.495  177.143
 2c1d B    76 R H  -56.403  -47.820 -178.336
 2c1d B    77 G H  -65.073  -39.150 -178.690
 2c1d B    78 I H  -64.351  -44.909 -179.428
 2c1d B    79 V H  -67.311  -46.097 -178.961
 2c1d B    80 A H  -63.733  -47.340  178.543

 2wzk A   152 K H  -51.852  -34.617  178.967
 2wzk A   153 N H  -67.098  -38.217  177.556
 2wzk A   154 R H  -70.915  -36.188  178.340
 2wzk A   155 L H  -65.017  -43.175  179.997
 2wzk A   156 Q H  -64.254  -45.518  177.518
 2wzk A   157 D H  -57.021  -46.634 -179.828
 2wzk A   158 S H  -63.821  -39.949  179.331
 2wzk A   159 A H  -61.735  -43.865  179.552
 2wzk A   160 M H  -66.092  -35.061  175.952

 2j7n A   429 K H  -75.339  -30.213 -179.761
 2j7n A   430 V H  -69.030  -38.940 -177.419
 2j7n A   431 K H  -78.635  -40.981  170.630
 2j7n A   432 M H  -53.405  -47.150 -173.723
 2j7n A   433 R H  -72.801  -32.650  169.052
 2j7n A   434 Q H  -64.835  -47.067 -175.704
 2j7n A   435 A H  -60.837  -41.090 -175.598
 2j7n A   436 I H  -68.488  -36.717  173.832
 2j7n A   437 G H  -63.746  -46.586  176.355

 1jey A    68 Q H  -56.804  -45.957 -178.716
 1jey A    69 S H  -55.156  -43.924 -179.895
 1jey A    70 V H  -66.460  -43.532  175.461
 1jey A    71 Y H  -54.622  -48.601 -177.981
 1jey A    72 I H  -65.993  -46.625 -177.824
 1jey A    73 S H  -62.207  -36.088  178.444
 1jey A    74 K H  -63.772  -34.424  176.926
 1jey A    75 I H  -74.265  -41.561  178.672
 1jey A    76 I H  -57.644  -40.023 -178.557

 2bw3 A    69 P H  -54.022  -36.137  178.038
 2bw3 A    70 I H  -66.854  -45.108  177.502
 2bw3 A    71 T H  -59.647  -41.139  179.674
 2bw3 A    72 L H  -65.210  -41.556  177.198
 2bw3 A    73 S H  -60.507  -42.174  177.970
 2bw3 A    74 R H  -64.974  -39.375  178.376
 2bw3 A    75 K H  -62.205  -46.997 -179.677
 2bw3 A    76 V H  -60.498  -45.872 -179.887
 2bw3 A    77 T H  -62.015  -47.477 -175.686

 2nx4 A    99 E H  -58.396  -42.778 -177.041
 2nx4 A   100 Q H  -76.607  -24.833  170.549
 2nx4 A   101 L H  -65.909  -40.660  175.450
 2nx4 A   102 L H  -64.960  -38.286  174.194
 2nx4 A   103 E H  -64.857  -37.258  176.731
 2nx4 A   104 A H  -64.182  -35.977  177.204
 2nx4 A   105 R H  -59.968  -48.258 -179.489
 2nx4 A   106 I H  -64.410  -42.258  177.155
 2nx4 A   107 A H  -56.420  -52.468 -176.898

 3l39 A    76 T H  -64.509  -43.472  178.702
 3l39 A    77 H H  -68.100  -33.993  174.658
 3l39 A    78 L H  -62.001  -44.327  177.735
 3l39 A    79 I H  -61.571  -44.814  177.988
 3l39 A    80 F H  -60.811  -42.419 -179.865
 3l39 A    81 D H  -63.292  -39.434  177.154
 3l39 A    82 E H  -65.078  -41.533  177.974
 3l39 A    83 L H  -58.875  -45.177 -172.418
 3l39 A    84 S H  -70.283  -17.677 -174.255

 1ez3 A    63 A H  -63.002  -39.469  176.977
 1ez3 A    64 N H  -64.126  -36.299  176.641
 1ez3 A    65 K H  -62.608  -46.540  179.767
 1ez3 A    66 V H  -65.701  -43.200  177.892
 1ez3 A    67 R H  -59.221  -46.567 -178.197
 1ez3 A    68 S H  -62.077  -45.569 -176.402
 1ez3 A    69 K H  -67.153  -40.413  179.329
 1ez3 A    70 L H  -67.770  -36.815  175.471
 1ez3 A    71 K H  -65.178  -40.334  176.870

 3h2y A   115 H H  -66.364  -31.698  177.356
 3h2y A   116 D H  -61.898  -41.040  179.431
 3h2y A   117 K H  -73.620  -32.328  173.384
 3h2y A   118 V H  -61.692  -45.798  178.795
 3h2y A   119 K H  -63.949  -40.510  176.706
 3h2y A   120 H H  -62.044  -40.809  178.267
 3h2y A   121 W H  -64.956  -42.840  178.946
 3h2y A   122 M H  -64.996  -41.266  177.759
 3h2y A   123 R H  -62.293  -47.066  178.072

 3dyn A   172 F H  -61.987  -41.349  178.492
 3dyn A   173 K H  -62.994  -42.210  176.072
 3dyn A   174 Q H  -61.757  -44.723  179.166
 3dyn A   175 I H  -65.090  -43.060 -177.157
 3dyn A   176 R H  -61.328  -47.453 -177.581
 3dyn A   177 Q H  -65.010  -44.166  179.200
 3dyn A   178 G H  -61.844  -44.474 -178.535
 3dyn A   179 M H  -63.350  -44.168  177.891
 3dyn A   180 I H  -59.803  -45.038 -179.764

 1fnn A   109 R H  -58.449  -43.074  178.696
 1fnn A   110 D H  -64.959  -39.684  179.135
 1fnn A   111 E H  -67.359  -36.372  175.490
 1fnn A   112 F H  -61.461  -47.102  179.278
 1fnn A   113 L H  -65.408  -37.980  176.824
 1fnn A   114 A H  -64.073  -38.301  176.035
 1fnn A   115 L H  -63.400  -45.885  179.658
 1fnn A   116 L H  -62.866  -44.164  178.892
 1fnn A   117 V H  -64.430  -45.596  178.649

 2gbl A   157 S H  -46.301  -43.437 -177.909
 2gbl A   158 S H  -62.083  -41.605  178.540
 2gbl A   159 V H  -69.184  -40.477 -178.429
 2gbl A   160 V H  -65.068  -40.779  178.676
 2gbl A   161 R H  -57.588  -46.690 -178.394
 2gbl A   162 R H  -65.380  -45.327 -175.875
 2gbl A   163 E H  -64.950  -41.151  178.678
 2gbl A   164 L H  -65.642  -41.895  173.812
 2gbl A   165 F H  -54.997  -44.046 -179.818

 2dc4 A    11 F H  -49.597  -55.722 -171.574
 2dc4 A    12 E H  -62.406  -43.526 -176.196
 2dc4 A    13 D H  -66.307  -49.983 -174.707
 2dc4 A    14 I H  -71.348  -28.500  173.699
 2dc4 A    15 K H  -64.249  -44.066  177.079
 2dc4 A    16 R H  -65.000  -36.613  178.914
 2dc4 A    17 K H  -65.042  -47.816 -177.661
 2dc4 A    18 I H  -63.412  -40.055  177.516
 2dc4 A    19 E H  -70.163  -36.159  175.066

 1esc A   151 K H  -50.986  -44.617 -179.009
 1esc A   152 Q H  -86.209  -30.152  173.357
 1esc A   153 W H  -53.986  -42.628  179.846
 1esc A   154 L H  -64.239  -42.174  179.240
 1esc A   155 D H  -59.756  -40.093  177.570
 1esc A   156 D H  -66.963  -41.868 -177.201
 1esc A   157 Q H  -67.761  -40.290 -177.731
 1esc A   158 F H  -71.730  -28.402  173.003
 1esc A   159 E H  -66.874  -44.113  176.116

 1irq A    56 D H  -68.050  -43.308  179.244
 1irq A    57 Q H  -66.485  -40.546  179.616
 1irq A    58 A H  -63.195  -45.620  178.635
 1irq A    59 L H  -66.369  -43.748 -178.955
 1irq A    60 E H  -60.628  -45.113  179.466
 1irq A    61 E H  -65.016  -40.098  172.736
 1irq A    62 Y H  -56.295  -47.734 -178.795
 1irq A    63 I H  -64.998  -45.036 -178.417
 1irq A    64 R H  -63.246  -30.023 -177.261

 3k62 A   227 R H  -63.342  -43.411 -178.293
 3k62 A   228 E H  -65.367  -37.545  177.705
 3k62 A   229 R H  -64.023  -46.158  179.163
 3k62 A   230 A H  -63.570  -40.846  177.106
 3k62 A   231 L H  -62.045  -45.573 -178.850
 3k62 A   232 Q H  -59.732  -43.655 -179.253
 3k62 A   233 R H  -64.565  -44.329 -179.471
 3k62 A   234 L H  -65.254  -43.979 -175.415
 3k62 A   235 M H  -69.144  -31.642  173.703

 3lph A    39 A H  -64.976  -43.468  179.920
 3lph A    40 R H  -63.620  -40.697  177.814
 3lph A    41 R H  -65.743  -41.297  179.708
 3lph A    42 N H  -63.265  -41.943  178.979
 3lph A    43 R H  -65.026  -41.503  179.645
 3lph A    44 R H  -66.775  -39.426  179.074
 3lph A    45 R H  -65.011  -41.430  177.914
 3lph A    46 R H  -66.092  -42.198  178.485
 3lph A    47 W H  -61.756  -41.409  178.639

 3g5c A    27 V H  -67.858  -44.621  179.465
 3g5c A    28 V H  -62.330  -41.937  179.103
 3g5c A    29 H H  -60.409  -53.293 -177.695
 3g5c A    30 T H  -59.098  -42.909 -176.811
 3g5c A    31 N H  -63.359  -47.025 -176.897
 3g5c A    32 T H  -73.320  -27.548  174.591
 3g5c A    33 Y H  -66.732  -45.894  178.096
 3g5c A    34 A H  -64.667  -34.799  175.553
 3g5c A    35 K H  -61.017  -38.502  177.498

 3mvp A   143 L H  -66.914  -35.083  178.526
 3mvp A   144 E H  -63.208  -41.661  178.436
 3mvp A   145 E H  -65.565  -43.816  178.507
 3mvp A   146 H H  -62.130  -45.018  179.192
 3mvp A   147 N H  -65.290  -40.685  178.694
 3mvp A   148 N H  -62.730  -41.089  179.942
 3mvp A   149 N H  -64.997  -39.949  179.173
 3mvp A   150 L H  -69.568  -35.719  175.774
 3mvp A   151 K H  -72.157  -27.613  177.827

 3nyb A    38 E H  -59.075  -39.995  179.510
 3nyb A    39 I H  -64.641  -45.011  179.216
 3nyb A    40 E H  -60.970  -43.550  178.904
 3nyb A    41 I H  -62.586  -45.010 -179.751
 3nyb A    42 R H  -62.161  -39.970  179.047
 3nyb A    43 N H  -64.285  -41.569  179.869
 3nyb A    44 Q H  -64.998  -43.899  179.426
 3nyb A    45 T H  -64.057  -44.408  177.879
 3nyb A    46 I H  -61.012  -43.669  179.002

 2hyd A   189 T H  -68.978  -44.216  177.827
 2hyd A   190 R H  -56.287  -50.194 -179.135
 2hyd A   191 E H  -67.673  -37.020  173.849
 2hyd A   192 R H  -55.208  -55.382 -178.280
 2hyd A   193 S H  -61.518  -41.316  174.069
 2hyd A   194 Q H  -49.242  -49.424 -179.909
 2hyd A   195 A H  -61.155  -43.910  175.328
 2hyd A   196 L H  -54.683  -47.251 -179.445
 2hyd A   197 A H  -61.817  -37.607  178.246

 3jsj A   128 K H  -69.049  -31.840  174.747
 3jsj A   129 A H  -65.526  -35.637  176.143
 3jsj A   130 D H  -66.721  -37.231  175.648
 3jsj A   131 L H  -62.972  -43.555  175.690
 3jsj A   132 M H  -62.997  -35.819  177.094
 3jsj A   133 A H  -64.146  -37.956  173.298
 3jsj A   134 F H  -59.514  -47.460  176.847
 3jsj A   135 F H  -58.314  -41.668  179.620
 3jsj A   136 R H  -63.747  -43.226 -178.876

 3e7q A   134 Y H  -65.575  -39.769  176.497
 3e7q A   135 G H  -64.448  -38.130  176.265
 3e7q A   136 E H  -67.713  -41.764  176.574
 3e7q A   137 Y H  -59.449  -46.373 -179.495
 3e7q A   138 R H  -64.562  -47.033 -176.687
 3e7q A   139 A H  -54.971  -37.166  177.200
 3e7q A   140 L H  -60.619  -41.217 -179.427
 3e7q A   141 L H  -75.317  -37.021  179.460
 3e7q A   142 V H  -60.070  -42.477  179.581

 1n2z A   115 A H  -63.157  -46.376 -178.382
 1n2z A   116 Q H  -65.603  -38.470 -179.791
 1n2z A   117 S H  -63.331  -40.009  178.669
 1n2z A   118 L H  -63.505  -43.972 -178.744
 1n2z A   119 L H  -67.155  -40.779 -178.024
 1n2z A   120 D H  -66.005  -49.849 -179.780
 1n2z A   121 Q H  -65.453  -35.285  173.313
 1n2z A   122 Y H  -59.518  -46.547 -178.937
 1n2z A   123 A H  -61.589  -39.578  179.015

 3oz2 A   343 N H  -67.403  -35.012  179.562
 3oz2 A   344 W H  -64.356  -49.152  176.750
 3oz2 A   345 V H  -60.475  -40.007  179.618
 3oz2 A   346 A H  -59.062  -50.917 -176.647
 3oz2 A   347 K H  -65.649  -38.413  177.558
 3oz2 A   348 E H  -59.721  -41.034  176.642
 3oz2 A   349 K H  -70.002  -45.891 -174.188
 3oz2 A   350 L H  -59.961  -35.785 -176.708
 3oz2 A   351 A H  -61.763  -25.150 -170.986

 1sfx A    91 K H  -56.993  -47.285  178.295
 1sfx A    92 S H  -61.115  -40.408 -177.558
 1sfx A    93 S H  -64.011  -49.975 -173.905
 1sfx A    94 I H  -71.408  -31.650  175.234
 1sfx A    95 L H  -69.793  -35.180  174.433
 1sfx A    96 G H  -63.445  -43.303  178.868
 1sfx A    97 E H  -64.063  -43.316  178.233
 1sfx A    98 I H  -62.175  -44.702  178.095
 1sfx A    99 E H  -56.596  -42.427  177.551

 2wco A   348 R H  -65.847  -32.379  175.321
 2wco A   349 E H  -60.524  -47.492  179.426
 2wco A   350 R H  -65.136  -43.513 -173.561
 2wco A   351 W H  -69.355  -38.929  179.182
 2wco A   352 H H  -67.666  -34.838  174.706
 2wco A   353 A H  -64.621  -42.089  175.491
 2wco A   354 R H  -62.045  -46.319 -176.644
 2wco A   355 I H  -64.647  -41.641  176.249
 2wco A   356 K H  -57.172  -44.547  178.187

 3i6i A   140 K H  -64.925  -36.278  174.639
 3i6i A   141 R H  -64.902  -40.799  177.590
 3i6i A   142 R H  -60.017  -41.542  175.916
 3i6i A   143 V H  -64.665  -42.585  177.954
 3i6i A   144 R H  -57.455  -47.349 -177.030
 3i6i A   145 Q H  -65.931  -40.984  179.307
 3i6i A   146 L H  -61.978  -47.076 -177.902
 3i6i A   147 V H  -62.565  -45.284 -179.096
 3i6i A   148 E H  -65.001  -44.463  179.278

 3nb0 A   306 H H  -57.697  -46.951 -178.998
 3nb0 A   307 A H  -65.468  -36.993 -178.616
 3nb0 A   308 L H  -67.487  -43.658 -173.797
 3nb0 A   309 K H  -77.979  -36.075  178.573
 3nb0 A   310 K H  -61.190  -27.830  177.311
 3nb0 A   311 E H  -68.137  -35.167  174.728
 3nb0 A   312 K H  -64.848  -42.167  173.734
 3nb0 A   313 I H  -61.992  -41.592  175.279
 3nb0 A   314 N H  -55.306  -45.628  177.691

 1y8a A   315 S H  -67.311  -39.094  177.966
 1y8a A   316 K H  -67.617  -35.836  176.081
 1y8a A   317 R H  -59.703  -49.638  178.813
 1y8a A   318 M H  -69.110  -37.470  177.466
 1y8a A   319 R H  -55.451  -50.068  178.710
 1y8a A   320 V H  -70.193  -37.731  176.940
 1y8a A   321 R H  -50.893  -43.567 -172.832
 1y8a A   322 L H  -86.923  -44.844 -169.221
 1y8a A   323 R H -100.005   -5.145 -179.133

 3eco A    13 S H  -58.181  -44.027  178.314
 3eco A    14 H H  -58.916  -51.483 -176.711
 3eco A    15 E H  -65.009  -36.254  178.765
 3eco A    16 M H  -66.536  -37.920  175.820
 3eco A    17 K H  -68.083  -38.701  178.284
 3eco A    18 Q H  -66.207  -39.534  178.756
 3eco A    19 K H  -69.982  -43.438  179.207
 3eco A    20 A H  -62.023  -43.604  177.842
 3eco A    21 D H  -65.111  -39.988  175.111

 2dyo A     4 M H  -61.503  -45.549 -179.670
 2dyo A     5 N H  -60.026  -41.707  178.354
 2dyo A     6 D H  -64.946  -40.317  176.807
 2dyo A     7 I H  -64.930  -42.700 -179.860
 2dyo A     8 K H  -67.093  -32.222  174.517
 2dyo A     9 Q H  -65.395  -41.561  177.214
 2dyo A    10 L H  -61.609  -37.429  177.832
 2dyo A    11 L H  -71.589  -43.650  179.918
 2dyo A    12 W H  -61.411  -36.228 -179.216

 2xzo A   308 K H  -61.485  -41.962  177.926
 2xzo A   309 R H  -63.775  -38.220  175.924
 2xzo A   310 T H  -63.190  -45.670 -178.613
 2xzo A   311 A H  -64.991  -42.567 -178.900
 2xzo A   312 E H  -68.344  -39.124  176.583
 2xzo A   313 R H  -61.793  -40.967  179.911
 2xzo A   314 E H  -66.745  -50.000 -174.855
 2xzo A   315 L H  -63.945  -41.690 -176.246
 2xzo A   316 L H  -74.176  -44.166 -177.191

 3q5d A   414 S H  -85.070  -17.262  174.600
 3q5d A   415 R H  -57.753  -43.585  178.223
 3q5d A   416 R H  -58.006  -39.416 -177.947
 3q5d A   417 Y H  -76.649  -29.403  170.403
 3q5d A   418 L H  -61.600  -40.567  176.310
 3q5d A   419 Q H  -64.786  -42.771  175.100
 3q5d A   420 Q H  -59.173  -43.716  177.014
 3q5d A   421 L H  -54.935  -52.012 -175.568
 3q5d A   422 E H  -67.169  -41.080 -178.191

 3c1q A   106 R H  -64.874  -39.937  175.234
 3c1q A   107 Q H  -58.532  -51.099 -176.140
 3c1q A   108 K H  -62.391  -45.885 -177.465
 3c1q A   109 M H  -65.008  -41.126  176.429
 3c1q A   110 R H  -57.168  -46.561 -179.729
 3c1q A   111 S H  -65.016  -43.600 -177.157
 3c1q A   112 K H  -60.998  -35.408 -179.470
 3c1q A   113 L H  -67.890  -41.482 -168.588
 3c1q A   114 Q H  -92.018  -16.858 -174.166

 3hj4 A    28 I H  -64.193  -41.686  176.821
 3hj4 A    29 H H  -58.329  -46.325  178.905
 3hj4 A    30 E H  -64.999  -36.534  178.232
 3hj4 A    31 L H  -62.317  -44.432  177.128
 3hj4 A    32 Q H  -61.401  -43.430  178.804
 3hj4 A    33 K H  -64.585  -38.849  179.995
 3hj4 A    34 R H  -65.471  -43.244  176.865
 3hj4 A    35 V H  -66.012  -39.941  176.080
 3hj4 A    36 L H  -61.074  -39.211  175.224

position:            5 neighbors:          200

 2ptm A    28 S H  -56.667  -36.644  178.322
 2ptm A    29 H H  -57.456  -46.089 -176.510
 2ptm A    30 L H  -77.410  -30.580  173.980
 2ptm A    31 R H  -63.348  -44.073  179.309
 2ptm A    32 N H  -67.807  -35.403  176.764
 2ptm A    33 K H  -61.796  -45.457  179.653
 2ptm A    34 I H  -64.948  -45.043 -179.532
 2ptm A    35 L H  -63.022  -41.386  177.967
 2ptm A    36 D H  -64.957  -36.081  176.672

 1p16 A    23 K H  -58.056  -42.581  179.908
 1p16 A    24 E H  -57.423  -52.209 -177.848
 1p16 A    25 L H  -63.130  -35.099  174.308
 1p16 A    26 R H  -54.991  -46.686 -179.628
 1p16 A    27 L H  -65.076  -37.692  179.729
 1p16 A    28 M H  -61.863  -45.371  178.248
 1p16 A    29 V H  -65.933  -41.085  178.406
 1p16 A    30 A H  -57.020  -45.582  179.675
 1p16 A    31 E H  -69.938  -40.874  175.983

 2pus A   745 A H  -64.494  -42.796  179.937
 2pus A   746 T H  -62.832  -36.654  179.637
 2pus A   747 A H  -71.983  -40.661 -173.579
 2pus A   748 R H  -84.155  -19.303 -177.853
 2pus A   749 S E  -96.134  169.237  174.938
 2pus A   750 R L  -67.119  148.944 -177.618
 2pus A   751 L H  -51.615  -51.099 -170.954
 2pus A   752 Q H  -77.629   -3.236  175.058
 2pus A   753 D H -107.188   28.166  179.198

 2i4r A    69 P H  -50.401  -36.563  176.693
 2i4r A    70 V H  -63.145  -44.297  177.939
 2i4r A    71 L H  -71.084  -46.192  178.963
 2i4r A    72 R H  -60.958  -28.632  178.781
 2i4r A    73 R L -100.294    2.687  170.243
 2i4r A    74 E L  -83.340  -32.510  169.711
 2i4r A    75 I L  -83.902    8.750  174.775
 2i4r A    76 D L  -61.518  -35.822  177.616
 2i4r A    77 E L  -65.635  -46.248  174.848

 3bpz A    29 A H  -57.332  -35.082 -179.557
 3bpz A    30 D H  -58.384  -43.709 -178.059
 3bpz A    31 F H  -76.239  -30.736  174.883
 3bpz A    32 R H  -60.077  -40.617  177.321
 3bpz A    33 Q H  -67.726  -36.590  178.517
 3bpz A    34 K H  -63.769  -43.018  178.182
 3bpz A    35 I H  -67.780  -40.513  175.232
 3bpz A    36 H H  -54.756  -50.362 -179.315
 3bpz A    37 D H  -64.182  -38.641  177.545

 2x3g A    35 R H  -59.616  -48.872 -177.492
 2x3g A    36 K H  -66.239  -36.990  176.664
 2x3g A    37 F H  -66.629  -41.315  178.570
 2x3g A    38 R H  -64.376  -35.933  174.895
 2x3g A    39 S H  -67.678  -41.785  174.016
 2x3g A    40 Y H  -57.287  -48.875 -178.856
 2x3g A    41 I H  -65.490  -38.360  176.082
 2x3g A    42 Y H  -61.059  -43.585  178.659
 2x3g A    43 N H  -65.310  -34.763  174.408

 3q6d A     8 E H  -60.964  -42.056 -179.224
 3q6d A     9 R H  -66.419  -35.203  174.846
 3q6d A    10 L H  -70.075  -40.458 -177.176
 3q6d A    11 R H  -58.339  -35.325 -175.166
 3q6d A    12 S L  -64.991  -19.444 -176.189
 3q6d A    13 A L  -87.341  -11.856 -172.219
 3q6d A    14 F H  -59.983  -47.320 -175.276
 3q6d A    15 D H  -59.416  -48.726  176.983
 3q6d A    16 E H  -58.703  -39.989 -178.164

 3mfi A   253 K H  -56.257  -48.430  179.673
 3mfi A   254 G H  -60.311  -42.023  179.418
 3mfi A   255 I H  -63.229  -45.181  179.053
 3mfi A   256 R H  -65.000  -34.916  177.640
 3mfi A   257 D H  -66.338  -35.361  175.321
 3mfi A   258 S H  -61.352  -46.567  176.188
 3mfi A   259 I H  -59.875  -46.228 -176.675
 3mfi A   260 K H  -67.043  -39.251 -176.265
 3mfi A   261 D H  -74.907  -40.104 -173.986

 3kyh C    26 Q H  -62.084  -37.733  176.427
 3kyh C    27 D H  -57.027  -44.875  179.750
 3kyh C    28 L H  -66.057  -41.848  179.414
 3kyh C    29 K H  -53.846  -43.942 -178.746
 3kyh C    30 M H  -64.984  -39.817  176.195
 3kyh C    31 M H  -59.778  -44.264 -178.074
 3kyh C    32 V H  -66.515  -36.257 -179.285
 3kyh C    33 C H  -56.985  -50.513  179.930
 3kyh C    34 K H  -65.603  -38.640 -178.866

 1uxo A    54 D H  -64.414  -38.817  175.919
 1uxo A    55 T H  -65.032  -42.858  178.480
 1uxo A    56 L H  -62.891  -34.820 -176.315
 1uxo A    57 S H  -67.682  -17.658  177.946
 1uxo A    58 L L  -63.308  -24.219 -179.047
 1uxo A    59 Y L -112.240   15.571 -175.380
 1uxo A    60 Q H  -57.032  -38.522 -170.731
 1uxo A    61 H H  -75.445  -10.913 -176.840
 1uxo A    62 T H  -93.824   -3.679 -176.197

 1kyq A   201 G H  -65.396  -47.616  179.868
 1kyq A   202 E H  -65.996  -35.619  177.196
 1kyq A   203 L H  -65.057  -46.008  178.723
 1kyq A   204 R H  -63.145  -38.631  178.295
 1kyq A   205 R H  -62.989  -47.098 -179.611
 1kyq A   206 G H  -64.235  -41.328  176.940
 1kyq A   207 I H  -56.946  -43.529 -179.627
 1kyq A   208 R H  -63.347  -35.773  179.953
 1kyq A   209 L H  -68.988  -36.056 -177.118

 1tq4 A   276 Q H  -61.192  -44.735  178.564
 1tq4 A   277 F H  -64.156  -44.654 -178.854
 1tq4 A   278 L H  -65.011  -34.791  177.289
 1tq4 A   279 K H  -62.954  -41.716  179.193
 1tq4 A   280 Q H  -66.214  -36.798  177.111
 1tq4 A   281 R H  -63.085  -41.429  175.897
 1tq4 A   282 I H  -62.282  -44.166  177.013
 1tq4 A   283 W H  -55.119  -48.726 -178.593
 1tq4 A   284 L H  -62.085  -45.667  178.793

 1tlt A   132 G H  -65.296  -33.102  174.505
 1tlt A   133 E H  -69.900  -39.947  179.895
 1tlt A   134 L H  -63.586  -41.695 -174.104
 1tlt A   135 K L  -53.993  -30.646 -173.936
 1tlt A   136 T L  -82.898   -9.737 -175.788
 1tlt A   137 Q L -106.110   -0.071 -175.069
 1tlt A   138 L H  -95.024   17.579 -179.488
 1tlt A   139 A H  -58.486  -35.261 -179.968
 1tlt A   140 T H -116.696   27.906 -177.827

 3kn1 A   162 Q H  -61.332  -39.699  176.956
 3kn1 A   163 R H  -62.997  -45.757  178.465
 3kn1 A   164 L H  -59.179  -46.212 -178.794
 3kn1 A   165 I H  -64.370  -41.816  178.524
 3kn1 A   166 K H  -65.199  -37.727  177.938
 3kn1 A   167 K H  -63.007  -41.298  178.051
 3kn1 A   168 V H  -67.051  -44.944 -179.452
 3kn1 A   169 Q H  -61.312  -51.817 -171.353
 3kn1 A   170 E H  -65.464  -29.979 -177.519

 3rtx A    27 G H  -68.764  -31.256  177.734
 3rtx A    28 E H  -64.682  -48.214  179.514
 3rtx A    29 V H  -60.041  -49.168 -178.373
 3rtx A    30 Q H  -62.503  -45.912 -177.634
 3rtx A    31 Q H  -63.115  -42.477  179.318
 3rtx A    32 K H  -60.058  -43.761  179.579
 3rtx A    33 C H  -64.775  -44.185  179.103
 3rtx A    34 H H  -58.844  -43.558  179.381
 3rtx A    35 Q H  -64.624  -45.488 -178.368

 3bfp A    57 N H  -65.615  -42.988 -175.764
 3bfp A    58 E H  -66.744  -48.996 -179.678
 3bfp A    59 I H  -65.052  -41.000  178.309
 3bfp A    60 R H  -58.567  -41.966  178.840
 3bfp A    61 K H  -64.645  -44.916 -179.502
 3bfp A    62 K H  -59.913  -48.734 -179.968
 3bfp A    63 I H  -66.198  -36.201  176.435
 3bfp A    64 Y H  -54.937  -49.416 -179.039
 3bfp A    65 Q H  -64.993  -43.116 -178.097

 1m4u A   117 R H  -64.840  -34.011  178.487
 1m4u A   118 K H  -63.479  -45.176 -179.574
 1m4u A   119 L H  -70.200  -34.515  177.902
 1m4u A   120 Q H  -64.717  -41.843  177.494
 1m4u A   121 M H  -66.210  -40.139  174.403
 1m4u A   122 W H  -59.985  -46.837  178.601
 1m4u A   123 L H  -60.046  -44.987 -179.175
 1m4u A   124 W H  -61.358  -45.939 -179.273
 1m4u A   125 S H  -66.994  -32.039 -179.586

 2zih A   220 E H  -60.331  -44.650  179.715
 2zih A   221 A H  -64.253  -35.864  173.609
 2zih A   222 I H  -62.327  -47.419 -179.497
 2zih A   223 K H  -61.305  -41.846 -179.289
 2zih A   224 R H  -64.987  -35.366  173.298
 2zih A   225 R H  -56.982  -52.740 -179.981
 2zih A   226 V H  -58.474  -45.572 -176.719
 2zih A   227 L H  -64.914  -36.566 -179.235
 2zih A   228 S H  -61.534  -24.620 -178.736

 3kkc A   111 L H  -68.372  -57.182 -175.175
 3kkc A   112 R H  -65.399  -37.575  177.147
 3kkc A   113 F H  -63.097  -46.940  176.165
 3kkc A   114 R H  -55.952  -44.450 -175.784
 3kkc A   115 S H  -68.220  -31.576  175.677
 3kkc A   116 E H  -65.645  -45.584  176.549
 3kkc A   117 L H  -56.504  -40.383 -176.952
 3kkc A   118 E H  -63.384  -25.051 -169.015
 3kkc A   119 H H  -96.871  -35.503 -165.367

 2hdi B   102 D H  -67.562  -41.137  177.838
 2hdi B   103 K H  -64.197  -42.556  178.341
 2hdi B   104 L H  -64.973  -42.909  176.940
 2hdi B   105 R H  -55.444  -51.394 -177.283
 2hdi B   106 Q H  -56.076  -42.093  176.743
 2hdi B   107 R H  -60.296  -43.830 -177.796
 2hdi B   108 L H  -71.496  -34.809  177.818
 2hdi B   109 L H  -67.931  -38.345  178.503
 2hdi B   110 D H  -70.005  -35.001  178.516

 1or7 A    30 V H  -56.696  -35.954  179.549
 1or7 A    31 R H  -64.941  -39.997 -164.054
 1or7 A    32 Y H -112.588   -1.986 -172.677
 1or7 A    33 Q H  -53.418  -46.694 -173.958
 1or7 A    34 H H  -81.929  -36.449  177.512
 1or7 A    35 K H  -61.995  -44.563  177.629
 1or7 A    36 V H  -67.752  -39.807  176.268
 1or7 A    37 A H  -60.181  -41.436  179.868
 1or7 A    38 S H  -62.915  -43.340  177.423

 2xgj A   801 K H  -59.530  -53.753 -177.882
 2xgj A   802 Q H  -62.631  -39.457 -179.873
 2xgj A   803 L H  -66.165  -40.289  177.109
 2xgj A   804 K H  -61.546  -36.580  174.181
 2xgj A   805 R H  -61.962  -47.526  179.444
 2xgj A   806 K H  -57.637  -45.681 -179.236
 2xgj A   807 I H  -64.803  -39.818  179.046
 2xgj A   808 S H  -63.311  -47.965 -177.193
 2xgj A   809 E H  -65.404  -29.038 -175.022

 1bud A    24 D H  -64.997  -40.862  176.959
 1bud A    25 S H  -65.024  -40.057  177.423
 1bud A    26 I H  -61.883  -44.269 -178.978
 1bud A    27 K H  -63.295  -42.910  177.620
 1bud A    28 A H  -62.237  -42.644  177.216
 1bud A    29 W H  -56.609  -49.066 -177.606
 1bud A    30 V H  -67.821  -42.823 -176.168
 1bud A    31 Y H  -60.206  -40.528  176.877
 1bud A    32 E H  -60.655  -41.976  176.433

 3oop A   132 T H  -58.569  -40.092  176.858
 3oop A   133 A H  -63.007  -39.850  176.620
 3oop A   134 I H  -60.251  -43.777  178.626
 3oop A   135 L H  -63.031  -39.654  177.632
 3oop A   136 K H  -65.353  -38.275  178.266
 3oop A   137 N H  -61.194  -45.608  177.444
 3oop A   138 I H  -63.041  -46.810 -179.882
 3oop A   139 S H  -59.049  -38.311  178.295
 3oop A   140 T H  -66.364  -43.220 -178.437

 3bpq B    18 G H  -56.155  -45.092 -176.052
 3bpq B    19 H H  -55.161  -42.187  178.635
 3bpq B    20 I H  -75.003  -37.006 -179.798
 3bpq B    21 R H  -61.927  -33.571  176.253
 3bpq B    22 K H  -64.488  -42.384  176.951
 3bpq B    23 R H  -65.019  -38.921  176.770
 3bpq B    24 I H  -62.681  -43.710  178.554
 3bpq B    25 K H  -57.813  -42.741  177.805
 3bpq B    26 L H  -61.465  -42.673  177.436

 1atl A    27 N H  -66.839  -44.118  179.157
 1atl A    28 T H  -61.847  -42.910  176.744
 1atl A    29 I H  -63.297  -43.006  178.437
 1atl A    30 R H  -59.969  -45.847 -177.033
 1atl A    31 T H  -61.789  -44.964 -179.542
 1atl A    32 R H  -62.100  -46.787 -179.883
 1atl A    33 V H  -61.545  -41.639 -179.679
 1atl A    34 H H  -60.145  -47.384 -177.610
 1atl A    35 E H  -69.818  -35.450  177.012

 3ihu A   162 P H  -50.788  -39.153 -175.166
 3ihu A   163 T H  -58.838  -33.524 -172.302
 3ihu A   164 I H  -61.741  -26.208 -171.321
 3ihu A   165 H H  -78.271  -31.001 -177.317
 3ihu A   166 M L   47.725   63.774 -175.752
 3ihu A   167 P H  -59.024  -43.762 -175.648
 3ihu A   168 I H  -67.803  -44.818  175.232
 3ihu A   169 V H  -56.848  -43.817  179.024
 3ihu A   170 H H  -55.790  -52.677 -176.390

 2hyd A   190 R H  -56.287  -50.194 -179.135
 2hyd A   191 E H  -67.673  -37.020  173.849
 2hyd A   192 R H  -55.208  -55.382 -178.280
 2hyd A   193 S H  -61.518  -41.316  174.069
 2hyd A   194 Q H  -49.242  -49.424 -179.909
 2hyd A   195 A H  -61.155  -43.910  175.328
 2hyd A   196 L H  -54.683  -47.251 -179.445
 2hyd A   197 A H  -61.817  -37.607  178.246
 2hyd A   198 E H  -66.116  -36.297  174.964

 1sxj A   287 H H  -61.872  -61.722 -179.287
 1sxj A   288 K H  -53.850  -45.201 -175.508
 1sxj A   289 M H  -62.730  -34.071 -174.465
 1sxj A   290 L L  -93.236    4.190  178.623
 1sxj A   291 D E  -83.701  115.155 -176.157
 1sxj A   292 G H  -65.011  -18.272 -174.768
 1sxj A   293 Q H  -61.012  -33.185 -173.788
 1sxj A   294 I H  -86.693   -2.675  177.079
 1sxj A   295 Y H -105.621   -9.008  174.074

 2v3z A   146 E H  -62.335  -44.382  177.669
 2v3z A   147 K H  -57.870  -42.290 -178.647
 2v3z A   148 L H  -69.748  -42.284 -177.888
 2v3z A   149 R H  -64.987  -39.031 -175.410
 2v3z A   150 K L  -95.009    3.063 -175.540
 2v3z A   151 G L -104.982   30.459 -179.146
 2v3z A   152 S H  -61.922  -31.430  177.561
 2v3z A   153 R H  -71.773  -19.553  175.786
 2v3z A   154 Q H  -99.984   15.255  177.984

 1yp1 A    26 K H  -63.383  -42.452  178.126
 1yp1 A    27 K H  -65.008  -43.245 -178.883
 1yp1 A    28 I H  -63.361  -44.057  178.355
 1yp1 A    29 V H  -61.589  -45.136  179.344
 1yp1 A    30 T H  -59.033  -45.005 -179.166
 1yp1 A    31 V H  -64.829  -45.111 -178.720
 1yp1 A    32 L H  -66.652  -38.998  179.959
 1yp1 A    33 D H  -61.587  -42.108  176.779
 1yp1 A    34 T H  -61.121  -43.301 -179.692

 3ey5 A   166 E H  -64.977  -41.682 -179.975
 3ey5 A   167 G H  -65.923  -41.741  179.332
 3ey5 A   168 I H  -66.362  -43.391  178.584
 3ey5 A   169 R H  -55.091  -45.896  179.787
 3ey5 A   170 H H  -61.448  -47.121 -178.056
 3ey5 A   171 K H  -59.411  -43.168 -177.493
 3ey5 A   172 L H  -67.645  -52.618 -175.587
 3ey5 A   173 H H  -59.531  -41.489 -174.239
 3ey5 A   174 T H  -76.480  -49.452 -166.634

 3pxp A   146 P L  -56.495  -35.136 -178.109
 3pxp A   147 H L -103.568   15.662 -168.644
 3pxp A   148 G L  -56.855  -38.049 -170.293
 3pxp A   149 Y L -102.387    3.326 -174.272
 3pxp A   150 N E  -73.689  141.777 -179.703
 3pxp A   151 L H  -62.015  -34.429 -178.108
 3pxp A   152 M H  -67.730  -28.723  173.323
 3pxp A   153 R H  -65.004  -40.898  177.131
 3pxp A   154 V H  -62.747  -43.443 -173.817

 2d0t A   214 L H  -59.900  -40.001  178.474
 2d0t A   215 Q H  -65.006  -39.996  177.724
 2d0t A   216 V H  -60.967  -39.119  179.937
 2d0t A   217 F H  -51.808  -32.748 -173.175
 2d0t A   218 H L  -57.421  -28.491 -173.758
 2d0t A   219 Q L  -65.011  -21.719 -174.864
 2d0t A   220 I H  -56.015  -28.905 -174.512
 2d0t A   221 H H  -75.839  -23.084 -170.387
 2d0t A   222 D H  -93.509  -16.813 -168.293

 1ohe A   323 V H  -64.055  -40.022 -177.719
 1ohe A   324 M H  -74.895  -34.219 -172.427
 1ohe A   325 K H  -89.613    1.559 -176.336
 1ohe A   326 Q H  -54.991  -52.385 -176.041
 1ohe A   327 T H  -61.435  -43.749 -178.069
 1ohe A   328 N H  -64.281  -41.047 -179.921
 1ohe A   329 L H  -65.000  -40.259  178.770
 1ohe A   330 W H  -64.787  -41.721  179.469
 1ohe A   331 L H  -64.066  -43.582  178.514

 3oz6 A   361 D H  -62.127  -34.847  177.792
 3oz6 A   362 D H  -63.652  -44.041  178.405
 3oz6 A   363 Y H  -64.845  -41.422  178.022
 3oz6 A   364 R H  -61.094  -44.655  179.572
 3oz6 A   365 N H  -66.050  -37.418  176.516
 3oz6 A   366 L H  -58.762  -44.638  177.956
 3oz6 A   367 V H  -68.989  -39.884  178.964
 3oz6 A   368 Y H  -64.492  -30.678  173.741
 3oz6 A   369 S H  -65.957  -39.725  175.627

 3bb0 A   265 I H  -65.205  -49.366 -175.550
 3bb0 A   266 A H  -67.257  -38.955 -167.197
 3bb0 A   267 M H  -98.872  -19.971 -173.090
 3bb0 A   268 G H -111.945   -0.001 -173.160
 3bb0 A   269 G E  -72.000  162.227  176.069
 3bb0 A   270 A L  -64.808  150.526 -171.658
 3bb0 A   271 Q L  -54.403  -41.930 -167.215
 3bb0 A   272 A L  -81.316   -9.631 -174.649
 3bb0 A   273 L L  -74.578  136.443  179.782

 2a01 A   113 E H  -71.531  -36.893 -175.226
 2a01 A   114 L H  -75.025  -30.222 -174.145
 2a01 A   115 Y H  -87.361   -6.143  176.389
 2a01 A   116 R H  -99.964  -21.208 -176.004
 2a01 A   117 Q L -103.194   -8.806  179.464
 2a01 A   118 K L -100.025  -10.015 -177.783
 2a01 A   119 V H -103.237  -20.728 -179.179
 2a01 A   120 E H  -70.323  -45.074  175.584
 2a01 A   121 P H  -52.578  -47.534 -176.632

 1kuf A    29 K H  -61.670  -46.932  177.550
 1kuf A    30 K H  -62.309  -41.627 -178.738
 1kuf A    31 I H  -65.060  -45.844 -178.136
 1kuf A    32 R H  -66.603  -33.287  175.797
 1kuf A    33 K H  -64.787  -45.437  178.350
 1kuf A    34 R H  -63.327  -42.297  177.721
 1kuf A    35 V H  -60.849  -44.956  178.884
 1kuf A    36 H H  -59.862  -41.077 -179.995
 1kuf A    37 Q H  -65.747  -39.157  177.616

 3ech A    18 Q H  -67.059  -38.134  175.939
 3ech A    19 H H  -58.135  -48.802 -178.769
 3ech A    20 V H  -62.597  -44.554 -178.208
 3ech A    21 R H  -60.018  -46.440  178.456
 3ech A    22 T H  -65.451  -39.979 -177.940
 3ech A    23 R H  -64.613  -42.255 -179.764
 3ech A    24 I H  -64.174  -45.655  179.740
 3ech A    25 Q H  -64.679  -39.539  177.375
 3ech A    26 S H  -61.232  -44.608 -178.753

 3cwr A   100 Q H  -60.306  -30.954 -173.368
 3cwr A   101 A H  -79.128  -32.572 -166.738
 3cwr A   102 V H -111.974  -10.186  176.362
 3cwr A   103 L L -109.538   21.175  175.186
 3cwr A   104 S E  -74.480  167.891  177.800
 3cwr A   105 R H  -58.191  -45.031 -178.120
 3cwr A   106 E H  -71.082  -39.078 -179.013
 3cwr A   107 A H  -64.766  -45.153  179.767
 3cwr A   108 V H  -70.535  -36.030  176.747

 2a61 A    20 V H  -63.002  -44.937 -178.569
 2a61 A    21 E H  -60.266  -46.694 -178.716
 2a61 A    22 G H  -62.383  -39.808 -172.238
 2a61 A    23 R H  -75.336   -7.743  178.838
 2a61 A    24 K L  -61.539  -26.806 -177.638
 2a61 A    25 V L  -71.293  -20.018 -177.375
 2a61 A    26 L H  -64.620  -23.440  177.455
 2a61 A    27 R H  -64.213  -30.011  179.548
 2a61 A    28 D H  -70.991  -22.369 -176.533

 3b98 A   212 S H  -63.468  -41.689  177.502
 3b98 A   213 A H  -61.757  -44.305  179.531
 3b98 A   214 A H  -63.807  -40.404 -178.378
 3b98 A   215 R H  -63.906  -43.831 -179.396
 3b98 A   216 E H  -63.654  -43.699  178.232
 3b98 A   217 K H  -61.024  -46.871 -177.109
 3b98 A   218 L H  -67.937  -35.716  178.589
 3b98 A   219 W H  -64.796  -34.790  175.025
 3b98 A   220 K H  -73.612  -42.757 -174.973

 3eco A   128 K H  -63.312  -39.773  178.948
 3eco A   129 A H  -65.004  -45.010 -178.600
 3eco A   130 N H  -67.208  -37.600  178.070
 3eco A   131 L H  -64.374  -41.607  177.253
 3eco A   132 T H  -60.691  -46.908  179.074
 3eco A   133 K H  -55.058  -47.635 -178.108
 3eco A   134 M H  -66.230  -38.205  178.626
 3eco A   135 L H  -64.994  -30.269  178.258
 3eco A   136 S H  -75.309  -42.285 -176.854

 1z2n X    94 D H  -65.216  -46.247  179.534
 1z2n X    95 M H  -63.716  -37.014 -176.032
 1z2n X    96 M H  -87.186    3.310  172.158
 1z2n X    97 S L  -97.327   -6.936 -179.200
 1z2n X    98 S E -106.913  121.852  175.186
 1z2n X    99 R H  -59.983  -41.553 -178.679
 1z2n X   100 E H  -63.939  -48.735 -175.905
 1z2n X   101 E H  -64.879  -44.066  179.531
 1z2n X   102 I H  -58.480  -54.537 -171.590

 1gd2 E    53 D H  -65.900  -37.610  177.254
 1gd2 E    54 Q H  -67.815  -38.824  177.879
 1gd2 E    55 L H  -66.018  -37.317  178.889
 1gd2 E    56 R L  -64.975  -34.761  176.448
 1gd2 E    57 Q L  -74.190  -41.159 -179.406
 1gd2 E    58 K H  -70.084  -18.692  179.063
 1gd2 E    59 V H  -89.672   -6.853  175.893
 1gd2 E    60 R H -104.930  -31.881  175.523
 1gd2 E    61 Q H  -65.012  -40.447 -178.969

 2wzk A   149 S H  -58.235  -24.042 -173.700
 2wzk A   150 N H  -81.638  -31.723 -169.546
 2wzk A   151 I H -123.322   -1.147 -174.146
 2wzk A   152 K H  -51.852  -34.617  178.967
 2wzk A   153 N H  -67.098  -38.217  177.556
 2wzk A   154 R H  -70.915  -36.188  178.340
 2wzk A   155 L H  -65.017  -43.175  179.997
 2wzk A   156 Q H  -64.254  -45.518  177.518
 2wzk A   157 D H  -57.021  -46.634 -179.828

 1t94 A   228 K H  -63.222  -40.954  178.154
 1t94 A   229 E H  -66.000  -41.675  175.273
 1t94 A   230 I H  -57.800  -53.269 -179.480
 1t94 A   231 R H  -61.844  -40.940  176.073
 1t94 A   232 F H  -55.016  -53.737 -175.990
 1t94 A   233 R H  -62.157  -38.551  177.631
 1t94 A   234 I H  -63.098  -44.814  179.473
 1t94 A   235 E H  -65.055  -36.793 -177.936
 1t94 A   236 Q H  -73.467  -32.112 -175.737

 1zx5 A    70 D H  -62.877  -45.480 -177.966
 1zx5 A    71 E H  -64.982  -41.828 -178.326
 1zx5 A    72 L H  -63.423  -49.478 -171.559
 1zx5 A    73 L H  -81.486  -33.826  178.189
 1zx5 A    74 G E   63.469 -115.624 -179.051
 1zx5 A    75 R L  -66.135  -21.695 -176.943
 1zx5 A    76 A L  -91.276    2.547 -175.218
 1zx5 A    77 A L  -62.854  -37.024  179.624
 1zx5 A    78 E L  -74.451  -32.321 -174.916

 3cjn A    39 A H  -59.299  -41.649  177.266
 3cjn A    40 N H  -56.935  -42.900 -179.452
 3cjn A    41 L H  -73.308  -32.489 -179.820
 3cjn A    42 R H  -60.252  -30.723 -178.529
 3cjn A    43 K L  -63.483  -23.431 -173.915
 3cjn A    44 E L  -97.632    1.181 -176.140
 3cjn A    45 M H  -60.434  -54.052 -177.523
 3cjn A    46 T H  -63.682  -34.900 -178.516
 3cjn A    47 A H  -65.201  -45.407 -172.924

 3qas A   118 S H  -62.250  -32.719  176.852
 3qas A   119 R H  -61.078  -46.927  177.760
 3qas A   120 L H  -65.305  -40.303 -179.889
 3qas A   121 Q H  -60.012  -42.081  176.980
 3qas A   122 E H  -64.985  -40.749  177.830
 3qas A   123 R H  -62.007  -40.037  177.839
 3qas A   124 I H  -63.731  -45.033 -179.944
 3qas A   125 R H  -64.142  -39.495  179.780
 3qas A   126 K H  -68.145  -41.806 -179.804

 1n2z A   116 Q H  -65.603  -38.470 -179.791
 1n2z A   117 S H  -63.331  -40.009  178.669
 1n2z A   118 L H  -63.505  -43.972 -178.744
 1n2z A   119 L H  -67.155  -40.779 -178.024
 1n2z A   120 D H  -66.005  -49.849 -179.780
 1n2z A   121 Q H  -65.453  -35.285  173.313
 1n2z A   122 Y H  -59.518  -46.547 -178.937
 1n2z A   123 A H  -61.589  -39.578  179.015
 1n2z A   124 Q H  -64.766  -47.075  179.567

 2fhf A   494 D L -109.785  163.419 -169.890
 2fhf A   495 I L  -66.474  -19.528  179.913
 2fhf A   496 Q L  -81.016   -3.664 -178.195
 2fhf A   497 Q L -102.992  161.546 -179.048
 2fhf A   498 P E  -57.563  147.542  179.112
 2fhf A   499 F H  -63.501  -28.688  174.791
 2fhf A   500 S H  -55.862  -41.898  177.895
 2fhf A   501 R H  -61.298  -42.319  178.614
 2fhf A   502 L H  -58.391  -48.565 -176.248

 2pft A   291 A H  -59.161  -32.524  179.930
 2pft A   292 S H  -69.342  -14.974  176.357
 2pft A   293 T H  -93.492  -41.035 -178.924
 2pft A   294 K H  -64.450  -29.717 -171.302
 2pft A   295 N L  -90.798    1.026 -176.687
 2pft A   296 K H  -67.716  -49.686 -179.803
 2pft A   297 L H  -64.108  -53.246  174.606
 2pft A   298 P H  -46.077  -42.715  178.564
 2pft A   299 G H  -56.783  -47.024  179.452

 3mzn A    78 K H  -65.510  -31.487  177.867
 3mzn A    79 Q H  -67.809  -43.885  178.484
 3mzn A    80 V H  -64.095  -40.820 -178.906
 3mzn A    81 L H  -67.344  -39.893  176.017
 3mzn A    82 S H  -62.260  -42.216  177.883
 3mzn A    83 R H  -65.119  -40.843  178.912
 3mzn A    84 A H  -65.022  -37.415  177.580
 3mzn A    85 R H  -60.996  -50.701 -179.440
 3mzn A    86 G H  -58.950  -43.629  177.939

 2r7g A   234 P L  -71.386  -18.838 -176.228
 2r7g A   235 E L  -71.566  -18.088 -171.252
 2r7g A   236 L H  -77.030  -28.648 -176.444
 2r7g A   237 E H  -53.467  -49.592 -175.817
 2r7g A   238 H H  -68.049  -38.929 -179.649
 2r7g A   239 I H  -66.744  -42.669  177.610
 2r7g A   240 I H  -63.557  -41.952  175.495
 2r7g A   241 W H  -58.669  -40.023  179.938
 2r7g A   242 T H  -60.602  -48.514  175.700

 3ohg A    75 P H  -59.966  -28.403 -178.977
 3ohg A    76 E H  -67.838  -10.009 -178.036
 3ohg A    77 S H  -85.177  -11.804 -178.654
 3ohg A    78 S L -104.394  142.982 -179.937
 3ohg A    79 A E -162.790  161.877  175.505
 3ohg A    80 P L  -55.188  150.895 -172.224
 3ohg A    81 L H  -57.239  -43.983 -179.927
 3ohg A    82 P H  -50.555  -36.236 -178.615
 3ohg A    83 I H  -63.586  -36.745  177.515

 2zdi C    19 Q H  -69.440  -31.506  178.417
 2zdi C    20 V H  -73.761  -43.575 -176.865
 2zdi C    21 L H  -70.695  -35.171  179.698
 2zdi C    22 Q L  -78.592  -20.068  172.985
 2zdi C    23 A L  -76.985  -38.448  174.034
 2zdi C    24 Q L  -72.151  -19.377  175.076
 2zdi C    25 A L  -84.277  -24.136  176.091
 2zdi C    26 Q H  -65.836  -34.375  178.085
 2zdi C    27 I H  -64.974  -44.197 -178.846

 3b6h A   221 C H  -65.007  -40.954  176.649
 3b6h A   222 S H  -65.007  -41.938  178.609
 3b6h A   223 V H  -64.734  -43.496  177.046
 3b6h A   224 K H  -59.428  -47.245  179.838
 3b6h A   225 S H  -57.791  -43.239  179.115
 3b6h A   226 R H  -63.711  -46.235 -178.614
 3b6h A   227 L H  -65.074  -37.410  178.711
 3b6h A   228 W H  -63.471  -38.633  176.043
 3b6h A   229 K H  -69.184  -41.459 -177.250

 1f75 A   121 D H  -54.385  -39.185 -176.637
 1f75 A   122 H H  -59.252  -58.489 -178.470
 1f75 A   123 T H  -69.648  -36.050 -179.591
 1f75 A   124 K H  -58.190  -43.523  178.684
 1f75 A   125 K H  -65.744  -43.083  178.575
 1f75 A   126 A H  -59.432  -41.853  179.456
 1f75 A   127 V H  -65.255  -47.700 -176.708
 1f75 A   128 L H  -62.704  -37.469  178.231
 1f75 A   129 E H  -69.954  -42.225  179.808

 2fge A   139 A H  -61.123  -48.919 -169.465
 2fge A   140 V H  -79.766  -31.524 -175.567
 2fge A   141 F H  -88.489  -42.920 -175.778
 2fge A   142 F L -128.528   64.622  176.434
 2fge A   143 P E  -74.591  155.592  174.210
 2fge A   144 K H  -84.978  -13.459 -171.006
 2fge A   145 C H  -71.396  -11.827  178.223
 2fge A   146 V H  -97.264   -0.892  179.535
 2fge A   147 D L  -86.863  -35.460  176.810

 2qvw A   696 K H  -71.656  -21.561 -176.708
 2qvw A   697 R L  -71.442  -14.313  172.409
 2qvw A   698 F L  -71.169  153.668  175.776
 2qvw A   699 P L  -49.166  143.950 -166.773
 2qvw A   700 S L  -50.171  -26.797 -179.886
 2qvw A   701 V H  -45.001  -42.066 -176.709
 2qvw A   702 V H  -67.013  -52.394 -178.132
 2qvw A   703 S H  -62.788  -29.489  178.554
 2qvw A   704 E H  -66.341  -45.331  178.431

 3jw4 A   138 M H  -63.954  -48.669 -178.688
 3jw4 A   139 S H  -61.441  -42.229 -177.541
 3jw4 A   140 I H  -68.608  -45.022 -179.378
 3jw4 A   141 L H  -61.511  -37.471  175.504
 3jw4 A   142 I H  -61.825  -47.591 -179.940
 3jw4 A   143 K H  -62.127  -43.053 -179.030
 3jw4 A   144 V H  -64.748  -44.745  179.247
 3jw4 A   145 N H  -64.991  -36.795 -179.166
 3jw4 A   146 R H  -70.236  -29.998 -176.113

 1t3u A    78 S H  -69.459  -33.641  176.519
 1t3u A    79 S H  -65.199  -47.405  177.919
 1t3u A    80 T H  -60.973  -44.826 -179.147
 1t3u A    81 R H  -60.029  -42.307  179.793
 1t3u A    82 E H  -65.148  -41.954  179.527
 1t3u A    83 R H  -64.110  -43.429  178.850
 1t3u A    84 V H  -64.962  -39.883  177.317
 1t3u A    85 R H  -63.407  -41.607  179.303
 1t3u A    86 E H  -65.565  -41.072 -179.523

 2q7d A   112 R H  -63.213  -28.851  179.087
 2q7d A   113 T H  -69.858  -19.902 -177.213
 2q7d A   114 L L  -99.234    1.733 -178.434
 2q7d A   115 L L  -80.040  -24.331 -178.033
 2q7d A   116 D E -118.206  121.953 -172.384
 2q7d A   117 R H  -62.104  -36.110 -174.452
 2q7d A   118 S H  -74.147  -40.940  173.562
 2q7d A   119 K H  -66.364  -40.111  177.127
 2q7d A   120 S H  -60.454  -47.027 -179.916

 2z5k A   207 Q H  -52.047  -39.704 -179.383
 2z5k A   208 A H  -56.268  -34.355  177.570
 2z5k A   209 L H  -84.136  -32.233 -177.456
 2z5k A   210 M H  -61.944  -30.137  179.952
 2z5k A   211 L L  -81.900  -12.716 -178.884
 2z5k A   212 H L -117.915   18.187 -176.462
 2z5k A   213 I H  -52.431  -47.426 -174.150
 2z5k A   214 D H  -60.464  -47.549  179.951
 2z5k A   215 S H  -71.193  -27.765  175.334

 2r79 A   119 L H  -64.989  -45.455  179.487
 2r79 A   120 D H  -65.642  -39.475  178.650
 2r79 A   121 Y H  -61.330  -49.525  179.616
 2r79 A   122 R H  -63.046  -38.231  178.689
 2r79 A   123 Q H  -63.542  -39.983  178.519
 2r79 A   124 R H  -64.685  -41.020 -179.690
 2r79 A   125 L H  -69.371  -34.813  175.844
 2r79 A   126 R H  -65.007  -41.072  176.014
 2r79 A   127 R H  -65.620  -39.105  177.798

 3nr5 A   103 K H  -55.754  -40.417 -178.771
 3nr5 A   104 D H  -90.142  -29.979 -178.260
 3nr5 A   105 L H  -70.653  -32.198 -171.313
 3nr5 A   106 K H  -58.504  -56.315 -179.022
 3nr5 A   107 P H  -62.465  -37.069  178.970
 3nr5 A   108 Q H  -65.028  -40.075  178.534
 3nr5 A   109 L H  -59.691  -58.867 -169.954
 3nr5 A   110 W H  -70.034  -31.272  174.269
 3nr5 A   111 N H  -63.833  -46.929  178.778

 2fvk A   367 T L  -97.491  -22.934 -172.854
 2fvk A   368 S L  -74.791  162.369  177.523
 2fvk A   369 T L  -77.613  -11.701  178.230
 2fvk A   370 A L -104.622   24.186  179.430
 2fvk A   371 S E  -88.988  162.643  167.127
 2fvk A   372 K H  -77.137  -28.964  176.096
 2fvk A   373 H H  -76.015    4.980  161.459
 2fvk A   374 R H  -48.360  -28.285  179.555
 2fvk A   375 A H  -64.301  -16.907  177.123

 3dw8 B   327 E H  -66.465  -22.966 -173.007
 3dw8 B   328 Y H  -72.868   -4.922  174.659
 3dw8 B   329 L H -103.824    2.549  179.913
 3dw8 B   330 R L  -57.611  -36.920 -179.183
 3dw8 B   331 S L  -84.260  -10.856 -173.904
 3dw8 B   332 K L  -96.135    4.132 -173.222
 3dw8 B   333 L H  -54.864  -31.581  179.091
 3dw8 B   334 C H  -63.164  -50.031 -179.668
 3dw8 B   335 S H  -69.114  -38.698  179.631

 2c42 A   527 S H  -63.057  -36.580  178.486
 2c42 A   528 G H  -57.484  -43.527  178.817
 2c42 A   529 I H  -69.305  -38.958  172.801
 2c42 A   530 K H  -53.373  -50.825 -177.312
 2c42 A   531 R H  -62.943  -40.546  179.715
 2c42 A   532 T H  -63.980  -46.550 -177.486
 2c42 A   533 I H  -60.940  -48.599 -178.605
 2c42 A   534 A H  -67.246  -49.075 -174.936
 2c42 A   535 N H  -64.558  -31.341 -179.763

 2eh3 A   113 E H  -60.966  -41.730  178.198
 2eh3 A   114 D H  -61.426  -46.898  178.969
 2eh3 A   115 A H  -64.831  -37.387  178.150
 2eh3 A   116 K H  -63.978  -43.597 -179.746
 2eh3 A   117 R H  -64.122  -42.998  179.036
 2eh3 A   118 R H  -65.308  -40.420  179.038
 2eh3 A   119 F H  -65.815  -41.282  178.090
 2eh3 A   120 E H  -63.617  -43.401  177.666
 2eh3 A   121 K H  -57.447  -41.902  173.190

 2jj7 A   123 I H  -60.519  -36.587 -176.184
 2jj7 A   124 G H  -55.011  -48.202  179.881
 2jj7 A   125 S H  -76.979  -29.513 -179.936
 2jj7 A   126 F H  -61.814  -31.687 -172.134
 2jj7 A   127 E L  -76.767   -0.305  174.038
 2jj7 A   128 Q L  -65.821  -18.001 -177.329
 2jj7 A   129 L H  -54.457  -42.228 -176.518
 2jj7 A   130 K H  -55.819  -51.987 -175.882
 2jj7 A   131 E H  -66.733  -35.121  177.926

 2xhe B   102 N H  -64.999  -37.360  176.917
 2xhe B   103 K H  -64.768  -45.126  179.025
 2xhe B   104 I H  -62.991  -44.140  178.595
 2xhe B   105 R H  -61.845  -41.615  178.999
 2xhe B   106 A H  -65.623  -41.690 -179.282
 2xhe B   107 D H  -67.688  -40.182  178.235
 2xhe B   108 L H  -65.070  -44.977  178.826
 2xhe B   109 K H  -63.981  -38.780  174.552
 2xhe B   110 Q H  -58.619  -46.521  178.189

 3g07 A   200 K H  -66.484  -37.091  176.461
 3g07 A   201 R H  -66.904  -38.803  175.030
 3g07 A   202 M H  -62.540  -49.336  178.243
 3g07 A   203 F H  -57.177  -45.346 -175.730
 3g07 A   204 R H  -68.352  -38.828  178.039
 3g07 A   205 R H  -66.045  -40.744  176.315
 3g07 A   206 I H  -55.396  -48.628  177.954
 3g07 A   207 Y H  -57.776  -46.721 -179.508
 3g07 A   208 R H  -68.778  -27.977 -178.202

 3aap A   192 T H  -86.470  -47.378  178.910
 3aap A   193 E H  -63.780  -41.556 -177.868
 3aap A   194 M H  -64.911  -40.592 -170.604
 3aap A   195 S H  -60.045  -23.602 -175.055
 3aap A   196 H L  -68.507  -11.174 -179.181
 3aap A   197 Q L  -99.237  -13.134 -171.162
 3aap A   198 F L -114.216    3.499 -173.970
 3aap A   199 L L  -60.434  -25.756 -176.183
 3aap A   200 N L -110.324   18.068  176.350

 2xhe A   197 M H  -64.969  -40.686 -178.000
 2xhe A   198 Q H  -68.062  -38.594 -179.264
 2xhe A   199 L H  -62.681  -40.899  175.635
 2xhe A   200 Q H  -58.529  -42.994  178.775
 2xhe A   201 K H  -64.851  -40.574 -177.468
 2xhe A   202 E H  -67.992  -41.955  178.573
 2xhe A   203 I H  -65.000  -45.597  179.843
 2xhe A   204 D H  -68.111  -32.606  175.839
 2xhe A   205 M H  -68.923  -19.987  173.697

 3m62 A   419 K H  -57.054  -46.947 -179.995
 3m62 A   420 A H  -61.619  -43.695  179.990
 3m62 A   421 L H  -60.710  -44.937 -179.415
 3m62 A   422 K H  -63.173  -38.301  177.592
 3m62 A   423 E H  -64.181  -44.704 -179.174
 3m62 A   424 E H  -64.731  -41.199 -179.665
 3m62 A   425 I H  -64.890  -44.945  179.650
 3m62 A   426 E H  -60.590  -39.210  179.264
 3m62 A   427 K H  -64.442  -46.934 -175.947

 1yqe A   122 L H  -67.606  -42.318  177.596
 1yqe A   123 A H  -65.258  -34.516  177.504
 1yqe A   124 L H  -72.939  -42.170  178.286
 1yqe A   125 R H  -51.862  -40.247 -178.324
 1yqe A   126 E L  -67.207  -19.964 -171.805
 1yqe A   127 R L -104.902   -9.225 -169.312
 1yqe A   128 L H  -54.934  -35.003 -174.511
 1yqe A   129 D H  -65.361  -18.651  177.695
 1yqe A   130 R H  -65.376  -29.853  178.490

 3drw A   289 R H  -68.485  -33.020  178.834
 3drw A   290 K H  -66.411  -48.779  175.842
 3drw A   291 L H  -64.953  -39.155  178.163
 3drw A   292 R H  -53.350  -52.019 -178.500
 3drw A   293 K H  -63.998  -40.001  179.339
 3drw A   294 K H  -58.555  -45.002 -179.955
 3drw A   295 I H  -64.940  -45.350 -179.924
 3drw A   296 I H  -61.449  -39.649 -176.348
 3drw A   297 T H  -72.537  -41.300 -163.818

 1y6i A   160 F H  -71.009  -32.355  178.339
 1y6i A   161 S H  -67.273  -29.980  175.012
 1y6i A   162 V H  -68.683  -45.912  176.813
 1y6i A   163 Q H  -62.794  -37.618  178.556
 1y6i A   164 R H  -64.162  -43.647  179.642
 1y6i A   165 R H  -61.314  -43.224  175.822
 1y6i A   166 L H  -68.856  -34.347  177.088
 1y6i A   167 W H  -62.374  -43.047  176.459
 1y6i A   168 L H  -68.397  -40.029  179.110

 3gee A   174 G H  -64.137  -33.692  175.760
 3gee A   175 G H  -69.930  -10.854  174.221
 3gee A   176 L H  -93.866  -39.262  175.379
 3gee A   177 R H  -63.374  -24.173  173.827
 3gee A   178 E L  -46.851  -63.367 -178.148
 3gee A   179 Q H  -71.858  -31.408  175.646
 3gee A   180 L H  -66.466  -10.676  169.192
 3gee A   181 I H -101.049  -43.961 -178.662
 3gee A   182 R H  -60.002  -64.288 -173.990

 1s3j A    16 Q H  -68.948  -37.727  175.693
 1s3j A    17 A H  -64.385  -45.918  179.151
 1s3j A    18 L H  -65.054  -42.083  178.710
 1s3j A    19 F H  -57.725  -51.974 -176.570
 1s3j A    20 Q H  -65.155  -24.734 -178.998
 1s3j A    21 K H  -85.106  -34.965 -166.710
 1s3j A    22 I H  -98.254  -35.954 -171.766
 1s3j A    23 Q H  -63.331  -43.610  178.017
 1s3j A    24 P H  -60.072  -38.170 -179.065

 1hwt C    61 K H  -57.076  -47.121  179.577
 1hwt C    62 K H  -62.029  -38.225  178.001
 1hwt C    63 L H  -62.667  -47.182 -179.676
 1hwt C    64 R H  -61.455  -36.115  176.274
 1hwt C    65 E H  -69.948  -37.186 -179.221
 1hwt C    66 R H  -70.045  -37.121  178.222
 1hwt C    67 V H  -67.700  -43.412  173.266
 1hwt C    68 K H  -57.035  -50.169  179.766
 1hwt C    69 S H  -56.289  -50.425 -178.591

 2yb1 A    93 K H  -63.021  -42.846 -178.042
 2yb1 A    94 S H  -65.193  -25.669  176.061
 2yb1 A    95 I H  -74.352  -39.167 -175.888
 2yb1 A    96 R H  -75.032  -17.043 -167.902
 2yb1 A    97 E L  -50.027  -48.514 -165.429
 2yb1 A    98 G L  -98.564    8.289 -174.278
 2yb1 A    99 R H  -65.356  -47.406 -176.190
 2yb1 A   100 L H  -65.599  -45.918  178.200
 2yb1 A   101 E H  -61.809  -40.547  175.062

 2iv2 X   703 N H  -64.843  -36.523  179.109
 2iv2 X   704 K H  -60.413  -51.215 -178.929
 2iv2 X   705 L H  -63.523  -45.554  178.390
 2iv2 X   706 K H  -57.015  -46.391 -178.975
 2iv2 X   707 T H  -65.899  -39.570 -179.657
 2iv2 X   708 R H  -60.143  -46.099 -179.062
 2iv2 X   709 L H  -72.187  -36.414  176.854
 2iv2 X   710 R H  -60.063  -45.291  179.934
 2iv2 X   711 E H  -69.452  -36.362  177.461

 2w15 A    27 N H  -66.933  -42.887  176.880
 2w15 A    28 T H  -65.547  -42.372  179.183
 2w15 A    29 I H  -63.397  -44.990 -178.623
 2w15 A    30 R H  -62.662  -48.239 -179.385
 2w15 A    31 T H  -62.672  -43.454  178.474
 2w15 A    32 R H  -57.729  -47.823 -179.450
 2w15 A    33 V H  -65.030  -44.116 -175.986
 2w15 A    34 H H  -60.005  -41.912 -179.829
 2w15 A    35 E H  -66.518  -41.816  177.981

 2qgp A    21 R H  -60.672  -29.986  175.197
 2qgp A    22 E H  -78.559  -39.649  175.343
 2qgp A    23 L H  -62.004  -25.860  177.925
 2qgp A    24 R L  -71.357  -12.395 -179.614
 2qgp A    25 R L  -94.975  -11.430 -177.634
 2qgp A    26 S L  -63.408  144.755  176.706
 2qgp A    27 Q H  -64.851  -29.467  173.567
 2qgp A    28 W H  -58.481  -47.677  179.487
 2qgp A    29 W H  -69.840  -39.943 -179.727

 2ozl A   293 M H  -56.471  -44.308 -175.880
 2ozl A   294 L H  -62.609  -46.466  178.758
 2ozl A   295 L H  -64.994  -42.852  177.095
 2ozl A   296 K H  -54.799  -49.564 -178.449
 2ozl A   297 D H  -61.854  -39.194  177.916
 2ozl A   298 R H  -61.682  -49.433 -172.176
 2ozl A   299 M H  -68.166  -35.122 -179.839
 2ozl A   300 V H  -74.249  -46.591 -177.538
 2ozl A   301 N H  -64.993  -37.455 -178.559

 3bpv A   124 R H  -58.895  -45.046 -178.028
 3bpv A   125 K H  -62.900  -42.458 -178.145
 3bpv A   126 M H  -68.721  -38.311  177.362
 3bpv A   127 C H  -64.990  -37.570  176.670
 3bpv A   128 R H  -64.857  -41.179  177.117
 3bpv A   129 R H  -64.970  -42.609  178.686
 3bpv A   130 L H  -67.084  -35.317  177.250
 3bpv A   131 A H  -65.018  -41.209  176.198
 3bpv A   132 E H  -61.481  -41.892  175.936

 1t0f A   192 A H  -64.781  -34.815  176.421
 1t0f A   193 E H  -63.329  -41.991  178.926
 1t0f A   194 L H  -68.991  -41.298  175.690
 1t0f A   195 L H  -57.008  -38.542 -176.083
 1t0f A   196 A L  -66.177  -16.031 -175.264
 1t0f A   197 Q L  -77.725  -17.573 -174.642
 1t0f A   198 L H  -59.639  -39.172 -174.199
 1t0f A   199 S H  -67.344  -59.308 -179.160
 1t0f A   200 P H  -64.211  -31.365  177.148

 3mr3 A   201 E H  -54.357  -48.012  179.342
 3mr3 A   202 E H  -64.312  -40.135  179.611
 3mr3 A   203 M H  -63.665  -47.719 -177.516
 3mr3 A   204 R H  -67.259  -35.183  173.838
 3mr3 A   205 A H  -63.465  -44.564  178.754
 3mr3 A   206 A H  -61.726  -42.141  179.744
 3mr3 A   207 I H  -62.675  -48.162 -179.407
 3mr3 A   208 E H  -63.269  -38.159 -177.217
 3mr3 A   209 R H  -71.423  -37.726 -169.367

 2j3t D   167 D H  -58.733  -43.767  177.299
 2j3t D   168 S H  -66.038  -36.830  177.923
 2j3t D   169 L H  -63.347  -46.249  177.862
 2j3t D   170 L H  -62.916  -42.155  178.269
 2j3t D   171 R H  -65.954  -35.434  177.393
 2j3t D   172 K H  -69.589  -42.009  176.891
 2j3t D   173 I H  -59.557  -41.070  176.350
 2j3t D   174 Y H  -56.456  -48.586 -178.864
 2j3t D   175 E H  -62.012  -42.656  179.463

 1wu2 A   238 S H  -58.662  -55.419 -175.473
 1wu2 A   239 I H  -70.436  -22.440  179.044
 1wu2 A   240 I H  -74.566  -22.065  179.176
 1wu2 A   241 K L  -64.738  -10.000  178.427
 1wu2 A   242 E L  -71.091   -3.614  171.719
 1wu2 A   243 T H  -54.519  -27.893  178.355
 1wu2 A   244 L H  -61.572  -35.980 -178.658
 1wu2 A   245 E H  -66.594  -32.986 -178.117
 1wu2 A   246 K H  -79.597  -36.166  175.465

 1w07 A    32 F H  -60.653  -52.159 -175.485
 1w07 A    33 E H  -63.457  -42.000 -178.429
 1w07 A    34 V H  -64.944  -49.942 -178.943
 1w07 A    35 S H  -66.811  -35.937  179.465
 1w07 A    36 D H  -65.072  -46.220 -178.798
 1w07 A    37 R H  -65.303  -46.107 -179.738
 1w07 A    38 I H  -66.961  -37.075  175.507
 1w07 A    39 A H  -56.952  -46.963  178.196
 1w07 A    40 R H  -65.001  -39.036  176.411

 2d2r A   116 K H  -52.393  -39.964 -178.175
 2d2r A   117 E H  -65.036  -45.908  178.056
 2d2r A   118 L H  -64.714  -44.045 -177.982
 2d2r A   119 R H  -65.863  -35.372  176.017
 2d2r A   120 D H  -68.324  -42.128  177.851
 2d2r A   121 T H  -61.076  -44.317 -179.854
 2d2r A   122 I H  -62.351  -50.124 -177.469
 2d2r A   123 L H  -63.132  -37.703 -179.706
 2d2r A   124 Q H  -65.582  -43.381  179.250

 1p16 A   206 D H  -56.448  -38.338 -178.749
 1p16 A   207 D H  -68.682  -19.495  175.102
 1p16 A   208 V H  -87.062  -40.693 -177.062
 1p16 A   209 L H  -60.978  -47.947 -175.092
 1p16 A   210 S L  -80.287  -12.435 -177.809
 1p16 A   211 K L  -92.303  -35.187 -173.118
 1p16 A   212 M H  -69.065  -10.214 -179.394
 1p16 A   213 D H  -53.026  -37.493 -177.401
 1p16 A   214 K H -131.574   75.302  173.652

 1sxj D   281 D H  -49.914  -40.404 -178.773
 1sxj D   282 E H  -59.302  -45.291  178.567
 1sxj D   283 I H  -65.304  -52.047  178.318
 1sxj D   284 K H  -52.897  -42.339  178.506
 1sxj D   285 K H  -65.096  -45.341  177.583
 1sxj D   286 Y H  -62.553  -54.546 -179.034
 1sxj D   287 V H  -53.699  -41.472  176.143
 1sxj D   288 N H  -54.647  -41.385  179.373
 1sxj D   289 T H  -65.137  -44.747  179.062

 3rip A   169 R H  -48.983  -52.042 -176.135
 3rip A   170 S H  -61.272  -42.902  178.905
 3rip A   171 A H  -59.090  -45.273 -177.366
 3rip A   172 L H  -72.212  -30.190  175.861
 3rip A   173 E H  -67.256  -36.157  174.581
 3rip A   174 K H  -62.929  -40.887  175.778
 3rip A   175 I H  -65.001  -40.385  177.729
 3rip A   176 L H  -56.679  -51.021 -176.734
 3rip A   177 A H  -54.997  -41.797  179.824

 2rkv A   332 S H  -55.454  -40.930  174.572
 2rkv A   333 R H  -48.505  -49.451 -174.692
 2rkv A   334 L H  -68.169  -46.911 -173.606
 2rkv A   335 R H  -63.774  -33.952 -170.836
 2rkv A   336 S L  -64.957  -19.536 -173.160
 2rkv A   337 E L -100.763    5.055 -173.996
 2rkv A   338 L L  -99.120   18.246  173.971
 2rkv A   339 D L  -64.993  118.610 -177.162
 2rkv A   340 P H  -52.531  -38.358  179.986

 3g5b A   320 L H  -61.863  -39.041 -179.648
 3g5b A   321 S H  -60.511  -50.007  179.958
 3g5b A   322 I H  -65.869  -40.791  177.060
 3g5b A   323 R H  -55.378  -47.919 -178.115
 3g5b A   324 Q H  -65.724  -37.700  178.171
 3g5b A   325 K H  -64.741  -37.375  176.073
 3g5b A   326 I H  -66.485  -49.880 -175.062
 3g5b A   327 C H  -62.630  -43.501 -176.943
 3g5b A   328 N H  -62.326  -28.281 -175.649

 2vh1 A    37 N H  -69.713  -35.859  177.720
 2vh1 A    38 I H  -75.688  -38.696  175.311
 2vh1 A    39 I H  -58.531  -46.483  177.948
 2vh1 A    40 Q H  -54.831  -46.470 -179.733
 2vh1 A    41 T H  -58.699  -45.821 -176.639
 2vh1 A    42 Q H  -62.847  -41.262  179.648
 2vh1 A    43 I H  -63.968  -44.988 -178.995
 2vh1 A    44 E H  -61.717  -42.519 -175.335
 2vh1 A    45 Q H  -74.108  -36.778 -172.569

 2scp A    90 S H  -63.841  -24.046  179.829
 2scp A    91 V H  -73.300  -22.832  175.915
 2scp A    92 V H  -94.488  -32.926 -173.900
 2scp A    93 E H  -94.030   -7.048 -171.206
 2scp A    94 G L  -59.039  -41.280 -172.982
 2scp A    95 P H  -61.077  -26.905 -167.420
 2scp A    96 L H  -52.610  -56.814 -176.348
 2scp A    97 P H  -58.310  -28.601  178.361
 2scp A    98 L H  -71.918  -37.493  172.155

 3s2w A   145 T H  -61.622  -43.678  179.220
 3s2w A   146 N H  -63.245  -40.075  178.717
 3s2w A   147 S H  -65.032  -38.962  177.889
 3s2w A   148 L H  -64.406  -39.700  178.183
 3s2w A   149 E H  -64.143  -41.943  178.240
 3s2w A   150 I H  -64.968  -45.089  178.425
 3s2w A   151 M H  -56.787  -42.094  178.429
 3s2w A   152 F H  -59.853  -45.393 -179.463
 3s2w A   153 E H  -64.974  -33.154  177.533

 2vsy A   527 T H  -63.475  -43.299  174.959
 2vsy A   528 A H  -60.713  -35.029  175.548
 2vsy A   529 L H  -66.495  -40.011  174.756
 2vsy A   530 H H  -57.007  -44.835  177.869
 2vsy A   531 A H  -64.264  -39.757  175.429
 2vsy A   532 R H  -55.515  -47.658  179.752
 2vsy A   533 V H  -63.585  -39.521 -179.317
 2vsy A   534 D H  -61.636  -39.505  177.897
 2vsy A   535 V H  -69.468  -44.966 -173.287

 3gvo A    94 T H  -63.987  -41.825  176.963
 3gvo A    95 R H  -61.976  -40.013 -178.446
 3gvo A    96 I H  -72.284  -33.632 -175.768
 3gvo A    97 R L  -49.542  123.807  176.409
 3gvo A    98 G L   92.972   -8.892 -179.137
 3gvo A    99 H L -124.993   24.190 -174.239
 3gvo A   100 V H  -64.937  -46.145 -175.570
 3gvo A   101 L H  -68.705  -51.773  175.244
 3gvo A   102 P H  -47.434  -47.448 -179.027

 3ica A     7 Y H  -64.162  -37.124  178.024
 3ica A     8 K H  -62.477  -44.544  179.425
 3ica A     9 W H  -71.805  -39.238  178.128
 3ica A    10 Q H  -67.066  -33.265  176.445
 3ica A    11 T H  -66.346  -43.199  175.417
 3ica A    12 V H  -55.783  -47.198  176.631
 3ica A    13 V H  -63.620  -41.813  178.662
 3ica A    14 S H  -61.408  -37.469 -179.767
 3ica A    15 E H  -66.539  -39.571  176.404

 2olt A   178 I H  -63.607  -46.092 -179.721
 2olt A   179 Q H  -64.091  -42.017 -179.619
 2olt A   180 L H  -64.996  -43.459  179.835
 2olt A   181 R H  -68.464  -36.354  178.594
 2olt A   182 R H  -65.695  -41.237  179.619
 2olt A   183 Q H  -67.943  -39.052  175.891
 2olt A   184 L H  -65.302  -42.260  178.159
 2olt A   185 F H  -53.682  -43.777 -177.932
 2olt A   186 A H  -69.378  -18.338 -172.718

 3kfo A   187 R H  -60.023  -41.829  178.657
 3kfo A   188 V H  -50.896  -44.585 -177.360
 3kfo A   189 F H  -81.331  -36.889  179.815
 3kfo A   190 D H  -62.956  -30.555  177.903
 3kfo A   191 E L  -94.697    3.627  173.127
 3kfo A   192 E L   55.649   41.921 -179.523
 3kfo A   193 L H  -58.566  -50.624 -175.107
 3kfo A   194 P H  -68.228  -15.021  177.903
 3kfo A   195 K H  -74.377  -39.075  178.405

 3e0j A    66 I H  -64.646  -43.422 -179.514
 3e0j A    67 Q H  -75.633  -38.302 -174.428
 3e0j A    68 M H  -77.394  -33.809 -168.359
 3e0j A    69 R H  -52.954  -48.970  175.787
 3e0j A    70 P H  -49.031  -41.711 -176.171
 3e0j A    71 F H  -74.581  -49.690 -175.524
 3e0j A    72 L H  -68.062  -29.579  174.099
 3e0j A    73 E H  -69.984  -46.924  178.873
 3e0j A    74 N H  -65.001  -26.359  176.387

 2gv5 C    59 K H  -64.399  -36.705  174.996
 2gv5 C    60 K H  -65.015  -41.575  178.044
 2gv5 C    61 F H  -57.208  -48.950  178.245
 2gv5 C    62 R H  -54.891  -49.526 -177.601
 2gv5 C    63 E H  -60.128  -40.659 -178.874
 2gv5 C    64 R H  -67.987  -40.564  177.575
 2gv5 C    65 L H  -59.714  -38.843  174.003
 2gv5 C    66 L H  -62.813  -44.324  177.524
 2gv5 C    67 E H  -59.814  -39.579 -179.929

 3c5i A   140 G H  -55.743  -46.917  177.983
 3c5i A   141 K H  -69.553  -38.341 -177.467
 3c5i A   142 F H  -55.015  -46.487 -167.933
 3c5i A   143 H H  -76.782   -7.616  175.034
 3c5i A   144 T L  -79.002  -12.767 -177.795
 3c5i A   145 L H  -48.371  -43.462 -172.477
 3c5i A   146 S H  -63.807  -30.846 -174.794
 3c5i A   147 R H  -98.941  -20.001 -176.919
 3c5i A   148 K H  -99.637  -18.774  179.190

 1nm8 A    60 E H  -63.422  -39.968  179.373
 1nm8 A    61 R H  -63.620  -41.216 -178.857
 1nm8 A    62 L H  -73.908  -34.897  176.884
 1nm8 A    63 Q H  -61.802  -44.135  177.951
 1nm8 A    64 K H  -65.090  -34.977  175.458
 1nm8 A    65 G H  -61.406  -43.687  177.646
 1nm8 A    66 L H  -65.012  -41.771  178.726
 1nm8 A    67 E H  -62.685  -37.967  176.012
 1nm8 A    68 R H  -67.036  -45.057  179.941

 3p8c D    67 N H  -65.017  -42.606  178.056
 3p8c D    68 S H  -64.019  -39.552  179.527
 3p8c D    69 L H  -71.647  -38.761  179.169
 3p8c D    70 Q H  -59.061  -41.564  175.858
 3p8c D    71 E H  -66.313  -37.820  179.141
 3p8c D    72 R H  -64.852  -40.536 -179.264
 3p8c D    73 V H  -69.879  -40.442 -179.887
 3p8c D    74 D H  -64.065  -43.533  179.866
 3p8c D    75 R H  -70.107  -29.987  176.308

 3nvb A   259 T H  -59.743  -47.753 -179.611
 3nvb A   260 E H  -64.914  -37.299  174.639
 3nvb A   261 F H  -60.788  -45.931  179.550
 3nvb A   262 Q H  -61.643  -35.009  175.834
 3nvb A   263 E H  -64.857  -39.669  173.241
 3nvb A   264 W H  -58.422  -45.973  178.686
 3nvb A   265 V H  -64.987  -40.136  178.481
 3nvb A   266 K H  -58.074  -41.204  177.708
 3nvb A   267 K H  -60.020  -43.795  177.108

 3cmm A   417 L H  -62.486  -49.218 -174.702
 3cmm A   418 D H  -56.462  -44.869  177.590
 3cmm A   419 F H  -65.699  -46.044  176.331
 3cmm A   420 Q H  -55.252  -39.898 -179.223
 3cmm A   421 K H  -67.919  -41.533  179.580
 3cmm A   422 K H  -63.151  -36.037  172.502
 3cmm A   423 I H  -56.472  -55.035  178.097
 3cmm A   424 A H  -52.485  -42.937 -171.101
 3cmm A   425 N L  -80.232    7.413 -179.299

 2dw0 A    29 D H  -62.871  -42.481  175.743
 2dw0 A    30 K H  -63.733  -42.999  177.382
 2dw0 A    31 I H  -60.033  -47.795 -177.639
 2dw0 A    32 K H  -62.068  -44.612  177.889
 2dw0 A    33 T H  -60.313  -41.701  174.528
 2dw0 A    34 R H  -56.002  -48.122 -179.474
 2dw0 A    35 M H  -61.272  -41.154 -179.721
 2dw0 A    36 Y H  -61.886  -46.326 -176.603
 2dw0 A    37 E H  -69.004  -40.045  179.117

 3nzp A   572 D H  -60.403  -47.469 -179.519
 3nzp A   573 I H  -63.321  -44.999  179.278
 3nzp A   574 L H  -60.633  -43.913 -178.702
 3nzp A   575 N H  -64.299  -40.618  178.790
 3nzp A   576 E H  -65.517  -42.180 -179.484
 3nzp A   577 R H  -60.855  -38.861  176.968
 3nzp A   578 I H  -69.618  -46.450 -175.740
 3nzp A   579 S H  -66.892  -33.294 -175.738
 3nzp A   580 N L  -91.875    2.308  179.436

 3bro A   131 E H  -60.911  -43.874  179.787
 3bro A   132 K H  -63.625  -39.549  177.707
 3bro A   133 I H  -60.710  -44.887 -179.932
 3bro A   134 L H  -62.462  -40.965  177.349
 3bro A   135 K H  -60.418  -42.559 -179.917
 3bro A   136 R H  -64.289  -38.786  178.509
 3bro A   137 M H  -65.012  -41.208  179.809
 3bro A   138 I H  -58.655  -37.082 -176.419
 3bro A   139 E H  -81.124  -10.753 -178.222

 2od5 A    14 V H  -61.506  -44.908  175.482
 2od5 A    15 R H  -55.889  -46.035 -178.410
 2od5 A    16 I H  -64.839  -41.376 -179.930
 2od5 A    17 R H  -60.114  -43.870 -179.486
 2od5 A    18 E H  -62.929  -39.885  177.018
 2od5 A    19 K H  -63.804  -43.235 -179.804
 2od5 A    20 I H  -61.961  -44.537 -178.434
 2od5 A    21 K H  -59.777  -44.759  178.080
 2od5 A    22 K H  -65.106  -40.367 -177.875

 2j69 A    59 T H  -59.977  -45.238  179.171
 2j69 A    60 I H  -60.141  -46.295  178.838
 2j69 A    61 A H  -59.180  -43.970 -177.544
 2j69 A    62 S H  -61.681  -45.710  178.922
 2j69 A    63 K H  -62.979  -39.648 -178.796
 2j69 A    64 N H  -65.702  -32.535  178.285
 2j69 A    65 L H  -63.529  -50.967 -176.026
 2j69 A    66 Q H  -64.810  -40.594 -175.259
 2j69 A    67 Q H  -85.029  -27.690 -173.618

 3cjm A   182 L H  -66.032  -36.264  176.077
 3cjm A   183 V H  -59.808  -45.012  176.959
 3cjm A   184 I H  -65.667  -44.975 -177.702
 3cjm A   185 L H  -64.318  -40.499 -179.604
 3cjm A   186 Q H  -64.846  -42.723  175.222
 3cjm A   187 K H  -56.784  -47.936  179.723
 3cjm A   188 L H  -61.737  -47.872 -174.289
 3cjm A   189 Y H  -62.039  -41.288 -177.278
 3cjm A   190 T H  -72.877  -49.199 -165.267

 1ez3 A    64 N H  -64.126  -36.299  176.641
 1ez3 A    65 K H  -62.608  -46.540  179.767
 1ez3 A    66 V H  -65.701  -43.200  177.892
 1ez3 A    67 R H  -59.221  -46.567 -178.197
 1ez3 A    68 S H  -62.077  -45.569 -176.402
 1ez3 A    69 K H  -67.153  -40.413  179.329
 1ez3 A    70 L H  -67.770  -36.815  175.471
 1ez3 A    71 K H  -65.178  -40.334  176.870
 1ez3 A    72 S H  -62.044  -43.102  176.795

 1bif A   100 L H  -64.814  -42.780  177.883
 1bif A   101 K H  -58.718  -46.251  178.570
 1bif A   102 I H  -64.436  -42.131  179.573
 1bif A   103 R H  -62.857  -36.892  178.765
 1bif A   104 K H  -68.838  -39.370  178.093
 1bif A   105 Q H  -60.206  -41.722  178.451
 1bif A   106 C H  -64.921  -43.447  178.528
 1bif A   107 A H  -62.176  -41.482  179.897
 1bif A   108 L H  -64.986  -41.288  175.952

 3nyb A    39 I H  -64.641  -45.011  179.216
 3nyb A    40 E H  -60.970  -43.550  178.904
 3nyb A    41 I H  -62.586  -45.010 -179.751
 3nyb A    42 R H  -62.161  -39.970  179.047
 3nyb A    43 N H  -64.285  -41.569  179.869
 3nyb A    44 Q H  -64.998  -43.899  179.426
 3nyb A    45 T H  -64.057  -44.408  177.879
 3nyb A    46 I H  -61.012  -43.669  179.002
 3nyb A    47 S H  -65.237  -38.686  177.567

 3hrd B   102 R H  -67.570  -35.088  174.177
 3hrd B   103 Q H  -64.984  -44.649  175.192
 3hrd B   104 A H  -63.396  -34.992 -178.272
 3hrd B   105 K H  -69.859  -18.419 -179.044
 3hrd B   106 E H  -53.319  -51.566 -176.852
 3hrd B   107 T H  -74.788  -30.498  177.017
 3hrd B   108 L H  -72.397  -31.217  175.597
 3hrd B   109 A H  -72.513  -39.181  176.207
 3hrd B   110 K H  -66.297  -40.093  176.676

 3g8q A   202 D H  -68.525  -42.593  178.604
 3g8q A   203 E H  -64.910  -38.756  179.645
 3g8q A   204 L H  -66.310  -43.960  176.304
 3g8q A   205 R H  -54.456  -46.360  177.287
 3g8q A   206 E H  -57.799  -46.765 -179.613
 3g8q A   207 R H  -60.334  -42.664  179.968
 3g8q A   208 I H  -57.604  -47.339 -169.665
 3g8q A   209 L H  -74.341  -16.555 -176.086
 3g8q A   210 E H  -96.986  -39.113 -168.517

 3hj4 A    29 H H  -58.329  -46.325  178.905
 3hj4 A    30 E H  -64.999  -36.534  178.232
 3hj4 A    31 L H  -62.317  -44.432  177.128
 3hj4 A    32 Q H  -61.401  -43.430  178.804
 3hj4 A    33 K H  -64.585  -38.849  179.995
 3hj4 A    34 R H  -65.471  -43.244  176.865
 3hj4 A    35 V H  -66.012  -39.941  176.080
 3hj4 A    36 L H  -61.074  -39.211  175.224
 3hj4 A    37 D H  -54.953  -46.190  175.928

 2ddh A    30 T H  -62.730  -47.396  176.704
 2ddh A    31 R H  -57.750  -46.648 -177.705
 2ddh A    32 R H  -62.413  -45.508 -179.588
 2ddh A    33 R H  -62.227  -46.038 -177.965
 2ddh A    34 R H  -62.523  -40.409  177.663
 2ddh A    35 E H  -64.559  -42.703  177.597
 2ddh A    36 I H  -61.511  -43.648 -179.760
 2ddh A    37 E H  -60.029  -44.248  179.664
 2ddh A    38 N H  -64.737  -39.080  179.982

 3rp9 A   429 P H  -51.737  -44.157 -178.151
 3rp9 A   430 Q H  -71.330  -40.461  179.653
 3rp9 A   431 L H  -66.345  -42.358  179.843
 3rp9 A   432 R H  -62.131  -45.865  177.635
 3rp9 A   433 Y H  -62.398  -44.631  178.637
 3rp9 A   434 A H  -60.138  -43.649  178.798
 3rp9 A   435 F H  -58.251  -45.136 -178.112
 3rp9 A   436 V H  -66.066  -36.491  175.605
 3rp9 A   437 K H  -59.983  -37.957  179.649

 1szi A    58 E H  -43.677  -59.461 -175.824
 1szi A    59 R H  -56.944  -58.640 -178.879
 1szi A    60 L H  -62.106  -36.234  176.426
 1szi A    61 R H  -56.365  -48.073 -179.579
 1szi A    62 N H  -67.128  -38.140  179.106
 1szi A    63 H H  -62.005  -54.779 -179.329
 1szi A    64 A H  -64.244  -38.111  177.659
 1szi A    65 Y H  -57.078  -53.692 -176.617
 1szi A    66 E H  -62.759  -37.387  176.060

 2j69 A   383 D H  -70.744  -38.150 -179.088
 2j69 A   384 E H  -65.773  -44.827  177.599
 2j69 A   385 F H  -68.399  -39.363  177.057
 2j69 A   386 Q H  -57.874  -47.510 -178.171
 2j69 A   387 K H  -64.103  -34.458  177.562
 2j69 A   388 E H  -67.849  -43.589  178.154
 2j69 A   389 I H  -62.485  -40.441  176.641
 2j69 A   390 I H  -65.593  -42.821  175.468
 2j69 A   391 N H  -58.007  -36.910  177.638

 3k7l A    35 P H  -52.897  -47.053 -179.819
 3k7l A    36 V H  -65.032  -44.071 -179.930
 3k7l A    37 I H  -60.054  -45.168 -176.503
 3k7l A    38 K H  -64.785  -40.807  179.757
 3k7l A    39 R H  -60.652  -42.297 -175.895
 3k7l A    40 K H  -73.775  -31.560  171.230
 3k7l A    41 V H  -63.619  -42.281  175.746
 3k7l A    42 Y H  -61.001  -38.075  176.939
 3k7l A    43 E H  -64.894  -42.723  179.857

 2zet C    44 Q H  -59.287  -49.313  179.231
 2zet C    45 G H  -57.328  -44.997 -179.985
 2zet C    46 L H  -60.549  -45.554 -179.617
 2zet C    47 K H  -64.994  -33.903  176.242
 2zet C    48 G H  -65.438  -42.256  179.451
 2zet C    49 K H  -65.004  -37.215  178.465
 2zet C    50 I H  -63.709  -45.036  179.700
 2zet C    51 Q H  -66.618  -39.806 -179.901
 2zet C    52 K H  -61.364  -53.239 -178.658

 3rhf A    58 A H  -57.800  -45.540 -179.635
 3rhf A    59 E H  -63.197  -50.721 -175.129
 3rhf A    60 L H  -67.720  -34.049  176.498
 3rhf A    61 Q H  -65.469  -43.171  179.806
 3rhf A    62 E H  -64.996  -35.490  176.549
 3rhf A    63 K H  -64.682  -46.914  177.471
 3rhf A    64 L H  -58.363  -45.283  178.496
 3rhf A    65 F H  -62.453  -46.984 -178.964
 3rhf A    66 A H  -58.612  -47.795 -179.187

 1szo A    98 Q H  -64.999  -45.388  179.680
 1szo A    99 R H  -61.711  -36.041 -179.149
 1szo A   100 L H  -55.508  -57.003 -173.370
 1szo A   101 L H  -80.843  -35.034 -179.482
 1szo A   102 N H  -67.443  -42.178  178.969
 1szo A   103 N H  -69.936  -32.361  172.098
 1szo A   104 L H  -60.019  -47.339 -177.356
 1szo A   105 L H  -73.473  -20.709 -179.074
 1szo A   106 S H  -75.836  -12.769  176.341

 2ivy A    14 D H  -64.070  -38.171 -178.575
 2ivy A    15 N H  -67.613  -47.716  177.803
 2ivy A    16 L H  -64.984  -38.178  178.217
 2ivy A    17 R H  -61.310  -45.873  179.141
 2ivy A    18 N H  -65.381  -34.833  176.596
 2ivy A    19 R H  -61.184  -45.881 -179.840
 2ivy A    20 V H  -67.307  -43.695 -179.559
 2ivy A    21 A H  -59.244  -50.306 -179.720
 2ivy A    22 E H  -66.046  -38.736  177.035

 1g8p A   250 M H  -75.017  -30.052  170.662
 1g8p A   251 D H  -60.900  -40.001  175.065
 1g8p A   252 I H  -63.383  -45.967  175.958
 1g8p A   253 R H  -54.954  -49.193 -175.543
 1g8p A   254 N H  -64.183  -36.536  177.560
 1g8p A   255 Q H  -64.509  -41.043  177.945
 1g8p A   256 I H  -64.930  -49.476 -175.615
 1g8p A   257 L H  -65.333  -41.519  176.764
 1g8p A   258 E H  -65.135  -42.074  177.018

 3pe4 A   673 K H  -60.685  -42.537  178.720
 3pe4 A   674 K H  -61.514  -47.230 -177.299
 3pe4 A   675 V H  -66.720  -43.207  177.962
 3pe4 A   676 R H  -61.180  -40.160  176.696
 3pe4 A   677 G H  -64.329  -42.510  177.480
 3pe4 A   678 K H  -57.156  -48.583 -179.412
 3pe4 A   679 V H  -64.931  -46.338 -178.394
 3pe4 A   680 W H  -54.912  -42.406 -176.631
 3pe4 A   681 K H  -81.357  -42.120 -169.809

 2va8 A   642 R H  -64.077  -49.965  177.280
 2va8 A   643 I H  -64.865  -44.694  177.980
 2va8 A   644 L H  -54.299  -46.261  179.743
 2va8 A   645 N H  -57.191  -48.052 -177.770
 2va8 A   646 L H  -67.536  -32.477  179.306
 2va8 A   647 R H  -67.145  -48.339 -178.477
 2va8 A   648 V H  -75.007  -25.962  179.182
 2va8 A   649 R H  -56.490  -48.324 -174.991
 2va8 A   650 D H -109.837  -12.739 -177.177

 3aez A   266 V H  -61.353  -42.124  176.901
 3aez A   267 V H  -59.547  -49.993 -179.442
 3aez A   268 A H  -60.130  -44.376 -177.006
 3aez A   269 A H  -65.069  -42.547 -178.853
 3aez A   270 R H  -66.348  -35.515  176.277
 3aez A   271 E H  -62.301  -48.844  177.659
 3aez A   272 I H  -61.252  -42.658  175.816
 3aez A   273 W H  -58.498  -47.355 -170.344
 3aez A   274 R H  -71.616  -30.907 -170.056

 3lvm A   290 R H  -55.365  -48.734  179.701
 3lvm A   291 G H  -60.997  -40.840 -179.116
 3lvm A   292 L H  -66.410  -43.888  179.320
 3lvm A   293 R H  -61.131  -45.812  178.889
 3lvm A   294 N H  -67.111  -36.192  174.528
 3lvm A   295 R H  -59.080  -45.945 -179.725
 3lvm A   296 L H  -61.148  -50.538 -178.575
 3lvm A   297 W H  -59.980  -42.776 -177.390
 3lvm A   298 N H  -61.228  -29.852 -175.554

 1wrd A    53 R H  -62.133  -45.217  176.978
 1wrd A    54 A H  -64.991  -41.305 -178.394
 1wrd A    55 M H  -67.488  -33.709  175.588
 1wrd A    56 Q H  -58.508  -46.089  176.740
 1wrd A    57 Q H  -61.192  -39.397  176.778
 1wrd A    58 R H  -61.261  -44.473  178.278
 1wrd A    59 V H  -64.512  -42.994 -179.545
 1wrd A    60 L H  -63.231  -33.361  177.721
 1wrd A    61 E H  -72.984  -33.554 -175.358

 3p0w A    81 N H  -63.418  -39.923  179.552
 3p0w A    82 G H  -66.641  -40.218  179.433
 3p0w A    83 V H  -62.647  -47.199 -177.867
 3p0w A    84 L H  -66.203  -35.770  176.621
 3p0w A    85 S H  -64.205  -40.073  177.722
 3p0w A    86 S H  -63.711  -41.945  177.651
 3p0w A    87 I H  -65.028  -40.260  174.766
 3p0w A    88 R H  -55.759  -44.849  178.153
 3p0w A    89 R H  -64.998  -37.013  177.666

 3bxj A   319 A H  -59.304  -39.564  177.521
 3bxj A   320 S H  -64.926  -40.818  176.752
 3bxj A   321 W H  -57.788  -47.894 -173.662
 3bxj A   322 R H  -65.084  -48.908  176.403
 3bxj A   323 L H  -55.768  -49.980 -176.100
 3bxj A   324 R H  -62.497  -42.840 -179.252
 3bxj A   325 C H  -64.028  -39.310  176.865
 3bxj A   326 A H  -59.462  -42.165  177.297
 3bxj A   327 E H  -60.464  -34.700  176.059

 1yvu A    36 N H  -69.626  -25.957  178.620
 1yvu A    37 K H  -79.972  -34.437  177.129
 1yvu A    38 V H  -66.131  -49.909  178.449
 1yvu A    39 R H  -53.648  -40.221  177.424
 1yvu A    40 W H  -61.282  -48.379 -177.842
 1yvu A    41 R H  -67.691  -30.673  176.258
 1yvu A    42 V H  -62.611  -44.745  174.201
 1yvu A    43 F H  -61.780  -41.518 -176.212
 1yvu A    44 L H  -64.806  -48.228 -177.108

 1ngm B    46 S H  -73.665  -28.222  177.143
 1ngm B    47 K H  -66.846  -38.387  176.512
 1ngm B    48 L H  -65.009  -38.013  178.787
 1ngm B    49 K H  -63.674  -46.794  178.713
 1ngm B    50 E H  -61.253  -39.697  178.650
 1ngm B    51 R H  -64.359  -40.645 -179.788
 1ngm B    52 I H  -73.961  -42.485 -175.864
 1ngm B    53 W H  -64.628  -38.879  177.181
 1ngm B    54 I H  -61.539  -40.006  178.128

 2phn A   133 E H  -65.053  -44.206 -179.521
 2phn A   134 K H  -63.990  -40.326  174.261
 2phn A   135 L H  -62.899  -44.081  175.492
 2phn A   136 R H  -58.510  -45.035 -177.736
 2phn A   137 R H  -63.279  -44.141 -175.856
 2phn A   138 R H  -67.509  -38.566  175.645
 2phn A   139 I H  -61.649  -41.656  175.149
 2phn A   140 L H  -58.786  -43.951  179.209
 2phn A   141 E H  -63.112  -40.538 -172.131

 3dcm X   123 E H  -67.229  -44.507  177.232
 3dcm X   124 E H  -65.954  -39.147  176.279
 3dcm X   125 G H  -64.463  -42.040  175.991
 3dcm X   126 R H  -60.615  -43.695  177.889
 3dcm X   127 R H  -59.117  -43.673  177.969
 3dcm X   128 I H  -57.334  -50.033 -178.031
 3dcm X   129 I H  -60.716  -39.283  179.989
 3dcm X   130 I H  -68.787  -45.008 -166.568
 3dcm X   131 E H  -81.925  -36.692 -170.294

 2fbh A   133 Q H  -63.632  -40.819  177.939
 2fbh A   134 Q H  -61.342  -42.933  177.460
 2fbh A   135 V H  -62.606  -46.450 -178.758
 2fbh A   136 L H  -65.008  -36.098  177.703
 2fbh A   137 L H  -65.650  -38.400  176.128
 2fbh A   138 R H  -65.013  -40.460  177.723
 2fbh A   139 I H  -63.627  -46.770  179.295
 2fbh A   140 L H  -62.480  -37.613  176.847
 2fbh A   141 A H  -64.910  -41.227  179.399

 2xgj A   584 H H  -70.920  -43.571 -178.138
 2xgj A   585 E H  -61.135  -42.220 -179.681
 2xgj A   586 I H  -62.713  -45.182  178.711
 2xgj A   587 E H  -66.442  -35.156  176.650
 2xgj A   588 Q H  -63.057  -44.780  177.216
 2xgj A   589 A H  -63.618  -39.367  178.157
 2xgj A   590 I H  -63.265  -43.672  179.104
 2xgj A   591 K H  -61.989  -40.295  177.325
 2xgj A   592 G H  -64.343  -45.491  179.866

 3k59 A    93 M H  -60.258  -42.575  176.646
 3k59 A    94 N H  -64.746  -41.593  178.742
 3k59 A    95 Y H  -64.981  -38.794  178.096
 3k59 A    96 E H  -57.651  -47.854  179.368
 3k59 A    97 K H  -62.051  -48.131 -177.930
 3k59 A    98 R H  -62.942  -44.784 -177.877
 3k59 A    99 L H  -67.572  -48.590  179.531
 3k59 A   100 R H  -55.493  -49.119  179.153
 3k59 A   101 E H  -65.167  -28.036 -179.219

 3osn A   181 A H  -60.586  -43.535  178.738
 3osn A   182 E H  -61.565  -42.175 -179.561
 3osn A   183 M H  -65.945  -40.188  179.513
 3osn A   184 R H  -67.222  -40.850  176.766
 3osn A   185 E H  -65.024  -36.404  178.453
 3osn A   186 A H  -65.173  -44.826 -178.115
 3osn A   187 M H  -61.421  -37.227  177.072
 3osn A   188 Y H  -69.461  -49.990 -173.153
 3osn A   189 N H  -68.589  -33.113 -169.727

 1kyq A   175 A H  -64.990  -38.614  179.275
 1kyq A   176 L H  -63.893  -44.762  176.555
 1kyq A   177 V H  -64.560  -40.828  175.583
 1kyq A   178 R H  -56.386  -47.439 -177.888
 1kyq A   179 D H  -65.005  -36.830  177.226
 1kyq A   180 E H  -62.978  -43.778  177.582
 1kyq A   181 I H  -66.598  -39.990  176.866
 1kyq A   182 R H  -57.969  -45.012 -179.698
 1kyq A   183 N H  -63.897  -39.255  177.787

 1ewf A   164 S H  -55.570  -49.715 -178.601
 1ewf A   165 A H  -64.926  -40.286  178.498
 1ewf A   166 L H  -61.314  -43.827 -177.476
 1ewf A   167 R H  -66.392  -41.832 -179.552
 1ewf A   168 N H  -63.939  -45.883 -178.708
 1ewf A   169 K H  -67.035  -39.500  178.497
 1ewf A   170 M H  -60.726  -48.331 -178.543
 1ewf A   171 N H  -60.958  -40.019  178.801
 1ewf A   172 S H  -64.191  -43.661 -178.154

 2hp7 A   105 T H  -62.101  -46.914 -177.288
 2hp7 A   106 S H  -61.187  -41.102  179.656
 2hp7 A   107 I H  -64.901  -47.325 -176.773
 2hp7 A   108 M H  -80.327  -13.010  173.858
 2hp7 A   109 R H  -64.866  -35.167  175.131
 2hp7 A   110 K H  -66.054  -36.592  178.195
 2hp7 A   111 E H  -67.129  -42.492  179.120
 2hp7 A   112 V H  -64.294  -40.004  176.059
 2hp7 A   113 T H  -54.082  -44.972 -179.116

 2r7a A   120 T H  -62.010  -46.860 -177.133
 2r7a A   121 Q H  -64.514  -43.665  179.892
 2r7a A   122 I H  -65.487  -45.701 -177.818
 2r7a A   123 N H  -62.327  -39.972  178.536
 2r7a A   124 Q H  -58.274  -47.541 -177.724
 2r7a A   125 R H  -65.003  -43.170 -175.862
 2r7a A   126 L H  -67.949  -38.155  177.182
 2r7a A   127 E H  -65.010  -37.271  175.315
 2r7a A   128 R H  -60.312  -38.847  175.366

 3db0 A    90 E H  -66.175  -32.155  179.162
 3db0 A    91 S H  -64.387  -42.284  176.483
 3db0 A    92 I H  -68.533  -40.671  175.452
 3db0 A    93 K H  -55.669  -44.191 -178.376
 3db0 A    94 E H  -69.570  -40.630  178.274
 3db0 A    95 R H  -61.588  -38.456  174.810
 3db0 A    96 I H  -69.215  -47.931 -179.074
 3db0 A    97 W H  -56.949  -40.000 -178.348
 3db0 A    98 E H  -66.818  -19.698 -177.021

 1m1j A    68 D H  -58.644  -47.157 -179.583
 1m1j A    69 N H  -59.987  -35.730  176.009
 1m1j A    70 I H  -64.342  -46.651 -179.472
 1m1j A    71 R H  -64.999  -38.464 -177.061
 1m1j A    72 Q H  -69.613  -43.060  178.842
 1m1j A    73 Q H  -74.473  -32.537  176.571
 1m1j A    74 L H  -64.848  -45.688  178.409
 1m1j A    75 A H  -65.001  -45.468  178.640
 1m1j A    76 D H  -56.254  -49.989  179.403

 2c1w A    13 S H  -60.222  -41.524  178.857
 2c1w A    14 K H  -71.441  -48.707 -178.881
 2c1w A    15 L H  -61.054  -44.284 -178.691
 2c1w A    16 F H  -66.709  -43.277  175.177
 2c1w A    17 N H  -54.801  -38.483  172.907
 2c1w A    18 E H  -63.235  -45.555  178.985
 2c1w A    19 L H  -63.209  -32.786  179.323
 2c1w A    20 W H  -65.539  -49.323  176.304
 2c1w A    21 D H  -65.025  -26.083 -176.779

 1xzp A   186 D H  -59.233  -41.021  178.600
 1xzp A   187 S H  -65.124  -42.761  177.342
 1xzp A   188 L H  -64.810  -38.193 -179.114
 1xzp A   189 R H  -64.880  -46.028  177.501
 1xzp A   190 R H  -56.985  -45.012 -179.036
 1xzp A   191 E H  -58.098  -51.693 -172.771
 1xzp A   192 L H  -71.106  -28.121  174.859
 1xzp A   193 I H  -63.742  -44.735  179.920
 1xzp A   194 E H  -68.671  -38.676  177.019

 2xhe B    84 D H  -65.727  -35.960 -179.653
 2xhe B    85 R H  -64.603  -35.638 -177.706
 2xhe B    86 L H  -81.508  -42.995 -177.954
 2xhe B    87 N H  -62.078  -27.849  174.487
 2xhe B    88 E H  -66.366  -35.370 -179.508
 2xhe B    89 K H  -78.527  -38.548 -179.732
 2xhe B    90 L H  -62.912  -49.935 -175.255
 2xhe B    91 Q H  -69.404  -21.892  177.577
 2xhe B    92 D H  -81.048  -49.089 -179.296

 3m1i C    90 I H  -68.620  -43.548 -178.934
 3m1i C    91 G H  -63.717  -42.491  177.525
 3m1i C    92 I H  -61.739  -50.971  179.932
 3m1i C    93 R H  -57.428  -45.061 -176.571
 3m1i C    94 N H  -67.071  -43.821 -174.080
 3m1i C    95 F H  -70.053  -37.994  177.237
 3m1i C    96 V H  -63.344  -44.763  176.827
 3m1i C    97 V H  -62.418  -40.225  178.961
 3m1i C    98 G H  -61.298  -43.197  178.759

 3ig2 A     7 N H  -61.938  -46.143  179.071
 3ig2 A     8 K H  -61.811  -49.746 -177.986
 3ig2 A     9 L H  -64.867  -34.577  176.336
 3ig2 A    10 Q H  -57.930  -48.311  179.075
 3ig2 A    11 N H  -64.480  -39.950 -179.254
 3ig2 A    12 L H  -64.190  -43.345  179.340
 3ig2 A    13 V H  -69.652  -41.078  176.404
 3ig2 A    14 A H  -57.912  -45.722  179.453
 3ig2 A    15 E H  -66.230  -42.104  178.121

 1o5l A   129 R H  -64.179  -42.665  179.577
 1o5l A   130 V H  -64.999  -45.466 -178.637
 1o5l A   131 V H  -64.495  -44.945 -178.845
 1o5l A   132 S H  -62.386  -46.896  179.859
 1o5l A   133 E H  -59.124  -45.330  177.524
 1o5l A   134 K H  -59.236  -47.513 -178.749
 1o5l A   135 L H  -60.384  -38.359  177.957
 1o5l A   136 F H  -61.455  -50.866 -175.217
 1o5l A   137 F H  -60.517  -30.020 -174.945

 3fnc A    51 E H  -59.345  -48.494 -179.443
 3fnc A    52 T H  -65.335  -37.997 -179.992
 3fnc A    53 L H  -63.951  -36.912  174.534
 3fnc A    54 H H  -58.387  -45.431  178.756
 3fnc A    55 N H  -65.073  -39.645 -176.960
 3fnc A    56 R H  -71.536  -40.166 -178.806
 3fnc A    57 I H  -66.828  -39.739  179.181
 3fnc A    58 S H  -73.825  -22.221 -175.092
 3fnc A    59 A H  -86.660  -43.400 -172.039

 3a98 A   122 L H  -68.465  -39.959  178.596
 3a98 A   123 Q H  -57.873  -49.995 -179.094
 3a98 A   124 V H  -66.540  -39.996  178.152
 3a98 A   125 Q H  -55.266  -47.622 -179.429
 3a98 A   126 S H  -64.964  -42.022 -178.267
 3a98 A   127 M H  -65.006  -38.064  178.202
 3a98 A   128 M H  -65.370  -44.416  177.240
 3a98 A   129 Y H  -61.383  -41.398  179.943
 3a98 A   130 D H  -62.734  -46.675 -177.980

 3khk A    11 N H  -69.389  -39.885  179.412
 3khk A    12 D H  -73.948  -34.997  177.848
 3khk A    13 L H  -69.989  -39.465  170.027
 3khk A    14 D H  -56.693  -45.566  178.254
 3khk A    15 N H  -66.370  -39.123  179.869
 3khk A    16 Q H  -66.650  -40.516  177.061
 3khk A    17 L H  -77.408  -33.947 -179.306
 3khk A    18 W H  -65.984  -44.772  176.612
 3khk A    19 R H  -64.730  -42.865  176.464

 2gv5 C    20 R H  -64.035  -46.100 -179.875
 2gv5 C    21 E H  -66.375  -33.106  177.522
 2gv5 C    22 L H  -66.511  -46.396  179.896
 2gv5 C    23 Q H  -66.427  -39.862  179.740
 2gv5 C    24 S H  -63.906  -46.865 -178.326
 2gv5 C    25 Q H  -64.012  -47.042 -175.400
 2gv5 C    26 L H  -70.809  -34.976  173.888
 2gv5 C    27 F H  -62.416  -46.076  179.519
 2gv5 C    28 N H  -61.997  -41.659  177.107

 2ddh A   500 K H  -64.771  -46.836  179.375
 2ddh A   501 N H  -65.138  -38.809  177.516
 2ddh A   502 L H  -60.141  -47.224 -179.306
 2ddh A   503 Q H  -63.801  -41.002  178.071
 2ddh A   504 T H  -56.872  -46.467 -178.468
 2ddh A   505 H H  -68.744  -37.366  177.723
 2ddh A   506 V H  -62.936  -42.047 -178.146
 2ddh A   507 S H  -64.126  -40.971 -174.286
 2ddh A   508 H H  -88.520  -27.436 -173.165

 3deu A   149 I H  -61.261  -44.378  178.031
 3deu A   150 K H  -66.177  -37.752  179.300
 3deu A   151 L H  -65.670  -41.115  177.283
 3deu A   152 I H  -62.247  -44.970  177.878
 3deu A   153 A H  -56.054  -47.807 -178.315
 3deu A   154 K H  -64.361  -40.637  176.502
 3deu A   155 L H  -58.799  -47.279 -179.990
 3deu A   156 E H  -64.991  -36.722  177.136
 3deu A   157 H H  -59.895  -45.454  178.494

 1r8g A    77 S H  -61.440  -42.000  177.546
 1r8g A    78 A H  -63.352  -42.077  178.030
 1r8g A    79 M H  -70.002  -31.520 -175.583
 1r8g A    80 Q H  -65.008  -45.306 -179.241
 1r8g A    81 K H  -63.316  -40.822 -179.012
 1r8g A    82 V H  -69.968  -46.580  177.908
 1r8g A    83 V H  -63.920  -40.003  178.111
 1r8g A    84 L H  -60.521  -42.756  177.572
 1r8g A    85 Q H  -63.801  -46.199  179.001

 1sig A   229 H H  -64.855  -41.169  177.598
 1sig A   230 R H  -60.550  -41.947  177.207
 1sig A   231 A H  -62.614  -43.088  177.728
 1sig A   232 L H  -64.615  -36.773  176.026
 1sig A   233 Q H  -71.792  -26.965  174.979
 1sig A   234 K H  -79.729  -29.817  174.566
 1sig A   235 L H  -70.132  -38.479  175.452
 1sig A   236 Q H  -62.389  -35.844  178.461
 1sig A   237 Q H  -64.837  -38.043  176.669

 1gc5 A   286 R H  -69.308  -51.528 -177.056
 1gc5 A   287 R H  -59.543  -41.709  177.133
 1gc5 A   288 V H  -66.627  -43.599  177.659
 1gc5 A   289 R H  -57.396  -42.800  179.218
 1gc5 A   290 E H  -64.836  -42.372  177.331
 1gc5 A   291 A H  -60.410  -41.388 -179.237
 1gc5 A   292 L H  -65.192  -40.023  177.201
 1gc5 A   293 V H  -64.610  -31.851  177.492
 1gc5 A   294 E H  -71.721  -14.270 -179.256

 2iwr A    92 S H  -60.385  -41.288  179.693
 2iwr A    93 R H  -66.637  -43.778 -179.193
 2iwr A    94 L H  -66.618  -36.438  178.367
 2iwr A    95 H H  -66.310  -42.457  177.196
 2iwr A    96 G H  -60.772  -45.158  178.610
 2iwr A    97 Q H  -63.448  -42.264  177.881
 2iwr A    98 L H  -58.062  -49.506 -176.095
 2iwr A    99 S H  -64.394  -40.264 -178.879
 2iwr A   100 S H  -63.434  -38.869  178.926

 1qd1 A   108 Q H  -69.698  -41.490  178.049
 1qd1 A   109 A H  -62.768  -47.034  176.854
 1qd1 A   110 F H  -61.596  -48.433 -176.547
 1qd1 A   111 G H  -56.169  -46.547 -177.952
 1qd1 A   112 Q H  -66.155  -49.753 -177.366
 1qd1 A   113 R H  -62.366  -45.098  175.058
 1qd1 A   114 L H  -55.738  -51.847 -176.273
 1qd1 A   115 A H  -58.961  -48.535 -171.252
 1qd1 A   116 E H  -73.699  -35.725 -173.526

 3psf A   592 Q H  -65.620  -45.723  175.898
 3psf A   593 K H  -58.630  -42.322  176.426
 3psf A   594 F H  -61.927  -42.847  178.757
 3psf A   595 Y H  -58.020  -53.421 -179.674
 3psf A   596 K H  -59.188  -39.753  178.358
 3psf A   597 R H  -63.569  -44.904 -177.743
 3psf A   598 L H  -60.430  -36.766  176.393
 3psf A   599 Q H  -61.646  -44.168  177.524
 3psf A   600 E H  -58.520  -47.397 -177.101

 1ig0 A    52 R H  -58.625  -46.762  178.515
 1ig0 A    53 P H  -58.137  -41.567 -177.842
 1ig0 A    54 L H  -68.960  -36.492  178.529
 1ig0 A    55 F H  -63.112  -44.670 -177.827
 1ig0 A    56 Y H  -64.863  -40.012  175.604
 1ig0 A    57 K H  -60.000  -58.153 -177.890
 1ig0 A    58 I H  -58.338  -37.621  174.393
 1ig0 A    59 W H  -53.854  -47.830 -177.935
 1ig0 A    60 K H  -70.839  -29.595 -174.917

 3e1i B    40 E H  -65.560  -35.510  176.339
 3e1i B    41 N H  -67.897  -42.661 -179.451
 3e1i B    42 L H  -63.144  -39.490 -179.754
 3e1i B    43 R H  -64.020  -40.430  178.448
 3e1i B    44 S H  -70.258  -31.086  174.759
 3e1i B    45 K H  -68.209  -36.564  175.680
 3e1i B    46 I H  -64.580  -41.975  177.785
 3e1i B    47 Q H  -62.562  -41.282  177.714
 3e1i B    48 K H  -64.926  -42.258  179.022

 1e8y A   407 N H  -54.461  -43.234 -174.738
 1e8y A   408 Q H  -69.399  -44.217 -178.475
 1e8y A   409 L H  -70.279  -31.580  178.115
 1e8y A   410 R H  -64.779  -38.133  177.613
 1e8y A   411 K H  -64.114  -39.164  178.527
 1e8y A   412 Q H  -64.142  -43.556  178.675
 1e8y A   413 L H  -61.921  -47.017 -178.606
 1e8y A   414 E H  -59.192  -39.579  174.048
 1e8y A   415 A H  -61.606  -48.242  178.552

 2ddh A   586 S H  -59.755  -39.999  178.172
 2ddh A   587 Q H  -65.030  -38.356  174.750
 2ddh A   588 V H  -57.507  -48.232 -179.933
 2ddh A   589 N H  -59.724  -44.104 -179.658
 2ddh A   590 A H  -64.955  -41.104 -178.306
 2ddh A   591 R H  -65.835  -35.934  176.411
 2ddh A   592 I H  -57.045  -45.934  179.542
 2ddh A   593 L H  -63.881  -38.280  176.142
 2ddh A   594 E H  -62.242  -42.445 -177.256

 3clw A   289 V H  -71.901  -47.998 -172.490
 3clw A   290 D H  -60.961  -49.951 -173.966
 3clw A   291 I H  -65.199  -34.662 -177.848
 3clw A   292 R H  -73.089  -38.907  174.803
 3clw A   293 N H  -64.768  -36.274  177.420
 3clw A   294 R H  -63.614  -41.567  178.172
 3clw A   295 I H  -57.789  -49.911  179.386
 3clw A   296 H H  -60.142  -47.441 -175.242
 3clw A   297 K H  -60.787  -47.395 -175.767

 3cqy A    43 T H  -59.567  -40.005  175.945
 3cqy A    44 H H  -57.367  -46.343  179.495
 3cqy A    45 L H  -67.539  -37.654  176.584
 3cqy A    46 L H  -58.572  -45.483  178.382
 3cqy A    47 K H  -60.410  -46.560  177.867
 3cqy A    48 G H  -55.201  -46.486 -178.060
 3cqy A    49 L H  -63.887  -37.275  178.198
 3cqy A    50 Q H  -68.970  -27.099 -176.997
 3cqy A    51 R H  -70.700  -12.130 -176.363

 2bw3 A    70 I H  -66.854  -45.108  177.502
 2bw3 A    71 T H  -59.647  -41.139  179.674
 2bw3 A    72 L H  -65.210  -41.556  177.198
 2bw3 A    73 S H  -60.507  -42.174  177.970
 2bw3 A    74 R H  -64.974  -39.375  178.376
 2bw3 A    75 K H  -62.205  -46.997 -179.677
 2bw3 A    76 V H  -60.498  -45.872 -179.887
 2bw3 A    77 T H  -62.015  -47.477 -175.686
 2bw3 A    78 S H  -70.146  -34.161  177.619

 3mvp A   144 E H  -63.208  -41.661  178.436
 3mvp A   145 E H  -65.565  -43.816  178.507
 3mvp A   146 H H  -62.130  -45.018  179.192
 3mvp A   147 N H  -65.290  -40.685  178.694
 3mvp A   148 N H  -62.730  -41.089  179.942
[truncated: 20,887,008 more chars]
