# Supplementary material for: Upgraded molecular models of the human KCNQ1 potassium channel
Source: PLoS One. 2019 Sep 13;14(9):e0220415. doi: 10.1371/journal.pone.0220415 (PMC6743773; doi:10.1371/journal.pone.0220415)
Supplement: S1 Input Files and Scripts — In addition, it contains a list of the used software resources and detailed method descriptions. (TAR.GZ) [file pone.0220415.s023.tar.gz › S1_Input_Files_and_Scripts/rosetta_inputs/stage1_membrane.wts]

# stage1 weights for hybridization: membrane score weights added
Menv 2.019
Mpair 1.0
Mcbeta 2.5
cenpack 1.0
hs_pair 1.0
ss_pair 1.0
rsigma  1.0
sheet   1.0
vdw     3.0
rg      .1
rama    0.15
linear_chainbreak    2.0
atom_pair_constraint 1.0
Menv_non_helix 2.019
Menv_termini 2.019
Menv_tm_proj 2.019
Mlipo 1.0
 
STRAND_STRAND_WEIGHTS 0 6
