# Supplementary material for: Upgraded molecular models of the human KCNQ1 potassium channel
Source: PLoS One. 2019 Sep 13;14(9):e0220415. doi: 10.1371/journal.pone.0220415 (PMC6743773; doi:10.1371/journal.pone.0220415)
Supplement: S1 Input Files and Scripts — In addition, it contains a list of the used software resources and detailed method descriptions. (TAR.GZ) [file pone.0220415.s023.tar.gz › S1_Input_Files_and_Scripts/rosetta_inputs/stage2_membrane.wts]

# stage2 weights for hybridization: membrane scoring weights added
hbond_sr_bb 1.17
hbond_lr_bb 1.17
rama        0.15
omega       0.2
rg          0.1
vdw         3.0
Menv 2.019
Mpair 1.0
Mcbeta 2.5
cenpack_smooth  1.0
cart_bonded     0.05
atom_pair_constraint 0.5
Mlipo 1.0
rsigma 1.0
sheet 1.0
ss_pair 1.0
hs_pair 1.0
Menv_non_helix 2.019
Menv_termini 2.019
Menv_tm_proj 2.019
