# Supplementary material for: Upgraded molecular models of the human KCNQ1 potassium channel
Source: PLoS One. 2019 Sep 13;14(9):e0220415. doi: 10.1371/journal.pone.0220415 (PMC6743773; doi:10.1371/journal.pone.0220415)
Supplement: S1 Input Files and Scripts — In addition, it contains a list of the used software resources and detailed method descriptions. (TAR.GZ) [file pone.0220415.s023.tar.gz › S1_Input_Files_and_Scripts/rosetta_inputs/stage3_rlx_membrane.wts]

# stage3 fullatom weights for hybridization: adopted with membrane scores.
METHOD_WEIGHTS ref  0.16 1.7 -0.67 -0.81 0.63 -0.17 0.56 0.24 -0.65 -0.1 -0.34 -0.89 0.02 -0.97 -0.98 -0.37 -0.27 0.29 0.91 0.51
fa_atr  0.8
fa_rep  0.44
fa_sol  0.00
fa_intra_rep 0.004
fa_pair 0.49
fa_plane 0
fa_dun  0.56
ref     1
hbond_lr_bb 1.17
hbond_sr_bb 1.17
hbond_bb_sc 2.34
hbond_sc 2.2
p_aa_pp     0.32
dslf_ss_dst 0.5
dslf_cs_ang 2
dslf_ss_dih 5
dslf_ca_dih 5
pro_close   1.0
rama    0.2
omega   0.5
atom_pair_constraint    0.5
coordinate_constraint   0.0
cart_bonded     0.5
fa_mbenv 0.3
fa_mbsolv 0.35
Menv_smooth 0.5
