# Supplementary material for: Upgraded molecular models of the human KCNQ1 potassium channel
Source: PLoS One. 2019 Sep 13;14(9):e0220415. doi: 10.1371/journal.pone.0220415 (PMC6743773; doi:10.1371/journal.pone.0220415)
Supplement: S1 Input Files and Scripts — In addition, it contains a list of the used software resources and detailed method descriptions. (TAR.GZ) [file pone.0220415.s023.tar.gz › S1_Input_Files_and_Scripts/rosetta_scripts/flexddG.mut.xml]

<ROSETTASCRIPTS>
  <SCOREFXNS>
    <ScoreFunction name="sfxn_min_soft1" weights="%%min_sfxn%%" symmetric="1"
	patch="%%min_soft1_patch%%">
      <Reweight scoretype="atom_pair_constraint" weight="1.0"/>
      <Set fa_max_dis="9.0"/>
    </ScoreFunction>
    <ScoreFunction name="sfxn_min_soft2" weights="%%min_sfxn%%" symmetric="1"
	patch="%%min_soft2_patch%%">
      <Reweight scoretype="atom_pair_constraint" weight="1.0"/>
      <Set fa_max_dis="9.0"/>
    </ScoreFunction>
    <ScoreFunction name="sfxn_min_hard" weights="%%min_sfxn%%" symmetric="1">
      <Reweight scoretype="atom_pair_constraint" weight="1.0"/>
      <Set fa_max_dis="9.0"/>
    </ScoreFunction>
    <ScoreFunction name="sfxn_pack_soft" weights="%%soft_pack_sfxn%%" symmetric="1">
      <Reweight scoretype="atom_pair_constraint" weight="1.0"/>
    </ScoreFunction>
    <ScoreFunction name="sfxn_mem" weights="%%output_sfxn%%" symmetric="1">
    </ScoreFunction>
  </SCOREFXNS>

  <TASKOPERATIONS>
    <ReadResfile name="rrf"/>
  </TASKOPERATIONS>

  <RESIDUE_SELECTORS>
    <Task name="mutsite" fixed="0" packable="0" designable="1" task_operations="rrf"/>
    <Neighborhood name="mutsite_nbrs" selector="mutsite" distance="8.0"/>
    <PrimarySequenceNeighborhood name="mutsite_nbrs_adjacent" selector="mutsite_nbrs"
	lower="1" upper="1"/>
    <StoredResidueSubset name="restore_nbr_shell" subset_name="nbr_shell"/>
    <Not name="not_nbr_shell" selector="restore_nbr_shell"/>
  </RESIDUE_SELECTORS>

  <TASKOPERATIONS>
    <RestrictToRepacking name="rtr"/>
    <InitializeFromCommandline name="ifcl"/>
    <ExtraRotamersGeneric name="ex1ex2" ex1="1" ex2="1" extrachi_cutoff="0"/>
    <OperateOnResidueSubset name="repack" selector="restore_nbr_shell">
      <RestrictToRepackingRLT/>
    </OperateOnResidueSubset>
    <OperateOnResidueSubset name="norepack" selector="not_nbr_shell">
      <PreventRepackingRLT/>
    </OperateOnResidueSubset>
  </TASKOPERATIONS>

  <FILTERS>
    <ScoreType name="score_filter" scorefxn="sfxn_min_hard" score_type="total_score"
	threshold="99990.9"/>
  </FILTERS>

  <MOVERS>
    INITIAL SETUP
    <StoreResidueSubset name="store_nbr_shell" subset_name="nbr_shell"
	residue_selector="mutsite_nbrs_adjacent"/>
    <SetupForSymmetry name="setup_symmetry" definition="%%symdef_file%%"/>
    <ScoreMover name="apply_score" scorefxn="sfxn_mem" verbose="0"/>

    CONSTRAINTS
    <AddConstraintsToCurrentConformationMover name="addcst" use_distance_cst="1"
	coord_dev="0.5" min_seq_sep="0" max_distance="9" CA_only="1" bound_width="0.0" cst_weight="0.0"/>
    <ClearConstraintsMover name="clearcst"/>
        
    BACKRUB
    <BackrubProtocol name="backrub" mc_kt="1.2" ntrials="15000"
	pivot_residue_selector="restore_nbr_shell" task_operations="ifcl,ex1ex2,rtr"
	recover_low="0" trajectory="0" trajectory_stride="500"/>

    PACKING AND MINIMIZATION
    <SymPackRotamersMover name="mutate" scorefxn="sfxn_pack_soft" task_operations="ifcl,ex1ex2,rrf,norepack"/>
    <SymPackRotamersMover name="repack" scorefxn="sfxn_pack_soft" task_operations="ifcl,ex1ex2,repack,norepack"/>
    <SymMinMover name="min_soft1" scorefxn="sfxn_min_soft1" bb="1" chi="1" jump="ALL"
	cartesian="0" type="lbfgs_armijo_nonmonotone" tolerance="0.000001" max_iter="5000"/>
    <SymMinMover name="min_soft2" scorefxn="sfxn_min_soft2" bb="1" chi="1" jump="ALL"
	cartesian="0" type="lbfgs_armijo_nonmonotone" tolerance="0.000001" max_iter="5000"/>
    <SymMinMover name="min_hard" scorefxn="sfxn_min_hard" bb="1" chi="1" jump="ALL"
	cartesian="0" type="lbfgs_armijo_nonmonotone" tolerance="0.000001" max_iter="5000"/>
    <ParsedProtocol name="min_seq" mode="sequence">
      <Add mover="min_soft1"/>
      <Add mover="min_soft2"/>
      <Add mover="min_hard"/>
    </ParsedProtocol>
    <IteratedConvergence name="minimize_until_converged" mover="min_seq"
	filter="score_filter" delta="1.0" cycles="1" maxcycles="50"/>

  </MOVERS>
  <APPLY_TO_POSE>
  </APPLY_TO_POSE>
  <PROTOCOLS>
    Setup symmetric pose and do initial minimize
    <Add mover="setup_symmetry"/>
    <Add mover="addcst"/>
    <Add mover="apply_score"/>
    <Add mover="store_nbr_shell"/>
    <Add mover="min_hard"/>
    <Add mover="clearcst"/>
    Backrub, pack and minimize
    <Add mover="backrub"/>
    <Add mover="mutate"/>
    Add mover="repack"/>
    <Add mover="addcst"/>
    <Add mover="minimize_until_converged"/>
    Remove constraints and calculate binding energy
    <Add mover="clearcst"/>
  </PROTOCOLS>
  <OUTPUT scorefxn="sfxn_mem"/>
</ROSETTASCRIPTS>
