# Supplementary material for: Upgraded molecular models of the human KCNQ1 potassium channel
Source: PLoS One. 2019 Sep 13;14(9):e0220415. doi: 10.1371/journal.pone.0220415 (PMC6743773; doi:10.1371/journal.pone.0220415)
Supplement: S1 Input Files and Scripts — In addition, it contains a list of the used software resources and detailed method descriptions. (TAR.GZ) [file pone.0220415.s023.tar.gz › S1_Input_Files_and_Scripts/rosetta_scripts/flexddG.options]

-out:file:silent_struct_type binary
# membrane options
-in:file:spanfile Q1_open_A.span 
-membrane:no_interpolate_Mpair
-membrane:Menv_penalties
-fixed_membrane true
-membrane_center 0.0 0.0 0.0
-membrane_normal 0.0 0.0 1.0
# symmetry options
-symmetry:symmetry_definition Q1_open.symm
-symmetry:initialize_rigid_body_dofs
-parser:script_vars symdef_file=Q1_open.symm min_sfxn=membrane_highres_Menv_smooth.wts soft_pack_sfxn=soft_rep_design.wts output_sfxn=membrane_highres_Menv_smooth.wts min_soft1_patch=min_soft1.wts_patch min_soft2_patch=min_soft2.wts_patch
-corrections:restore_talaris_behavior
-score:weights membrane_highres_Menv_smooth.wts
-out:mute core.scoring.MembraneTopology
