# Supplementary material for: Upgraded molecular models of the human KCNQ1 potassium channel
Source: PLoS One. 2019 Sep 13;14(9):e0220415. doi: 10.1371/journal.pone.0220415 (PMC6743773; doi:10.1371/journal.pone.0220415)
Supplement: S1 Input Files and Scripts — In addition, it contains a list of the used software resources and detailed method descriptions. (TAR.GZ) [file pone.0220415.s023.tar.gz › S1_Input_Files_and_Scripts/rosetta_scripts/relax.options]

# I/O options
-in:file:silent_struct_type binary
-out:file:silent_struct_type binary

# specific relax options
-relax:dualspace
-relax:minimize_bond_angles
-relax:jump_move true
-relax:constrain_relax_to_start_coords true
-set_weights cart_bonded .5 pro_close 0
-default_max_cycles 200
-flip_HNQ
-no_optH false

# symmetry options
-symmetry
-symmetry_definition Q1_open.symm

# membrane options
-in:file:spanfile Q1_open_A.span
-membrane:no_interpolate_Mpair
-membrane:Menv_penalties
-fixed_membrane true
-membrane_center 0.0 0.0 0.0
-membrane_normal 0.0 0.0 1.0
 
-score:weights membrane_highres_Menv_smooth.wts
