# Supplementary material for: Upgraded molecular models of the human KCNQ1 potassium channel
Source: PLoS One. 2019 Sep 13;14(9):e0220415. doi: 10.1371/journal.pone.0220415 (PMC6743773; doi:10.1371/journal.pone.0220415)
Supplement: S1 Input Files and Scripts — In addition, it contains a list of the used software resources and detailed method descriptions. (TAR.GZ) [file pone.0220415.s023.tar.gz › S1_Input_Files_and_Scripts/rosetta_scripts/rosettacm.options]

# i/o
-in:file:fasta Q1_open.fasta
-in:file:psipred_ss2 Q1_open.psipred_ss2
-parser:protocol rosettacm.xml
-out:file:silent_struct_type binary
-in:detect_disulf true
 
# relax options
-relax:minimize_bond_angles
-relax:minimize_bond_lengths
-relax:jump_move true
-default_max_cycles 200
-relax:min_type lbfgs_armijo_nonmonotone
-relax:jump_move true
-score:weights stage3_rlx_membrane.wts
-use_bicubic_interpolation
-hybridize:stage1_probability 1.0
-sog_upper_bound 15

# membrane options
-membrane
-in:file:spanfile Q1_open_A.span
-membrane:no_interpolate_Mpair
-membrane:Menv_penalties
-fixed_membrane true
-membrane_center 0.0 0.0 0.0
-membrane_normal 0.0 0.0 1.0
-rg_reweight .1

# symmetry options (already set in rosettacm.xml)
#-symmetry:symmetry_definition Q1_open.symm
#-symmetry:initialize_rigid_body_dofs

-mute core.io.pdb.file_data \
core.conformation.Conformation \
core.scoring.MembranePotential \
core.scoring.MembraneTopology \
core.scoring.CartesianBondedEnergy
