# Supplementary material for: Upgraded molecular models of the human KCNQ1 potassium channel
Source: PLoS One. 2019 Sep 13;14(9):e0220415. doi: 10.1371/journal.pone.0220415 (PMC6743773; doi:10.1371/journal.pone.0220415)
Supplement: S1 Input Files and Scripts — In addition, it contains a list of the used software resources and detailed method descriptions. (TAR.GZ) [file pone.0220415.s023.tar.gz › S1_Input_Files_and_Scripts/rosetta_scripts/rosettacm.xml]

<ROSETTASCRIPTS>
  <TASKOPERATIONS>
  </TASKOPERATIONS>
  <SCOREFXNS>
    <ScoreFunction name="stage1" weights="stage1_membrane.wts" symmetric="1">
      <Reweight scoretype="atom_pair_constraint" weight="1"/>
    </ScoreFunction>
    <ScoreFunction name="stage2" weights="stage2_membrane.wts" symmetric="1">
      <Reweight scoretype="atom_pair_constraint" weight="0.5"/>
    </ScoreFunction>
    <ScoreFunction name="fullatom" weights="stage3_rlx_membrane.wts" symmetric="1">
      <Reweight scoretype="atom_pair_constraint" weight="0.5"/>
    </ScoreFunction>
  </SCOREFXNS>
  <FILTERS>
  </FILTERS>
  <MOVERS>
    <Hybridize name="hybridize" stage1_scorefxn="stage1" stage2_scorefxn="stage2"
	fa_scorefxn="fullatom" batch="1" stage1_increase_cycles="1.0"
	stage2_increase_cycles="1.0" linmin_only="1" realign_domains="0">
      <Fragments 3mers="Q1_open_frags.200.3mers" 9mers="Q1_open_frags.200.9mers"/>
      <Template pdb="human_on_5vms.pdb" cst_file="AUTO" weight="1.000" symmdef="Q1_open.symm"/>
      <Template pdb="human_on_2r9r.pdb" cst_file="AUTO" weight="1.000" symmdef="Q1_open.symm"/>
      #Use fragments only for sampling of S3/S4 region
      <DetailedControls start_res="1" stop_res="95" sample_template="1" sample_abinitio="0"/>
      <DetailedControls start_res="96" stop_res="150" sample_template="1" sample_abinitio="1"/>
      <DetailedControls start_res="151" stop_res="270" sample_template="1" sample_abinitio="0"/>
    </Hybridize>
  </MOVERS>
  <APPLY_TO_POSE>
  </APPLY_TO_POSE>
  <PROTOCOLS>
    <Add mover="hybridize"/>
  </PROTOCOLS>
</ROSETTASCRIPTS>
